# Supplementary material for: Embryo model completes gastrulation to neurulation and organogenesis
Source: Nature. 2022 Aug 25;610(7930):143–53. doi: 10.1038/s41586-022-05246-3 (PMC9534772; doi:10.1038/s41586-022-05246-3)
Supplement: Supplementary file 2 — Gene Ontology of E7.5 embryos. Gene ontology analysis of the differentially expressed genes enriched in natural embryos cultured from E6.5 to E7.5 ex utero and analysed by tiny-sci. [file 41586_2022_5246_MOESM2_ESM.xlsx]

## Sheet: Supp.Table 1
	Supplementary Table 1. Gene Ontology of E7.5 embryos. Gene ontology analysis of the differentially expressed genes enriched in natural embryos cultured from E6.5 to E7.5 ex utero and analysed by tiny-sci.
	Terms enriched in E7.5 natural embryos
	GO biological process complete	Fold Enrichment	FDR
	protection from natural killer cell mediated cytotoxicity (GO:0042270)	17.17	0.0013
	regulation of vascular associated smooth muscle contraction (GO:0003056)	12.59	0.0453
	lipid phosphorylation (GO:0046834)	12.59	0.0451
	positive regulation of lactation (GO:1903489)	10.49	0.000273
	regulation of lactation (GO:1903487)	10.12	0.000325
	trophoblast giant cell differentiation (GO:0060707)	9.94	0.00895
	cell differentiation involved in embryonic placenta development (GO:0060706)	7.87	0.00328
	negative regulation of natural killer cell mediated cytotoxicity (GO:0045953)	7.87	0.0211
	negative regulation of natural killer cell mediated immunity (GO:0002716)	7.55	0.0239
	regulation of actin cytoskeleton reorganization (GO:2000249)	7.49	0.00068
	regulation of cardiac muscle cell action potential (GO:0098901)	6.99	0.0312
	cell-substrate junction organization (GO:0150115)	6.91	0.00265
	homotypic cell-cell adhesion (GO:0034109)	6.7	0.00138
	establishment of endothelial barrier (GO:0061028)	6.68	0.0167
	negative regulation of leukocyte mediated cytotoxicity (GO:0001911)	6.29	0.0468
	cell-substrate junction assembly (GO:0007044)	6.29	0.00955
	positive regulation of actin filament polymerization (GO:0030838)	5.62	0.00394
	actin filament bundle assembly (GO:0051017)	5.24	0.00599
	cell adhesion mediated by integrin (GO:0033627)	5.24	0.0452
	regulation of T cell migration (GO:2000404)	5.24	0.0231
	negative chemotaxis (GO:0050919)	5.12	0.0498
	negative regulation of lymphocyte mediated immunity (GO:0002707)	5.08	0.0072
	actin filament bundle organization (GO:0061572)	5	0.00791
	leukocyte cell-cell adhesion (GO:0007159)	4.72	0.0208
	positive regulation of receptor signaling pathway via STAT (GO:1904894)	4.63	0.0124
	negative regulation of endothelial cell proliferation (GO:0001937)	4.5	0.0147
	positive regulation of receptor signaling pathway via JAK-STAT (GO:0046427)	4.5	0.0264
	regulation of lymphocyte migration (GO:2000401)	4.43	0.0284
	positive regulation of smooth muscle cell migration (GO:0014911)	4.43	0.0282
