# Supplementary material for: Embryo model completes gastrulation to neurulation and organogenesis
Source: Nature. 2022 Aug 25;610(7930):143–53. doi: 10.1038/s41586-022-05246-3 (PMC9534772; doi:10.1038/s41586-022-05246-3)
Supplement: Supplementary file 3 — Gene Ontology of ETiX6 embryoids. Gene ontology analysis of the differentially expressed genes enriched in ETiX embryoids analysed at day 6 of development by tiny-sci. [file 41586_2022_5246_MOESM3_ESM.xlsx]

## Sheet: Supp.Table 2
	Supplementary Table 2. Gene Ontology of ETiX6-embryoids. Gene ontology analysis of the differentially expressed genes enriched in ETiX-embryoids analysed at day 6 of development by tiny-sci.
	Terms enriched in day 6 ETiX-embryoids
	GO biological process complete	Fold Enrichment	FDR
	positive regulation of hepatocyte differentiation (GO:0070368)	61.44	0.00488
	regulation of hepatocyte differentiation (GO:0070366)	46.08	0.00741
	ascending aorta morphogenesis (GO:0035910)	46.08	0.00739
	ascending aorta development (GO:0035905)	36.87	0.0109
	atrial septum primum morphogenesis (GO:0003289)	36.87	0.0109
	septum primum development (GO:0003284)	30.72	0.015
	atrioventricular canal development (GO:0036302)	27.93	0.000379
	regulation of heart morphogenesis (GO:2000826)	23.04	0.0257
	regulation of cardioblast differentiation (GO:0051890)	23.04	0.0256
	negative regulation of Wnt signaling pathway involved in heart development (GO:0003308)	23.04	0.0255
	epithelial cell proliferation involved in liver morphogenesis (GO:0072575)	23.04	0.0255
	hepatocyte proliferation (GO:0072574)	23.04	0.0254
	negative regulation of protein sumoylation (GO:0033234)	20.48	0.0319
	regulation of Wnt signaling pathway involved in heart development (GO:0003307)	20.48	0.0318
	mammary gland formation (GO:0060592)	20.48	0.0317
	liver morphogenesis (GO:0072576)	18.43	0.0384
	regulation of glucocorticoid metabolic process (GO:0031943)	16.76	0.0461
	ectodermal placode morphogenesis (GO:0071697)	16.39	0.0106
	ectodermal placode formation (GO:0060788)	16.39	0.0106
	ectodermal placode development (GO:0071696)	15.36	0.0126
	catecholamine transport (GO:0051937)	15.36	0.0125
	atrial septum morphogenesis (GO:0060413)	14.46	0.0149
	regulation of cardiocyte differentiation (GO:1905207)	13.87	0.000228
	ventricular cardiac muscle cell differentiation (GO:0055012)	13.65	0.017
	cardiac right ventricle morphogenesis (GO:0003215)	12.94	0.0198
	cardiac atrium morphogenesis (GO:0003209)	12.65	0.000353
	embryonic hindlimb morphogenesis (GO:0035116)	12.29	0.000403
	atrial cardiac muscle tissue development (GO:0003228)	11.7	0.0259
	signal transduction involved in regulation of gene expression (GO:0023019)	11.38	0.0078
