# Supplementary material for: Embryo model completes gastrulation to neurulation and organogenesis
Source: Nature. 2022 Aug 25;610(7930):143–53. doi: 10.1038/s41586-022-05246-3 (PMC9534772; doi:10.1038/s41586-022-05246-3)
Supplement: Supplementary file 4 — Gene Ontology of E8.5 embryos. Gene ontology analysis of the differentially expressed genes enriched in natural embryos cultured from E6.5 to E8.5 ex utero and analysed by tiny-sci. [file 41586_2022_5246_MOESM4_ESM.xlsx]

## Sheet: Supp.Table 3
	Supplementary Table 3. Gene Ontology of E8.5 embryos. Gene ontology analysis of the differentially expressed genes enriched in natural embryos cultured from E6.5 to E8.5 ex utero and analysed by tiny-sci.
	Terms enriched in E8.5 natural embryos
	GO biological process complete	Fold Enrichment	FDR
	protection from natural killer cell mediated cytotoxicity (GO:0042270)	51.54	9.36e-05
	positive regulation of lactation (GO:1903489)	46.19	2.65e-10
	regulation of lactation (GO:1903487)	44.54	1.83e-10
	plasminogen activation (GO:0031639)	28.35	0.0416
	negative regulation of natural killer cell mediated cytotoxicity (GO:0045953)	23.62	0.0016
	negative regulation of natural killer cell mediated immunity (GO:0002716)	22.68	0.00175
	positive regulation of miRNA transcription (GO:1902895)	20.47	1.12e-09
	positive regulation of receptor signaling pathway via JAK-STAT (GO:0046427)	19.8	6.36e-08
	negative regulation of endothelial cell proliferation (GO:0001937)	19.44	1.2e-08
	negative regulation of cell killing (GO:0031342)	19.44	0.000541
	negative regulation of leukocyte mediated cytotoxicity (GO:0001911)	18.9	0.0034
	positive regulation of receptor signaling pathway via STAT (GO:1904894)	18.34	1.12e-07
	regulation of miRNA transcription (GO:1902893)	18.04	9.08e-10
	positive regulation of bone resorption (GO:0045780)	17.44	0.0253
	platelet aggregation (GO:0070527)	16.8	0.0278
	negative regulation of blood coagulation (GO:0030195)	15.12	0.00173
	platelet activation (GO:0030168)	14.98	0.000352
	negative regulation of hemostasis (GO:1900047)	14.79	0.00176
	negative regulation of endothelial cell apoptotic process (GO:2000352)	14.63	0.0378
	negative regulation of coagulation (GO:0050819)	14.47	0.0019
	cell differentiation involved in embryonic placenta development (GO:0060706)	14.17	0.0406
	regulation of receptor signaling pathway via JAK-STAT (GO:0046425)	12.73	2.74e-06
	female pregnancy (GO:0007565)	12.51	1.83e-09
	homotypic cell-cell adhesion (GO:0034109)	12.06	0.019
	multi-organism reproductive process (GO:0044703)	11.83	1.07e-09
	regulation of receptor signaling pathway via STAT (GO:1904892)	11.77	4.99e-06
	multi-multicellular organism process (GO:0044706)	11.53	4.74e-10
	mammary gland development (GO:0030879)	11.26	3.07e-08
	regulation of blood coagulation (GO:0030193)	11.18	0.00169
