# Supplementary material for: Embryo model completes gastrulation to neurulation and organogenesis
Source: Nature. 2022 Aug 25;610(7930):143–53. doi: 10.1038/s41586-022-05246-3 (PMC9534772; doi:10.1038/s41586-022-05246-3)
Supplement: Supplementary file 5 — Gene Ontology of ETiX8 embryoids. Gene ontology analysis of the differentially expressed genes enriched in ETiX embryoids analysed at day 8 of development by tiny-sci. [file 41586_2022_5246_MOESM5_ESM.xlsx]

## Sheet: Supp.Table 4
	Supplementary Table 4. Gene Ontology of ETiX8-embryoids. Gene ontology analysis of the differentially expressed genes enriched in ETiX-embryoids analysed at day 8 of development by tiny-sci.
	Terms enriched in day 8 ETiX-embryoids
	GO biological process complete	Fold Enrichment	FDR
	regulation of cardioblast differentiation (GO:0051890)	73	0.0656
	protein poly-ADP-ribosylation (GO:0070212)	64.89	0.0484
	positive regulation of cytokine-mediated signaling pathway (GO:0001961)	17.7	0.0549
	positive regulation of response to cytokine stimulus (GO:0060760)	15.96	0.0584
	defense response to virus (GO:0051607)	6.66	0.0459
	defense response to symbiont (GO:0140546)	6.63	0.0436
	regulation of response to biotic stimulus (GO:0002831)	6.4	0.00842
	response to virus (GO:0009615)	5.94	0.0526
	blood vessel development (GO:0001568)	4.26	0.043
	regulation of defense response (GO:0031347)	3.98	0.0437
	circulatory system development (GO:0072359)	3.73	0.0133
	regulation of response to external stimulus (GO:0032101)	3.6	0.0147
	regulation of biological process (GO:0050789)	1.35	0.0539
