# Supplementary material for: Embryo model completes gastrulation to neurulation and organogenesis
Source: Nature. 2022 Aug 25;610(7930):143–53. doi: 10.1038/s41586-022-05246-3 (PMC9534772; doi:10.1038/s41586-022-05246-3)
Supplement: Supplementary file 6 — Gene Ontology of Extraembryonic endoderm. Gene Ontology analysis of the genes enriched in ‘early VE’ cell populations in the extraembryonic endoderm subcluster of ETiX embryoids. [file 41586_2022_5246_MOESM6_ESM.xlsx]

## Sheet: Supp.Table 5
	Supplementary Table 5. Gene Ontology of Extraembryonic endoderm. Gene Ontology analysis of the genes enriched in “Early VE” cell populations in the extraembryonic endoderm subcluster of ETiX-embryoids
	Early Visceral Endoderm
	Cluster	Term	Enrichment Score
	1	GO:0005764~lysosome	6.6
	2	GO:0005768~endosome	5.81
	3	GO:0030054~cell junction	4.55
	4	GO:0005905~clathrin-coated pit	4.53
	5	GO:0016020~membrane	3.03
	6	GO:0022857~transmembrane transporter activity	2.89
	7	GO:0003333~amino acid transmembrane transport	2.53
	8	GO:0005783~endoplasmic reticulum	2.5
	9	CROSSLNK:Glycyl lysine isopeptide (Lys-Gly) (interchain with G-Cter in SUMO2)	2.4
	10	GO:0008092~cytoskeletal protein binding	2.38
	11	GO:0033344~cholesterol efflux	2.38
	12	GO:0051603~proteolysis involved in cellular protein catabolic process	2.31
	13	GO:0042393~histone binding	2.09
	14	GO:0005524~ATP binding	1.74
	15	GO:0050750~low-density lipoprotein particle receptor binding	1.49
	16	IPR005829:Sugar transporter, conserved site	1.48
	17	GO:0070411~I-SMAD binding	1.45
	18	IPR000408:Regulator of chromosome condensation, RCC1	1.41
	19	GO:0006397~mRNA processing	1.35
	20	GO:0007275~multicellular organism development	1.33
