# Supplementary material for: Embryo model completes gastrulation to neurulation and organogenesis
Source: Nature. 2022 Aug 25;610(7930):143–53. doi: 10.1038/s41586-022-05246-3 (PMC9534772; doi:10.1038/s41586-022-05246-3)
Supplement: Supplementary file 7 — Gene Ontology of older cell clusters in Extraembryonic endoderm. Gene Ontology analysis of the genes enriched in ‘differentiated yolk sac’ cell populations of ETiX embryoids. [file 41586_2022_5246_MOESM7_ESM.xlsx]

## Sheet: Supp.Table 6
	Supplementary Table 6.Gene Ontology of older cell clusters in Extraembryonic endoderm. Gene Ontology analysis of the genes enriched in “Differentiated yolk sac” cell populations of ETiX-embryoids
	Differentiated yolk sac
	Category	Term	Enrichment Score
	1	GO:0005764~lysosome	16.13
	2	GO:0005783~endoplasmic reticulum	11.79
	3	GO:0006629~lipid metabolic process	9.19
	4	GO:0016020~membrane	6.85
	5	CARBOHYD:N-linked (GlcNAc...) asparagine	6.3
	6	GO:0008203~cholesterol metabolic process	5.71
	7	KW-0009~Actin-binding	4.18
	8	GO:0030301~cholesterol transport	3.54
	9	GO:0034362~low-density lipoprotein particle	3.43
	10	GO:0042632~cholesterol homeostasis	3.25
	11	GO:0051651~maintenance of location in cell	2.81
	12	GO:0032532~regulation of microvillus length	2.81
	13	DOMAIN:PDZ	2.64
	14	KW-0117~Actin capping	2.6
	15	GO:0005576~extracellular region	2.58
	16	DOMAIN:Calponin-homology (CH) 1	2.5
	17	GO:0006801~superoxide metabolic process	2.45
	18	REPEAT:Spectrin 4	2.45
	19	GO:0005975~carbohydrate metabolic process	2.41
	20	GO:0006695~cholesterol biosynthetic process	2.28
