# Supplementary material for: Embryo model completes gastrulation to neurulation and organogenesis
Source: Nature. 2022 Aug 25;610(7930):143–53. doi: 10.1038/s41586-022-05246-3 (PMC9534772; doi:10.1038/s41586-022-05246-3)
Supplement: Supplementary file 8 — Antibody Table. A table of the antibodies utilised in this study. [file 41586_2022_5246_MOESM8_ESM.xlsx]

## Sheet: Supp.Table 7 Antibodies
	Supplementary Table 7. Antibody Table. A table of the antibodies utilised in this study.
	Table of Antibodies
	NAME	SOURCE	IDENTIFIER	Dilution
	Rabbit polyclonal anti-GATA-4	Santa Cruz Biotechnology	Cat# sc-9053,	1:500
			RRID:AB_2247396
	Goat polyclonal anti-GATA-6	R&D Systems	Cat# AF1700, RRID:AB_2108901	1:500
	Goat polyclonal anti-Otx2	R&D Systems	Cat# AF1979, RRID:AB_2157172	1:500
	Rabbit monoclonal anti-RUNX1 / AML1	Abcam	Cat# ab92336, RRID:AB_2049267	1:500
	Goat polyclonal anti-Sox17	R&D Systems	Cat# AF1924, RRID:AB_355060	1:200
	Rabbit monoclonal anti-HoxB4	Abcam	Cat# ab133521	1:500
	Rabbit polyclonal anti-Sox1	Cell Signaling Technology	Cat# 4194	1:500
			RRID:AB_1904140
	Goat polyclonal anti-Sox1	R&D Systems	Cat# AF3369	1:200
			RRID:AB_2239879
	Goat polyclonal anti-Brachyury	R&D Systems	Cat# AF2085, RRID:AB_2200235	1:500
	Mouse monoclonal anti-Sox2	Santa Cruz Biotechnology	Cat# sc-365823	1:500
			RRID:AB_10842165
	Rat monoclonal anti-Sox2	Thermo Fisher Scientific	Cat# 14-9811-82	1:500
			RRID:AB_11219471
	Rabbit monoclonal anti-FoxG1	Abcam	Cat# ab196868	1:500
			RRID:AB_2892604
	Rabbit monoclonal anti-FoxA2 / HNF3	Cell Signaling Technology	Cat# 8186, RRID:AB_10891055	1:200
	Mouse monoclonal anti-Myh2	R&D Systems	Cat# MAB4470	1:500
			RRID:AB_1293549
	Goat polyclonal anti-Nkx2.5	R&D Systems	Cat# AF2444	1:500
			RRID:AB_355269
	Rabbit polyclonal anti-Nanog	Abcam	Cat# ab80892	1:500
			RRID:AB_2150114
	Mouse monoclonal anti-Pax3	DSHB	Cat# AB_528426	1:500
			RRID:AB_528426
	Rabbit polyclonal anti-Pax6	BioLegend	Cat# PRB-278P	1:500
			RRID:AB_291612
	Rabbit anti-Olig2	IBL America	Cat# 18953	1:500
			RRID:AB_1630817
	Mouse monoclonal anti Nkx2.2	DSHB	Cat# 74.5A5	1:50
			RRID:AB_531794
	Mouse monoclonal anti-Sox10	Santa Cruz Biotechnology	Cat# sc-365692	1:500
			RRID:AB_10844002
	Goat polyclonal anti-Stella	R&D Systems	Cat# AF2566	1:500
			RRID:AB_2094147
	Alexa Fluor® 488 Phalloidin	Thermo Fisher Scientific	Cat# A12379	1:1000
	Alexa Fluor® 594 Phalloidin	Thermo Fisher Scientific	Cat# A12381	1:1000
	Alexa Fluor® 647 Phalloidin	Thermo Fisher Scientific	Cat# A22287	1:1000
	Donkey anti-Mouse IgG (H+L) Highly Cross-Adsorbed Secondary Antibody, Alexa Fluor 488	Thermo Fisher Scientific	Cat# A-21202, RRID:AB_141607	1:500
	Donkey anti-Rabbit IgG (H+L) Highly Cross-Adsorbed Secondary Antibody, Alexa Fluor 488	Thermo Fisher Scientific	Cat# A-21206, RRID:AB_2535792	1:500
	Donkey anti-Goat IgG (H+L) Cross-Adsorbed Secondary Antibody, Alexa Fluor 488	Thermo Fisher Scientific	Cat# A-11055, RRID:AB_2534102	1:500
	Donkey anti-Mouse IgG (H+L) Highly Cross-Adsorbed Secondary Antibody, Alexa Fluor 568	Thermo Fisher Scientific	Cat# A10037, RRID:AB_2534013	1:500
	Donkey anti-Rabbit IgG (H+L) Highly Cross-Adsorbed Secondary Antibody, Alexa Fluor 568	Thermo Fisher Scientific	Cat# A10042, RRID:AB_2534017	1:500
	Donkey anti-Goat IgG (H+L) Cross-Adsorbed Secondary Antibody, Alexa Fluor 568	Thermo Fisher Scientific	Cat# A-11057, RRID:AB_2534104	1:500
	Donkey anti-Mouse IgG (H+L) Highly Cross-Adsorbed Secondary Antibody, Alexa Fluor 647	Thermo Fisher Scientific	Cat# A-31571, RRID:AB_162542	1:500
	Donkey anti-Rabbit IgG (H+L) Highly Cross-Adsorbed Secondary Antibody, Alexa Fluor 647	Thermo Fisher Scientific	Cat# A-31573, RRID:AB_2536183	1:500
	Donkey anti-Goat IgG (H+L) Cross-Adsorbed Secondary Antibody, Alexa Fluor 647	Thermo Fisher Scientific	Cat# A-21447, RRID:AB_2535864	1:500
	Donkey Anti-Rat IgG H&L (Alexa Fluor® 647) preadsorbed antibody	Abcam	Cat# ab150155, RRID:AB_2813835	1:500
