# Supplementary material for: Embryo model completes gastrulation to neurulation and organogenesis
Source: Nature. 2022 Aug 25;610(7930):143–53. doi: 10.1038/s41586-022-05246-3 (PMC9534772; doi:10.1038/s41586-022-05246-3)
Supplement: Supplementary file 9 — Oligonucleotide Table. A table of the oligonucleotides utilised in this study. [file 41586_2022_5246_MOESM9_ESM.xlsx]

## Sheet: Supp.Table 8 Primers and oligos
	Supplementary Table 8. Oligonucleotide Table. A table of the oligonucleotides utilised in this study.
	Table of oligonucleotides
	NAME	SOURCE
	PCR primer: Gata4-AttB Forward: GGGGACAAGTTTGTACAAAAA AGCAGGCT	Amadei et al.20219
	PCR primer: Gata4-AttB Reverse: GGGGACCACTTTGTACAAGA AAGCTGGGT	Amadei et al.20219
	Pax6 KO gRNA: gRNA1: 5’-CACCGCTCCCCCTCCTTCCTGTTGC-3’, RV: 5’- AAACGCAACAGGAAGGAGGGGGAGC-3’	This paper
	Pax6 KO gRNA2: 5’-CACCGAGATGCGACTTCAGCTGAAG-3’. RV: 5’- AAACCTTCAGCTGAAGTCGCATCTC-3’	This paper
	Pax6 PCR primer: Forward: 5’-AAGAGACCTTGCGAGAGCAC-3’	This paper
	Pax6 PCR primer: Reverse: 5’-GAACTTTCCCACCAGGAGCA-3’	This paper
