# Supplementary material for: Embryo model completes gastrulation to neurulation and organogenesis
Source: Nature. 2022 Aug 25;610(7930):143–53. doi: 10.1038/s41586-022-05246-3 (PMC9534772; doi:10.1038/s41586-022-05246-3)
Supplement: Supplementary file 12 — Source Data Fig. 1 [file 41586_2022_5246_MOESM12_ESM.xlsx]

## Sheet: Fig.1d,e
	type	timepoint	celltype_system	UMAP_1	UMAP_2
NE75_3_AAAGAGGCCGCCACAGCACAACAG	natural	E75-	natural-VE	6.67334	-2.48263
NE75_3_AAAGAGGCCGCCACAGCCAGCAGT	natural	E75-	natural-VE	8.08857	-3.51759
NE75_3_AAAGAGGCCGCCACAGCGACGTCA	natural	E75-	natural-VE	7.10218	-3.7687
NE75_3_AAAGAGGCCGCCACAGCGATTGAT	natural	E75-	natural-VE	6.78912	-2.58427
NE75_3_AAAGAGGCCGCCACAGCTATAGAG	natural	E75-	natural-ExE VE	7.736	-4.40502
NE75_3_AAAGAGGCCGCCACAGCTCAGAAT	natural	E75-	natural-VE	7.72359	-5.87585
NE75_3_AAAGAGGCCGCCACAGGACGATGG	natural	E75-	natural-Erythroid progenitors	7.53926	-3.70614
NE75_3_AAAGAGGCCGCCACAGGAGAGTAT	natural	E75-	natural-Erythroid progenitors	7.24446	-4.02957
NE75_3_AAAGAGGCCGCCACAGGATCGTTT	natural	E75-	natural-VE	7.2198	-2.41068
NE75_3_AAAGAGGCCGCCACAGGGTTTCTC	natural	E75-	natural-Epiblast	-5.82934	4.34051
NE75_3_AAAGAGGCCGCCACAGGTAACGTT	natural	E75-	natural-Erythroid progenitors	7.76109	-4.45378
NE75_3_AAAGAGGCCGCCACAGTAACCCGT	natural	E75-	natural-Ectoplacental cone	5.17827	7.54994
NE75_3_AAAGAGGCCGCCACAGTCGGTTTA	natural	E75-	natural-Epiblast	-5.2287	2.16944
NE75_3_AAAGAGGCCGCCACAGTGAGGTCT	natural	E75-	natural-ExE VE	7.92617	-4.78582
NE75_3_AAAGAGGCCGCCACAGTGCTATTT	natural	E75-	natural-VE	7.00103	-2.55615
NE75_3_AAAGAGGCCGCCACAGTGGTTTCT	natural	E75-	natural-VE	6.90629	-2.86593
NE75_3_AAAGAGGCCGCCACAGTGTGCTCA	natural	E75-	natural-VE	7.02132	-5.67796
NE75_3_AAAGAGGCCGCCACAGTTAAGCGT	natural	E75-	natural-VE	7.37707	-3.80384
NE75_3_AAAGAGGCCGCCACAGTTATCTGT	natural	E75-	natural-VE	7.30607	-5.84134
NE75_3_AAAGCCCGCGCCACAGAAACTGGT	natural	E75-	natural-CLE/NMP	-6.85826	4.04865
NE75_3_AAAGCCCGCGCCACAGAAGCGTAC	natural	E75-	natural-Mesenchyme	-1.64766	-2.12943
NE75_3_AAAGCCCGCGCCACAGAAGGTAAT	natural	E75-	natural-VE	7.69599	-4.18176
NE75_3_AAAGCCCGCGCCACAGAAGTAATC	natural	E75-	natural-Erythroid progenitors	7.49653	-3.01105
NE75_3_AAAGCCCGCGCCACAGACATCTAT	natural	E75-	natural-VE	7.07296	-2.63014
NE75_3_AAAGCCCGCGCCACAGACCTTCTT	natural	E75-	natural-Erythroid progenitors	7.93316	-3.67396
NE75_3_AAAGCCCGCGCCACAGAGCGAAGT	natural	E75-	natural-ExE VE	6.24074	-5.47978
NE75_3_AAAGCCCGCGCCACAGATCAAGTG	natural	E75-	natural-VE	7.46144	-3.25739
NE75_3_AAAGCCCGCGCCACAGCTAGATTG	natural	E75-	natural-Erythroid progenitors	7.57442	-3.98657
NE75_3_AAAGCCCGCGCCACAGGAGAGTAT	natural	E75-	natural-Erythroid progenitors	8.2272	-3.68231
NE75_3_AAAGCCCGCGCCACAGTCATCCTT	natural	E75-	natural-ExE VE	5.73903	-6.79371
NE75_3_AAAGTCATCGCCACAGAAACTGGT	natural	E75-	natural-Cardiomyocytes	-6.8728	-6.67705
NE75_3_AAAGTCATCGCCACAGAGAAGTTA	natural	E75-	natural-VE	6.72946	-2.55003
NE75_3_AAAGTCATCGCCACAGAGATGGCT	natural	E75-	natural-VE	6.90744	-2.77161
NE75_3_AAAGTCATCGCCACAGAGGAGCTT	natural	E75-	natural-VE	5.97321	7.52586
NE75_3_AAAGTCATCGCCACAGATGCATGG	natural	E75-	natural-ExE VE	7.86506	-5.37387
NE75_3_AAAGTCATCGCCACAGCACAGTTT	natural	E75-	natural-Erythroid progenitors	7.75369	-3.96682
NE75_3_AAAGTCATCGCCACAGCCAACCGT	natural	E75-	natural-Erythroid progenitors	7.42205	-5.55934
NE75_3_AAAGTCATCGCCACAGCCCTTGGT	natural	E75-	natural-VE	6.97436	-2.76978
NE75_3_AAAGTCATCGCCACAGCCGTGTTT	natural	E75-	natural-VE	7.79912	-5.2929
NE75_3_AAAGTCATCGCCACAGCGCTAGTC	natural	E75-	natural-ExE VE	7.04037	-7.53152
NE75_3_AAAGTCATCGCCACAGGAACGATT	natural	E75-	natural-VE	6.86375	-2.37025
NE75_3_AAAGTCATCGCCACAGGAGTTCAC	natural	E75-	natural-VE	7.65791	7.30028
NE75_3_AAAGTCATCGCCACAGGATGTATT	natural	E75-	natural-ExE ectoderm	4.9999	6.79138
NE75_3_AAAGTCATCGCCACAGGCCACATC	natural	E75-	natural-VE	6.8331	-2.40238
NE75_3_AAAGTCATCGCCACAGTATTGCCT	natural	E75-	natural-VE	6.94384	-3.89027
NE75_3_AAAGTCATCGCCACAGTTCCGAGT	natural	E75-	natural-VE	6.54849	-2.36622
NE75_3_AAAGTCATCGCCACAGTTCCGCTC	natural	E75-	natural-Erythroid progenitors	7.78977	-4.60472
NE75_3_AAAGTCATCGCCACAGTTGATTCT	natural	E75-	natural-VE	7.64686	-2.61356
NE75_3_AAAGTCATCGCCACAGTTGTGACT	natural	E75-	natural-Erythroid progenitors	8.06875	-3.52851
NE75_3_AAATAGCACGCCACAGCATCTCCC	natural	E75-	natural-ExE VE	5.70833	-7.21282
NE75_3_AAATAGCACGCCACAGCCAGCAGT	natural	E75-	natural-Epiblast	-5.96466	5.60268
NE75_3_AAATAGCACGCCACAGCGTGCTAG	natural	E75-	natural-Cardiomyocytes	-7.45871	-6.96774
NE75_3_AAATAGCACGCCACAGCTAGATTG	natural	E75-	natural-ExE VE	5.46485	-7.44416
NE75_3_AAATAGCACGCCACAGGCAGCATG	natural	E75-	natural-Parietal endoderm	-5.6194	3.50631
NE75_3_AAATAGCACGCCACAGTAACCCGT	natural	E75-	natural-Erythroid progenitors	7.71249	-4.28748
NE75_3_AAATAGCACGCCACAGTAACTACT	natural	E75-	natural-Endothelium	4.02853	2.43165
NE75_3_AAATAGCACGCCACAGTGTAGTTT	natural	E75-	natural-VE	6.73611	-2.82902
NE75_3_AAATTCCGCGCCACAGAAAGTCGG	natural	E75-	natural-Somites	-6.77702	-0.8733
NE75_3_AAATTCCGCGCCACAGATCCCACG	natural	E75-	natural-VE	8.37682	-4.01307
NE75_3_AAATTCCGCGCCACAGCAAGAGGG	natural	E75-	natural-Erythroid progenitors	8.03553	-3.36205
NE75_3_AAATTCCGCGCCACAGCACAAGGC	natural	E75-	natural-Erythroid progenitors	6.78193	-4.14967
NE75_3_AAATTCCGCGCCACAGCGGAATTT	natural	E75-	natural-Mesenchyme	-0.98858	-2.60044
NE75_3_AAATTCCGCGCCACAGCTTACGGG	natural	E75-	natural-Ectoplacental cone	5.57434	7.64601
NE75_3_AAATTCCGCGCCACAGCTTTAATC	natural	E75-	natural-VE	7.15962	-2.6448
NE75_3_AAATTCCGCGCCACAGTACGTGCT	natural	E75-	natural-Ectoplacental cone	7.45743	7.33235
NE75_3_AAATTCCGCGCCACAGTCATCCTT	natural	E75-	natural-Somites	-6.21134	0.180256
NE75_3_AAATTCCGCGCCACAGTCTGTGGT	natural	E75-	natural-Neuroectoderm	-7.37476	6.43412
NE75_3_AAATTCCGCGCCACAGTGCCTCAC	natural	E75-	natural-ExE VE	5.95932	-5.90084
NE75_3_AACAAATGCGCCACAGAACTTAGC	natural	E75-	natural-ExE VE	8.07388	-5.68553
NE75_3_AACAAATGCGCCACAGACTGAGTT	natural	E75-	natural-Erythroid progenitors	8.396	-0.251764
NE75_3_AACAAATGCGCCACAGAGATGGCT	natural	E75-	natural-Definitive endoderm	-8.78159	2.73179
NE75_3_AACAAATGCGCCACAGAGGCAGTT	natural	E75-	natural-VE	6.59416	-3.29277
NE75_3_AACAAATGCGCCACAGATTCCTTG	natural	E75-	natural-VE	7.01707	-2.93596
NE75_3_AACAAATGCGCCACAGGAGTTTCG	natural	E75-	natural-Erythroid progenitors	8.06734	-2.98842
NE75_3_AACAAATGCGCCACAGGGCGTTAG	natural	E75-	natural-VE	7.06869	-2.72454
NE75_3_AACAAATGCGCCACAGGTCAATAC	natural	E75-	natural-ExE ectoderm	5.30969	7.70716
NE75_3_AACAAATGCGCCACAGGTGGATGG	natural	E75-	natural-Erythroid progenitors	7.34896	-3.43207
NE75_3_AACAAATGCGCCACAGTAGCTTAT	natural	E75-	natural-ExE VE	5.74792	-6.26006
NE75_3_AACAAATGCGCCACAGTCCCGTAG	natural	E75-	natural-Ectoplacental cone	5.87876	7.82296
NE75_3_AACAAATGCGCCACAGTCGGTTCG	natural	E75-	natural-VE	6.7944	-2.35092
NE75_3_AACAAATGCGCCACAGTTGAGGGT	natural	E75-	natural-Ectoplacental cone	5.52662	7.11592
NE75_3_AACAAATGCGCCACAGTTGTGACT	natural	E75-	natural-CLE/NMP	-6.70391	4.50565
NE75_3_AACAGAACCGCCACAGAAGGTAAT	natural	E75-	natural-Erythroid progenitors	7.45668	-3.90875
NE75_3_AACAGAACCGCCACAGACATCTAT	natural	E75-	natural-VE	7.73673	-4.40488
NE75_3_AACAGAACCGCCACAGATACTCTT	natural	E75-	natural-ExE VE	7.1025	-7.07303
NE75_3_AACAGAACCGCCACAGATATCTTC	natural	E75-	natural-VE	7.08208	-3.7122
NE75_3_AACAGAACCGCCACAGATGAAGCA	natural	E75-	natural-VE	7.51191	-3.64235
NE75_3_AACAGAACCGCCACAGATGCGGAT	natural	E75-	natural-VE	7.23349	-4.59247
NE75_3_AACAGAACCGCCACAGCCGCTGTT	natural	E75-	natural-Erythroid progenitors	8.41518	-0.400845
NE75_3_AACAGAACCGCCACAGCTTCGCAC	natural	E75-	natural-Erythroid progenitors	7.18498	-2.63187
NE75_3_AACAGAACCGCCACAGGAAGCACT	natural	E75-	natural-VE	7.1873	-3.24777
NE75_3_AACAGAACCGCCACAGGCAACCTG	natural	E75-	natural-VE	7.33404	-7.24734
NE75_3_AACAGAACCGCCACAGGCAGCATG	natural	E75-	natural-Definitive endoderm	3.24315	-5.65316
NE75_3_AACAGAACCGCCACAGGTCAATAC	natural	E75-	natural-Epiblast	-5.69665	6.49549
NE75_3_AACAGAACCGCCACAGTAGTGTTT	natural	E75-	natural-Notochord	-6.27934	1.75244
NE75_3_AACAGAACCGCCACAGTCGACACC	natural	E75-	natural-VE	6.895	-2.25838
NE75_3_AACAGAACCGCCACAGTGCCTCAC	natural	E75-	natural-Epiblast	-6.16299	6.05706
NE75_3_AACAGCGGCGCCACAGAATGAATG	natural	E75-	natural-ExE VE	8.39392	-5.50119
NE75_3_AACAGCGGCGCCACAGACGTATAC	natural	E75-	natural-VE	4.96756	-8.15749
NE75_3_AACAGCGGCGCCACAGAGAAGTTA	natural	E75-	natural-VE	7.93939	-2.48388
NE75_3_AACAGCGGCGCCACAGATCTTTGT	natural	E75-	natural-VE	7.13182	-2.58944
NE75_3_AACAGCGGCGCCACAGATTCAGTA	natural	E75-	natural-ExE VE	7.09278	-5.88607
NE75_3_AACAGCGGCGCCACAGCGGACAAC	natural	E75-	natural-VE	7.42993	-2.96507
NE75_3_AACAGCGGCGCCACAGCTCTTGAC	natural	E75-	natural-VE	7.45986	-2.97212
NE75_3_AACAGCGGCGCCACAGGCGTTGCT	natural	E75-	natural-ExE VE	8.07592	-5.43112
NE75_3_AACAGCGGCGCCACAGGTATGAGT	natural	E75-	natural-Erythroid progenitors	7.37298	-2.89221
NE75_3_AACAGCGGCGCCACAGGTCGTCGT	natural	E75-	natural-Erythroid progenitors	8.42534	-0.382401
NE75_3_AACAGCGGCGCCACAGGTGGATGG	natural	E75-	natural-ExE VE	8.13386	-5.61177
NE75_3_AACAGCGGCGCCACAGGTTGTCAT	natural	E75-	natural-Erythroid progenitors	6.06662	-5.59056
NE75_3_AACAGCGGCGCCACAGTAGCTTAT	natural	E75-	natural-Epiblast	-5.92329	3.00521
NE75_3_AACAGCGGCGCCACAGTCTCACTT	natural	E75-	natural-VE	6.54218	-3.60504
NE75_3_AACAGCGGCGCCACAGTGCGTATC	natural	E75-	natural-CLE/NMP	-7.76913	5.07173
NE75_3_AACGATTTCGCCACAGAAATCAGA	natural	E75-	natural-VE	6.39939	-4.18778
NE75_3_AACGATTTCGCCACAGACGCAGAG	natural	E75-	natural-Erythroid progenitors	7.18878	-3.28141
NE75_3_AACGATTTCGCCACAGATATAGGA	natural	E75-	natural-Erythroid progenitors	8.47069	-3.35594
NE75_3_AACGATTTCGCCACAGCAGTCCCT	natural	E75-	natural-VE	7.64847	-5.18543
NE75_3_AACGATTTCGCCACAGCCCATAGC	natural	E75-	natural-Notochord	-8.96501	2.88697
NE75_3_AACGATTTCGCCACAGCGCTAGTC	natural	E75-	natural-Erythroid progenitors	7.73253	-3.01011
NE75_3_AACGATTTCGCCACAGGCAGCATG	natural	E75-	natural-VE	7.88208	-4.80589
NE75_3_AACGATTTCGCCACAGGTAACGTT	natural	E75-	natural-VE	6.81877	-2.71635
NE75_3_AACGATTTCGCCACAGGTGGATGG	natural	E75-	natural-ExE VE	7.89087	-6.14564
NE75_3_AACGATTTCGCCACAGTCGAAGCT	natural	E75-	natural-VE	7.01651	-3.25105
NE75_3_AACGCCAACGCCACAGAAACTCGA	natural	E75-	natural-VE	6.94409	-3.00797
NE75_3_AACGCCAACGCCACAGAACAATCC	natural	E75-	natural-Cardiomyocytes	-7.27958	-6.65698
NE75_3_AACGCCAACGCCACAGATTGGGCC	natural	E75-	natural-Erythroid progenitors	7.73278	-5.86591
NE75_3_AACGCCAACGCCACAGATTTCCGG	natural	E75-	natural-Endothelium	3.07155	2.61016
NE75_3_AACGCCAACGCCACAGCAAGTCAT	natural	E75-	natural-Erythroid progenitors	7.34135	-4.13422
NE75_3_AACGCCAACGCCACAGCATTTGTT	natural	E75-	natural-Epiblast	-5.87371	6.3175
NE75_3_AACGCCAACGCCACAGCGATTGAT	natural	E75-	natural-Endothelium	2.49733	1.84257
NE75_3_AACGCCAACGCCACAGCTACGAGC	natural	E75-	natural-VE	7.15623	-3.59155
NE75_3_AACGCCAACGCCACAGCTTCGATT	natural	E75-	natural-VE	6.74797	-2.56416
NE75_3_AACGCCAACGCCACAGGAGCGGTA	natural	E75-	natural-VE	7.52885	-3.43725
NE75_3_AACGCCAACGCCACAGGTCCATGT	natural	E75-	natural-Endothelium	3.17239	2.71599
NE75_3_AACGCCAACGCCACAGTACTTGTG	natural	E75-	natural-ExE VE	7.84123	-6.29622
NE75_3_AACGCCAACGCCACAGTCATATGG	natural	E75-	natural-Epiblast	-5.79448	6.27478
NE75_3_AACGCCAACGCCACAGTCCGTCCA	natural	E75-	natural-VE	6.96101	-4.10644
NE75_3_AACGCCAACGCCACAGTTGAGGGT	natural	E75-	natural-Erythroid progenitors	7.81886	-3.61156
NE75_3_AACGCCAACGCCACAGTTGCATAT	natural	E75-	natural-CLE/NMP	-6.81768	2.00269
NE75_3_AACGCCAACGCCACAGTTGGACTT	natural	E75-	natural-Erythroid progenitors	6.86846	-4.25803
NE75_3_AACGCCAACGCCACAGTTTATCAC	natural	E75-	natural-ExE VE	9.63286	-6.36695
NE75_3_AACGGTAGCGCCACAGAAACGCCT	natural	E75-	natural-VE	7.35452	-3.87483
NE75_3_AACGGTAGCGCCACAGAATCGGGT	natural	E75-	natural-Erythroid progenitors	7.53991	-3.23763
NE75_3_AACGGTAGCGCCACAGACCCACGA	natural	E75-	natural-Ectoplacental cone	7.34407	7.26567
NE75_3_AACGGTAGCGCCACAGAGCGCCTT	natural	E75-	natural-VE	6.76232	-2.37974
NE75_3_AACGGTAGCGCCACAGATACCCAG	natural	E75-	natural-VE	6.70732	-3.02135
NE75_3_AACGGTAGCGCCACAGCAGTTTGC	natural	E75-	natural-ExE VE	5.55011	-7.01779
NE75_3_AACGGTAGCGCCACAGCATCTCCC	natural	E75-	natural-Cardiac mesoderm	-4.10328	-0.299254
NE75_3_AACGGTAGCGCCACAGCCAGCAGT	natural	E75-	natural-Erythroid progenitors	7.47328	-4.04361
NE75_3_AACGGTAGCGCCACAGCCCTTGGT	natural	E75-	natural-Ectoplacental cone	5.81888	7.28734
NE75_3_AACGGTAGCGCCACAGCTGAGTGC	natural	E75-	natural-ExE ectoderm	4.1527	6.92793
NE75_3_AACGGTAGCGCCACAGCTTAGGTA	natural	E75-	natural-VE	7.40548	-4.12429
NE75_3_AACGGTAGCGCCACAGGAGAATTG	natural	E75-	natural-Endothelium	3.74428	2.44663
NE75_3_AACGGTAGCGCCACAGGCCTCTTT	natural	E75-	natural-Erythroid progenitors	7.7531	-3.85348
NE75_3_AACGGTAGCGCCACAGGTGTCGGA	natural	E75-	natural-VE	6.76763	-2.34171
NE75_3_AACGGTAGCGCCACAGTACAAACT	natural	E75-	natural-VE	7.14594	-2.73674
NE75_3_AACGGTAGCGCCACAGTCCGTCCA	natural	E75-	natural-VE	6.94134	-3.37041
NE75_3_AACGGTAGCGCCACAGTTAAACTG	natural	E75-	natural-VE	7.65691	-5.46794
NE75_3_AACGGTAGCGCCACAGTTCACATA	natural	E75-	natural-VE	7.10854	-3.34238
NE75_3_AACGTTACCGCCACAGACTGAGTT	natural	E75-	natural-Erythroid progenitors	7.42254	-3.49409
NE75_3_AACGTTACCGCCACAGAGCAGAAC	natural	E75-	natural-VE	7.36525	7.28318
NE75_3_AACGTTACCGCCACAGAGCGCCTT	natural	E75-	natural-Erythroid progenitors	7.37171	-3.62351
NE75_3_AACGTTACCGCCACAGAGCGTAGG	natural	E75-	natural-Epiblast	-6.11566	5.77666
NE75_3_AACGTTACCGCCACAGCAGACCAT	natural	E75-	natural-ExE VE	7.53886	-6.26886
NE75_3_AACGTTACCGCCACAGCCTACTAG	natural	E75-	natural-VE	6.87855	-3.16505
NE75_3_AACGTTACCGCCACAGCTAGATTG	natural	E75-	natural-ExE VE	7.91901	-4.30908
NE75_3_AACGTTACCGCCACAGCTTACTCC	natural	E75-	natural-VE	6.76766	-2.71399
NE75_3_AACGTTACCGCCACAGGACAAAGG	natural	E75-	natural-VE	7.01254	-2.49902
NE75_3_AACGTTACCGCCACAGGTTGTCAT	natural	E75-	natural-VE	6.60654	-2.07294
NE75_3_AACGTTACCGCCACAGGTTTACGT	natural	E75-	natural-Erythroid progenitors	7.19031	-3.21276
NE75_3_AACGTTACCGCCACAGTGATAACA	natural	E75-	natural-VE	7.03974	-4.33821
NE75_3_AACGTTACCGCCACAGTGGTTTCT	natural	E75-	natural-VE	7.13433	-2.46523
NE75_3_AACGTTACCGCCACAGTTGGCGTT	natural	E75-	natural-Erythroid progenitors	7.22785	-4.40253
NE75_3_AACGTTACCGCCACAGTTGTCGCC	natural	E75-	natural-ExE ectoderm	4.73775	7.36306
NE75_3_AACTCAGTCGCCACAGAAACAGGG	natural	E75-	natural-Definitive endoderm	3.67634	-5.97521
NE75_3_AACTCAGTCGCCACAGACCCATAT	natural	E75-	natural-VE	6.98608	-5.61338
NE75_3_AACTCAGTCGCCACAGACTAGCCA	natural	E75-	natural-VE	4.1805	7.52798
NE75_3_AACTCAGTCGCCACAGACTTCAAT	natural	E75-	natural-Nascent mesoderm	-6.5991	1.08447
NE75_3_AACTCAGTCGCCACAGCAGATTAC	natural	E75-	natural-ExE VE	7.95972	-4.60786
NE75_3_AACTCAGTCGCCACAGCAGTCCCT	natural	E75-	natural-Erythroid progenitors	7.93786	-3.70683
NE75_3_AACTCAGTCGCCACAGCATCGCAG	natural	E75-	natural-Erythroid progenitors	7.90766	-3.34863
NE75_3_AACTCAGTCGCCACAGCCATTACT	natural	E75-	natural-VE	7.3759	7.28424
NE75_3_AACTCAGTCGCCACAGCGCCTTGA	natural	E75-	natural-Parietal endoderm	4.87013	-8.38578
NE75_3_AACTCAGTCGCCACAGCGCTCTCA	natural	E75-	natural-VE	7.88338	-4.73453
NE75_3_AACTCAGTCGCCACAGCTATAGAG	natural	E75-	natural-Allantois	-1.47734	-0.153575
NE75_3_AACTCAGTCGCCACAGCTCGATGC	natural	E75-	natural-Definitive endoderm	3.37025	-5.93769
NE75_3_AACTCAGTCGCCACAGGAGCCCAT	natural	E75-	natural-Erythroid progenitors	7.64778	-2.42731
NE75_3_AACTCAGTCGCCACAGGCAAGGAC	natural	E75-	natural-ExE VE	5.88698	-6.95096
NE75_3_AACTCAGTCGCCACAGGCGTTGCT	natural	E75-	natural-VE	7.25863	-4.04879
NE75_3_AACTCAGTCGCCACAGGGCGGTTT	natural	E75-	natural-VE	8.31928	-5.48246
NE75_3_AACTCAGTCGCCACAGGTTGCACG	natural	E75-	natural-Erythroid progenitors	8.31103	-0.130097
NE75_3_AACTCAGTCGCCACAGGTTTGTTT	natural	E75-	natural-VE	7.76644	-4.12185
NE75_3_AACTCAGTCGCCACAGTAACCATC	natural	E75-	natural-Posterior lateral plate mesoderm	-5.11809	0.921714
NE75_3_AACTCAGTCGCCACAGTCATCCTT	natural	E75-	natural-ExE VE	7.715	-5.44729
NE75_3_AACTCAGTCGCCACAGTGACCAGT	natural	E75-	natural-VE	7.63471	-3.03741
NE75_3_AACTCAGTCGCCACAGTGGTTTCT	natural	E75-	natural-VE	7.51853	-5.08692
NE75_3_AACTCAGTCGCCACAGTGTAGTTT	natural	E75-	natural-VE	6.99668	-2.35634
NE75_3_AACTCAGTCGCCACAGTTCCGAGT	natural	E75-	natural-Erythroid progenitors	7.38802	-4.06316
NE75_3_AACTCAGTCGCCACAGTTGATTCT	natural	E75-	natural-VE	7.38161	-3.37087
NE75_3_AACTCAGTCGCCACAGTTGGATCG	natural	E75-	natural-VE	6.0619	7.36444
NE75_3_AACTGCCTCGCCACAGAAATCGTT	natural	E75-	natural-ExE VE	7.91302	-4.75063
NE75_3_AACTGCCTCGCCACAGACAGCGGA	natural	E75-	natural-Epiblast	-5.84065	6.20321
NE75_3_AACTGCCTCGCCACAGACTTCAAT	natural	E75-	natural-Epiblast	-5.58172	3.42714
NE75_3_AACTGCCTCGCCACAGCAACGTGG	natural	E75-	natural-Erythroid progenitors	6.75216	-3.54532
NE75_3_AACTGCCTCGCCACAGCACGGACT	natural	E75-	natural-VE	8.02846	-2.3568
NE75_3_AACTGCCTCGCCACAGCAGACCAT	natural	E75-	natural-Parietal endoderm	4.91857	-8.34317
NE75_3_AACTGCCTCGCCACAGCATACATT	natural	E75-	natural-Erythroid progenitors	6.95448	-3.26286
NE75_3_AACTGCCTCGCCACAGCCGCTGTT	natural	E75-	natural-CLE/NMP	-6.97443	5.15016
NE75_3_AACTGCCTCGCCACAGCTATAGAG	natural	E75-	natural-Nascent mesoderm	-6.3215	1.97296
NE75_3_AACTGCCTCGCCACAGCTGTTCTT	natural	E75-	natural-VE	7.34892	-4.02907
NE75_3_AACTGCCTCGCCACAGCTTCGATT	natural	E75-	natural-Erythroid progenitors	7.62326	-3.53231
NE75_3_AACTGCCTCGCCACAGGAGCCCAT	natural	E75-	natural-VE	6.82322	-2.15691
NE75_3_AACTGCCTCGCCACAGGGTTAGTG	natural	E75-	natural-Mesenchyme	-2.42185	-1.9401
NE75_3_AACTGCCTCGCCACAGGTGTCGGA	natural	E75-	natural-VE	7.4141	-2.92184
NE75_3_AACTGCCTCGCCACAGTAGCCTCG	natural	E75-	natural-Epiblast	-6.13213	5.66399
NE75_3_AACTGCCTCGCCACAGTAGTCTAG	natural	E75-	natural-VE	7.22305	-2.63054
NE75_3_AACTGCCTCGCCACAGTCACGTTT	natural	E75-	natural-VE	7.32309	-2.61742
NE75_3_AACTGCCTCGCCACAGTGACGGAC	natural	E75-	natural-VE	7.45102	-3.57572
NE75_3_AACTGCCTCGCCACAGTTCGGCCT	natural	E75-	natural-ExE VE	7.80817	-5.45497
NE75_3_AAGAACAGCGCCACAGCCCTAACC	natural	E75-	natural-VE	6.90789	-3.63222
NE75_3_AAGAACAGCGCCACAGCGTATCGG	natural	E75-	natural-Erythroid progenitors	7.43503	-4.35228
NE75_3_AAGAACAGCGCCACAGGATGTATT	natural	E75-	natural-ExE VE	5.84592	-6.71997
NE75_3_AAGAACAGCGCCACAGGGGTTGGT	natural	E75-	natural-VE	6.53378	-3.98215
NE75_3_AAGAACAGCGCCACAGGTGGAGCT	natural	E75-	natural-VE	7.22676	7.23363
NE75_3_AAGAACAGCGCCACAGTAAGACGG	natural	E75-	natural-Erythroid progenitors	7.09901	-3.14446
NE75_3_AAGAACAGCGCCACAGTCCTTATT	natural	E75-	natural-Nascent mesoderm	-6.94569	0.527911
NE75_3_AAGAACAGCGCCACAGTCTGTGGT	natural	E75-	natural-ExE ectoderm	4.60989	7.48653
NE75_3_AAGAACAGCGCCACAGTGTTCCAG	natural	E75-	natural-Endothelium	3.63275	2.1325
NE75_3_AAGAACAGCGCCACAGTTCCAGAC	natural	E75-	natural-VE	8.10098	-4.51657
NE75_3_AAGAACAGCGCCACAGTTGATCTA	natural	E75-	natural-VE	7.3866	-3.4004
NE75_3_AAGAAGGTCGCCACAGAAATCGTT	natural	E75-	natural-VE	7.50873	-4.82426
NE75_3_AAGAAGGTCGCCACAGAGCGAAGT	natural	E75-	natural-VE	6.63696	-2.36109
NE75_3_AAGAAGGTCGCCACAGATACTCTT	natural	E75-	natural-Erythroid progenitors	7.12226	-3.92318
NE75_3_AAGAAGGTCGCCACAGCAACAAAT	natural	E75-	natural-Erythroid progenitors	8.06577	-3.09157
NE75_3_AAGAAGGTCGCCACAGCAAGTCAT	natural	E75-	natural-Erythroid progenitors	6.80079	-4.23627
NE75_3_AAGAAGGTCGCCACAGCACTTTCT	natural	E75-	natural-VE	7.90714	-4.89824
NE75_3_AAGAAGGTCGCCACAGCATTTGTT	natural	E75-	natural-Ectoplacental cone	5.96821	7.87613
NE75_3_AAGAAGGTCGCCACAGCCCAAGCA	natural	E75-	natural-Erythroid progenitors	7.72894	-3.53949
NE75_3_AAGAAGGTCGCCACAGCCCGAATG	natural	E75-	natural-Epiblast	-5.54788	6.62649
NE75_3_AAGAAGGTCGCCACAGCCCGACTT	natural	E75-	natural-Ectoplacental cone	5.82006	7.59315
NE75_3_AAGAAGGTCGCCACAGCGACTCCT	natural	E75-	natural-Epiblast	-7.56055	6.64766
NE75_3_AAGAAGGTCGCCACAGCGCCTTGA	natural	E75-	natural-Epiblast	-6.44708	2.43108
NE75_3_AAGAAGGTCGCCACAGCGTCAGCA	natural	E75-	natural-Epiblast	-6.28875	5.81332
NE75_3_AAGAAGGTCGCCACAGCTCCGCAT	natural	E75-	natural-VE	7.92748	-4.94085
NE75_3_AAGAAGGTCGCCACAGCTGTTCTT	natural	E75-	natural-Somites	-4.99621	0.369059
NE75_3_AAGAAGGTCGCCACAGCTTACGGG	natural	E75-	natural-Erythroid progenitors	7.37237	-3.08897
NE75_3_AAGAAGGTCGCCACAGCTTCAGGT	natural	E75-	natural-VE	4.09724	2.47255
NE75_3_AAGAAGGTCGCCACAGGAAGTGCC	natural	E75-	natural-Erythroid progenitors	7.42323	-4.13108
NE75_3_AAGAAGGTCGCCACAGGTACACTC	natural	E75-	natural-VE	7.17619	-2.73695
NE75_3_AAGAAGGTCGCCACAGGTACCTTG	natural	E75-	natural-VE	7.69069	-4.24228
NE75_3_AAGAAGGTCGCCACAGGTTTGTTT	natural	E75-	natural-Erythroid progenitors	7.84361	-3.77819
NE75_3_AAGAAGGTCGCCACAGTACAAACT	natural	E75-	natural-Erythroid progenitors	7.8607	-2.53099
NE75_3_AAGAAGGTCGCCACAGTAGTGTTT	natural	E75-	natural-VE	7.44509	-5.69448
NE75_3_AAGAAGGTCGCCACAGTCCCTGAT	natural	E75-	natural-VE	7.12127	-5.57791
NE75_3_AAGAAGGTCGCCACAGTGGCTACC	natural	E75-	natural-VE	7.59998	-2.8196
NE75_3_AAGAAGGTCGCCACAGTTGCATAT	natural	E75-	natural-Erythroid progenitors	7.78382	-4.06379
NE75_3_AAGAAGGTCGCCACAGTTTGTGTC	natural	E75-	natural-VE	6.93601	-2.98311
NE75_3_AAGAGTATCGCCACAGAAGCTTCT	natural	E75-	natural-Nascent mesoderm	-6.34565	2.08886
NE75_3_AAGAGTATCGCCACAGAATTCCCA	natural	E75-	natural-Erythroid progenitors	7.73872	-2.63801
NE75_3_AAGAGTATCGCCACAGCAACAAAT	natural	E75-	natural-Erythroid progenitors	8.08368	-4.51713
NE75_3_AAGAGTATCGCCACAGCAAGAGGG	natural	E75-	natural-Erythroid progenitors	8.00446	-4.00276
NE75_3_AAGAGTATCGCCACAGCTCTTGAC	natural	E75-	natural-CLE/NMP	-6.93485	3.19595
NE75_3_AAGAGTATCGCCACAGGACAACTT	natural	E75-	natural-Somites	-6.07174	-0.481001
NE75_3_AAGAGTATCGCCACAGGATTAGAC	natural	E75-	natural-VE	7.64071	-3.27044
NE75_3_AAGAGTATCGCCACAGGCTTTCCA	natural	E75-	natural-Erythroid progenitors	7.29235	-3.33682
NE75_3_AAGAGTATCGCCACAGGTCTCTCT	natural	E75-	natural-Erythroid progenitors	7.23217	-3.56954
NE75_3_AAGAGTATCGCCACAGTAGAAATG	natural	E75-	natural-VE	7.74947	-4.64242
NE75_3_AAGAGTATCGCCACAGTCTCACTT	natural	E75-	natural-VE	7.07717	-3.79419
NE75_3_AAGAGTATCGCCACAGTGCGACAG	natural	E75-	natural-Somites	-6.71943	1.05401
NE75_3_AAGAGTATCGCCACAGTTCCAGAC	natural	E75-	natural-ExE VE	8.01749	-5.3273
NE75_3_AAGAGTATCGCCACAGTTGATTCT	natural	E75-	natural-Epiblast	4.08374	7.72009
NE75_3_AAGCCTTCCGCCACAGAAGATTGT	natural	E75-	natural-Erythroid progenitors	7.98659	-3.2384
NE75_3_AAGCCTTCCGCCACAGACCACGCT	natural	E75-	natural-Erythroid progenitors	7.89579	-3.89955
NE75_3_AAGCCTTCCGCCACAGACTAGCCA	natural	E75-	natural-Ectoplacental cone	5.6801	7.17861
NE75_3_AAGCCTTCCGCCACAGCAACAAAT	natural	E75-	natural-ExE ectoderm	4.31179	6.48582
NE75_3_AAGCCTTCCGCCACAGCGACTCCT	natural	E75-	natural-VE	5.31561	-7.73847
NE75_3_AAGCCTTCCGCCACAGCGCTAGTC	natural	E75-	natural-VE	-7.38729	-6.98706
NE75_3_AAGCCTTCCGCCACAGCGGACAAC	natural	E75-	natural-VE	7.22644	-2.8519
NE75_3_AAGCCTTCCGCCACAGCTCCGCAT	natural	E75-	natural-Gut precursors	8.3409	-6.00551
NE75_3_AAGCCTTCCGCCACAGGAAGCACT	natural	E75-	natural-ExE VE	8.07303	-5.10352
NE75_3_AAGCCTTCCGCCACAGGAGCGGTA	natural	E75-	natural-Erythroid progenitors	7.51611	-2.94201
NE75_3_AAGCCTTCCGCCACAGGCAGCATG	natural	E75-	natural-Erythroid progenitors	7.86111	-5.308
NE75_3_AAGCCTTCCGCCACAGGGGCCAAT	natural	E75-	natural-VE	6.57046	-3.98417
NE75_3_AAGCCTTCCGCCACAGGTTGTCAT	natural	E75-	natural-Somites	-6.89253	1.36203
NE75_3_AAGCCTTCCGCCACAGTAGTCTAG	natural	E75-	natural-ExE VE	7.8507	-5.92661
NE75_3_AAGCCTTCCGCCACAGTCTGTGGT	natural	E75-	natural-VE	8.08397	-3.50225
NE75_3_AAGCCTTCCGCCACAGTTATAGCC	natural	E75-	natural-Epiblast	-5.94164	5.53928
NE75_3_AAGCTCCTCGCCACAGAAACGCCT	natural	E75-	natural-VE	7.95771	-4.76046
NE75_3_AAGCTCCTCGCCACAGAAAGTCGG	natural	E75-	natural-VE	6.70946	-3.09645
NE75_3_AAGCTCCTCGCCACAGAATCGGGT	natural	E75-	natural-VE	6.74857	-2.26116
NE75_3_AAGCTCCTCGCCACAGAGCGCGAT	natural	E75-	natural-Erythroid progenitors	7.73322	-4.07961
NE75_3_AAGCTCCTCGCCACAGATCCCACG	natural	E75-	natural-Posterior lateral plate mesoderm	-3.64207	0.150261
NE75_3_AAGCTCCTCGCCACAGCGAACGTA	natural	E75-	natural-Epiblast	-5.70146	3.18718
NE75_3_AAGCTCCTCGCCACAGCTACCGTT	natural	E75-	natural-Erythroid progenitors	7.71706	-3.88966
NE75_3_AAGCTCCTCGCCACAGGAGTTCAC	natural	E75-	natural-VE	7.50761	-4.35858
NE75_3_AAGCTCCTCGCCACAGGGCGTTAG	natural	E75-	natural-VE	7.03138	-2.44618
NE75_3_AAGCTCCTCGCCACAGGTAACGTT	natural	E75-	natural-VE	7.57259	-2.92191
NE75_3_AAGCTCCTCGCCACAGGTTGCACG	natural	E75-	natural-Erythroid progenitors	8.35346	-0.465216
NE75_3_AAGCTCCTCGCCACAGGTTTGTTT	natural	E75-	natural-Erythroid progenitors	7.26486	-3.78369
NE75_3_AAGCTCCTCGCCACAGTGTCTTTC	natural	E75-	natural-Erythroid progenitors	7.87969	-3.76245
NE75_3_AAGCTCCTCGCCACAGTTAAGCGT	natural	E75-	natural-VE	7.19819	-4.69734
NE75_3_AAGCTCCTCGCCACAGTTGATCTA	natural	E75-	natural-Epiblast	-5.68541	6.14804
NE75_3_AAGGATGACGCCACAGAACCCTTG	natural	E75-	natural-VE	6.89157	-2.63011
NE75_3_AAGGATGACGCCACAGAGCGCCTT	natural	E75-	natural-Ectoplacental cone	5.69117	7.19331
NE75_3_AAGGATGACGCCACAGATACTCTT	natural	E75-	natural-VE	7.07214	-2.49597
NE75_3_AAGGATGACGCCACAGATCAAGTG	natural	E75-	natural-VE	7.30167	-4.0615
NE75_3_AAGGATGACGCCACAGCCCGACTT	natural	E75-	natural-VE	7.59476	-3.28134
NE75_3_AAGGATGACGCCACAGCCCTTCAG	natural	E75-	natural-VE	7.13575	-3.55453
NE75_3_AAGGATGACGCCACAGCTATAGAG	natural	E75-	natural-Erythroid progenitors	7.29305	-3.45513
NE75_3_AAGGATGACGCCACAGCTGCGTTG	natural	E75-	natural-Ectoplacental cone	6.06994	8.11954
NE75_3_AAGGATGACGCCACAGCTGTCTGG	natural	E75-	natural-ExE VE	8.14634	-5.99043
NE75_3_AAGGATGACGCCACAGGAGCCCAT	natural	E75-	natural-VE	7.37597	7.36165
NE75_3_AAGGATGACGCCACAGGCACCTCT	natural	E75-	natural-ExE ectoderm	5.55572	7.59471
NE75_3_AAGGATGACGCCACAGTCATCCTT	natural	E75-	natural-ExE VE	7.60816	-6.16735
NE75_3_AAGGATGACGCCACAGTCGGTACG	natural	E75-	natural-Endothelium	3.02461	2.72548
NE75_3_AAGGATGACGCCACAGTGACCAGT	natural	E75-	natural-Epiblast	-5.67692	6.41934
NE75_3_AAGGCGCTCGCCACAGAAGGTAAT	natural	E75-	natural-Erythroid progenitors	7.65738	-3.6319
NE75_3_AAGGCGCTCGCCACAGACGCTCAG	natural	E75-	natural-Somites	-7.05528	-0.760178
NE75_3_AAGGCGCTCGCCACAGAGGAAGAC	natural	E75-	natural-Erythroid progenitors	7.61313	-5.03728
NE75_3_AAGGCGCTCGCCACAGCACAAGGC	natural	E75-	natural-Erythroid progenitors	7.8733	-3.67997
NE75_3_AAGGCGCTCGCCACAGCATCTCCC	natural	E75-	natural-Epiblast	-5.62281	6.56899
NE75_3_AAGGCGCTCGCCACAGCGACTCCT	natural	E75-	natural-Epiblast	-5.81683	3.40205
NE75_3_AAGGCGCTCGCCACAGCTACCGTT	natural	E75-	natural-Erythroid progenitors	8.224	-5.11099
NE75_3_AAGGCGCTCGCCACAGCTACGAGC	natural	E75-	natural-Primitive streak	-6.2902	1.94281
NE75_3_AAGGCGCTCGCCACAGCTTAGGTA	natural	E75-	natural-VE	7.8174	-4.03952
NE75_3_AAGGCGCTCGCCACAGGAAGCACT	natural	E75-	natural-ExE VE	9.53477	-6.33732
NE75_3_AAGGCGCTCGCCACAGGATCGTTT	natural	E75-	natural-ExE VE	7.16211	-5.75802
NE75_3_AAGGCGCTCGCCACAGGATCTCGG	natural	E75-	natural-Ectoplacental cone	5.39562	7.67014
NE75_3_AAGGCGCTCGCCACAGGCAGCATG	natural	E75-	natural-Endothelium	3.75682	2.42124
NE75_3_AAGGCGCTCGCCACAGGCATGGGT	natural	E75-	natural-Cardiomyocytes	-7.33665	-6.91939
NE75_3_AAGGCGCTCGCCACAGGGGAGGTA	natural	E75-	natural-Erythroid progenitors	7.65944	-3.05199
NE75_3_AAGGCGCTCGCCACAGTTATAGCC	natural	E75-	natural-Primitive streak	-5.69144	3.82504
NE75_3_AAGGCGCTCGCCACAGTTCACATA	natural	E75-	natural-Erythroid progenitors	8.04	-3.0608
NE75_3_AAGGGACCCGCCACAGAGCGTAGG	natural	E75-	natural-Erythroid progenitors	7.36285	-3.01743
NE75_3_AAGGGACCCGCCACAGATCAAGTG	natural	E75-	natural-Erythroid progenitors	7.57914	-3.80604
NE75_3_AAGGGACCCGCCACAGATGGATTA	natural	E75-	natural-Epiblast	-6.43867	3.10169
NE75_3_AAGGGACCCGCCACAGATTTCCGG	natural	E75-	natural-Epiblast	-5.8687	3.34897
NE75_3_AAGGGACCCGCCACAGCAACAAAT	natural	E75-	natural-VE	7.11148	-2.89557
NE75_3_AAGGGACCCGCCACAGCACAACAG	natural	E75-	natural-VE	6.74364	-2.54307
NE75_3_AAGGGACCCGCCACAGCCTACTAG	natural	E75-	natural-VE	6.8145	-2.5996
NE75_3_AAGGGACCCGCCACAGCTATAGAG	natural	E75-	natural-VE	7.29865	-5.3054
NE75_3_AAGGGACCCGCCACAGCTGAGTGC	natural	E75-	natural-VE	6.98435	-3.25654
NE75_3_AAGGGACCCGCCACAGGCACCTCT	natural	E75-	natural-Somites	-7.01436	1.24252
NE75_3_AAGGGACCCGCCACAGGTTACCGC	natural	E75-	natural-VE	6.71885	-2.77495
NE75_3_AAGGGACCCGCCACAGTAAGACGG	natural	E75-	natural-VE	7.22607	-2.62843
NE75_3_AAGGGACCCGCCACAGTCGAAGCT	natural	E75-	natural-Erythroid progenitors	8.18548	-2.82127
NE75_3_AAGGGACCCGCCACAGTGAGGTCT	natural	E75-	natural-Epiblast	-5.98837	5.89098
NE75_3_AAGGGACCCGCCACAGTGGTTTCT	natural	E75-	natural-Erythroid progenitors	7.70566	-3.21493
NE75_3_AAGGGACCCGCCACAGTGTTCCAG	natural	E75-	natural-Erythroid progenitors	7.17259	-3.55782
NE75_3_AAGTATTGCGCCACAGAAACAGGG	natural	E75-	natural-VE	7.09138	-3.40236
NE75_3_AAGTATTGCGCCACAGACTCACCG	natural	E75-	natural-Somites	-7.02744	-0.0508755
NE75_3_AAGTATTGCGCCACAGATACTCTT	natural	E75-	natural-VE	7.52332	-6.00614
NE75_3_AAGTATTGCGCCACAGATTCCTTG	natural	E75-	natural-Somites	-6.68689	-0.0249759
NE75_3_AAGTATTGCGCCACAGCCCAAGCA	natural	E75-	natural-ExE VE	5.58284	-7.01127
NE75_3_AAGTATTGCGCCACAGCGAGTCTG	natural	E75-	natural-VE	7.80177	-3.58503
NE75_3_AAGTATTGCGCCACAGCGGAATTT	natural	E75-	natural-Primitive streak	-6.68518	5.7765
NE75_3_AAGTATTGCGCCACAGCTTCGCAC	natural	E75-	natural-Erythroid progenitors	7.18088	-3.69034
NE75_3_AAGTATTGCGCCACAGGACAACTT	natural	E75-	natural-VE	7.54145	-2.38127
NE75_3_AAGTATTGCGCCACAGGATCTCGG	natural	E75-	natural-Epiblast	-6.26012	4.57554
NE75_3_AAGTATTGCGCCACAGGATTGCGA	natural	E75-	natural-ExE VE	8.0037	-4.90331
NE75_3_AAGTATTGCGCCACAGGTGTAACC	natural	E75-	natural-VE	6.58816	-2.79764
NE75_3_AAGTATTGCGCCACAGTCGAAGCT	natural	E75-	natural-VE	6.91391	-2.64184
NE75_3_AAGTATTGCGCCACAGTTGGATCG	natural	E75-	natural-VE	7.84766	-5.48714
NE75_3_AAGTCCAACGCCACAGCACTCCTC	natural	E75-	natural-VE	6.90177	-2.3804
NE75_3_AAGTCCAACGCCACAGCAGGTGTC	natural	E75-	natural-ExE VE	7.87686	-4.48652
NE75_3_AAGTCCAACGCCACAGCCTCGTCT	natural	E75-	natural-VE	7.34605	-3.40584
NE75_3_AAGTCCAACGCCACAGCGCTAATA	natural	E75-	natural-VE	6.12955	-4.028
NE75_3_AAGTCCAACGCCACAGCGTGCTAG	natural	E75-	natural-VE	7.28875	-3.23183
NE75_3_AAGTCCAACGCCACAGGACAAAGG	natural	E75-	natural-Nascent mesoderm	-5.57664	0.664533
NE75_3_AAGTCCAACGCCACAGGCAGCATG	natural	E75-	natural-Epiblast	-5.60755	6.50927
NE75_3_AAGTCCAACGCCACAGGCTTACCT	natural	E75-	natural-Erythroid progenitors	7.31207	-3.44951
NE75_3_AAGTCCAACGCCACAGGTTTGTTT	natural	E75-	natural-Erythroid progenitors	7.59196	-3.98248
NE75_3_AAGTCCAACGCCACAGTACGTGCT	natural	E75-	natural-Epiblast	-5.77394	6.00404
NE75_3_AAGTCCAACGCCACAGTTGTGACT	natural	E75-	natural-ExE ectoderm	3.97036	7.4121
NE75_3_AAGTCGGGCGCCACAGAAAGTCGG	natural	E75-	natural-VE	7.25489	-3.31999
NE75_3_AAGTCGGGCGCCACAGATCCCACG	natural	E75-	natural-Erythroid progenitors	7.89739	-5.2827
NE75_3_AAGTCGGGCGCCACAGATGTTGGC	natural	E75-	natural-ExE VE	9.65239	-6.39754
NE75_3_AAGTCGGGCGCCACAGCCCGACTT	natural	E75-	natural-ExE VE	6.01769	-6.901
NE75_3_AAGTCGGGCGCCACAGCGGCTTAC	natural	E75-	natural-VE	6.56232	-2.38194
NE75_3_AAGTCGGGCGCCACAGCGTATCGG	natural	E75-	natural-Epiblast	-5.69509	3.61797
NE75_3_AAGTCGGGCGCCACAGCTTCAGGT	natural	E75-	natural-Epiblast	-7.13569	-6.82878
NE75_3_AAGTCGGGCGCCACAGCTTCGCAC	natural	E75-	natural-Epiblast	-5.65772	6.47046
NE75_3_AAGTCGGGCGCCACAGGATGTGAG	natural	E75-	natural-Gut precursors	8.07347	-5.6131
NE75_3_AAGTCGGGCGCCACAGGGGAAGGT	natural	E75-	natural-VE	7.26219	-2.43358
NE75_3_AAGTCGGGCGCCACAGGTCATATT	natural	E75-	natural-CLE/NMP	-6.76911	3.99212
NE75_3_AAGTCGGGCGCCACAGGTGTAACC	natural	E75-	natural-Cardiomyocytes	-6.73919	-6.64757
NE75_3_AAGTCGGGCGCCACAGGTTACGAT	natural	E75-	natural-VE	6.75898	-5.39962
NE75_3_AAGTCGGGCGCCACAGTCACGTTT	natural	E75-	natural-VE	6.98581	-2.61634
NE75_3_AAGTCGGGCGCCACAGTGAGGTCT	natural	E75-	natural-Mesenchyme	-2.59207	-1.81605
NE75_3_AAGTCGGGCGCCACAGTGTAGTTT	natural	E75-	natural-ExE VE	7.72281	-6.06146
NE75_3_AAGTGAGACGCCACAGACTAGGAT	natural	E75-	natural-VE	7.69245	-6.03589
NE75_3_AAGTGAGACGCCACAGATCAGCGC	natural	E75-	natural-VE	7.17161	-3.65992
NE75_3_AAGTGAGACGCCACAGCCTCGTCT	natural	E75-	natural-Endothelium	3.94399	2.22155
NE75_3_AAGTGAGACGCCACAGCGAGATGT	natural	E75-	natural-Erythroid progenitors	7.43988	-3.62235
NE75_3_AAGTGAGACGCCACAGCGTGGATA	natural	E75-	natural-VE	6.98845	-4.09419
NE75_3_AAGTGAGACGCCACAGCTACGAGC	natural	E75-	natural-VE	7.3558	-3.62369
NE75_3_AAGTGAGACGCCACAGCTAGTAAC	natural	E75-	natural-Definitive endoderm	3.26524	-5.89999
NE75_3_AAGTGAGACGCCACAGCTGCGTTG	natural	E75-	natural-VE	6.75046	-2.35943
NE75_3_AAGTGAGACGCCACAGCTTCGATT	natural	E75-	natural-VE	7.73017	-2.93239
NE75_3_AAGTGAGACGCCACAGCTTTCTTT	natural	E75-	natural-VE	7.6292	-4.11549
NE75_3_AAGTGAGACGCCACAGGCAACCTG	natural	E75-	natural-Erythroid progenitors	7.38878	-4.22185
NE75_3_AAGTGAGACGCCACAGTGCCTCAC	natural	E75-	natural-VE	7.44885	-5.72003
NE75_3_AAGTGAGACGCCACAGTGCGTATC	natural	E75-	natural-ExE ectoderm	4.29091	7.59868
NE75_3_AAGTGAGACGCCACAGTGTGGCTA	natural	E75-	natural-Ectoplacental cone	5.70944	7.56245
NE75_3_AAGTGAGACGCCACAGTTGGCGTT	natural	E75-	natural-Erythroid progenitors	7.44566	-2.95974
NE75_3_AAGTTGTCCGCCACAGAGCACCAC	natural	E75-	natural-VE	7.41645	-5.40173
NE75_3_AAGTTGTCCGCCACAGAGCGCCTT	natural	E75-	natural-Erythroid progenitors	7.49041	-4.018
NE75_3_AAGTTGTCCGCCACAGAGGCAGTT	natural	E75-	natural-VE	7.63077	-3.40543
NE75_3_AAGTTGTCCGCCACAGCAGTTTGC	natural	E75-	natural-ExE VE	7.5181	-6.15979
NE75_3_AAGTTGTCCGCCACAGCCTGACAC	natural	E75-	natural-Somites	-6.47883	-0.239438
NE75_2_ACTGGTCATCGACGGCTGTTTGAG	natural	E75-	natural-Ectoplacental cone	5.85206	7.49634
NE75_2_ACTTCGCTTCGACGGCATTCGACG	natural	E75-	natural-Neuroectoderm	-7.3524	6.76159
NE75_2_ACTTCGCTTCGACGGCCAGTCCCT	natural	E75-	natural-Epiblast	-6.71644	3.24052
NE75_2_ACTTCGCTTCGACGGCGCATGGGT	natural	E75-	natural-Nascent mesoderm	-6.02414	0.50044
NE75_2_ACTTCGCTTCGACGGCGTCCATGT	natural	E75-	natural-Epiblast	-6.07174	5.28955
NE75_2_ACTTCGCTTCGACGGCTCATCCTT	natural	E75-	natural-Epiblast	-5.68776	2.78737
NE75_2_ACTTCGCTTCGACGGCTCGAAGCT	natural	E75-	natural-Endothelium	2.92539	2.23024
NE75_2_ACTTCGCTTCGACGGCTGCAAGGG	natural	E75-	natural-AVE	3.83481	-5.41051
NE75_2_ACTTCGCTTCGACGGCTTAGTCCG	natural	E75-	natural-ExE ectoderm	4.66441	6.9257
NE75_2_AGAAACCATCGACGGCAAACTCGA	natural	E75-	natural-ExE VE	7.64753	-4.80908
NE75_2_AGAAACCATCGACGGCAAGGTAAT	natural	E75-	natural-Epiblast	-6.21025	4.14062
NE75_2_AGAAACCATCGACGGCACATCTAT	natural	E75-	natural-Epiblast	-6.44406	4.03745
NE75_2_AGAAACCATCGACGGCCGACTCCT	natural	E75-	natural-Posterior lateral plate mesoderm	-3.2677	-0.133021
NE75_2_AGAAACCATCGACGGCGTACACTC	natural	E75-	natural-Mesenchyme	-2.04398	-2.10674
NE75_2_AGAAACCATCGACGGCTTGGATCG	natural	E75-	natural-Epiblast	-5.99608	4.38293
NE75_2_AGAAAGTGTCGACGGCACCCATAT	natural	E75-	natural-Epiblast	-6.58653	3.91854
NE75_2_AGAAAGTGTCGACGGCATTTCCGG	natural	E75-	natural-Nascent mesoderm	-5.02761	0.445658
NE75_2_AGAAAGTGTCGACGGCCGAATAAT	natural	E75-	natural-Erythroid progenitors	7.58185	-3.80454
NE75_2_AGAAAGTGTCGACGGCGCTCTAGT	natural	E75-	natural-ExE ectoderm	3.68485	7.22078
NE75_2_AGAAAGTGTCGACGGCTCACCGAG	natural	E75-	natural-Definitive endoderm	-8.18206	2.06912
NE75_2_AGAAAGTGTCGACGGCTCGGTACG	natural	E75-	natural-Somites	-7.02819	0.800227
NE75_2_AGAAAGTGTCGACGGCTCTAGCAG	natural	E75-	natural-ExE VE	7.11191	-3.81832
NE75_2_AGAAGCTTTCGACGGCCCAACCGT	natural	E75-	natural-Nascent mesoderm	-7.07251	-0.580102
NE75_2_AGAAGCTTTCGACGGCGAGCGGTA	natural	E75-	natural-Somites	-7.00356	-0.518097
NE75_2_AGAATCAATCGACGGCCACTTTCT	natural	E75-	natural-ExE VE	8.12891	-5.47625
NE75_2_AGAATCAATCGACGGCCGGGCTTT	natural	E75-	natural-Epiblast	-6.64167	4.61083
NE75_2_AGAATCAATCGACGGCGTGTAACC	natural	E75-	natural-Primitive streak	-6.49796	2.25326
NE75_2_AGAATCAATCGACGGCTAAGACGG	natural	E75-	natural-Mesenchyme	-1.38697	-2.31325
NE75_2_AGAATCAATCGACGGCTCGACACC	natural	E75-	natural-Epiblast	-5.97343	6.20248
NE75_2_AGACCTCATCGACGGCTACTTGTG	natural	E75-	natural-Primitive streak	-8.59109	2.89805
NE75_2_AGACCTCATCGACGGCTCGGTTCG	natural	E75-	natural-Epiblast	-5.95323	4.49616
NE75_2_AGACCTCATCGACGGCTCTAGCAG	natural	E75-	natural-Endothelium	3.41217	2.69078
NE75_2_AGACCTCATCGACGGCTCTGTGGT	natural	E75-	natural-Nascent mesoderm	-6.58341	0.812913
NE75_2_AGACCTCATCGACGGCTGGCTACC	natural	E75-	natural-Epiblast	-6.06074	5.79815
NE75_2_AGACCTCATCGACGGCTGTACACG	natural	E75-	natural-Epiblast	-5.81523	2.19038
NE75_2_AGACCTCATCGACGGCTGTCTTTC	natural	E75-	natural-Nascent mesoderm	-6.56646	1.18611
NE75_2_AGACGAGGTCGACGGCAAACTCGA	natural	E75-	natural-VE	7.66842	-3.69806
NE75_2_AGACGAGGTCGACGGCAGAGACTA	natural	E75-	natural-Epiblast	-6.22266	3.9705
NE75_2_AGACGAGGTCGACGGCATCTTTGT	natural	E75-	natural-Definitive endoderm	3.40819	-5.46686
NE75_2_AGACGAGGTCGACGGCGCAAAGCC	natural	E75-	natural-Ectoplacental cone	6.05463	7.81163
NE75_2_AGACGAGGTCGACGGCGCATGGGT	natural	E75-	natural-ExE ectoderm	3.83596	7.30981
NE75_2_AGACGAGGTCGACGGCGTTGTCAT	natural	E75-	natural-Allantois	-1.39335	-0.271678
NE75_2_AGACGAGGTCGACGGCTACCAGGC	natural	E75-	natural-Epiblast	-6.14115	-0.489084
NE75_2_AGAGAGACTCGACGGCAATGACCC	natural	E75-	natural-Epiblast	-4.87904	1.36013
NE75_2_AGAGAGACTCGACGGCACTCACCG	natural	E75-	natural-Primitive streak	-6.7459	2.87129
NE75_2_AGAGAGACTCGACGGCCACAACAG	natural	E75-	natural-ExE VE	7.51814	-5.26915
NE75_2_AGAGAGACTCGACGGCGTTTACGT	natural	E75-	natural-Epiblast	-6.37959	5.60773
NE75_2_AGAGAGACTCGACGGCTAGCCTCG	natural	E75-	natural-Epiblast	-5.87777	6.49137
NE75_2_AGAGGTGCTCGACGGCAAATCAGA	natural	E75-	natural-ExE ectoderm	4.40674	7.69049
NE75_2_AGAGGTGCTCGACGGCATCTTTGT	natural	E75-	natural-Endothelium	2.20663	2.36695
NE75_2_AGAGGTGCTCGACGGCCAACAAAT	natural	E75-	natural-VE	6.65805	-3.7996
NE75_2_AGAGGTGCTCGACGGCCGCTAGTC	natural	E75-	natural-AVE	4.07574	-5.10564
NE75_2_AGAGGTGCTCGACGGCGTGTCGGA	natural	E75-	natural-Ectoplacental cone	6.02317	7.21466
NE75_2_AGAGGTGCTCGACGGCTAACCATC	natural	E75-	natural-VE	6.51175	-3.17646
NE75_2_AGAGGTGCTCGACGGCTGGCTACC	natural	E75-	natural-Epiblast	-6.21413	3.0681
NE75_2_AGCAACGCTCGACGGCATCAAGTG	natural	E75-	natural-Nascent mesoderm	-6.03119	0.166582
NE75_2_AGCAACGCTCGACGGCATTCCTTG	natural	E75-	natural-Nascent mesoderm	-6.71881	0.436615
NE75_2_AGCAACGCTCGACGGCCAATACTT	natural	E75-	natural-ExE VE	7.90456	-5.79415
NE75_2_AGCAACGCTCGACGGCCAATTAGT	natural	E75-	natural-CLE/NMP	-6.48747	4.31042
NE75_2_AGCAACGCTCGACGGCCACTCCTC	natural	E75-	natural-ExE ectoderm	5.4394	6.86062
NE75_2_AGCAACGCTCGACGGCCGGACAAC	natural	E75-	natural-ExE ectoderm	5.033	7.72268
NE75_2_AGCAACGCTCGACGGCCTGAGTGC	natural	E75-	natural-Somites	-6.8386	0.201289
NE75_2_AGCAACGCTCGACGGCTGCTCCGT	natural	E75-	natural-Epiblast	-6.35314	6.16018
NE75_2_AGCAACGCTCGACGGCTTCGTTCC	natural	E75-	natural-Somites	-6.61475	2.36628
NE75_2_AGCACGTATCGACGGCACTAGGAT	natural	E75-	natural-ExE ectoderm	4.51065	7.5578
NE75_2_AGCACGTATCGACGGCCGGAATTT	natural	E75-	natural-Epiblast	4.10256	2.41708
NE75_2_AGCACGTATCGACGGCGATCGTTT	natural	E75-	natural-VE	6.24058	-3.72857
NE75_2_AGCACGTATCGACGGCTACTTGTG	natural	E75-	natural-Mesenchyme	-2.12372	-1.41689
NE75_2_AGCACGTATCGACGGCTCCCGTAG	natural	E75-	natural-Nascent mesoderm	-5.66484	0.106175
NE75_2_AGCATGCCTCGACGGCAAAGTCGG	natural	E75-	natural-Epiblast	-6.25002	5.38657
NE75_2_AGCATGCCTCGACGGCAGCGCCTT	natural	E75-	natural-Epiblast	-6.08071	4.94049
NE75_2_AGCATGCCTCGACGGCCAATTAGT	natural	E75-	natural-Definitive endoderm	-8.20811	2.14067
NE75_2_AGCATGCCTCGACGGCCGAACGTA	natural	E75-	natural-Epiblast	-6.09708	4.59262
NE75_2_AGCATGCCTCGACGGCCGGCACAT	natural	E75-	natural-ExE ectoderm	3.94762	7.63936
NE75_2_AGCATGCCTCGACGGCCTCCGCAT	natural	E75-	natural-ExE VE	7.6617	-5.91577
NE75_2_AGCATGCCTCGACGGCGAGAATTG	natural	E75-	natural-Endothelium	2.47246	2.1222
NE75_2_AGCATGCCTCGACGGCGGCTACTA	natural	E75-	natural-Posterior lateral plate mesoderm	-3.40281	0.247008
NE75_2_AGCATGCCTCGACGGCGTTGCACG	natural	E75-	natural-ExE VE	7.46341	-5.68853
NE75_2_AGCATGCCTCGACGGCTATTGCCT	natural	E75-	natural-Epiblast	-6.03591	5.72384
NE75_2_AGCCATCTTCGACGGCAAACTGGT	natural	E75-	natural-Epiblast	-7.3129	5.80268
NE75_2_AGCCATCTTCGACGGCCGCTCTCA	natural	E75-	natural-ExE VE	7.85263	-5.42842
NE75_2_AGCCATCTTCGACGGCCTCTTGAC	natural	E75-	natural-Posterior lateral plate mesoderm	-3.91809	0.577327
NE75_2_AGCCATCTTCGACGGCGATCGTTT	natural	E75-	natural-Ectoplacental cone	6.48972	7.43067
NE75_2_AGCCATCTTCGACGGCGCGCATTC	natural	E75-	natural-Somites	-7.20838	0.164564
NE75_2_AGCCATCTTCGACGGCTGGCCTGT	natural	E75-	natural-Epiblast	-6.1064	3.61314
NE75_2_AGCGTGGTTCGACGGCAGCGCGAT	natural	E75-	natural-Posterior lateral plate mesoderm	-2.82545	0.359394
NE75_2_AGCGTGGTTCGACGGCATGTTGGC	natural	E75-	natural-VE	6.40293	-3.92951
NE75_2_AGCGTGGTTCGACGGCCTTCGATT	natural	E75-	natural-ExE ectoderm	4.07869	6.84492
NE75_2_AGCTCCACTCGACGGCATATGCAT	natural	E75-	natural-Epiblast	-6.18582	5.7799
NE75_2_AGCTCCACTCGACGGCCTGTCTGG	natural	E75-	natural-Epiblast	-5.90024	3.71427
NE75_2_AGCTCCACTCGACGGCGGCCCTTA	natural	E75-	natural-ExE VE	8.33588	-5.69527
NE75_2_AGCTCCACTCGACGGCTCGACGGT	natural	E75-	natural-ExE VE	7.01597	-5.37178
NE75_2_AGCTTCGATCGACGGCACTGCCGT	natural	E75-	natural-Epiblast	-5.82755	3.82196
NE75_2_AGCTTCGATCGACGGCAGCGCCTT	natural	E75-	natural-Nascent mesoderm	-5.88921	0.641785
NE75_2_AGCTTCGATCGACGGCAGCTACGG	natural	E75-	natural-Epiblast	-6.761	5.4898
NE75_2_AGCTTCGATCGACGGCATTCAGTA	natural	E75-	natural-Nascent mesoderm	-5.79728	0.535302
NE75_2_AGCTTCGATCGACGGCATTCGACG	natural	E75-	natural-Epiblast	-5.99778	3.3221
NE75_2_AGCTTCGATCGACGGCCGATTGAT	natural	E75-	natural-Nascent mesoderm	-6.21328	-0.760815
NE75_2_AGCTTCGATCGACGGCGGCGGTTT	natural	E75-	natural-Endothelium	3.10238	2.56933
NE75_2_AGCTTCGATCGACGGCGTCCAAAG	natural	E75-	natural-ExE ectoderm	4.69582	7.3482
NE75_2_AGCTTCGATCGACGGCTAACCCGT	natural	E75-	natural-Epiblast	-6.01878	4.03192
NE75_2_AGCTTCGATCGACGGCTCCCAATC	natural	E75-	natural-ExE VE	7.00594	-7.25529
NE75_2_AGCTTCGATCGACGGCTGGTTTCT	natural	E75-	natural-Somites	-6.66571	2.09825
NE75_2_AGGACACATCGACGGCATGGGCAC	natural	E75-	natural-Epiblast	-5.71016	5.66984
NE75_2_AGGAGTCGTCGACGGCCCCGACTT	natural	E75-	natural-Epiblast	-6.0426	4.14198
NE75_2_AGGAGTCGTCGACGGCCCTGTTAT	natural	E75-	natural-Epiblast	-5.82403	3.38987
NE75_2_AGGAGTCGTCGACGGCCTCGCGTA	natural	E75-	natural-Somites	-6.55189	1.28888
NE75_2_AGGAGTCGTCGACGGCGGCTACTA	natural	E75-	natural-ExE VE	7.77995	-5.82839
NE75_2_AGGAGTCGTCGACGGCTAAATAGG	natural	E75-	natural-Somites	-6.89461	2.07096
NE75_2_AGGAGTCGTCGACGGCTCGGTTTA	natural	E75-	natural-CLE/NMP	-6.60156	2.91704
NE75_2_AGGAGTCGTCGACGGCTGAGGTCT	natural	E75-	natural-Epiblast	-6.47229	5.33896
NE75_2_AGGCAATATCGACGGCCAGACCAT	natural	E75-	natural-ExE ectoderm	3.75019	7.69721
NE75_2_AGGCAATATCGACGGCCTTAGGTA	natural	E75-	natural-Definitive endoderm	2.96764	-5.20236
NE75_2_AGGCAATATCGACGGCGAGCCCAT	natural	E75-	natural-Somites	-6.23654	2.13134
NE75_2_AGGCAATATCGACGGCTGAAATGA	natural	E75-	natural-Epiblast	-5.83858	4.56629
NE75_2_AGGCAATATCGACGGCTTGTCGCC	natural	E75-	natural-Epiblast	-6.92893	5.32938
NE75_2_AGGCCGAATCGACGGCAGCTACGG	natural	E75-	natural-Cardiac mesoderm	-4.35206	-1.70537
NE75_2_AGGCCGAATCGACGGCATGGATTA	natural	E75-	natural-Allantois	-1.98684	0.151643
NE75_2_AGGCCGAATCGACGGCCAGATTAC	natural	E75-	natural-Epiblast	-6.04552	5.49716
NE75_2_AGGCCGAATCGACGGCCGGAATTT	natural	E75-	natural-AVE	4.41318	-5.35562
NE75_2_AGGCCGAATCGACGGCGAGCGGTA	natural	E75-	natural-ExE VE	7.54213	-5.15056
NE75_2_AGGCCGAATCGACGGCGTACACTC	natural	E75-	natural-Posterior lateral plate mesoderm	-4.68898	-0.0513794
NE75_2_AGGCCGAATCGACGGCGTTCTGTT	natural	E75-	natural-ExE VE	7.08376	-7.47379
NE75_2_AGGCCGAATCGACGGCTGAAATGA	natural	E75-	natural-Epiblast	-6.08235	2.48353
NE75_2_AGGCCGAATCGACGGCTGTGTCCT	natural	E75-	natural-Epiblast	-5.65953	5.1692
NE75_2_AGGCCGAATCGACGGCTTTATCAC	natural	E75-	natural-Allantois	-1.77449	-0.231467
NE75_2_AGGCGTTTTCGACGGCAATGACCC	natural	E75-	natural-Epiblast	-6.58161	4.96462
NE75_2_AGGCGTTTTCGACGGCCGTACCTA	natural	E75-	natural-Definitive endoderm	3.00782	-5.26539
NE75_2_AGGCGTTTTCGACGGCGGCGTTAG	natural	E75-	natural-Definitive endoderm	2.93795	-5.23568
NE75_2_AGGCGTTTTCGACGGCGTTGTCAT	natural	E75-	natural-CLE/NMP	-6.67247	4.3089
NE75_2_AGGCGTTTTCGACGGCTGAGGTCT	natural	E75-	natural-Epiblast	-5.92564	2.53881
NE75_2_AGGCGTTTTCGACGGCTGTGGCTA	natural	E75-	natural-Ectoplacental cone	5.56073	7.84833
NE75_2_AGGCGTTTTCGACGGCTTTACCCT	natural	E75-	natural-Definitive endoderm	3.10895	-5.20035
NE75_2_AGGGACTGTCGACGGCAAACTGGT	natural	E75-	natural-Epiblast	-6.95058	4.73937
NE75_2_AGGGACTGTCGACGGCAAATCAGA	natural	E75-	natural-Epiblast	-5.66561	3.42786
NE75_2_AGGGACTGTCGACGGCACTAGGAT	natural	E75-	natural-Epiblast	-5.98734	3.8456
NE75_2_AGGGACTGTCGACGGCGGTGACAC	natural	E75-	natural-Nascent mesoderm	-6.3604	-1.02508
NE75_2_AGGGACTGTCGACGGCGTCAAAGA	natural	E75-	natural-ExE ectoderm	4.44814	7.68299
NE75_2_AGGGACTGTCGACGGCTACCAGGC	natural	E75-	natural-Nascent mesoderm	-8.24695	5.79849
NE75_2_AGGGACTGTCGACGGCTAGTCGCA	natural	E75-	natural-Primitive streak	-6.63606	3.45846
NE75_2_AGGGTAAATCGACGGCAAACTGGT	natural	E75-	natural-Primitive streak	-6.31434	5.36629
NE75_2_AGGGTAAATCGACGGCAACAATCC	natural	E75-	natural-Epiblast	-7.17316	5.89004
NE75_2_AGGGTAAATCGACGGCAACACACG	natural	E75-	natural-CLE/NMP	-7.10906	2.6336
NE75_2_AGGGTAAATCGACGGCAAGTAATC	natural	E75-	natural-Epiblast	-5.76806	5.57145
NE75_2_AGGGTAAATCGACGGCCAATACTT	natural	E75-	natural-Epiblast	-6.68197	4.9028
NE75_2_AGGGTAAATCGACGGCCTACCGTT	natural	E75-	natural-Epiblast	5.04503	-8.35496
NE75_2_AGGGTAAATCGACGGCCTACGAGC	natural	E75-	natural-VE	7.32471	-2.9401
NE75_2_AGGGTAAATCGACGGCGACAGATA	natural	E75-	natural-Neuroectoderm	-7.82576	5.87572
NE75_2_AGGGTAAATCGACGGCGGGAACGA	natural	E75-	natural-Posterior lateral plate mesoderm	-5.92647	-0.0786365
NE75_2_AGGGTAAATCGACGGCTTCGTTCC	natural	E75-	natural-ExE ectoderm	4.42429	7.33693
NE75_2_AGGTAAGCTCGACGGCAAACGCCT	natural	E75-	natural-Epiblast	-7.74878	6.37913
NE75_2_AGGTAAGCTCGACGGCAAATGTCG	natural	E75-	natural-Epiblast	-4.15496	5.83359
NE75_2_AGGTAAGCTCGACGGCACGGTAGC	natural	E75-	natural-Endothelium	2.98086	2.47147
NE75_2_AGGTAAGCTCGACGGCAGCGCCTT	natural	E75-	natural-Ectoplacental cone	6.09773	7.6077
NE75_2_AGGTAAGCTCGACGGCTCCAGTCC	natural	E75-	natural-ExE VE	6.91966	-5.58595
NE75_2_AGGTAAGCTCGACGGCTGGTATGA	natural	E75-	natural-ExE VE	8.07453	-5.05295
NE75_2_AGGTATATTCGACGGCAGTTTAGA	natural	E75-	natural-Epiblast	-5.80966	5.9145
NE75_2_AGGTATATTCGACGGCCGCTCTCA	natural	E75-	natural-ExE ectoderm	4.53348	7.1381
NE75_2_AGGTATATTCGACGGCCGTATTTC	natural	E75-	natural-Erythroid progenitors	7.35758	-3.95565
NE75_2_AGGTATATTCGACGGCCTGTCTGG	natural	E75-	natural-ExE VE	8.12283	-5.91296
NE75_2_AGGTATATTCGACGGCGATCTCGG	natural	E75-	natural-Neuroectoderm	-7.78329	6.19713
NE75_2_AGGTATATTCGACGGCGCAACCTG	natural	E75-	natural-Epiblast	-6.09146	4.79414
NE75_2_AGGTATATTCGACGGCTTAAACTG	natural	E75-	natural-Definitive endoderm	2.94693	-5.4711
NE75_2_AGGTATATTCGACGGCTTGATTCT	natural	E75-	natural-Posterior lateral plate mesoderm	-5.50035	0.968614
NE75_2_AGGTTCCCTCGACGGCACTCACCG	natural	E75-	natural-Posterior lateral plate mesoderm	-5.68435	1.18419
NE75_2_AGGTTCCCTCGACGGCGATGTATT	natural	E75-	natural-Epiblast	-6.58895	4.05576
NE75_2_AGGTTCCCTCGACGGCGCAGCATG	natural	E75-	natural-VE	7.72715	-4.75078
NE75_2_AGGTTCCCTCGACGGCGTTCTGTT	natural	E75-	natural-Epiblast	-5.53502	6.20318
NE75_2_AGGTTCCCTCGACGGCTGGCTACC	natural	E75-	natural-Primitive streak	-6.37195	4.73318
NE75_2_AGTAATGGTCGACGGCACATCTAT	natural	E75-	natural-Epiblast	-4.33109	0.730534
NE75_2_AGTAATGGTCGACGGCATTTCCGG	natural	E75-	natural-Epiblast	-6.42031	4.66652
NE75_2_AGTAATGGTCGACGGCGGGAGGTA	natural	E75-	natural-Definitive endoderm	4.13903	-6.05008
NE75_2_AGTAGTTATCGACGGCACAGCGGA	natural	E75-	natural-Nascent mesoderm	-6.40057	-0.422534
NE75_2_AGTAGTTATCGACGGCCGGCACAT	natural	E75-	natural-CLE/NMP	-6.73323	3.94455
NE75_2_AGTAGTTATCGACGGCGGATAAAG	natural	E75-	natural-ExE VE	6.99456	-7.6224
NE75_2_AGTAGTTATCGACGGCGGGAAATC	natural	E75-	natural-CLE/NMP	-6.76161	2.58108
NE75_2_AGTAGTTATCGACGGCGTTTGTTT	natural	E75-	natural-CLE/NMP	-6.70749	3.04095
NE75_2_AGTAGTTATCGACGGCTAAGACGG	natural	E75-	natural-Epiblast	-6.70219	4.6286
NE75_2_AGTAGTTATCGACGGCTGTGGCTA	natural	E75-	natural-Epiblast	-5.69033	6.29902
NE75_2_AGTCACAATCGACGGCAACAATCC	natural	E75-	natural-Nascent mesoderm	-5.25399	-0.104327
NE75_2_AGTCACAATCGACGGCCGAATAAT	natural	E75-	natural-Epiblast	-6.81296	4.93828
NE75_2_AGTCACAATCGACGGCGATGTATT	natural	E75-	natural-Ectoplacental cone	5.5169	7.87516
NE75_2_AGTCACAATCGACGGCGATTGCGA	natural	E75-	natural-Epiblast	-5.98315	4.0815
NE75_2_AGTCACAATCGACGGCTCACGTTT	natural	E75-	natural-Endothelium	2.69597	2.25767
NE75_2_AGTCACAATCGACGGCTCGGTTTA	natural	E75-	natural-VE	6.80042	-4.25735
NE75_2_AGTCCGTGTCGACGGCCCAACCGT	natural	E75-	natural-Ectoplacental cone	6.42348	7.75471
NE75_2_AGTCCGTGTCGACGGCCTTCGCAC	natural	E75-	natural-ExE VE	7.69635	-4.38506
NE75_2_AGTCCGTGTCGACGGCGAGGCTGA	natural	E75-	natural-Epiblast	-6.60476	4.35784
NE75_2_AGTGCTTCTCGACGGCATCTTTGT	natural	E75-	natural-Allantois	-2.07001	-0.21581
NE75_2_AGTGCTTCTCGACGGCCTCGCGTA	natural	E75-	natural-Epiblast	-6.43121	5.5302
NE75_2_AGTGCTTCTCGACGGCGGGAACCT	natural	E75-	natural-Epiblast	-6.08087	5.81704
NE75_2_AGTGCTTCTCGACGGCTGTAGTTT	natural	E75-	natural-Epiblast	-7.07249	3.44966
NE75_2_AGTGCTTCTCGACGGCTTTATCAC	natural	E75-	natural-ExE ectoderm	3.71469	6.87109
NE75_2_AGTTGAACTCGACGGCAAAGCCTA	natural	E75-	natural-Ectoplacental cone	6.35007	7.61565
NE75_2_AGTTGAACTCGACGGCGCCTCTTT	natural	E75-	natural-Nascent mesoderm	-6.59552	0.515389
NE75_2_AGTTGAACTCGACGGCGTAACGTT	natural	E75-	natural-Posterior lateral plate mesoderm	-3.76459	0.222237
NE75_2_AGTTGAACTCGACGGCTTATAGCC	natural	E75-	natural-Epiblast	-5.96358	4.91877
NE75_2_AGTTGCGGTCGACGGCACGAAACG	natural	E75-	natural-Epiblast	-6.63125	4.62896
NE75_2_AGTTGCGGTCGACGGCAGAACGGG	natural	E75-	natural-AVE	4.54702	-5.55707
NE75_2_AGTTGCGGTCGACGGCATCTTTGT	natural	E75-	natural-ExE VE	7.05	-5.73744
NE75_2_AGTTGCGGTCGACGGCTCTGTGGT	natural	E75-	natural-Nascent mesoderm	-6.11824	-0.860526
NE75_2_AGTTTGTATCGACGGCCAAGTCAT	natural	E75-	natural-Epiblast	-6.83851	6.14735
NE75_2_AGTTTGTATCGACGGCCGAGATGT	natural	E75-	natural-CLE/NMP	-6.59334	3.42298
NE75_2_AGTTTGTATCGACGGCCGGGTAGT	natural	E75-	natural-Erythroid progenitors	6.94694	-4.33556
NE75_2_AGTTTGTATCGACGGCTGTAGTTT	natural	E75-	natural-Nascent mesoderm	-6.22316	-0.550903
NE75_2_ATAACAGGTCGACGGCGAGCCCAT	natural	E75-	natural-Epiblast	-6.52702	5.01223
NE75_2_ATAACAGGTCGACGGCGGACTTCC	natural	E75-	natural-Definitive endoderm	2.76699	-5.30322
NE75_2_ATAACAGGTCGACGGCGGCATGCT	natural	E75-	natural-Mesenchyme	-2.49313	-1.73686
NE75_2_ATAACAGGTCGACGGCGGCGGTTT	natural	E75-	natural-ExE ectoderm	4.00164	6.84193
NE75_2_ATAAGCTATCGACGGCACCCACGA	natural	E75-	natural-Parietal endoderm	5.27962	-7.92395
NE75_2_ATAAGCTATCGACGGCATATGCAT	natural	E75-	natural-Epiblast	-5.80978	4.87436
NE75_2_ATAAGCTATCGACGGCCCTGTTAT	natural	E75-	natural-AVE	4.70335	-5.34691
NE75_2_ATAAGCTATCGACGGCCTAGTAAC	natural	E75-	natural-Epiblast	-6.65943	5.49073
NE75_2_ATACACCCTCGACGGCAAAGTCGG	natural	E75-	natural-Definitive endoderm	3.1522	-5.1108
NE75_2_ATACACCCTCGACGGCCTACTTGT	natural	E75-	natural-Definitive endoderm	-7.55462	1.87839
NE75_2_ATACACCCTCGACGGCGGGCCAAT	natural	E75-	natural-ExE VE	5.6752	-7.41312
NE75_2_ATACACCCTCGACGGCGTCCGTAC	natural	E75-	natural-Epiblast	-6.36903	5.16379
NE75_2_ATACACCCTCGACGGCGTTGTCAT	natural	E75-	natural-ExE VE	8.27433	-5.76112
NE75_2_ATACACCCTCGACGGCTTGGACTT	natural	E75-	natural-ExE ectoderm	4.4203	6.42519
NE75_2_ATACACCCTCGACGGCTTGGATCG	natural	E75-	natural-Epiblast	-5.77722	5.5264
NE75_2_ATACTCTCTCGACGGCAAACTCGA	natural	E75-	natural-ExE VE	7.45596	-4.25323
NE75_2_ATACTCTCTCGACGGCACGCTCAG	natural	E75-	natural-Neuroectoderm	-7.25635	3.77222
NE75_2_ATACTCTCTCGACGGCCGATTGAT	natural	E75-	natural-Posterior lateral plate mesoderm	-4.56277	-0.752819
NE75_2_ATACTCTCTCGACGGCCGGCTTAC	natural	E75-	natural-ExE ectoderm	3.80205	7.3255
NE75_2_ATACTCTCTCGACGGCCGTATTTC	natural	E75-	natural-Epiblast	-5.91672	3.43062
NE75_2_ATACTCTCTCGACGGCCTTCAGGT	natural	E75-	natural-Allantois	-1.694	-0.0639833
NE75_2_ATACTCTCTCGACGGCGCAACCTG	natural	E75-	natural-Posterior lateral plate mesoderm	-4.81005	0.222979
NE75_2_ATACTCTCTCGACGGCGGCTACTA	natural	E75-	natural-Epiblast	-5.86893	3.39814
NE75_2_ATACTCTCTCGACGGCGGGAAATC	natural	E75-	natural-ExE ectoderm	4.04405	6.9854
NE75_2_ATACTCTCTCGACGGCGGTCACAG	natural	E75-	natural-VE	7.06442	-4.05083
NE75_2_ATACTCTCTCGACGGCTGGAGGAG	natural	E75-	natural-Nascent mesoderm	-6.62214	0.113732
NE75_2_ATACTCTCTCGACGGCTGTAGTTT	natural	E75-	natural-Endothelium	3.79482	2.22643
NE75_2_ATACTCTCTCGACGGCTTCGCTGG	natural	E75-	natural-ExE VE	7.40804	-6.40946
NE75_2_ATAGATGTTCGACGGCAAAGCCTA	natural	E75-	natural-Epiblast	-5.81834	5.86115
NE75_2_ATAGATGTTCGACGGCAGGTTGTG	natural	E75-	natural-Nascent mesoderm	-6.24513	0.211976
NE75_2_ATAGATGTTCGACGGCATTCCTTG	natural	E75-	natural-Somites	-7.05009	0.735754
NE75_2_ATAGATGTTCGACGGCCAACGTGG	natural	E75-	natural-Mesenchyme	-2.14819	-1.82013
NE75_2_ATAGATGTTCGACGGCCCAGCAGT	natural	E75-	natural-ExE ectoderm	4.59069	7.44456
NE75_2_ATAGATGTTCGACGGCTACAGCCG	natural	E75-	natural-Somites	-6.83137	-0.72463
NE75_2_ATAGATGTTCGACGGCTGGCTACC	natural	E75-	natural-Erythroid progenitors	6.93784	-4.12478
NE75_2_ATATGCAATCGACGGCCGTATCGG	natural	E75-	natural-Ectoplacental cone	7.23648	7.20402
NE75_2_ATATGCAATCGACGGCCTTCAGGT	natural	E75-	natural-Erythroid progenitors	8.44918	-0.188146
NE75_2_ATATGCAATCGACGGCGCAACCTG	natural	E75-	natural-Epiblast	-6.76919	4.75421
NE75_2_ATATGCAATCGACGGCGGACTTCC	natural	E75-	natural-Definitive endoderm	3.70128	-6.04303
NE75_2_ATATGCAATCGACGGCTGCTATTT	natural	E75-	natural-CLE/NMP	-6.92842	4.51384
NE75_2_ATATGGGTTCGACGGCAATGACCC	natural	E75-	natural-VE	6.62126	-3.11116
NE75_2_ATATGGGTTCGACGGCCTCCGCAT	natural	E75-	natural-ExE VE	8.18575	-6.0137
NE75_2_ATATGGGTTCGACGGCGTTCAACT	natural	E75-	natural-Surface ectoderm	-4.00098	5.5043
NE75_2_ATATGGGTTCGACGGCTGACCAGT	natural	E75-	natural-Nascent mesoderm	-6.8232	-0.773593
NE75_2_ATATGGGTTCGACGGCTTCCGAGT	natural	E75-	natural-ExE VE	7.51809	-5.39505
NE75_2_ATCAATCGTCGACGGCACTGCCGT	natural	E75-	natural-Notochord	-8.28931	2.94349
NE75_2_ATCAATCGTCGACGGCCGGAATTT	natural	E75-	natural-Epiblast	-6.44026	5.15984
NE75_2_ATCAATCGTCGACGGCCTTAGGTA	natural	E75-	natural-VE	7.0663	-3.35944
NE75_2_ATCAATCGTCGACGGCTGCCATCG	natural	E75-	natural-Definitive endoderm	2.83054	-5.22247
NE75_2_ATCAGGGATCGACGGCATATGCAT	natural	E75-	natural-Nascent mesoderm	-6.74181	0.625301
NE75_2_ATCAGGGATCGACGGCGGCCTAAG	natural	E75-	natural-Nascent mesoderm	-6.11247	0.252203
NE75_2_ATCCCACCTCGACGGCTTGATCTA	natural	E75-	natural-Epiblast	-6.659	5.30428
NE75_2_ATCCGCATTCGACGGCAATCGGGT	natural	E75-	natural-ExE VE	7.12242	-6.01532
NE75_2_ATCCGCATTCGACGGCAATTCCCA	natural	E75-	natural-Mesenchyme	-1.13269	-2.62149
NE75_2_ATCCGCATTCGACGGCCTTCGCAC	natural	E75-	natural-ExE ectoderm	4.08082	7.732
NE75_2_ATCCGCATTCGACGGCGATCGTTT	natural	E75-	natural-Nascent mesoderm	-6.62035	3.04251
NE75_2_ATCCGCATTCGACGGCGGCGTTAG	natural	E75-	natural-Posterior lateral plate mesoderm	-4.68108	0.653965
NE75_2_ATCCGCATTCGACGGCTGACCCTC	natural	E75-	natural-Epiblast	-5.42369	5.53783
NE75_2_ATCCTAGTTCGACGGCACCCACGA	natural	E75-	natural-Ectoplacental cone	6.18017	7.87087
NE75_2_ATCCTAGTTCGACGGCACCTTCTT	natural	E75-	natural-Epiblast	-6.28048	5.95351
NE75_2_ATCCTAGTTCGACGGCACGCTCAG	natural	E75-	natural-ExE VE	7.47063	-3.91986
NE75_2_ATCCTAGTTCGACGGCGACAGATA	natural	E75-	natural-ExE ectoderm	3.97646	6.87888
NE75_2_ATCCTAGTTCGACGGCGATCTCGG	natural	E75-	natural-Epiblast	-6.60502	5.81051
NE75_2_ATCGCGCTTCGACGGCAAGATTGT	natural	E75-	natural-Notochord	-7.73984	2.82425
NE75_2_ATCGCGCTTCGACGGCACGGTAGC	natural	E75-	natural-ExE ectoderm	5.52874	7.27164
NE75_2_ATCGCGCTTCGACGGCAGGAGCTT	natural	E75-	natural-ExE ectoderm	4.6368	7.27717
NE75_2_ATCGCGCTTCGACGGCATGGATTA	natural	E75-	natural-VE	7.7664	-3.16293
NE75_2_ATCGCGCTTCGACGGCCGGGCTTT	natural	E75-	natural-Somites	-6.65183	1.40295
NE75_2_ATCGCGCTTCGACGGCGTTTGTTT	natural	E75-	natural-Definitive endoderm	-4.42624	5.94728
NE75_2_ATCGCGCTTCGACGGCTAAATAGG	natural	E75-	natural-Allantois	-2.12207	-0.00624773
NE75_2_ATCGCGCTTCGACGGCTCATGAGG	natural	E75-	natural-ExE ectoderm	4.30954	7.80438
NE75_2_ATCGCGCTTCGACGGCTCCTTATT	natural	E75-	natural-Epiblast	-5.73944	3.73209
NE75_2_ATCGCGCTTCGACGGCTGAAATGA	natural	E75-	natural-ExE ectoderm	4.92095	7.76745
NE75_2_ATCGCGCTTCGACGGCTTTGTGTC	natural	E75-	natural-Nascent mesoderm	-6.60643	0.053678
NE75_2_ATCGTAACTCGACGGCAGCGCCTT	natural	E75-	natural-Epiblast	-5.59934	6.16428
NE75_2_ATCGTAACTCGACGGCAGGAAGAC	natural	E75-	natural-Nascent mesoderm	-6.94738	-0.371791
NE75_2_ATCGTAACTCGACGGCGGTTTCTC	natural	E75-	natural-Epiblast	-6.42475	5.02621
NE75_2_ATCGTAACTCGACGGCTAACTACT	natural	E75-	natural-ExE ectoderm	4.34124	7.28654
NE75_2_ATCGTAACTCGACGGCTACAAACT	natural	E75-	natural-AVE	4.02676	-5.20262
NE75_2_ATCGTAACTCGACGGCTCGACACC	natural	E75-	natural-Nascent mesoderm	-5.90666	2.14614
NE75_2_ATCGTAACTCGACGGCTGTCTTTC	natural	E75-	natural-Epiblast	-7.00261	5.33332
NE75_2_ATCGTAACTCGACGGCTTCGCTGG	natural	E75-	natural-Epiblast	-6.58603	3.32638
NE75_2_ATCTTGGCTCGACGGCAAGGTAAT	natural	E75-	natural-Epiblast	-6.58892	5.34525
NE75_2_ATCTTGGCTCGACGGCGAGTTCAC	natural	E75-	natural-Nascent mesoderm	-5.83296	0.471819
NE75_2_ATCTTGGCTCGACGGCGCGCATTC	natural	E75-	natural-Nascent mesoderm	-6.65849	-0.184937
NE75_2_ATCTTGGCTCGACGGCTCTCAACC	natural	E75-	natural-Endothelium	2.77067	2.53342
NE75_2_ATGACAACTCGACGGCAATGTTTG	natural	E75-	natural-Nascent mesoderm	-5.43372	1.11542
NE75_2_ATGACAACTCGACGGCACACTAAG	natural	E75-	natural-Epiblast	-5.85536	5.54672
NE75_2_ATGACAACTCGACGGCTAGTCGCA	natural	E75-	natural-Somites	-6.84503	1.28549
NE75_2_ATGACTTGTCGACGGCCCTCGTCT	natural	E75-	natural-Epiblast	-5.99802	-1.42238
NE75_2_ATGACTTGTCGACGGCTAACCATC	natural	E75-	natural-Epiblast	-6.62275	6.2336
NE75_2_ATGACTTGTCGACGGCTAGTGTTT	natural	E75-	natural-Definitive endoderm	-8.34385	2.15309
NE75_2_ATGACTTGTCGACGGCTCATATGG	natural	E75-	natural-Epiblast	-6.68799	1.49113
NE75_2_ATGACTTGTCGACGGCTCGGTTTA	natural	E75-	natural-ExE ectoderm	6.05997	7.40536
NE75_2_ATGCATATTCGACGGCCAGACCAT	natural	E75-	natural-ExE ectoderm	4.26502	7.00198
NE75_2_ATGCATATTCGACGGCCCCGAATG	natural	E75-	natural-AVE	5.28657	-4.57018
NE75_2_ATGCATATTCGACGGCGCATGGGT	natural	E75-	natural-Epiblast	-6.88998	3.88861
NE75_2_ATGCATATTCGACGGCGGACTTCC	natural	E75-	natural-CLE/NMP	-6.44328	4.34988
NE75_2_ATGCATATTCGACGGCTTCGGCCT	natural	E75-	natural-Mesenchyme	-1.93024	-1.95327
NE75_2_ATGCGGAGTCGACGGCAACCCTTG	natural	E75-	natural-ExE ectoderm	4.08812	7.30298
NE75_2_ATGCGGAGTCGACGGCAATTCCCA	natural	E75-	natural-ExE ectoderm	4.69434	7.10777
NE75_2_ATGCGGAGTCGACGGCAGCGCCTT	natural	E75-	natural-Epiblast	-6.55672	5.32774
NE75_2_ATGCGGAGTCGACGGCCACAACAG	natural	E75-	natural-VE	7.25083	-3.64205
NE75_2_ATGCGGAGTCGACGGCCCCATCTG	natural	E75-	natural-Nascent mesoderm	-6.69577	-0.769597
NE75_2_ATGCGGAGTCGACGGCCTACTTGT	natural	E75-	natural-Primitive streak	-6.90387	2.48869
NE75_2_ATGCGGAGTCGACGGCGAAAGACC	natural	E75-	natural-Endothelium	3.02117	2.44572
NE75_2_ATGCGGAGTCGACGGCGAACGATT	natural	E75-	natural-ExE VE	6.70323	-4.10287
NE75_2_ATGCGGAGTCGACGGCGCTTTCCA	natural	E75-	natural-Notochord	-7.5771	3.14478
NE75_2_ATGCGGAGTCGACGGCGTCAATAC	natural	E75-	natural-Endothelium	3.52027	2.2919
NE75_2_ATGCGGAGTCGACGGCTCTGCATC	natural	E75-	natural-Ectoplacental cone	7.14099	7.37201
NE75_2_ATGCGGAGTCGACGGCTTGGACTT	natural	E75-	natural-Epiblast	-5.4328	4.81627
NE75_2_ATGGGCTCTCGACGGCAAGATTGT	natural	E75-	natural-Primitive streak	-6.46996	2.5632
NE75_2_ATGGGCTCTCGACGGCATGACCGA	natural	E75-	natural-Endothelium	2.25683	2.33092
NE75_2_ATGGGCTCTCGACGGCATGGATTA	natural	E75-	natural-VE	6.58281	-3.13091
NE75_2_ATGGGCTCTCGACGGCCGAATAAT	natural	E75-	natural-ExE VE	7.5143	-4.36533
NE75_2_ATGGGCTCTCGACGGCCTTCAGGT	natural	E75-	natural-Neuroectoderm	-7.42874	5.79471
NE75_2_ATGGGCTCTCGACGGCGAGCGGTA	natural	E75-	natural-Epiblast	-5.71302	5.82378
NE75_2_ATGGGCTCTCGACGGCGCAACCTG	natural	E75-	natural-Epiblast	-5.86426	6.7427
NE75_2_ATGGGCTCTCGACGGCGGTTAGTG	natural	E75-	natural-ExE VE	9.12929	-6.34248
NE75_2_ATGGGCTCTCGACGGCGTGGATGG	natural	E75-	natural-ExE VE	6.95105	-7.55211
NE75_2_ATGGGCTCTCGACGGCTACAGCCG	natural	E75-	natural-Epiblast	-6.22474	5.99185
NE75_2_ATGGGCTCTCGACGGCTAGTCGCA	natural	E75-	natural-Epiblast	-5.75691	6.20271
NE75_2_ATGGTCTGTCGACGGCACACTAAG	natural	E75-	natural-Epiblast	-5.76804	6.67227
NE75_2_ATGGTCTGTCGACGGCATGACCGA	natural	E75-	natural-Primitive streak	-6.11566	1.79807
NE75_2_ATGGTCTGTCGACGGCCTTCTGGA	natural	E75-	natural-Epiblast	-5.66977	2.75241
NE75_2_ATGGTCTGTCGACGGCGGTCACAG	natural	E75-	natural-Epiblast	-5.95141	3.00218
NE75_2_ATGGTCTGTCGACGGCGGTTTCTC	natural	E75-	natural-Epiblast	-6.25597	4.72977
NE75_2_ATGGTCTGTCGACGGCTAGTGGAC	natural	E75-	natural-ExE VE	6.93256	-6.74464
NE75_2_ATGGTCTGTCGACGGCTGTTCCAG	natural	E75-	natural-Nascent mesoderm	-6.6685	-0.659985
NE75_2_ATGGTCTGTCGACGGCTTAAGCGT	natural	E75-	natural-Nascent mesoderm	-5.73152	0.643235
NE75_2_ATGGTCTGTCGACGGCTTCGTTCC	natural	E75-	natural-Endothelium	2.35315	2.34371
NE75_2_ATGTGCCGTCGACGGCAAATCAGA	natural	E75-	natural-ExE VE	7.25192	-4.56325
NE75_2_ATGTGCCGTCGACGGCACGCCATT	natural	E75-	natural-Epiblast	-5.82566	6.33206
NE75_2_ATGTGCCGTCGACGGCACTGAGTT	natural	E75-	natural-ExE VE	7.01088	-7.63661
NE75_2_ATGTGCCGTCGACGGCAGTTTAGA	natural	E75-	natural-ExE VE	5.56954	-6.87766
NE75_2_ATGTGCCGTCGACGGCATTCCTTG	natural	E75-	natural-Definitive endoderm	-8.24347	1.96824
NE75_2_ATGTGCCGTCGACGGCCTGGTGCA	natural	E75-	natural-Posterior lateral plate mesoderm	-2.98752	0.153963
NE75_2_ATGTGCCGTCGACGGCGCAGTCGA	natural	E75-	natural-Epiblast	-6.25409	4.62207
NE75_2_ATTACCTTTCGACGGCAAAGTCGG	natural	E75-	natural-ExE VE	7.1889	-4.10908
NE75_2_ATTACCTTTCGACGGCACCCATAT	natural	E75-	natural-Nascent mesoderm	-6.31422	-0.809481
NE75_2_ATTACCTTTCGACGGCACTAGGAT	natural	E75-	natural-Notochord	-7.35095	2.21959
NE75_2_ATTACCTTTCGACGGCAGACACCA	natural	E75-	natural-Epiblast	-7.65915	4.03995
NE75_2_ATTACCTTTCGACGGCAGCACCAC	natural	E75-	natural-ExE VE	7.80288	-6.21098
NE75_2_ATTACCTTTCGACGGCCACAAGGC	natural	E75-	natural-Epiblast	-6.26353	5.42746
NE75_2_ATTACCTTTCGACGGCCTCAGAAT	natural	E75-	natural-Epiblast	-5.81702	3.46158
NE75_2_ATTACCTTTCGACGGCCTCGATGC	natural	E75-	natural-Posterior lateral plate mesoderm	-4.46514	0.382971
NE75_2_ATTACCTTTCGACGGCGGTGGGAT	natural	E75-	natural-VE	7.67315	-5.38381
NE75_2_ATTACCTTTCGACGGCGTTACCGC	natural	E75-	natural-Nascent mesoderm	-5.70778	-0.94333
NE75_2_ATTACCTTTCGACGGCTAGAAATG	natural	E75-	natural-Primitive streak	-6.66045	2.05148
NE75_2_ATTACCTTTCGACGGCTGCTCCGT	natural	E75-	natural-ExE ectoderm	3.76358	6.52854
NE75_2_ATTATTCGTCGACGGCACGGTAGC	natural	E75-	natural-Epiblast	-8.33595	5.61011
NE75_2_ATTATTCGTCGACGGCATATGCAT	natural	E75-	natural-Erythroid progenitors	6.91232	-2.801
NE75_2_ATTATTCGTCGACGGCCAGACCAT	natural	E75-	natural-Nascent mesoderm	-6.73088	-1.05113
NE75_2_ATTATTCGTCGACGGCCCTATTCA	natural	E75-	natural-Epiblast	-5.77034	5.18235
NE75_2_ATTATTCGTCGACGGCCCTGACAC	natural	E75-	natural-Nascent mesoderm	-6.88984	-0.398212
NE75_2_ATTATTCGTCGACGGCGTGTCGGA	natural	E75-	natural-Epiblast	-7.09423	5.25922
NE75_2_ATTCTGAGTCGACGGCAGCGAAGT	natural	E75-	natural-Somites	-7.17001	1.2328
NE75_2_ATTCTGAGTCGACGGCGGTCACAG	natural	E75-	natural-Mesenchyme	-2.56988	-0.811488
NE75_2_ATTGAAGTTCGACGGCATCCGCTA	natural	E75-	natural-Epiblast	-7.4059	5.19259
NE75_2_ATTGAAGTTCGACGGCGATCGTTT	natural	E75-	natural-Epiblast	-5.99707	5.70828
NE75_2_ATTGAAGTTCGACGGCGGTCCCTT	natural	E75-	natural-ExE VE	8.86747	-6.07412
NE75_2_ATTGAAGTTCGACGGCTCCCGTAG	natural	E75-	natural-Nascent mesoderm	-6.86005	0.237293
NE75_2_ATTGGCCCTCGACGGCACGCTCAG	natural	E75-	natural-Epiblast	-7.77624	5.49454
NE75_2_ATTGGCCCTCGACGGCGACAACTT	natural	E75-	natural-Epiblast	-5.98161	4.67399
NE75_2_ATTGGCCCTCGACGGCGGCTACTA	natural	E75-	natural-Posterior lateral plate mesoderm	-2.99189	0.251033
NE75_2_ATTGGCCCTCGACGGCTCGGTTCG	natural	E75-	natural-Nascent mesoderm	-6.35701	0.0767726
NE75_2_ATTGGCCCTCGACGGCTGCGACAG	natural	E75-	natural-Megakaryocytes	2.16038	2.1001
NE75_2_ATTGGCCCTCGACGGCTTATCTGT	natural	E75-	natural-Nascent mesoderm	-6.19308	0.8244
NE75_2_ATTGGCCCTCGACGGCTTGCACGC	natural	E75-	natural-Mesenchyme	-2.16383	-1.46645
NE75_2_ATTTCCATTCGACGGCCAATTAGT	natural	E75-	natural-Mesenchyme	-3.24205	0.0376444
NE75_2_ATTTCCATTCGACGGCGTCCATGT	natural	E75-	natural-Notochord	-6.89037	3.5124
NE75_2_ATTTCCATTCGACGGCGTTCAACT	natural	E75-	natural-Epiblast	-5.55597	5.08813
NE75_2_ATTTCCATTCGACGGCGTTGCACG	natural	E75-	natural-Epiblast	-6.24127	6.1632
NE75_2_ATTTGTTGTCGACGGCACTGAGTT	natural	E75-	natural-Epiblast	-6.03452	5.00555
NE75_2_ATTTGTTGTCGACGGCATCTTTGT	natural	E75-	natural-Posterior lateral plate mesoderm	-4.31273	0.238744
NE75_2_ATTTGTTGTCGACGGCATGTTGGC	natural	E75-	natural-Epiblast	-7.56806	6.58585
NE75_2_ATTTGTTGTCGACGGCCCGTGTTT	natural	E75-	natural-Somites	-6.56858	1.15399
NE75_2_ATTTGTTGTCGACGGCCGCTAATA	natural	E75-	natural-Neuroectoderm	-7.95201	5.85185
NE75_2_ATTTGTTGTCGACGGCGCAAGGAC	natural	E75-	natural-Ectoplacental cone	5.85126	7.70446
NE75_2_ATTTGTTGTCGACGGCGGCATGCT	natural	E75-	natural-ExE ectoderm	3.59805	7.07249
NE75_2_ATTTGTTGTCGACGGCGGGTGTAT	natural	E75-	natural-Posterior lateral plate mesoderm	-4.66818	0.315854
NE75_2_ATTTGTTGTCGACGGCTTCCGCTC	natural	E75-	natural-AVE	4.73339	-5.59374
NE75_2_CAAACATTTCGACGGCACCCACGA	natural	E75-	natural-Endothelium	3.24586	2.45242
NE75_2_CAAACATTTCGACGGCAGCGCCTT	natural	E75-	natural-Nascent mesoderm	-5.89513	-0.840509
NE75_2_CAAACATTTCGACGGCAGCTATGA	natural	E75-	natural-Megakaryocytes	2.30724	2.11577
NE75_2_CAACGCAGTCGACGGCTGTAGTTT	natural	E75-	natural-Posterior lateral plate mesoderm	-2.88558	0.113476
NE75_2_CAACGCAGTCGACGGCTGTGTCCT	natural	E75-	natural-CLE/NMP	-6.56066	4.0731
NE75_2_CAACGCAGTCGACGGCTTATAGCC	natural	E75-	natural-Epiblast	-6.82837	3.3588
NE75_2_CAACGCAGTCGACGGCTTGCACGC	natural	E75-	natural-Nascent mesoderm	-6.39977	-0.683734
NE75_2_CAAGGAATTCGACGGCCTCCGCAT	natural	E75-	natural-Epiblast	-6.92366	4.83999
NE75_2_CAAGGAATTCGACGGCCTGTTCTT	natural	E75-	natural-Ectoplacental cone	5.89377	7.64992
NE75_2_CAAGGAATTCGACGGCTCATGAGG	natural	E75-	natural-Primitive streak	-6.05381	4.48162
NE75_2_CAAGGAATTCGACGGCTTCACATA	natural	E75-	natural-ExE VE	6.62908	-6.08813
NE75_2_CAAGGGTTTCGACGGCAAACCTCC	natural	E75-	natural-ExE VE	8.54883	-5.74724
NE75_2_CAAGGGTTTCGACGGCCCCGAATG	natural	E75-	natural-Epiblast	-6.37899	4.86214
NE75_2_CAAGGGTTTCGACGGCCTGTCTGG	natural	E75-	natural-Definitive endoderm	3.71008	-5.62102
NE75_2_CAAGGGTTTCGACGGCGAGGCTGA	natural	E75-	natural-Primitive streak	-6.54907	4.11257
NE75_2_CAAGGGTTTCGACGGCGCACCTCT	natural	E75-	natural-Nascent mesoderm	-6.72023	0.488349
NE75_2_CAAGGGTTTCGACGGCGTCAATAC	natural	E75-	natural-Somites	-7.11337	-0.103071
NE75_2_CAAGGGTTTCGACGGCGTCTCTCT	natural	E75-	natural-Epiblast	-5.97117	3.8435
NE75_2_CAAGGGTTTCGACGGCGTGTAACC	natural	E75-	natural-Posterior lateral plate mesoderm	-5.0473	0.79824
NE75_2_CAAGGGTTTCGACGGCGTTGCACG	natural	E75-	natural-AVE	4.34634	-5.8883
NE75_2_CAAGGTACTCGACGGCACATCTAT	natural	E75-	natural-Epiblast	-4.16793	5.52619
NE75_2_CAAGGTACTCGACGGCCTTTCTTT	natural	E75-	natural-VE	6.98785	-3.76263
NE75_2_CAAGGTACTCGACGGCTACGTGCT	natural	E75-	natural-Nascent mesoderm	-6.59783	0.72611
NE75_2_CAAGGTACTCGACGGCTGCCTCAC	natural	E75-	natural-ExE VE	7.68971	-4.59578
NE75_2_CAAGGTACTCGACGGCTTGGATCG	natural	E75-	natural-Cardiac mesoderm	-4.31978	-1.9834
NE75_2_CAATCTAGTCGACGGCAATGAATG	natural	E75-	natural-ExE ectoderm	4.51592	6.90561
NE75_2_CAATCTAGTCGACGGCACATCTAT	natural	E75-	natural-Nascent mesoderm	-6.02901	0.6143
NE75_2_CAATCTAGTCGACGGCAGACACCA	natural	E75-	natural-ExE VE	7.00296	-7.63838
NE75_2_CAATCTAGTCGACGGCCACGGACT	natural	E75-	natural-Epiblast	-5.93144	6.29167
NE75_2_CAATCTAGTCGACGGCCGACGTCA	natural	E75-	natural-ExE VE	7.60587	-4.67259
NE75_2_CAATCTAGTCGACGGCCTCAGAAT	natural	E75-	natural-Mesenchyme	-1.71537	-1.62622
NE75_2_CAATCTAGTCGACGGCGCTTTGGC	natural	E75-	natural-ExE VE	8.10084	-5.29419
NE75_2_CAATCTAGTCGACGGCGGTCCCTT	natural	E75-	natural-Nascent mesoderm	-6.49974	-0.00532997
NE75_2_CAATCTAGTCGACGGCTTTACCCT	natural	E75-	natural-Somites	-7.23613	0.00300368
NE75_2_CAATTCTCTCGACGGCAGCACCAC	natural	E75-	natural-Erythroid progenitors	7.36246	-3.73294
NE75_2_CAATTCTCTCGACGGCCTTAGGTA	natural	E75-	natural-Posterior lateral plate mesoderm	-4.76897	0.805729
NE75_2_CAATTCTCTCGACGGCTCGAAGCT	natural	E75-	natural-Posterior lateral plate mesoderm	-4.39968	-1.43423
NE75_2_CAATTCTCTCGACGGCTTTGTGTC	natural	E75-	natural-ExE ectoderm	4.45622	8.01196
NE75_2_CACAACCTTCGACGGCAAGATTGT	natural	E75-	natural-Allantois	-2.70696	0.613913
NE75_2_CACAACCTTCGACGGCCTCCGCAT	natural	E75-	natural-Epiblast	-6.49991	4.4843
NE75_2_CACAACCTTCGACGGCCTCGATGC	natural	E75-	natural-Posterior lateral plate mesoderm	-5.83795	0.338205
NE75_2_CACAACCTTCGACGGCCTTAGGTA	natural	E75-	natural-Endothelium	2.55163	2.27877
NE75_2_CACAACCTTCGACGGCGAAGTGCC	natural	E75-	natural-Somites	-6.24212	1.02488
NE75_2_CACAACCTTCGACGGCGACAAAGG	natural	E75-	natural-Epiblast	-6.78912	4.96482
NE75_2_CACAAGTATCGACGGCACTGCCGT	natural	E75-	natural-ExE VE	8.14587	-5.53249
NE75_2_CACAAGTATCGACGGCCAATACTT	natural	E75-	natural-Nascent mesoderm	-6.31324	-0.206637
NE75_2_CACAAGTATCGACGGCCTCGCGTA	natural	E75-	natural-Nascent mesoderm	-5.01422	-0.23953
NE75_2_CACAAGTATCGACGGCGTTGCACG	natural	E75-	natural-Nascent mesoderm	-7.27426	-0.261315
NE75_2_CACAAGTATCGACGGCTTCCGAGT	natural	E75-	natural-Somites	-6.63113	2.0714
NE75_2_CACTAACCTCGACGGCAGGAAGAC	natural	E75-	natural-Posterior lateral plate mesoderm	-4.09927	0.712838
NE75_2_CACTAACCTCGACGGCCGGCACAT	natural	E75-	natural-Nascent mesoderm	-6.63699	-0.111774
NE75_2_CACTAACCTCGACGGCGCAACCTG	natural	E75-	natural-Epiblast	-5.63936	5.60745
NE75_2_CACTAACCTCGACGGCGTTTGTTT	natural	E75-	natural-ExE VE	7.36453	-6.25969
NE75_2_CACTAACCTCGACGGCTAGAAATG	natural	E75-	natural-Epiblast	-6.65144	6.13156
NE75_2_CACTAACCTCGACGGCTCGGTTTA	natural	E75-	natural-VE	7.38694	-3.99695
NE75_2_CAGACTCGTCGACGGCCAGTTTGC	natural	E75-	natural-Epiblast	-5.85424	2.92486
NE75_2_CAGACTCGTCGACGGCCCCATCTG	natural	E75-	natural-Endothelium	2.58841	2.00548
NE75_2_CAGACTCGTCGACGGCCGACTCCT	natural	E75-	natural-Epiblast	-6.52103	5.1345
NE75_2_CAGACTCGTCGACGGCCGAGTCTG	natural	E75-	natural-Epiblast	-6.08136	5.15232
NE75_2_CAGACTCGTCGACGGCGCCTCTTT	natural	E75-	natural-Notochord	-8.64984	2.88368
NE75_2_CAGACTCGTCGACGGCGTCCAAAG	natural	E75-	natural-Nascent mesoderm	-6.73562	-0.0391406
NE75_2_CAGACTCGTCGACGGCTCGACGGT	natural	E75-	natural-Epiblast	-6.72288	5.40795
NE75_2_CAGACTCGTCGACGGCTGACCCTC	natural	E75-	natural-VE	8.9348	-5.88336
NE75_2_CAGACTCGTCGACGGCTGGTTTCT	natural	E75-	natural-Epiblast	-6.5978	5.8489
NE75_2_CAGACTCGTCGACGGCTGTGCTCA	natural	E75-	natural-Nascent mesoderm	-6.84516	-0.235913
NE75_2_CAGATGGGTCGACGGCCGCTAGTC	natural	E75-	natural-Epiblast	-7.86793	5.80667
NE75_2_CAGATGGGTCGACGGCGTTTGTTT	natural	E75-	natural-CLE/NMP	-7.24468	2.75822
NE75_2_CAGGTTGCTCGACGGCAAATCGTT	natural	E75-	natural-ExE ectoderm	4.00196	6.5816
NE75_2_CAGGTTGCTCGACGGCACGTATAC	natural	E75-	natural-Nascent mesoderm	-6.20535	0.405684
NE75_2_CAGGTTGCTCGACGGCAGAGGTGG	natural	E75-	natural-Mesenchyme	-2.62756	-1.53764
NE75_2_CAGGTTGCTCGACGGCATTCCTTG	natural	E75-	natural-VE	7.14876	-5.66835
NE75_2_CAGGTTGCTCGACGGCCCCAAGCA	natural	E75-	natural-Cardiac mesoderm	-4.61101	-2.51416
NE75_2_CAGGTTGCTCGACGGCGGAAACAG	natural	E75-	natural-Epiblast	-6.19003	3.71731
NE75_2_CATGACGATCGACGGCCATTTGTT	natural	E75-	natural-Cardiac mesoderm	-4.63893	-1.43684
NE75_2_CATGACGATCGACGGCCCTGACAC	natural	E75-	natural-ExE VE	7.2108	-5.98968
NE75_2_CATGACGATCGACGGCCGGCACAT	natural	E75-	natural-Posterior lateral plate mesoderm	-3.10211	0.0902287
NE75_2_CATGACGATCGACGGCCGTGGATA	natural	E75-	natural-ExE ectoderm	5.4536	7.2271
NE75_2_CATGACGATCGACGGCTTAAACTG	natural	E75-	natural-Mesenchyme	-1.02875	-1.18396
NE75_2_CATGCTGCTCGACGGCCGTAGAAG	natural	E75-	natural-Epiblast	-6.12794	3.90828
NE75_2_CATGCTGCTCGACGGCTAGTCGCA	natural	E75-	natural-Epiblast	-7.25324	3.87491
NE75_2_CATGCTGCTCGACGGCTCCTTATT	natural	E75-	natural-VE	7.12871	-4.16083
NE75_2_CATTCATTTCGACGGCACTGAGTT	natural	E75-	natural-Epiblast	-6.18325	5.17113
NE75_2_CATTCATTTCGACGGCAGAGACTA	natural	E75-	natural-Epiblast	-6.82866	4.28573
NE75_2_CATTCATTTCGACGGCCACTCCTC	natural	E75-	natural-ExE VE	7.38065	-4.44443
NE75_2_CATTCATTTCGACGGCCTTCGATT	natural	E75-	natural-Epiblast	-6.53881	5.46936
NE75_2_CATTCATTTCGACGGCGAGTTCAC	natural	E75-	natural-Nascent mesoderm	-6.40734	0.378717
NE75_2_CATTCATTTCGACGGCGATTTACC	natural	E75-	natural-Nascent mesoderm	-6.44559	-0.195478
NE75_2_CATTCATTTCGACGGCGTCTCTCT	natural	E75-	natural-VE	6.40479	-3.65896
NE75_2_CATTTCTATCGACGGCAAGGTAAT	natural	E75-	natural-VE	6.44863	-3.72527
NE75_2_CATTTCTATCGACGGCCACAAGGC	natural	E75-	natural-CLE/NMP	-6.45835	4.1863
NE75_2_CATTTCTATCGACGGCCACGGACT	natural	E75-	natural-ExE ectoderm	5.42172	6.93408
NE75_2_CATTTCTATCGACGGCGGGAGGTA	natural	E75-	natural-Ectoplacental cone	5.73064	7.8535
NE75_2_CATTTCTATCGACGGCTAAGACGG	natural	E75-	natural-ExE VE	6.8594	-6.29521
NE75_2_CATTTCTATCGACGGCTACCAGGC	natural	E75-	natural-ExE ectoderm	4.41713	7.64538
NE75_2_CCACCTCTTCGACGGCATCCGCTA	natural	E75-	natural-ExE VE	7.71053	-5.09418
NE75_2_CCACCTCTTCGACGGCCAAGTCAT	natural	E75-	natural-Epiblast	-6.60803	4.62631
NE75_2_CCACCTCTTCGACGGCTGCGTATC	natural	E75-	natural-Nascent mesoderm	-6.65927	-0.618388
NE75_2_CCACCTCTTCGACGGCTGGAGGAG	natural	E75-	natural-Endothelium	3.10709	2.12901
NE75_2_CCACGTTGTCGACGGCAAAGCCTA	natural	E75-	natural-ExE ectoderm	5.33566	7.98269
NE75_2_CCACGTTGTCGACGGCAGAGACTA	natural	E75-	natural-ExE VE	5.98105	-6.77
NE75_2_CCACGTTGTCGACGGCCATCGCAG	natural	E75-	natural-Epiblast	-4.28229	5.42728
NE75_2_CCACGTTGTCGACGGCGACAACTT	natural	E75-	natural-ExE ectoderm	3.36485	6.42665
NE75_2_CCACGTTGTCGACGGCGTCCGTAC	natural	E75-	natural-Endothelium	3.56003	2.00861
NE75_2_CCACGTTGTCGACGGCTGTTCCAG	natural	E75-	natural-ExE ectoderm	3.81712	7.30475
NE75_2_CCACGTTGTCGACGGCTTGGCGTT	natural	E75-	natural-Somites	-6.46296	1.40952
NE75_2_CCAGACAGTCGACGGCATCCCACG	natural	E75-	natural-Somites	-6.91395	0.692403
NE75_2_CCAGACAGTCGACGGCCAGACCAT	natural	E75-	natural-Epiblast	-6.09793	5.65455
NE75_2_CCAGACAGTCGACGGCCGTCAGCA	natural	E75-	natural-Somites	-6.70246	1.47571
NE75_2_CCAGACAGTCGACGGCGCAAAGCC	natural	E75-	natural-Somites	-6.53863	1.42967
NE75_2_CCAGACAGTCGACGGCTAAATAGG	natural	E75-	natural-VE	7.56107	-3.83885
NE75_2_CCAGCGAATCGACGGCATGACTTT	natural	E75-	natural-Nascent mesoderm	-5.4419	-0.172404
NE75_2_CCAGCGAATCGACGGCATTCGACG	natural	E75-	natural-Posterior lateral plate mesoderm	-3.55611	0.149954
NE75_2_CCAGCGAATCGACGGCGAAGCACT	natural	E75-	natural-ExE VE	9.07576	-6.04736
NE75_2_CCAGCGAATCGACGGCTACCAGGC	natural	E75-	natural-Epiblast	-7.22889	4.89793
NE75_2_CCAGCGAATCGACGGCTCCAGTCC	natural	E75-	natural-Nascent mesoderm	-6.20539	0.469856
NE75_2_CCAGCGAATCGACGGCTGATAACA	natural	E75-	natural-Epiblast	-6.75705	5.81287
NE75_2_CCAGCGAATCGACGGCTGCAAGGG	natural	E75-	natural-ExE ectoderm	5.48421	7.63815
NE75_2_CCATATGATCGACGGCCATCGCAG	natural	E75-	natural-Posterior lateral plate mesoderm	-4.28475	0.633818
NE75_2_CCATATGATCGACGGCCGAGTCTG	natural	E75-	natural-Epiblast	-6.61531	4.46206
NE75_2_CCATATGATCGACGGCGACAAAGG	natural	E75-	natural-Epiblast	-6.0315	4.46017
NE75_2_CCATATGATCGACGGCGCATGGGT	natural	E75-	natural-Epiblast	-6.71133	2.99422
NE75_2_CCATATGATCGACGGCGGGAGGTA	natural	E75-	natural-ExE VE	8.35317	-5.29838
NE75_2_CCATATGATCGACGGCGGTCTGAC	natural	E75-	natural-Posterior lateral plate mesoderm	-2.63212	0.127827
NE75_2_CCATATGATCGACGGCTCATGAGG	natural	E75-	natural-Nascent mesoderm	-6.48814	1.27256
NE75_2_CCATATGATCGACGGCTGGTATGA	natural	E75-	natural-ExE VE	8.14336	-5.25323
NE75_2_CCATCCACTCGACGGCAACCCTTG	natural	E75-	natural-Nascent mesoderm	-6.72991	0.0411333
NE75_2_CCATCCACTCGACGGCATGGATTA	natural	E75-	natural-ExE ectoderm	4.41108	7.47895
NE75_2_CCATCCACTCGACGGCCGGACAAC	natural	E75-	natural-Epiblast	-6.42	3.6126
NE75_2_CCATCCACTCGACGGCGTTAACCA	natural	E75-	natural-AVE	3.98119	-5.30433
NE75_2_CCATCCACTCGACGGCTAGCCTCG	natural	E75-	natural-Nascent mesoderm	-6.17138	1.19305
NE75_2_CCATCGTCTCGACGGCCCACATTA	natural	E75-	natural-VE	6.3188	-3.87361
NE75_2_CCATCGTCTCGACGGCCCCAAGCA	natural	E75-	natural-Epiblast	-6.57174	6.01561
NE75_2_CCATCGTCTCGACGGCCCGCAACT	natural	E75-	natural-Posterior lateral plate mesoderm	-3.21573	0.110543
NE75_2_CCATCGTCTCGACGGCCTATAGAG	natural	E75-	natural-Nascent mesoderm	-5.81419	0.564725
NE75_2_CCATCGTCTCGACGGCCTTCTGGA	natural	E75-	natural-Endothelium	2.97462	2.38937
NE75_2_CCATCGTCTCGACGGCGCAAGGAC	natural	E75-	natural-VE	6.67655	-2.67411
NE75_2_CCATCGTCTCGACGGCTGTGGCTA	natural	E75-	natural-Nascent mesoderm	-5.8025	0.258104
NE75_2_CCATGCATTCGACGGCCCAACCGT	natural	E75-	natural-Epiblast	-5.89858	3.73302
NE75_2_CCATGCATTCGACGGCCCCTTCAG	natural	E75-	natural-Epiblast	-6.95098	4.65015
NE75_2_CCATGCATTCGACGGCGCCAAGAT	natural	E75-	natural-Neuroectoderm	-7.37223	6.53013
NE75_2_CCATGCATTCGACGGCTCCAGTCC	natural	E75-	natural-Epiblast	-6.29611	5.10562
NE75_2_CCATGCATTCGACGGCTGGAGGAG	natural	E75-	natural-Nascent mesoderm	-5.78689	0.090377
NE75_2_CCCGTAAGTCGACGGCCGCTCTCA	natural	E75-	natural-Epiblast	-6.285	6.04209
NE75_2_CCCGTAAGTCGACGGCCTTACGGG	natural	E75-	natural-Nascent mesoderm	-5.30015	0.0462235
NE75_2_CCCGTAAGTCGACGGCGAGAATTG	natural	E75-	natural-Epiblast	-6.09919	4.75713
NE75_2_CCCGTAAGTCGACGGCGGAATAGA	natural	E75-	natural-Epiblast	-6.48122	4.73565
NE75_2_CCCGTTCTTCGACGGCAACCTGAC	natural	E75-	natural-ExE ectoderm	4.383	7.12521
NE75_2_CCCGTTCTTCGACGGCCAAGAGGG	natural	E75-	natural-Cardiac mesoderm	-5.04307	-1.21419
NE75_2_CCCGTTCTTCGACGGCCCCGAATG	natural	E75-	natural-AVE	4.53401	-5.30947
NE75_2_CCCGTTCTTCGACGGCGTACACTC	natural	E75-	natural-Erythroid progenitors	7.30874	-4.61316
NE75_2_CCCGTTCTTCGACGGCTCCCTGAT	natural	E75-	natural-Epiblast	-6.33601	5.37864
NE75_2_CCCTCTTGTCGACGGCACTGAGTT	natural	E75-	natural-Erythroid progenitors	7.41679	-4.53832
NE75_2_CCCTCTTGTCGACGGCCGCTAATA	natural	E75-	natural-Notochord	-8.40894	2.65558
NE75_2_CCCTCTTGTCGACGGCTTATCTGT	natural	E75-	natural-Nascent mesoderm	-6.30845	1.15135
NE75_2_CCCTGTTTTCGACGGCACGGTAGC	natural	E75-	natural-Epiblast	-6.27299	5.56881
NE75_2_CCCTGTTTTCGACGGCACTGAGTT	natural	E75-	natural-Posterior lateral plate mesoderm	-5.68718	-0.489314
NE75_2_CCCTGTTTTCGACGGCCCGCTGTT	natural	E75-	natural-ExE ectoderm	4.0934	6.53055
NE75_2_CCCTGTTTTCGACGGCGAGCCCAT	natural	E75-	natural-ExE ectoderm	4.21307	7.29308
NE75_2_CCCTGTTTTCGACGGCGAGTTCAC	natural	E75-	natural-Epiblast	-5.84166	5.71398
NE75_2_CCCTTGCATCGACGGCCGGCTTAC	natural	E75-	natural-ExE ectoderm	4.06273	7.29653
NE75_2_CCCTTGCATCGACGGCCTTCAGGT	natural	E75-	natural-Epiblast	-6.58666	5.94332
NE75_2_CCCTTGCATCGACGGCGGGAGGTA	natural	E75-	natural-ExE ectoderm	4.1959	7.20934
NE75_2_CCCTTGCATCGACGGCTTCACATA	natural	E75-	natural-Primitive streak	-6.8194	3.91521
NE75_2_CCGACTTTTCGACGGCAAACTGGT	natural	E75-	natural-AVE	4.66014	-5.59993
NE75_2_CCGACTTTTCGACGGCACCTTGCC	natural	E75-	natural-Ectoplacental cone	6.05184	7.72451
NE75_2_CCGACTTTTCGACGGCAGTGATGC	natural	E75-	natural-Erythroid progenitors	6.77774	-3.69856
NE75_2_CCGACTTTTCGACGGCCTAGTAAC	natural	E75-	natural-Mesenchyme	-1.27165	-2.71707
NE75_2_CCGACTTTTCGACGGCTCTGTGGT	natural	E75-	natural-Neuroectoderm	-7.28397	6.62927
NE75_2_CCGAGATCTCGACGGCAAACAGGG	natural	E75-	natural-Epiblast	-6.03423	3.88235
NE75_2_CCGAGATCTCGACGGCAAACTGGT	natural	E75-	natural-ExE VE	7.33457	-6.35335
NE75_2_CCGAGATCTCGACGGCAATGACCC	natural	E75-	natural-Epiblast	-7.48806	5.61764
NE75_2_CCGAGATCTCGACGGCAGAAGTTA	natural	E75-	natural-Mesenchyme	-1.10396	-1.16441
NE75_2_CCGAGATCTCGACGGCAGCGTAGG	natural	E75-	natural-Nascent mesoderm	-6.24029	0.12427
NE75_2_CCGAGATCTCGACGGCCCGTGTTT	natural	E75-	natural-Mesenchyme	-1.0454	-1.31284
NE75_2_CCGAGATCTCGACGGCCTACGAGC	natural	E75-	natural-Erythroid progenitors	6.39903	-3.78918
NE75_2_CCGAGATCTCGACGGCGTCTCTCT	natural	E75-	natural-ExE VE	7.83686	-4.69862
NE75_2_CCGAGATCTCGACGGCGTTGTCAT	natural	E75-	natural-Epiblast	-6.15022	5.92914
NE75_2_CCGAGATCTCGACGGCTTCCGAGT	natural	E75-	natural-Somites	-6.3567	1.82171
NE75_2_CCGGAAATTCGACGGCACGGTAGC	natural	E75-	natural-Definitive endoderm	3.57157	-5.97959
NE75_2_CCGGAAATTCGACGGCCATACATT	natural	E75-	natural-VE	7.32486	-3.37679
NE75_2_CCGGAAATTCGACGGCCGGCTTAC	natural	E75-	natural-VE	7.04814	-3.6171
NE75_2_CCGGAAATTCGACGGCGTCAAAGA	natural	E75-	natural-Epiblast	-5.83263	5.5836
NE75_2_CCGGAAATTCGACGGCGTTGTCAT	natural	E75-	natural-Nascent mesoderm	-6.44098	0.277433
NE75_2_CCGGAAATTCGACGGCTCACCGAG	natural	E75-	natural-Epiblast	-7.1425	3.22422
NE75_2_CCGGAAATTCGACGGCTGTCTTTC	natural	E75-	natural-Epiblast	-5.9971	5.29963
NE75_2_CCGTAGCTTCGACGGCCACAAGGC	natural	E75-	natural-Epiblast	-6.64712	4.57044
NE75_2_CCGTAGCTTCGACGGCGTTGTCAT	natural	E75-	natural-ExE ectoderm	5.25345	7.67131
NE75_2_CCGTAGCTTCGACGGCTCGAAGCT	natural	E75-	natural-Nascent mesoderm	-5.91014	-0.426812
NE75_2_CCGTAGCTTCGACGGCTGGTATGA	natural	E75-	natural-Erythroid progenitors	8.12358	-4.20255
NE75_2_CCGTAGCTTCGACGGCTGTCTTTC	natural	E75-	natural-ExE VE	8.14564	-6.42953
NE75_2_CCGTAGCTTCGACGGCTTATAGCC	natural	E75-	natural-ExE ectoderm	5.4981	8.00584
NE75_2_CCGTCTTATCGACGGCCACGGACT	natural	E75-	natural-Epiblast	-5.43446	5.38855
NE75_2_CCGTCTTATCGACGGCGAGCCCAT	natural	E75-	natural-ExE ectoderm	4.97445	7.16869
NE75_2_CCGTCTTATCGACGGCTAACTACT	natural	E75-	natural-Epiblast	-6.13114	2.34069
NE75_2_CCGTCTTATCGACGGCTGTAGTTT	natural	E75-	natural-VE	7.2098	-5.07556
NE75_2_CCGTCTTATCGACGGCTTGGACTT	natural	E75-	natural-Nascent mesoderm	-6.20903	-0.15894
NE75_2_CCTACGCTTCGACGGCAGTTTAGA	natural	E75-	natural-Parietal endoderm	4.94126	-7.53751
NE75_2_CCTACGCTTCGACGGCCATCTCCC	natural	E75-	natural-Epiblast	-6.481	4.87697
NE75_2_CCTACGCTTCGACGGCCCCGACTT	natural	E75-	natural-VE	7.22039	-3.81557
NE75_2_CCTACGCTTCGACGGCGAGCGGTA	natural	E75-	natural-VE	7.17519	-4.38915
NE75_2_CCTACGCTTCGACGGCGCAACCTG	natural	E75-	natural-Erythroid progenitors	7.51737	-4.25118
NE75_2_CCTACGCTTCGACGGCGGTCACAG	natural	E75-	natural-Mesenchyme	-2.76053	0.0702407
NE75_2_CCTACGCTTCGACGGCGTCATATT	natural	E75-	natural-Epiblast	-6.06719	6.21534
NE75_2_CCTACGCTTCGACGGCTACCAGGC	natural	E75-	natural-Ectoplacental cone	6.82386	7.65861
NE75_2_CCTATTTATCGACGGCAGCGCGAT	natural	E75-	natural-Allantois	-1.76064	-0.0849731
NE75_2_CCTATTTATCGACGGCGTTACGAT	natural	E75-	natural-Epiblast	-6.76687	3.99442
NE75_2_CCTATTTATCGACGGCGTTGTCAT	natural	E75-	natural-ExE VE	7.73624	-6.47225
NE75_2_CCTATTTATCGACGGCTCCCAATC	natural	E75-	natural-VE	6.95313	-5.64689
NE75_2_CCTATTTATCGACGGCTGGGATTC	natural	E75-	natural-Epiblast	-5.9761	5.38819
NE75_2_CCTATTTATCGACGGCTTAAACTG	natural	E75-	natural-Nascent mesoderm	-6.42312	-0.108248
NE75_2_CCTCATGATCGACGGCACGCTCAG	natural	E75-	natural-Nascent mesoderm	-5.8273	-0.62855
NE75_2_CCTCATGATCGACGGCTTATCTGT	natural	E75-	natural-Epiblast	-6.43035	4.89432
NE75_2_CCTCATGATCGACGGCTTCGTTCC	natural	E75-	natural-Posterior lateral plate mesoderm	-7.07625	-0.0994058
NE75_2_CCTTTACATCGACGGCACGCCATT	natural	E75-	natural-Erythroid progenitors	6.43163	-4.05126
NE75_2_CCTTTACATCGACGGCAGAGGTGG	natural	E75-	natural-Nascent mesoderm	-6.66092	-0.877997
NE75_2_CCTTTACATCGACGGCCCTATTCA	natural	E75-	natural-Mesenchyme	-1.28193	-2.79783
NE75_2_CCTTTACATCGACGGCGTACACTC	natural	E75-	natural-ExE VE	8.31043	-5.60409
NE75_2_CCTTTACATCGACGGCTAACTACT	natural	E75-	natural-Somites	-6.35871	1.83626
NE75_2_CCTTTACATCGACGGCTCGACACC	natural	E75-	natural-ExE ectoderm	4.15617	6.88617
NE75_2_CCTTTACATCGACGGCTGTAAAGG	natural	E75-	natural-Nascent mesoderm	-5.98814	-0.288046
NE75_2_CCTTTGTCTCGACGGCCCAGCAGT	natural	E75-	natural-Posterior lateral plate mesoderm	-3.63222	-1.46472
NE75_2_CCTTTGTCTCGACGGCCGGGTAGT	natural	E75-	natural-Erythroid progenitors	7.15395	-3.32643
NE75_2_CCTTTGTCTCGACGGCGGCTACTA	natural	E75-	natural-Parietal endoderm	5.20925	-8.00694
NE75_2_CCTTTGTCTCGACGGCGTTTGTTT	natural	E75-	natural-Nascent mesoderm	-6.02562	-0.838328
NE75_2_CCTTTGTCTCGACGGCTGCGACAG	natural	E75-	natural-Epiblast	-5.70186	5.78954
NE75_2_CCTTTGTCTCGACGGCTGTTTGAG	natural	E75-	natural-Somites	-7.13984	0.36509
NE75_2_CCTTTGTCTCGACGGCTTCCGAGT	natural	E75-	natural-Epiblast	-5.9131	4.71578
NE75_2_CGAAACTCTCGACGGCCGGGCTTT	natural	E75-	natural-Endothelium	3.05089	2.87911
NE75_2_CGAAACTCTCGACGGCTCTGTGGT	natural	E75-	natural-Nascent mesoderm	-6.06161	0.306236
NE75_2_CGAAACTCTCGACGGCTGGTTTCT	natural	E75-	natural-Epiblast	-6.47117	6.00064
NE75_2_CGAACCGATCGACGGCATATGCAT	natural	E75-	natural-Epiblast	-5.86534	5.83643
NE75_2_CGAACCGATCGACGGCGGGAACCT	natural	E75-	natural-Nascent mesoderm	-6.77731	-0.886811
NE75_2_CGAACCGATCGACGGCGGGCCAAT	natural	E75-	natural-Cardiac mesoderm	-6.87277	-5.98153
NE75_2_CGAAGAAGTCGACGGCATATGCAT	natural	E75-	natural-CLE/NMP	-7.1303	2.76743
NE75_2_CGAAGAAGTCGACGGCATCAGCGC	natural	E75-	natural-Epiblast	-6.30069	5.94382
NE75_2_CGAAGAAGTCGACGGCCTCAGAAT	natural	E75-	natural-Epiblast	-6.41136	5.23621
NE75_2_CGAAGAAGTCGACGGCCTCCGCAT	natural	E75-	natural-Epiblast	-6.00023	5.71758
NE75_2_CGAAGAAGTCGACGGCGAGTTCAC	natural	E75-	natural-ExE ectoderm	4.94555	8.08099
NE75_2_CGAAGAAGTCGACGGCGCCAAGAT	natural	E75-	natural-ExE ectoderm	4.02413	7.17071
NE75_2_CGAAGAAGTCGACGGCGCCTCTTT	natural	E75-	natural-ExE ectoderm	4.00069	7.5191
NE75_2_CGAAGAAGTCGACGGCTAGCCTCG	natural	E75-	natural-Erythroid progenitors	7.16275	-4.2357
NE75_2_CGAAGAAGTCGACGGCTGATGCCC	natural	E75-	natural-Nascent mesoderm	-6.12767	0.430998
NE75_2_CGACATTTTCGACGGCACTTCAAT	natural	E75-	natural-Erythroid progenitors	7.05462	-2.87524
NE75_2_CGACATTTTCGACGGCCATACATT	natural	E75-	natural-AVE	4.55227	-5.0799
NE75_2_CGACATTTTCGACGGCCGAATAAT	natural	E75-	natural-ExE ectoderm	5.46991	7.55225
NE75_2_CGACATTTTCGACGGCCTTTCTTT	natural	E75-	natural-Somites	-6.60808	0.804468
NE75_2_CGACATTTTCGACGGCGTTGTCAT	natural	E75-	natural-Mesenchyme	-3.71105	-1.69807
NE75_2_CGAGGCTATCGACGGCAAATCGTT	natural	E75-	natural-Definitive endoderm	3.11493	-5.16972
NE75_2_CGAGGCTATCGACGGCATACCCAG	natural	E75-	natural-Nascent mesoderm	-6.44491	0.137542
NE75_2_CGAGGCTATCGACGGCATTCGACG	natural	E75-	natural-Epiblast	-5.76479	5.50951
NE75_2_CGAGGCTATCGACGGCCAAGAGGG	natural	E75-	natural-Epiblast	-6.03472	3.94251
NE75_2_CGAGGCTATCGACGGCCAGACCAT	natural	E75-	natural-VE	7.4584	-4.2468
NE75_2_CGAGGCTATCGACGGCGCCGGATT	natural	E75-	natural-Epiblast	-5.34332	5.65609
NE75_2_CGAGGCTATCGACGGCGTAATCCC	natural	E75-	natural-Somites	-7.14953	0.664562
NE75_2_CGAGGCTATCGACGGCGTTGCACG	natural	E75-	natural-Epiblast	-6.20475	5.20787
NE75_2_CGATCCAATCGACGGCCTACCGTT	natural	E75-	natural-Epiblast	-5.86543	5.7058
NE75_2_CGATCCAATCGACGGCGCGTTGCT	natural	E75-	natural-Epiblast	-6.83377	5.53626
NE75_2_CGATCCAATCGACGGCGGTCTGAC	natural	E75-	natural-Notochord	-8.53421	2.58141
NE75_2_CGATGGCATCGACGGCATACTCTT	natural	E75-	natural-ExE ectoderm	4.09133	7.09016
NE75_2_CGATGGCATCGACGGCCTAGTAAC	natural	E75-	natural-Nascent mesoderm	-5.52425	0.332269
NE75_2_CGATGGCATCGACGGCGAGCGGTA	natural	E75-	natural-Nascent mesoderm	-6.40646	-0.283775
NE75_2_CGATGGCATCGACGGCGGCCCTTA	natural	E75-	natural-Epiblast	-6.0273	5.80908
NE75_2_CGATGGCATCGACGGCGGGAACGA	natural	E75-	natural-Epiblast	-5.76562	5.09821
NE75_2_CGATGGCATCGACGGCTGTAAAGG	natural	E75-	natural-Mesenchyme	-2.09203	-1.03036
NE75_2_CGATGGCATCGACGGCTTGATCTA	natural	E75-	natural-Endothelium	2.27544	2.20154
NE75_2_CGATGGCATCGACGGCTTGGATCG	natural	E75-	natural-Epiblast	-5.96043	4.8549
NE75_2_CGGACTAATCGACGGCATCTTTGT	natural	E75-	natural-VE	7.37626	-4.22128
NE75_2_CGGACTAATCGACGGCGAGCGGTA	natural	E75-	natural-Epiblast	-6.6508	5.01799
NE75_2_CGGCTGTATCGACGGCAAACTGGT	natural	E75-	natural-ExE VE	8.62334	-5.90217
NE75_2_CGGCTGTATCGACGGCCCAGCAGT	natural	E75-	natural-Posterior lateral plate mesoderm	-4.40696	0.307707
NE75_2_CGGCTGTATCGACGGCCGTACCTA	natural	E75-	natural-ExE ectoderm	4.11952	7.08779
NE75_2_CGGTGAGTTCGACGGCAAGCGTAC	natural	E75-	natural-Mesenchyme	-2.76652	-0.475636
NE75_2_CGGTGAGTTCGACGGCAGAAGTTA	natural	E75-	natural-Epiblast	-6.52445	5.17882
NE75_2_CGGTGAGTTCGACGGCAGCTATGA	natural	E75-	natural-VE	6.6472	-2.94118
NE75_2_CGGTGAGTTCGACGGCCCCGAATG	natural	E75-	natural-Epiblast	-6.84202	4.23149
NE75_2_CGGTGAGTTCGACGGCGGAAACAG	natural	E75-	natural-Epiblast	-6.09206	2.73991
NE75_2_CGGTGAGTTCGACGGCTAACCCGT	natural	E75-	natural-Allantois	-1.56325	-0.224249
NE75_2_CGGTGAGTTCGACGGCTAAGACGG	natural	E75-	natural-Ectoplacental cone	7.20453	7.33892
NE75_2_CGGTGAGTTCGACGGCTCGAAGCT	natural	E75-	natural-Somites	-7.41503	0.281012
NE75_2_CGGTGAGTTCGACGGCTGTTTGAG	natural	E75-	natural-Somites	-6.7654	1.41571
NE75_2_CGTACCGATCGACGGCACTAGGAT	natural	E75-	natural-Epiblast	-6.36746	4.60484
NE75_2_CGTACCGATCGACGGCATGTTGGC	natural	E75-	natural-Allantois	-2.41218	0.274103
NE75_2_CGTACCGATCGACGGCGCCAAGAT	natural	E75-	natural-Epiblast	-6.24891	3.30374
NE75_2_CGTACCGATCGACGGCTTTGTGTC	natural	E75-	natural-CLE/NMP	-6.94458	1.74452
NE75_2_CGTCGAATTCGACGGCTACGTGCT	natural	E75-	natural-Somites	-6.4294	2.12522
NE75_2_CGTCGAATTCGACGGCTTGCACGC	natural	E75-	natural-Somites	-6.02137	1.14958
NE75_2_CGTGCAACTCGACGGCAGCGCCTT	natural	E75-	natural-Ectoplacental cone	6.54979	7.73104
NE75_2_CGTGCAACTCGACGGCGACAAAGG	natural	E75-	natural-Nascent mesoderm	-3.91887	1.20699
NE75_2_CGTGCAACTCGACGGCTTGATCTA	natural	E75-	natural-Epiblast	-5.76199	5.71367
NE75_2_CGTGGGATTCGACGGCATCCGCTA	natural	E75-	natural-VE	6.94428	-3.4477
NE75_2_CGTGGGATTCGACGGCCAACGTGG	natural	E75-	natural-Endothelium	3.57388	2.42471
NE75_2_CGTGGGATTCGACGGCCAGACCAT	natural	E75-	natural-Epiblast	-6.63621	3.55395
NE75_2_CGTGGGATTCGACGGCCAGATTAC	natural	E75-	natural-ExE VE	5.78903	-6.96129
NE75_2_CGTGGGATTCGACGGCCCCATCTG	natural	E75-	natural-Epiblast	-6.02145	5.52788
NE75_2_CGTGGGATTCGACGGCCCGCTGTT	natural	E75-	natural-Somites	-6.73719	-1.14887
NE75_2_CGTGGGATTCGACGGCCTTGGTGT	natural	E75-	natural-Epiblast	-6.53452	5.49941
NE75_2_CGTGGGATTCGACGGCGAGAATTG	natural	E75-	natural-Epiblast	3.31051	2.87174
NE75_2_CGTGGGATTCGACGGCGGTGACAC	natural	E75-	natural-VE	6.37726	-3.86024
NE75_2_CGTGGGATTCGACGGCGTTACGAT	natural	E75-	natural-Neuroectoderm	-7.31167	6.67112
NE75_2_CGTGGGATTCGACGGCTCCCAATC	natural	E75-	natural-VE	7.31849	-3.20854
NE75_2_CGTGTACATCGACGGCACCTTCTT	natural	E75-	natural-Epiblast	-6.09764	3.67286
NE75_2_CGTGTACATCGACGGCAGCGTAGG	natural	E75-	natural-Parietal endoderm	4.49429	-8.73937
NE75_2_CGTGTACATCGACGGCAGCTATGA	natural	E75-	natural-Notochord	-8.55884	2.40379
NE75_2_CGTGTACATCGACGGCCAAGTCAT	natural	E75-	natural-Nascent mesoderm	-5.78861	0.525532
NE75_2_CGTGTACATCGACGGCCATCTCCC	natural	E75-	natural-VE	7.14513	-3.6145
NE75_2_CGTGTACATCGACGGCCCGCAACT	natural	E75-	natural-ExE VE	7.64494	-5.91776
NE75_2_CGTGTACATCGACGGCCCTCGTCT	natural	E75-	natural-ExE VE	8.10149	-5.40453
NE75_2_CGTGTACATCGACGGCCGGACAAC	natural	E75-	natural-Epiblast	-7.95964	5.4715
NE75_2_CGTGTACATCGACGGCCTCGATGC	natural	E75-	natural-Ectoplacental cone	6.31929	7.65414
NE75_2_CGTGTACATCGACGGCGAGCGGTA	natural	E75-	natural-Mesenchyme	-2.2909	-1.61281
NE75_2_CGTGTGTTTCGACGGCATACTCTT	natural	E75-	natural-CLE/NMP	-6.67417	4.52154
NE75_2_CGTGTGTTTCGACGGCATATGCAT	natural	E75-	natural-Nascent mesoderm	-6.11281	0.0327162
NE75_2_CGTGTGTTTCGACGGCATGGGCAC	natural	E75-	natural-Somites	-5.8824	1.01057
NE75_2_CGTGTGTTTCGACGGCCAATACTT	natural	E75-	natural-Nascent mesoderm	-6.3672	-0.661913
NE75_2_CGTGTGTTTCGACGGCTAGTCTAG	natural	E75-	natural-Definitive endoderm	-8.16439	2.10818
NE75_2_CGTGTGTTTCGACGGCTTTAACAG	natural	E75-	natural-VE	7.54111	-3.12357
NE75_2_CGTTGCCTTCGACGGCAATGAATG	natural	E75-	natural-Epiblast	-6.63364	3.35637
NE75_2_CGTTGCCTTCGACGGCAATTCCCA	natural	E75-	natural-VE	7.30311	-3.60299
NE75_2_CGTTGCCTTCGACGGCGTCAAAGA	natural	E75-	natural-VE	7.28751	-3.89386
NE75_2_CGTTGCCTTCGACGGCTAGTGTTT	natural	E75-	natural-Nascent mesoderm	-5.43509	0.0751467
NE75_2_CGTTGCCTTCGACGGCTGACCAGT	natural	E75-	natural-Nascent mesoderm	-6.44665	-0.0184369
NE75_2_CGTTGCCTTCGACGGCTTTGTGTC	natural	E75-	natural-Primitive streak	-6.23939	4.571
NE75_2_CGTTTCGTTCGACGGCAGGAAGAC	natural	E75-	natural-Somites	-6.14916	-0.0152758
NE75_2_CGTTTCGTTCGACGGCATTTCCGG	natural	E75-	natural-Epiblast	-5.70134	2.97548
NE75_2_CGTTTCGTTCGACGGCCACGGACT	natural	E75-	natural-VE	6.86956	-3.41734
NE75_2_CGTTTCGTTCGACGGCCGTGGATA	natural	E75-	natural-Epiblast	-6.06958	4.34362
NE75_2_CGTTTCGTTCGACGGCCTTCTGGA	natural	E75-	natural-Epiblast	-5.98422	5.40932
NE75_2_CGTTTCGTTCGACGGCTACAAACT	natural	E75-	natural-Epiblast	-6.20333	5.53127
NE75_2_CGTTTCGTTCGACGGCTACCAGGC	natural	E75-	natural-Notochord	-8.29926	2.33217
NE75_2_CGTTTCGTTCGACGGCTCGGTTCG	natural	E75-	natural-Somites	-6.24602	0.685439
NE75_2_CTACGGGATCGACGGCATGTTGGC	natural	E75-	natural-Somites	-6.5718	1.47311
NE75_2_CTACGGGATCGACGGCCAACAAAT	natural	E75-	natural-Nascent mesoderm	-6.20329	1.09534
NE75_2_CTACGGGATCGACGGCCAGATTAC	natural	E75-	natural-Epiblast	-6.68525	5.59246
NE75_2_CTACGGGATCGACGGCCCAACCGT	natural	E75-	natural-Nascent mesoderm	-6.13828	0.236999
NE75_2_CTAGACTATCGACGGCATGGATTA	natural	E75-	natural-Posterior lateral plate mesoderm	-4.32919	0.67004
NE75_2_CTAGACTATCGACGGCCAAGTCAT	natural	E75-	natural-Nascent mesoderm	-6.70695	0.977471
NE75_2_CTAGACTATCGACGGCCGGCACAT	natural	E75-	natural-ExE VE	7.42603	-4.51816
NE75_2_CTAGACTATCGACGGCGCTTACCT	natural	E75-	natural-Epiblast	-7.26049	6.04266
NE75_2_CTAGACTATCGACGGCGTCTCTCT	natural	E75-	natural-ExE VE	8.51928	-5.99757
NE75_2_CTAGACTATCGACGGCGTTCAACT	natural	E75-	natural-ExE ectoderm	4.50029	7.8637
NE75_2_CTAGACTATCGACGGCTACCAGGC	natural	E75-	natural-ExE VE	8.38964	-5.84266
NE75_2_CTAGACTATCGACGGCTTGGACTT	natural	E75-	natural-ExE ectoderm	4.63028	6.85446
NE75_2_CTAGCACGTCGACGGCACTTCAAT	natural	E75-	natural-Epiblast	-5.71453	5.00454
NE75_2_CTAGCACGTCGACGGCGCGCATTC	natural	E75-	natural-Epiblast	-6.79335	5.19554
NE75_2_CTAGCACGTCGACGGCGTAACGTT	natural	E75-	natural-Epiblast	-5.93533	5.42154
NE75_2_CTAGCACGTCGACGGCTAGTCGCA	natural	E75-	natural-Somites	-6.52644	-0.672036
NE75_2_CTAGCACGTCGACGGCTGAAATGA	natural	E75-	natural-ExE ectoderm	4.38174	7.35614
NE75_2_CTAGCACGTCGACGGCTTAAGCGT	natural	E75-	natural-Epiblast	-5.7059	2.79624
NE75_2_CTAGCACGTCGACGGCTTGGCGTT	natural	E75-	natural-VE	7.36052	-3.07762
NE75_2_CTAGTAGGTCGACGGCAAAGTCGG	natural	E75-	natural-ExE VE	8.23184	-5.45635
NE75_2_CTAGTAGGTCGACGGCCTATAGAG	natural	E75-	natural-VE	6.6977	-2.96428
NE75_2_CTAGTAGGTCGACGGCTACAGCCG	natural	E75-	natural-Nascent mesoderm	-6.14998	0.245117
NE75_2_CTAGTAGGTCGACGGCTACCGGCA	natural	E75-	natural-Somites	-7.39069	0.326403
NE75_2_CTCAAACATCGACGGCAGAAGTTA	natural	E75-	natural-Cardiomyocytes	-4.533	-2.01469
NE75_2_CTCAAACATCGACGGCTCATGAGG	natural	E75-	natural-Somites	-7.32328	2.36515
NE75_2_CTCACATCTCGACGGCATTCCTTG	natural	E75-	natural-Epiblast	-6.7511	5.75993
NE75_2_CTCACATCTCGACGGCCAGATTAC	natural	E75-	natural-Epiblast	-6.81832	4.57841
NE75_2_CTCACATCTCGACGGCGTGGATGG	natural	E75-	natural-Epiblast	-6.51145	6.05173
NE75_2_CTCACATCTCGACGGCTGAAATGA	natural	E75-	natural-AVE	4.38661	-5.09711
NE75_2_CTCACATCTCGACGGCTGACCAGT	natural	E75-	natural-Somites	-6.56756	1.70884
NE75_2_CTCACATCTCGACGGCTTGAGGGT	natural	E75-	natural-Primitive streak	-7.05542	2.67905
NE75_2_CTCCCAAATCGACGGCAGAGACTA	natural	E75-	natural-Surface ectoderm	-3.98117	5.36812
NE75_2_CTCCCAAATCGACGGCCAATACTT	natural	E75-	natural-Epiblast	-2.95392	0.251915
NE75_2_CTCCCAAATCGACGGCCTTCGATT	natural	E75-	natural-VE	6.72329	-3.80605
NE75_2_CTCCCAAATCGACGGCGAGCGGTA	natural	E75-	natural-Epiblast	-5.77527	5.48044
NE75_2_CTCCCAAATCGACGGCGTCTCTCT	natural	E75-	natural-Epiblast	-6.9924	4.26638
NE75_2_CTCCCAAATCGACGGCTATTGCCT	natural	E75-	natural-Epiblast	-6.52458	5.07617
NE75_2_CTCCCAAATCGACGGCTCTCAACC	natural	E75-	natural-ExE ectoderm	4.39679	7.67958
NE75_2_CTCCCAAATCGACGGCTTATCTGT	natural	E75-	natural-Epiblast	-5.92912	4.87879
NE75_2_CTCCCAAATCGACGGCTTTAACAG	natural	E75-	natural-ExE ectoderm	4.26893	7.0489
NE75_2_CTCCTCCATCGACGGCAAGGTAAT	natural	E75-	natural-Nascent mesoderm	-6.60155	-0.964089
NE75_2_CTCCTCCATCGACGGCAGGAAGAC	natural	E75-	natural-Posterior lateral plate mesoderm	-3.19337	-1.38734
NE75_2_CTCCTCCATCGACGGCCGACTCCT	natural	E75-	natural-Mesenchyme	-2.75539	-0.232263
NE75_2_CTCCTCCATCGACGGCCTCCGCAT	natural	E75-	natural-Primitive streak	-7.65937	2.67406
NE75_2_CTCCTCCATCGACGGCCTTTAATC	natural	E75-	natural-Definitive endoderm	-8.12176	1.85312
NE75_2_CTCCTCCATCGACGGCTAACCCGT	natural	E75-	natural-Epiblast	-5.97364	3.50793
NE75_2_CTCCTCCATCGACGGCTCGACACC	natural	E75-	natural-Mesenchyme	-1.3007	-1.27092
NE75_2_CTCCTCCATCGACGGCTGATGCCC	natural	E75-	natural-Somites	-6.26113	1.87403
NE75_2_CTCTATAGTCGACGGCCGAGTCTG	natural	E75-	natural-Allantois	-1.75583	-0.00790924
NE75_2_CTCTATAGTCGACGGCCTCGCGTA	natural	E75-	natural-Cardiomyocytes	-7.10805	-6.82312
NE75_2_CTCTATAGTCGACGGCCTTCGCAC	natural	E75-	natural-AVE	4.07861	-5.06403
NE75_2_CTCTATAGTCGACGGCGTTACGAT	natural	E75-	natural-Nascent mesoderm	-6.40042	-1.19651
NE75_2_CTCTGCGTTCGACGGCAGGTTGTG	natural	E75-	natural-CLE/NMP	-7.00745	2.92899
NE75_2_CTCTGCGTTCGACGGCATTCCTTG	natural	E75-	natural-Epiblast	-6.73551	4.52456
NE75_2_CTCTGCGTTCGACGGCCACTCCTC	natural	E75-	natural-Somites	-6.39526	-1.00091
NE75_2_CTCTGCGTTCGACGGCCTTCGATT	natural	E75-	natural-Nascent mesoderm	-5.18581	1.15398
NE75_2_CTCTGCGTTCGACGGCTAACTACT	natural	E75-	natural-Epiblast	-6.81743	4.71097
NE75_2_CTCTGCGTTCGACGGCTAGTGGAC	natural	E75-	natural-Posterior lateral plate mesoderm	-4.56027	0.108167
NE75_2_CTCTGCGTTCGACGGCTCACGTTT	natural	E75-	natural-ExE ectoderm	4.52008	7.34058
NE75_2_CTGAAGGGTCGACGGCAAACTCGA	natural	E75-	natural-ExE VE	7.42424	-6.32214
NE75_2_CTGAAGGGTCGACGGCAAACTGGT	natural	E75-	natural-Epiblast	-4.26733	4.93666
NE75_2_CTGAAGGGTCGACGGCGAGGCTGA	natural	E75-	natural-ExE ectoderm	4.4666	7.40635
NE75_2_CTGAAGGGTCGACGGCGGCATGCT	natural	E75-	natural-Epiblast	-6.09546	5.62739
NE75_2_CTGAAGGGTCGACGGCTAACTACT	natural	E75-	natural-Nascent mesoderm	-6.36004	1.16913
NE75_2_CTGAAGGGTCGACGGCTTCACATA	natural	E75-	natural-ExE VE	8.10521	-5.44618
NE75_2_CTGAGCGTTCGACGGCCCAGCAGT	natural	E75-	natural-Ectoplacental cone	5.98199	7.66098
NE75_2_CTGAGCGTTCGACGGCCCCGAATG	natural	E75-	natural-ExE VE	7.30778	-4.41105
NE75_2_CTGAGCGTTCGACGGCCGGAATTT	natural	E75-	natural-Epiblast	-6.02817	0.521777
NE75_2_CTGAGCGTTCGACGGCGAATTCGT	natural	E75-	natural-Definitive endoderm	-7.01165	-6.72563
NE75_2_CTGAGCGTTCGACGGCTACGTGCT	natural	E75-	natural-Epiblast	-5.84979	5.35107
NE75_2_CTGAGCGTTCGACGGCTCCGTCCA	natural	E75-	natural-Erythroid progenitors	7.54223	-4.6061
NE75_2_CTGCGATGTCGACGGCATGTTGGC	natural	E75-	natural-Epiblast	-6.99578	3.62804
NE75_2_CTGCGATGTCGACGGCATTGGGCC	natural	E75-	natural-Mesenchyme	-2.91835	-1.55933
NE75_2_CTGCTAGATCGACGGCAGGTTGTG	natural	E75-	natural-Nascent mesoderm	-6.44353	-0.0926745
NE75_2_CTGCTAGATCGACGGCATGGGCAC	natural	E75-	natural-Epiblast	-6.10555	3.45839
NE75_2_CTGCTAGATCGACGGCATTGGGCC	natural	E75-	natural-Epiblast	-6.56389	5.73536
NE75_2_CTGCTAGATCGACGGCCAGACCAT	natural	E75-	natural-ExE ectoderm	5.62262	7.53407
NE75_2_CTGCTAGATCGACGGCCTACGAGC	natural	E75-	natural-Posterior lateral plate mesoderm	-3.76362	0.566248
NE75_2_CTGCTAGATCGACGGCTCGACGGT	natural	E75-	natural-Primitive streak	-6.03197	3.5912
NE75_2_CTGCTAGATCGACGGCTGAGGTCT	natural	E75-	natural-ExE ectoderm	3.87513	7.1676
NE75_2_CTGCTAGATCGACGGCTTGTCGCC	natural	E75-	natural-VE	6.64399	-2.56127
NE75_2_CTGGAACATCGACGGCCTCAGAAT	natural	E75-	natural-Endothelium	2.89336	2.43785
NE75_2_CTGGAACATCGACGGCTGGCCTGT	natural	E75-	natural-Epiblast	-6.11736	4.76946
NE75_2_CTGGAACATCGACGGCTTGCATAT	natural	E75-	natural-Erythroid progenitors	7.22648	-3.82408
NE75_2_CTGGGTATTCGACGGCACACTAAG	natural	E75-	natural-ExE ectoderm	3.84984	7.42388
NE75_2_CTGGGTATTCGACGGCCCACATTA	natural	E75-	natural-Epiblast	-6.08175	3.26385
NE75_2_CTGGGTATTCGACGGCGTCAAAGA	natural	E75-	natural-Nascent mesoderm	-6.00771	0.233941
NE75_2_CTGTCGCATCGACGGCAGCTATGA	natural	E75-	natural-Nascent mesoderm	-6.20446	-0.0711057
NE75_2_CTGTCGCATCGACGGCGCGTTGCT	natural	E75-	natural-ExE VE	7.96223	-6.1796
NE75_2_CTGTCGCATCGACGGCGGGTTGGT	natural	E75-	natural-ExE ectoderm	4.56836	7.34873
NE75_2_CTGTCGCATCGACGGCGGTTTCTC	natural	E75-	natural-Epiblast	-6.97858	4.78087
NE75_2_CTGTCGCATCGACGGCGTACCTTG	natural	E75-	natural-Notochord	-8.7752	2.8788
NE75_2_CTGTCGCATCGACGGCTCCTTATT	natural	E75-	natural-Posterior lateral plate mesoderm	-4.57083	-0.245881
NE75_2_CTGTCGCATCGACGGCTCGAAGCT	natural	E75-	natural-ExE VE	7.90818	-4.99646
NE75_2_CTGTCGCATCGACGGCTGCCTCAC	natural	E75-	natural-Epiblast	-6.18597	5.42673
NE75_2_CTGTCGCATCGACGGCTGTGTCCT	natural	E75-	natural-ExE VE	8.87358	-5.80564
NE75_2_CTGTGACCTCGACGGCCACGGACT	natural	E75-	natural-Nascent mesoderm	-6.15342	0.0135174
NE75_2_CTGTGACCTCGACGGCGTTGCACG	natural	E75-	natural-Ectoplacental cone	6.29194	7.63411
NE75_2_CTGTGACCTCGACGGCGTTTACGT	natural	E75-	natural-Nascent mesoderm	-6.26116	-0.276194
NE75_2_CTGTTAAATCGACGGCATCTTTGT	natural	E75-	natural-VE	6.25215	-3.47928
NE75_2_CTGTTAAATCGACGGCGACGATGG	natural	E75-	natural-VE	3.7713	6.80239
NE75_2_CTGTTAAATCGACGGCGGGCCAAT	natural	E75-	natural-Epiblast	-6.70812	4.51845
NE75_2_CTGTTAAATCGACGGCTGACCAGT	natural	E75-	natural-Posterior lateral plate mesoderm	-3.04273	0.409954
NE75_2_CTGTTGTGTCGACGGCAACTTAGC	natural	E75-	natural-Nascent mesoderm	-6.57616	0.11282
NE75_2_CTGTTGTGTCGACGGCGGGAACGA	natural	E75-	natural-Epiblast	-7.0792	4.15534
NE75_2_CTGTTTCCTCGACGGCTATTGCCT	natural	E75-	natural-Allantois	-2.28125	0.0585076
NE75_2_CTGTTTCCTCGACGGCTTTAACAG	natural	E75-	natural-Mesenchyme	-2.01587	-1.46891
NE75_2_CTTAGGCCTCGACGGCAACACACG	natural	E75-	natural-AVE	6.19618	-5.75704
NE75_2_CTTAGGCCTCGACGGCACCCACGA	natural	E75-	natural-Ectoplacental cone	5.62473	7.66306
NE75_2_CTTAGGCCTCGACGGCCGTATCGG	natural	E75-	natural-Epiblast	-5.69804	5.54752
NE75_2_CTTAGGCCTCGACGGCTGCCATCG	natural	E75-	natural-Epiblast	-6.02941	5.3395
NE75_2_CTTAGGCCTCGACGGCTTCCGAGT	natural	E75-	natural-Nascent mesoderm	-6.20069	0.261836
NE75_2_CTTAGTGTTCGACGGCAAACTCGA	natural	E75-	natural-Epiblast	-5.99249	5.38802
NE75_2_CTTAGTGTTCGACGGCACCCATAT	natural	E75-	natural-Nascent mesoderm	-5.85532	0.269046
NE75_2_CTTAGTGTTCGACGGCCAGACCAT	natural	E75-	natural-Erythroid progenitors	8.3602	-0.0833027
NE75_2_CTTAGTGTTCGACGGCCGCTAGTC	natural	E75-	natural-Epiblast	-6.44815	4.79413
NE75_2_CTTAGTGTTCGACGGCGACAAAGG	natural	E75-	natural-Ectoplacental cone	6.02173	7.48806
NE75_2_CTTAGTGTTCGACGGCGGCCCTTA	natural	E75-	natural-CLE/NMP	-6.82585	2.75981
NE75_2_CTTAGTGTTCGACGGCGGGTGTAT	natural	E75-	natural-CLE/NMP	-6.54627	2.35818
NE75_2_CTTAGTGTTCGACGGCTCTCAACC	natural	E75-	natural-Epiblast	-6.88963	-6.66884
NE75_2_CTTAGTGTTCGACGGCTTCACATA	natural	E75-	natural-Epiblast	-5.83168	3.71661
NE75_2_CTTCTACGTCGACGGCAAAGCCTA	natural	E75-	natural-VE	6.68034	-3.07506
NE75_2_CTTCTACGTCGACGGCTTTGTGTC	natural	E75-	natural-Somites	-6.50267	1.0244
NE75_2_CTTTATCCTCGACGGCACCTTCTT	natural	E75-	natural-ExE ectoderm	5.20168	7.53395
NE75_2_CTTTATCCTCGACGGCAGAAGTTA	natural	E75-	natural-Ectoplacental cone	5.7788	7.77954
NE75_2_CTTTATCCTCGACGGCAGGATTCA	natural	E75-	natural-Primitive streak	-5.84176	3.60789
NE75_2_CTTTATCCTCGACGGCCGGGCTTT	natural	E75-	natural-Epiblast	-6.35657	5.47849
NE75_2_CTTTATCCTCGACGGCCTACGAGC	natural	E75-	natural-Epiblast	-6.13336	4.8946
NE75_2_CTTTATCCTCGACGGCCTGAGTGC	natural	E75-	natural-Epiblast	-7.23502	5.19751
NE75_2_CTTTATCCTCGACGGCTCACGTTT	natural	E75-	natural-Epiblast	-6.52386	5.38292
NE75_2_CTTTCACTTCGACGGCAGAGGTGG	natural	E75-	natural-Epiblast	-5.64545	5.30421
NE75_2_CTTTCACTTCGACGGCGGCTACTA	natural	E75-	natural-Nascent mesoderm	-5.69343	-0.573741
NE75_2_CTTTCACTTCGACGGCGTAACGTT	natural	E75-	natural-Mesenchyme	-2.78745	-0.0634144
NE75_2_CTTTGGACTCGACGGCACAGCGGA	natural	E75-	natural-Mesenchyme	-2.05635	-2.16244
NE75_2_CTTTGGACTCGACGGCAGAGGTGG	natural	E75-	natural-Megakaryocytes	7.2824	-1.02955
NE75_2_CTTTGGACTCGACGGCCGTATTTC	natural	E75-	natural-Nascent mesoderm	-6.39314	1.60361
NE75_2_CTTTGGACTCGACGGCTGGGATTC	natural	E75-	natural-Posterior lateral plate mesoderm	-5.08894	0.830247
NE75_2_GAAAGACATCGACGGCACGAAACG	natural	E75-	natural-AVE	4.42981	-5.77713
NE75_2_GAAAGACATCGACGGCATCCGCTA	natural	E75-	natural-Nascent mesoderm	-6.68488	0.686669
NE75_2_GAAAGACATCGACGGCCACAACAG	natural	E75-	natural-CLE/NMP	-6.73663	3.81641
NE75_2_GAAAGACATCGACGGCCTCAGAAT	natural	E75-	natural-ExE VE	7.81066	-5.62072
NE75_2_GAAAGACATCGACGGCTACCGGCA	natural	E75-	natural-Somites	-6.85476	0.705931
NE75_2_GAAAGACATCGACGGCTTCGTTCC	natural	E75-	natural-Epiblast	-5.41155	4.87061
NE75_2_GAAATACGTCGACGGCCGGACAAC	natural	E75-	natural-CLE/NMP	-6.99136	2.78681
NE75_2_GAAGATATTCGACGGCACTTCAAT	natural	E75-	natural-Somites	-6.36086	0.80456
NE75_2_GAAGATATTCGACGGCATTCCTTG	natural	E75-	natural-VE	7.15864	-4.62792
NE75_2_GAAGATATTCGACGGCCGTATCGG	natural	E75-	natural-ExE ectoderm	4.21173	7.56476
NE75_2_GAAGATATTCGACGGCGAATACGC	natural	E75-	natural-Posterior lateral plate mesoderm	-4.92468	0.826255
NE75_2_GAAGATATTCGACGGCGATCGTTT	natural	E75-	natural-Endothelium	3.35528	2.60678
NE75_2_GAAGATATTCGACGGCGGTGACAC	natural	E75-	natural-CLE/NMP	-6.44317	1.91525
NE75_2_GAAGATATTCGACGGCTTTAACAG	natural	E75-	natural-Nascent mesoderm	-6.33399	-0.154151
NE75_2_GAATCCCATCGACGGCATGCGGAT	natural	E75-	natural-Allantois	-2.59133	-0.0944663
NE75_2_GAATCCCATCGACGGCGACAAAGG	natural	E75-	natural-Mesenchyme	-1.11384	-1.26405
NE75_2_GAATCCCATCGACGGCTGCTCCGT	natural	E75-	natural-Allantois	-2.5029	-0.176435
NE75_2_GAATGCGCTCGACGGCATGGAAAT	natural	E75-	natural-Epiblast	-6.1319	5.63241
NE75_2_GAATGCGCTCGACGGCGGCGGTTT	natural	E75-	natural-Cardiac mesoderm	-3.91618	-1.6078
NE75_2_GACACAAATCGACGGCATATAGGA	natural	E75-	natural-Nascent mesoderm	-6.43874	-1.22897
NE75_2_GACACAAATCGACGGCCGTACCTA	natural	E75-	natural-Epiblast	-5.66473	4.76223
NE75_2_GACACAAATCGACGGCCTGCGTTG	natural	E75-	natural-ExE ectoderm	4.6353	7.23977
NE75_2_GACACCTGTCGACGGCATGACTTT	natural	E75-	natural-ExE ectoderm	3.67988	7.33465
NE75_2_GACTAGCGTCGACGGCAGCAGAAC	natural	E75-	natural-Epiblast	-8.23859	5.42477
NE75_2_GACTAGCGTCGACGGCGTGGATGG	natural	E75-	natural-Nascent mesoderm	-6.27101	-0.911439
NE75_2_GACTAGCGTCGACGGCGTTCAACT	natural	E75-	natural-Nascent mesoderm	-6.99458	0.85844
NE75_2_GACTAGCGTCGACGGCGTTTGTTT	natural	E75-	natural-VE	7.98508	-4.65989
NE75_2_GACTAGCGTCGACGGCTCCAGTCC	natural	E75-	natural-Notochord	-8.18455	2.66937
NE75_2_GACTAGCGTCGACGGCTGATGCCC	natural	E75-	natural-AVE	4.23851	-5.35484
NE75_2_GAGAAACCTCGACGGCAGGAGCTT	natural	E75-	natural-Somites	-6.85553	1.88858
NE75_2_GAGAAACCTCGACGGCGGTTAGTG	natural	E75-	natural-Epiblast	-7.14077	3.94447
NE75_2_GAGAAACCTCGACGGCGTCTCTCT	natural	E75-	natural-Epiblast	-6.35891	6.17411
NE75_2_GAGAAACCTCGACGGCTGAGGTCT	natural	E75-	natural-ExE VE	7.78486	-5.25021
NE75_2_GAGAAACCTCGACGGCTGGTATGA	natural	E75-	natural-Nascent mesoderm	-6.27635	0.440009
NE75_2_GAGAAACCTCGACGGCTGGTTTCT	natural	E75-	natural-Epiblast	-7.35628	5.29027
NE75_2_GAGCGGAATCGACGGCACCCACGA	natural	E75-	natural-Definitive endoderm	3.44196	-5.80695
NE75_2_GAGCGGAATCGACGGCCTACTTGT	natural	E75-	natural-Ectoplacental cone	7.14509	7.35414
NE75_2_GAGCGGAATCGACGGCGTTGTCAT	natural	E75-	natural-Mesenchyme	-2.11948	-0.802552
NE75_2_GAGCGGAATCGACGGCTAACCATC	natural	E75-	natural-Mesenchyme	-2.07846	-1.50975
NE75_2_GAGCGGAATCGACGGCTGTTTGAG	natural	E75-	natural-Epiblast	-6.00864	3.33802
NE75_2_GAGCGGAATCGACGGCTTGGATCG	natural	E75-	natural-Epiblast	-5.34691	6.21864
NE75_2_GAGGAGTGTCGACGGCATTCGACG	natural	E75-	natural-AVE	5.03287	-5.28815
NE75_2_GAGGAGTGTCGACGGCGATTAGAC	natural	E75-	natural-Nascent mesoderm	-5.9212	0.146021
NE75_2_GAGGAGTGTCGACGGCTAACCATC	natural	E75-	natural-VE	7.05205	-3.62337
NE75_2_GAGGAGTGTCGACGGCTGATGCCC	natural	E75-	natural-Epiblast	-5.68493	3.97851
NE75_2_GAGGGTCATCGACGGCAGTGATGC	natural	E75-	natural-Epiblast	-6.02861	5.5935
NE75_2_GAGGGTCATCGACGGCCACTCCTC	natural	E75-	natural-Ectoplacental cone	5.59298	7.73235
NE75_2_GAGGGTCATCGACGGCCATCTCCC	natural	E75-	natural-Neuroectoderm	-8.04448	5.82449
NE75_2_GAGGGTCATCGACGGCCCTATTCA	natural	E75-	natural-Epiblast	-5.72417	4.50431
NE75_2_GAGGGTCATCGACGGCCGCTAATA	natural	E75-	natural-Posterior lateral plate mesoderm	-2.97966	-0.821263
NE75_2_GAGGGTCATCGACGGCCTCGCGTA	natural	E75-	natural-Epiblast	-6.48894	6.13977
NE75_2_GAGTGTACTCGACGGCACCACGCT	natural	E75-	natural-Epiblast	-6.41593	5.22699
NE75_2_GAGTGTACTCGACGGCACGTATAC	natural	E75-	natural-Epiblast	-6.46898	5.5304
NE75_2_GAGTGTACTCGACGGCATCTTTGT	natural	E75-	natural-Somites	-5.74672	1.11093
NE75_2_GAGTGTACTCGACGGCCGTATTTC	natural	E75-	natural-Epiblast	-6.56095	5.19131
NE75_2_GAGTGTACTCGACGGCCTAGACCC	natural	E75-	natural-AVE	4.04664	-4.96857
NE75_2_GAGTGTACTCGACGGCGCCAAGAT	natural	E75-	natural-Epiblast	-5.6321	1.59915
NE75_2_GAGTGTACTCGACGGCGTGTAACC	natural	E75-	natural-ExE VE	7.7328	-4.58868
NE75_2_GAGTGTACTCGACGGCTCCGTCCA	natural	E75-	natural-Ectoplacental cone	6.34155	7.81813
NE75_2_GATACGCATCGACGGCAAACTGGT	natural	E75-	natural-ExE VE	6.72659	-5.50942
NE75_2_GATACGCATCGACGGCCCATTTGA	natural	E75-	natural-ExE ectoderm	3.74406	7.05945
NE75_2_GATACGCATCGACGGCCTTCAGGT	natural	E75-	natural-Epiblast	-6.36596	5.16301
NE75_2_GATGCAGATCGACGGCAAGATTGT	natural	E75-	natural-Nascent mesoderm	-6.0967	0.76923
NE75_2_GATGCAGATCGACGGCCACAAGGC	natural	E75-	natural-Nascent mesoderm	-6.25688	-0.206091
NE75_2_GATGCAGATCGACGGCTTCGCTGG	natural	E75-	natural-Epiblast	-6.18955	4.89473
NE75_2_GATGGTTATCGACGGCAACTTAGC	natural	E75-	natural-Allantois	-2.31717	0.101323
NE75_2_GATGGTTATCGACGGCCAATTAGT	natural	E75-	natural-Epiblast	-6.67695	4.91837
NE75_2_GATGGTTATCGACGGCGAGCCCAT	natural	E75-	natural-AVE	4.30325	-5.47682
NE75_2_GATGGTTATCGACGGCGATCGTTT	natural	E75-	natural-VE	7.22331	-3.87984
NE75_2_GATGGTTATCGACGGCTAACTACT	natural	E75-	natural-Somites	-6.92915	1.45727
NE75_2_GATGTGGCTCGACGGCAGAGACTA	natural	E75-	natural-Erythroid progenitors	7.76715	-4.13381
NE75_2_GATGTGGCTCGACGGCATATACCT	natural	E75-	natural-CLE/NMP	-6.75578	2.74221
NE75_2_GATGTGGCTCGACGGCCACAACAG	natural	E75-	natural-Primitive streak	-6.76871	4.73163
NE75_2_GATGTGGCTCGACGGCGACAGATA	natural	E75-	natural-Neuroectoderm	-7.50748	6.66536
NE75_2_GATGTGGCTCGACGGCGAGCCCAT	natural	E75-	natural-Endothelium	3.83317	2.17681
NE75_2_GATGTGGCTCGACGGCTCCAGGGA	natural	E75-	natural-Epiblast	-7.30499	5.17159
NE75_2_GATGTGGCTCGACGGCTGGTTTCT	natural	E75-	natural-Definitive endoderm	-8.07441	1.97802
NE75_2_GATGTGGCTCGACGGCTTGATCTA	natural	E75-	natural-Epiblast	-6.92713	5.01339
NE75_2_GATGTGGCTCGACGGCTTGCATAT	natural	E75-	natural-CLE/NMP	-6.73508	2.62344
NE75_2_GATTAAAGTCGACGGCCACTTTCT	natural	E75-	natural-Nascent mesoderm	-6.13289	0.466944
NE75_2_GATTAAAGTCGACGGCCATTTGTT	natural	E75-	natural-Epiblast	-6.43651	4.56426
NE75_2_GATTAAAGTCGACGGCCTACGAGC	natural	E75-	natural-Epiblast	-6.29561	5.86885
NE75_2_GATTAAAGTCGACGGCGATCTCGG	natural	E75-	natural-Endothelium	3.02165	2.90375
NE75_2_GATTAAAGTCGACGGCGGTCACAG	natural	E75-	natural-ExE ectoderm	3.46475	7.5374
NE75_2_GATTAAAGTCGACGGCGTCTCTCT	natural	E75-	natural-Primitive streak	-8.52417	2.98954
NE75_2_GATTAAAGTCGACGGCTGGCCTGT	natural	E75-	natural-Definitive endoderm	3.05587	-5.18774
NE75_2_GATTAAAGTCGACGGCTGTTCCAG	natural	E75-	natural-Posterior lateral plate mesoderm	-4.87482	0.995648
NE75_2_GATTACTTTCGACGGCACTTCAAT	natural	E75-	natural-Epiblast	-6.50913	4.27539
NE75_2_GATTACTTTCGACGGCAGTGAAAG	natural	E75-	natural-Mesenchyme	-2.41631	-1.51614
NE75_2_GATTACTTTCGACGGCCAGACCAT	natural	E75-	natural-Epiblast	-7.08926	5.45209
NE75_2_GATTACTTTCGACGGCCTCCGCAT	natural	E75-	natural-Primitive streak	5.02448	-7.80833
NE75_2_GATTACTTTCGACGGCTACAAACT	natural	E75-	natural-Mesenchyme	-2.51966	-1.40037
NE75_2_GATTACTTTCGACGGCTTGGACTT	natural	E75-	natural-Somites	-6.32502	1.06447
NE75_2_GATTGGGATCGACGGCGGTCACAG	natural	E75-	natural-Mesenchyme	-3.72027	-1.93157
NE75_2_GATTGGGATCGACGGCTCCGTCCA	natural	E75-	natural-VE	6.6824	-3.28152
NE75_2_GATTTCCCTCGACGGCACTGAGTT	natural	E75-	natural-Endothelium	2.22361	2.11345
NE75_2_GATTTCCCTCGACGGCCCCGACTT	natural	E75-	natural-Somites	-6.62305	1.46196
NE75_2_GATTTCCCTCGACGGCCTTCAGGT	natural	E75-	natural-Epiblast	-6.29195	5.66417
NE75_2_GATTTCCCTCGACGGCGGCCTAAG	natural	E75-	natural-Epiblast	-6.70283	5.06593
NE75_2_GATTTCCCTCGACGGCTTGATTCT	natural	E75-	natural-Definitive endoderm	-8.18517	2.15355
NE75_2_GCAAACTGTCGACGGCAGCGCCTT	natural	E75-	natural-CLE/NMP	-6.63063	2.76893
NE75_2_GCAAACTGTCGACGGCCACGGACT	natural	E75-	natural-Nascent mesoderm	-5.56833	0.116292
NE75_2_GCAAACTGTCGACGGCCCCTTCAG	natural	E75-	natural-Primitive streak	-6.97113	4.57553
NE75_2_GCAAACTGTCGACGGCTCTGCATC	natural	E75-	natural-Epiblast	-6.77489	4.94062
NE75_2_GCACTCAGTCGACGGCAGGAGCTT	natural	E75-	natural-Epiblast	-5.92011	3.82278
NE75_2_GCACTCAGTCGACGGCAGTGATGC	natural	E75-	natural-ExE ectoderm	4.33273	7.55966
NE75_2_GCACTCAGTCGACGGCATCTTTGT	natural	E75-	natural-Epiblast	-5.64867	4.76538
NE75_2_GCACTCAGTCGACGGCCAATACTT	natural	E75-	natural-Epiblast	-6.65765	5.8389
NE75_2_GCACTCAGTCGACGGCTCCTTATT	natural	E75-	natural-Somites	-6.34178	-0.697331
NE75_2_GCACTCAGTCGACGGCTCTCAACC	natural	E75-	natural-Epiblast	-6.08748	3.43918
NE75_2_GCACTCAGTCGACGGCTTTAACAG	natural	E75-	natural-Ectoplacental cone	5.81881	7.54378
NE75_2_GCATCACTTCGACGGCAGCGCCTT	natural	E75-	natural-ExE VE	6.72801	-7.59149
NE75_2_GCATCACTTCGACGGCCACTCCTC	natural	E75-	natural-Somites	-6.94617	0.509322
NE75_2_GCATCACTTCGACGGCGAGTTCAC	natural	E75-	natural-Mesenchyme	-0.991469	-1.09672
NE75_2_GCATCGAGTCGACGGCTTTAACAG	natural	E75-	natural-Nascent mesoderm	-5.51798	0.64813
NE75_2_GCCAAAGCTCGACGGCAACCCTTG	natural	E75-	natural-Somites	-7.41269	2.01554
NE75_2_GCCAAAGCTCGACGGCAAGTAATC	natural	E75-	natural-Posterior lateral plate mesoderm	-5.68142	-0.0770623
NE75_2_GCCAAAGCTCGACGGCCAACAAAT	natural	E75-	natural-ExE VE	7.81192	-5.08889
NE75_2_GCCAAAGCTCGACGGCCTACCGTT	natural	E75-	natural-Epiblast	-5.80637	3.67732
NE75_2_GCCAAAGCTCGACGGCTAGAAATG	natural	E75-	natural-AVE	4.79421	-5.14696
NE75_2_GCCAACATTCGACGGCCTAGTAAC	natural	E75-	natural-VE	7.00437	-3.67135
NE75_2_GCCAACATTCGACGGCTAGTCGCA	natural	E75-	natural-Epiblast	-6.85947	6.3434
NE75_2_GCCAACATTCGACGGCTGCCTCAC	natural	E75-	natural-Nascent mesoderm	-5.65697	0.379955
NE75_2_GCCAACATTCGACGGCTGGTTTCT	natural	E75-	natural-ExE ectoderm	3.79584	7.2123
NE75_2_GCCTGGTATCGACGGCAGAAGTCC	natural	E75-	natural-AVE	4.08501	-5.33636
NE75_2_GCCTGGTATCGACGGCAGCTATGA	natural	E75-	natural-Epiblast	-6.62919	5.63235
NE75_2_GCCTGGTATCGACGGCCTGTCTGG	natural	E75-	natural-Primitive streak	-6.36171	4.66274
NE75_2_GCCTGGTATCGACGGCGAAGCACT	natural	E75-	natural-ExE VE	-3.99471	5.77848
NE75_2_GCCTTGTGTCGACGGCATATGCAT	natural	E75-	natural-Epiblast	-6.77805	4.19012
NE75_2_GCCTTGTGTCGACGGCCATACATT	natural	E75-	natural-Epiblast	-6.738	5.48355
NE75_2_GCCTTGTGTCGACGGCTCGGTTCG	natural	E75-	natural-ExE ectoderm	4.08783	6.60211
NE75_2_GCCTTGTGTCGACGGCTGCGACAG	natural	E75-	natural-Nascent mesoderm	-5.86463	0.099553
NE75_2_GCGCTGATTCGACGGCGGTGGGAT	natural	E75-	natural-Epiblast	-6.75568	5.11691
NE75_2_GCGCTGATTCGACGGCTCTCAACC	natural	E75-	natural-ExE ectoderm	4.94768	7.49374
NE75_2_GCGGTAACTCGACGGCAGGAGCTT	natural	E75-	natural-ExE ectoderm	5.5153	7.67639
NE75_2_GCGGTAACTCGACGGCCTACCGTT	natural	E75-	natural-Epiblast	-6.40282	5.69292
NE75_2_GCGGTAACTCGACGGCGAAGGCTT	natural	E75-	natural-Definitive endoderm	2.97841	-5.18433
NE75_2_GCGGTAACTCGACGGCGGTGACAC	natural	E75-	natural-Erythroid progenitors	8.32826	-0.180968
NE75_2_GCGTATTCTCGACGGCAGAGACTA	natural	E75-	natural-ExE ectoderm	3.76028	7.0919
NE75_2_GCGTATTCTCGACGGCCGACTCCT	natural	E75-	natural-Epiblast	-5.83361	5.63247
NE75_2_GCGTATTCTCGACGGCCGTAGAAG	natural	E75-	natural-Ectoplacental cone	5.92592	7.99702
NE75_2_GCGTATTCTCGACGGCGGATAAAG	natural	E75-	natural-Posterior lateral plate mesoderm	-5.01371	-0.141248
NE75_2_GCGTATTCTCGACGGCTAAGACGG	natural	E75-	natural-VE	7.56351	-4.71866
NE75_2_GCGTATTCTCGACGGCTCACCGAG	natural	E75-	natural-Epiblast	3.10035	2.75476
NE75_2_GCGTATTCTCGACGGCTGGAGGAG	natural	E75-	natural-Nascent mesoderm	-5.24523	0.485576
NE75_2_GCGTATTCTCGACGGCTTGGACTT	natural	E75-	natural-VE	6.77786	-3.38417
NE75_2_GCGTGCAATCGACGGCAGCTATGA	natural	E75-	natural-Epiblast	-6.15896	5.57692
NE75_2_GCGTGCAATCGACGGCCCATTACT	natural	E75-	natural-Mesenchyme	-2.56817	-0.965021
NE75_2_GCGTGCAATCGACGGCCGGACAAC	natural	E75-	natural-Posterior lateral plate mesoderm	-3.48981	0.140667
NE75_2_GCGTGCAATCGACGGCGGCATGCT	natural	E75-	natural-Mesenchyme	-1.1171	-1.18615
NE75_2_GCTAAGTTTCGACGGCAACCTGAC	natural	E75-	natural-Epiblast	-6.09171	5.59577
NE75_2_GCTAAGTTTCGACGGCAATCGGGT	natural	E75-	natural-Epiblast	-7.71328	5.69735
NE75_2_GCTAAGTTTCGACGGCAGCTACGG	natural	E75-	natural-Mesenchyme	-2.87023	-0.282906
NE75_2_GCTAAGTTTCGACGGCGAAAGACC	natural	E75-	natural-Somites	-7.17798	0.037449
NE75_2_GCTAAGTTTCGACGGCGCCAAGAT	natural	E75-	natural-Notochord	-8.76257	2.95429
NE75_2_GCTAAGTTTCGACGGCGGCCTAAG	natural	E75-	natural-Somites	-6.55171	0.0457865
NE75_2_GCTAAGTTTCGACGGCGTCCGTAC	natural	E75-	natural-Epiblast	-6.02757	5.37431
NE75_2_GCTAAGTTTCGACGGCTAGCTTAT	natural	E75-	natural-Epiblast	-6.54591	4.72511
NE75_2_GCTAAGTTTCGACGGCTCTCAACC	natural	E75-	natural-Nascent mesoderm	-6.28951	0.0748144
NE75_2_GCTAAGTTTCGACGGCTGAAATGA	natural	E75-	natural-Definitive endoderm	-8.044	2.10385
NE75_2_GCTAAGTTTCGACGGCTGTAAAGG	natural	E75-	natural-ExE ectoderm	4.14758	7.29895
NE75_2_GCTAAGTTTCGACGGCTTCCAGAC	natural	E75-	natural-ExE VE	6.92264	-7.60075
NE75_2_GCTACCGTTCGACGGCAAGGTAAT	natural	E75-	natural-ExE ectoderm	3.92671	6.82948
NE75_2_GCTACCGTTCGACGGCGACAGATA	natural	E75-	natural-Epiblast	-6.45216	4.6802
NE75_2_GCTACCGTTCGACGGCGCGCATTC	natural	E75-	natural-Nascent mesoderm	-6.26112	0.921284
NE75_2_GCTACCGTTCGACGGCGTGGATGG	natural	E75-	natural-Epiblast	-5.78568	3.52219
NE75_2_GCTACCGTTCGACGGCTAAGACGG	natural	E75-	natural-Posterior lateral plate mesoderm	-3.03415	-0.113478
NE75_2_GCTACCGTTCGACGGCTCCGTCCA	natural	E75-	natural-Epiblast	-5.54866	6.22899
NE75_2_GCTACCGTTCGACGGCTGTGTCCT	natural	E75-	natural-Epiblast	-6.60208	5.8162
NE75_2_GCTATGGGTCGACGGCAAAGTCGG	natural	E75-	natural-VE	6.63369	-3.99521
NE75_2_GCTATGGGTCGACGGCAGGTTGTG	natural	E75-	natural-Epiblast	-6.74783	4.61869
NE75_2_GCTATGGGTCGACGGCCGCCTTGA	natural	E75-	natural-ExE VE	8.14505	-5.15085
NE75_2_GCTATGGGTCGACGGCCGGCTTAC	natural	E75-	natural-Nascent mesoderm	-5.62834	0.389533
NE75_2_GCTATGGGTCGACGGCGCAAAGCC	natural	E75-	natural-Primitive streak	-7.05663	3.57596
NE75_2_GCTATGGGTCGACGGCGTTCTGTT	natural	E75-	natural-Somites	-6.58825	1.14136
NE75_2_GCTATGGGTCGACGGCGTTTACGT	natural	E75-	natural-Nascent mesoderm	-5.95975	0.0153746
NE75_2_GCTATGGGTCGACGGCTCATGAGG	natural	E75-	natural-Endothelium	3.85756	2.40143
NE75_2_GCTCGTAGTCGACGGCAATGAATG	natural	E75-	natural-Ectoplacental cone	5.85044	7.28292
NE75_2_GCTCGTAGTCGACGGCAGTGAAAG	natural	E75-	natural-Somites	-6.60476	-1.03838
NE75_2_GCTCGTAGTCGACGGCCACAAGGC	natural	E75-	natural-Epiblast	-6.54588	3.94817
NE75_2_GCTCGTAGTCGACGGCCCGCAACT	natural	E75-	natural-ExE ectoderm	3.85412	7.24641
NE75_2_GCTCGTAGTCGACGGCCGAACGTA	natural	E75-	natural-VE	7.00465	-3.89666
NE75_2_GCTCGTAGTCGACGGCCGGCACAT	natural	E75-	natural-Erythroid progenitors	8.44644	0.252319
NE75_2_GCTCGTAGTCGACGGCCTAGACCC	natural	E75-	natural-Epiblast	-5.92811	5.38049
NE75_2_GCTCGTAGTCGACGGCCTCGATGC	natural	E75-	natural-ExE ectoderm	3.94436	6.7484
NE75_2_GCTCGTAGTCGACGGCCTTACTCC	natural	E75-	natural-Nascent mesoderm	-6.73581	0.586899
NE75_2_GCTCGTAGTCGACGGCGGGAAATC	natural	E75-	natural-Cardiomyocytes	-6.82394	-6.41838
NE75_2_GCTCGTAGTCGACGGCGGTCCCTT	natural	E75-	natural-ExE ectoderm	3.44963	6.42381
NE75_2_GCTCGTAGTCGACGGCGTTACGAT	natural	E75-	natural-Endothelium	2.75827	2.55593
NE75_2_GCTCGTAGTCGACGGCTCTCACTT	natural	E75-	natural-Epiblast	-5.69011	3.22225
NE75_2_GCTCGTAGTCGACGGCTGCAAGGG	natural	E75-	natural-ExE VE	6.95794	-7.33516
NE75_2_GCTTCTCCTCGACGGCGACAGATA	natural	E75-	natural-ExE VE	7.01197	-7.34013
NE75_2_GGAACGAATCGACGGCAAGATTGT	natural	E75-	natural-Gut precursors	9.01376	-5.82004
NE75_2_GGAACGAATCGACGGCCAGTTTGC	natural	E75-	natural-Somites	-6.63864	1.11947
NE75_2_GGAACGAATCGACGGCCCCTAACC	natural	E75-	natural-Epiblast	-6.67839	5.46979
NE75_2_GGAACGAATCGACGGCCGACGTCA	natural	E75-	natural-Nascent mesoderm	-6.2831	-0.297288
NE75_2_GGAACGAATCGACGGCTACTTGTG	natural	E75-	natural-Epiblast	-6.21516	5.84272
NE75_2_GGAACGAATCGACGGCTTGGCGTT	natural	E75-	natural-Primitive streak	-6.41392	5.64288
NE75_2_GGAAGTCCTCGACGGCACGCCATT	natural	E75-	natural-Epiblast	-7.26008	3.95783
NE75_2_GGAAGTCCTCGACGGCACTCACCG	natural	E75-	natural-Mesenchyme	-2.20311	-1.75514
NE75_2_GGAAGTCCTCGACGGCAGAACGGG	natural	E75-	natural-Nascent mesoderm	-6.51794	0.153032
NE75_2_GGAAGTCCTCGACGGCAGTGAAAG	natural	E75-	natural-Epiblast	-6.12418	3.60395
NE75_2_GGAAGTCCTCGACGGCCCTACTAG	natural	E75-	natural-Epiblast	-6.87568	3.01306
NE75_2_GGAAGTCCTCGACGGCCTTCTGGA	natural	E75-	natural-ExE VE	7.26122	-5.58307
NE75_2_GGAAGTCCTCGACGGCCTTCTTCG	natural	E75-	natural-Definitive endoderm	3.31612	-5.74606
NE75_2_GGAAGTCCTCGACGGCGGTCACAG	natural	E75-	natural-ExE VE	6.99612	-7.45844
NE75_2_GGAAGTCCTCGACGGCTACGTGCT	natural	E75-	natural-Epiblast	-6.38987	5.14527
NE75_2_GGAAGTCCTCGACGGCTGCCATCG	natural	E75-	natural-CLE/NMP	-6.75134	3.25081
NE75_2_GGAAGTCCTCGACGGCTTGGACTT	natural	E75-	natural-Nascent mesoderm	-5.91133	0.766738
NE75_2_GGACTGGATCGACGGCCACGGACT	natural	E75-	natural-ExE ectoderm	5.54	7.52318
NE75_2_GGACTGGATCGACGGCCGAATAAT	natural	E75-	natural-Somites	-7.44526	0.135593
NE75_2_GGACTGGATCGACGGCCGGCTTAC	natural	E75-	natural-Epiblast	-6.43926	5.54929
NE75_2_GGACTGGATCGACGGCCGGGTAGT	natural	E75-	natural-Primitive streak	-6.72249	4.29216
NE75_2_GGACTGGATCGACGGCCGTAGAAG	natural	E75-	natural-Epiblast	-6.54341	3.15338
NE75_2_GGACTGGATCGACGGCGCATGGGT	natural	E75-	natural-Definitive endoderm	3.04976	-5.75629
NE75_2_GGACTGGATCGACGGCGGCGGTTT	natural	E75-	natural-Somites	-7.25149	-0.0094094
NE75_2_GGACTGGATCGACGGCTTATCTGT	natural	E75-	natural-ExE ectoderm	3.83865	7.27603
NE75_2_GGACTTCTTCGACGGCAATTCCCA	natural	E75-	natural-Somites	-7.33283	-0.0825143
NE75_2_GGACTTCTTCGACGGCACCTTGCC	natural	E75-	natural-Somites	-6.21031	-1.09286
NE75_2_GGACTTCTTCGACGGCACTAGCCA	natural	E75-	natural-ExE ectoderm	3.79345	7.04501
NE75_2_GGACTTCTTCGACGGCAGCTATGA	natural	E75-	natural-CLE/NMP	-6.77202	3.36594
NE75_2_GGACTTCTTCGACGGCATTGGGCC	natural	E75-	natural-VE	7.38659	-3.96796
NE75_2_GGACTTCTTCGACGGCGGGAAGGT	natural	E75-	natural-Epiblast	-5.68992	3.40659
NE75_2_GGACTTCTTCGACGGCGTTGCACG	natural	E75-	natural-Epiblast	-6.54052	5.12411
NE75_2_GGAGGTTTTCGACGGCACTAGCCA	natural	E75-	natural-Mesenchyme	-2.7034	-0.983025
NE75_2_GGAGGTTTTCGACGGCAGAAGTCC	natural	E75-	natural-Nascent mesoderm	-6.17984	-0.574037
NE75_2_GGAGGTTTTCGACGGCATTCCTTG	natural	E75-	natural-Epiblast	-6.57639	5.40279
NE75_2_GGAGGTTTTCGACGGCCATCTCCC	natural	E75-	natural-Epiblast	-5.52642	6.16991
NE75_2_GGAGGTTTTCGACGGCCCATTTGA	natural	E75-	natural-Epiblast	-6.20102	6.26362
NE75_2_GGAGGTTTTCGACGGCGAGCCCAT	natural	E75-	natural-Primitive streak	-6.9368	5.68302
NE75_2_GGAGGTTTTCGACGGCGTCCATGT	natural	E75-	natural-Primitive streak	-6.58398	5.03288
NE75_2_GGAGGTTTTCGACGGCGTGGATGG	natural	E75-	natural-VE	6.4739	-3.99012
NE75_2_GGAGGTTTTCGACGGCTAGTGTTT	natural	E75-	natural-Nascent mesoderm	-5.68841	-0.167859
NE75_2_GGAGGTTTTCGACGGCTTGATTCT	natural	E75-	natural-Posterior lateral plate mesoderm	-5.28127	1.83321
NE75_2_GGAGTAAGTCGACGGCCTGAGTGC	natural	E75-	natural-Posterior lateral plate mesoderm	-4.94698	0.136802
NE75_2_GGAGTAAGTCGACGGCTGATGCCC	natural	E75-	natural-Epiblast	-6.50065	5.34765
NE75_2_GGATTGTTTCGACGGCAGAGACTA	natural	E75-	natural-Endothelium	3.30791	2.68616
NE75_2_GGATTGTTTCGACGGCATTGGGCC	natural	E75-	natural-Endothelium	3.05132	2.36126
NE75_2_GGATTGTTTCGACGGCGCCAAGAT	natural	E75-	natural-Nascent mesoderm	-5.98486	-0.187075
NE75_2_GGATTGTTTCGACGGCGCCTCTTT	natural	E75-	natural-Primitive streak	-6.58401	4.62784
NE75_2_GGATTGTTTCGACGGCGCTCTAGT	natural	E75-	natural-Ectoplacental cone	7.20603	7.39568
NE75_2_GGATTGTTTCGACGGCGTTCTGTT	natural	E75-	natural-Mesenchyme	-2.4037	-0.437339
NE75_2_GGATTGTTTCGACGGCTTGTCGCC	natural	E75-	natural-Somites	-6.60627	1.23468
NE75_2_GGCAAGGTTCGACGGCATCTTTGT	natural	E75-	natural-Endothelium	2.54898	2.20037
NE75_2_GGCAAGGTTCGACGGCCGAACGTA	natural	E75-	natural-Nascent mesoderm	-5.72974	0.154807
NE75_2_GGCAAGGTTCGACGGCCTGTCTGG	natural	E75-	natural-Neuroectoderm	-7.64591	6.46145
NE75_2_GGCAAGGTTCGACGGCGACAAAGG	natural	E75-	natural-Endothelium	3.05749	2.80048
NE75_2_GGCAAGGTTCGACGGCTAACCATC	natural	E75-	natural-Mesenchyme	-2.41126	-1.82023
NE75_2_GGCAAGGTTCGACGGCTGTAAAGG	natural	E75-	natural-ExE VE	8.67269	-5.60695
NE75_2_GGCACTTCTCGACGGCAAAGTCGG	natural	E75-	natural-Epiblast	-5.68582	3.35112
NE75_2_GGCACTTCTCGACGGCACATCTAT	natural	E75-	natural-Cardiac mesoderm	-6.89873	-6.18947
NE75_2_GGCACTTCTCGACGGCACCCACGA	natural	E75-	natural-VE	7.24938	-3.83055
NE75_2_GGCACTTCTCGACGGCTAGTCTAG	natural	E75-	natural-CLE/NMP	-7.11463	3.1718
NE75_2_GGCCCAATTCGACGGCAATCGGGT	natural	E75-	natural-Posterior lateral plate mesoderm	-3.91828	0.481428
NE75_2_GGCCCAATTCGACGGCAGCGCCTT	natural	E75-	natural-VE	5.94568	-5.17706
NE75_2_GGCCCAATTCGACGGCATACTCTT	natural	E75-	natural-Posterior lateral plate mesoderm	-4.16173	0.355376
NE75_2_GGCCCAATTCGACGGCTGGTTTCT	natural	E75-	natural-Nascent mesoderm	-6.86296	-0.284386
NE75_2_GGCCCAATTCGACGGCTTAAGCGT	natural	E75-	natural-Epiblast	-6.59862	4.19825
NE75_2_GGCTTTGCTCGACGGCCATTTGTT	natural	E75-	natural-ExE ectoderm	4.6892	6.80741
NE75_2_GGCTTTGCTCGACGGCCCTATTCA	natural	E75-	natural-ExE ectoderm	5.80441	7.46618
NE75_2_GGGAGATGTCGACGGCACAGCGGA	natural	E75-	natural-Epiblast	-6.43171	4.99567
NE75_2_GGGAGATGTCGACGGCATTCCTTG	natural	E75-	natural-Primitive streak	-7.03877	2.30599
NE75_2_GGGAGATGTCGACGGCCCCAAGCA	natural	E75-	natural-Nascent mesoderm	-7.00146	-0.731413
NE75_2_GGGAGATGTCGACGGCCTACTTGT	natural	E75-	natural-Epiblast	-6.98336	4.66357
NE75_2_GGGAGATGTCGACGGCTGGTTTCT	natural	E75-	natural-Epiblast	-4.46866	5.44418
NE75_2_GGGATTACTCGACGGCAAGATTGT	natural	E75-	natural-VE	7.74634	-2.63364
NE75_2_GGGATTACTCGACGGCAGCTATGA	natural	E75-	natural-Epiblast	-5.85627	3.45128
NE75_2_GGGATTACTCGACGGCATGGAAAT	natural	E75-	natural-ExE VE	8.1038	-6.54244
NE75_2_GGGATTACTCGACGGCGAGCCCAT	natural	E75-	natural-Nascent mesoderm	-6.92138	0.0444246
NE75_2_GGGATTACTCGACGGCGTCATATT	natural	E75-	natural-Nascent mesoderm	-5.48799	-0.886087
NE75_2_GGGATTACTCGACGGCGTCGTCGT	natural	E75-	natural-Ectoplacental cone	7.3421	7.34011
NE75_2_GGGATTACTCGACGGCGTGGATGG	natural	E75-	natural-Ectoplacental cone	5.89821	7.83746
NE75_2_GGGATTACTCGACGGCTGATAACA	natural	E75-	natural-Ectoplacental cone	5.97492	7.60972
NE75_2_GGGCATCATCGACGGCCCCTAACC	natural	E75-	natural-Mesenchyme	-1.84925	-2.22289
NE75_2_GGGCATCATCGACGGCGTCCATGT	natural	E75-	natural-Epiblast	-6.4972	4.14212
NE75_2_GGGTCATTTCGACGGCCCAACCGT	natural	E75-	natural-VE	7.55323	-4.3156
NE75_2_GGGTCATTTCGACGGCGCCACATC	natural	E75-	natural-Epiblast	-5.99477	5.31753
NE75_2_GGGTCATTTCGACGGCGGTCACAG	natural	E75-	natural-VE	6.93246	-2.61879
NE75_2_GGGTCATTTCGACGGCTGAGGTCT	natural	E75-	natural-Erythroid progenitors	7.02077	-3.81968
NE75_2_GGGTCTAGTCGACGGCAACCCTTG	natural	E75-	natural-ExE ectoderm	3.70364	7.28493
NE75_2_GGGTCTAGTCGACGGCCAGATTAC	natural	E75-	natural-Ectoplacental cone	5.48258	7.75671
NE75_2_GGGTCTAGTCGACGGCCTTCGATT	natural	E75-	natural-VE	6.88513	-2.73799
NE75_2_GGGTCTAGTCGACGGCGGGAAGGT	natural	E75-	natural-Epiblast	-6.01874	3.51789
NE75_2_GGTAAATCTCGACGGCAGCGCGAT	natural	E75-	natural-Definitive endoderm	-8.54159	2.89478
NE75_2_GGTAAATCTCGACGGCATGGGCAC	natural	E75-	natural-Epiblast	-5.78378	5.38826
NE75_2_GGTAAATCTCGACGGCCGGACAAC	natural	E75-	natural-ExE ectoderm	4.20909	7.25001
NE75_2_GGTAAATCTCGACGGCGCATGGGT	natural	E75-	natural-Epiblast	-6.17531	5.75041
NE75_2_GGTAAATCTCGACGGCTAGTGTTT	natural	E75-	natural-Epiblast	-6.86587	3.8821
NE75_2_GGTAAATCTCGACGGCTGTAAAGG	natural	E75-	natural-Epiblast	-6.54509	5.9255
NE75_2_GGTAAATCTCGACGGCTTTAACAG	natural	E75-	natural-Epiblast	-6.31018	5.73266
NE75_2_GGTAGCCATCGACGGCATTCCTTG	natural	E75-	natural-ExE VE	7.15842	-7.62557
NE75_2_GGTAGCCATCGACGGCCCATTACT	natural	E75-	natural-Epiblast	-6.13637	4.1061
NE75_2_GGTAGCCATCGACGGCGGTTTCTC	natural	E75-	natural-Epiblast	-6.1463	4.03958
NE75_2_GGTAGCCATCGACGGCTGCTCCGT	natural	E75-	natural-Epiblast	-7.44454	5.16865
NE75_2_GGTCCTAATCGACGGCCCATTACT	natural	E75-	natural-ExE VE	6.97587	-5.29156
NE75_2_GGTCCTAATCGACGGCTGGCTACC	natural	E75-	natural-Epiblast	-6.82367	5.20092
NE75_2_GGTCTTTCTCGACGGCACTCACCG	natural	E75-	natural-Mesenchyme	-2.60042	-0.812615
NE75_2_GGTCTTTCTCGACGGCAGGTTGTG	natural	E75-	natural-Erythroid progenitors	7.43503	-4.20963
NE75_2_GGTCTTTCTCGACGGCCTAGACCC	natural	E75-	natural-Surface ectoderm	-3.93962	4.82751
NE75_2_GGTCTTTCTCGACGGCTCATCCTT	natural	E75-	natural-ExE ectoderm	3.73531	7.07906
NE75_2_GGTCTTTCTCGACGGCTTCGTTCC	natural	E75-	natural-Definitive endoderm	4.19686	-5.76842
NE75_2_GGTCTTTCTCGACGGCTTTGTGTC	natural	E75-	natural-Notochord	-8.73388	2.96061
NE75_2_GGTGTCGATCGACGGCCTACTTGT	natural	E75-	natural-Epiblast	-7.1301	5.20057
NE75_2_GGTGTCGATCGACGGCGTTTGTTT	natural	E75-	natural-Epiblast	-6.66937	5.40678
NE75_2_GGTGTCGATCGACGGCTCGGTACG	natural	E75-	natural-Epiblast	-6.22814	5.08834
NE75_2_GGTGTCGATCGACGGCTTGAGGGT	natural	E75-	natural-Epiblast	-6.58355	4.83584
NE75_2_GGTTACACTCGACGGCTCGGTTTA	natural	E75-	natural-Epiblast	-6.84207	4.36628
NE75_2_GGTTACACTCGACGGCTGAGGTCT	natural	E75-	natural-ExE VE	6.98127	-6.21765
NE75_2_GGTTAGGGTCGACGGCATATGCAT	natural	E75-	natural-ExE ectoderm	3.87973	7.00198
NE75_2_GGTTAGGGTCGACGGCGGCGGTTT	natural	E75-	natural-Epiblast	-6.13183	5.76688
NE75_2_GGTTAGGGTCGACGGCTGTGCTCA	natural	E75-	natural-Epiblast	-6.70719	5.22241
NE75_2_GGTTGAGATCGACGGCAAGCTTCT	natural	E75-	natural-Cardiomyocytes	-7.01058	-6.53452
NE75_2_GGTTGAGATCGACGGCACACTAAG	natural	E75-	natural-Mesenchyme	-1.4147	-1.24095
NE75_2_GGTTGAGATCGACGGCACGCAGAG	natural	E75-	natural-Endothelium	3.57208	2.48244
NE75_2_GGTTGAGATCGACGGCAGTGAAAG	natural	E75-	natural-Nascent mesoderm	-6.41321	0.87676
NE75_2_GGTTGAGATCGACGGCATGACCGA	natural	E75-	natural-Mesenchyme	-1.88803	-1.22167
NE75_2_GGTTGAGATCGACGGCCTAGTAAC	natural	E75-	natural-Nascent mesoderm	-6.26385	0.751688
NE75_2_GGTTGAGATCGACGGCTAGAAATG	natural	E75-	natural-VE	7.78306	-3.35003
NE75_2_GGTTGAGATCGACGGCTAGTGTTT	natural	E75-	natural-Posterior lateral plate mesoderm	-4.73711	0.0445366
NE75_2_GTAAGCCGTCGACGGCCAATACTT	natural	E75-	natural-Nascent mesoderm	-6.51617	1.23668
NE75_2_GTAAGCCGTCGACGGCCGCTAGTC	natural	E75-	natural-Nascent mesoderm	-6.42658	0.338234
NE75_2_GTAAGCCGTCGACGGCCTTAGGTA	natural	E75-	natural-ExE ectoderm	3.87563	7.01378
NE75_2_GTAAGCCGTCGACGGCGAGTTTCG	natural	E75-	natural-ExE VE	7.92979	-5.78074
NE75_2_GTAAGCCGTCGACGGCGATGTATT	natural	E75-	natural-ExE VE	6.87334	-5.90032
NE75_2_GTAAGCCGTCGACGGCGTATGAGT	natural	E75-	natural-ExE VE	7.99642	-5.58356
NE75_2_GTAATCTGTCGACGGCCCCTAACC	natural	E75-	natural-Nascent mesoderm	-5.89703	0.689213
NE75_2_GTAATCTGTCGACGGCGGTTTCTC	natural	E75-	natural-Epiblast	-6.58067	4.80647
NE75_2_GTAATCTGTCGACGGCTCATGAGG	natural	E75-	natural-Somites	-6.6905	1.88675
NE75_2_GTAATCTGTCGACGGCTTGTCGCC	natural	E75-	natural-ExE ectoderm	4.72894	7.32948
NE75_2_GTACGCTTTCGACGGCATACCCAG	natural	E75-	natural-Somites	-6.49486	-0.875537
NE75_2_GTACGCTTTCGACGGCGTCATATT	natural	E75-	natural-ExE VE	8.23326	-5.4798
NE75_2_GTACGCTTTCGACGGCTGACCCTC	natural	E75-	natural-Ectoplacental cone	6.56951	7.7637
NE75_2_GTACGCTTTCGACGGCTGTCTTTC	natural	E75-	natural-Epiblast	-6.61548	4.15613
NE75_2_GTACGGACTCGACGGCACGGTAGC	natural	E75-	natural-ExE VE	7.331	-6.22268
NE75_2_GTACGGACTCGACGGCAGTTTAGA	natural	E75-	natural-Epiblast	-6.77142	5.68228
NE75_2_GTACGGACTCGACGGCCGTCAGCA	natural	E75-	natural-ExE VE	6.91541	-5.89966
NE75_2_GTACGGACTCGACGGCTTCCGAGT	natural	E75-	natural-Posterior lateral plate mesoderm	-3.15438	0.327558
NE75_2_GTATTGACTCGACGGCTTCCAGAC	natural	E75-	natural-Posterior lateral plate mesoderm	-4.40885	0.447943
NE75_2_GTCAAGAGTCGACGGCATCTTTGT	natural	E75-	natural-Epiblast	-5.8747	5.35292
NE75_2_GTCAAGAGTCGACGGCATGACTTT	natural	E75-	natural-Epiblast	-5.80025	3.80687
NE75_2_GTCAAGAGTCGACGGCCGACTCCT	natural	E75-	natural-Nascent mesoderm	-6.3747	-0.549356
NE75_2_GTCAAGAGTCGACGGCCTATAGAG	natural	E75-	natural-Nascent mesoderm	-5.95571	0.510025
NE75_2_GTCAAGAGTCGACGGCGAAGCACT	natural	E75-	natural-AVE	4.79301	-5.61307
NE75_2_GTCAAGAGTCGACGGCTTTATCAC	natural	E75-	natural-Epiblast	-6.48465	5.85844
NE75_2_GTCAGACCTCGACGGCCATTTGTT	natural	E75-	natural-Posterior lateral plate mesoderm	-5.57059	0.128395
NE75_2_GTCAGACCTCGACGGCTGTAAAGG	natural	E75-	natural-ExE ectoderm	4.14985	7.55217
NE75_2_GTCAGACCTCGACGGCTGTCTTTC	natural	E75-	natural-Primitive streak	-6.20622	5.34684
NE75_2_GTCAGGTTTCGACGGCAGCGTAGG	natural	E75-	natural-ExE ectoderm	4.27006	7.40844
NE75_2_GTCAGGTTTCGACGGCGAAAGACC	natural	E75-	natural-Epiblast	-5.75396	2.61526
NE75_2_GTCCACTATCGACGGCAACACACG	natural	E75-	natural-Epiblast	-5.60736	5.5942
NE75_2_GTCCACTATCGACGGCCTGGTGCA	natural	E75-	natural-Posterior lateral plate mesoderm	-3.81935	0.54275
NE75_2_GTCCACTATCGACGGCGAGCCCAT	natural	E75-	natural-VE	7.1049	-3.13504
NE75_2_GTCCACTATCGACGGCGGCCCTTA	natural	E75-	natural-Somites	-7.19551	0.226727
NE75_2_GTCCACTATCGACGGCTGAGGTCT	natural	E75-	natural-Epiblast	-5.83243	5.90174
NE75_2_GTCCACTATCGACGGCTTAAGCGT	natural	E75-	natural-Somites	-7.41327	-0.00344912
NE75_2_GTCCACTATCGACGGCTTATAGCC	natural	E75-	natural-AVE	4.20068	-5.69613
NE75_2_GTCCACTATCGACGGCTTCGGCCT	natural	E75-	natural-Epiblast	-6.7592	2.62823
NE75_2_GTCCGTCATCGACGGCATCCGCTA	natural	E75-	natural-Nascent mesoderm	-7.01179	-5.99608
NE75_2_GTCCGTCATCGACGGCTGATAACA	natural	E75-	natural-Epiblast	-6.33109	4.95819
NE75_2_GTCCTTGCTCGACGGCCCGCTGTT	natural	E75-	natural-Epiblast	-6.73143	5.59368
NE75_2_GTCCTTGCTCGACGGCCCGTGTTT	natural	E75-	natural-Epiblast	-6.54156	5.84311
NE75_2_GTCCTTGCTCGACGGCCTCAGAAT	natural	E75-	natural-Mesenchyme	-2.17474	-1.12847
NE75_2_GTCCTTGCTCGACGGCCTTGGTGT	natural	E75-	natural-Endothelium	3.38662	2.47991
NE75_2_GTCCTTGCTCGACGGCTCACGTTT	natural	E75-	natural-CLE/NMP	-6.68268	2.76722
NE75_2_GTCTAATCTCGACGGCAATGAATG	natural	E75-	natural-Epiblast	-7.47555	5.64489
NE75_2_GTCTAATCTCGACGGCCAAGAGGG	natural	E75-	natural-Ectoplacental cone	6.70539	7.70596
NE75_2_GTCTAATCTCGACGGCCCACATTA	natural	E75-	natural-Primitive streak	-6.3766	4.8213
NE75_2_GTCTAATCTCGACGGCCGAACGTA	natural	E75-	natural-ExE ectoderm	3.99413	7.08811
NE75_2_GTCTAATCTCGACGGCGAAGGCTT	natural	E75-	natural-Epiblast	-6.25768	5.66216
NE75_2_GTCTAATCTCGACGGCGGTCTGAC	natural	E75-	natural-ExE ectoderm	4.21005	6.88942
NE75_2_GTCTTCCTTCGACGGCCCCGACTT	natural	E75-	natural-Epiblast	-6.05522	5.82916
NE75_2_GTCTTCCTTCGACGGCGGGAAATC	natural	E75-	natural-Mesenchyme	-2.64994	-1.65886
NE75_2_GTCTTCCTTCGACGGCTCTAGCAG	natural	E75-	natural-Epiblast	-6.06853	5.25389
NE75_2_GTCTTCCTTCGACGGCTTAAGCGT	natural	E75-	natural-ExE VE	8.11463	-5.23209
NE75_2_GTCTTCCTTCGACGGCTTCCGAGT	natural	E75-	natural-Nascent mesoderm	-6.49751	0.536433
NE75_2_GTGAACTCTCGACGGCCCCGACTT	natural	E75-	natural-ExE VE	7.46339	-6.30178
NE75_2_GTGAACTCTCGACGGCCGGCTTAC	natural	E75-	natural-Nascent mesoderm	-6.88175	-0.351416
NE75_2_GTGAACTCTCGACGGCGCGCATTC	natural	E75-	natural-Neuroectoderm	-7.77351	5.70787
NE75_2_GTGAACTCTCGACGGCTCACCGAG	natural	E75-	natural-Ectoplacental cone	5.79609	7.83664
NE75_2_GTGAGGCATCGACGGCAAACGCCT	natural	E75-	natural-Epiblast	-6.6086	5.69526
NE75_2_GTGAGGCATCGACGGCCGCTCTCA	natural	E75-	natural-Posterior lateral plate mesoderm	-3.46877	-0.0467498
NE75_2_GTGAGGCATCGACGGCTGACGGAC	natural	E75-	natural-Somites	-6.47266	1.41297
NE75_2_GTGAGGCATCGACGGCTGTGTCCT	natural	E75-	natural-Somites	-6.58136	1.53759
NE75_2_GTGATAAATCGACGGCCTTCGCAC	natural	E75-	natural-Epiblast	-6.51184	5.50876
NE75_2_GTGATAAATCGACGGCGTTCTGTT	natural	E75-	natural-ExE ectoderm	4.10582	7.68182
NE75_2_GTGATAAATCGACGGCTAAGACGG	natural	E75-	natural-Cardiac mesoderm	-4.75565	-1.21041
NE75_2_GTGATAAATCGACGGCTCCGTCCA	natural	E75-	natural-Mesenchyme	-1.94111	-1.84592
NE75_2_GTGCCCATTCGACGGCAACCCTTG	natural	E75-	natural-ExE ectoderm	3.65539	7.90997
NE75_2_GTGCCCATTCGACGGCAGCGAAGT	natural	E75-	natural-ExE ectoderm	3.67795	7.19141
NE75_2_GTGCCCATTCGACGGCGAGAATTG	natural	E75-	natural-Endothelium	3.12793	2.32684
NE75_2_GTGCCCATTCGACGGCGGTGGGAT	natural	E75-	natural-ExE ectoderm	4.36818	7.67355
NE75_2_GTGCCCATTCGACGGCGTTGCACG	natural	E75-	natural-CLE/NMP	-6.84146	2.73835
NE75_2_GTGCCCATTCGACGGCTAACCATC	natural	E75-	natural-Ectoplacental cone	6.02596	7.60215
NE75_2_GTGCCCATTCGACGGCTAGTCGCA	natural	E75-	natural-Epiblast	-6.54773	4.71683
NE75_2_GTGCGAAGTCGACGGCATCCCACG	natural	E75-	natural-CLE/NMP	-5.56947	2.53795
NE75_2_GTGCGAAGTCGACGGCCCCTTCAG	natural	E75-	natural-Epiblast	-6.31046	5.04687
NE75_2_GTGCGAAGTCGACGGCCGACGTCA	natural	E75-	natural-Notochord	-8.46786	2.95803
NE75_2_GTGCGAAGTCGACGGCGTAATCCC	natural	E75-	natural-VE	7.66993	-1.78818
NE75_2_GTGCGAAGTCGACGGCTAGTCTAG	natural	E75-	natural-Mesenchyme	-2.64574	-1.10342
NE75_2_GTGCGAAGTCGACGGCTGTAAAGG	natural	E75-	natural-Primitive streak	-6.53776	2.69857
NE75_2_GTGGTGCTTCGACGGCAGAGACTA	natural	E75-	natural-VE	6.96877	-3.40674
NE75_2_GTGGTGCTTCGACGGCAGCGTAGG	natural	E75-	natural-Epiblast	-6.96954	5.98584
NE75_2_GTGGTGCTTCGACGGCCTCCGCAT	natural	E75-	natural-CLE/NMP	-6.61924	3.7499
NE75_2_GTGGTGCTTCGACGGCTGACCCTC	natural	E75-	natural-Notochord	-7.08638	2.79854
NE75_2_GTGGTGCTTCGACGGCTGCAAGGG	natural	E75-	natural-ExE VE	8.45398	-5.88402
NE75_2_GTGGTGCTTCGACGGCTGGTATGA	natural	E75-	natural-Posterior lateral plate mesoderm	-4.22136	0.698836
NE75_2_GTGGTGCTTCGACGGCTTCCGCTC	natural	E75-	natural-Mesenchyme	-1.57413	-1.28627
NE75_2_GTGGTGCTTCGACGGCTTGCACGC	natural	E75-	natural-Definitive endoderm	-8.28231	2.11041
NE75_2_GTGTCACCTCGACGGCAGTTTAGA	natural	E75-	natural-Ectoplacental cone	5.83493	7.43237
NE75_2_GTGTCACCTCGACGGCTCTCACTT	natural	E75-	natural-Ectoplacental cone	5.30217	7.43904
NE75_2_GTGTCAGGTCGACGGCGAAGTGCC	natural	E75-	natural-Notochord	-8.71649	2.74583
NE75_2_GTGTCAGGTCGACGGCGTACCTTG	natural	E75-	natural-Epiblast	-6.40145	5.67523
NE75_2_GTTACTAGTCGACGGCAAATCAGA	natural	E75-	natural-Posterior lateral plate mesoderm	-4.58889	-0.170027
NE75_2_GTTACTAGTCGACGGCAAGATTGT	natural	E75-	natural-Epiblast	-5.87065	5.1697
NE75_2_GTTACTAGTCGACGGCGAGCGGTA	natural	E75-	natural-Epiblast	-5.88409	4.00866
NE75_2_GTTACTAGTCGACGGCGTTCAACT	natural	E75-	natural-ExE ectoderm	3.92455	6.62617
NE75_2_GTTACTAGTCGACGGCTTCCAGAC	natural	E75-	natural-Endothelium	3.35692	2.55122
NE75_2_GTTACTAGTCGACGGCTTGCATAT	natural	E75-	natural-Mesenchyme	-2.27285	-0.927365
NE75_2_GTTCTGCTTCGACGGCAATCGGGT	natural	E75-	natural-Somites	-6.58302	1.26108
NE75_2_GTTCTGCTTCGACGGCATACCCAG	natural	E75-	natural-Nascent mesoderm	-6.06733	-0.67915
NE75_2_GTTCTGCTTCGACGGCATATAGGA	natural	E75-	natural-AVE	4.81746	-5.36425
NE75_2_GTTCTGCTTCGACGGCCCCATAGC	natural	E75-	natural-Definitive endoderm	3.37704	-5.43983
NE75_2_GTTCTGCTTCGACGGCGAGTTCAC	natural	E75-	natural-Epiblast	-6.01538	5.08755
NE75_2_GTTCTGCTTCGACGGCGCAAAGCC	natural	E75-	natural-Epiblast	-6.41045	5.5015
NE75_2_GTTCTGCTTCGACGGCTTGGATCG	natural	E75-	natural-Nascent mesoderm	-6.30092	-0.591362
NE75_2_GTTGTCCGTCGACGGCAATCGGGT	natural	E75-	natural-Endothelium	2.68353	2.16076
NE75_2_GTTGTCCGTCGACGGCTCGACACC	natural	E75-	natural-CLE/NMP	-6.91692	3.05058
NE75_2_TAAACCGATCGACGGCCGGACAAC	natural	E75-	natural-Epiblast	-6.45784	5.30616
NE75_2_TAAACCGATCGACGGCGTGGAGCT	natural	E75-	natural-Posterior lateral plate mesoderm	-5.4669	0.497568
NE75_2_TAACTTCTTCGACGGCACATCTAT	natural	E75-	natural-ExE VE	8.11447	-5.35568
NE75_2_TAAGGGCCTCGACGGCAATGACCC	natural	E75-	natural-Epiblast	-6.24418	5.901
NE75_2_TAAGGGCCTCGACGGCTAGTGTTT	natural	E75-	natural-Epiblast	-6.01646	3.73174
NE75_2_TAATCCATTCGACGGCGGGAACGA	natural	E75-	natural-Somites	-6.70773	1.78836
NE75_2_TAATCCATTCGACGGCTTGATTCT	natural	E75-	natural-VE	7.66866	-3.70947
NE75_2_TAATGTGGTCGACGGCACGAAACG	natural	E75-	natural-Nascent mesoderm	-5.01687	-0.131948
NE75_2_TACCCTGCTCGACGGCAGTGAAAG	natural	E75-	natural-VE	6.73525	-2.93251
NE75_2_TACCCTGCTCGACGGCCATCGCAG	natural	E75-	natural-Mesenchyme	-2.48223	-1.57447
NE75_2_TACCCTGCTCGACGGCCCTACTAG	natural	E75-	natural-ExE ectoderm	4.17887	6.97175
NE75_2_TACCCTGCTCGACGGCCGTATCGG	natural	E75-	natural-Posterior lateral plate mesoderm	-5.03307	0.89584
NE75_2_TACCCTGCTCGACGGCGAGTTTCG	natural	E75-	natural-Endothelium	3.56271	2.44755
NE75_2_TACCCTGCTCGACGGCTGGTTTCT	natural	E75-	natural-ExE ectoderm	4.16096	7.58042
NE75_2_TACCGCTCTCGACGGCCGAGTCTG	natural	E75-	natural-ExE ectoderm	4.87838	7.12992
NE75_2_TACCGCTCTCGACGGCGAGAATTG	natural	E75-	natural-Somites	-6.34582	1.15659
NE75_2_TACCGCTCTCGACGGCGTTGCACG	natural	E75-	natural-Epiblast	-5.11773	5.13926
NE75_2_TACCTAAGTCGACGGCACACTAAG	natural	E75-	natural-Nascent mesoderm	-5.91766	-0.055503
NE75_2_TACCTAAGTCGACGGCAGCACCAC	natural	E75-	natural-VE	7.01956	-3.8804
NE75_2_TACCTAAGTCGACGGCCTCGCGTA	natural	E75-	natural-Epiblast	-6.90054	5.08852
NE75_2_TACCTAAGTCGACGGCTAGTCGCA	natural	E75-	natural-Nascent mesoderm	-6.21341	0.0743703
NE75_2_TACCTCCCTCGACGGCCCCTTCAG	natural	E75-	natural-ExE VE	8.21964	-5.51337
NE75_2_TACGCGAGTCGACGGCATGTTGGC	natural	E75-	natural-Definitive endoderm	3.70018	-5.72494
NE75_2_TACGCGAGTCGACGGCCACAACAG	natural	E75-	natural-Epiblast	-5.95566	5.32859
NE75_2_TACGCGAGTCGACGGCCACTTTCT	natural	E75-	natural-Mesenchyme	-2.48661	-1.19299
NE75_2_TACGCGAGTCGACGGCGCACCTCT	natural	E75-	natural-Nascent mesoderm	-5.91954	0.436871
NE75_2_TACGCGAGTCGACGGCGGGAAGGT	natural	E75-	natural-Epiblast	-6.35069	4.79434
NE75_2_TACGCGAGTCGACGGCTGACCAGT	natural	E75-	natural-ExE ectoderm	4.78073	8.0216
NE75_2_TACGCGAGTCGACGGCTTGATCTA	natural	E75-	natural-CLE/NMP	-6.72687	2.46062
NE75_2_TACGCGAGTCGACGGCTTGGACTT	natural	E75-	natural-Primitive streak	-6.74969	5.76316
NE75_2_TACGTTCGTCGACGGCAGCTATGA	natural	E75-	natural-Epiblast	-6.18571	4.76413
NE75_2_TACGTTCGTCGACGGCATGTTGGC	natural	E75-	natural-ExE ectoderm	4.13356	7.01716
NE75_2_TACGTTCGTCGACGGCCAAGTCAT	natural	E75-	natural-Mesenchyme	-2.01058	-1.81333
NE75_2_TAGATCAATCGACGGCCTCCGCAT	natural	E75-	natural-Nascent mesoderm	-6.54728	-0.498328
NE75_2_TAGATCAATCGACGGCCTCGCGTA	natural	E75-	natural-Nascent mesoderm	-6.0813	0.0757548
NE75_2_TAGATCAATCGACGGCGACAAAGG	natural	E75-	natural-ExE ectoderm	3.80559	7.36004
NE75_2_TAGATCAATCGACGGCTCGGTTCG	natural	E75-	natural-Epiblast	-6.04068	6.44387
NE75_2_TAGCCACATCGACGGCACCTTGCC	natural	E75-	natural-Nascent mesoderm	-6.68328	-0.19751
NE75_2_TAGCCACATCGACGGCAGAACGGG	natural	E75-	natural-Mesenchyme	-2.49269	-1.85511
NE75_2_TAGCCACATCGACGGCCCTCGTCT	natural	E75-	natural-Definitive endoderm	-8.28709	2.14532
NE75_2_TAGCCACATCGACGGCGGAGAAGC	natural	E75-	natural-Definitive endoderm	-8.26577	2.18163
NE75_2_TAGCCACATCGACGGCGGGTTGGT	natural	E75-	natural-ExE VE	8.15425	-5.8841
NE75_2_TAGCCACATCGACGGCGTAATCCC	natural	E75-	natural-ExE VE	6.99939	-7.41322
NE75_2_TAGCCACATCGACGGCTTGATCTA	natural	E75-	natural-Neuroectoderm	-7.69978	5.47859
NE75_2_TAGCGGATTCGACGGCCCGCAACT	natural	E75-	natural-AVE	4.27404	-5.78466
NE75_2_TAGCGGATTCGACGGCCGGGCTTT	natural	E75-	natural-Nascent mesoderm	-6.14212	-0.170234
NE75_2_TAGCGGATTCGACGGCCTTTAATC	natural	E75-	natural-Mesenchyme	-2.35083	-1.06756
NE75_2_TAGCGGATTCGACGGCGAACGATT	natural	E75-	natural-Nascent mesoderm	-5.89714	1.26065
NE75_2_TAGCGGATTCGACGGCGTTGTCAT	natural	E75-	natural-Somites	-6.81805	0.848034
NE75_2_TAGCGGATTCGACGGCTAGTCGCA	natural	E75-	natural-Epiblast	-5.71516	5.3009
NE75_2_TAGCGGATTCGACGGCTGATGCCC	natural	E75-	natural-Epiblast	-6.78052	4.46663
NE75_2_TAGGCTTTTCGACGGCCCTGACAC	natural	E75-	natural-Epiblast	-3.82034	0.983034
NE75_2_TAGGCTTTTCGACGGCCGTCAGCA	natural	E75-	natural-Somites	-6.80344	0.475729
NE75_2_TAGGTACGTCGACGGCACCCACGA	natural	E75-	natural-Mesenchyme	-1.2873	-1.24465
NE75_2_TAGGTACGTCGACGGCAGGCAACG	natural	E75-	natural-Ectoplacental cone	6.16637	7.53458
NE75_2_TAGGTACGTCGACGGCAGTTTAGA	natural	E75-	natural-VE	7.57842	-4.99684
NE75_2_TAGGTACGTCGACGGCCCTCGTCT	natural	E75-	natural-Epiblast	-6.5106	5.76742
NE75_2_TAGGTACGTCGACGGCCTGCGTTG	natural	E75-	natural-Somites	-6.59635	-0.980373
NE75_2_TAGGTACGTCGACGGCCTTCAGGT	natural	E75-	natural-VE	7.37319	-3.90504
NE75_2_TAGGTACGTCGACGGCGAGTTTCG	natural	E75-	natural-Endothelium	3.84795	2.47324
NE75_2_TAGGTACGTCGACGGCTCGGTACG	natural	E75-	natural-Nascent mesoderm	-5.62977	0.394814
NE75_2_TAGGTACGTCGACGGCTGTTTGAG	natural	E75-	natural-Epiblast	-6.30335	5.4463
NE75_2_TAGTAGCCTCGACGGCATTCGACG	natural	E75-	natural-Mesenchyme	-1.60051	-2.4925
NE75_2_TAGTAGCCTCGACGGCCGGAATTT	natural	E75-	natural-Nascent mesoderm	-6.17605	0.536696
NE75_2_TAGTAGCCTCGACGGCTTGATTCT	natural	E75-	natural-CLE/NMP	-6.57364	1.63726
NE75_2_TAGTCTCTTCGACGGCAAGTAATC	natural	E75-	natural-CLE/NMP	-6.77143	3.10786
NE75_2_TAGTCTCTTCGACGGCAATTCCCA	natural	E75-	natural-Nascent mesoderm	-5.44138	0.515713
NE75_2_TAGTCTCTTCGACGGCAGCTATGA	natural	E75-	natural-VE	6.93125	-2.84814
NE75_2_TAGTCTCTTCGACGGCCACAGTTT	natural	E75-	natural-ExE ectoderm	4.13801	6.98597
NE75_2_TAGTCTCTTCGACGGCTACGTGCT	natural	E75-	natural-Mesenchyme	-1.93417	-1.10482
NE75_2_TAGTCTCTTCGACGGCTCGGTTTA	natural	E75-	natural-ExE VE	7.85263	-5.08068
NE75_2_TAGTCTCTTCGACGGCTGACGGAC	natural	E75-	natural-ExE ectoderm	4.88977	7.46317
NE75_2_TAGTCTCTTCGACGGCTTAGGACC	natural	E75-	natural-VE	6.53269	-5.01387
NE75_2_TATCCACGTCGACGGCAAGATTGT	natural	E75-	natural-VE	7.10837	-4.52093
NE75_2_TATCCACGTCGACGGCCGTGGATA	natural	E75-	natural-Epiblast	-5.9371	3.79709
NE75_2_TATCCACGTCGACGGCGAAGGCTT	natural	E75-	natural-Epiblast	5.15779	8.18111
NE75_2_TATCCACGTCGACGGCTCCCAATC	natural	E75-	natural-ExE ectoderm	4.04515	6.95626
NE75_2_TATCCACGTCGACGGCTGGTTTCT	natural	E75-	natural-Epiblast	-6.49839	5.81166
NE75_2_TATCCACGTCGACGGCTGTTTGAG	natural	E75-	natural-ExE ectoderm	5.77128	7.27618
NE75_2_TATCTGTCTCGACGGCAAATGTCG	natural	E75-	natural-Epiblast	-6.80441	5.06406
NE75_2_TATCTGTCTCGACGGCCACAAGGC	natural	E75-	natural-ExE ectoderm	4.44124	7.69025
NE75_2_TATCTGTCTCGACGGCCCTATTCA	natural	E75-	natural-Epiblast	-7.0567	4.63891
NE75_2_TATCTGTCTCGACGGCGAATACGC	natural	E75-	natural-AVE	6.08399	-6.12037
NE75_2_TATCTGTCTCGACGGCTGTAAAGG	natural	E75-	natural-Nascent mesoderm	-6.9475	0.445977
NE75_2_TATCTGTCTCGACGGCTTTAACAG	natural	E75-	natural-ExE ectoderm	4.37886	6.9512
NE75_2_TATTAGCGTCGACGGCAATGACCC	natural	E75-	natural-Epiblast	-6.12911	5.33535
NE75_2_TATTAGCGTCGACGGCTACAAACT	natural	E75-	natural-ExE VE	9.67099	-6.43434
NE75_2_TCAAATGGTCGACGGCTTGCATAT	natural	E75-	natural-Epiblast	-6.82396	4.54885
NE75_2_TCAAGGCGTCGACGGCCGTATTTC	natural	E75-	natural-Epiblast	-6.28725	5.06578
NE75_2_TCAAGGCGTCGACGGCGCATGGGT	natural	E75-	natural-Epiblast	-6.59999	5.44316
NE75_2_TCAAGGCGTCGACGGCTCACGTTT	natural	E75-	natural-Notochord	-8.66106	2.84247
NE75_2_TCAGCCTCTCGACGGCCCCTAACC	natural	E75-	natural-Mesenchyme	-2.57324	-1.79025
NE75_2_TCAGCCTCTCGACGGCCTCAGAAT	natural	E75-	natural-Ectoplacental cone	6.55985	7.66722
NE75_2_TCAGCCTCTCGACGGCGATCGTTT	natural	E75-	natural-Parietal endoderm	4.45951	-8.76211
NE75_2_TCAGCCTCTCGACGGCTATTGCCT	natural	E75-	natural-ExE VE	6.97872	-7.5472
NE75_2_TCAGCCTCTCGACGGCTGCAAGGG	natural	E75-	natural-ExE ectoderm	3.90936	6.70057
NE75_2_TCAGCCTCTCGACGGCTTCACATA	natural	E75-	natural-Epiblast	-6.46091	4.94581
NE75_2_TCATACCATCGACGGCCGACGTCA	natural	E75-	natural-Epiblast	-5.8946	3.82574
NE75_2_TCATAGCTTCGACGGCATATAGGA	natural	E75-	natural-Nascent mesoderm	-6.59607	-0.347728
NE75_2_TCATAGCTTCGACGGCCTACGAGC	natural	E75-	natural-Epiblast	-5.96157	5.60162
NE75_2_TCATAGCTTCGACGGCGAACGATT	natural	E75-	natural-Ectoplacental cone	5.66439	7.60869
NE75_2_TCATAGCTTCGACGGCGTTGTCAT	natural	E75-	natural-Notochord	-8.68861	2.9288
NE75_2_TCATAGCTTCGACGGCTGACCAGT	natural	E75-	natural-Definitive endoderm	-7.39777	1.99176
NE75_2_TCATAGCTTCGACGGCTTTACCCT	natural	E75-	natural-VE	7.33074	-4.30769
NE75_2_TCATTTCATCGACGGCATTGGGCC	natural	E75-	natural-Epiblast	-6.31714	4.58669
NE75_2_TCCAGAAGTCGACGGCCGAGATGT	natural	E75-	natural-Posterior lateral plate mesoderm	-4.46457	-0.413339
NE75_2_TCCAGAAGTCGACGGCCTTGGTGT	natural	E75-	natural-CLE/NMP	-6.78122	2.95686
NE75_2_TCCAGAAGTCGACGGCGGAAACAG	natural	E75-	natural-Epiblast	-6.12483	6.29203
NE75_2_TCCAGAAGTCGACGGCTAACCCGT	natural	E75-	natural-ExE VE	8.52372	-5.93378
NE75_2_TCCCTGGATCGACGGCCATCTCCC	natural	E75-	natural-Definitive endoderm	-7.97128	2.08122
NE75_2_TCCCTGGATCGACGGCCCAACCGT	natural	E75-	natural-Epiblast	-5.84468	4.61915
NE75_2_TCCCTGGATCGACGGCCTACTTGT	natural	E75-	natural-Nascent mesoderm	-6.26163	0.747602
NE75_2_TCCGACACTCGACGGCAATGAATG	natural	E75-	natural-Epiblast	-5.50777	6.47119
NE75_2_TCCGACACTCGACGGCTACGTGCT	natural	E75-	natural-Somites	-7.13935	2.73705
NE75_2_TCCGACACTCGACGGCTGGAGGAG	natural	E75-	natural-Ectoplacental cone	5.95443	7.83578
NE75_2_TCCGCTGTTCGACGGCCCGCTGTT	natural	E75-	natural-Epiblast	-6.54725	4.88089
NE75_2_TCCGCTGTTCGACGGCCGTATCGG	natural	E75-	natural-Somites	-5.57255	0.887499
NE75_2_TCCGCTGTTCGACGGCGATCGTTT	natural	E75-	natural-Epiblast	-6.06901	3.87712
NE75_2_TCCGCTGTTCGACGGCGATGTATT	natural	E75-	natural-Endothelium	3.53067	2.19495
NE75_2_TCCGCTGTTCGACGGCGTTGTCAT	natural	E75-	natural-Allantois	-2.3313	0.0813119
NE75_2_TCCGCTGTTCGACGGCTCATCCTT	natural	E75-	natural-Epiblast	-5.98524	5.18801
NE75_2_TCCGCTGTTCGACGGCTGAAATGA	natural	E75-	natural-Epiblast	-6.60954	5.21611
NE75_2_TCCGCTGTTCGACGGCTGGTATGA	natural	E75-	natural-Epiblast	-6.41937	4.72835
NE75_2_TCCGCTGTTCGACGGCTTCCGCTC	natural	E75-	natural-VE	7.20687	-4.58571
NE75_2_TCCTATATTCGACGGCAAGATTGT	natural	E75-	natural-Posterior lateral plate mesoderm	-3.10681	-0.122601
NE75_2_TCCTATATTCGACGGCATGACCGA	natural	E75-	natural-ExE ectoderm	4.48464	7.78366
NE75_2_TCCTATATTCGACGGCCAAGTCAT	natural	E75-	natural-Somites	-5.87844	-0.2141
NE75_2_TCCTATATTCGACGGCGTAATCCC	natural	E75-	natural-Nascent mesoderm	-5.88929	-0.813056
NE75_2_TCCTATATTCGACGGCGTACACTC	natural	E75-	natural-Ectoplacental cone	6.28672	7.71964
NE75_2_TCCTATATTCGACGGCTAAATAGG	natural	E75-	natural-Epiblast	-6.00911	5.60128
NE75_2_TCCTATATTCGACGGCTCGGTACG	natural	E75-	natural-Epiblast	-6.03238	4.70739
NE75_2_TCCTATATTCGACGGCTCTGCATC	natural	E75-	natural-ExE VE	7.4791	-5.06606
NE75_2_TCGACTGCTCGACGGCAGCGTAGG	natural	E75-	natural-Epiblast	-7.34248	5.49838
NE75_2_TCGACTGCTCGACGGCAGGAAGAC	natural	E75-	natural-Epiblast	-5.85395	5.83862
NE75_2_TCGACTGCTCGACGGCCACAAGGC	natural	E75-	natural-Nascent mesoderm	-5.86367	-0.183369
NE75_2_TCGACTGCTCGACGGCCTACTTGT	natural	E75-	natural-ExE ectoderm	3.9031	7.28175
NE75_2_TCGACTGCTCGACGGCCTTGGTGT	natural	E75-	natural-Epiblast	-6.85709	5.032
NE75_2_TCGACTGCTCGACGGCGGTGGGAT	natural	E75-	natural-ExE ectoderm	4.18406	7.23797
NE75_2_TCGAGTTTTCGACGGCAGAGGTGG	natural	E75-	natural-CLE/NMP	-7.05325	3.24738
NE75_2_TCGAGTTTTCGACGGCAGGTTGTG	natural	E75-	natural-Somites	-7.46525	-0.034085
NE75_2_TCGAGTTTTCGACGGCCAAGTCAT	natural	E75-	natural-Epiblast	-5.83468	3.13139
NE75_2_TCGAGTTTTCGACGGCCTTTAATC	natural	E75-	natural-Epiblast	-6.90555	3.14046
NE75_2_TCGAGTTTTCGACGGCGTACACTC	natural	E75-	natural-Epiblast	-6.17145	5.09903
NE75_2_TCGAGTTTTCGACGGCGTTGTCAT	natural	E75-	natural-Primitive streak	-6.26225	2.32524
NE75_2_TCGAGTTTTCGACGGCTAGTGGAC	natural	E75-	natural-Epiblast	-6.54011	3.67624
NE75_2_TCGAGTTTTCGACGGCTGTGGCTA	natural	E75-	natural-VE	7.15489	-3.72812
NE75_2_TCGCAATCTCGACGGCGTCAAAGA	natural	E75-	natural-ExE ectoderm	4.03641	6.89135
NE75_2_TCGCAATCTCGACGGCGTTCTGTT	natural	E75-	natural-Epiblast	-6.04828	5.43436
NE75_2_TCGCAATCTCGACGGCTCTCACTT	natural	E75-	natural-Endothelium	2.17994	2.36077
NE75_2_TCGGTCATTCGACGGCAGATGGCT	natural	E75-	natural-Definitive endoderm	2.9183	-5.6591
NE75_2_TCGGTCATTCGACGGCATCTTTGT	natural	E75-	natural-VE	6.98938	-3.28515
NE75_2_TCGGTCATTCGACGGCCAAGAGGG	natural	E75-	natural-Epiblast	-5.43415	5.1439
NE75_2_TCGGTCATTCGACGGCCGTAGAAG	natural	E75-	natural-ExE VE	7.9111	-5.51844
NE75_2_TCGGTCATTCGACGGCCTACTTGT	natural	E75-	natural-Epiblast	-6.45626	4.85164
NE75_2_TCGGTCATTCGACGGCTGATGCCC	natural	E75-	natural-Posterior lateral plate mesoderm	-6.34218	2.5858
NE75_2_TCGTGGGTTCGACGGCACTGAGTT	natural	E75-	natural-ExE ectoderm	4.55742	7.22694
NE75_2_TCGTGGGTTCGACGGCAGAGGTGG	natural	E75-	natural-ExE ectoderm	3.49162	6.50932
NE75_2_TCGTGGGTTCGACGGCCGACTCCT	natural	E75-	natural-Posterior lateral plate mesoderm	-4.7098	0.269816
NE75_2_TCGTGGGTTCGACGGCGTGGAGCT	natural	E75-	natural-Epiblast	-6.48414	3.22166
NE75_2_TCGTTCCCTCGACGGCACCCACGA	natural	E75-	natural-Epiblast	-5.55649	6.23936
NE75_2_TCGTTCCCTCGACGGCACGAAACG	natural	E75-	natural-Epiblast	-6.1016	6.15928
NE75_2_TCGTTCCCTCGACGGCATCAAGTG	natural	E75-	natural-ExE ectoderm	4.31431	7.39939
NE75_2_TCGTTCCCTCGACGGCCAAGAGGG	natural	E75-	natural-Nascent mesoderm	-6.56608	0.00355959
NE75_2_TCGTTCCCTCGACGGCCGAACGTA	natural	E75-	natural-Nascent mesoderm	-6.71061	-0.137326
NE75_2_TCGTTCCCTCGACGGCTGTTCCAG	natural	E75-	natural-Definitive endoderm	3.6875	-5.29246
NE75_2_TCGTTCCCTCGACGGCTTGGACTT	natural	E75-	natural-Epiblast	-5.94643	5.58314
NE75_2_TCGTTCCCTCGACGGCTTTGGGAG	natural	E75-	natural-CLE/NMP	-6.72471	4.52851
NE75_2_TCTAAACTTCGACGGCAGTGAAAG	natural	E75-	natural-ExE ectoderm	4.70911	7.76101
NE75_2_TCTAAACTTCGACGGCCAAGAGGG	natural	E75-	natural-VE	7.3966	-4.00103
NE75_2_TCTAAACTTCGACGGCCGGCACAT	natural	E75-	natural-Neuroectoderm	-7.83446	5.86868
NE75_2_TCTATTCCTCGACGGCATGCGGAT	natural	E75-	natural-Mesenchyme	-0.920308	-1.46266
NE75_2_TCTATTCCTCGACGGCCGAATAAT	natural	E75-	natural-Mesenchyme	-1.02706	-1.19366
NE75_2_TCTATTCCTCGACGGCGGCGTTAG	natural	E75-	natural-Definitive endoderm	-8.10687	2.00743
NE75_2_TCTATTCCTCGACGGCTGAGGTCT	natural	E75-	natural-Ectoplacental cone	6.38123	7.65483
NE75_2_TCTGATTTTCGACGGCAACCCTTG	natural	E75-	natural-Mesenchyme	-1.89521	-1.53602
NE75_2_TCTGATTTTCGACGGCCAATACTT	natural	E75-	natural-Nascent mesoderm	-6.54018	0.503738
NE75_2_TCTGATTTTCGACGGCGTATGAGT	natural	E75-	natural-Definitive endoderm	3.41548	-5.69294
NE75_2_TCTGATTTTCGACGGCTTAAGCGT	natural	E75-	natural-Nascent mesoderm	-6.22048	0.916658
NE75_2_TCTTTGACTCGACGGCAAGATTGT	natural	E75-	natural-Epiblast	-6.17055	4.00367
NE75_2_TCTTTGACTCGACGGCAGTGAAAG	natural	E75-	natural-ExE VE	8.16609	-5.76207
NE75_2_TCTTTGACTCGACGGCATGGATTA	natural	E75-	natural-Epiblast	-6.3033	6.16738
NE75_2_TCTTTGACTCGACGGCCAATACTT	natural	E75-	natural-VE	6.82378	-3.31017
NE75_2_TCTTTGACTCGACGGCCGGAATTT	natural	E75-	natural-Nascent mesoderm	-6.4365	-0.691287
NE75_2_TGAATAGGTCGACGGCAGACACCA	natural	E75-	natural-Cardiac mesoderm	-4.40388	-1.5414
NE75_2_TGAATAGGTCGACGGCAGCGCCTT	natural	E75-	natural-Definitive endoderm	-8.70276	2.86626
NE75_2_TGAATAGGTCGACGGCCTTGGTGT	natural	E75-	natural-Posterior lateral plate mesoderm	-4.01921	0.167907
NE75_2_TGAATAGGTCGACGGCGATCGTTT	natural	E75-	natural-Epiblast	-5.84285	4.29328
NE75_2_TGAATAGGTCGACGGCGCACCTCT	natural	E75-	natural-ExE VE	8.47002	-6.14756
NE75_2_TGAATAGGTCGACGGCTGAAATGA	natural	E75-	natural-Epiblast	-5.88572	6.17097
NE75_2_TGAATCCTTCGACGGCCTGTCTGG	natural	E75-	natural-Epiblast	-5.77008	5.30202
NE75_2_TGAATCCTTCGACGGCGAAGTGCC	natural	E75-	natural-Posterior lateral plate mesoderm	-3.02423	-0.0230596
NE75_2_TGAATCCTTCGACGGCTTCCAGAC	natural	E75-	natural-Posterior lateral plate mesoderm	-4.09803	0.516137
NE75_2_TGACGTCGTCGACGGCAAATGTCG	natural	E75-	natural-Epiblast	-5.9292	5.5599
NE75_2_TGACGTCGTCGACGGCATGACCGA	natural	E75-	natural-Epiblast	-5.76885	3.64082
NE75_2_TGACGTCGTCGACGGCCCTCGTCT	natural	E75-	natural-Primitive streak	-6.01692	3.784
NE75_2_TGACGTCGTCGACGGCCGTGGATA	natural	E75-	natural-ExE ectoderm	5.40386	7.42082
NE75_2_TGACGTCGTCGACGGCGCCACATC	natural	E75-	natural-Erythroid progenitors	7.20418	-3.25565
NE75_2_TGACGTCGTCGACGGCGGAGAAGC	natural	E75-	natural-Definitive endoderm	-8.13571	2.11531
NE75_2_TGACGTCGTCGACGGCTAGCCTCG	natural	E75-	natural-Nascent mesoderm	-5.58038	1.13587
NE75_2_TGACGTCGTCGACGGCTAGTCGCA	natural	E75-	natural-Mesenchyme	-1.48588	-1.38109
NE75_2_TGAGAGCGTCGACGGCCGAATAAT	natural	E75-	natural-VE	6.83528	-4.39104
NE75_2_TGAGAGCGTCGACGGCCGTGGATA	natural	E75-	natural-Cardiac mesoderm	-4.66614	-1.77757
NE75_2_TGAGAGCGTCGACGGCCTAGATTG	natural	E75-	natural-Epiblast	-6.65986	4.53587
NE75_2_TGAGAGCGTCGACGGCGGCCTAAG	natural	E75-	natural-Posterior lateral plate mesoderm	-5.34245	1.9317
NE75_2_TGAGAGCGTCGACGGCGGTCTGAC	natural	E75-	natural-Surface ectoderm	-3.4714	4.06241
NE75_2_TGAGAGCGTCGACGGCGTTCTGTT	natural	E75-	natural-Posterior lateral plate mesoderm	-5.38542	0.71276
NE75_2_TGAGAGCGTCGACGGCGTTTACGT	natural	E75-	natural-Somites	-5.82466	0.730597
NE75_2_TGAGAGCGTCGACGGCTAACCCGT	natural	E75-	natural-Epiblast	-6.72059	5.51548
NE75_2_TGAGCACATCGACGGCACCCATAT	natural	E75-	natural-Epiblast	-6.52434	4.71897
NE75_2_TGAGCACATCGACGGCCCTCGTCT	natural	E75-	natural-Epiblast	-7.37513	4.05449
NE75_2_TGAGCACATCGACGGCGTCATATT	natural	E75-	natural-ExE ectoderm	5.75666	7.60971
NE75_2_TGAGCACATCGACGGCTAGTCTAG	natural	E75-	natural-Epiblast	-6.31714	4.71402
NE75_2_TGCACCAGTCGACGGCACTGCCGT	natural	E75-	natural-Epiblast	-6.27603	5.39215
NE75_2_TGCACCAGTCGACGGCGGCGGTTT	natural	E75-	natural-Epiblast	-6.8269	5.52032
NE75_2_TGCACCAGTCGACGGCTGCAAGGG	natural	E75-	natural-Ectoplacental cone	6.49013	7.71923
NE75_2_TGCACCAGTCGACGGCTGCTATTT	natural	E75-	natural-Surface ectoderm	-6.02115	4.01552
NE75_2_TGCACCAGTCGACGGCTTGATCTA	natural	E75-	natural-Epiblast	-6.02355	5.60247
NE75_2_TGCCGGTATCGACGGCAACTTAGC	natural	E75-	natural-Epiblast	-6.12657	5.26987
NE75_2_TGCCGGTATCGACGGCAATGACCC	natural	E75-	natural-Epiblast	-6.27842	3.31728
NE75_2_TGCCGGTATCGACGGCAATGTTTG	natural	E75-	natural-Epiblast	-6.07317	5.43621
NE75_2_TGCCGGTATCGACGGCAGTGATGC	natural	E75-	natural-CLE/NMP	-7.08619	3.0795
NE75_2_TGCCGGTATCGACGGCCCGCAACT	natural	E75-	natural-Epiblast	-6.1473	4.9113
NE75_2_TGCGACTATCGACGGCCGAACGTA	natural	E75-	natural-Epiblast	-6.30038	5.09992
NE75_2_TGCGACTATCGACGGCGTTCTGTT	natural	E75-	natural-Epiblast	-5.89064	5.19832
NE75_2_TGCGACTATCGACGGCTCTAGCAG	natural	E75-	natural-Ectoplacental cone	5.34641	7.78783
NE75_2_TGCTGACGTCGACGGCACGCCATT	natural	E75-	natural-AVE	4.63349	-4.85871
NE75_2_TGCTGACGTCGACGGCATCCCACG	natural	E75-	natural-Definitive endoderm	3.61884	-5.67732
NE75_2_TGCTGACGTCGACGGCGCAACCTG	natural	E75-	natural-Epiblast	-6.05222	3.17571
NE75_2_TGCTTCATTCGACGGCACTCACCG	natural	E75-	natural-ExE VE	6.96637	-7.48487
NE75_2_TGCTTCATTCGACGGCATCCGCTA	natural	E75-	natural-VE	7.41929	-3.57224
NE75_2_TGCTTCATTCGACGGCGAACGATT	natural	E75-	natural-ExE ectoderm	4.60056	7.7604
NE75_2_TGCTTCATTCGACGGCGCAACCTG	natural	E75-	natural-CLE/NMP	-7.03961	2.77958
NE75_2_TGCTTCATTCGACGGCGCCTCTTT	natural	E75-	natural-Nascent mesoderm	-5.61585	0.485816
NE75_2_TGCTTCATTCGACGGCGTGTAACC	natural	E75-	natural-Epiblast	-6.07348	3.6803
NE75_2_TGCTTCATTCGACGGCTCCGTCCA	natural	E75-	natural-Nascent mesoderm	-5.87305	0.0441496
NE75_2_TGCTTGGGTCGACGGCACACTAAG	natural	E75-	natural-Ectoplacental cone	6.21288	7.68429
NE75_2_TGCTTGGGTCGACGGCACAGCGGA	natural	E75-	natural-Primitive streak	-8.49025	2.89226
NE75_2_TGCTTGGGTCGACGGCCCTCGTCT	natural	E75-	natural-Mesenchyme	-1.87691	-1.58913
NE75_2_TGCTTGGGTCGACGGCCGAGATGT	natural	E75-	natural-Epiblast	-6.00848	5.32529
NE75_2_TGCTTGGGTCGACGGCGGGAACGA	natural	E75-	natural-Surface ectoderm	-3.27877	4.22831
NE75_2_TGCTTGGGTCGACGGCTACTTGTG	natural	E75-	natural-Epiblast	-6.46905	4.9653
NE75_2_TGCTTGGGTCGACGGCTGCGACAG	natural	E75-	natural-Cardiac mesoderm	-4.56157	-1.65106
NE75_2_TGCTTGGGTCGACGGCTTATAGCC	natural	E75-	natural-Somites	-7.22775	0.133835
NE75_2_TGGAAAGCTCGACGGCAAGTAATC	natural	E75-	natural-Epiblast	-6.46263	5.797
NE75_2_TGGAAAGCTCGACGGCAGAGACTA	natural	E75-	natural-VE	6.71729	-3.23861
NE75_2_TGGAAAGCTCGACGGCCCCTTCAG	natural	E75-	natural-Notochord	-8.78245	2.94252
NE75_2_TGGAAAGCTCGACGGCCTACTTGT	natural	E75-	natural-Primitive streak	-4.9141	5.14088
NE75_2_TGGAAAGCTCGACGGCCTAGATTG	natural	E75-	natural-Epiblast	-5.94807	5.45592
NE75_2_TGGAAAGCTCGACGGCTTTGTGTC	natural	E75-	natural-CLE/NMP	-7.25773	4.99636
NE75_2_TGGACGGATCGACGGCATCCGCTA	natural	E75-	natural-ExE ectoderm	5.48523	7.25946
NE75_2_TGGACGGATCGACGGCATGCATGG	natural	E75-	natural-Nascent mesoderm	-5.75234	-0.513589
NE75_2_TGGACGGATCGACGGCCAGTCCCT	natural	E75-	natural-Nascent mesoderm	-5.65196	0.347258
NE75_2_TGGACGGATCGACGGCCGTGCTAG	natural	E75-	natural-Parietal endoderm	-6.91617	-6.69838
NE75_2_TGGACGGATCGACGGCTAAATAGG	natural	E75-	natural-Epiblast	-6.13845	4.89508
NE75_2_TGGACGGATCGACGGCTGAGGTCT	natural	E75-	natural-ExE ectoderm	4.72993	7.473
NE75_2_TGGACGGATCGACGGCTGGCCTGT	natural	E75-	natural-ExE VE	7.53529	-6.02862
NE75_2_TGGCTAGTTCGACGGCTCGTCATG	natural	E75-	natural-ExE ectoderm	4.44118	7.63547
NE75_2_TGGGAATTTCGACGGCATCAAGTG	natural	E75-	natural-ExE VE	7.94993	-5.7909
NE75_2_TGGGAATTTCGACGGCCTTCAGGT	natural	E75-	natural-Nascent mesoderm	-6.81877	-0.871677
NE75_2_TGGGAATTTCGACGGCGGTCTGAC	natural	E75-	natural-ExE ectoderm	4.31168	7.31017
NE75_2_TGGTGTCTTCGACGGCAGGTTGTG	natural	E75-	natural-VE	7.32419	-4.03087
NE75_2_TGGTGTCTTCGACGGCCGTATTTC	natural	E75-	natural-ExE VE	7.28982	-5.52546
NE75_2_TGGTGTCTTCGACGGCCTAGATTG	natural	E75-	natural-Definitive endoderm	2.92307	-5.65427
NE75_2_TGGTGTCTTCGACGGCGAACGATT	natural	E75-	natural-VE	6.91166	-3.17083
NE75_2_TGGTGTCTTCGACGGCGAAGGCTT	natural	E75-	natural-CLE/NMP	-7.02865	3.54677
NE75_2_TGGTGTCTTCGACGGCTTGTGACT	natural	E75-	natural-VE	7.79463	-4.85598
NE75_2_TGGTTAACTCGACGGCAATTCCCA	natural	E75-	natural-Ectoplacental cone	6.78144	7.56058
NE75_2_TGGTTAACTCGACGGCCAGTTTGC	natural	E75-	natural-VE	7.29836	-6.97141
NE75_2_TGGTTAACTCGACGGCGGCATGCT	natural	E75-	natural-Nascent mesoderm	-6.50062	0.0795399
NE75_2_TGGTTAACTCGACGGCTCCAGTCC	natural	E75-	natural-Nascent mesoderm	-6.74198	-0.656687
NE75_2_TGGTTAACTCGACGGCTGCTCCGT	natural	E75-	natural-Definitive endoderm	3.23673	-5.08649
NE75_2_TGGTTAACTCGACGGCTTCCGCTC	natural	E75-	natural-Endothelium	2.80773	2.69588
NE75_2_TGTTATCATCGACGGCACACTAAG	natural	E75-	natural-Epiblast	-6.36975	5.60788
NE75_2_TGTTATCATCGACGGCACTCACCG	natural	E75-	natural-Endothelium	2.63697	2.26421
NE75_2_TGTTATCATCGACGGCATCCGCTA	natural	E75-	natural-Endothelium	3.49499	2.51159
NE75_2_TGTTATCATCGACGGCATGCGGAT	natural	E75-	natural-Nascent mesoderm	-6.4085	0.108505
NE75_2_TGTTATCATCGACGGCCACGGACT	natural	E75-	natural-ExE ectoderm	5.32586	7.34491
NE75_2_TGTTATCATCGACGGCCAGACCAT	natural	E75-	natural-ExE VE	7.9428	-5.41631
NE75_2_TGTTATCATCGACGGCCTTAGGTA	natural	E75-	natural-VE	6.66705	-2.95921
NE75_2_TGTTATCATCGACGGCGAGCCCAT	natural	E75-	natural-ExE VE	7.722	-5.15128
NE75_2_TGTTATCATCGACGGCGGAAACAG	natural	E75-	natural-ExE VE	6.91838	-7.66288
NE75_1_AAACAAACTGCGAAGGAATTCCCA	natural	E75-	natural-Epiblast	-6.09257	5.72444
NE75_1_AAACAAACTGCGAAGGCTGTTCTT	natural	E75-	natural-Posterior lateral plate mesoderm	-4.60785	0.332815
NE75_1_AAACAAACTGCGAAGGGGTTAGTG	natural	E75-	natural-Mesenchyme	-2.12828	-1.02216
NE75_1_AAACAAACTGCGAAGGGTGTAACC	natural	E75-	natural-Endothelium	3.11592	2.60651
NE75_1_AAACAAACTGCGAAGGTAAATAGG	natural	E75-	natural-Posterior lateral plate mesoderm	-7.43395	-6.97323
NE75_1_AAACACGGTGCGAAGGATCAGCGC	natural	E75-	natural-Megakaryocytes	7.1431	-0.947218
NE75_1_AAACACGGTGCGAAGGATCTTTGT	natural	E75-	natural-ExE ectoderm	4.25207	8.17274
NE75_1_AAACACGGTGCGAAGGGCAGGGTA	natural	E75-	natural-Epiblast	-5.82334	5.22732
NE75_1_AAACACGGTGCGAAGGTTATCTGT	natural	E75-	natural-Erythroid progenitors	8.11821	-4.60709
NE75_1_AAACACGGTGCGAAGGTTGATTCT	natural	E75-	natural-VE	7.11474	-6.08485
NE75_1_AAACACTATGCGAAGGAATGTTTG	natural	E75-	natural-Epiblast	-6.20136	5.33283
NE75_1_AAACACTATGCGAAGGAGAACGGG	natural	E75-	natural-Epiblast	-4.99203	5.38474
NE75_1_AAACACTATGCGAAGGATGCATGG	natural	E75-	natural-Epiblast	-5.59599	6.5411
NE75_1_AAACACTATGCGAAGGATTCAGTA	natural	E75-	natural-Definitive endoderm	-8.00982	1.91656
NE75_1_AAACACTATGCGAAGGCGAACGTA	natural	E75-	natural-Epiblast	-5.69051	3.33096
NE75_1_AAACACTATGCGAAGGCGTGGATA	natural	E75-	natural-Mesenchyme	-1.25479	-2.3781
NE75_1_AAACACTATGCGAAGGGAACGATT	natural	E75-	natural-ExE VE	6.94541	-5.69982
NE75_1_AAACACTATGCGAAGGGACGATGG	natural	E75-	natural-AVE	3.68534	-4.91907
NE75_1_AAACACTATGCGAAGGGCACCTCT	natural	E75-	natural-Endothelium	2.96336	2.65105
NE75_1_AAACACTATGCGAAGGTCACGTTT	natural	E75-	natural-Mesenchyme	-2.16277	-0.86907
NE75_1_AAACACTATGCGAAGGTTCCAGAC	natural	E75-	natural-CLE/NMP	-6.7549	4.27329
NE75_1_AAACCGCCTGCGAAGGAGCACCAC	natural	E75-	natural-Mesenchyme	-2.42884	-0.557606
NE75_1_AAACCGCCTGCGAAGGATTGGGCC	natural	E75-	natural-Posterior lateral plate mesoderm	-3.65002	0.312523
NE75_1_AAACCGCCTGCGAAGGGCCAAGAT	natural	E75-	natural-ExE VE	7.82201	-5.46887
NE75_1_AAACCGCCTGCGAAGGGTATGAGT	natural	E75-	natural-Erythroid progenitors	7.47759	-5.22567
NE75_1_AAACGATCTGCGAAGGCCGCTGTT	natural	E75-	natural-ExE VE	7.138	-7.22369
NE75_1_AAACGATCTGCGAAGGCGGCTTAC	natural	E75-	natural-Mesenchyme	-2.53104	-0.361245
NE75_1_AAACGATCTGCGAAGGCTAGATTG	natural	E75-	natural-ExE VE	-2.32019	-1.67363
[truncated: 24,748 more rows]

## Sheet: Fig.1f
	UMI_count	gene_count	sample_ID	UMAP_1	UMAP_2	celltype	batch	stage	condition	sample_resource
nextseq_1_PA-01A_S1.TGCAAGGTTCAAGGAGGTC	630	538	NE-E9.5-2	2.26543	-4.74306	Paraxial mesoderm	nextseq_1	E9.5	WT	NE
nextseq_1_PA-01A_S1.ACCATGATTTGGCCGTAGTC	1082	820	ETiX-Day8-failed-4	-2.68988	-6.30295	Neuroectoderm	nextseq_1	Day8	Failed	ETiX
nextseq_1_PA-01A_S1.AGAGCATGTGATCGCTTCT	709	570	ETiX-Day8-failed-3	8.10496	-7.7904	Amniotic mesoderm	nextseq_1	Day8	Failed	ETiX
nextseq_1_PA-01A_S1.ATCTGATGATAGCTCTCCTC	496	407	ETiX-Day8-failed-3	6.95746	7.93614	Endothelium	nextseq_1	Day8	Failed	ETiX
nextseq_1_PA-01A_S1.TTACCTAAGTGTATCATCGA	528	408	ETiX-Day8-3	-11.7476	2.1895	Parietal endoderm	nextseq_1	Day8	WT	ETiX
nextseq_1_PA-01A_S1.TAGAACCAATTTATTCTGAG	579	473	ETiX-Day8-1	1.27487	-5.65243	Paraxial mesoderm	nextseq_1	Day8	WT	ETiX
nextseq_1_PA-01A_S1.ACAGGTATTTGCCGCAACGA	511	407	ETiX-Day8-Pax6neg-1	7.40063	-5.76909	Amniotic mesoderm	nextseq_1	Day8	Pax6neg	ETiX
nextseq_1_PA-01A_S1.AGAGATGAATAGCTTATCCG	466	387	ETiX-Day8-2	4.01413	-2.5509	Early development	nextseq_1	Day8	WT	ETiX
nextseq_1_PA-01A_S1.AAGACCTTATTATATACTAA	350	303	ETiX-Day8-4	8.0076	-5.79922	Amniotic mesoderm	nextseq_1	Day8	WT	ETiX
nextseq_1_PA-01A_S1.CGGTAAGGTAGTAACGGTC	310	280	ETiX-Day8-3	-0.832873	-5.5534	Neuroectoderm	nextseq_1	Day8	WT	ETiX
nextseq_1_PA-01A_S1.AAGGATATGTCATCAGAATG	781	573	ETiX-Day8-3	-12.645	4.09055	Parietal endoderm	nextseq_1	Day8	WT	ETiX
nextseq_1_PA-01A_S1.AGATTGGTTTGGCGAACTCG	797	674	ETiX-Day6-1	-2.19442	-0.524266	Early development	nextseq_1	Day6	WT	ETiX
nextseq_1_PA-01A_S1.CTGAGCATTTAACTGGTTA	713	595	NE-E9.5-1	4.41202	-5.91622	Cardiac mesoderm	nextseq_1	E9.5	WT	NE
nextseq_1_PA-01A_S1.AACGTAATCTACTTAACCTT	1191	894	ETiX-Day8-4	7.86524	-7.56601	Amniotic mesoderm	nextseq_1	Day8	WT	ETiX
nextseq_1_PA-01A_S1.ATTAGGTACTCCGCTGCCAG	545	454	ETiX-Day8-3	-5.94067	-7.27665	Surface ectoderm	nextseq_1	Day8	WT	ETiX
nextseq_1_PA-01A_S1.ATATGGATCTGGCAGACGCC	1144	859	NE-E8.5	-0.705454	-3.61501	Neuromesodermal progenitors	nextseq_1	E8.5	WT	NE
nextseq_1_PA-01A_S1.ATTAGGTACTATGGAATTGG	574	482	NE-E9.5-2	-3.04919	4.89069	Extraembryonic ectoderm	nextseq_1	E9.5	WT	NE
nextseq_1_PA-01A_S1.AGATTCAACTACCGGAATTA	480	423	NE-E9.5-2	3.84267	-6.53779	Cardiac mesoderm	nextseq_1	E9.5	WT	NE
nextseq_1_PA-01A_S1.AAATTCCTCTGGCCGTAGTC	424	362	ETiX-Day8-failed-4	1.52733	-3.43895	Paraxial mesoderm	nextseq_1	Day8	Failed	ETiX
nextseq_1_PA-01A_S1.ATCTGATGATGTATCATCGA	382	317	ETiX-Day8-3	-4.19431	8.93977	Extraembryonic ectoderm	nextseq_1	Day8	WT	ETiX
nextseq_1_PA-01A_S1.AACGTAATCTCGGTTGCGCG	1812	1279	ETiX-Day8-failed-4	4.81182	-7.33466	Cardiac mesoderm	nextseq_1	Day8	Failed	ETiX
nextseq_1_PA-01A_S1.ATTGAGGAATTGCGGACCTA	304	238	ETiX-Day8-failed-3	7.22612	7.73712	Endothelium	nextseq_1	Day8	Failed	ETiX
nextseq_1_PA-01A_S1.GGTACCATTGTTCGTCAGA	1652	1167	ETiX-Day8-Pax6neg-2	1.76618	-4.26408	Paraxial mesoderm	nextseq_1	Day8	Pax6neg	ETiX
nextseq_1_PA-01A_S1.TCCTATAAGTATATTGATAC	686	596	NE-E8.75	-4.90838	5.50418	Extraembryonic ectoderm	nextseq_1	E8.75	WT	NE
nextseq_1_PA-01A_S1.CAGCAAGTTAACCTGGTCT	348	306	ETiX-Day8-5	-2.09614	-5.5755	Neuroectoderm	nextseq_1	Day8	WT	ETiX
nextseq_1_PA-01A_S1.ACTGGACCTCGGTTGCGCG	437	382	ETiX-Day8-failed-4	-0.458369	-5.65331	Neuroectoderm	nextseq_1	Day8	Failed	ETiX
nextseq_1_PA-01A_S1.AAGTACGTTTCGGTTGCGCG	342	297	ETiX-Day8-failed-4	6.36367	-1.80663	Allantois	nextseq_1	Day8	Failed	ETiX
nextseq_1_PA-01A_S1.ACTGAATACTGTAGCTCCAT	545	477	ETiX-Day8-3	-2.12177	-5.64558	Neuroectoderm	nextseq_1	Day8	WT	ETiX
nextseq_1_PA-01A_S1.GGTACCATTTTACTTGGAA	820	665	ETiX-Day8-failed-4	2.48028	-2.73113	Neuromesodermal progenitors	nextseq_1	Day8	Failed	ETiX
nextseq_1_PA-01A_S1.AACGAGCGTTTCTTCCGGT	530	447	NE-E8	-10.1674	-1.62902	Visceral endoderm	nextseq_1	E8	WT	NE
nextseq_1_PA-01A_S1.ATAATCCTGTGCTCAGCCGG	408	338	NE-E9.5-2	9.44705	-5.89272	Amniotic mesoderm	nextseq_1	E9.5	WT	NE
nextseq_1_PA-01A_S1.AACTGGCATCATAGTTCGG	641	546	ETiX-Day6-failed-1	-8.60841	-1.3666	Visceral endoderm	nextseq_1	Day6	Failed	ETiX
nextseq_1_PA-01A_S1.ACTTCCGTTGTCCTTAAGA	939	780	NE-E8.75	-2.51409	7.52786	Extraembryonic ectoderm	nextseq_1	E8.75	WT	NE
nextseq_1_PA-01A_S1.ACAATGCTATGGTATCCGCC	340	302	ETiX-Day8-failed-1	-2.70244	-1.51949	Early development	nextseq_1	Day8	Failed	ETiX
nextseq_1_PA-01A_S1.TTATCCGCTCGGTTATGCC	898	738	NE-E8.75	-1.59581	-6.34763	Neuroectoderm	nextseq_1	E8.75	WT	NE
nextseq_1_PA-01A_S1.CTGAGCATTCCTTGGTCCA	923	743	NE-E8.75	6.78019	-0.697425	Allantois	nextseq_1	E8.75	WT	NE
nextseq_1_PA-01A_S1.CAAGCAACTGTCCTTAAGA	650	534	NE-E8.75	9.88287	-5.88715	Amniotic mesoderm	nextseq_1	E8.75	WT	NE
nextseq_1_PA-01A_S1.CTGATAGGTACTAGAGAGT	522	449	NE-E8	8.6667	7.287	Endothelium	nextseq_1	E8	WT	NE
nextseq_1_PA-01A_S1.TGCTGGATTATGGAATTGG	456	389	NE-E9.5-2	9.13414	-6.66162	Amniotic mesoderm	nextseq_1	E9.5	WT	NE
nextseq_1_PA-01A_S1.TTGACCAGTGGTATCCGCC	619	518	ETiX-Day8-failed-1	3.60438	10.9771	Primitive erythroid cells	nextseq_1	Day8	Failed	ETiX
nextseq_1_PA-01A_S1.TTCTCATTGTGCTGGAACTT	554	465	ETiX-Day8-4	9.26609	8.75483	Endothelium	nextseq_1	Day8	WT	ETiX
nextseq_1_PA-01A_S1.ATGCATTCATTCAAGCCGAT	368	339	ETiX-Day6-1	-3.32951	4.03222	Extraembryonic ectoderm	nextseq_1	Day6	WT	ETiX
nextseq_1_PA-01A_S1.AACTTGGATTGCTCAGCCGG	922	768	NE-E9.5-2	8.26375	-7.68931	Amniotic mesoderm	nextseq_1	E9.5	WT	NE
nextseq_1_PA-01A_S1.CGAATGAGTAATTAAGACT	842	637	ETiX-Day8-5	6.82572	-4.27317	Amniotic mesoderm	nextseq_1	Day8	WT	ETiX
nextseq_1_PA-01A_S1.TCAGCTTCTATTCGACCAA	305	272	ETiX-Day6-failed-1	-2.52022	3.91329	Extraembryonic ectoderm	nextseq_1	Day6	Failed	ETiX
nextseq_1_PA-01A_S1.CCAGCCTTTGGACTACTAC	686	539	NE-E8.75	9.65666	-6.71187	Amniotic mesoderm	nextseq_1	E8.75	WT	NE
nextseq_1_PA-01A_S1.ATGCATTCATGGTAGGTTAG	1498	1050	ETiX-Day8-failed-4	4.4659	-7.08903	Cardiac mesoderm	nextseq_1	Day8	Failed	ETiX
nextseq_1_PA-01A_S1.CAGTATCCTTAGATCTACT	714	579	ETiX-Day8-4	7.34294	-0.889221	Allantois	nextseq_1	Day8	WT	ETiX
nextseq_1_PA-01A_S1.TCTTAGTTCTCGGTTATGCC	499	439	NE-E8.75	-3.33383	4.67599	Extraembryonic ectoderm	nextseq_1	E8.75	WT	NE
nextseq_1_PA-01A_S1.TTCTTCGTTTCCATCGCGAA	1853	1289	ETiX-Day8-1	-11.8389	-0.807085	Visceral endoderm	nextseq_1	Day8	WT	ETiX
nextseq_1_PA-01A_S1.ATACCAGTTTGTCCTTAAGA	295	249	NE-E8.75	2.16095	13.8065	Primitive erythroid cells	nextseq_1	E8.75	WT	NE
nextseq_1_PA-01A_S1.ATAATCCTGTCTAACTAGAT	359	308	ETiX-Day8-2	7.04702	8.14925	Endothelium	nextseq_1	Day8	WT	ETiX
nextseq_1_PA-01A_S1.AGCTATCGTGCTAACTTGC	584	493	ETiX-Day8-failed-1	-4.85669	8.64144	Extraembryonic ectoderm	nextseq_1	Day8	Failed	ETiX
nextseq_1_PA-01A_S1.TTGATTCCTTGCCGCAACGA	1223	855	ETiX-Day8-Pax6neg-1	6.28457	-4.5054	Amniotic mesoderm	nextseq_1	Day8	Pax6neg	ETiX
nextseq_1_PA-01A_S1.AATACCGAATCATCTCTGCA	620	485	ETiX-Day8-4	7.35467	8.58155	Endothelium	nextseq_1	Day8	WT	ETiX
nextseq_1_PA-01A_S1.CTTCGACTTTAACGATCCA	390	340	ETiX-Day8-1	1.57197	-3.99026	Paraxial mesoderm	nextseq_1	Day8	WT	ETiX
nextseq_1_PA-01A_S1.AGGCGGAATGTATCATCGA	304	260	ETiX-Day8-3	2.51739	13.1996	Primitive erythroid cells	nextseq_1	Day8	WT	ETiX
nextseq_1_PA-01A_S1.TTCTTCGTTTACTTGCTAGA	657	530	ETiX-Day8-5	9.34035	6.32429	Endothelium	nextseq_1	Day8	WT	ETiX
nextseq_1_PA-01A_S1.ATTAATGCCTGTCCTTAAGA	748	613	NE-E8.75	-3.6295	5.86554	Extraembryonic ectoderm	nextseq_1	E8.75	WT	NE
nextseq_1_PA-01A_S1.ACATGGTAATACTTAACCTT	420	372	ETiX-Day8-4	-2.63945	-5.5407	Neuroectoderm	nextseq_1	Day8	WT	ETiX
nextseq_1_PA-01A_S1.TGATGCGATCAAGGAGGTC	657	562	NE-E9.5-2	7.79604	6.55306	Endothelium	nextseq_1	E9.5	WT	NE
nextseq_1_PA-01A_S1.AAGGATTACTTAGACTTCTT	859	688	ETiX-Day8-failed-2	-9.87165	-1.20869	Visceral endoderm	nextseq_1	Day8	Failed	ETiX
nextseq_1_PA-01A_S1.CCTAATGGTGTATAATACG	365	310	ETiX-Day6-failed-1	-9.10257	-1.32306	Visceral endoderm	nextseq_1	Day6	Failed	ETiX
nextseq_1_PA-01A_S1.AGATTCAACTGCCATTCTCC	360	308	ETiX-Day8-failed-3	8.05751	-6.45405	Amniotic mesoderm	nextseq_1	Day8	Failed	ETiX
nextseq_1_PA-01A_S1.CAGGACTCTGAAGATCGAG	1040	817	NE-E7.5-3	-2.68405	-0.564072	Early development	nextseq_1	E7.5	WT	NE
nextseq_1_PA-01A_S1.CAAGCAACTAGGTATACTC	349	298	ETiX-Day8-1	9.51555	-6.31003	Amniotic mesoderm	nextseq_1	Day8	WT	ETiX
nextseq_1_PA-01A_S1.AGAGCATGTGGACTACTAC	683	591	NE-E8.75	-1.74571	7.39183	Extraembryonic ectoderm	nextseq_1	E8.75	WT	NE
nextseq_1_PA-01A_S1.TAATACCAGTCCAGTTCCAA	309	262	ETiX-Day8-2	8.13992	-6.06996	Amniotic mesoderm	nextseq_1	Day8	WT	ETiX
nextseq_1_PA-01A_S1.ACGTTGCTTCTTGCAGTAG	1266	998	NE-E8	-4.84409	4.845	Extraembryonic ectoderm	nextseq_1	E8	WT	NE
nextseq_1_PA-01A_S1.CGTACCTATCCATCGCGAA	373	339	ETiX-Day8-1	-4.23844	6.49966	Extraembryonic ectoderm	nextseq_1	Day8	WT	ETiX
nextseq_1_PA-01A_S1.TGCTGGATTTTATTCTGAG	333	270	ETiX-Day8-1	7.40855	-6.1306	Amniotic mesoderm	nextseq_1	Day8	WT	ETiX
nextseq_1_PA-01A_S1.AGAAGTAAGTTTATTCTGAG	342	279	ETiX-Day8-1	-0.645022	-4.33416	Neuroectoderm	nextseq_1	Day8	WT	ETiX
nextseq_1_PA-01A_S1.TTATCCGCTCCATCGCGAA	680	549	ETiX-Day8-1	7.09295	-0.634222	Allantois	nextseq_1	Day8	WT	ETiX
nextseq_1_PA-01A_S1.ATCAGTCATTGGTACTGCCT	438	371	ETiX-Day8-Pax6neg-1	9.01184	6.27429	Endothelium	nextseq_1	Day8	Pax6neg	ETiX
nextseq_1_PA-01A_S1.AGATTCAACTGACCTTGATA	653	529	NE-E9.5-1	6.26955	-6.64674	Amniotic mesoderm	nextseq_1	E9.5	WT	NE
nextseq_1_PA-01A_S1.ACCGGTTCTAAGTAAGAGC	308	273	ETiX-Day8-failed-2	7.40984	-4.28455	Amniotic mesoderm	nextseq_1	Day8	Failed	ETiX
nextseq_1_PA-01A_S1.ACGCTTGATTAACGATCCA	1586	1122	ETiX-Day8-1	2.94802	-5.36063	Paraxial mesoderm	nextseq_1	Day8	WT	ETiX
nextseq_1_PA-01A_S1.TCGAAGGATTTACCGAGGC	772	618	ETiX-Day8-4	7.67598	-0.315842	Allantois	nextseq_1	Day8	WT	ETiX
nextseq_1_PA-01A_S1.AAATCGTTCTTTCCAACCGC	489	415	ETiX-Day6-failed-1	1.30122	-0.221867	Early development	nextseq_1	Day6	Failed	ETiX
nextseq_1_PA-01A_S1.TATTCTCCTTTTACTTGGAA	655	532	ETiX-Day8-failed-4	7.97022	-5.20419	Amniotic mesoderm	nextseq_1	Day8	Failed	ETiX
nextseq_1_PA-01A_S1.ACTTATGGTTTGCGGACCTA	563	467	ETiX-Day8-failed-3	-11.6458	-1.10938	Visceral endoderm	nextseq_1	Day8	Failed	ETiX
nextseq_1_PA-01A_S1.AACGATCATTTTATTCATTC	443	385	NE-E9.5-1	2.11105	-4.47351	Paraxial mesoderm	nextseq_1	E9.5	WT	NE
nextseq_1_PA-01A_S1.ATTCCTAGATAGGAGAGAAC	364	324	ETiX-Day6-failed-1	-0.5545	-1.17108	Early development	nextseq_1	Day6	Failed	ETiX
nextseq_1_PA-01A_S1.ACGTTGCTTGGAGGATAGC	356	306	ETiX-Day8-Pax6neg-1	-11.5131	1.93617	Parietal endoderm	nextseq_1	Day8	Pax6neg	ETiX
nextseq_1_PA-01A_S1.AAGGACGATACCGGAATTA	394	348	NE-E9.5-2	9.55595	-5.66815	Amniotic mesoderm	nextseq_1	E9.5	WT	NE
nextseq_1_PA-01A_S1.ACTGAATACTCTTGGTAATG	389	331	ETiX-Day6-failed-1	-1.73748	-2.1756	Early development	nextseq_1	Day6	Failed	ETiX
nextseq_1_PA-01A_S1.ACGGAACGTGCTCAGCCGG	681	577	NE-E9.5-2	9.32545	-6.25655	Amniotic mesoderm	nextseq_1	E9.5	WT	NE
nextseq_1_PA-01A_S1.CAACTCTCTGTCCTAGAGG	407	361	ETiX-Day8-failed-2	0.505196	-1.57027	Neuromesodermal progenitors	nextseq_1	Day8	Failed	ETiX
nextseq_1_PA-01A_S1.AACGCGTCTCAAGTCGACC	514	446	ETiX-Day6-1	0.863515	-0.0557463	Early development	nextseq_1	Day6	WT	ETiX
nextseq_1_PA-01A_S1.CGAGGCAATGGAGGCCTCC	798	634	NE-E8.75	-10.9955	-3.97425	Visceral endoderm	nextseq_1	E8.75	WT	NE
nextseq_1_PA-01A_S1.TGGTTGAATTGCTCAGCCGG	290	231	NE-E9.5-2	2.57794	13.0303	Primitive erythroid cells	nextseq_1	E9.5	WT	NE
nextseq_1_PA-01A_S1.ATTCCTAGATAGCTCTCCTC	301	262	ETiX-Day8-failed-3	7.6123	-6.12013	Amniotic mesoderm	nextseq_1	Day8	Failed	ETiX
nextseq_1_PA-01A_S1.TTCGTTCCTTGAGTCTGGC	1870	1254	ETiX-Day8-failed-1	7.37739	-7.33389	Amniotic mesoderm	nextseq_1	Day8	Failed	ETiX
nextseq_1_PA-01A_S1.TAATACCAGTATCCATGACT	786	637	ETiX-Day8-4	8.03335	7.55482	Endothelium	nextseq_1	Day8	WT	ETiX
nextseq_1_PA-01A_S1.ATATCTGGATTTCATAGGAC	561	452	ETiX-Day8-failed-2	4.73097	-5.87393	Cardiac mesoderm	nextseq_1	Day8	Failed	ETiX
nextseq_1_PA-01A_S1.ATAGTTGACTCAAGTCGACC	361	312	ETiX-Day6-1	-10.5843	3.10749	Parietal endoderm	nextseq_1	Day6	WT	ETiX
nextseq_1_PA-01A_S1.ACGATATCATCGTCGCAGCC	618	475	NE-E8.75	-3.58018	8.91978	Extraembryonic ectoderm	nextseq_1	E8.75	WT	NE
nextseq_1_PA-01A_S1.GCGTACTTTTCTAATAGTA	1045	757	ETiX-Day8-failed-1	-12.864	3.58031	Parietal endoderm	nextseq_1	Day8	Failed	ETiX
nextseq_1_PA-01A_S1.ATACCAGTTTCAGGAGGAGA	549	459	NE-E9.5-2	-0.527554	7.84524	Extraembryonic ectoderm	nextseq_1	E9.5	WT	NE
nextseq_1_PA-01A_S1.AGGATAATCTGTCCTTAAGA	845	640	NE-E8.75	-9.89721	-4.11616	Visceral endoderm	nextseq_1	E8.75	WT	NE
nextseq_1_PA-01A_S1.ATAACTTCCTGGTATCCGCC	780	633	ETiX-Day8-failed-1	-4.97267	9.27293	Extraembryonic ectoderm	nextseq_1	Day8	Failed	ETiX
nextseq_1_PA-01A_S1.CAGATCAGTCTAACTAGAT	774	587	ETiX-Day8-2	7.18432	-4.9975	Amniotic mesoderm	nextseq_1	Day8	WT	ETiX
nextseq_1_PA-01A_S1.ATTGAGGAATGCCGCAACGA	768	593	ETiX-Day8-Pax6neg-1	1.76275	-5.51656	Paraxial mesoderm	nextseq_1	Day8	Pax6neg	ETiX
nextseq_1_PA-01A_S1.CAGTATCCTGAGCATCATT	686	558	NE-E9.5-2	-4.89996	9.78222	Extraembryonic ectoderm	nextseq_1	E9.5	WT	NE
nextseq_1_PA-01A_S1.ATACTACTCTCTAACTAGAT	345	291	ETiX-Day8-2	-10.8213	-1.94151	Visceral endoderm	nextseq_1	Day8	WT	ETiX
nextseq_1_PA-01A_S1.AGGCTCGTTCCTTGGTCCA	1126	869	NE-E8.75	-5.96205	-6.92238	Surface ectoderm	nextseq_1	E8.75	WT	NE
nextseq_1_PA-01A_S1.AATCCAGTATTGAGTCTGGC	382	311	ETiX-Day8-failed-1	-11.5247	1.23155	Visceral endoderm	nextseq_1	Day8	Failed	ETiX
nextseq_1_PA-01A_S1.CGGAACCTTACTAGAGAGT	487	414	NE-E8	1.43329	-4.29633	Paraxial mesoderm	nextseq_1	E8	WT	NE
nextseq_1_PA-01A_S1.TTCCATCTTTGGCTGAGCTC	521	405	ETiX-Day8-failed-3	9.36093	-6.11996	Amniotic mesoderm	nextseq_1	Day8	Failed	ETiX
nextseq_1_PA-01A_S1.ATATCCTACTCCATCGCGAA	364	313	ETiX-Day8-1	-4.0546	7.58419	Extraembryonic ectoderm	nextseq_1	Day8	WT	ETiX
nextseq_1_PA-01A_S1.CAGCAAGTTAGGTATACTC	519	445	ETiX-Day8-1	2.85978	-4.36773	Paraxial mesoderm	nextseq_1	Day8	WT	ETiX
nextseq_1_PA-01A_S1.AGTCGCATTTCTAATAGTA	405	334	ETiX-Day8-failed-1	-12.4439	4.89182	Parietal endoderm	nextseq_1	Day8	Failed	ETiX
nextseq_1_PA-01A_S1.TTGATTCCTTGCTCAGCCGG	1303	1016	NE-E9.5-2	9.87023	8.1254	Endothelium	nextseq_1	E9.5	WT	NE
nextseq_1_PA-01A_S1.ACGTTGCTTTTATTCATTC	829	659	NE-E9.5-1	-11.8135	-1.88521	Visceral endoderm	nextseq_1	E9.5	WT	NE
nextseq_1_PA-01A_S1.AGTATTAGCTATCGGCTATC	366	307	NE-E8.5	-0.86277	-4.02426	Neuroectoderm	nextseq_1	E8.5	WT	NE
nextseq_1_PA-01A_S1.AATCCAGTATGGCAGACGCC	642	528	NE-E8.5	-11.9549	-1.38079	Visceral endoderm	nextseq_1	E8.5	WT	NE
nextseq_1_PA-01A_S1.TTGACCAGTCGGTTATGCC	1053	810	NE-E8.75	-3.18842	8.44327	Extraembryonic ectoderm	nextseq_1	E8.75	WT	NE
nextseq_1_PA-01A_S1.TCCTAACTTTGGCAGACGCC	635	522	NE-E8.5	-1.18683	8.25543	Extraembryonic ectoderm	nextseq_1	E8.5	WT	NE
nextseq_1_PA-01A_S1.CTAACGACTTAGACTTCTT	1153	939	ETiX-Day8-failed-2	-4.83553	6.82014	Extraembryonic ectoderm	nextseq_1	Day8	Failed	ETiX
nextseq_1_PA-01A_S1.TGAATCTGATTCGCTAAGCA	633	514	ETiX-Day8-2	7.75836	-7.31171	Amniotic mesoderm	nextseq_1	Day8	WT	ETiX
nextseq_1_PA-01A_S1.TGATGCGATTTATTCTGAG	1231	868	ETiX-Day8-1	6.92155	-2.36765	Amniotic mesoderm	nextseq_1	Day8	WT	ETiX
nextseq_1_PA-01A_S1.AGGCTCGTTGAGCATCATT	454	387	NE-E9.5-2	6.84112	-1.94568	Allantois	nextseq_1	E9.5	WT	NE
nextseq_1_PA-01A_S1.CAAGCAACTGGACTACTAC	613	529	NE-E8.75	-4.6742	5.4228	Extraembryonic ectoderm	nextseq_1	E8.75	WT	NE
nextseq_1_PA-01A_S1.AAGGATATGTGTCCTAGAGG	670	539	ETiX-Day8-failed-2	7.82843	-4.80202	Amniotic mesoderm	nextseq_1	Day8	Failed	ETiX
nextseq_1_PA-01A_S1.AGTCGCATTAATACCATCC	314	269	ETiX-Day8-failed-1	5.80906	-1.66731	Allantois	nextseq_1	Day8	Failed	ETiX
nextseq_1_PA-01A_S1.AGAGCATGTTCCAATCATC	719	607	NE-E8.5	7.31179	7.97105	Endothelium	nextseq_1	E8.5	WT	NE
nextseq_1_PA-01A_S1.AAAGCTGATTATTCAGGTAC	992	766	ETiX-Day8-failed-4	7.74906	6.89961	Endothelium	nextseq_1	Day8	Failed	ETiX
nextseq_1_PA-01A_S1.CCAGCCTTTCCAGTTCCAA	715	550	ETiX-Day8-2	9.69436	-6.16662	Amniotic mesoderm	nextseq_1	Day8	WT	ETiX
nextseq_1_PA-01A_S1.ATACCAGTTTGGAGGCCTCC	622	547	NE-E8.75	-4.20232	5.80261	Extraembryonic ectoderm	nextseq_1	E8.75	WT	NE
nextseq_1_PA-01A_S1.AAACCATAGTCGGTTATGCC	815	636	NE-E8.75	7.71104	-0.890777	Allantois	nextseq_1	E8.75	WT	NE
nextseq_1_PA-01A_S1.TATAAGAGGTTCGCTAAGCA	421	371	ETiX-Day8-2	6.93968	7.9281	Endothelium	nextseq_1	Day8	WT	ETiX
nextseq_1_PA-01A_S1.AGATTCAACTACCTGGCCAA	1619	1164	ETiX-Day8-5	-7.26626	-2.33575	Gut	nextseq_1	Day8	WT	ETiX
nextseq_1_PA-01A_S1.AAGTTCTTGTCAGGAGGAGA	310	268	NE-E9.5-2	9.3063	-5.75718	Amniotic mesoderm	nextseq_1	E9.5	WT	NE
nextseq_1_PA-01A_S1.TCTTAGTTCTGCTCAGCCGG	1439	1042	NE-E9.5-2	8.42119	-7.70957	Amniotic mesoderm	nextseq_1	E9.5	WT	NE
nextseq_1_PA-01A_S1.TCAGCTTCTTAACTGGTTA	370	313	NE-E9.5-1	9.73639	8.8114	Endothelium	nextseq_1	E9.5	WT	NE
nextseq_1_PA-01A_S1.AGGCGGAATGCTCAGCCGG	573	504	NE-E9.5-2	-3.29681	-4.55428	Surface ectoderm	nextseq_1	E9.5	WT	NE
nextseq_1_PA-01A_S1.ACATTCGTATATATTGATAC	941	730	NE-E8.75	7.83746	8.19862	Endothelium	nextseq_1	E8.75	WT	NE
nextseq_1_PA-01A_S1.CCATCGTCTCCAGTCCTCT	735	598	NE-E8	-9.69302	-1.15819	Visceral endoderm	nextseq_1	E8	WT	NE
nextseq_1_PA-01A_S1.TATTCTCCTTGCTCAGCCGG	1177	883	NE-E9.5-2	-13.2789	4.27702	Parietal endoderm	nextseq_1	E9.5	WT	NE
nextseq_1_PA-01A_S1.AAGGATATGTAGAGCCAAGG	990	778	ETiX-Day8-Pax6neg-1	-5.3889	5.29775	Extraembryonic ectoderm	nextseq_1	Day8	Pax6neg	ETiX
nextseq_1_PA-01A_S1.ATCTTCAGATCCGATTCCTG	313	276	ETiX-Day8-2	8.94669	-5.32585	Amniotic mesoderm	nextseq_1	Day8	WT	ETiX
nextseq_1_PA-01A_S1.TAATCAGCTTCGGTTATGCC	1355	1043	NE-E8.75	-4.86739	5.7917	Extraembryonic ectoderm	nextseq_1	E8.75	WT	NE
nextseq_1_PA-01A_S1.GGCGTTAATCCATAAGTCC	667	554	ETiX-Day8-1	-12.1793	-2.18135	Visceral endoderm	nextseq_1	Day8	WT	ETiX
nextseq_1_PA-01A_S1.ATCTGATGATTAACGATCCA	308	258	ETiX-Day8-1	-11.928	2.93724	Parietal endoderm	nextseq_1	Day8	WT	ETiX
nextseq_1_PA-01A_S1.AAGACCTTATTCGCTAAGCA	415	351	ETiX-Day8-2	5.282	-5.79826	Cardiac mesoderm	nextseq_1	Day8	WT	ETiX
nextseq_1_PA-01A_S1.AGAGCATGTCCATCGCGAA	419	363	ETiX-Day8-1	7.14882	8.42244	Endothelium	nextseq_1	Day8	WT	ETiX
nextseq_1_PA-01A_S1.CTGAGCATTATAAGGAGCA	385	307	ETiX-Day8-5	-11.195	3.02197	Parietal endoderm	nextseq_1	Day8	WT	ETiX
nextseq_1_PA-01A_S1.CGTTGATCTCATCAGAATG	358	321	ETiX-Day8-3	1.35986	-5.24624	Paraxial mesoderm	nextseq_1	Day8	WT	ETiX
nextseq_1_PA-01A_S1.CATCAACGTGGTATCCGCC	577	491	ETiX-Day8-failed-1	-11.0283	-2.02678	Visceral endoderm	nextseq_1	Day8	Failed	ETiX
nextseq_1_PA-01A_S1.AATACCGAATCAATTACCGT	1110	802	ETiX-Day8-Pax6neg-2	10.0785	9.25526	Endothelium	nextseq_1	Day8	Pax6neg	ETiX
nextseq_1_PA-01A_S1.AGGCGGAATTATATACTAA	337	302	ETiX-Day8-4	7.11449	-6.54903	Amniotic mesoderm	nextseq_1	Day8	WT	ETiX
nextseq_1_PA-01A_S1.AACCTCATTTGTATCATCGA	357	309	ETiX-Day8-3	-3.85327	7.90973	Extraembryonic ectoderm	nextseq_1	Day8	WT	ETiX
nextseq_1_PA-01A_S1.AGAGTACCTAGTAACGGTC	834	677	ETiX-Day8-3	3.04142	13.8479	Primitive erythroid cells	nextseq_1	Day8	WT	ETiX
nextseq_1_PA-01A_S1.ACAATGCTATATCCATGACT	972	737	ETiX-Day8-4	6.39768	-4.96697	Amniotic mesoderm	nextseq_1	Day8	WT	ETiX
nextseq_1_PA-01A_S1.ATGGTAACTTGCGTTGGAGC	485	423	NE-E7.5-3	-4.15254	7.53475	Extraembryonic ectoderm	nextseq_1	E7.5	WT	NE
nextseq_1_PA-01A_S1.GTCTCTACTCAGGAGGAGA	894	742	NE-E9.5-2	2.40225	-5.09813	Paraxial mesoderm	nextseq_1	E9.5	WT	NE
nextseq_1_PA-01A_S1.TACTTGCGTTTCATAGGAC	349	297	ETiX-Day8-failed-2	-1.96177	7.11543	Extraembryonic ectoderm	nextseq_1	Day8	Failed	ETiX
nextseq_1_PA-01A_S1.ATTCAAGCATCCGCTCCGGC	844	690	NE-E7.5-2	-4.20938	5.96253	Extraembryonic ectoderm	nextseq_1	E7.5	WT	NE
nextseq_1_PA-01A_S1.CGAAGACCTGAGCATCATT	631	500	NE-E9.5-2	3.83182	-7.63994	Cardiac mesoderm	nextseq_1	E9.5	WT	NE
nextseq_1_PA-01A_S1.ATTAGTCTGTCGTAGTTACC	670	535	NE-E7.5-3	-8.9591	-2.59651	Visceral endoderm	nextseq_1	E7.5	WT	NE
nextseq_1_PA-01A_S1.AGAACTCCTTAATGAACGA	375	337	NE-E9.5-2	-4.13518	-4.82987	Surface ectoderm	nextseq_1	E9.5	WT	NE
nextseq_1_PA-01A_S1.CTCCATCATTAACTCTTAG	424	368	NE-E8	-3.32864	7.52569	Extraembryonic ectoderm	nextseq_1	E8	WT	NE
nextseq_1_PA-01A_S1.ATGCTTCCTTCCAATCATC	306	270	NE-E8.5	-1.01788	6.72636	Extraembryonic ectoderm	nextseq_1	E8.5	WT	NE
nextseq_1_PA-01A_S1.AAGGACGATTGAGTCTGGC	1546	1114	ETiX-Day8-failed-1	-3.83797	8.90521	Extraembryonic ectoderm	nextseq_1	Day8	Failed	ETiX
nextseq_1_PA-01A_S1.ATATCCTACTATATTGATAC	1019	773	NE-E8.75	-13.1714	4.4646	Parietal endoderm	nextseq_1	E8.75	WT	NE
nextseq_1_PA-01A_S1.TTGACTCAATAAGTAAGAGC	560	463	ETiX-Day8-failed-2	6.85055	-1.44699	Allantois	nextseq_1	Day8	Failed	ETiX
nextseq_1_PA-01A_S1.GGCGTTAATGCTCAGCCGG	522	446	NE-E9.5-2	-2.36898	7.21074	Extraembryonic ectoderm	nextseq_1	E9.5	WT	NE
nextseq_1_PA-01A_S1.ATTAGTCTGTGGTATCCGCC	490	427	ETiX-Day8-failed-1	-4.7256	5.22304	Extraembryonic ectoderm	nextseq_1	Day8	Failed	ETiX
nextseq_1_PA-01A_S1.TAGGAAGGTCCGTTCGGAT	292	256	ETiX-Day6-3	4.0559	9.51958	Hematoendothelial progenitors	nextseq_1	Day6	WT	ETiX
nextseq_1_PA-01A_S1.TAACGACTTTATCCATGACT	881	702	ETiX-Day8-4	2.86217	13.6417	Primitive erythroid cells	nextseq_1	Day8	WT	ETiX
nextseq_1_PA-01A_S1.AACTGGCATTCCAATCATC	364	319	NE-E8.5	-5.30607	-6.69509	Surface ectoderm	nextseq_1	E8.5	WT	NE
nextseq_1_PA-01A_S1.TAATCAGCTTATATTGATAC	328	282	NE-E8.75	-2.1481	7.20124	Extraembryonic ectoderm	nextseq_1	E8.75	WT	NE
nextseq_1_PA-01A_S1.ATGGTTGGTAGGTATACTC	500	403	ETiX-Day8-1	7.12481	7.88365	Endothelium	nextseq_1	Day8	WT	ETiX
nextseq_1_PA-01A_S1.TAACGACTTTCTTGCAGTAG	407	356	NE-E8	0.91972	-2.47647	Neuromesodermal progenitors	nextseq_1	E8	WT	NE
nextseq_1_PA-01A_S1.CGAATGAGTGCCGCAACGA	385	343	ETiX-Day8-Pax6neg-1	-4.29133	5.3303	Extraembryonic ectoderm	nextseq_1	Day8	Pax6neg	ETiX
nextseq_1_PA-01A_S1.ACGTCTAGTTTCTTCCGGT	651	565	NE-E8	1.57021	-4.27173	Paraxial mesoderm	nextseq_1	E8	WT	NE
nextseq_1_PA-01A_S1.CGTAGGCTTCATCTCTGCA	555	459	ETiX-Day8-4	9.36474	7.57107	Endothelium	nextseq_1	Day8	WT	ETiX
nextseq_1_PA-01A_S1.CGGAACCTTTAACGATCCA	911	687	ETiX-Day8-1	-1.53624	-4.80408	Neuroectoderm	nextseq_1	Day8	WT	ETiX
nextseq_1_PA-01A_S1.ACATTCGTATTAATGAACGA	709	578	NE-E9.5-2	0.725946	-5.64602	Neural crest	nextseq_1	E9.5	WT	NE
nextseq_1_PA-01A_S1.GCGTACTTTTCAACGTAAG	291	258	ETiX-Day8-Pax6neg-1	2.06548	-5.22535	Paraxial mesoderm	nextseq_1	Day8	Pax6neg	ETiX
nextseq_1_PA-01A_S1.AAACTCCAATGTAGCTCCAT	568	471	ETiX-Day8-3	-0.636389	7.80724	Extraembryonic ectoderm	nextseq_1	Day8	WT	ETiX
nextseq_1_PA-01A_S1.ACTGAATACTTTATTATGGT	417	351	ETiX-Day8-failed-2	-11.6989	-1.75896	Visceral endoderm	nextseq_1	Day8	Failed	ETiX
nextseq_1_PA-01A_S1.ATCAATACGTTGAGTCTGGC	308	251	ETiX-Day8-failed-1	-11.1327	3.9778	Parietal endoderm	nextseq_1	Day8	Failed	ETiX
nextseq_1_PA-01A_S1.AAACTGAACTTTGCTGGCAT	385	334	NE-E8	9.09958	-4.96229	Amniotic mesoderm	nextseq_1	E8	WT	NE
nextseq_1_PA-01A_S1.ACGTTGCTTCATAGTTCGG	545	480	ETiX-Day6-failed-1	-0.486123	-0.728008	Early development	nextseq_1	Day6	Failed	ETiX
nextseq_1_PA-01A_S1.ATATCCTACTGGCCGTAGTC	1406	985	ETiX-Day8-failed-4	8.0521	-3.26464	Amniotic mesoderm	nextseq_1	Day8	Failed	ETiX
nextseq_1_PA-01A_S1.AGCTATCGTTGGTCAGCCA	1661	1196	NE-E9.5-1	5.35921	-5.68276	Cardiac mesoderm	nextseq_1	E9.5	WT	NE
nextseq_1_PA-01A_S1.GGTCAGTTTAGCTTATCCG	658	533	ETiX-Day8-2	-2.42313	-6.00748	Neuroectoderm	nextseq_1	Day8	WT	ETiX
nextseq_1_PA-01A_S1.TTCTTCGTTTGCTCAGCCGG	417	364	NE-E9.5-2	-5.89533	-6.66376	Surface ectoderm	nextseq_1	E9.5	WT	NE
nextseq_1_PA-01A_S1.TATCTCGATTTAACGATCCA	710	592	ETiX-Day8-1	7.42158	-0.647199	Allantois	nextseq_1	Day8	WT	ETiX
nextseq_1_PA-01A_S1.AAGACCTTATATATTGATAC	1207	945	NE-E8.75	-4.82026	6.95074	Extraembryonic ectoderm	nextseq_1	E8.75	WT	NE
nextseq_1_PA-01A_S1.AGTATTAGCTTTATAGCAGA	381	332	ETiX-Day8-Pax6neg-2	0.716778	-2.3358	Neuromesodermal progenitors	nextseq_1	Day8	Pax6neg	ETiX
nextseq_1_PA-01A_S1.GGCGTTAATCCGCTGCCAG	740	613	ETiX-Day8-3	-5.4558	-2.46631	Gut	nextseq_1	Day8	WT	ETiX
nextseq_1_PA-01A_S1.ATTAGTCTGTTAATGAACGA	482	391	NE-E9.5-2	2.14681	13.5024	Primitive erythroid cells	nextseq_1	E9.5	WT	NE
nextseq_1_PA-01A_S1.TTATCCGCTATATTGATAC	1666	1168	NE-E8.75	-13.1597	3.86131	Parietal endoderm	nextseq_1	E8.75	WT	NE
nextseq_1_PA-01A_S1.AAGGATTACTGACCTTGATA	541	475	NE-E9.5-1	-4.10157	-3.94269	Surface ectoderm	nextseq_1	E9.5	WT	NE
nextseq_1_PA-01A_S1.AACGAGCGTCGGTTATGCC	460	398	NE-E8.75	9.85048	8.9087	Endothelium	nextseq_1	E8.75	WT	NE
nextseq_1_PA-01A_S1.AAGGCTACTCGGTTATGCC	351	291	NE-E8.75	2.59198	9.11393	Megakaryocytes	nextseq_1	E8.75	WT	NE
nextseq_1_PA-01A_S1.CCAATCCATGAGCATCATT	1439	1087	NE-E9.5-2	2.49827	-5.36406	Paraxial mesoderm	nextseq_1	E9.5	WT	NE
nextseq_1_PA-01A_S1.TTGATTCCTTCAGGAGGAGA	604	488	NE-E9.5-2	8.33113	8.26594	Endothelium	nextseq_1	E9.5	WT	NE
nextseq_1_PA-01A_S1.TGCTGGATTGGACTACTAC	472	416	NE-E8.75	7.30924	7.68965	Endothelium	nextseq_1	E8.75	WT	NE
nextseq_1_PA-01A_S1.ATTAGTCTGTGTCCTACTTG	478	404	ETiX-Day8-Pax6neg-2	5.87336	-1.94159	Allantois	nextseq_1	Day8	Pax6neg	ETiX
nextseq_1_PA-01A_S1.CTCGCATGTGATCGCTTCT	311	276	ETiX-Day8-failed-3	-5.08692	-6.43906	Surface ectoderm	nextseq_1	Day8	Failed	ETiX
nextseq_1_PA-01A_S1.ACGCTTGATTCGGCCTTAC	571	469	ETiX-Day8-failed-1	-11.9277	1.27299	Visceral endoderm	nextseq_1	Day8	Failed	ETiX
nextseq_1_PA-01A_S1.TCGAAGGATCCATCGCGAA	617	513	ETiX-Day8-1	9.20534	8.26678	Endothelium	nextseq_1	Day8	WT	ETiX
nextseq_1_PA-01A_S1.GGCTTACTTGTCCTAGAGG	295	266	ETiX-Day8-failed-2	8.06067	-4.64616	Amniotic mesoderm	nextseq_1	Day8	Failed	ETiX
nextseq_1_PA-01A_S1.ATATGGATCTCAAGGAGGTC	979	769	NE-E9.5-2	2.61453	-5.45909	Paraxial mesoderm	nextseq_1	E9.5	WT	NE
nextseq_1_PA-01A_S1.AAACCATAGTCCGTTCGGAT	495	444	ETiX-Day6-3	-2.42017	-0.813333	Early development	nextseq_1	Day6	WT	ETiX
nextseq_1_PA-01A_S1.TTATCCGCTCAATTACCGT	317	267	ETiX-Day8-Pax6neg-2	9.19134	-4.90935	Amniotic mesoderm	nextseq_1	Day8	Pax6neg	ETiX
nextseq_1_PA-01A_S1.ATGCATTCATGGCAGACGCC	469	374	NE-E8.5	-10.7886	-3.49999	Visceral endoderm	nextseq_1	E8.5	WT	NE
nextseq_1_PA-01A_S1.CGGAACCTTGCTCAGCCGG	382	332	NE-E9.5-2	-3.54288	-3.45816	Surface ectoderm	nextseq_1	E9.5	WT	NE
nextseq_1_PA-01A_S1.AGTAGCCATCCATCGCGAA	1162	870	ETiX-Day8-1	-4.03701	7.93336	Extraembryonic ectoderm	nextseq_1	Day8	WT	ETiX
nextseq_1_PA-01A_S1.GGTACCATTACTAGAGAGT	389	342	NE-E8	2.79503	11.6043	Hematoendothelial progenitors	nextseq_1	E8	WT	NE
nextseq_1_PA-01A_S1.CAGCAAGTTGGCCGTAGTC	1360	987	ETiX-Day8-failed-4	-13.0887	4.49308	Parietal endoderm	nextseq_1	Day8	Failed	ETiX
nextseq_1_PA-01A_S1.TCCTAACTTTCCATCGCGAA	465	393	ETiX-Day8-1	7.23202	7.5008	Endothelium	nextseq_1	Day8	WT	ETiX
nextseq_1_PA-01A_S1.AGTATTAGCTTAATGAACGA	527	467	NE-E9.5-2	3.29371	-5.17473	Paraxial mesoderm	nextseq_1	E9.5	WT	NE
nextseq_1_PA-01A_S1.CGTTGATCTAGAACGTCTC	1025	800	ETiX-Day8-failed-3	-4.28501	7.70864	Extraembryonic ectoderm	nextseq_1	Day8	Failed	ETiX
nextseq_1_PA-01A_S1.AAACCATAGTGGTATCCGCC	402	312	ETiX-Day8-failed-1	-12.8751	4.49666	Parietal endoderm	nextseq_1	Day8	Failed	ETiX
nextseq_1_PA-01A_S1.TGGATTCTATTAACGATCCA	298	270	ETiX-Day8-1	0.628125	-2.4109	Neuromesodermal progenitors	nextseq_1	Day8	WT	ETiX
nextseq_1_PA-01A_S1.GAGTTCTCTCGTCGCAGCC	2303	1500	NE-E8.75	6.64609	-3.91425	Amniotic mesoderm	nextseq_1	E8.75	WT	NE
nextseq_1_PA-01A_S1.ATCAGTCATTGTCCTACTTG	478	398	ETiX-Day8-Pax6neg-2	6.48712	-1.34142	Allantois	nextseq_1	Day8	Pax6neg	ETiX
nextseq_1_PA-01A_S1.ATATCCTACTTGAGTCTGGC	454	345	ETiX-Day8-failed-1	-11.7342	4.30796	Parietal endoderm	nextseq_1	Day8	Failed	ETiX
nextseq_1_PA-01A_S1.AAATTCCTCTTTATTATGGT	579	465	ETiX-Day8-failed-2	-3.81766	9.67938	Extraembryonic ectoderm	nextseq_1	Day8	Failed	ETiX
nextseq_1_PA-01A_S1.ATGGTAACTTTTACTTGGAA	513	423	ETiX-Day8-failed-4	2.85967	-9.26564	Heart field	nextseq_1	Day8	Failed	ETiX
nextseq_1_PA-01A_S1.AAGGCTACTCCGTTCCTTA	522	434	NE-E7.5-2	-2.97239	-1.33721	Early development	nextseq_1	E7.5	WT	NE
nextseq_1_PA-01A_S1.TTTGCTACTTAGGAGAGAAC	497	425	ETiX-Day6-failed-1	-9.08264	-1.04726	Visceral endoderm	nextseq_1	Day6	Failed	ETiX
nextseq_1_PA-01A_S1.ACATGGTAATGTTACGCAAG	532	450	ETiX-Day6-3	-9.33397	-0.697229	Visceral endoderm	nextseq_1	Day6	WT	ETiX
nextseq_1_PA-01A_S1.TGCAAGGTTTTACTTGGAA	342	284	ETiX-Day8-failed-4	8.76365	-5.09353	Amniotic mesoderm	nextseq_1	Day8	Failed	ETiX
nextseq_1_PA-01A_S1.TCGAGAAGTTGAGTCTGGC	1532	1133	ETiX-Day8-failed-1	6.16579	-1.29171	Allantois	nextseq_1	Day8	Failed	ETiX
nextseq_1_PA-01A_S1.TGAATCTGATCAAGGAGGTC	459	395	NE-E9.5-2	-2.94234	4.87728	Extraembryonic ectoderm	nextseq_1	E9.5	WT	NE
nextseq_1_PA-01A_S1.CAACTCTCTTAGACTTCTT	800	638	ETiX-Day8-failed-2	7.62058	-0.735447	Allantois	nextseq_1	Day8	Failed	ETiX
nextseq_1_PA-01A_S1.GCGTACTTTTCGCTAAGCA	678	509	ETiX-Day8-2	7.67643	-0.704207	Allantois	nextseq_1	Day8	WT	ETiX
nextseq_1_PA-01A_S1.TTCTCATTGTATCCATGACT	2209	1377	ETiX-Day8-4	2.85284	9.09231	Megakaryocytes	nextseq_1	Day8	WT	ETiX
nextseq_1_PA-01A_S1.CAGATCAGTAGTAACGGTC	328	294	ETiX-Day8-3	-1.30376	-5.36862	Neuroectoderm	nextseq_1	Day8	WT	ETiX
nextseq_1_PA-01A_S1.AGAGCATGTTGAGTCTGGC	663	544	ETiX-Day8-failed-1	1.94058	-2.37831	Neuromesodermal progenitors	nextseq_1	Day8	Failed	ETiX
nextseq_1_PA-01A_S1.AGAAGTAAGTTTGACTTCAG	337	300	NE-E7.5-1	-9.55024	-0.289338	Visceral endoderm	nextseq_1	E7.5	WT	NE
nextseq_1_PA-01A_S1.AGCTATCGTGGAGGCCTCC	975	779	NE-E8.75	-0.764771	-5.89808	Neuroectoderm	nextseq_1	E8.75	WT	NE
nextseq_1_PA-01A_S1.TTCGTTCCTAGGTATACTC	522	428	ETiX-Day8-1	6.33315	-1.95402	Allantois	nextseq_1	Day8	WT	ETiX
nextseq_1_PA-01A_S1.CAGTATCCTCCGATTCCTG	790	609	ETiX-Day8-2	7.42407	-0.418677	Allantois	nextseq_1	Day8	WT	ETiX
nextseq_1_PA-01A_S1.CTCGCATGTCGGTTATGCC	313	278	NE-E8.75	-1.61213	6.59421	Extraembryonic ectoderm	nextseq_1	E8.75	WT	NE
nextseq_1_PA-01A_S1.TGCAAGGTTTTAGGACCGG	1117	719	ETiX-Day8-1	-13.0209	4.57779	Parietal endoderm	nextseq_1	Day8	WT	ETiX
nextseq_1_PA-01A_S1.AGAAGTAAGTCCGCTGCCAG	311	288	ETiX-Day8-3	0.189939	-4.96509	Neural crest	nextseq_1	Day8	WT	ETiX
nextseq_1_PA-01A_S1.AGATTCAACTGGAGGCCTCC	1602	1199	NE-E8.75	8.31666	-1.29206	Allantois	nextseq_1	E8.75	WT	NE
nextseq_1_PA-01A_S1.CAAGCAACTCCTTGGTCCA	860	695	NE-E8.75	-2.48263	-5.84553	Neuroectoderm	nextseq_1	E8.75	WT	NE
nextseq_1_PA-01A_S1.CAGGACTCTGGCAGACGCC	647	545	NE-E8.5	-1.39058	-6.25641	Neuroectoderm	nextseq_1	E8.5	WT	NE
nextseq_1_PA-01A_S1.ACAATGCTATCTAGTAGTCT	741	597	ETiX-Day6-2	4.05865	-0.995217	Early development	nextseq_1	Day6	WT	ETiX
nextseq_1_PA-01A_S1.ACTTCCGTTCCATAAGTCC	1727	1222	ETiX-Day8-1	-10.503	-2.13072	Visceral endoderm	nextseq_1	Day8	WT	ETiX
nextseq_1_PA-01A_S1.AGGATAATCTGCAGGTCCGT	670	552	ETiX-Day8-Pax6neg-1	2.54618	-4.69098	Paraxial mesoderm	nextseq_1	Day8	Pax6neg	ETiX
nextseq_1_PA-01A_S1.ATTGATCGTTGGAGGCCTCC	418	368	NE-E8.75	-10.8044	-2.917	Visceral endoderm	nextseq_1	E8.75	WT	NE
nextseq_1_PA-01A_S1.TGGATTCTATTGAGTCTGGC	1425	947	ETiX-Day8-failed-1	-13.3457	4.38689	Parietal endoderm	nextseq_1	Day8	Failed	ETiX
nextseq_1_PA-01A_S1.ATATCTGGATTCGGCCTTAC	478	404	ETiX-Day8-failed-1	1.61289	-0.205874	Early development	nextseq_1	Day8	Failed	ETiX
nextseq_1_PA-01A_S1.TAGGAAGGTGTCCTAGAGG	347	304	ETiX-Day8-failed-2	7.65868	8.25325	Endothelium	nextseq_1	Day8	Failed	ETiX
nextseq_1_PA-01A_S1.GGTCAGTTTTTCTTCCGGT	848	668	NE-E8	-10.7621	-2.44211	Visceral endoderm	nextseq_1	E8	WT	NE
nextseq_1_PA-01A_S1.GTCGTAACTCGTCGCAGCC	714	598	NE-E8.75	2.08683	-2.49627	Neuromesodermal progenitors	nextseq_1	E8.75	WT	NE
nextseq_1_PA-01A_S1.GGTACCATTCTTGCAACCT	866	696	ETiX-Day6-3	1.12412	0.0140454	Early development	nextseq_1	Day6	WT	ETiX
nextseq_1_PA-01A_S1.ACGTCTAGTCAATTACCGT	630	508	ETiX-Day8-Pax6neg-2	8.95859	-7.11118	Endothelium	nextseq_1	Day8	Pax6neg	ETiX
nextseq_1_PA-01A_S1.AGTCGCATTAGCTTATCCG	1235	921	ETiX-Day8-2	8.0298	8.4044	Endothelium	nextseq_1	Day8	WT	ETiX
nextseq_1_PA-01A_S1.TTTGCTACTTGTATCATCGA	323	287	ETiX-Day8-3	6.65784	-2.65796	Allantois	nextseq_1	Day8	WT	ETiX
nextseq_1_PA-01A_S1.TATAAGAGGTCCATCGCGAA	464	417	ETiX-Day8-1	-4.86174	-5.94366	Surface ectoderm	nextseq_1	Day8	WT	ETiX
nextseq_1_PA-01A_S1.AGAACTCCTCCATCGCGAA	900	717	ETiX-Day8-1	-1.88194	-2.83179	Neuromesodermal progenitors	nextseq_1	Day8	WT	ETiX
nextseq_1_PA-01A_S1.ACATTCGTATGACCTTGATA	374	338	NE-E9.5-1	7.78359	6.80433	Endothelium	nextseq_1	E9.5	WT	NE
nextseq_1_PA-01A_S1.ATTACCATCTCCATAAGTCC	380	320	ETiX-Day8-1	-1.4915	-4.51491	Neuroectoderm	nextseq_1	Day8	WT	ETiX
nextseq_1_PA-01A_S1.ACAGGTATTTAAGACCGTTG	498	405	NE-E8.5	-3.25096	8.40119	Extraembryonic ectoderm	nextseq_1	E8.5	WT	NE
nextseq_1_PA-01A_S1.AGATTGGTTTACTATGCAAT	1288	1018	NE-E7.5-1	-1.44315	-0.254321	Early development	nextseq_1	E7.5	WT	NE
nextseq_1_PA-01A_S1.CGTACCTATTAACGATCCA	647	553	ETiX-Day8-1	8.49088	-5.64687	Amniotic mesoderm	nextseq_1	Day8	WT	ETiX
nextseq_1_PA-01A_S1.CGATTCGCTGTCCTTAAGA	508	422	NE-E8.75	7.70231	-5.62648	Amniotic mesoderm	nextseq_1	E8.75	WT	NE
nextseq_1_PA-01A_S1.ACGCTTATATGTCCTAGAGG	564	466	ETiX-Day8-failed-2	-5.64726	-6.70832	Surface ectoderm	nextseq_1	Day8	Failed	ETiX
nextseq_1_PA-01A_S1.AAACTGAACTCAAGTCGACC	324	273	ETiX-Day6-1	-2.74567	7.00487	Extraembryonic ectoderm	nextseq_1	Day6	WT	ETiX
nextseq_1_PA-01A_S1.AACTGGCATCATCAGAATG	633	496	ETiX-Day8-3	-9.43177	-1.5447	Visceral endoderm	nextseq_1	Day8	WT	ETiX
nextseq_1_PA-01A_S1.AGCATAACTTGGTAGGTTAG	990	802	ETiX-Day8-failed-4	-1.48371	-6.06431	Neuroectoderm	nextseq_1	Day8	Failed	ETiX
nextseq_1_PA-01A_S1.AGATTCAACTGATACGGAAC	673	544	NE-E8.5	8.05177	6.44469	Endothelium	nextseq_1	E8.5	WT	NE
nextseq_1_PA-01A_S1.TTGACTCAATATTCAGGTAC	743	620	ETiX-Day8-failed-4	7.26027	-1.97932	Allantois	nextseq_1	Day8	Failed	ETiX
nextseq_1_PA-01A_S1.ACTTCCGTTGCAGGTCCGT	562	488	ETiX-Day8-Pax6neg-1	7.78501	-4.27753	Amniotic mesoderm	nextseq_1	Day8	Pax6neg	ETiX
nextseq_1_PA-01A_S1.TAGAACCAATGGCTGAGCTC	300	267	ETiX-Day8-failed-3	7.15767	7.75025	Endothelium	nextseq_1	Day8	Failed	ETiX
nextseq_1_PA-01A_S1.AGAGTACCTGATCTTACGC	329	291	NE-E8.5	-2.3282	-5.21031	Neuroectoderm	nextseq_1	E8.5	WT	NE
nextseq_1_PA-01A_S1.ACGTCTAGTGTCCTACTTG	1044	810	ETiX-Day8-Pax6neg-2	-6.05357	-7.50584	Surface ectoderm	nextseq_1	Day8	Pax6neg	ETiX
nextseq_1_PA-01A_S1.GGTCAGTTTTTACTTGGAA	461	364	ETiX-Day8-failed-4	-12.3967	4.68692	Parietal endoderm	nextseq_1	Day8	Failed	ETiX
nextseq_1_PA-01A_S1.TATTCTCCTTGGCCGTAGTC	715	586	ETiX-Day8-failed-4	-0.781748	-4.41954	Neuroectoderm	nextseq_1	Day8	Failed	ETiX
nextseq_1_PA-01A_S1.GGTACCATTATATTGATAC	498	438	NE-E8.75	-4.69163	5.23763	Extraembryonic ectoderm	nextseq_1	E8.75	WT	NE
nextseq_1_PA-01A_S1.ATAACTTCCTCCTTGGTCCA	1951	1356	NE-E8.75	7.26835	-0.760689	Allantois	nextseq_1	E8.75	WT	NE
nextseq_1_PA-01A_S1.ATTCAAGCATGCCGCAACGA	833	670	ETiX-Day8-Pax6neg-1	7.81066	-6.40812	Amniotic mesoderm	nextseq_1	Day8	Pax6neg	ETiX
nextseq_1_PA-01A_S1.AAGGACGATCATCAGAATG	350	328	ETiX-Day8-3	-9.75532	-0.496925	Visceral endoderm	nextseq_1	Day8	WT	ETiX
nextseq_1_PA-01A_S1.AAGTTCTTGTGTCCTACTTG	669	534	ETiX-Day8-Pax6neg-2	3.70183	-7.68747	Heart field	nextseq_1	Day8	Pax6neg	ETiX
nextseq_1_PA-01A_S1.TGTCCTTATTGATCTTACGC	304	257	NE-E8.5	-10.7891	-2.87989	Visceral endoderm	nextseq_1	E8.5	WT	NE
nextseq_1_PA-01A_S1.AAGTTCTTGTTATGAGTTAA	555	471	ETiX-Day6-failed-1	0.176626	-0.362641	Early development	nextseq_1	Day6	Failed	ETiX
nextseq_1_PA-01A_S1.AAGTTCTTGTTTACTTGGAA	767	598	ETiX-Day8-failed-4	7.56018	-1.16315	Allantois	nextseq_1	Day8	Failed	ETiX
nextseq_1_PA-01A_S1.CGAATGAGTCAGGAGGAGA	551	433	NE-E9.5-2	2.98877	-9.12299	Heart field	nextseq_1	E9.5	WT	NE
nextseq_1_PA-01A_S1.TATTCTCCTTGTTACGCAAG	375	333	ETiX-Day6-3	-3.80669	9.19289	Extraembryonic ectoderm	nextseq_1	Day6	WT	ETiX
nextseq_1_PA-01A_S1.AGAGTACCTAAGTAAGAGC	743	625	ETiX-Day8-failed-2	0.847021	-2.89899	Neuromesodermal progenitors	nextseq_1	Day8	Failed	ETiX
nextseq_1_PA-01A_S1.CGTAGGCTTAACTAGGCGC	428	364	ETiX-Day8-failed-3	-5.99115	-6.56911	Surface ectoderm	nextseq_1	Day8	Failed	ETiX
nextseq_1_PA-01A_S1.CAACTCTCTGTCCTTAAGA	439	367	NE-E8.75	8.37947	8.52192	Endothelium	nextseq_1	E8.75	WT	NE
nextseq_1_PA-01A_S1.AGAACTCCTACGGAGGCGG	519	437	ETiX-Day8-2	-10.5817	0.52708	Visceral endoderm	nextseq_1	Day8	WT	ETiX
nextseq_1_PA-01A_S1.ATTGATCGTTCTTGCAGTAG	1017	825	NE-E8	-4.43274	6.00311	Extraembryonic ectoderm	nextseq_1	E8	WT	NE
nextseq_1_PA-01A_S1.AAGGCTACTTAGAATTAAC	342	309	ETiX-Day8-failed-1	-4.20108	8.83531	Extraembryonic ectoderm	nextseq_1	Day8	Failed	ETiX
nextseq_1_PA-01A_S1.CATCAACGTTCTAATAGTA	353	315	ETiX-Day8-failed-1	0.789419	-2.15463	Neuromesodermal progenitors	nextseq_1	Day8	Failed	ETiX
nextseq_1_PA-01A_S1.CAGATCAGTGGCTGAGCTC	384	340	ETiX-Day8-failed-3	6.5376	6.87561	Endothelium	nextseq_1	Day8	Failed	ETiX
nextseq_1_PA-01A_S1.CTGAGCATTACGTCCGCAG	677	515	NE-E7.5-2	-12.3645	4.8211	Parietal endoderm	nextseq_1	E7.5	WT	NE
nextseq_1_PA-01A_S1.ACAACCTATTGGACTACTAC	1153	864	NE-E8.75	9.33087	-7.54644	Amniotic mesoderm	nextseq_1	E8.75	WT	NE
nextseq_1_PA-01A_S1.AACGCGTCTCCTTGGTCCA	616	521	NE-E8.75	8.96389	-4.61218	Amniotic mesoderm	nextseq_1	E8.75	WT	NE
nextseq_1_PA-01A_S1.AACTGGCATTAACTCAATT	495	449	ETiX-Day6-1	-4.26983	3.84571	Extraembryonic ectoderm	nextseq_1	Day6	WT	ETiX
nextseq_1_PA-01A_S1.TTGGAGCTTTTCCAACCGC	569	464	ETiX-Day6-failed-1	3.29437	-1.1272	Early development	nextseq_1	Day6	Failed	ETiX
nextseq_1_PA-01A_S1.ACAATGCTATGCTGGAACTT	290	252	ETiX-Day8-4	8.50438	-6.60194	Amniotic mesoderm	nextseq_1	Day8	WT	ETiX
nextseq_1_PA-01A_S1.GAGGAACTTATATTGATAC	750	648	NE-E8.75	8.14781	6.47073	Endothelium	nextseq_1	E8.75	WT	NE
nextseq_1_PA-01A_S1.TTGACTCAATAGGTATACTC	1118	762	ETiX-Day8-1	3.09784	-9.31565	Heart field	nextseq_1	Day8	WT	ETiX
nextseq_1_PA-01A_S1.ATAAGCGAATACTTAACCTT	604	498	ETiX-Day8-4	-11.961	2.36399	Parietal endoderm	nextseq_1	Day8	WT	ETiX
nextseq_1_PA-01A_S1.ATCTGATGATTAACTCAATT	638	549	ETiX-Day6-1	-2.34174	-0.539681	Early development	nextseq_1	Day6	WT	ETiX
nextseq_1_PA-01A_S1.TTATCCGCTCAAGGAGGTC	464	397	NE-E9.5-2	-3.82588	7.23424	Extraembryonic ectoderm	nextseq_1	E9.5	WT	NE
nextseq_1_PA-01A_S1.ATTAATGCCTGGAGGATAGC	422	355	ETiX-Day8-Pax6neg-1	-11.5995	0.583024	Visceral endoderm	nextseq_1	Day8	Pax6neg	ETiX
nextseq_1_PA-01A_S1.CAACTCTCTCTAGTAGTCT	674	557	ETiX-Day6-2	3.87535	-1.01533	Early development	nextseq_1	Day6	WT	ETiX
nextseq_1_PA-01A_S1.ACATTCGTATCCGCTGCCAG	480	414	ETiX-Day8-3	-3.08985	-4.57877	Gut	nextseq_1	Day8	WT	ETiX
nextseq_1_PA-01A_S1.TAGGAAGGTGTTCGTCAGA	348	295	ETiX-Day8-Pax6neg-2	7.02013	-1.28408	Allantois	nextseq_1	Day8	Pax6neg	ETiX
nextseq_1_PA-01A_S1.ATGCATTCATGGCAATGAGA	629	538	ETiX-Day8-failed-2	0.730482	-1.95848	Neuromesodermal progenitors	nextseq_1	Day8	Failed	ETiX
nextseq_1_PA-01A_S1.AAGGACGATCGGTTATGCC	349	300	NE-E8.75	7.61647	8.46481	Endothelium	nextseq_1	E8.75	WT	NE
nextseq_1_PA-01A_S1.AGATTGGTTTCCATCGCGAA	326	288	ETiX-Day8-1	1.58415	-4.9848	Paraxial mesoderm	nextseq_1	Day8	WT	ETiX
nextseq_1_PA-01A_S1.AGTTAACCATCCATCGCGAA	1587	1140	ETiX-Day8-1	-12.057	-2.66609	Visceral endoderm	nextseq_1	Day8	WT	ETiX
nextseq_1_PA-01A_S1.AGCTATCGTTTATTATGGT	571	493	ETiX-Day8-failed-2	-4.68339	4.44427	Extraembryonic ectoderm	nextseq_1	Day8	Failed	ETiX
nextseq_1_PA-01A_S1.AATTCATCGTGTATAATACG	671	576	ETiX-Day6-failed-1	5.40778	6.91382	Hematoendothelial progenitors	nextseq_1	Day6	Failed	ETiX
nextseq_1_PA-01A_S1.ATTGATCGTTTCGGCCTTAC	348	323	ETiX-Day8-failed-1	-8.94954	-0.946706	Gut	nextseq_1	Day8	Failed	ETiX
nextseq_1_PA-01A_S1.TTCTCATTGTCGGTTGCGCG	590	452	ETiX-Day8-failed-4	1.84682	-10.6002	Heart field	nextseq_1	Day8	Failed	ETiX
nextseq_1_PA-01A_S1.ACGCTTATATCCATAAGTCC	482	378	ETiX-Day8-1	-11.5915	0.973021	Visceral endoderm	nextseq_1	Day8	WT	ETiX
nextseq_1_PA-01A_S1.AATTCATCGTCTAACTAGAT	487	405	ETiX-Day8-2	-10.4897	-0.442392	Visceral endoderm	nextseq_1	Day8	WT	ETiX
nextseq_1_PA-01A_S1.GCTCTTAGTGTAGCTCCAT	625	529	ETiX-Day8-3	-3.75338	9.47008	Extraembryonic ectoderm	nextseq_1	Day8	WT	ETiX
nextseq_1_PA-01A_S1.CTTCGACTTTTACTTGGAA	528	420	ETiX-Day8-failed-4	3.03977	12.8028	Primitive erythroid cells	nextseq_1	Day8	Failed	ETiX
nextseq_1_PA-01A_S1.TGCTGGATTCGACGCGACT	683	539	NE-E7.5-3	-7.67883	-2.17031	Gut	nextseq_1	E7.5	WT	NE
nextseq_1_PA-01A_S1.AATCCAGTATTCTAATAGTA	356	302	ETiX-Day8-failed-1	-12.0524	4.66199	Parietal endoderm	nextseq_1	Day8	Failed	ETiX
nextseq_1_PA-01A_S1.ACGTCTAGTCCATAAGTCC	292	262	ETiX-Day8-1	-10.6222	-1.23415	Visceral endoderm	nextseq_1	Day8	WT	ETiX
nextseq_1_PA-01A_S1.AACTGGCATGATACGGAAC	487	419	NE-E8.5	-4.16947	-2.89874	Gut	nextseq_1	E8.5	WT	NE
nextseq_1_PA-01A_S1.GGCTTACTTATATTGATAC	544	475	NE-E8.75	-0.655571	-5.73151	Neuroectoderm	nextseq_1	E8.75	WT	NE
nextseq_1_PA-01A_S1.CGCTGCTTTTTATTCTGAG	291	272	ETiX-Day8-1	-3.84086	5.88336	Extraembryonic ectoderm	nextseq_1	Day8	WT	ETiX
nextseq_1_PA-01A_S1.ATTACCATCTTTGCGAGGCA	421	358	NE-E8	-10.0368	-1.82288	Visceral endoderm	nextseq_1	E8	WT	NE
nextseq_1_PA-01A_S1.TGAATCTGATCCAGTTCCAA	484	425	ETiX-Day8-2	-10.9779	2.12241	Parietal endoderm	nextseq_1	Day8	WT	ETiX
nextseq_1_PA-01A_S1.CCATCGTCTATCCATGACT	877	652	ETiX-Day8-4	6.47788	-4.7854	Amniotic mesoderm	nextseq_1	Day8	WT	ETiX
nextseq_1_PA-01A_S1.ACTGGTTATTTTATTATGGT	491	421	ETiX-Day8-failed-2	0.797072	-5.58711	Neural crest	nextseq_1	Day8	Failed	ETiX
nextseq_1_PA-01A_S1.GAGGAACTTCTAACTAGAT	307	243	ETiX-Day8-2	-11.5494	4.35569	Parietal endoderm	nextseq_1	Day8	WT	ETiX
nextseq_1_PA-01A_S1.AATTCATCGTGGCAATGAGA	324	278	ETiX-Day8-failed-2	-11.7881	3.11509	Parietal endoderm	nextseq_1	Day8	Failed	ETiX
nextseq_1_PA-01A_S1.AGAGCATGTGGCAGACGCC	443	360	NE-E8.5	2.88826	12.9605	Primitive erythroid cells	nextseq_1	E8.5	WT	NE
nextseq_1_PA-01A_S1.AAATCGTTCTGCCGCAACGA	617	512	ETiX-Day8-Pax6neg-1	-11.1241	-0.473309	Visceral endoderm	nextseq_1	Day8	Pax6neg	ETiX
nextseq_1_PA-01A_S1.AAACCATAGTAGAGCCAAGG	498	407	ETiX-Day8-Pax6neg-1	-12.3493	2.83713	Parietal endoderm	nextseq_1	Day8	Pax6neg	ETiX
nextseq_1_PA-01A_S1.AAGCAGTATTTAGAATTAAC	498	434	ETiX-Day8-failed-1	7.96709	-6.5712	Amniotic mesoderm	nextseq_1	Day8	Failed	ETiX
nextseq_1_PA-01A_S1.ACCATGATTTACGTCATATA	461	398	ETiX-Day8-Pax6neg-2	3.85911	-5.69125	Paraxial mesoderm	nextseq_1	Day8	Pax6neg	ETiX
nextseq_1_PA-01A_S1.TTACCTAAGTCATCTCTGCA	470	387	ETiX-Day8-4	8.44931	6.42937	Endothelium	nextseq_1	Day8	WT	ETiX
nextseq_1_PA-01A_S1.TAGATGACTTAAGTAAGAGC	320	286	ETiX-Day8-failed-2	7.18947	7.93118	Endothelium	nextseq_1	Day8	Failed	ETiX
nextseq_1_PA-01A_S1.AGAGCATGTGTATAATACG	514	429	ETiX-Day6-failed-1	3.55542	-1.48332	Early development	nextseq_1	Day6	Failed	ETiX
nextseq_1_PA-01A_S1.AAGTTCTTGTGTCCTTAAGA	632	519	NE-E8.75	2.53248	9.0563	Megakaryocytes	nextseq_1	E8.75	WT	NE
nextseq_1_PA-01A_S1.CAAGCAACTTCAACGTAAG	483	410	ETiX-Day8-Pax6neg-1	-11.4194	-1.64796	Visceral endoderm	nextseq_1	Day8	Pax6neg	ETiX
nextseq_1_PA-01A_S1.CAAGGCGTTAGCTTATCCG	425	355	ETiX-Day8-2	9.99776	8.64342	Endothelium	nextseq_1	Day8	WT	ETiX
nextseq_1_PA-01A_S1.GGCTTACTTCTTGCAGTAG	733	603	NE-E8	-4.27908	-3.52131	Surface ectoderm	nextseq_1	E8	WT	NE
nextseq_1_PA-01A_S1.ATTCGCAATTTTATTCTGAG	376	296	ETiX-Day8-1	-12.2857	3.32091	Parietal endoderm	nextseq_1	Day8	WT	ETiX
nextseq_1_PA-01A_S1.CGTACCTATATGGCTCTGC	494	419	NE-E8	1.84068	-4.11416	Paraxial mesoderm	nextseq_1	E8	WT	NE
nextseq_1_PA-01A_S1.GTCGTAACTACTATAGGTT	357	323	ETiX-Day6-3	-2.37901	-1.33838	Early development	nextseq_1	Day6	WT	ETiX
nextseq_1_PA-01A_S1.AATTCATCGTAACCTGCGTA	357	305	NE-E7.5-3	1.66218	-1.30307	Early development	nextseq_1	E7.5	WT	NE
nextseq_1_PA-01A_S1.AGATTCAACTCTAGTAGTCT	748	637	ETiX-Day6-2	-2.33737	-1.00498	Early development	nextseq_1	Day6	WT	ETiX
nextseq_1_PA-01A_S1.ATTAGTCTGTGCTAACTTGC	473	397	ETiX-Day8-failed-1	-3.72255	8.27067	Extraembryonic ectoderm	nextseq_1	Day8	Failed	ETiX
nextseq_1_PA-01A_S1.ATAACTTCCTTAACGATCCA	304	268	ETiX-Day8-1	3.93382	-5.53023	Paraxial mesoderm	nextseq_1	Day8	WT	ETiX
nextseq_1_PA-01A_S1.CTAACGACTTAATGAACGA	1076	852	NE-E9.5-2	-5.00566	-3.93552	Surface ectoderm	nextseq_1	E9.5	WT	NE
nextseq_1_PA-01A_S1.ACAATGCTATTTAGGACCGG	428	376	ETiX-Day8-1	-10.9661	-0.270248	Visceral endoderm	nextseq_1	Day8	WT	ETiX
nextseq_1_PA-01A_S1.ACATGGTAATCAAGGAGGTC	1024	806	NE-E9.5-2	-3.73911	7.85301	Extraembryonic ectoderm	nextseq_1	E9.5	WT	NE
nextseq_1_PA-01A_S1.ATACTACTCTTTATTATGGT	328	293	ETiX-Day8-failed-2	-1.20347	-4.24963	Neuroectoderm	nextseq_1	Day8	Failed	ETiX
nextseq_1_PA-01A_S1.TATCTCGATTCTTGGTAATG	756	614	ETiX-Day6-failed-1	-3.65895	-1.50442	Early development	nextseq_1	Day6	Failed	ETiX
nextseq_1_PA-01A_S1.GGCTAAGATCGCCTAATGC	356	282	ETiX-Day8-failed-4	8.47821	6.38962	Endothelium	nextseq_1	Day8	Failed	ETiX
nextseq_1_PA-01A_S1.CGTAGGCTTGAGCATCATT	350	315	NE-E9.5-2	-3.95797	-4.68172	Surface ectoderm	nextseq_1	E9.5	WT	NE
nextseq_1_PA-01A_S1.CTCCATCATGTAGCTCCAT	505	444	ETiX-Day8-3	1.24573	-3.17037	Early development	nextseq_1	Day8	WT	ETiX
nextseq_1_PA-01A_S1.AGAGGTCGTTAACGATCCA	1148	872	ETiX-Day8-1	-3.97246	8.11807	Extraembryonic ectoderm	nextseq_1	Day8	WT	ETiX
nextseq_1_PA-01A_S1.CGAAGACCTTCTAATAGTA	670	549	ETiX-Day8-failed-1	3.43322	-2.17577	Allantois	nextseq_1	Day8	Failed	ETiX
nextseq_1_PA-01A_S1.CGAAGACCTCATCAGAATG	816	623	ETiX-Day8-3	-6.35267	-2.28407	Gut	nextseq_1	Day8	WT	ETiX
nextseq_1_PA-01A_S1.AACTGGCATCCAGTCCTCT	638	531	NE-E8	-9.42592	-1.45408	Visceral endoderm	nextseq_1	E8	WT	NE
nextseq_1_PA-01A_S1.CGGTAAGGTACGGAGGCGG	372	311	ETiX-Day8-2	-4.43555	-3.56173	Surface ectoderm	nextseq_1	Day8	WT	ETiX
nextseq_1_PA-01A_S1.CAAGCAACTCCGCTGCCAG	350	308	ETiX-Day8-3	-4.01255	-3.00565	Gut	nextseq_1	Day8	WT	ETiX
nextseq_1_PA-01A_S1.CATCAACGTTTCTTAATAA	813	693	ETiX-Day8-1	-3.75877	7.6581	Extraembryonic ectoderm	nextseq_1	Day8	WT	ETiX
nextseq_1_PA-01A_S1.CCTAATGGTTGAGTCTGGC	848	637	ETiX-Day8-failed-1	-12.5183	2.29699	Parietal endoderm	nextseq_1	Day8	Failed	ETiX
nextseq_1_PA-01A_S1.AGAAGTAAGTGGCGAACTCG	438	369	ETiX-Day6-1	-11.475	3.47651	Parietal endoderm	nextseq_1	Day6	WT	ETiX
nextseq_1_PA-01A_S1.TCCTATAAGTAGCTTATCCG	309	263	ETiX-Day8-2	8.44501	-5.38733	Amniotic mesoderm	nextseq_1	Day8	WT	ETiX
nextseq_1_PA-01A_S1.AGCATAACTTGCGTTGGAGC	743	554	NE-E7.5-3	1.7352	6.50324	Extraembryonic ectoderm	nextseq_1	E7.5	WT	NE
nextseq_1_PA-01A_S1.TTCTTCGTTTCCGCGGCTCA	1491	1141	ETiX-Day6-1	-3.79974	7.52909	Extraembryonic ectoderm	nextseq_1	Day6	WT	ETiX
nextseq_1_PA-01A_S1.TAATACCAGTGCTCAGCCGG	508	446	NE-E9.5-2	-4.44501	-3.92391	Surface ectoderm	nextseq_1	E9.5	WT	NE
nextseq_1_PA-01A_S1.CTGATAGGTCCGCAAGTTC	570	450	ETiX-Day8-failed-4	10.0494	-5.8858	Amniotic mesoderm	nextseq_1	Day8	Failed	ETiX
nextseq_1_PA-01A_S1.ATGCTTCCTTGCGGACCTA	382	323	ETiX-Day8-failed-3	-3.26997	3.95626	Extraembryonic ectoderm	nextseq_1	Day8	Failed	ETiX
nextseq_1_PA-01A_S1.AAGGACGATACTATAGGTT	376	325	ETiX-Day6-3	4.3616	9.09351	Hematoendothelial progenitors	nextseq_1	Day6	WT	ETiX
nextseq_1_PA-01A_S1.CTCTGAGCTATATGAGCCA	386	335	NE-E8.75	0.837404	-4.61805	Neural crest	nextseq_1	E8.75	WT	NE
nextseq_1_PA-01A_S1.ACTTGATTGTGAGCATATGG	893	742	ETiX-Day6-3	-1.48807	-0.335525	Early development	nextseq_1	Day6	WT	ETiX
nextseq_1_PA-01A_S1.AAATCGTTCTTTATTATGGT	949	729	ETiX-Day8-failed-2	3.98767	-2.92969	Paraxial mesoderm	nextseq_1	Day8	Failed	ETiX
nextseq_1_PA-01A_S1.CCGACCAATTAGACTTCTT	289	242	ETiX-Day8-failed-2	2.95945	-5.22786	Paraxial mesoderm	nextseq_1	Day8	Failed	ETiX
nextseq_1_PA-01A_S1.TAACGACTTTAGCTTATCCG	306	282	ETiX-Day8-2	0.569762	-2.83561	Neuromesodermal progenitors	nextseq_1	Day8	WT	ETiX
nextseq_1_PA-01A_S1.AGTATTAGCTGGTATCCGCC	1025	729	ETiX-Day8-failed-1	-13.3538	3.97908	Parietal endoderm	nextseq_1	Day8	Failed	ETiX
nextseq_1_PA-01A_S1.ATTCGCAATTCCTTGGTCCA	726	563	NE-E8.75	2.93201	-9.75352	Heart field	nextseq_1	E8.75	WT	NE
nextseq_1_PA-01A_S1.ATTGATCGTTACCGCCAACC	570	500	ETiX-Day8-4	-4.99396	5.68478	Extraembryonic ectoderm	nextseq_1	Day8	WT	ETiX
nextseq_1_PA-01A_S1.ACATTCGTATCCGATTCCTG	620	531	ETiX-Day8-2	-1.15501	-4.27888	Neuroectoderm	nextseq_1	Day8	WT	ETiX
nextseq_1_PA-01A_S1.AGAGGTCGTACGGAGGCGG	386	320	ETiX-Day8-2	6.86718	-0.409464	Allantois	nextseq_1	Day8	WT	ETiX
nextseq_1_PA-01A_S1.TAAGAATGGTACGCGAGATT	519	438	ETiX-Day8-Pax6neg-1	1.39608	-4.91459	Paraxial mesoderm	nextseq_1	Day8	Pax6neg	ETiX
nextseq_1_PA-01A_S1.ACTGGTTATTCATCAGAATG	684	607	ETiX-Day8-3	-4.26992	-3.40333	Surface ectoderm	nextseq_1	Day8	WT	ETiX
nextseq_1_PA-01A_S1.TCTTAGTTCTGCAGGTCCGT	669	519	ETiX-Day8-Pax6neg-1	8.09684	8.23651	Endothelium	nextseq_1	Day8	Pax6neg	ETiX
nextseq_1_PA-01A_S1.TCCTAACTTTTCGCGGTTGG	393	349	NE-E7.5-1	-2.60444	-1.22098	Early development	nextseq_1	E7.5	WT	NE
nextseq_1_PA-01A_S1.TGCAAGGTTGCCGCAACGA	701	535	ETiX-Day8-Pax6neg-1	6.90418	-1.73471	Allantois	nextseq_1	Day8	Pax6neg	ETiX
nextseq_1_PA-01A_S1.ATGCTTCCTTTATAGCAGA	1708	1225	ETiX-Day8-Pax6neg-2	-10.2064	-3.75719	Visceral endoderm	nextseq_1	Day8	Pax6neg	ETiX
nextseq_1_PA-01A_S1.ATTCGCAATTTAGACTTCTT	298	271	ETiX-Day8-failed-2	6.7816	-1.26155	Allantois	nextseq_1	Day8	Failed	ETiX
nextseq_1_PA-01A_S1.ATTCGCAATTGTCCTACTTG	439	372	ETiX-Day8-Pax6neg-2	-11.004	3.53067	Parietal endoderm	nextseq_1	Day8	Pax6neg	ETiX
nextseq_1_PA-01A_S1.GCTCTTAGTGCTGGAACTT	674	547	ETiX-Day8-4	8.7366	-7.39696	Amniotic mesoderm	nextseq_1	Day8	WT	ETiX
nextseq_1_PA-01A_S1.CAACTCTCTTTCTTCCGGT	296	270	NE-E8	-3.63398	4.90815	Extraembryonic ectoderm	nextseq_1	E8	WT	NE
nextseq_1_PA-01A_S1.AAGTATTGGTCTTGCAGTAG	1505	1111	NE-E8	0.957886	-2.24341	Neuromesodermal progenitors	nextseq_1	E8	WT	NE
nextseq_1_PA-01A_S1.TGCAAGGTTTTGCTGGCAT	526	457	NE-E8	-3.24498	4.53787	Extraembryonic ectoderm	nextseq_1	E8	WT	NE
nextseq_1_PA-01A_S1.ATGCATTCATACCGGAATTA	407	346	NE-E9.5-2	4.97712	-5.30295	Cardiac mesoderm	nextseq_1	E9.5	WT	NE
nextseq_1_PA-01A_S1.ATATCTGGATGGCCGTAGTC	333	290	ETiX-Day8-failed-4	-1.11683	7.03535	Extraembryonic ectoderm	nextseq_1	Day8	Failed	ETiX
nextseq_1_PA-01A_S1.CAACTCTCTCCTTGGTCCA	353	319	NE-E8.75	-3.47929	4.90159	Extraembryonic ectoderm	nextseq_1	E8.75	WT	NE
nextseq_1_PA-01A_S1.ATGCTTCCTCCTTGGTCCA	879	697	NE-E8.75	-4.81144	9.65098	Extraembryonic ectoderm	nextseq_1	E8.75	WT	NE
nextseq_1_PA-01A_S1.ACGTCTAGTTGAGTCTGGC	1421	1094	ETiX-Day8-failed-1	-5.40744	5.82632	Extraembryonic ectoderm	nextseq_1	Day8	Failed	ETiX
nextseq_1_PA-01A_S1.GATAAGCGTTGAGTCTGGC	1519	1138	ETiX-Day8-failed-1	-4.93546	9.77159	Extraembryonic ectoderm	nextseq_1	Day8	Failed	ETiX
nextseq_1_PA-01A_S1.TAAGAATGGTTAGACTTCTT	603	503	ETiX-Day8-failed-2	7.34163	-0.4643	Allantois	nextseq_1	Day8	Failed	ETiX
nextseq_1_PA-01A_S1.ATCTGATGATGGACTACTAC	1338	895	NE-E8.75	7.22188	-4.13266	Amniotic mesoderm	nextseq_1	E8.75	WT	NE
nextseq_1_PA-01A_S1.CAGCATTGTATATGAGCCA	313	291	NE-E8.75	-4.04344	5.43493	Extraembryonic ectoderm	nextseq_1	E8.75	WT	NE
nextseq_1_PA-01A_S1.AGGCGGAATCGCCTAATGC	635	545	ETiX-Day8-failed-4	-5.10611	6.03109	Extraembryonic ectoderm	nextseq_1	Day8	Failed	ETiX
nextseq_1_PA-01A_S1.TTTGCTACTTCGGCGTAACT	378	336	ETiX-Day8-failed-2	7.0639	-1.60481	Allantois	nextseq_1	Day8	Failed	ETiX
nextseq_1_PA-01A_S1.CCATCGTCTCATCTCTGCA	1059	777	ETiX-Day8-4	7.58285	-0.428685	Allantois	nextseq_1	Day8	WT	ETiX
nextseq_1_PA-01A_S1.AGAGGTCGTCGTCGCAGCC	1450	993	NE-E8.75	7.68565	-0.647729	Allantois	nextseq_1	E8.75	WT	NE
nextseq_1_PA-01A_S1.CAAGGCGTTGCTCAGCCGG	1735	1104	NE-E9.5-2	-4.44432	9.87842	Extraembryonic ectoderm	nextseq_1	E9.5	WT	NE
nextseq_1_PA-01A_S1.AAGTACGTTTCCGCAAGTTC	487	403	ETiX-Day8-failed-4	7.50047	-4.37553	Amniotic mesoderm	nextseq_1	Day8	Failed	ETiX
nextseq_1_PA-01A_S1.ATTGATCGTTGGCCGTAGTC	307	257	ETiX-Day8-failed-4	7.96442	-4.4887	Amniotic mesoderm	nextseq_1	Day8	Failed	ETiX
nextseq_1_PA-01A_S1.TTCTCATTGTTAACTCAATT	308	289	ETiX-Day6-1	0.527606	-0.557177	Early development	nextseq_1	Day6	WT	ETiX
nextseq_1_PA-01A_S1.AAGGATTACTCTAGTAGTCT	396	358	ETiX-Day6-2	-0.844053	-0.769737	Early development	nextseq_1	Day6	WT	ETiX
nextseq_1_PA-01A_S1.ATACTACTCTGTAGCTCCAT	343	302	ETiX-Day8-3	1.32358	-4.69481	Paraxial mesoderm	nextseq_1	Day8	WT	ETiX
nextseq_1_PA-01A_S1.TATAAGAGGTGGTAGGTTAG	380	298	ETiX-Day8-failed-4	-11.5157	4.33595	Parietal endoderm	nextseq_1	Day8	Failed	ETiX
nextseq_1_PA-01A_S1.CCGTCGATTCGGTTATGCC	940	698	NE-E8.75	6.95701	-0.518577	Allantois	nextseq_1	E8.75	WT	NE
nextseq_1_PA-01A_S1.ACGTTGCTTGCGTTGGAGC	786	630	NE-E7.5-3	0.34456	-0.138805	Early development	nextseq_1	E7.5	WT	NE
nextseq_1_PA-01A_S1.ATTAGGTACTGGAGGCCTCC	406	361	NE-E8.75	-4.79136	9.3985	Extraembryonic ectoderm	nextseq_1	E8.75	WT	NE
nextseq_1_PA-01A_S1.TGGTTGAATTGGCAGACGCC	701	518	NE-E8.5	4.14413	-5.72367	Cardiac mesoderm	nextseq_1	E8.5	WT	NE
nextseq_1_PA-01A_S1.TAGGAAGGTTTACTTGGAA	291	242	ETiX-Day8-failed-4	-10.3225	-0.474894	Visceral endoderm	nextseq_1	Day8	Failed	ETiX
nextseq_1_PA-01A_S1.CGCTGCTTTGCTCAGCCGG	569	465	NE-E9.5-2	-2.70636	-5.94367	Neuroectoderm	nextseq_1	E9.5	WT	NE
nextseq_1_PA-01A_S1.ACATTCGTATTAACGATCCA	669	542	ETiX-Day8-1	-1.76058	8.19506	Extraembryonic ectoderm	nextseq_1	Day8	WT	ETiX
nextseq_1_PA-01A_S1.AGAACTCCTATGGCTCTGC	471	403	NE-E8	6.55624	6.93031	Endothelium	nextseq_1	E8	WT	NE
nextseq_1_PA-01A_S1.TGTCCTTATTAACTAGGCGC	1276	954	ETiX-Day8-failed-3	-1.42768	8.5275	Extraembryonic ectoderm	nextseq_1	Day8	Failed	ETiX
nextseq_1_PA-01A_S1.TCCTATAAGTCCTTGGTCCA	1157	924	NE-E8.75	7.87768	8.90803	Endothelium	nextseq_1	E8.75	WT	NE
nextseq_1_PA-01A_S1.AAGCAGTATTGGCAGACGCC	870	718	NE-E8.5	-5.02276	-4.47287	Surface ectoderm	nextseq_1	E8.5	WT	NE
nextseq_1_PA-01A_S1.AACTAGTTGTTAACTCTTAG	875	720	NE-E8	-10.5079	-2.61315	Visceral endoderm	nextseq_1	E8	WT	NE
nextseq_1_PA-01A_S1.GATAAGCGTATCGGCTATC	792	618	NE-E8.5	-1.18203	-5.98031	Neuroectoderm	nextseq_1	E8.5	WT	NE
nextseq_1_PA-01A_S1.GCGTACTTTGTCCTAGAGG	499	441	ETiX-Day8-failed-2	-4.32358	6.2915	Extraembryonic ectoderm	nextseq_1	Day8	Failed	ETiX
nextseq_1_PA-01A_S1.ACGATATCATCGGTTATGCC	406	344	NE-E8.75	-0.951081	6.98707	Extraembryonic ectoderm	nextseq_1	E8.75	WT	NE
nextseq_1_PA-01A_S1.CTACCTGGTAACTAGGCGC	335	287	ETiX-Day8-failed-3	-2.80026	3.72276	Extraembryonic ectoderm	nextseq_1	Day8	Failed	ETiX
nextseq_1_PA-01A_S1.CGTACCTATTGCCGGCAGA	642	499	ETiX-Day8-2	7.56702	-6.68495	Amniotic mesoderm	nextseq_1	Day8	WT	ETiX
nextseq_1_PA-01A_S1.AGTAGCCATCCATAAGTCC	456	390	ETiX-Day8-1	3.95327	-5.80478	Cardiac mesoderm	nextseq_1	Day8	WT	ETiX
nextseq_1_PA-01A_S1.ATTCGGAGTAAGTAAGAGC	380	333	ETiX-Day8-failed-2	-4.85038	5.90908	Extraembryonic ectoderm	nextseq_1	Day8	Failed	ETiX
nextseq_1_PA-01A_S1.AAGGATATGTTTATTCTGAG	764	610	ETiX-Day8-1	7.8053	-7.62887	Amniotic mesoderm	nextseq_1	Day8	WT	ETiX
nextseq_1_PA-01A_S1.ATGCATTCATGCTCAGCCGG	476	399	NE-E9.5-2	2.61736	-4.89568	Paraxial mesoderm	nextseq_1	E9.5	WT	NE
nextseq_1_PA-01A_S1.ACTGAATACTTAGAATTAAC	565	485	ETiX-Day8-failed-1	2.59172	-2.13124	Neuromesodermal progenitors	nextseq_1	Day8	Failed	ETiX
nextseq_1_PA-01A_S1.AGTAGCCATCGACGCGACT	683	598	NE-E7.5-3	-2.11387	-2.18437	Early development	nextseq_1	E7.5	WT	NE
nextseq_1_PA-01A_S1.GGTACCATTACCTCTATCT	306	258	ETiX-Day8-failed-2	6.07883	-4.38009	Amniotic mesoderm	nextseq_1	Day8	Failed	ETiX
nextseq_1_PA-01A_S1.TCAAGATCTTTTAGGACCGG	1063	809	ETiX-Day8-1	2.41085	-5.49034	Paraxial mesoderm	nextseq_1	Day8	WT	ETiX
nextseq_1_PA-01A_S1.ACGCTTATATGGTAGGTTAG	335	248	ETiX-Day8-failed-4	2.90998	13.4103	Primitive erythroid cells	nextseq_1	Day8	Failed	ETiX
nextseq_1_PA-01A_S1.TTCTTCGTTTGGTACCGGCA	396	341	NE-E9.5-1	3.04248	-9.2253	Heart field	nextseq_1	E9.5	WT	NE
nextseq_1_PA-01A_S1.AACTGGCATTCGGCCTTAC	1974	1230	ETiX-Day8-failed-1	-13.3898	4.02862	Parietal endoderm	nextseq_1	Day8	Failed	ETiX
nextseq_1_PA-01A_S1.TTCCATCTTTCTTGCAACCT	1064	851	ETiX-Day6-3	3.17398	-0.716388	Early development	nextseq_1	Day6	WT	ETiX
nextseq_1_PA-01A_S1.ACTGGTTATTCCGATTCCTG	406	305	ETiX-Day8-2	9.40719	-5.11165	Amniotic mesoderm	nextseq_1	Day8	WT	ETiX
nextseq_1_PA-01A_S1.CTGACGTTTCGGTTATGCC	678	549	NE-E8.75	0.523753	-2.36296	Neuromesodermal progenitors	nextseq_1	E8.75	WT	NE
nextseq_1_PA-01A_S1.AGGATAATCTTGAGTCTGGC	1092	832	ETiX-Day8-failed-1	-9.20412	-2.40005	Visceral endoderm	nextseq_1	Day8	Failed	ETiX
nextseq_1_PA-01A_S1.TGCTGGATTTAGGCCATAG	502	424	NE-E7.5-2	-0.750058	6.60118	Extraembryonic ectoderm	nextseq_1	E7.5	WT	NE
nextseq_1_PA-01A_S1.ATTAGGTACTTGAGTCTGGC	855	708	ETiX-Day8-failed-1	3.53976	-2.27114	Early development	nextseq_1	Day8	Failed	ETiX
nextseq_1_PA-01A_S1.TAGAACCAATACGCGAGATT	292	259	ETiX-Day8-Pax6neg-1	-0.422596	-3.68671	Neuromesodermal progenitors	nextseq_1	Day8	Pax6neg	ETiX
nextseq_1_PA-01A_S1.AACGATCATTTAGATCTACT	322	279	ETiX-Day8-4	7.30431	8.11438	Endothelium	nextseq_1	Day8	WT	ETiX
nextseq_1_PA-01A_S1.ATTAGTCTGTGTCCTAGAGG	610	499	ETiX-Day8-failed-2	-3.89876	-2.39064	Gut	nextseq_1	Day8	Failed	ETiX
nextseq_1_PA-01A_S1.ATAAGCGAATCCAGTCCTCT	357	320	NE-E8	-3.67938	5.65667	Extraembryonic ectoderm	nextseq_1	E8	WT	NE
nextseq_1_PA-01A_S1.ATAATCCTGTGCTGGAACTT	730	582	ETiX-Day8-4	8.26586	-6.85969	Amniotic mesoderm	nextseq_1	Day8	WT	ETiX
nextseq_1_PA-01A_S1.AACTGGCATTTATTCTGAG	511	386	ETiX-Day8-1	2.76557	13.378	Primitive erythroid cells	nextseq_1	Day8	WT	ETiX
nextseq_1_PA-01A_S1.AAGGACGATCGAACGCCGG	582	477	NE-E9.5-1	3.96995	-5.50759	Paraxial mesoderm	nextseq_1	E9.5	WT	NE
nextseq_1_PA-01A_S1.AATTCTAGGTATATTGATAC	729	611	NE-E8.75	0.845216	-1.92212	Neuromesodermal progenitors	nextseq_1	E8.75	WT	NE
nextseq_1_PA-01A_S1.AGAACTCCTCAATTACCGT	692	563	ETiX-Day8-Pax6neg-2	1.58832	-5.18041	Paraxial mesoderm	nextseq_1	Day8	Pax6neg	ETiX
nextseq_1_PA-01A_S1.CCAGCCTTTTTATTATGGT	411	351	ETiX-Day8-failed-2	6.98113	-1.53462	Allantois	nextseq_1	Day8	Failed	ETiX
nextseq_1_PA-01A_S1.ACTGGTTATTCGTAGTTACC	1088	850	NE-E7.5-3	-2.50318	-0.454141	Early development	nextseq_1	E7.5	WT	NE
nextseq_1_PA-01A_S1.CTCGCATGTTCGGCCTTAC	1803	1273	ETiX-Day8-failed-1	7.4258	-0.401074	Allantois	nextseq_1	Day8	Failed	ETiX
nextseq_1_PA-01A_S1.CGATTCGCTCCGATTCCTG	679	566	ETiX-Day8-2	-3.63822	7.27722	Extraembryonic ectoderm	nextseq_1	Day8	WT	ETiX
nextseq_1_PA-01A_S1.AGAGGTCGTCTGATGGTCA	624	518	ETiX-Day6-failed-2	-2.04613	-0.739019	Early development	nextseq_1	Day6	Failed	ETiX
nextseq_1_PA-01A_S1.ATAGTTGACTATCGGCTATC	360	319	NE-E8.5	-4.99334	-6.64147	Surface ectoderm	nextseq_1	E8.5	WT	NE
nextseq_1_PA-01A_S1.ATAAGCGAATCGCCTAATGC	486	334	ETiX-Day8-failed-4	2.20787	13.426	Primitive erythroid cells	nextseq_1	Day8	Failed	ETiX
nextseq_1_PA-01A_S1.ATGGTTGGTTGAGTCTGGC	1094	817	ETiX-Day8-failed-1	8.02326	-4.95187	Amniotic mesoderm	nextseq_1	Day8	Failed	ETiX
nextseq_1_PA-01A_S1.TTATCCGCTGCCGCAACGA	410	345	ETiX-Day8-Pax6neg-1	-4.6969	-6.72487	Surface ectoderm	nextseq_1	Day8	Pax6neg	ETiX
nextseq_1_PA-01A_S1.CATACCGCTTTAGGACCGG	705	548	ETiX-Day8-1	7.60337	-7.76478	Amniotic mesoderm	nextseq_1	Day8	WT	ETiX
nextseq_1_PA-01A_S1.TATAAGAGGTCGGTTATGCC	333	284	NE-E8.75	-3.26251	6.25011	Extraembryonic ectoderm	nextseq_1	E8.75	WT	NE
nextseq_1_PA-01A_S1.TCTTAGTTCTGTCCTAGAGG	434	367	ETiX-Day8-failed-2	6.35422	-4.74785	Amniotic mesoderm	nextseq_1	Day8	Failed	ETiX
nextseq_1_PA-01A_S1.AATTCTAGGTCCATAAGTCC	1637	1285	ETiX-Day8-1	-4.80578	6.7476	Extraembryonic ectoderm	nextseq_1	Day8	WT	ETiX
nextseq_1_PA-01A_S1.AACCTCATTTAAGTAAGAGC	339	305	ETiX-Day8-failed-2	4.93399	10.1721	White blood cells	nextseq_1	Day8	Failed	ETiX
nextseq_1_PA-01A_S1.CTCTGAGCTTAACTCAATT	554	484	ETiX-Day6-1	-2.76169	-1.09531	Early development	nextseq_1	Day6	WT	ETiX
nextseq_1_PA-01A_S1.AAGTTCTTGTACTTAACCTT	928	749	ETiX-Day8-4	-4.60678	-3.87842	Surface ectoderm	nextseq_1	Day8	WT	ETiX
nextseq_1_PA-01A_S1.TAGATGACTTGACGAAGCGT	342	313	NE-E7.5-2	-3.76854	4.06063	Extraembryonic ectoderm	nextseq_1	E7.5	WT	NE
nextseq_1_PA-01A_S1.GTCTATGGTCATCTCTGCA	615	492	ETiX-Day8-4	-4.74087	9.56722	Extraembryonic ectoderm	nextseq_1	Day8	WT	ETiX
nextseq_1_PA-01A_S1.AGATTCAACTTTAGGACCGG	551	460	ETiX-Day8-1	-2.06756	-6.05969	Neuroectoderm	nextseq_1	Day8	WT	ETiX
nextseq_1_PA-01A_S1.AACGCGTCTAATTAAGACT	677	539	ETiX-Day8-5	7.94616	-6.96624	Amniotic mesoderm	nextseq_1	Day8	WT	ETiX
nextseq_1_PA-01A_S1.CTGCCTTATCGGTTGCGCG	441	345	ETiX-Day8-failed-4	2.23629	13.5403	Primitive erythroid cells	nextseq_1	Day8	Failed	ETiX
nextseq_1_PA-01A_S1.CGATTCGCTAGGAGAGAAC	449	408	ETiX-Day6-failed-1	4.23493	9.51052	Hematoendothelial progenitors	nextseq_1	Day6	Failed	ETiX
nextseq_1_PA-01A_S1.CGAAGACCTGATACGGAAC	298	264	NE-E8.5	-9.42623	-2.64241	Visceral endoderm	nextseq_1	E8.5	WT	NE
nextseq_1_PA-01A_S1.ATAATCCTGTAGTAACGGTC	415	368	ETiX-Day8-3	7.18943	-4.42536	Amniotic mesoderm	nextseq_1	Day8	WT	ETiX
nextseq_1_PA-01A_S1.TAATACCAGTATCGGCTATC	635	521	NE-E8.5	-10.2991	0.00433645	Visceral endoderm	nextseq_1	E8.5	WT	NE
nextseq_1_PA-01A_S1.ATTAGGTACTGATCGCTTCT	296	259	ETiX-Day8-failed-3	6.89379	-2.07321	Allantois	nextseq_1	Day8	Failed	ETiX
nextseq_1_PA-01A_S1.ATGCTTCCTCCGATTCCTG	308	261	ETiX-Day8-2	7.0237	-0.974198	Allantois	nextseq_1	Day8	WT	ETiX
nextseq_1_PA-01A_S1.AACTAGTTGTCCGAGAATCC	292	260	ETiX-Day6-2	1.02804	-2.58416	Early development	nextseq_1	Day6	WT	ETiX
nextseq_1_PA-01A_S1.CCAAGGATTCTTGCAGTAG	307	276	NE-E8	7.78348	-5.98028	Amniotic mesoderm	nextseq_1	E8	WT	NE
nextseq_1_PA-01A_S1.GGCGTTAATTTATTATGGT	435	379	ETiX-Day8-failed-2	-1.62862	6.28526	Extraembryonic ectoderm	nextseq_1	Day8	Failed	ETiX
nextseq_1_PA-01A_S1.CGTACCTATGCTAACTTGC	381	337	ETiX-Day8-failed-1	4.5939	9.71301	White blood cells	nextseq_1	Day8	Failed	ETiX
nextseq_1_PA-01A_S1.CAAGCAACTCCGTTCCTTA	447	398	NE-E7.5-2	-2.62025	5.25866	Extraembryonic ectoderm	nextseq_1	E7.5	WT	NE
nextseq_1_PA-01A_S1.TGTCCTTATTTTATAGCAGA	1362	985	ETiX-Day8-Pax6neg-2	-3.79108	9.78515	Extraembryonic ectoderm	nextseq_1	Day8	Pax6neg	ETiX
nextseq_1_PA-01A_S1.AGTTAACCATCCATAAGTCC	343	316	ETiX-Day8-1	-4.94285	-6.77004	Surface ectoderm	nextseq_1	Day8	WT	ETiX
nextseq_1_PA-01A_S1.ATACCAGTTTTTGCGAGGCA	291	269	NE-E8	-2.33539	-4.02446	Surface ectoderm	nextseq_1	E8	WT	NE
nextseq_1_PA-01A_S1.TATTCTCCTTGCCGCAACGA	1165	880	ETiX-Day8-Pax6neg-1	7.51357	-0.104638	Allantois	nextseq_1	Day8	Pax6neg	ETiX
nextseq_1_PA-01A_S1.AGAGATGAATGAGCATCATT	442	392	NE-E9.5-2	-3.27112	6.3769	Extraembryonic ectoderm	nextseq_1	E9.5	WT	NE
nextseq_1_PA-01A_S1.TAAGGTTCATGACCTTGATA	664	557	NE-E9.5-1	-0.618	-3.69392	Neuroectoderm	nextseq_1	E9.5	WT	NE
nextseq_1_PA-01A_S1.AGGCTCGTTTCAAGCCGAT	516	416	ETiX-Day6-1	-11.0836	3.56277	Parietal endoderm	nextseq_1	Day6	WT	ETiX
nextseq_1_PA-01A_S1.ATTAGGTACTGGTATCCGCC	652	524	ETiX-Day8-failed-1	6.85823	-6.28081	Amniotic mesoderm	nextseq_1	Day8	Failed	ETiX
nextseq_1_PA-01A_S1.ATTAATGCCTCGGCGTAACT	439	380	ETiX-Day8-failed-2	7.91849	-4.52389	Amniotic mesoderm	nextseq_1	Day8	Failed	ETiX
nextseq_1_PA-01A_S1.CTGAGCATTACTAGAGAGT	698	577	NE-E8	2.17075	-4.98428	Paraxial mesoderm	nextseq_1	E8	WT	NE
nextseq_1_PA-01A_S1.GCGTACTTTTTATTCTGAG	1131	828	ETiX-Day8-1	8.83134	6.67652	Endothelium	nextseq_1	Day8	WT	ETiX
nextseq_1_PA-01A_S1.GCTCTTAGTTCAAGCCGAT	666	559	ETiX-Day6-1	-2.06242	-0.479357	Early development	nextseq_1	Day6	WT	ETiX
nextseq_1_PA-01A_S1.ATCTTCAGATCCGCTGCCAG	1035	812	ETiX-Day8-3	9.0401	-6.57705	Amniotic mesoderm	nextseq_1	Day8	WT	ETiX
nextseq_1_PA-01A_S1.AAGTACGTTTCTAACTAGAT	624	526	ETiX-Day8-2	-2.59607	-5.51968	Neuroectoderm	nextseq_1	Day8	WT	ETiX
nextseq_1_PA-01A_S1.ATCTTCAGATCCGCTCCGGC	469	414	NE-E7.5-2	-4.50228	3.93302	Extraembryonic ectoderm	nextseq_1	E7.5	WT	NE
nextseq_1_PA-01A_S1.TCCTAACTTTCTTGCAGTAG	653	552	NE-E8	0.976966	-2.08183	Neuromesodermal progenitors	nextseq_1	E8	WT	NE
nextseq_1_PA-01A_S1.ATGCATTCATCCAGTTCCAA	298	259	ETiX-Day8-2	-4.78109	-6.11084	Surface ectoderm	nextseq_1	Day8	WT	ETiX
nextseq_1_PA-01A_S1.AAGGACGATCGTAGTTACC	652	516	NE-E7.5-3	-9.52728	-0.748191	Visceral endoderm	nextseq_1	E7.5	WT	NE
nextseq_1_PA-01A_S1.CGCCATTCTTAGACTTCTT	455	394	ETiX-Day8-failed-2	9.02624	6.96658	Endothelium	nextseq_1	Day8	Failed	ETiX
nextseq_1_PA-01A_S1.AAATTCCTCTGGTATCCGCC	517	446	ETiX-Day8-failed-1	6.8854	7.34872	Endothelium	nextseq_1	Day8	Failed	ETiX
nextseq_1_PA-01A_S1.TAATCAGCTTACCGCCAACC	439	373	ETiX-Day8-4	-0.0105868	-1.79711	Neuromesodermal progenitors	nextseq_1	Day8	WT	ETiX
nextseq_1_PA-01A_S1.TTGGAGCTTCCATCGCGAA	442	357	ETiX-Day8-1	8.6713	-6.4779	Amniotic mesoderm	nextseq_1	Day8	WT	ETiX
nextseq_1_PA-01A_S1.AAACCATAGTAGAGCTATAA	587	489	NE-E7.5-3	3.88213	-0.876306	Early development	nextseq_1	E7.5	WT	NE
nextseq_1_PA-01A_S1.TAATACCAGTGTCCTTAAGA	680	559	NE-E8.75	-0.690928	8.04716	Extraembryonic ectoderm	nextseq_1	E8.75	WT	NE
nextseq_1_PA-01A_S1.AACGATCATTAGAACGTCTC	538	455	ETiX-Day8-failed-3	7.96398	7.93879	Endothelium	nextseq_1	Day8	Failed	ETiX
nextseq_1_PA-01A_S1.ATACCAGTTTATCCATGACT	570	480	ETiX-Day8-4	0.853132	-2.04488	Neuromesodermal progenitors	nextseq_1	Day8	WT	ETiX
nextseq_1_PA-01A_S1.AACTTGGATTTGCCGGCAGA	448	364	ETiX-Day8-2	-11.3234	1.69322	Parietal endoderm	nextseq_1	Day8	WT	ETiX
nextseq_1_PA-01A_S1.AGCTATCGTTAACGATCCA	365	324	ETiX-Day8-1	0.758628	-2.10782	Neuromesodermal progenitors	nextseq_1	Day8	WT	ETiX
nextseq_1_PA-01A_S1.ATCAGTCATTCGGTTGCGCG	1138	880	ETiX-Day8-failed-4	3.33942	-4.01561	Paraxial mesoderm	nextseq_1	Day8	Failed	ETiX
nextseq_1_PA-01A_S1.AGAGTACCTCGCTCCTAAC	318	270	ETiX-Day8-2	8.79737	-6.75497	Amniotic mesoderm	nextseq_1	Day8	WT	ETiX
nextseq_1_PA-01A_S1.GATAAGCGTTTATAGCAGA	373	315	ETiX-Day8-Pax6neg-2	-11.7202	3.81466	Parietal endoderm	nextseq_1	Day8	Pax6neg	ETiX
nextseq_1_PA-01A_S1.ACTGGTTATTGTCCTACTTG	2079	1335	ETiX-Day8-Pax6neg-2	4.098	-5.81302	Cardiac mesoderm	nextseq_1	Day8	Pax6neg	ETiX
nextseq_1_PA-01A_S1.AAGTACGTTTTTGCGAGGCA	691	591	NE-E8	3.26254	-2.54112	Paraxial mesoderm	nextseq_1	E8	WT	NE
nextseq_1_PA-01A_S1.TCTTAGTTCTAGCCGGTACC	457	371	ETiX-Day8-1	-0.105827	-4.06635	Neural crest	nextseq_1	Day8	WT	ETiX
nextseq_1_PA-01A_S1.GGCTTACTTTAGCCGTCAT	717	583	ETiX-Day6-failed-2	-3.68703	-1.39185	Early development	nextseq_1	Day6	Failed	ETiX
nextseq_1_PA-01A_S1.TGTCCTTATTCCATCGCGAA	822	658	ETiX-Day8-1	6.50539	-2.45512	Allantois	nextseq_1	Day8	WT	ETiX
nextseq_1_PA-01A_S1.TATAAGAGGTGCTGGAACTT	645	540	ETiX-Day8-4	-4.47435	6.51441	Extraembryonic ectoderm	nextseq_1	Day8	WT	ETiX
nextseq_1_PA-01A_S1.AGAGTACCTCATAGTTCGG	339	301	ETiX-Day6-failed-1	-3.45342	-3.42608	Surface ectoderm	nextseq_1	Day6	Failed	ETiX
nextseq_1_PA-01A_S1.AGTCGCATTCGAACGCCGG	1030	805	NE-E9.5-1	1.32247	-4.74975	Paraxial mesoderm	nextseq_1	E9.5	WT	NE
nextseq_1_PA-01A_S1.TAAGAATGGTCGTAATGCAG	1094	897	ETiX-Day6-1	-2.2546	-0.492207	Early development	nextseq_1	Day6	WT	ETiX
nextseq_1_PA-01A_S1.TGCAAGGTTCTTGCGCCGC	332	287	ETiX-Day6-2	-0.964662	-1.19959	Early development	nextseq_1	Day6	WT	ETiX
nextseq_1_PA-01A_S1.AATCCAGTATGTCCTAGAGG	375	333	ETiX-Day8-failed-2	-4.73057	5.00528	Extraembryonic ectoderm	nextseq_1	Day8	Failed	ETiX
nextseq_1_PA-01A_S1.TAATCAGCTTCCAGTCCTCT	735	569	NE-E8	-9.29911	-2.1327	Visceral endoderm	nextseq_1	E8	WT	NE
nextseq_1_PA-01A_S1.ACGGAACGTAAGTAAGAGC	384	344	ETiX-Day8-failed-2	-2.17772	6.64654	Extraembryonic ectoderm	nextseq_1	Day8	Failed	ETiX
nextseq_1_PA-01A_S1.ATACCAGTTTCCATAAGTCC	688	560	ETiX-Day8-1	6.63511	-6.31513	Amniotic mesoderm	nextseq_1	Day8	WT	ETiX
nextseq_1_PA-01A_S1.TGTCCTTATTGGCCGTAGTC	571	480	ETiX-Day8-failed-4	8.70763	7.46334	Endothelium	nextseq_1	Day8	Failed	ETiX
nextseq_1_PA-01A_S1.AAGGACGATGTTACGCAAG	519	437	ETiX-Day6-3	-2.14564	-0.826385	Early development	nextseq_1	Day6	WT	ETiX
nextseq_1_PA-01A_S1.GTCGTAACTTAATGAACGA	985	786	NE-E9.5-2	-5.21596	-4.84175	Surface ectoderm	nextseq_1	E9.5	WT	NE
nextseq_1_PA-01A_S1.AGTAGCCATCAACCGCTAA	292	259	ETiX-Day8-5	-2.06426	-5.11402	Neuroectoderm	nextseq_1	Day8	WT	ETiX
nextseq_1_PA-01A_S1.ATTAGGTACTAACTAGGCGC	410	363	ETiX-Day8-failed-3	-3.05504	7.41412	Extraembryonic ectoderm	nextseq_1	Day8	Failed	ETiX
nextseq_1_PA-01A_S1.ATTAGGTACTCGAACGCCGG	508	424	NE-E9.5-1	0.948876	-2.52245	Neuromesodermal progenitors	nextseq_1	E9.5	WT	NE
nextseq_1_PA-01A_S1.AAACTCCAATTTATTATGGT	435	335	ETiX-Day8-failed-2	-12.1142	4.28614	Parietal endoderm	nextseq_1	Day8	Failed	ETiX
nextseq_1_PA-01A_S1.TCCTATAAGTCAATTACCGT	530	462	ETiX-Day8-Pax6neg-2	-5.1293	5.92348	Extraembryonic ectoderm	nextseq_1	Day8	Pax6neg	ETiX
nextseq_1_PA-01A_S1.AAGGCTACTACGCGAGATT	912	729	ETiX-Day8-Pax6neg-1	7.11564	8.42857	Endothelium	nextseq_1	Day8	Pax6neg	ETiX
nextseq_1_PA-01A_S1.AATCCAGTATCAGGAGGAGA	774	563	NE-E9.5-2	2.56956	-10.6322	Heart field	nextseq_1	E9.5	WT	NE
nextseq_1_PA-01A_S1.TAAGGTTCATACCGGAATTA	2338	1563	NE-E9.5-2	-11.5952	-0.270855	Visceral endoderm	nextseq_1	E9.5	WT	NE
nextseq_1_PA-01A_S1.CAGGACTCTAGGTATACTC	793	633	ETiX-Day8-1	7.44242	8.09049	Endothelium	nextseq_1	Day8	WT	ETiX
nextseq_1_PA-01A_S1.AAATTCCTCTCAAGTCGACC	672	553	ETiX-Day6-1	2.25294	-0.661529	Early development	nextseq_1	Day6	WT	ETiX
nextseq_1_PA-01A_S1.AAGGATATGTGGTACCGGCA	350	310	NE-E9.5-1	2.3016	-4.02541	Paraxial mesoderm	nextseq_1	E9.5	WT	NE
nextseq_1_PA-01A_S1.TATAAGAGGTGTCCTTAAGA	702	595	NE-E8.75	2.44859	-4.89521	Paraxial mesoderm	nextseq_1	E8.75	WT	NE
nextseq_1_PA-01A_S1.ACCATGATTTGGCAATGAGA	1958	1451	ETiX-Day8-failed-2	-4.57417	6.7813	Extraembryonic ectoderm	nextseq_1	Day8	Failed	ETiX
nextseq_1_PA-01A_S1.GTCTATGGTCAAGGAGGTC	1119	899	NE-E9.5-2	9.77722	8.34401	Endothelium	nextseq_1	E9.5	WT	NE
nextseq_1_PA-01A_S1.ACATTCGTATGGACTACTAC	761	617	NE-E8.75	3.40688	-4.48021	Paraxial mesoderm	nextseq_1	E8.75	WT	NE
nextseq_1_PA-01A_S1.GGTACCATTCAATTACCGT	762	627	ETiX-Day8-Pax6neg-2	-1.90429	-6.64053	Neuroectoderm	nextseq_1	Day8	Pax6neg	ETiX
nextseq_1_PA-01A_S1.GAGGAACTTTTACTTGGAA	419	363	ETiX-Day8-failed-4	8.6412	-5.39257	Amniotic mesoderm	nextseq_1	Day8	Failed	ETiX
nextseq_1_PA-01A_S1.AACGAGCGTGATCGCTTCT	628	477	ETiX-Day8-failed-3	9.87016	8.90915	Endothelium	nextseq_1	Day8	Failed	ETiX
nextseq_1_PA-01A_S1.ACATTCGTATTTGCTGGCAT	689	588	NE-E8	-3.27773	5.04158	Extraembryonic ectoderm	nextseq_1	E8	WT	NE
nextseq_1_PA-01A_S1.TAGATGACTTCGGTTATGCC	656	535	NE-E8.75	-4.77978	-3.84747	Surface ectoderm	nextseq_1	E8.75	WT	NE
nextseq_1_PA-01A_S1.AGCTATCGTCGTAATGCAG	1013	821	ETiX-Day6-1	-5.11362	5.64402	Extraembryonic ectoderm	nextseq_1	Day6	WT	ETiX
nextseq_1_PA-01A_S1.ATTGAGGAATAGCTTATCCG	325	288	ETiX-Day8-2	-4.06182	-4.95287	Surface ectoderm	nextseq_1	Day8	WT	ETiX
nextseq_1_PA-01A_S1.AACGTAATCTGAAGATCGAG	523	425	NE-E7.5-3	1.47614	6.47345	Extraembryonic ectoderm	nextseq_1	E7.5	WT	NE
nextseq_1_PA-01A_S1.ATTAGTCTGTGGCAGACGCC	877	699	NE-E8.5	-4.41081	-5.33296	Surface ectoderm	nextseq_1	E8.5	WT	NE
nextseq_1_PA-01A_S1.ATTAGGTACTTTACCGAGGC	545	482	ETiX-Day8-4	-6.06059	-6.69342	Surface ectoderm	nextseq_1	Day8	WT	ETiX
nextseq_1_PA-01A_S1.ACTTGATTGTCAACCGCTAA	373	308	ETiX-Day8-5	-12.769	3.87871	Parietal endoderm	nextseq_1	Day8	WT	ETiX
nextseq_1_PA-01A_S1.TCAGCTTCTACTTAACCTT	1139	816	ETiX-Day8-4	6.97481	-3.42032	Amniotic mesoderm	nextseq_1	Day8	WT	ETiX
nextseq_1_PA-01A_S1.AGAGGTCGTGTCCTTAAGA	385	331	NE-E8.75	-1.72545	7.4554	Extraembryonic ectoderm	nextseq_1	E8.75	WT	NE
nextseq_1_PA-01A_S1.AAGTACGTTTACGTCATATA	371	322	ETiX-Day8-Pax6neg-2	6.59018	-2.53662	Allantois	nextseq_1	Day8	Pax6neg	ETiX
nextseq_1_PA-01A_S1.AACGCGTCTGATCGCTTCT	381	331	ETiX-Day8-failed-3	7.8716	8.5467	Endothelium	nextseq_1	Day8	Failed	ETiX
nextseq_1_PA-01A_S1.AGATTCAACTTTATTATGGT	339	299	ETiX-Day8-failed-2	7.11673	-4.7877	Amniotic mesoderm	nextseq_1	Day8	Failed	ETiX
nextseq_1_PA-01A_S1.AGCTATCGTTTCAATATAA	320	299	ETiX-Day8-3	3.36332	11.7021	Primitive erythroid cells	nextseq_1	Day8	WT	ETiX
nextseq_1_PA-01A_S1.ACATTCGTATCAATTACCGT	612	492	ETiX-Day8-Pax6neg-2	-11.6488	0.144515	Visceral endoderm	nextseq_1	Day8	Pax6neg	ETiX
nextseq_1_PA-01A_S1.CAGTATCCTTCGCTAAGCA	370	317	ETiX-Day8-2	6.52706	-1.90381	Allantois	nextseq_1	Day8	WT	ETiX
nextseq_1_PA-01A_S1.TATAAGAGGTACCGGAATTA	776	610	NE-E9.5-2	8.02392	-0.880981	Allantois	nextseq_1	E9.5	WT	NE
nextseq_1_PA-01A_S1.AAGGACGATCCAGTCCTCT	630	530	NE-E8	-3.91206	-3.88388	Surface ectoderm	nextseq_1	E8	WT	NE
nextseq_1_PA-01A_S1.CTTCGACTTGAGCATCATT	888	747	NE-E9.5-2	5.00487	-3.94601	Paraxial mesoderm	nextseq_1	E9.5	WT	NE
nextseq_1_PA-01A_S1.AACCTCATTTGTCCTTAAGA	376	314	NE-E8.75	2.53586	-9.58938	Heart field	nextseq_1	E8.75	WT	NE
nextseq_1_PA-01A_S1.CAAGCAACTTTAGGACCGG	570	467	ETiX-Day8-1	4.7272	-5.94767	Cardiac mesoderm	nextseq_1	Day8	WT	ETiX
nextseq_1_PA-01A_S1.TAAGGTTCATGTATAATACG	846	687	ETiX-Day6-failed-1	3.66642	-2.06477	Early development	nextseq_1	Day6	Failed	ETiX
nextseq_1_PA-01A_S1.AAGTATTGGTCGGTTATGCC	691	528	NE-E8.75	2.71827	-10.1637	Heart field	nextseq_1	E8.75	WT	NE
nextseq_1_PA-01A_S1.TATTCTCCTTCGCCTAATGC	307	289	ETiX-Day8-failed-4	1.87092	-2.27215	Early development	nextseq_1	Day8	Failed	ETiX
nextseq_1_PA-01A_S1.CAGTATCCTAGCCGGTACC	533	427	ETiX-Day8-1	8.29938	-6.99369	Amniotic mesoderm	nextseq_1	Day8	WT	ETiX
nextseq_1_PA-01A_S1.TTCGTTCCTTTGCTAACGG	532	474	NE-E7.5-2	-1.91652	-1.38403	Early development	nextseq_1	E7.5	WT	NE
nextseq_1_PA-01A_S1.ACCTCAATATCCATAAGTCC	665	535	ETiX-Day8-1	8.69889	-6.95846	Amniotic mesoderm	nextseq_1	Day8	WT	ETiX
nextseq_1_PA-01A_S1.AAACCATAGTTATAGACGCA	417	362	ETiX-Day6-1	0.104204	-0.546731	Early development	nextseq_1	Day6	WT	ETiX
nextseq_1_PA-01A_S1.AACTAGTTGTTATGAGTTAA	350	315	ETiX-Day6-failed-1	-9.6525	-0.382902	Visceral endoderm	nextseq_1	Day6	Failed	ETiX
nextseq_1_PA-01A_S1.TACTTGCGTAGCTTATCCG	1434	1054	ETiX-Day8-2	7.21455	-2.56838	Allantois	nextseq_1	Day8	WT	ETiX
nextseq_1_PA-01A_S1.CAGATCAGTGGTAGGTTAG	433	362	ETiX-Day8-failed-4	7.60245	-1.59804	Allantois	nextseq_1	Day8	Failed	ETiX
nextseq_1_PA-01A_S1.TGGTTGAATTTCAATCGCAT	304	279	ETiX-Day6-3	-2.54774	5.95635	Extraembryonic ectoderm	nextseq_1	Day6	WT	ETiX
nextseq_1_PA-01A_S1.CCTAATGGTTTAGGACCGG	833	659	ETiX-Day8-1	3.56786	-3.02258	Paraxial mesoderm	nextseq_1	Day8	WT	ETiX
nextseq_1_PA-01A_S1.ACAGGTATTTGCCATTCTCC	543	465	ETiX-Day8-failed-3	6.74896	-6.55916	Amniotic mesoderm	nextseq_1	Day8	Failed	ETiX
nextseq_1_PA-01A_S1.AACGTAATCTGCTCAGCCGG	645	534	NE-E9.5-2	-11.5235	1.3606	Visceral endoderm	nextseq_1	E9.5	WT	NE
nextseq_1_PA-01A_S1.TATTCTCCTTCCGCTGCCAG	460	401	ETiX-Day8-3	1.639	-5.22458	Paraxial mesoderm	nextseq_1	Day8	WT	ETiX
nextseq_1_PA-01A_S1.ATGCATTCATATATTGATAC	519	428	NE-E8.75	-8.99616	-3.06537	Visceral endoderm	nextseq_1	E8.75	WT	NE
nextseq_1_PA-01A_S1.CCGTCGATTCCATCGCGAA	1163	902	ETiX-Day8-1	7.86617	-7.08121	Amniotic mesoderm	nextseq_1	Day8	WT	ETiX
nextseq_1_PA-01A_S1.AGAGCATGTGGTACTGCCT	403	339	ETiX-Day8-Pax6neg-1	2.68054	13.4294	Primitive erythroid cells	nextseq_1	Day8	Pax6neg	ETiX
nextseq_1_PA-01A_S1.GGTACCATTTCTAATAGTA	361	283	ETiX-Day8-failed-1	-11.8068	4.3246	Parietal endoderm	nextseq_1	Day8	Failed	ETiX
nextseq_1_PA-01A_S1.CTGAGCATTGCAGGTCCGT	532	389	ETiX-Day8-Pax6neg-1	3.46569	-8.07016	Heart field	nextseq_1	Day8	Pax6neg	ETiX
nextseq_1_PA-01A_S1.AGTCGCATTCATCAGAATG	876	718	ETiX-Day8-3	6.87915	7.98782	Endothelium	nextseq_1	Day8	WT	ETiX
nextseq_1_PA-01A_S1.ATCTTCAGATTCCAATCATC	643	545	NE-E8.5	8.37923	6.97458	Endothelium	nextseq_1	E8.5	WT	NE
nextseq_1_PA-01A_S1.CGCCATTCTAATACCATCC	294	257	ETiX-Day8-failed-1	9.58374	9.37713	Endothelium	nextseq_1	Day8	Failed	ETiX
nextseq_1_PA-01A_S1.TGCAAGGTTTAATGAACGA	1949	1442	NE-E9.5-2	0.0562913	-2.74807	Neuromesodermal progenitors	nextseq_1	E9.5	WT	NE
nextseq_1_PA-01A_S1.AACGATCATTTTACTTGGAA	461	378	ETiX-Day8-failed-4	4.76279	-5.77817	Cardiac mesoderm	nextseq_1	Day8	Failed	ETiX
nextseq_1_PA-01A_S1.CTGACGTTTGGCTCTCTAT	350	289	ETiX-Day8-failed-1	-12.3499	4.22129	Parietal endoderm	nextseq_1	Day8	Failed	ETiX
nextseq_1_PA-01A_S1.AGCTATCGTAGCTCTCCTC	432	352	ETiX-Day8-failed-3	-11.7852	2.66486	Parietal endoderm	nextseq_1	Day8	Failed	ETiX
nextseq_1_PA-01A_S1.ATCTGATGATCCTTGGTCCA	1235	999	NE-E8.75	-10.7943	-3.895	Visceral endoderm	nextseq_1	E8.75	WT	NE
nextseq_1_PA-01A_S1.ATGGTAACTTATATGAGCCA	392	338	NE-E8.75	7.46503	8.0777	Endothelium	nextseq_1	E8.75	WT	NE
nextseq_1_PA-01A_S1.CAGTATCCTGGAGGCCTCC	492	419	NE-E8.75	-4.66807	9.08011	Extraembryonic ectoderm	nextseq_1	E8.75	WT	NE
nextseq_1_PA-01A_S1.GCTCTTAGTTTGCTGGCAT	824	646	NE-E8	-8.97318	-1.72849	Visceral endoderm	nextseq_1	E8	WT	NE
nextseq_1_PA-01A_S1.TCTTAGTTCTTTATTCTGAG	463	392	ETiX-Day8-1	3.11902	-8.91225	Heart field	nextseq_1	Day8	WT	ETiX
nextseq_1_PA-01A_S1.ATCTGATGATTTCATAGGAC	300	246	ETiX-Day8-failed-2	7.47228	-0.963446	Allantois	nextseq_1	Day8	Failed	ETiX
nextseq_1_PA-01A_S1.ATAATCCTGTGGCAGACGCC	341	305	NE-E8.5	-4.18214	-3.84626	Surface ectoderm	nextseq_1	E8.5	WT	NE
nextseq_1_PA-01A_S1.CTTCGACTTAACCTGGTCT	395	349	ETiX-Day8-5	0.0605142	-3.97685	Neural crest	nextseq_1	Day8	WT	ETiX
nextseq_1_PA-01A_S1.AAGACCTTATGAGCATATGG	388	344	ETiX-Day6-3	-1.19917	-0.816925	Early development	nextseq_1	Day6	WT	ETiX
nextseq_1_PA-01A_S1.CCAATCCATCGTCGCAGCC	542	463	NE-E8.75	-2.72148	6.41145	Extraembryonic ectoderm	nextseq_1	E8.75	WT	NE
nextseq_1_PA-01A_S1.TGATGCGATAGTAACGGTC	343	288	ETiX-Day8-3	8.95048	-5.41823	Amniotic mesoderm	nextseq_1	Day8	WT	ETiX
nextseq_1_PA-01A_S1.GTCTATGGTTTACTTGGAA	663	565	ETiX-Day8-failed-4	7.12014	8.73596	Endothelium	nextseq_1	Day8	Failed	ETiX
nextseq_1_PA-01A_S1.ACTGAATACTTTACCGAGGC	1600	1172	ETiX-Day8-4	-0.772494	-1.98999	Neuromesodermal progenitors	nextseq_1	Day8	WT	ETiX
nextseq_1_PA-01A_S1.ACTGAATACTGGCGAACTCG	1279	1034	ETiX-Day6-1	-4.9933	5.71894	Extraembryonic ectoderm	nextseq_1	Day6	WT	ETiX
nextseq_1_PA-01A_S1.GGTACCATTCATAGTTCGG	628	534	ETiX-Day6-failed-1	-2.32462	-1.08216	Early development	nextseq_1	Day6	Failed	ETiX
nextseq_1_PA-01A_S1.GATAAGCGTACTATAGGTT	1127	840	ETiX-Day6-3	0.804169	0.116023	Early development	nextseq_1	Day6	WT	ETiX
nextseq_1_PA-01A_S1.ATTAATGCCTCCATCGCGAA	691	561	ETiX-Day8-1	7.70886	-7.77112	Amniotic mesoderm	nextseq_1	Day8	WT	ETiX
nextseq_1_PA-01A_S1.CTCGTTGATGCCGCAACGA	556	456	ETiX-Day8-Pax6neg-1	-5.67071	-6.96967	Surface ectoderm	nextseq_1	Day8	Pax6neg	ETiX
nextseq_1_PA-01A_S1.CGAATGAGTATATGAGCCA	357	317	NE-E8.75	7.15618	-1.43966	Allantois	nextseq_1	E8.75	WT	NE
nextseq_1_PA-01A_S1.AGGCGGAATGTTCGTCAGA	1060	809	ETiX-Day8-Pax6neg-2	-12.0879	1.62095	Parietal endoderm	nextseq_1	Day8	Pax6neg	ETiX
nextseq_1_PA-01A_S1.AGGCGGAATGTCCTAGAGG	435	378	ETiX-Day8-failed-2	-1.00356	-6.00193	Neuroectoderm	nextseq_1	Day8	Failed	ETiX
nextseq_1_PA-01A_S1.ATAACTTCCTAGCCGGTACC	710	584	ETiX-Day8-1	-1.71698	-5.18365	Neuroectoderm	nextseq_1	Day8	WT	ETiX
nextseq_1_PA-01A_S1.ACGCTTGATCCGCGGCTCA	315	292	ETiX-Day6-1	-8.7534	-0.997267	Visceral endoderm	nextseq_1	Day6	WT	ETiX
nextseq_1_PA-01A_S1.TATAAGAGGTTTATTATGGT	308	281	ETiX-Day8-failed-2	2.76145	-3.21804	Paraxial mesoderm	nextseq_1	Day8	Failed	ETiX
nextseq_1_PA-01A_S1.ATTGAGGAATATCATATTAG	488	428	ETiX-Day8-5	-5.0927	-2.56305	Gut	nextseq_1	Day8	WT	ETiX
nextseq_1_PA-01A_S1.TTCCATCTTTTTATTCTGAG	479	383	ETiX-Day8-1	7.30398	-4.22518	Amniotic mesoderm	nextseq_1	Day8	WT	ETiX
nextseq_1_PA-01A_S1.CTGAGCATTAGCCGGTACC	544	437	ETiX-Day8-1	7.04552	-6.46019	Amniotic mesoderm	nextseq_1	Day8	WT	ETiX
nextseq_1_PA-01A_S1.ATAAGCGAATGTATAATACG	428	352	ETiX-Day6-failed-1	-8.75183	-1.93324	Visceral endoderm	nextseq_1	Day6	Failed	ETiX
nextseq_1_PA-01A_S1.AAGGATATGTCGGTTATGCC	378	328	NE-E8.75	-9.74434	-2.23024	Visceral endoderm	nextseq_1	E8.75	WT	NE
nextseq_1_PA-01A_S1.CGAGGCAATCCATAAGTCC	1061	795	ETiX-Day8-1	4.26502	-7.22968	Cardiac mesoderm	nextseq_1	Day8	WT	ETiX
nextseq_1_PA-01A_S1.AGAGGTCGTCCATAAGTCC	373	328	ETiX-Day8-1	7.81466	-5.89463	Amniotic mesoderm	nextseq_1	Day8	WT	ETiX
nextseq_1_PA-01A_S1.GGCTAAGATAAGTAAGAGC	697	571	ETiX-Day8-failed-2	-4.26927	8.95205	Extraembryonic ectoderm	nextseq_1	Day8	Failed	ETiX
nextseq_1_PA-01A_S1.ATTGAGGAATAGGTATACTC	401	306	ETiX-Day8-1	2.49494	-9.84152	Heart field	nextseq_1	Day8	WT	ETiX
nextseq_1_PA-01A_S1.TGGATTCTATGCCGCAACGA	684	514	ETiX-Day8-Pax6neg-1	4.66398	-5.84357	Cardiac mesoderm	nextseq_1	Day8	Pax6neg	ETiX
nextseq_1_PA-01A_S1.AGGCTCGTTCGGCGTAACT	466	400	ETiX-Day8-failed-2	4.129	-4.67306	Paraxial mesoderm	nextseq_1	Day8	Failed	ETiX
nextseq_1_PA-01A_S1.AAACCATAGTAGCCGGTACC	472	408	ETiX-Day8-1	0.519945	-4.82666	Neural crest	nextseq_1	Day8	WT	ETiX
nextseq_1_PA-01A_S1.AACTAGTTGTTTAGGACCGG	1235	884	ETiX-Day8-1	9.79416	9.01543	Endothelium	nextseq_1	Day8	WT	ETiX
nextseq_1_PA-01A_S1.TGGATTCTATCAGGAGGAGA	542	444	NE-E9.5-2	7.52039	-7.36745	Amniotic mesoderm	nextseq_1	E9.5	WT	NE
nextseq_1_PA-01A_S1.GGCTTACTTTAATGAACGA	580	499	NE-E9.5-2	8.56007	6.81218	Endothelium	nextseq_1	E9.5	WT	NE
nextseq_1_PA-01A_S1.CTCGTTGATATCGGCTATC	2134	1354	NE-E8.5	1.83875	6.45759	Extraembryonic ectoderm	nextseq_1	E8.5	WT	NE
nextseq_1_PA-01A_S1.AGCATTATGTTCAATCGCAT	435	378	ETiX-Day6-3	-4.1256	7.76386	Extraembryonic ectoderm	nextseq_1	Day6	WT	ETiX
nextseq_1_PA-01A_S1.ATTAGTCTGTAATGCCGCTT	521	448	ETiX-Day6-failed-1	-9.10187	-1.07841	Visceral endoderm	nextseq_1	Day6	Failed	ETiX
nextseq_1_PA-01A_S1.TTCTTCGTTTTTATTATGGT	465	379	ETiX-Day8-failed-2	-12.8062	2.51994	Parietal endoderm	nextseq_1	Day8	Failed	ETiX
nextseq_1_PA-01A_S1.GTCTATGGTCAGGAGGAGA	687	516	NE-E9.5-2	-12.7327	3.61188	Parietal endoderm	nextseq_1	E9.5	WT	NE
nextseq_1_PA-01A_S1.TAAGGTTCATTTAGGACCGG	576	479	ETiX-Day8-1	-2.40159	-6.05267	Neuroectoderm	nextseq_1	Day8	WT	ETiX
nextseq_1_PA-01A_S1.TAGATGACTTCCGATTCCTG	321	275	ETiX-Day8-2	6.68821	-0.866447	Allantois	nextseq_1	Day8	WT	ETiX
nextseq_1_PA-01A_S1.AAGGATTACTCGCCTAATGC	882	715	ETiX-Day8-failed-4	0.360684	-5.41209	Neural crest	nextseq_1	Day8	Failed	ETiX
nextseq_1_PA-01A_S1.AGTAGCCATAATACCATCC	2315	1515	ETiX-Day8-failed-1	7.98364	-7.78261	Amniotic mesoderm	nextseq_1	Day8	Failed	ETiX
nextseq_1_PA-01A_S1.ATTCCTAGATTTATAGCAGA	822	665	ETiX-Day8-Pax6neg-2	3.16417	-5.00298	Paraxial mesoderm	nextseq_1	Day8	Pax6neg	ETiX
nextseq_1_PA-01A_S1.AGTAGCCATCCGCTGCCAG	1320	1027	ETiX-Day8-3	5.21063	10.2719	White blood cells	nextseq_1	Day8	WT	ETiX
nextseq_1_PA-01A_S1.ACGGAACGTAATTAAGACT	305	269	ETiX-Day8-5	-4.11205	-3.73919	Surface ectoderm	nextseq_1	Day8	WT	ETiX
nextseq_1_PA-01A_S1.CAGCAAGTTATAAGGAGCA	369	311	ETiX-Day8-5	-10.916	-0.323639	Visceral endoderm	nextseq_1	Day8	WT	ETiX
nextseq_1_PA-01A_S1.ACTTCCGTTCAAGGAGGTC	484	396	NE-E9.5-2	7.98568	-0.979067	Allantois	nextseq_1	E9.5	WT	NE
nextseq_1_PA-01A_S1.AAATTCCTCTTAACTCTTAG	510	443	NE-E8	-0.300723	-3.92473	Neuroectoderm	nextseq_1	E8	WT	NE
nextseq_1_PA-01A_S1.ACCGGTTCTTAACGATCCA	589	491	ETiX-Day8-1	-2.25594	-5.80453	Neuroectoderm	nextseq_1	Day8	WT	ETiX
nextseq_1_PA-01A_S1.AGAAGTAAGTTCAATCGCAT	297	262	ETiX-Day6-3	-9.62552	0.0407852	Visceral endoderm	nextseq_1	Day6	WT	ETiX
nextseq_1_PA-01A_S1.ACGTCTAGTTGGTCAGCCA	384	335	NE-E9.5-1	2.05618	-4.17806	Paraxial mesoderm	nextseq_1	E9.5	WT	NE
nextseq_1_PA-01A_S1.AACGTAATCTAATACCATCC	810	601	ETiX-Day8-failed-1	-12.3558	3.08329	Parietal endoderm	nextseq_1	Day8	Failed	ETiX
nextseq_1_PA-01A_S1.AATCCAGTATAACTAGGCGC	2324	1623	ETiX-Day8-failed-3	-4.77321	7.45905	Extraembryonic ectoderm	nextseq_1	Day8	Failed	ETiX
nextseq_1_PA-01A_S1.TAGAACCAATTAGAATTAAC	366	316	ETiX-Day8-failed-1	8.16993	6.26895	Endothelium	nextseq_1	Day8	Failed	ETiX
nextseq_1_PA-01A_S1.GGCTTACTTGGTATCCGCC	1950	1348	ETiX-Day8-failed-1	2.90017	-3.15522	Paraxial mesoderm	nextseq_1	Day8	Failed	ETiX
nextseq_1_PA-01A_S1.GTCTCTACTCATCAGAATG	937	693	ETiX-Day8-3	-13.1446	3.56212	Parietal endoderm	nextseq_1	Day8	WT	ETiX
nextseq_1_PA-01A_S1.AAGGATTACTGCCATTCTCC	1145	872	ETiX-Day8-failed-3	-9.21915	-2.86154	Visceral endoderm	nextseq_1	Day8	Failed	ETiX
nextseq_1_PA-01A_S1.ATATGGATCTTAATGAACGA	387	308	NE-E9.5-2	2.29441	13.7467	Primitive erythroid cells	nextseq_1	E9.5	WT	NE
nextseq_1_PA-01A_S1.CATCAACGTGGTAGGTTAG	812	644	ETiX-Day8-failed-4	7.60252	-2.03907	Allantois	nextseq_1	Day8	Failed	ETiX
nextseq_1_PA-01A_S1.TTGACTCAATGCAGGTCCGT	467	416	ETiX-Day8-Pax6neg-1	0.192814	-2.41453	Neuromesodermal progenitors	nextseq_1	Day8	Pax6neg	ETiX
nextseq_1_PA-01A_S1.ATTGATCGTTGGTATCCGCC	737	591	ETiX-Day8-failed-1	6.4213	-4.47937	Amniotic mesoderm	nextseq_1	Day8	Failed	ETiX
nextseq_1_PA-01A_S1.TAGATGACTTTAACTCTTAG	385	331	NE-E8	-3.91949	-4.47703	Surface ectoderm	nextseq_1	E8	WT	NE
nextseq_1_PA-01A_S1.CCTAATGGTAGGTATACTC	552	453	ETiX-Day8-1	7.42401	-6.31813	Amniotic mesoderm	nextseq_1	Day8	WT	ETiX
nextseq_1_PA-01A_S1.CGTCTTCCTTTATTATGGT	335	291	ETiX-Day8-failed-2	-4.98034	4.73125	Extraembryonic ectoderm	nextseq_1	Day8	Failed	ETiX
nextseq_1_PA-01A_S1.AGTCGCATTCCATCGCGAA	410	339	ETiX-Day8-1	6.97664	-2.93457	Amniotic mesoderm	nextseq_1	Day8	WT	ETiX
nextseq_1_PA-01A_S1.GGCGTTAATACCGGAATTA	878	698	NE-E9.5-2	9.33603	-7.0723	Amniotic mesoderm	nextseq_1	E9.5	WT	NE
nextseq_1_PA-01A_S1.ATACTACTCTTGCGGACCTA	309	250	ETiX-Day8-failed-3	-11.6282	3.46319	Parietal endoderm	nextseq_1	Day8	Failed	ETiX
nextseq_1_PA-01A_S1.TTTGCTACTTACGTCATATA	374	305	ETiX-Day8-Pax6neg-2	4.42022	-6.92161	Cardiac mesoderm	nextseq_1	Day8	Pax6neg	ETiX
nextseq_1_PA-01A_S1.TGAATCTGATTTAGGACCGG	1315	999	ETiX-Day8-1	-4.25307	7.37911	Extraembryonic ectoderm	nextseq_1	Day8	WT	ETiX
nextseq_1_PA-01A_S1.CGAAGACCTTAATGAACGA	1473	1124	NE-E9.5-2	-3.68466	8.05462	Extraembryonic ectoderm	nextseq_1	E9.5	WT	NE
nextseq_1_PA-01A_S1.AACTAGTTGTCTTGCAGTAG	1579	1134	NE-E8	-10.6013	-2.6009	Visceral endoderm	nextseq_1	E8	WT	NE
nextseq_1_PA-01A_S1.TTCCATCTTTTAACGATCCA	651	543	ETiX-Day8-1	7.79445	-7.8098	Amniotic mesoderm	nextseq_1	Day8	WT	ETiX
nextseq_1_PA-01A_S1.AAGACCTTATTATCATGATC	949	775	ETiX-Day6-1	-5.37483	5.67282	Extraembryonic ectoderm	nextseq_1	Day6	WT	ETiX
nextseq_1_PA-01A_S1.TATTCTCCTTCGGTTATGCC	670	539	NE-E8.75	8.32091	-7.15133	Amniotic mesoderm	nextseq_1	E8.75	WT	NE
nextseq_1_PA-01A_S1.TAAGAATGGTTGGTCAGCCA	298	268	NE-E9.5-1	-0.230569	-4.43341	Neural crest	nextseq_1	E9.5	WT	NE
nextseq_1_PA-01A_S1.AACTTGGATTGAGCATCATT	982	749	NE-E9.5-2	1.61001	-5.65588	Paraxial mesoderm	nextseq_1	E9.5	WT	NE
nextseq_1_PA-01A_S1.ACTGGACCTATATTGATAC	465	397	NE-E8.75	7.39328	-1.19856	Allantois	nextseq_1	E8.75	WT	NE
nextseq_1_PA-01A_S1.ATTCGGAGTACGTCATATA	385	346	ETiX-Day8-Pax6neg-2	5.59871	-3.65534	Amniotic mesoderm	nextseq_1	Day8	Pax6neg	ETiX
nextseq_1_PA-01A_S1.TCCTATAAGTCGTCGCAGCC	768	611	NE-E8.75	7.16682	-0.53386	Allantois	nextseq_1	E8.75	WT	NE
nextseq_1_PA-01A_S1.TTCGTTCCTAGGAGAGAAC	368	326	ETiX-Day6-failed-1	-4.32554	4.1721	Extraembryonic ectoderm	nextseq_1	Day6	Failed	ETiX
nextseq_1_PA-01A_S1.TACTTGCGTCATCCGACTA	476	409	ETiX-Day8-Pax6neg-2	3.13951	-3.31369	Paraxial mesoderm	nextseq_1	Day8	Pax6neg	ETiX
nextseq_1_PA-01A_S1.ATTAGGTACTGCGTTGGAGC	333	292	NE-E7.5-3	-1.92183	-1.77075	Early development	nextseq_1	E7.5	WT	NE
nextseq_1_PA-01A_S1.TGCTGGATTTGCCGGCAGA	399	353	ETiX-Day8-2	7.91557	-6.25308	Amniotic mesoderm	nextseq_1	Day8	WT	ETiX
nextseq_1_PA-01A_S1.CGAATGAGTATATTGATAC	768	657	NE-E8.75	5.38317	-5.86507	Cardiac mesoderm	nextseq_1	E8.75	WT	NE
nextseq_1_PA-01A_S1.TCCTATAAGTCGGATTAGAA	452	377	NE-E7.5-3	1.12013	6.60947	Extraembryonic ectoderm	nextseq_1	E7.5	WT	NE
nextseq_1_PA-01A_S1.AGTTAACCATGTCCTTAAGA	1141	847	NE-E8.75	5.73654	-5.35537	Amniotic mesoderm	nextseq_1	E8.75	WT	NE
nextseq_1_PA-01A_S1.ACCTCAATATCCTTGGTCCA	1776	1322	NE-E8.75	-3.76849	7.70187	Extraembryonic ectoderm	nextseq_1	E8.75	WT	NE
nextseq_1_PA-01A_S1.CTCGTTGATGTATAATACG	364	324	ETiX-Day6-failed-1	-8.13904	-0.828404	Visceral endoderm	nextseq_1	Day6	Failed	ETiX
nextseq_1_PA-01A_S1.ATTAGGTACTCCTTGGTCCA	1105	876	NE-E8.75	-3.60681	7.02387	Extraembryonic ectoderm	nextseq_1	E8.75	WT	NE
nextseq_1_PA-01A_S1.TTGATTCCTTGGTACCGGCA	514	451	NE-E9.5-1	-4.80932	-4.76924	Surface ectoderm	nextseq_1	E9.5	WT	NE
nextseq_1_PA-01A_S1.CTCTGAGCTCATCTCTGCA	460	382	ETiX-Day8-4	5.5095	-4.80462	Amniotic mesoderm	nextseq_1	Day8	WT	ETiX
nextseq_1_PA-01A_S1.AAAGCTGATTGTCCTACTTG	737	610	ETiX-Day8-Pax6neg-2	2.44305	-4.60922	Paraxial mesoderm	nextseq_1	Day8	Pax6neg	ETiX
nextseq_1_PA-01A_S1.GATACGTCTCAATTACCGT	553	450	ETiX-Day8-Pax6neg-2	6.75979	-0.968314	Allantois	nextseq_1	Day8	Pax6neg	ETiX
nextseq_1_PA-01A_S1.TATAAGAGGTTTCTTCCGGT	335	277	NE-E8	-11.9912	4.85059	Parietal endoderm	nextseq_1	E8	WT	NE
nextseq_1_PA-01A_S1.GGCGTTAATACTTGCTAGA	365	329	ETiX-Day8-5	2.70298	-4.86042	Paraxial mesoderm	nextseq_1	Day8	WT	ETiX
nextseq_1_PA-01A_S1.GAGTTCTCTAGAACGTCTC	595	502	ETiX-Day8-failed-3	-5.71133	-6.58306	Surface ectoderm	nextseq_1	Day8	Failed	ETiX
nextseq_1_PA-01A_S1.ACTGGACCTTCCAATCATC	385	341	NE-E8.5	-3.66032	-4.12798	Surface ectoderm	nextseq_1	E8.5	WT	NE
nextseq_1_PA-01A_S1.GATAAGCGTGTCCTTAAGA	945	719	NE-E8.75	-12.6866	5.07342	Parietal endoderm	nextseq_1	E8.75	WT	NE
nextseq_1_PA-01A_S1.ATATGCCATTACGCGAGATT	723	599	ETiX-Day8-Pax6neg-1	-4.99085	-3.14788	Surface ectoderm	nextseq_1	Day8	Pax6neg	ETiX
nextseq_1_PA-01A_S1.TCAGCTTCTGATACGGAAC	655	482	NE-E8.5	1.12421	6.68372	Extraembryonic ectoderm	nextseq_1	E8.5	WT	NE
nextseq_1_PA-01A_S1.ATAACTTCCTTCTAATAGTA	505	433	ETiX-Day8-failed-1	5.2653	-1.73175	Allantois	nextseq_1	Day8	Failed	ETiX
nextseq_1_PA-01A_S1.ACTTATGGTTCGTCGCAGCC	427	385	NE-E8.75	-3.58613	6.81386	Extraembryonic ectoderm	nextseq_1	E8.75	WT	NE
nextseq_1_PA-01A_S1.AGAGATGAATGTTCGTCAGA	332	303	ETiX-Day8-Pax6neg-2	7.03445	-6.0449	Paraxial mesoderm	nextseq_1	Day8	Pax6neg	ETiX
nextseq_1_PA-01A_S1.AGAGCATGTACGTCCGCAG	998	781	NE-E7.5-2	-1.21955	6.76267	Extraembryonic ectoderm	nextseq_1	E7.5	WT	NE
nextseq_1_PA-01A_S1.CTCGTTGATAAGACCGTTG	1057	797	NE-E8.5	-0.648939	7.75532	Extraembryonic ectoderm	nextseq_1	E8.5	WT	NE
nextseq_1_PA-01A_S1.CTGAGCATTAGCTCTCCTC	637	508	ETiX-Day8-failed-3	7.73912	-6.59502	Amniotic mesoderm	nextseq_1	Day8	Failed	ETiX
nextseq_1_PA-01A_S1.AGCTATCGTGGTATCCGCC	370	319	ETiX-Day8-failed-1	8.77562	-6.14007	Amniotic mesoderm	nextseq_1	Day8	Failed	ETiX
nextseq_1_PA-01A_S1.AACGCGTCTCGGTCAAGAA	324	283	ETiX-Day8-failed-3	9.51067	8.93907	Endothelium	nextseq_1	Day8	Failed	ETiX
nextseq_1_PA-01A_S1.TCTTAGTTCTAGAACGTCTC	488	401	ETiX-Day8-failed-3	-4.24094	4.2727	Extraembryonic ectoderm	nextseq_1	Day8	Failed	ETiX
nextseq_1_PA-01A_S1.ACTTCCGTTGGCAGACGCC	323	278	NE-E8.5	9.36369	-5.22788	Amniotic mesoderm	nextseq_1	E8.5	WT	NE
nextseq_1_PA-01A_S1.AACGCGTCTTTCTTAATAA	338	295	ETiX-Day8-1	8.93067	-6.47676	Amniotic mesoderm	nextseq_1	Day8	WT	ETiX
nextseq_1_PA-01A_S1.ATATGGATCTTCGGCCTTAC	635	500	ETiX-Day8-failed-1	-4.37044	10.1868	Extraembryonic ectoderm	nextseq_1	Day8	Failed	ETiX
nextseq_1_PA-01A_S1.ATTAGTCTGTAGCTTATCCG	718	574	ETiX-Day8-2	-10.7759	-3.15487	Visceral endoderm	nextseq_1	Day8	WT	ETiX
nextseq_1_PA-01A_S1.TCAGCTTCTTAACGATCCA	356	315	ETiX-Day8-1	-9.62219	-2.83791	Visceral endoderm	nextseq_1	Day8	WT	ETiX
nextseq_1_PA-01A_S1.ACTTATGGTTAGAGCCAAGG	929	705	ETiX-Day8-Pax6neg-1	-12.0652	-2.05343	Visceral endoderm	nextseq_1	Day8	Pax6neg	ETiX
nextseq_1_PA-01A_S1.TAAGGTTCATATCATATTAG	690	560	ETiX-Day8-5	8.59935	8.32037	Endothelium	nextseq_1	Day8	WT	ETiX
nextseq_1_PA-01A_S1.TTGGAGCTTCGGTTATGCC	367	320	NE-E8.75	0.883576	-2.20309	Neuromesodermal progenitors	nextseq_1	E8.75	WT	NE
nextseq_1_PA-01A_S1.ACAGGTATTTCCAGTCCTCT	549	488	NE-E8	1.74574	-2.41971	Neuromesodermal progenitors	nextseq_1	E8	WT	NE
nextseq_1_PA-01A_S1.ATGCTTCCTTTAGGACCGG	466	394	ETiX-Day8-1	2.51734	-5.31525	Paraxial mesoderm	nextseq_1	Day8	WT	ETiX
nextseq_1_PA-01A_S1.CAGCAAGTTGGTAGGTTAG	370	316	ETiX-Day8-failed-4	7.47301	7.60462	Endothelium	nextseq_1	Day8	Failed	ETiX
nextseq_1_PA-01A_S1.CAACTCTCTAGGTATACTC	493	375	ETiX-Day8-1	7.14217	-0.44485	Allantois	nextseq_1	Day8	WT	ETiX
nextseq_1_PA-01A_S1.CAGATCAGTGTCCTTAAGA	962	751	NE-E8.75	-11.5353	-3.12195	Visceral endoderm	nextseq_1	E8.75	WT	NE
nextseq_1_PA-01A_S1.TTGACCAGTGCAGGTCCGT	370	321	ETiX-Day8-Pax6neg-1	-5.31051	-2.31046	Gut	nextseq_1	Day8	Pax6neg	ETiX
nextseq_1_PA-01A_S1.TAACGACTTTGTATCATCGA	289	253	ETiX-Day8-3	6.72172	8.28003	Endothelium	nextseq_1	Day8	WT	ETiX
nextseq_1_PA-01A_S1.CTCCATCATGTATCATCGA	385	337	ETiX-Day8-3	-3.19216	8.16833	Extraembryonic ectoderm	nextseq_1	Day8	WT	ETiX
nextseq_1_PA-01A_S1.CGAAGACCTGTCCTAGAGG	464	360	ETiX-Day8-failed-2	-12.4311	4.87277	Parietal endoderm	nextseq_1	Day8	Failed	ETiX
nextseq_1_PA-01A_S1.TTGACTCAATATCCATGACT	318	282	ETiX-Day8-4	-4.88469	-6.99049	Surface ectoderm	nextseq_1	Day8	WT	ETiX
nextseq_1_PA-01A_S1.TAACGACTTTGGCCGTAGTC	413	336	ETiX-Day8-failed-4	10.0233	-5.53091	Amniotic mesoderm	nextseq_1	Day8	Failed	ETiX
nextseq_1_PA-01A_S1.ATGCATTCATTCGGCCTTAC	336	287	ETiX-Day8-failed-1	9.08324	-5.97229	Amniotic mesoderm	nextseq_1	Day8	Failed	ETiX
nextseq_1_PA-01A_S1.AGTTAACCATTAATGAACGA	932	709	NE-E9.5-2	7.78576	-0.461675	Allantois	nextseq_1	E9.5	WT	NE
nextseq_1_PA-01A_S1.CAACTCTCTTGGCCATGCA	790	612	ETiX-Day8-failed-4	9.07029	-6.00453	Amniotic mesoderm	nextseq_1	Day8	Failed	ETiX
nextseq_1_PA-01A_S1.GGCTAAGATTTATAGCAGA	546	459	ETiX-Day8-Pax6neg-2	6.90783	-4.05405	Allantois	nextseq_1	Day8	Pax6neg	ETiX
nextseq_1_PA-01A_S1.ATTCGCAATTTAACGATCCA	487	423	ETiX-Day8-1	1.97846	-2.91566	Neuromesodermal progenitors	nextseq_1	Day8	WT	ETiX
nextseq_1_PA-01A_S1.AAGTACGTTTCCATCGCGAA	381	341	ETiX-Day8-1	-9.54335	-0.39806	Visceral endoderm	nextseq_1	Day8	WT	ETiX
nextseq_1_PA-01A_S1.CTAACGACTCCGCTGCCAG	739	595	ETiX-Day8-3	-1.50481	-5.15643	Neuroectoderm	nextseq_1	Day8	WT	ETiX
nextseq_1_PA-01A_S1.CAGTATCCTCCATAAGTCC	612	466	ETiX-Day8-1	-12.1689	3.55981	Parietal endoderm	nextseq_1	Day8	WT	ETiX
nextseq_1_PA-01A_S1.CCTAATGGTGGCTCTCTAT	575	492	ETiX-Day8-failed-1	-3.92398	4.7741	Extraembryonic ectoderm	nextseq_1	Day8	Failed	ETiX
nextseq_1_PA-01A_S1.ACTGGTTATTAGTAACGGTC	371	334	ETiX-Day8-3	8.59694	6.39245	Endothelium	nextseq_1	Day8	WT	ETiX
nextseq_1_PA-01A_S1.CGAAGACCTATGGAATTGG	1536	1046	NE-E9.5-2	-6.18221	-6.5567	Surface ectoderm	nextseq_1	E9.5	WT	NE
nextseq_1_PA-01A_S1.CCAAGGATTGGAGGCCTCC	498	417	NE-E8.75	9.38268	-5.9052	Amniotic mesoderm	nextseq_1	E8.75	WT	NE
nextseq_1_PA-01A_S1.AACTGGCATGGCAATGAGA	414	372	ETiX-Day8-failed-2	1.26691	-5.04964	Paraxial mesoderm	nextseq_1	Day8	Failed	ETiX
nextseq_1_PA-01A_S1.TTGACCAGTGCTGGAACTT	670	538	ETiX-Day8-4	6.67456	-6.53563	Amniotic mesoderm	nextseq_1	Day8	WT	ETiX
nextseq_1_PA-01A_S1.ATTCGGAGTGGACTACTAC	1870	1226	NE-E8.75	-10.7352	-4.24853	Visceral endoderm	nextseq_1	E8.75	WT	NE
nextseq_1_PA-01A_S1.ACTTCCGTTGGAGGCCTCC	2364	1550	NE-E8.75	-4.10842	6.35647	Extraembryonic ectoderm	nextseq_1	E8.75	WT	NE
nextseq_1_PA-01A_S1.AGCGTAAGTACCGGAATTA	406	354	NE-E9.5-2	8.93291	6.28135	Endothelium	nextseq_1	E9.5	WT	NE
nextseq_1_PA-01A_S1.GATACGTCTAAGTAAGAGC	314	271	ETiX-Day8-failed-2	2.43666	12.1579	Primitive erythroid cells	nextseq_1	Day8	Failed	ETiX
nextseq_1_PA-01A_S1.ACCTCAATATGGTAGGTTAG	634	513	ETiX-Day8-failed-4	-5.63106	-7.23051	Surface ectoderm	nextseq_1	Day8	Failed	ETiX
nextseq_1_PA-01A_S1.TTCTCATTGTCCTTGGTCCA	393	327	NE-E8.75	8.54879	-4.3001	Amniotic mesoderm	nextseq_1	E8.75	WT	NE
nextseq_1_PA-01A_S1.ATAAGCGAATACGGAGGCGG	665	549	ETiX-Day8-2	-1.37515	-4.7267	Neuroectoderm	nextseq_1	Day8	WT	ETiX
nextseq_1_PA-01A_S1.CCTAATGGTATTCAGGTAC	319	282	ETiX-Day8-failed-4	2.27158	12.5803	Primitive erythroid cells	nextseq_1	Day8	Failed	ETiX
nextseq_1_PA-01A_S1.CAGATCAGTACCGGAATTA	500	410	NE-E9.5-2	9.08478	6.23586	Endothelium	nextseq_1	E9.5	WT	NE
nextseq_1_PA-01A_S1.CCTAATGGTCATCTCTGCA	1370	969	ETiX-Day8-4	6.45378	-4.5406	Amniotic mesoderm	nextseq_1	Day8	WT	ETiX
nextseq_1_PA-01A_S1.CAGCATTGTTAGACTTCTT	490	428	ETiX-Day8-failed-2	6.55164	-1.48166	Allantois	nextseq_1	Day8	Failed	ETiX
nextseq_1_PA-01A_S1.ATACTACTCTATGGAATTGG	1738	1221	NE-E9.5-2	2.18497	-5.82028	Paraxial mesoderm	nextseq_1	E9.5	WT	NE
nextseq_1_PA-01A_S1.GAGGAACTTGGCTCTCTAT	299	250	ETiX-Day8-failed-1	2.23742	13.3056	Primitive erythroid cells	nextseq_1	Day8	Failed	ETiX
nextseq_1_PA-01A_S1.AGTTAACCATCATACTCCGA	417	345	ETiX-Day8-Pax6neg-1	-11.837	2.6206	Parietal endoderm	nextseq_1	Day8	Pax6neg	ETiX
nextseq_1_PA-01A_S1.AAGGATATGTGGTATCCGCC	609	511	ETiX-Day8-failed-1	-4.57252	5.18918	Extraembryonic ectoderm	nextseq_1	Day8	Failed	ETiX
nextseq_1_PA-01A_S1.AGAGTACCTGGCAGACGCC	380	320	NE-E8.5	3.36028	12.9083	Primitive erythroid cells	nextseq_1	E8.5	WT	NE
nextseq_1_PA-01A_S1.ATGCTTCCTTTGCTGGCAT	459	418	NE-E8	3.4461	-1.84529	Early development	nextseq_1	E8	WT	NE
nextseq_1_PA-01A_S1.CAGTATCCTGCTCAGCCGG	476	415	NE-E9.5-2	4.63031	-6.70098	Cardiac mesoderm	nextseq_1	E9.5	WT	NE
nextseq_1_PA-01A_S1.ATAAGCGAATCAGGAGGAGA	1107	824	NE-E9.5-2	4.6046	-7.25351	Cardiac mesoderm	nextseq_1	E9.5	WT	NE
nextseq_1_PA-01A_S1.TAGAACCAATGTCCTAGAGG	689	579	ETiX-Day8-failed-2	-10.4187	-1.60356	Visceral endoderm	nextseq_1	Day8	Failed	ETiX
nextseq_1_PA-01A_S1.TCTATCCAATTGCGGACCTA	855	665	ETiX-Day8-failed-3	-6.13518	-6.66158	Surface ectoderm	nextseq_1	Day8	Failed	ETiX
nextseq_1_PA-01A_S1.CAGCATTGTCCGCTGCCAG	353	298	ETiX-Day8-3	9.12207	-6.05609	Amniotic mesoderm	nextseq_1	Day8	WT	ETiX
nextseq_1_PA-01A_S1.ATTAGTCTGTTTACCGAGGC	580	485	ETiX-Day8-4	8.14408	6.4932	Endothelium	nextseq_1	Day8	WT	ETiX
nextseq_1_PA-01A_S1.GGCTAAGATGTTCGTCAGA	348	302	ETiX-Day8-Pax6neg-2	7.0804	-1.5076	Allantois	nextseq_1	Day8	Pax6neg	ETiX
nextseq_1_PA-01A_S1.GATAAGCGTGCCATTCTCC	813	623	ETiX-Day8-failed-3	8.35515	7.83465	Endothelium	nextseq_1	Day8	Failed	ETiX
nextseq_1_PA-01A_S1.TTGATTCCTTATCCATGACT	450	385	ETiX-Day8-4	5.18979	10.4857	White blood cells	nextseq_1	Day8	WT	ETiX
nextseq_1_PA-01A_S1.AGTCGCATTTATCATGATC	487	400	ETiX-Day6-1	-8.64801	-1.20882	Visceral endoderm	nextseq_1	Day6	WT	ETiX
nextseq_1_PA-01A_S1.AAGGATATGTGCTCAGCCGG	697	570	NE-E9.5-2	7.85099	-3.99641	Amniotic mesoderm	nextseq_1	E9.5	WT	NE
nextseq_1_PA-01A_S1.AGAGATGAATTTATAGCAGA	299	259	ETiX-Day8-Pax6neg-2	9.35005	-6.28839	Amniotic mesoderm	nextseq_1	Day8	Pax6neg	ETiX
nextseq_1_PA-01A_S1.TAAGAATGGTGTCCTACTTG	369	331	ETiX-Day8-Pax6neg-2	-0.455294	-4.08649	Neuroectoderm	nextseq_1	Day8	Pax6neg	ETiX
nextseq_1_PA-01A_S1.CTCGTTGATTAGATCTACT	834	648	ETiX-Day8-4	-12.2459	3.65522	Parietal endoderm	nextseq_1	Day8	WT	ETiX
nextseq_1_PA-01A_S1.GGCTTACTTCCGTTCCTTA	371	340	NE-E7.5-2	-4.18745	4.40446	Extraembryonic ectoderm	nextseq_1	E7.5	WT	NE
nextseq_1_PA-01A_S1.ATATCCTACTTTATTATGGT	434	363	ETiX-Day8-failed-2	7.3652	-4.95992	Amniotic mesoderm	nextseq_1	Day8	Failed	ETiX
nextseq_1_PA-01A_S1.AAACTGAACTTAGATCTACT	467	386	ETiX-Day8-4	3.62503	9.37738	Megakaryocytes	nextseq_1	Day8	WT	ETiX
nextseq_1_PA-01A_S1.AACTGGCATCCGTTCGGAT	1621	1121	ETiX-Day6-3	-9.50111	-0.523159	Visceral endoderm	nextseq_1	Day6	WT	ETiX
nextseq_1_PA-01A_S1.AACGTAATCTTTCATAGGAC	504	413	ETiX-Day8-failed-2	8.34288	-4.62053	Amniotic mesoderm	nextseq_1	Day8	Failed	ETiX
nextseq_1_PA-01A_S1.AGTAGCCATAGAGCTATAA	663	558	NE-E7.5-3	-10.3879	-0.792209	Visceral endoderm	nextseq_1	E7.5	WT	NE
nextseq_1_PA-01A_S1.CTTCGACTTTCAACGTAAG	950	712	ETiX-Day8-Pax6neg-1	-6.08357	-6.84279	Surface ectoderm	nextseq_1	Day8	Pax6neg	ETiX
nextseq_1_PA-01A_S1.AACGCGTCTTTATTCTGAG	567	477	ETiX-Day8-1	0.151616	-2.62204	Neuromesodermal progenitors	nextseq_1	Day8	WT	ETiX
nextseq_1_PA-01A_S1.CTTCGACTTAAGTAAGAGC	492	407	ETiX-Day8-failed-2	6.81388	-5.07808	Amniotic mesoderm	nextseq_1	Day8	Failed	ETiX
nextseq_1_PA-01A_S1.CTCGTTGATGATCGCTTCT	438	408	ETiX-Day8-failed-3	-4.84467	5.9364	Extraembryonic ectoderm	nextseq_1	Day8	Failed	ETiX
nextseq_1_PA-01A_S1.ATGCTTCCTCCGTTCCTTA	576	492	NE-E7.5-2	-2.48835	-0.575086	Early development	nextseq_1	E7.5	WT	NE
nextseq_1_PA-01A_S1.AAGGATTACTAGCTTATCCG	2054	1364	ETiX-Day8-2	1.39478	-2.74942	Neuromesodermal progenitors	nextseq_1	Day8	WT	ETiX
nextseq_1_PA-01A_S1.TCAAGATCTTCGGTCAAGAA	653	533	ETiX-Day8-failed-3	6.59878	8.59654	Endothelium	nextseq_1	Day8	Failed	ETiX
nextseq_1_PA-01A_S1.ATCAATACGTATCGGCTATC	385	336	NE-E8.5	0.955631	-2.33584	Neuromesodermal progenitors	nextseq_1	E8.5	WT	NE
nextseq_1_PA-01A_S1.ATATGCCATTTCGCTAAGCA	387	340	ETiX-Day8-2	7.88958	-6.72629	Amniotic mesoderm	nextseq_1	Day8	WT	ETiX
nextseq_1_PA-01A_S1.TATCTCGATTCTTGCAACCT	338	301	ETiX-Day6-3	-11.8065	3.0827	Parietal endoderm	nextseq_1	Day6	WT	ETiX
nextseq_1_PA-01A_S1.TTATCCGCTATATGAGCCA	924	710	NE-E8.75	-11.5256	-3.25267	Visceral endoderm	nextseq_1	E8.75	WT	NE
nextseq_1_PA-01A_S1.CCTAATGGTTCAACGTAAG	371	314	ETiX-Day8-Pax6neg-1	-0.302432	-3.94333	Neuroectoderm	nextseq_1	Day8	Pax6neg	ETiX
nextseq_1_PA-01A_S1.AACTGGCATTATCATGATC	1652	1180	ETiX-Day6-1	-9.23431	-1.04979	Visceral endoderm	nextseq_1	Day6	WT	ETiX
nextseq_1_PA-01A_S1.TCTATCCAATTTATTCATTC	389	340	NE-E9.5-1	6.72181	-0.951336	Allantois	nextseq_1	E9.5	WT	NE
nextseq_1_PA-01A_S1.TCAAGATCTTCGGATTAGAA	569	458	NE-E7.5-3	1.5384	6.31994	Extraembryonic ectoderm	nextseq_1	E7.5	WT	NE
nextseq_1_PA-01A_S1.ATTCGGAGTTTGCTGGCAT	402	357	NE-E8	1.78907	-4.02849	Paraxial mesoderm	nextseq_1	E8	WT	NE
nextseq_1_PA-01A_S1.TGGATTCTATGGTAGGTTAG	325	273	ETiX-Day8-failed-4	9.42783	-5.2577	Amniotic mesoderm	nextseq_1	Day8	Failed	ETiX
nextseq_1_PA-01A_S1.AGGATAATCTTAGACTTCTT	556	458	ETiX-Day8-failed-2	-11.5473	-2.32575	Visceral endoderm	nextseq_1	Day8	Failed	ETiX
nextseq_1_PA-01A_S1.CCTAATGGTTCGGCCTTAC	343	310	ETiX-Day8-failed-1	-3.72372	-3.74105	Surface ectoderm	nextseq_1	Day8	Failed	ETiX
nextseq_1_PA-01A_S1.TTTGCTACTTACCGCCAACC	662	523	ETiX-Day8-4	2.84328	-9.83631	Heart field	nextseq_1	Day8	WT	ETiX
nextseq_1_PA-01A_S1.CTGAGCATTTAGACTTCTT	656	526	ETiX-Day8-failed-2	3.52848	-7.88462	Cardiac mesoderm	nextseq_1	Day8	Failed	ETiX
nextseq_1_PA-01A_S1.AAGGATATGTCAGGAGGAGA	489	419	NE-E9.5-2	7.41342	-3.80087	Amniotic mesoderm	nextseq_1	E9.5	WT	NE
nextseq_1_PA-01A_S1.AGATCGGATGGACTACTAC	1072	850	NE-E8.75	-6.08018	-7.0428	Surface ectoderm	nextseq_1	E8.75	WT	NE
nextseq_1_PA-01A_S1.CGAATGAGTGGCTGAGCTC	337	287	ETiX-Day8-failed-3	-11.056	0.766152	Visceral endoderm	nextseq_1	Day8	Failed	ETiX
nextseq_1_PA-01A_S1.ATTAGGTACTCAACCGCTAA	303	261	ETiX-Day8-5	1.5432	-3.94353	Paraxial mesoderm	nextseq_1	Day8	WT	ETiX
nextseq_1_PA-01A_S1.AGCTATCGTGCCGCAACGA	291	259	ETiX-Day8-Pax6neg-1	6.09186	-1.53651	Allantois	nextseq_1	Day8	Pax6neg	ETiX
nextseq_1_PA-01A_S1.AACTTGGATTACTTAACCTT	807	664	ETiX-Day8-4	-5.03471	9.03044	Extraembryonic ectoderm	nextseq_1	Day8	WT	ETiX
nextseq_1_PA-01A_S1.ACTGAATACTTTACCTCGAC	2049	1448	ETiX-Day6-2	-9.08898	-1.48838	Visceral endoderm	nextseq_1	Day6	WT	ETiX
nextseq_1_PA-01A_S1.ACCTCAATATCTTGGTAATG	938	760	ETiX-Day6-failed-1	3.96981	-1.1978	Early development	nextseq_1	Day6	Failed	ETiX
nextseq_1_PA-01A_S1.CGAATGAGTAACTAGGCGC	1282	944	ETiX-Day8-failed-3	-11.7122	-1.51037	Visceral endoderm	nextseq_1	Day8	Failed	ETiX
nextseq_1_PA-01A_S1.ACGATATCATTCCAATCATC	315	252	NE-E8.5	-12.3251	3.52525	Parietal endoderm	nextseq_1	E8.5	WT	NE
nextseq_1_PA-01A_S1.AAGGATATGTCCGATTCCTG	363	318	ETiX-Day8-2	6.78131	8.34906	Endothelium	nextseq_1	Day8	WT	ETiX
nextseq_1_PA-01A_S1.ATATGGATCTTTCATAGGAC	302	263	ETiX-Day8-failed-2	-11.491	-1.67926	Visceral endoderm	nextseq_1	Day8	Failed	ETiX
nextseq_1_PA-01A_S1.CTCGTTGATGCTCAGCCGG	1378	1045	NE-E9.5-2	-4.60696	7.58214	Extraembryonic ectoderm	nextseq_1	E9.5	WT	NE
nextseq_1_PA-01A_S1.CTGACGTTTGCCGCAACGA	642	515	ETiX-Day8-Pax6neg-1	-5.953	-6.67774	Surface ectoderm	nextseq_1	Day8	Pax6neg	ETiX
nextseq_1_PA-01A_S1.ACTGGTTATTCGCTCCTAAC	355	308	ETiX-Day8-2	0.0718224	-3.03865	Neuromesodermal progenitors	nextseq_1	Day8	WT	ETiX
nextseq_1_PA-01A_S1.AGAGCATGTTTAGGACCGG	455	387	ETiX-Day8-1	-4.60324	-3.78938	Surface ectoderm	nextseq_1	Day8	WT	ETiX
nextseq_1_PA-01A_S1.ACTTACTCATACCGGAATTA	324	278	NE-E9.5-2	2.5302	12.388	Primitive erythroid cells	nextseq_1	E9.5	WT	NE
nextseq_1_PA-01A_S1.ATCAATACGTTAATGAACGA	1729	1184	NE-E9.5-2	-10.5094	-3.9845	Visceral endoderm	nextseq_1	E9.5	WT	NE
nextseq_1_PA-01A_S1.AGTATTAGCTAGTAACGGTC	676	547	ETiX-Day8-3	1.53802	-5.8814	Paraxial mesoderm	nextseq_1	Day8	WT	ETiX
nextseq_1_PA-01A_S1.TCAAGATCTTGCAGGTCCGT	499	445	ETiX-Day8-Pax6neg-1	-4.9513	5.05287	Extraembryonic ectoderm	nextseq_1	Day8	Pax6neg	ETiX
nextseq_1_PA-01A_S1.ATTAGTCTGTGCCGCAACGA	504	417	ETiX-Day8-Pax6neg-1	-5.9498	-6.77616	Surface ectoderm	nextseq_1	Day8	Pax6neg	ETiX
nextseq_1_PA-01A_S1.ATTGATCGTTTCTAATAGTA	307	280	ETiX-Day8-failed-1	-3.1782	5.72346	Extraembryonic ectoderm	nextseq_1	Day8	Failed	ETiX
nextseq_1_PA-01A_S1.TTACCTAAGTCCATCGCGAA	788	640	ETiX-Day8-1	-11.7795	1.19713	Visceral endoderm	nextseq_1	Day8	WT	ETiX
nextseq_1_PA-01A_S1.AGATTGGTTTTGCCGGCAGA	344	294	ETiX-Day8-2	9.27737	8.37991	Endothelium	nextseq_1	Day8	WT	ETiX
nextseq_1_PA-01A_S1.CAGTATCCTCAAGGAGGTC	302	259	NE-E9.5-2	-4.26142	-4.99182	Surface ectoderm	nextseq_1	E9.5	WT	NE
nextseq_1_PA-01A_S1.ATTGAGGAATATATTGATAC	317	267	NE-E8.75	1.02849	-5.28572	Paraxial mesoderm	nextseq_1	E8.75	WT	NE
nextseq_1_PA-01A_S1.GGTACCATTCCATCGCGAA	883	666	ETiX-Day8-1	7.1887	-4.60898	Amniotic mesoderm	nextseq_1	Day8	WT	ETiX
nextseq_1_PA-01A_S1.CTGAGCATTGCTCAGCCGG	513	441	NE-E9.5-2	-0.492231	-5.9976	Neuroectoderm	nextseq_1	E9.5	WT	NE
nextseq_1_PA-01A_S1.CATACCGCTATGGCTCTGC	300	260	NE-E8	6.81069	7.08875	Endothelium	nextseq_1	E8	WT	NE
nextseq_1_PA-01A_S1.TTCTCATTGTGGCCGTAGTC	833	651	ETiX-Day8-failed-4	8.25018	-1.59086	Allantois	nextseq_1	Day8	Failed	ETiX
nextseq_1_PA-01A_S1.GGTCAGTTTGCCGCAACGA	364	314	ETiX-Day8-Pax6neg-1	-11.842	-2.26448	Visceral endoderm	nextseq_1	Day8	Pax6neg	ETiX
nextseq_1_PA-01A_S1.ATCAATACGTAATACCATCC	325	282	ETiX-Day8-failed-1	8.73083	-4.35412	Amniotic mesoderm	nextseq_1	Day8	Failed	ETiX
nextseq_1_PA-01A_S1.CGAAGACCTGGCAATGAGA	362	303	ETiX-Day8-failed-2	2.29824	-10.0947	Heart field	nextseq_1	Day8	Failed	ETiX
nextseq_1_PA-01A_S1.TAGAACCAATTTCTTCCGGT	307	267	NE-E8	-8.81403	-2.28825	Visceral endoderm	nextseq_1	E8	WT	NE
nextseq_1_PA-01A_S1.CGATTCGCTGATCTTACGC	332	276	NE-E8.5	6.91311	-1.29763	Allantois	nextseq_1	E8.5	WT	NE
nextseq_1_PA-01A_S1.ACAATGCTATTAGCCGTCAT	752	623	ETiX-Day6-failed-2	3.48296	-0.88005	Early development	nextseq_1	Day6	Failed	ETiX
nextseq_1_PA-01A_S1.ACATTCGTATTGCGGACCTA	813	605	ETiX-Day8-failed-3	-12.8396	3.28116	Parietal endoderm	nextseq_1	Day8	Failed	ETiX
nextseq_1_PA-01A_S1.CTGACGTTTGGACTACTAC	709	551	NE-E8.75	-2.61969	7.39988	Extraembryonic ectoderm	nextseq_1	E8.75	WT	NE
nextseq_1_PA-01A_S1.GTCTATGGTCTAAGAGAAG	659	513	NE-E8.5	1.72441	6.43271	Extraembryonic ectoderm	nextseq_1	E8.5	WT	NE
nextseq_1_PA-01A_S1.TAGAACCAATTAATGAACGA	654	552	NE-E9.5-2	7.35009	8.68001	Endothelium	nextseq_1	E9.5	WT	NE
nextseq_1_PA-01A_S1.AACGAGCGTGGTAGGTTAG	917	705	ETiX-Day8-failed-4	-4.07197	9.66651	Extraembryonic ectoderm	nextseq_1	Day8	Failed	ETiX
nextseq_1_PA-01A_S1.ACATGGTAATGCTGGAACTT	302	267	ETiX-Day8-4	-2.96499	-4.6858	Neuroectoderm	nextseq_1	Day8	WT	ETiX
nextseq_1_PA-01A_S1.CAGCATTGTGCTCAGCCGG	305	257	NE-E9.5-2	-4.52797	-5.24012	Surface ectoderm	nextseq_1	E9.5	WT	NE
nextseq_1_PA-01A_S1.TATTCTCCTTTAATGAACGA	727	609	NE-E9.5-2	3.57223	-5.87199	Paraxial mesoderm	nextseq_1	E9.5	WT	NE
nextseq_1_PA-01A_S1.ATATCCTACTAGTAACGGTC	1407	1054	ETiX-Day8-3	-0.455893	-3.04128	Neuromesodermal progenitors	nextseq_1	Day8	WT	ETiX
nextseq_1_PA-01A_S1.GGTACCATTATAAGGAGCA	578	498	ETiX-Day8-5	-5.06464	6.21346	Extraembryonic ectoderm	nextseq_1	Day8	WT	ETiX
nextseq_1_PA-01A_S1.CGAAGACCTACCTCTATCT	358	295	ETiX-Day8-failed-2	6.48605	-0.838338	Allantois	nextseq_1	Day8	Failed	ETiX
nextseq_1_PA-01A_S1.CTAACGACTTAGATCTACT	1437	1125	ETiX-Day8-4	-4.98548	6.59679	Extraembryonic ectoderm	nextseq_1	Day8	WT	ETiX
nextseq_1_PA-01A_S1.ACAGGTATTTAGCCGGTACC	792	495	ETiX-Day8-1	2.73851	-10.2302	Heart field	nextseq_1	Day8	WT	ETiX
nextseq_1_PA-01A_S1.AAGTATTGGTTATATACTAA	526	451	ETiX-Day8-4	7.38888	-6.53306	Amniotic mesoderm	nextseq_1	Day8	WT	ETiX
nextseq_1_PA-01A_S1.AAGTATTGGTGGCAGACGCC	701	570	NE-E8.5	9.92505	8.33574	Endothelium	nextseq_1	E8.5	WT	NE
nextseq_1_PA-01A_S1.AGAGCATGTGAGCATCATT	637	514	NE-E9.5-2	6.6611	-6.94359	Amniotic mesoderm	nextseq_1	E9.5	WT	NE
nextseq_1_PA-01A_S1.ACCGGTTCTAAGACCGTTG	695	541	NE-E8.5	-12.0714	-2.37094	Visceral endoderm	nextseq_1	E8.5	WT	NE
nextseq_1_PA-01A_S1.AAGACCTTATGTCCTACTTG	501	418	ETiX-Day8-Pax6neg-2	9.80947	-6.54796	Amniotic mesoderm	nextseq_1	Day8	Pax6neg	ETiX
nextseq_1_PA-01A_S1.CTGAGCATTGTCCTTAAGA	1046	795	NE-E8.75	-3.80032	7.23084	Extraembryonic ectoderm	nextseq_1	E8.75	WT	NE
nextseq_1_PA-01A_S1.TAGGAAGGTCTAACTAGAT	367	323	ETiX-Day8-2	7.03493	-2.23717	Allantois	nextseq_1	Day8	WT	ETiX
nextseq_1_PA-01A_S1.AGAACTCCTGGCTGAGCTC	1239	906	ETiX-Day8-failed-3	7.54823	-6.96069	Amniotic mesoderm	nextseq_1	Day8	Failed	ETiX
nextseq_1_PA-01A_S1.TAGAACCAATCATTCGACGG	409	337	NE-E9.5-1	0.399533	-5.70809	Paraxial mesoderm	nextseq_1	E9.5	WT	NE
nextseq_1_PA-01A_S1.AACGTAATCTATTCAGGTAC	444	350	ETiX-Day8-failed-4	9.92572	-5.86011	Amniotic mesoderm	nextseq_1	Day8	Failed	ETiX
nextseq_1_PA-01A_S1.TGGATTCTATTAACTCTTAG	378	338	NE-E8	-9.40153	-2.33541	Visceral endoderm	nextseq_1	E8	WT	NE
nextseq_1_PA-01A_S1.CAACTCTCTGCCGCAACGA	434	371	ETiX-Day8-Pax6neg-1	-5.6855	-6.61126	Surface ectoderm	nextseq_1	Day8	Pax6neg	ETiX
nextseq_1_PA-01A_S1.AGCATAACTTGCCGCAACGA	474	394	ETiX-Day8-Pax6neg-1	9.63537	8.56914	Endothelium	nextseq_1	Day8	Pax6neg	ETiX
nextseq_1_PA-01A_S1.CAGTATCCTGCCATTCTCC	669	537	ETiX-Day8-failed-3	2.15628	13.2897	Primitive erythroid cells	nextseq_1	Day8	Failed	ETiX
nextseq_1_PA-01A_S1.AAGGATATGTTCCTACCAGT	1942	1342	NE-E7.5-1	3.85268	-0.853717	Early development	nextseq_1	E7.5	WT	NE
nextseq_1_PA-01A_S1.ATAGTTGACTGTCCTTAAGA	782	664	NE-E8.75	-0.376501	6.85488	Extraembryonic ectoderm	nextseq_1	E8.75	WT	NE
nextseq_1_PA-01A_S1.AGAGGTCGTACGCGAGATT	803	651	ETiX-Day8-Pax6neg-1	-11.8606	-1.7214	Visceral endoderm	nextseq_1	Day8	Pax6neg	ETiX
nextseq_1_PA-01A_S1.AGTCGCATTATATGAGCCA	354	321	NE-E8.75	-0.663591	-4.62881	Neuroectoderm	nextseq_1	E8.75	WT	NE
nextseq_1_PA-01A_S1.ACCGGTTCTGCAGGTCCGT	692	578	ETiX-Day8-Pax6neg-1	-11.3417	-0.149221	Visceral endoderm	nextseq_1	Day8	Pax6neg	ETiX
nextseq_1_PA-01A_S1.GCTCTTAGTTAACGATCCA	492	434	ETiX-Day8-1	-4.7178	4.84545	Extraembryonic ectoderm	nextseq_1	Day8	WT	ETiX
nextseq_1_PA-01A_S1.CTCGTTGATTTAGGACCGG	672	552	ETiX-Day8-1	4.74083	9.53342	White blood cells	nextseq_1	Day8	WT	ETiX
nextseq_1_PA-01A_S1.AGGCGGAATTCGCGGTTGG	372	320	NE-E7.5-1	-2.3129	5.54717	Extraembryonic ectoderm	nextseq_1	E7.5	WT	NE
nextseq_1_PA-01A_S1.CTACCTGGTGTTCGTCAGA	1504	1066	ETiX-Day8-Pax6neg-2	6.25103	-4.24892	Amniotic mesoderm	nextseq_1	Day8	Pax6neg	ETiX
nextseq_1_PA-01A_S1.ATATGCCATTACCTGGCCAA	290	252	ETiX-Day8-5	7.52645	-6.22416	Amniotic mesoderm	nextseq_1	Day8	WT	ETiX
nextseq_1_PA-01A_S1.ATCAATACGTGGTACTGCCT	1132	849	ETiX-Day8-Pax6neg-1	5.8658	-6.42222	Paraxial mesoderm	nextseq_1	Day8	Pax6neg	ETiX
nextseq_1_PA-01A_S1.AGAACTCCTTGCGGACCTA	324	284	ETiX-Day8-failed-3	4.877	9.8513	White blood cells	nextseq_1	Day8	Failed	ETiX
nextseq_1_PA-01A_S1.ATTGAGGAATTAATGAACGA	433	383	NE-E9.5-2	-0.848812	-5.73831	Neuroectoderm	nextseq_1	E9.5	WT	NE
nextseq_1_PA-01A_S1.AAATCGTTCTGGCAATGAGA	437	384	ETiX-Day8-failed-2	-4.16923	3.97732	Extraembryonic ectoderm	nextseq_1	Day8	Failed	ETiX
nextseq_1_PA-01A_S1.TATCTCGATTGGTAGGTTAG	603	503	ETiX-Day8-failed-4	-4.85961	-5.48729	Surface ectoderm	nextseq_1	Day8	Failed	ETiX
nextseq_1_PA-01A_S1.ATTCGGAGTTTATTCTGAG	311	250	ETiX-Day8-1	-11.644	2.16119	Parietal endoderm	nextseq_1	Day8	WT	ETiX
nextseq_1_PA-01A_S1.CTCGTTGATCCTTGGTCCA	364	313	NE-E8.75	-0.876459	7.03093	Extraembryonic ectoderm	nextseq_1	E8.75	WT	NE
nextseq_1_PA-01A_S1.CGTAGGCTTTTGCTGGCAT	1163	918	NE-E8	-3.72177	6.44314	Extraembryonic ectoderm	nextseq_1	E8	WT	NE
nextseq_1_PA-01A_S1.TTCCATCTTTCCGATTCCTG	397	335	ETiX-Day8-2	7.44612	-6.55541	Amniotic mesoderm	nextseq_1	Day8	WT	ETiX
nextseq_1_PA-01A_S1.CGCTGCTTTGGCCGTAGTC	309	259	ETiX-Day8-failed-4	0.174028	-5.23692	Neural crest	nextseq_1	Day8	Failed	ETiX
nextseq_1_PA-01A_S1.CTCTGAGCTCATCAGAATG	662	547	ETiX-Day8-3	-4.37991	9.23786	Extraembryonic ectoderm	nextseq_1	Day8	WT	ETiX
nextseq_1_PA-01A_S1.ATTGATCGTTTTACTTGGAA	295	248	ETiX-Day8-failed-4	-3.55253	9.54895	Extraembryonic ectoderm	nextseq_1	Day8	Failed	ETiX
nextseq_1_PA-01A_S1.ATTGATCGTTCCGCAAGTTC	376	328	ETiX-Day8-failed-4	8.30309	-5.03004	Amniotic mesoderm	nextseq_1	Day8	Failed	ETiX
nextseq_1_PA-01A_S1.AAAGCTGATTCCTTGGTCCA	314	285	NE-E8.75	2.40146	-4.15012	Paraxial mesoderm	nextseq_1	E8.75	WT	NE
nextseq_1_PA-01A_S1.AGATTGGTTTCCAGTCCTCT	378	332	NE-E8	-2.92693	5.81764	Extraembryonic ectoderm	nextseq_1	E8	WT	NE
nextseq_1_PA-01A_S1.ACTTACTCATCAAGGAGGTC	1836	1317	NE-E9.5-2	10.0713	-6.98552	Amniotic mesoderm	nextseq_1	E9.5	WT	NE
nextseq_1_PA-01A_S1.AGCATAACTTAATACCATCC	634	544	ETiX-Day8-failed-1	5.71135	-1.81117	Allantois	nextseq_1	Day8	Failed	ETiX
nextseq_1_PA-01A_S1.AGAGTACCTTTCTTAATAA	437	384	ETiX-Day8-1	1.32535	-5.55306	Paraxial mesoderm	nextseq_1	Day8	WT	ETiX
nextseq_1_PA-01A_S1.TAGATGACTTCAATTACCGT	1385	927	ETiX-Day8-Pax6neg-2	-4.46007	10.4591	Extraembryonic ectoderm	nextseq_1	Day8	Pax6neg	ETiX
nextseq_1_PA-01A_S1.TGGTTGAATTTATCATGATC	958	791	ETiX-Day6-1	1.62047	-0.0390805	Early development	nextseq_1	Day6	WT	ETiX
nextseq_1_PA-01A_S1.GGTACCATTAACCATTGGA	1882	1332	NE-E9.5-1	-10.9052	-3.92466	Visceral endoderm	nextseq_1	E9.5	WT	NE
nextseq_1_PA-01A_S1.ATATCTGGATGAGCATCATT	1819	1181	NE-E9.5-2	-13.3687	4.18943	Parietal endoderm	nextseq_1	E9.5	WT	NE
nextseq_1_PA-01A_S1.GTCTATGGTCCGCTCCGGC	1029	791	NE-E7.5-2	1.48165	6.73234	Extraembryonic ectoderm	nextseq_1	E7.5	WT	NE
nextseq_1_PA-01A_S1.AAGGACGATATGGAATTGG	1262	940	NE-E9.5-2	2.75466	-5.1456	Paraxial mesoderm	nextseq_1	E9.5	WT	NE
nextseq_1_PA-01A_S1.AAACCATAGTAATTAAGACT	484	415	ETiX-Day8-5	6.52032	-6.34635	Amniotic mesoderm	nextseq_1	Day8	WT	ETiX
nextseq_1_PA-01A_S1.AACGCGTCTTTAGGACCGG	520	413	ETiX-Day8-1	3.09471	13.3308	Primitive erythroid cells	nextseq_1	Day8	WT	ETiX
nextseq_1_PA-01A_S1.CCTAATGGTAGCCGGTACC	299	256	ETiX-Day8-1	7.47709	-5.76388	Amniotic mesoderm	nextseq_1	Day8	WT	ETiX
nextseq_1_PA-01A_S1.TCTATCCAATACGCGAGATT	402	341	ETiX-Day8-Pax6neg-1	-1.94476	-5.72647	Neuroectoderm	nextseq_1	Day8	Pax6neg	ETiX
nextseq_1_PA-01A_S1.TGCAAGGTTTGGCCATGCA	344	289	ETiX-Day8-failed-4	10.007	-6.03006	Amniotic mesoderm	nextseq_1	Day8	Failed	ETiX
nextseq_1_PA-01A_S1.CGCCATTCTCCTTGGTCCA	692	576	NE-E8.75	-0.828693	7.36463	Extraembryonic ectoderm	nextseq_1	E8.75	WT	NE
nextseq_1_PA-01A_S1.ATTAGTCTGTAATTAAGACT	656	540	ETiX-Day8-5	-11.1799	-2.67617	Visceral endoderm	nextseq_1	Day8	WT	ETiX
nextseq_1_PA-01A_S1.GCGTACTTTAGCTTATCCG	292	249	ETiX-Day8-2	2.12581	12.3387	Primitive erythroid cells	nextseq_1	Day8	WT	ETiX
nextseq_1_PA-01A_S1.TAAGGTTCATGATCTTACGC	541	459	NE-E8.5	-2.65331	-6.06223	Neuroectoderm	nextseq_1	E8.5	WT	NE
nextseq_1_PA-01A_S1.ATTAGGTACTGTCCTACTTG	346	287	ETiX-Day8-Pax6neg-2	6.6463	-4.09579	Amniotic mesoderm	nextseq_1	Day8	Pax6neg	ETiX
nextseq_1_PA-01A_S1.TAAGGTTCATTTATTCTGAG	543	428	ETiX-Day8-1	8.2535	7.72469	Endothelium	nextseq_1	Day8	WT	ETiX
nextseq_1_PA-01A_S1.TCCTAACTTTGGTATCCGCC	576	478	ETiX-Day8-failed-1	-4.03036	9.97044	Extraembryonic ectoderm	nextseq_1	Day8	Failed	ETiX
nextseq_1_PA-01A_S1.ATCTTCAGATTAACGATCCA	441	366	ETiX-Day8-1	4.609	-6.52816	Cardiac mesoderm	nextseq_1	Day8	WT	ETiX
nextseq_1_PA-01A_S1.AACGCGTCTTAACGATCCA	1502	1147	ETiX-Day8-1	-6.14965	-2.37524	Gut	nextseq_1	Day8	WT	ETiX
nextseq_1_PA-01A_S1.ATACCAGTTTGTCCTACTTG	1259	961	ETiX-Day8-Pax6neg-2	-5.17698	-4.16426	Surface ectoderm	nextseq_1	Day8	Pax6neg	ETiX
nextseq_1_PA-01A_S1.TATAAGAGGTCGGCGTAACT	902	712	ETiX-Day8-failed-2	8.93183	-5.90043	Amniotic mesoderm	nextseq_1	Day8	Failed	ETiX
nextseq_1_PA-01A_S1.CGAATGAGTGGTAGGTTAG	681	552	ETiX-Day8-failed-4	6.90324	-4.67578	Amniotic mesoderm	nextseq_1	Day8	Failed	ETiX
nextseq_1_PA-01A_S1.CGTACCTATTTATAGCAGA	316	260	ETiX-Day8-Pax6neg-2	6.84831	-4.36365	Amniotic mesoderm	nextseq_1	Day8	Pax6neg	ETiX
nextseq_1_PA-01A_S1.AATTCTAGGTAATTAAGACT	508	442	ETiX-Day8-5	0.943926	-2.157	Neuromesodermal progenitors	nextseq_1	Day8	WT	ETiX
nextseq_1_PA-01A_S1.CCAATCCATTAGACTTCTT	524	456	ETiX-Day8-failed-2	-1.45312	7.52422	Extraembryonic ectoderm	nextseq_1	Day8	Failed	ETiX
nextseq_1_PA-01A_S1.TATAAGAGGTTTCTTAATAA	1617	1240	ETiX-Day8-1	-11.4358	-1.87672	Visceral endoderm	nextseq_1	Day8	WT	ETiX
nextseq_1_PA-01A_S1.ACCGGTTCTTTATTCTGAG	956	750	ETiX-Day8-1	-11.9649	0.354926	Visceral endoderm	nextseq_1	Day8	WT	ETiX
nextseq_1_PA-01A_S1.AACTTGGATTACGTCATATA	411	357	ETiX-Day8-Pax6neg-2	4.16411	-4.48087	Paraxial mesoderm	nextseq_1	Day8	Pax6neg	ETiX
nextseq_1_PA-01A_S1.AAGTATTGGTTCAAGCCGAT	350	316	ETiX-Day6-1	-2.631	4.9672	Extraembryonic ectoderm	nextseq_1	Day6	WT	ETiX
nextseq_1_PA-01A_S1.CCAATCCATGCTGGAACTT	790	638	ETiX-Day8-4	3.61968	-2.66147	Paraxial mesoderm	nextseq_1	Day8	WT	ETiX
nextseq_1_PA-01A_S1.TCTATCCAATTTACCGAGGC	724	594	ETiX-Day8-4	2.84638	13.1095	Primitive erythroid cells	nextseq_1	Day8	WT	ETiX
nextseq_1_PA-01A_S1.AAGCAGTATTGGCGAACTCG	477	418	ETiX-Day6-1	-2.51969	-1.4108	Early development	nextseq_1	Day6	WT	ETiX
nextseq_1_PA-01A_S1.ACCGGTTCTCCGCTGCCAG	345	294	ETiX-Day8-3	5.47361	-3.85365	Allantois	nextseq_1	Day8	WT	ETiX
nextseq_1_PA-01A_S1.AAGCAGTATTACGCGAGATT	438	356	ETiX-Day8-Pax6neg-1	4.44598	-6.93742	Cardiac mesoderm	nextseq_1	Day8	Pax6neg	ETiX
nextseq_1_PA-01A_S1.CCAGCCTTTCAGGAGGAGA	842	657	NE-E9.5-2	-11.2169	0.551418	Visceral endoderm	nextseq_1	E9.5	WT	NE
nextseq_1_PA-01A_S1.ACGGAACGTGGCCGTAGTC	1402	1025	ETiX-Day8-failed-4	-1.88092	8.31988	Extraembryonic ectoderm	nextseq_1	Day8	Failed	ETiX
nextseq_1_PA-01A_S1.CTGACGTTTGATACGGAAC	537	420	NE-E8.5	-11.584	-2.85098	Visceral endoderm	nextseq_1	E8.5	WT	NE
nextseq_1_PA-01B_S2.AGCGTAAGTCGTAATGCAG	326	286	ETiX-Day6-1	-2.85777	4.88746	Extraembryonic ectoderm	nextseq_1	Day6	WT	ETiX
nextseq_1_PA-01B_S2.ACAACCTATTGGCAATGAGA	358	317	ETiX-Day8-failed-2	-4.82624	9.38174	Extraembryonic ectoderm	nextseq_1	Day8	Failed	ETiX
nextseq_1_PA-01B_S2.AGTCGCATTCGGTTATGCC	477	419	NE-E8.75	-4.17465	7.57599	Extraembryonic ectoderm	nextseq_1	E8.75	WT	NE
nextseq_1_PA-01B_S2.AGATTGGTTTCGAACGCCGG	676	552	NE-E9.5-1	3.00699	-5.60189	Paraxial mesoderm	nextseq_1	E9.5	WT	NE
nextseq_1_PA-01B_S2.AGGATAATCTCGTCGCAGCC	623	492	NE-E8.75	-11.1727	-3.38376	Visceral endoderm	nextseq_1	E8.75	WT	NE
nextseq_1_PA-01B_S2.ATTAGTCTGTCGGTTATGCC	948	780	NE-E8.75	-1.23626	7.4071	Extraembryonic ectoderm	nextseq_1	E8.75	WT	NE
nextseq_1_PA-01B_S2.AAGGACGATGCCGCAACGA	687	573	ETiX-Day8-Pax6neg-1	-0.880816	-4.92352	Neuroectoderm	nextseq_1	Day8	Pax6neg	ETiX
nextseq_1_PA-01B_S2.ATTGATCGTTCCATAAGTCC	860	666	ETiX-Day8-1	4.94176	-6.22859	Cardiac mesoderm	nextseq_1	Day8	WT	ETiX
nextseq_1_PA-01B_S2.AACGATCATTCATTCGACGG	547	438	NE-E9.5-1	7.86694	-4.23976	Amniotic mesoderm	nextseq_1	E9.5	WT	NE
nextseq_1_PA-01B_S2.CGGAACCTTAAGAAGCTAG	449	365	NE-E8.5	-1.04559	7.49203	Extraembryonic ectoderm	nextseq_1	E8.5	WT	NE
nextseq_1_PA-01B_S2.CAAGGCGTTATATGAGCCA	951	732	NE-E8.75	-11.5298	-2.83549	Visceral endoderm	nextseq_1	E8.75	WT	NE
nextseq_1_PA-01B_S2.AAGTATTGGTGCTAACTTGC	310	269	ETiX-Day8-failed-1	-3.14234	7.7864	Extraembryonic ectoderm	nextseq_1	Day8	Failed	ETiX
nextseq_1_PA-01B_S2.AATCCAGTATCGGTTGCGCG	333	291	ETiX-Day8-failed-4	-10.1619	-0.297197	Visceral endoderm	nextseq_1	Day8	Failed	ETiX
nextseq_1_PA-01B_S2.AATTCTAGGTGGTACTGCCT	864	634	ETiX-Day8-Pax6neg-1	-2.70166	-5.63564	Neuroectoderm	nextseq_1	Day8	Pax6neg	ETiX
nextseq_1_PA-01B_S2.AGCATTATGTTCAACGTAAG	344	296	ETiX-Day8-Pax6neg-1	-4.93702	-6.76482	Surface ectoderm	nextseq_1	Day8	Pax6neg	ETiX
nextseq_1_PA-01B_S2.GCGTACTTTTCCTACCAGT	463	386	NE-E7.5-1	-0.575388	6.65686	Extraembryonic ectoderm	nextseq_1	E7.5	WT	NE
nextseq_1_PA-01B_S2.AATACCGAATTAACTCTTAG	495	380	NE-E8	2.28077	-10.0464	Heart field	nextseq_1	E8	WT	NE
nextseq_1_PA-01B_S2.TGGTTGAATTCTTGCGCCGC	295	262	ETiX-Day6-2	1.70407	-1.07926	Early development	nextseq_1	Day6	WT	ETiX
nextseq_1_PA-01B_S2.ATGGTTGGTAAGTAAGAGC	442	383	ETiX-Day8-failed-2	-5.2181	-7.00221	Surface ectoderm	nextseq_1	Day8	Failed	ETiX
nextseq_1_PA-01B_S2.AAGTTCTTGTGGCGAACTCG	1128	869	ETiX-Day6-1	3.39689	-1.65151	Early development	nextseq_1	Day6	WT	ETiX
nextseq_1_PA-01B_S2.TTCGTTCCTAGAGCCAAGG	715	546	ETiX-Day8-Pax6neg-1	-4.87079	9.86301	Extraembryonic ectoderm	nextseq_1	Day8	Pax6neg	ETiX
nextseq_1_PA-01B_S2.ATGCATTCATCATACTCCGA	625	473	ETiX-Day8-Pax6neg-1	8.75784	7.15989	Endothelium	nextseq_1	Day8	Pax6neg	ETiX
nextseq_1_PA-01B_S2.GGCGTTAATGTCCTAGAGG	900	684	ETiX-Day8-failed-2	8.29725	-7.80938	Amniotic mesoderm	nextseq_1	Day8	Failed	ETiX
nextseq_1_PA-01B_S2.ACTTACTCATTTATTATGGT	913	690	ETiX-Day8-failed-2	7.45027	-3.12164	Amniotic mesoderm	nextseq_1	Day8	Failed	ETiX
nextseq_1_PA-01B_S2.ACAACCTATTAGCCGGTACC	635	485	ETiX-Day8-1	6.62653	-4.14455	Amniotic mesoderm	nextseq_1	Day8	WT	ETiX
nextseq_1_PA-01B_S2.TCCTAACTTTAGGTATACTC	852	681	ETiX-Day8-1	8.18053	-7.37294	Amniotic mesoderm	nextseq_1	Day8	WT	ETiX
nextseq_1_PA-01B_S2.AGTAGCCATTTGCTGGCAT	1462	1084	NE-E8	-1.52987	-4.30013	Neuroectoderm	nextseq_1	E8	WT	NE
nextseq_1_PA-01B_S2.CGTACCTATGGTACTGCCT	486	399	ETiX-Day8-Pax6neg-1	0.514826	-2.22437	Neuromesodermal progenitors	nextseq_1	Day8	Pax6neg	ETiX
nextseq_1_PA-01B_S2.CGTAGGCTTCCGATTCCTG	480	404	ETiX-Day8-2	3.86037	-4.62121	Paraxial mesoderm	nextseq_1	Day8	WT	ETiX
nextseq_1_PA-01B_S2.TGCTGGATTCGCCTAATGC	495	420	ETiX-Day8-failed-4	2.3874	-3.64664	Paraxial mesoderm	nextseq_1	Day8	Failed	ETiX
nextseq_1_PA-01B_S2.TCCTATAAGTATATGAGCCA	1241	982	NE-E8.75	-11.024	-3.42163	Visceral endoderm	nextseq_1	E8.75	WT	NE
nextseq_1_PA-01B_S2.AATTCATCGTACCGCCAACC	899	632	ETiX-Day8-4	-13.0582	4.6005	Parietal endoderm	nextseq_1	Day8	WT	ETiX
nextseq_1_PA-01B_S2.GCTCTTAGTCCAGTTCCAA	474	411	ETiX-Day8-2	0.219165	-3.27568	Early development	nextseq_1	Day8	WT	ETiX
nextseq_1_PA-01B_S2.TTGGAGCTTCTAACTAGAT	580	462	ETiX-Day8-2	7.98519	-6.92347	Amniotic mesoderm	nextseq_1	Day8	WT	ETiX
nextseq_1_PA-01B_S2.TCCTAACTTTTGGCCGGCCT	620	518	ETiX-Day8-3	4.80605	9.95134	White blood cells	nextseq_1	Day8	WT	ETiX
nextseq_1_PA-01B_S2.AACTAGTTGTCAATTACCGT	343	293	ETiX-Day8-Pax6neg-2	3.53852	-5.25822	Paraxial mesoderm	nextseq_1	Day8	Pax6neg	ETiX
nextseq_1_PA-01B_S2.AGAACTCCTTCCAATCATC	299	246	NE-E8.5	5.57082	-3.31162	Amniotic mesoderm	nextseq_1	E8.5	WT	NE
nextseq_1_PA-01B_S2.CATCAACGTTCGCTAAGCA	313	256	ETiX-Day8-2	4.59621	-6.96271	Cardiac mesoderm	nextseq_1	Day8	WT	ETiX
nextseq_1_PA-01B_S2.TAGAACCAATATTCAGGTAC	614	503	ETiX-Day8-failed-4	8.13373	-4.32457	Amniotic mesoderm	nextseq_1	Day8	Failed	ETiX
nextseq_1_PA-01B_S2.AAACTCCAATGCCATTCTCC	412	353	ETiX-Day8-failed-3	8.58114	6.76106	Allantois	nextseq_1	Day8	Failed	ETiX
nextseq_1_PA-01B_S2.TCCTATAAGTCTAAGAGAAG	502	425	NE-E8.5	7.01024	-3.40449	Amniotic mesoderm	nextseq_1	E8.5	WT	NE
nextseq_1_PA-01B_S2.ACCGGTTCTTCTTGCCGAC	386	315	NE-E7.5-3	1.20195	6.26566	Extraembryonic ectoderm	nextseq_1	E7.5	WT	NE
nextseq_1_PA-01B_S2.TGGATTCTATGTAGCTCCAT	1051	867	ETiX-Day8-3	-10.8423	-2.55052	Visceral endoderm	nextseq_1	Day8	WT	ETiX
nextseq_1_PA-01B_S2.TATCTCGATTGATCGCTTCT	549	429	ETiX-Day8-failed-3	-10.0982	-1.59416	Visceral endoderm	nextseq_1	Day8	Failed	ETiX
nextseq_1_PA-01B_S2.AAGGATTACTGGTACTGCCT	373	311	ETiX-Day8-Pax6neg-1	2.53014	12.6438	Primitive erythroid cells	nextseq_1	Day8	Pax6neg	ETiX
nextseq_1_PA-01B_S2.CATCAACGTGGACTACTAC	969	716	NE-E8.75	-12.9827	4.89534	Parietal endoderm	nextseq_1	E8.75	WT	NE
nextseq_1_PA-01B_S2.ACTTGATTGTCGAACGCCGG	328	302	NE-E9.5-1	2.33873	-3.25789	Paraxial mesoderm	nextseq_1	E9.5	WT	NE
nextseq_1_PA-01B_S2.GGCTTACTTTAACTGGTTA	496	402	NE-E9.5-1	7.63296	-7.33636	Amniotic mesoderm	nextseq_1	E9.5	WT	NE
nextseq_1_PA-01B_S2.TAAGGTTCATTAACGATCCA	431	358	ETiX-Day8-1	7.33532	-6.63214	Amniotic mesoderm	nextseq_1	Day8	WT	ETiX
nextseq_1_PA-01B_S2.CTGAGCATTGGTACCGGCA	365	314	NE-E9.5-1	3.0441	-3.87617	Paraxial mesoderm	nextseq_1	E9.5	WT	NE
nextseq_1_PA-01B_S2.TAAGGTTCATGTTCGTCAGA	854	680	ETiX-Day8-Pax6neg-2	7.67757	-6.27758	Amniotic mesoderm	nextseq_1	Day8	Pax6neg	ETiX
nextseq_1_PA-01B_S2.AACTGGCATCATCTCTGCA	1139	826	ETiX-Day8-4	-12.5102	3.66811	Parietal endoderm	nextseq_1	Day8	WT	ETiX
nextseq_1_PA-01B_S2.CAGGACTCTATCCATGACT	2338	1461	ETiX-Day8-4	8.64108	7.4126	Endothelium	nextseq_1	Day8	WT	ETiX
nextseq_1_PA-01B_S2.CTGAGCATTTTCTTCCGGT	769	643	NE-E8	-4.53312	5.64678	Extraembryonic ectoderm	nextseq_1	E8	WT	NE
nextseq_1_PA-01B_S2.TAGGAAGGTTTATTATGGT	607	487	ETiX-Day8-failed-2	-3.83276	4.56817	Extraembryonic ectoderm	nextseq_1	Day8	Failed	ETiX
nextseq_1_PA-01B_S2.AGTCGCATTAGAGCCAAGG	615	487	ETiX-Day8-Pax6neg-1	8.90421	-7.24241	Amniotic mesoderm	nextseq_1	Day8	Pax6neg	ETiX
nextseq_1_PA-01B_S2.CGGAACCTTGGCCGTAGTC	289	232	ETiX-Day8-failed-4	8.96692	-5.17056	Amniotic mesoderm	nextseq_1	Day8	Failed	ETiX
nextseq_1_PA-01B_S2.ACTTCCGTTGTCCTTAAGA	391	340	NE-E8.75	7.02218	-1.02404	Allantois	nextseq_1	E8.75	WT	NE
nextseq_1_PA-01B_S2.ATGCTTCCTTGAGTCTGGC	586	492	ETiX-Day8-failed-1	-4.86455	9.70752	Extraembryonic ectoderm	nextseq_1	Day8	Failed	ETiX
nextseq_1_PA-01B_S2.CCGTCGATTCCATAAGTCC	490	405	ETiX-Day8-1	2.81307	-4.21029	Paraxial mesoderm	nextseq_1	Day8	WT	ETiX
nextseq_1_PA-01B_S2.CTGACGTTTCCTTGGTCCA	405	329	NE-E8.75	6.57189	-3.63116	Amniotic mesoderm	nextseq_1	E8.75	WT	NE
nextseq_1_PA-01B_S2.ATTAATGCCTGCAGGTCCGT	1073	812	ETiX-Day8-Pax6neg-1	-12.2098	-1.16377	Visceral endoderm	nextseq_1	Day8	Pax6neg	ETiX
nextseq_1_PA-01B_S2.AGAGCATGTTATATACTAA	478	421	ETiX-Day8-4	3.68767	-3.79332	Paraxial mesoderm	nextseq_1	Day8	WT	ETiX
nextseq_1_PA-01B_S2.ACATGGTAATGCGTTGGAGC	436	387	NE-E7.5-3	-2.83864	-1.35891	Early development	nextseq_1	E7.5	WT	NE
nextseq_1_PA-01B_S2.AATACCGAATAATGCCGCTT	782	638	ETiX-Day6-failed-1	-0.464158	-0.569602	Early development	nextseq_1	Day6	Failed	ETiX
nextseq_1_PA-01B_S2.ATACCAGTTTTGCGGACCTA	379	329	ETiX-Day8-failed-3	7.55706	-5.99731	Amniotic mesoderm	nextseq_1	Day8	Failed	ETiX
nextseq_1_PA-01B_S2.ACCTCAATATAACCTGGTCT	306	261	ETiX-Day8-5	-1.81121	-5.00125	Neuroectoderm	nextseq_1	Day8	WT	ETiX
nextseq_1_PA-01B_S2.TAAGGTTCATAATACCATCC	735	601	ETiX-Day8-failed-1	-11.6995	0.680367	Visceral endoderm	nextseq_1	Day8	Failed	ETiX
nextseq_1_PA-01B_S2.AACTAGTTGTACGGAGGCGG	374	333	ETiX-Day8-2	10.0064	9.0288	Endothelium	nextseq_1	Day8	WT	ETiX
nextseq_1_PA-01B_S2.GGCTAAGATACGCGAGATT	724	578	ETiX-Day8-Pax6neg-1	-12.2441	2.77998	Parietal endoderm	nextseq_1	Day8	Pax6neg	ETiX
nextseq_1_PA-01B_S2.CTTCGACTTGGTAGGTTAG	1835	1239	ETiX-Day8-failed-4	7.83729	-4.41041	Amniotic mesoderm	nextseq_1	Day8	Failed	ETiX
nextseq_1_PA-01B_S2.GCGTACTTTACTTGCTAGA	320	279	ETiX-Day8-5	-5.98124	-2.01092	Gut	nextseq_1	Day8	WT	ETiX
nextseq_1_PA-01B_S2.ATAACTTCCTCGCCTAATGC	933	775	ETiX-Day8-failed-4	-5.38471	6.24377	Extraembryonic ectoderm	nextseq_1	Day8	Failed	ETiX
nextseq_1_PA-01B_S2.CATCAACGTATATTGATAC	1414	977	NE-E8.75	7.13238	-5.99411	Amniotic mesoderm	nextseq_1	E8.75	WT	NE
nextseq_1_PA-01B_S2.ACAGGTATTTGCTAACTTGC	412	353	ETiX-Day8-failed-1	-11.5679	1.28478	Visceral endoderm	nextseq_1	Day8	Failed	ETiX
nextseq_1_PA-01B_S2.AATCCAGTATAATACCATCC	761	617	ETiX-Day8-failed-1	-5.43766	5.57561	Extraembryonic ectoderm	nextseq_1	Day8	Failed	ETiX
nextseq_1_PA-01B_S2.AGTCGCATTCTTGCAGTAG	1017	830	NE-E8	1.8447	13.1309	Primitive erythroid cells	nextseq_1	E8	WT	NE
nextseq_1_PA-01B_S2.AAGGCTACTAGCCGGTACC	1328	959	ETiX-Day8-1	7.23094	-7.58726	Amniotic mesoderm	nextseq_1	Day8	WT	ETiX
nextseq_1_PA-01B_S2.TGGTTGAATTCCTTGGTCCA	405	356	NE-E8.75	-8.99249	-1.82958	Visceral endoderm	nextseq_1	E8.75	WT	NE
nextseq_1_PA-01B_S2.GATAAGCGTTAACTCTTAG	907	742	NE-E8	-1.39355	-5.96433	Neuroectoderm	nextseq_1	E8	WT	NE
nextseq_1_PA-01B_S2.AAACTGAACTTTATAGCAGA	563	455	ETiX-Day8-Pax6neg-2	-4.75595	-4.98279	Surface ectoderm	nextseq_1	Day8	Pax6neg	ETiX
nextseq_1_PA-01B_S2.TGGTTGAATTACGGAGGCGG	1003	720	ETiX-Day8-2	-3.63059	9.91486	Extraembryonic ectoderm	nextseq_1	Day8	WT	ETiX
nextseq_1_PA-01B_S2.ACTTCCGTTTATCATGATC	362	304	ETiX-Day6-1	-11.7445	3.78277	Parietal endoderm	nextseq_1	Day6	WT	ETiX
nextseq_1_PA-01B_S2.AGAACTCCTATATTGATAC	968	695	NE-E8.75	-13.0961	4.41523	Parietal endoderm	nextseq_1	E8.75	WT	NE
nextseq_1_PA-01B_S2.ATGCATTCATGGTAGGTTAG	323	283	ETiX-Day8-failed-4	-4.77094	-6.16664	Surface ectoderm	nextseq_1	Day8	Failed	ETiX
nextseq_1_PA-01B_S2.CAACTCTCTCCATCGCGAA	837	628	ETiX-Day8-1	7.72606	-3.97489	Amniotic mesoderm	nextseq_1	Day8	WT	ETiX
nextseq_1_PA-01B_S2.TGGATTCTATACCGCCAACC	463	392	ETiX-Day8-4	-2.81139	5.12731	Extraembryonic ectoderm	nextseq_1	Day8	WT	ETiX
nextseq_1_PA-01B_S2.ACAGGTATTTGGCAATGAGA	550	448	ETiX-Day8-failed-2	7.08396	-4.41358	Amniotic mesoderm	nextseq_1	Day8	Failed	ETiX
nextseq_1_PA-01B_S2.TTTGCTACTTCGTCGCAGCC	1199	910	NE-E8.75	7.83201	-1.19441	Allantois	nextseq_1	E8.75	WT	NE
nextseq_1_PA-01B_S2.ACGCTTGATATGGAATTGG	735	584	NE-E9.5-2	8.01926	-1.8417	Allantois	nextseq_1	E9.5	WT	NE
nextseq_1_PA-01B_S2.GCTCTTAGTTTATTCTGAG	962	747	ETiX-Day8-1	2.36951	-5.62337	Paraxial mesoderm	nextseq_1	Day8	WT	ETiX
nextseq_1_PA-01B_S2.ATATCTGGATTTATTCTGAG	504	426	ETiX-Day8-1	-10.7116	-2.20083	Visceral endoderm	nextseq_1	Day8	WT	ETiX
nextseq_1_PA-01B_S2.ACAGGTATTTCCGAGAATCC	338	303	ETiX-Day6-2	5.78911	7.11271	Endothelium	nextseq_1	Day6	WT	ETiX
nextseq_1_PA-01B_S2.ATATGGATCTGAGCATCATT	905	691	NE-E9.5-2	-13.1671	4.7066	Parietal endoderm	nextseq_1	E9.5	WT	NE
nextseq_1_PA-01B_S2.CTACCTGGTTAACGATCCA	920	733	ETiX-Day8-1	2.37185	-5.0995	Paraxial mesoderm	nextseq_1	Day8	WT	ETiX
nextseq_1_PA-01B_S2.GTCTCTACTAAGTAAGAGC	346	302	ETiX-Day8-failed-2	1.76333	-1.94708	Paraxial mesoderm	nextseq_1	Day8	Failed	ETiX
nextseq_1_PA-01B_S2.ATCTGATGATTTATTATGGT	289	251	ETiX-Day8-failed-2	-3.95717	6.5928	Extraembryonic ectoderm	nextseq_1	Day8	Failed	ETiX
nextseq_1_PA-01B_S2.TAGAACCAATTAACGATCCA	880	683	ETiX-Day8-1	7.18715	-0.58782	Allantois	nextseq_1	Day8	WT	ETiX
nextseq_1_PA-01B_S2.AATTCATCGTAATTAAGACT	991	739	ETiX-Day8-5	-11.1162	-2.79003	Visceral endoderm	nextseq_1	Day8	WT	ETiX
nextseq_1_PA-01B_S2.CCTAATGGTCAACCGCTAA	636	537	ETiX-Day8-5	-11.5883	-0.0964137	Visceral endoderm	nextseq_1	Day8	WT	ETiX
nextseq_1_PA-01B_S2.CAAGGCGTTGAGCATCATT	2094	1423	NE-E9.5-2	9.4679	-7.478	Amniotic mesoderm	nextseq_1	E9.5	WT	NE
nextseq_1_PA-01B_S2.AATACCGAATAGCTCTCCTC	391	322	ETiX-Day8-failed-3	8.05218	-6.66191	Amniotic mesoderm	nextseq_1	Day8	Failed	ETiX
nextseq_1_PA-01B_S2.TTACCTAAGTCTTGCAGTAG	314	276	NE-E8	0.961406	-2.59882	Neuromesodermal progenitors	nextseq_1	E8	WT	NE
nextseq_1_PA-01B_S2.ATACCAGTTTGCTCAGCCGG	1015	797	NE-E9.5-2	-0.61369	-6.26589	Neuroectoderm	nextseq_1	E9.5	WT	NE
nextseq_1_PA-01B_S2.TTGGAGCTTATAAGGAGCA	1291	987	ETiX-Day8-5	-6.38569	-7.4293	Surface ectoderm	nextseq_1	Day8	WT	ETiX
nextseq_1_PA-01B_S2.ACCGGTTCTCCATAAGTCC	353	309	ETiX-Day8-1	6.07023	-1.53447	Allantois	nextseq_1	Day8	WT	ETiX
nextseq_1_PA-01B_S2.CGAATGAGTTAGACTTCTT	379	330	ETiX-Day8-failed-2	-1.37763	-4.76944	Neuroectoderm	nextseq_1	Day8	Failed	ETiX
nextseq_1_PA-01B_S2.CCTAATGGTGTATAATACG	1299	988	ETiX-Day6-failed-1	-0.00512089	-0.161596	Early development	nextseq_1	Day6	Failed	ETiX
nextseq_1_PA-01B_S2.ACTGAATACTCGTCGCAGCC	695	590	NE-E8.75	-5.04512	-7.52067	Surface ectoderm	nextseq_1	E8.75	WT	NE
nextseq_1_PA-01B_S2.AAGTATTGGTTTAGGACCGG	312	278	ETiX-Day8-1	0.591732	-2.68338	Neuromesodermal progenitors	nextseq_1	Day8	WT	ETiX
nextseq_1_PA-01B_S2.AAGTTCTTGTAAGACCGTTG	369	313	NE-E8.5	-3.99679	4.48658	Extraembryonic ectoderm	nextseq_1	E8.5	WT	NE
nextseq_1_PA-01B_S2.AAATCGTTCTTAGACTTCTT	2313	1479	ETiX-Day8-failed-2	-13.4829	3.87058	Parietal endoderm	nextseq_1	Day8	Failed	ETiX
nextseq_1_PA-01B_S2.TAATACCAGTCCAGTTCCAA	371	319	ETiX-Day8-2	3.07	-8.80228	Cardiac mesoderm	nextseq_1	Day8	WT	ETiX
nextseq_1_PA-01B_S2.GTCTATGGTGTAGCTCCAT	448	386	ETiX-Day8-3	-11.7352	-2.46869	Visceral endoderm	nextseq_1	Day8	WT	ETiX
nextseq_1_PA-01B_S2.ATCTTCAGATCGCCTAATGC	918	705	ETiX-Day8-failed-4	-4.09374	8.94306	Extraembryonic ectoderm	nextseq_1	Day8	Failed	ETiX
nextseq_1_PA-01B_S2.ACTGAATACTATAAGGAGCA	362	304	ETiX-Day8-5	6.58274	-4.2427	Amniotic mesoderm	nextseq_1	Day8	WT	ETiX
nextseq_1_PA-01B_S2.TAACGACTTTGTCCTAGAGG	796	577	ETiX-Day8-failed-2	-13.2033	3.76205	Parietal endoderm	nextseq_1	Day8	Failed	ETiX
nextseq_1_PA-01B_S2.ATCTGATGATCTTGCAGTAG	602	485	NE-E8	-9.94163	-1.98573	Visceral endoderm	nextseq_1	E8	WT	NE
nextseq_1_PA-01B_S2.AAGGATTACTCTAACTAGAT	369	314	ETiX-Day8-2	6.89629	8.20494	Endothelium	nextseq_1	Day8	WT	ETiX
nextseq_1_PA-01B_S2.ATCTGATGATTTACTTGGAA	424	378	ETiX-Day8-failed-4	-4.27058	4.53396	Extraembryonic ectoderm	nextseq_1	Day8	Failed	ETiX
nextseq_1_PA-01B_S2.CCAAGGATTTCAACGTAAG	377	323	ETiX-Day8-Pax6neg-1	3.62952	-3.34671	Paraxial mesoderm	nextseq_1	Day8	Pax6neg	ETiX
nextseq_1_PA-01B_S2.AAGGATTACTATCGGCTATC	419	338	NE-E8.5	-10.7807	-4.02369	Visceral endoderm	nextseq_1	E8.5	WT	NE
nextseq_1_PA-01B_S2.ATTCAAGCATGGAGGATAGC	358	309	ETiX-Day8-Pax6neg-1	-4.55741	-4.65495	Surface ectoderm	nextseq_1	Day8	Pax6neg	ETiX
nextseq_1_PA-01B_S2.TAGATGACTTGGCAATGAGA	299	263	ETiX-Day8-failed-2	6.55833	7.70225	Endothelium	nextseq_1	Day8	Failed	ETiX
nextseq_1_PA-01B_S2.TTCTTCGTTTCTAAGAGAAG	308	274	NE-E8.5	-2.64732	4.88898	Extraembryonic ectoderm	nextseq_1	E8.5	WT	NE
nextseq_1_PA-01B_S2.GCTCTTAGTACTTAACCTT	1682	1231	ETiX-Day8-4	0.141345	-1.86378	Neuromesodermal progenitors	nextseq_1	Day8	WT	ETiX
nextseq_1_PA-01B_S2.ACTTATGGTTTGCGGACCTA	757	567	ETiX-Day8-failed-3	7.48427	-1.08994	Allantois	nextseq_1	Day8	Failed	ETiX
nextseq_1_PA-01B_S2.AGCATAACTTAGGAGAGAAC	795	638	ETiX-Day6-failed-1	-9.73579	-0.966675	Visceral endoderm	nextseq_1	Day6	Failed	ETiX
nextseq_1_PA-01B_S2.AGAGGTCGTACTTAACCTT	361	283	ETiX-Day8-4	-11.7221	4.06012	Parietal endoderm	nextseq_1	Day8	WT	ETiX
nextseq_1_PA-01B_S2.TTGGAGCTTGTTCGTCAGA	1526	1115	ETiX-Day8-Pax6neg-2	8.3138	7.57002	Endothelium	nextseq_1	Day8	Pax6neg	ETiX
nextseq_1_PA-01B_S2.TCGAAGGATGTTCGTCAGA	445	367	ETiX-Day8-Pax6neg-2	8.57114	6.30522	Endothelium	nextseq_1	Day8	Pax6neg	ETiX
nextseq_1_PA-01B_S2.TCCTAACTTTTTAGGACCGG	892	713	ETiX-Day8-1	1.42151	-3.51498	Paraxial mesoderm	nextseq_1	Day8	WT	ETiX
nextseq_1_PA-01B_S2.TTACCTAAGTTTCTTCCGGT	880	705	NE-E8	2.54949	-10.006	Heart field	nextseq_1	E8	WT	NE
nextseq_1_PA-01B_S2.AGAAGTAAGTGCTGGAACTT	1653	1090	ETiX-Day8-4	7.57694	-7.85552	Amniotic mesoderm	nextseq_1	Day8	WT	ETiX
nextseq_1_PA-01B_S2.ATATGGATCTACCGCCAACC	445	373	ETiX-Day8-4	-11.9145	3.22181	Parietal endoderm	nextseq_1	Day8	WT	ETiX
nextseq_1_PA-01B_S2.ATATGCCATTATATTGATAC	2132	1543	NE-E8.75	-1.77577	7.33017	Extraembryonic ectoderm	nextseq_1	E8.75	WT	NE
nextseq_1_PA-01B_S2.TGGATTCTATTGGTCAGCCA	1382	986	NE-E9.5-1	8.85924	6.80622	Endothelium	nextseq_1	E9.5	WT	NE
nextseq_1_PA-01B_S2.GATACGTCTACTTAACCTT	1005	844	ETiX-Day8-4	-5.13569	4.90655	Extraembryonic ectoderm	nextseq_1	Day8	WT	ETiX
nextseq_1_PA-01B_S2.TTCGTTCCTTGAGTCTGGC	727	610	ETiX-Day8-failed-1	-5.43231	5.29037	Extraembryonic ectoderm	nextseq_1	Day8	Failed	ETiX
nextseq_1_PA-01B_S2.GAGTTCTCTGGCTCTCTAT	312	268	ETiX-Day8-failed-1	9.99257	9.16229	Endothelium	nextseq_1	Day8	Failed	ETiX
nextseq_1_PA-01B_S2.TTCTCATTGTCAGGAGGAGA	316	262	NE-E9.5-2	8.85234	-4.56831	Amniotic mesoderm	nextseq_1	E9.5	WT	NE
nextseq_1_PA-01B_S2.TGATGCGATTAGACTTCTT	525	453	ETiX-Day8-failed-2	5.6953	-2.76994	Allantois	nextseq_1	Day8	Failed	ETiX
nextseq_1_PA-01B_S2.TAGATGACTTGGTAGGTTAG	474	403	ETiX-Day8-failed-4	-4.07435	-3.80735	Surface ectoderm	nextseq_1	Day8	Failed	ETiX
nextseq_1_PA-01B_S2.ACTGAATACTATTCGACCAA	291	255	ETiX-Day6-failed-1	-3.96539	6.49138	Extraembryonic ectoderm	nextseq_1	Day6	Failed	ETiX
nextseq_1_PA-01B_S2.GTCTATGGTGATATCGGCG	713	563	NE-E7.5-2	-8.68836	-2.22381	Visceral endoderm	nextseq_1	E7.5	WT	NE
nextseq_1_PA-01B_S2.TAGGAAGGTCGTCGCAGCC	1488	1109	NE-E8.75	0.600704	-5.85973	Neural crest	nextseq_1	E8.75	WT	NE
nextseq_1_PA-01B_S2.CGATTCGCTATCCATGACT	1655	891	ETiX-Day8-4	7.29134	-0.149945	Allantois	nextseq_1	Day8	WT	ETiX
nextseq_1_PA-01B_S2.AACTAGTTGTAAGTAAGAGC	665	543	ETiX-Day8-failed-2	-9.85979	-3.20463	Visceral endoderm	nextseq_1	Day8	Failed	ETiX
nextseq_1_PA-01B_S2.GATACGTCTAGCCGGTACC	307	263	ETiX-Day8-1	1.96161	-10.1698	Heart field	nextseq_1	Day8	WT	ETiX
nextseq_1_PA-01B_S2.ATCTTCAGATGGCTGAGCTC	424	355	ETiX-Day8-failed-3	6.87885	-3.07584	Amniotic mesoderm	nextseq_1	Day8	Failed	ETiX
nextseq_1_PA-01B_S2.GTCTCTACTTCAAGCCGAT	2038	1436	ETiX-Day6-1	-4.90029	9.19871	Extraembryonic ectoderm	nextseq_1	Day6	WT	ETiX
nextseq_1_PA-01B_S2.TGCAAGGTTCGGTCAAGAA	436	325	ETiX-Day8-failed-3	3.24063	9.26903	Megakaryocytes	nextseq_1	Day8	Failed	ETiX
nextseq_1_PA-01B_S2.ACTGGTTATTCGGATTAGAA	1505	1106	NE-E7.5-3	4.90554	8.28458	Hematoendothelial progenitors	nextseq_1	E7.5	WT	NE
nextseq_1_PA-01B_S2.TCTATCCAATCAGGAGGAGA	979	766	NE-E9.5-2	8.68106	-7.68291	Amniotic mesoderm	nextseq_1	E9.5	WT	NE
nextseq_1_PA-01B_S2.ACTTATGGTTTAACTCTTAG	542	467	NE-E8	0.764951	-2.02755	Neuromesodermal progenitors	nextseq_1	E8	WT	NE
nextseq_1_PA-01B_S2.AGGCTCGTTCCTTGGTCCA	610	459	NE-E8.75	2.39558	13.8617	Primitive erythroid cells	nextseq_1	E8.75	WT	NE
nextseq_1_PA-01B_S2.CCGTCGATTGAGCATCATT	1357	1041	NE-E9.5-2	-5.1085	-4.86822	Surface ectoderm	nextseq_1	E9.5	WT	NE
nextseq_1_PA-01B_S2.CCTAATGGTCTTGCAACCT	729	621	ETiX-Day6-3	-4.19148	6.68405	Extraembryonic ectoderm	nextseq_1	Day6	WT	ETiX
nextseq_1_PA-01B_S2.TGCTGGATTAACCATTGGA	298	264	NE-E9.5-1	3.02602	-4.2334	Paraxial mesoderm	nextseq_1	E9.5	WT	NE
nextseq_1_PA-01B_S2.TAATCAGCTTACGGAGGCGG	1026	748	ETiX-Day8-2	8.22956	8.2471	Endothelium	nextseq_1	Day8	WT	ETiX
nextseq_1_PA-01B_S2.CTACCTGGTTGGCCATGCA	313	275	ETiX-Day8-failed-4	6.88179	8.33304	Endothelium	nextseq_1	Day8	Failed	ETiX
nextseq_1_PA-01B_S2.CAGTATCCTTTATTATGGT	365	321	ETiX-Day8-failed-2	-1.47479	7.55736	Extraembryonic ectoderm	nextseq_1	Day8	Failed	ETiX
nextseq_1_PA-01B_S2.TTGATTCCTTGCTCAGCCGG	1601	1122	NE-E9.5-2	2.93221	-5.60805	Paraxial mesoderm	nextseq_1	E9.5	WT	NE
nextseq_1_PA-01B_S2.GCTCTTAGTTTACTTGGAA	359	314	ETiX-Day8-failed-4	7.14317	-1.25018	Allantois	nextseq_1	Day8	Failed	ETiX
nextseq_1_PA-01B_S2.ATCAGTCATTGCTAACTTGC	353	300	ETiX-Day8-failed-1	2.30219	13.2514	Primitive erythroid cells	nextseq_1	Day8	Failed	ETiX
nextseq_1_PA-01B_S2.CGAGGCAATAGAGCCAAGG	292	248	ETiX-Day8-Pax6neg-1	9.52879	7.86069	Endothelium	nextseq_1	Day8	Pax6neg	ETiX
nextseq_1_PA-01B_S2.ATTGATCGTTACTAGAGAGT	486	411	NE-E8	-2.21444	-5.28676	Neuroectoderm	nextseq_1	E8	WT	NE
nextseq_1_PA-01B_S2.ACTGGTTATTGATACGGAAC	566	451	NE-E8.5	-4.12324	-2.64255	Gut	nextseq_1	E8.5	WT	NE
nextseq_1_PA-01B_S2.AGGCTCGTTAACCTGGTCT	339	299	ETiX-Day8-5	0.185931	-4.17696	Paraxial mesoderm	nextseq_1	Day8	WT	ETiX
nextseq_1_PA-01B_S2.AGAAGTAAGTGGACTACTAC	1748	1302	NE-E8.75	-0.843699	8.04431	Extraembryonic ectoderm	nextseq_1	E8.75	WT	NE
nextseq_1_PA-01B_S2.TCAGCTTCTGTAGCTCCAT	1617	1186	ETiX-Day8-3	-11.5802	-0.677493	Visceral endoderm	nextseq_1	Day8	WT	ETiX
nextseq_1_PA-01B_S2.CTGAGCATTCCGTTCCTTA	504	417	NE-E7.5-2	-11.7657	4.48003	Parietal endoderm	nextseq_1	E7.5	WT	NE
nextseq_1_PA-01B_S2.AAGGATTACTGGTAGGTTAG	392	318	ETiX-Day8-failed-4	-3.6879	9.07679	Extraembryonic ectoderm	nextseq_1	Day8	Failed	ETiX
nextseq_1_PA-01B_S2.ACAATGCTATCGTAATGCAG	734	587	ETiX-Day6-1	-9.99782	0.199762	Visceral endoderm	nextseq_1	Day6	WT	ETiX
nextseq_1_PA-01B_S2.CAGCATTGTTAATGAACGA	760	576	NE-E9.5-2	-12.9211	4.619	Parietal endoderm	nextseq_1	E9.5	WT	NE
nextseq_1_PA-01B_S2.TTGATTCCTTGTCCTACTTG	888	668	ETiX-Day8-Pax6neg-2	7.44876	-4.11051	Amniotic mesoderm	nextseq_1	Day8	Pax6neg	ETiX
nextseq_1_PA-01B_S2.CTGAGCATTAGTAACGGTC	497	394	ETiX-Day8-3	-4.3918	6.87514	Extraembryonic ectoderm	nextseq_1	Day8	WT	ETiX
nextseq_1_PA-01B_S2.TAATCAGCTTGCTGGAACTT	489	402	ETiX-Day8-4	5.11464	-2.28093	Allantois	nextseq_1	Day8	WT	ETiX
nextseq_1_PA-01B_S2.GTCTCTACTCAACCGCTAA	811	647	ETiX-Day8-5	7.56737	-6.43247	Amniotic mesoderm	nextseq_1	Day8	WT	ETiX
nextseq_1_PA-01B_S2.ACTGGTTATTTGCGGACCTA	308	280	ETiX-Day8-failed-3	6.62708	6.79744	Endothelium	nextseq_1	Day8	Failed	ETiX
nextseq_1_PA-01B_S2.AAGACCTTATCATCCGACTA	439	352	ETiX-Day8-Pax6neg-2	4.74332	-6.15284	Cardiac mesoderm	nextseq_1	Day8	Pax6neg	ETiX
nextseq_1_PA-01B_S2.ACTGGTTATTCAGGAGGAGA	582	453	NE-E9.5-2	-9.96774	-4.19109	Visceral endoderm	nextseq_1	E9.5	WT	NE
nextseq_1_PA-01B_S2.ATACCAGTTTGGAGGCCTCC	1466	1124	NE-E8.75	-4.81746	8.78041	Extraembryonic ectoderm	nextseq_1	E8.75	WT	NE
nextseq_1_PA-01B_S2.TGCTGGATTATATTGATAC	972	819	NE-E8.75	-2.71802	5.29463	Extraembryonic ectoderm	nextseq_1	E8.75	WT	NE
nextseq_1_PA-01B_S2.AGAACTCCTGATCTTACGC	612	519	NE-E8.5	-4.92863	9.57696	Extraembryonic ectoderm	nextseq_1	E8.5	WT	NE
nextseq_1_PA-01B_S2.AGTATTAGCTTTCTTCCGGT	624	530	NE-E8	-1.01754	-4.09744	Neuroectoderm	nextseq_1	E8	WT	NE
nextseq_1_PA-01B_S2.GAGTTCTCTAGCTTATCCG	1345	925	ETiX-Day8-2	3.40161	13.4574	Primitive erythroid cells	nextseq_1	Day8	WT	ETiX
nextseq_1_PA-01B_S2.ACCTCAATATGGAGGCCTCC	1433	1054	NE-E8.75	8.23669	-1.77297	Allantois	nextseq_1	E8.75	WT	NE
nextseq_1_PA-01B_S2.TAATACCAGTCATCAGAATG	575	455	ETiX-Day8-3	6.05869	-4.65406	Amniotic mesoderm	nextseq_1	Day8	WT	ETiX
nextseq_1_PA-01B_S2.AGATTGGTTTGCTAACTTGC	464	408	ETiX-Day8-failed-1	0.652329	-2.07455	Neuromesodermal progenitors	nextseq_1	Day8	Failed	ETiX
nextseq_1_PA-01B_S2.CCTAATGGTCGCTCCTAAC	520	441	ETiX-Day8-2	7.22689	-3.16463	Amniotic mesoderm	nextseq_1	Day8	WT	ETiX
nextseq_1_PA-01B_S2.AGCGTAAGTTCAAGCCGAT	2000	1427	ETiX-Day6-1	2.50311	-0.260469	Early development	nextseq_1	Day6	WT	ETiX
nextseq_1_PA-01B_S2.TTGACTCAATGGCAGACGCC	422	367	NE-E8.5	-2.74048	5.48857	Extraembryonic ectoderm	nextseq_1	E8.5	WT	NE
nextseq_1_PA-01B_S2.GGCGTTAATCTAACTAGAT	1181	805	ETiX-Day8-2	-13.0034	3.65458	Parietal endoderm	nextseq_1	Day8	WT	ETiX
nextseq_1_PA-01B_S2.ATAACTTCCTCGGCGTAACT	347	308	ETiX-Day8-failed-2	-1.53761	-4.24625	Neuroectoderm	nextseq_1	Day8	Failed	ETiX
nextseq_1_PA-01B_S2.AGAAGTAAGTCGTCGCAGCC	1305	900	NE-E8.75	-3.71685	6.69405	Extraembryonic ectoderm	nextseq_1	E8.75	WT	NE
nextseq_1_PA-01B_S2.AGGCTCGTTGTCCTACTTG	872	701	ETiX-Day8-Pax6neg-2	1.24924	-5.25951	Paraxial mesoderm	nextseq_1	Day8	Pax6neg	ETiX
nextseq_1_PA-01B_S2.GGCTTACTTGGCTGAGCTC	289	251	ETiX-Day8-failed-3	-11.5685	3.14592	Parietal endoderm	nextseq_1	Day8	Failed	ETiX
nextseq_1_PA-01B_S2.AACGCGTCTACTTGCTAGA	422	347	ETiX-Day8-5	-11.629	0.506307	Visceral endoderm	nextseq_1	Day8	WT	ETiX
nextseq_1_PA-01B_S2.AAACCATAGTCGAACGCCGG	1247	913	NE-E9.5-1	7.80664	-7.67309	Amniotic mesoderm	nextseq_1	E9.5	WT	NE
nextseq_1_PA-01B_S2.AACTGGCATCTAAGAGAAG	404	355	NE-E8.5	-6.34547	-1.67286	Early development	nextseq_1	E8.5	WT	NE
nextseq_1_PA-01B_S2.TCAGCTTCTTTAGGACCGG	529	460	ETiX-Day8-1	9.53374	-5.7533	Amniotic mesoderm	nextseq_1	Day8	WT	ETiX
nextseq_1_PA-01B_S2.AATTCTAGGTGTCCTAGAGG	409	347	ETiX-Day8-failed-2	-3.84678	4.1768	Extraembryonic ectoderm	nextseq_1	Day8	Failed	ETiX
nextseq_1_PA-01B_S2.TCAAGATCTTAAGTAAGAGC	578	450	ETiX-Day8-failed-2	-12.8755	4.1388	Parietal endoderm	nextseq_1	Day8	Failed	ETiX
nextseq_1_PA-01B_S2.ACATTCGTATATATTGATAC	1336	994	NE-E8.75	-4.64036	6.94553	Extraembryonic ectoderm	nextseq_1	E8.75	WT	NE
nextseq_1_PA-01B_S2.TAACGACTTTGCTCAGCCGG	606	513	NE-E9.5-2	-5.03442	-3.89013	Surface ectoderm	nextseq_1	E9.5	WT	NE
nextseq_1_PA-01B_S2.CAGCATTGTGTAGCTCCAT	726	587	ETiX-Day8-3	8.12572	7.00859	Endothelium	nextseq_1	Day8	WT	ETiX
nextseq_1_PA-01B_S2.AGGCGGAATCCTTGGTCCA	553	485	NE-E8.75	-4.37796	-4.76627	Surface ectoderm	nextseq_1	E8.75	WT	NE
nextseq_1_PA-01B_S2.AAGACCTTATTTACCGAGGC	293	235	ETiX-Day8-4	-12.1672	4.45316	Parietal endoderm	nextseq_1	Day8	WT	ETiX
nextseq_1_PA-01B_S2.ATTGATCGTTCGGATTAGAA	568	496	NE-E7.5-3	-2.77703	-0.83176	Early development	nextseq_1	E7.5	WT	NE
nextseq_1_PA-01B_S2.AATCCAGTATTTATTATGGT	403	340	ETiX-Day8-failed-2	6.34879	-0.709882	Allantois	nextseq_1	Day8	Failed	ETiX
nextseq_1_PA-01B_S2.TCGAGAAGTTTCATAGGAC	294	261	ETiX-Day8-failed-2	6.08581	-2.24463	Allantois	nextseq_1	Day8	Failed	ETiX
nextseq_1_PA-01B_S2.AAGGATTACTGCCGCAACGA	1116	839	ETiX-Day8-Pax6neg-1	-1.64089	-5.27337	Neuroectoderm	nextseq_1	Day8	Pax6neg	ETiX
nextseq_1_PA-01B_S2.ACAATGCTATATTCGACCAA	645	523	ETiX-Day6-failed-1	3.96541	-1.20926	Early development	nextseq_1	Day6	Failed	ETiX
nextseq_1_PA-01B_S2.ATTCGGAGTGGCCGTAGTC	348	310	ETiX-Day8-failed-4	-10.5429	-0.312156	Visceral endoderm	nextseq_1	Day8	Failed	ETiX
nextseq_1_PA-01B_S2.TAGATGACTTAGAGCCAAGG	447	351	ETiX-Day8-Pax6neg-1	7.71374	-6.4387	Amniotic mesoderm	nextseq_1	Day8	Pax6neg	ETiX
nextseq_1_PA-01B_S2.AACGATCATTAGGTATACTC	340	289	ETiX-Day8-1	2.54217	12.2767	Primitive erythroid cells	nextseq_1	Day8	WT	ETiX
nextseq_1_PA-01B_S2.AGATTCAACTTATCATGATC	1291	941	ETiX-Day6-1	4.00152	-0.980186	Early development	nextseq_1	Day6	WT	ETiX
nextseq_1_PA-01B_S2.ATCTGATGATCGTCGCAGCC	376	302	NE-E8.75	-4.6757	9.60926	Extraembryonic ectoderm	nextseq_1	E8.75	WT	NE
nextseq_1_PA-01B_S2.CGAGGCAATTAGATCTACT	1228	932	ETiX-Day8-4	8.58087	7.00477	Endothelium	nextseq_1	Day8	WT	ETiX
nextseq_1_PA-01B_S2.GCTCTTAGTCCATCGCGAA	931	669	ETiX-Day8-1	-13.4475	3.99063	Parietal endoderm	nextseq_1	Day8	WT	ETiX
nextseq_1_PA-01B_S2.GAGTTCTCTAGCTGCAATA	774	595	ETiX-Day8-Pax6neg-2	-12.9461	4.58593	Parietal endoderm	nextseq_1	Day8	Pax6neg	ETiX
nextseq_1_PA-01B_S2.CAGCAAGTTCGCCTAATGC	429	368	ETiX-Day8-failed-4	6.44631	-3.5001	Amniotic mesoderm	nextseq_1	Day8	Failed	ETiX
nextseq_1_PA-01B_S2.TTATCCGCTTTGCGAGGCA	785	677	NE-E8	2.05008	-4.87984	Paraxial mesoderm	nextseq_1	E8	WT	NE
nextseq_1_PA-01B_S2.TTGACTCAATGATCGCTTCT	458	398	ETiX-Day8-failed-3	-4.41677	4.19363	Extraembryonic ectoderm	nextseq_1	Day8	Failed	ETiX
nextseq_1_PA-01B_S2.TCTTAGTTCTGGTATCCGCC	478	393	ETiX-Day8-failed-1	-4.33967	-4.20752	Surface ectoderm	nextseq_1	Day8	Failed	ETiX
nextseq_1_PA-01B_S2.ACTGGACCTTTATTCATTC	386	328	NE-E9.5-1	2.98588	-4.24161	Paraxial mesoderm	nextseq_1	E9.5	WT	NE
nextseq_1_PA-01B_S2.CGCTGCTTTTCGGCCTTAC	1265	940	ETiX-Day8-failed-1	-11.2244	-1.46121	Visceral endoderm	nextseq_1	Day8	Failed	ETiX
nextseq_1_PA-01B_S2.AGAGTACCTACTTAACCTT	546	467	ETiX-Day8-4	7.21078	-1.47115	Allantois	nextseq_1	Day8	WT	ETiX
nextseq_1_PA-01B_S2.CTGAGCATTTTAGGACCGG	461	397	ETiX-Day8-1	-5.43465	-6.5056	Surface ectoderm	nextseq_1	Day8	WT	ETiX
nextseq_1_PA-01B_S2.AACTGGCATACTAGAGAGT	812	685	NE-E8	3.62037	-1.80096	Early development	nextseq_1	E8	WT	NE
nextseq_1_PA-01B_S2.TAGGAAGGTCCAGTCCTCT	445	387	NE-E8	1.63998	-3.1897	Paraxial mesoderm	nextseq_1	E8	WT	NE
nextseq_1_PA-01B_S2.AACGAGCGTATTCGACCAA	990	776	ETiX-Day6-failed-1	-10.8798	1.14837	Visceral endoderm	nextseq_1	Day6	Failed	ETiX
nextseq_1_PA-01B_S2.TCAGCTTCTCATCTCTGCA	1314	930	ETiX-Day8-4	8.53186	6.30432	Endothelium	nextseq_1	Day8	WT	ETiX
nextseq_1_PA-01B_S2.TCAAGATCTTCGTCGCAGCC	775	616	NE-E8.75	-0.312234	6.67688	Extraembryonic ectoderm	nextseq_1	E8.75	WT	NE
nextseq_1_PA-01B_S2.CGCCATTCTGCTGGAACTT	469	390	ETiX-Day8-4	9.48156	-6.56003	Amniotic mesoderm	nextseq_1	Day8	WT	ETiX
nextseq_1_PA-01B_S2.ATGCATTCATCCAGTCCTCT	379	337	NE-E8	2.41841	-1.72793	Early development	nextseq_1	E8	WT	NE
nextseq_1_PA-01B_S2.ACCGGTTCTGTTCGTCAGA	962	708	ETiX-Day8-Pax6neg-2	9.0662	-6.93579	Amniotic mesoderm	nextseq_1	Day8	Pax6neg	ETiX
nextseq_1_PA-01B_S2.AGCTATCGTTCTTGCCGAC	676	558	NE-E7.5-3	-4.22872	5.3506	Extraembryonic ectoderm	nextseq_1	E7.5	WT	NE
nextseq_1_PA-01B_S2.AATTCATCGTAGGTATACTC	666	526	ETiX-Day8-1	7.13262	-4.7312	Amniotic mesoderm	nextseq_1	Day8	WT	ETiX
nextseq_1_PA-01B_S2.CCAGCCTTTGACCTTGATA	602	504	NE-E9.5-1	8.97804	8.93795	Endothelium	nextseq_1	E9.5	WT	NE
nextseq_1_PA-01B_S2.CTGACGTTTCCATAAGTCC	674	542	ETiX-Day8-1	-1.49965	8.0499	Extraembryonic ectoderm	nextseq_1	Day8	WT	ETiX
nextseq_1_PA-01B_S2.CCTAATGGTGCTGGAACTT	610	462	ETiX-Day8-4	7.53303	-1.8208	Allantois	nextseq_1	Day8	WT	ETiX
nextseq_1_PA-01B_S2.TAGAACCAATGATCTTACGC	895	702	NE-E8.5	-10.8886	-2.29175	Visceral endoderm	nextseq_1	E8.5	WT	NE
nextseq_1_PA-01B_S2.GAGTTCTCTAGCCGGTACC	548	381	ETiX-Day8-1	2.98483	-9.29455	Heart field	nextseq_1	Day8	WT	ETiX
nextseq_1_PA-01B_S2.AGTCGCATTCATTCGACGG	356	314	NE-E9.5-1	6.55845	-1.55478	Allantois	nextseq_1	E9.5	WT	NE
nextseq_1_PA-01B_S2.TGAATCTGATTTGCTGGCAT	1043	841	NE-E8	2.6757	12.3113	Primitive erythroid cells	nextseq_1	E8	WT	NE
nextseq_1_PA-01B_S2.TCCTAACTTTCCGCTGCCAG	427	331	ETiX-Day8-3	-11.9868	4.89432	Parietal endoderm	nextseq_1	Day8	WT	ETiX
nextseq_1_PA-01B_S2.TAGAACCAATAGGTATACTC	471	387	ETiX-Day8-1	7.5672	-6.90933	Amniotic mesoderm	nextseq_1	Day8	WT	ETiX
nextseq_1_PA-01B_S2.GAGTTCTCTGGCCGTAGTC	1655	1218	ETiX-Day8-failed-4	-5.01123	-3.59146	Surface ectoderm	nextseq_1	Day8	Failed	ETiX
nextseq_1_PA-01B_S2.GCTCTTAGTGGCTGAGCTC	389	312	ETiX-Day8-failed-3	7.3236	8.22146	Endothelium	nextseq_1	Day8	Failed	ETiX
nextseq_1_PA-01B_S2.AGCGTAAGTCAACCGCTAA	443	382	ETiX-Day8-5	-1.93015	-5.74322	Neuroectoderm	nextseq_1	Day8	WT	ETiX
nextseq_1_PA-01B_S2.ACGTCTAGTTTCTTCCGGT	465	385	NE-E8	-9.3047	-2.82433	Visceral endoderm	nextseq_1	E8	WT	NE
nextseq_1_PA-01B_S2.TTCGTTCCTAGCCGGTACC	325	266	ETiX-Day8-1	4.63714	-5.40739	Cardiac mesoderm	nextseq_1	Day8	WT	ETiX
nextseq_1_PA-01B_S2.CTTCGACTTTAATGAACGA	627	530	NE-E9.5-2	8.41916	-6.67068	Amniotic mesoderm	nextseq_1	E9.5	WT	NE
nextseq_1_PA-01B_S2.ATTCCTAGATGGCCGTAGTC	341	313	ETiX-Day8-failed-4	6.91149	6.28152	Endothelium	nextseq_1	Day8	Failed	ETiX
nextseq_1_PA-01B_S2.CGCCATTCTGGTAGGTTAG	355	307	ETiX-Day8-failed-4	3.13748	-6.3674	Paraxial mesoderm	nextseq_1	Day8	Failed	ETiX
nextseq_1_PA-01B_S2.ATCAGTCATTGCTGGAACTT	515	422	ETiX-Day8-4	4.87655	-5.96612	Cardiac mesoderm	nextseq_1	Day8	WT	ETiX
nextseq_1_PA-01B_S2.CTAACGACTAACCTGCGTA	306	264	NE-E7.5-3	-0.547343	6.81597	Extraembryonic ectoderm	nextseq_1	E7.5	WT	NE
nextseq_1_PA-01B_S2.TTCTCATTGTGGACTACTAC	844	656	NE-E8.75	8.22568	8.24004	Endothelium	nextseq_1	E8.75	WT	NE
nextseq_1_PA-01B_S2.ACAATGCTATACGTCATATA	446	378	ETiX-Day8-Pax6neg-2	-4.93118	-2.9627	Gut	nextseq_1	Day8	Pax6neg	ETiX
nextseq_1_PA-01B_S2.AAGTTCTTGTTCTTGCCGAC	1160	880	NE-E7.5-3	-3.95829	6.30496	Extraembryonic ectoderm	nextseq_1	E7.5	WT	NE
nextseq_1_PA-01B_S2.TGTCCTTATTTCGCTAAGCA	411	363	ETiX-Day8-2	-3.36883	5.22564	Extraembryonic ectoderm	nextseq_1	Day8	WT	ETiX
nextseq_1_PA-01B_S2.AGGCTCGTTGGCAGACGCC	818	627	NE-E8.5	6.7616	-4.24306	Amniotic mesoderm	nextseq_1	E8.5	WT	NE
nextseq_1_PA-01B_S2.ATATGCCATTACCGGAATTA	388	337	NE-E9.5-2	2.33338	-3.40423	Neuromesodermal progenitors	nextseq_1	E9.5	WT	NE
nextseq_1_PA-01B_S2.AACGAGCGTCCGCTGCCAG	2161	1403	ETiX-Day8-3	-13.3329	3.78607	Parietal endoderm	nextseq_1	Day8	WT	ETiX
nextseq_1_PA-01B_S2.TTGGAGCTTAGCCGGTACC	737	586	ETiX-Day8-1	3.11691	-4.86296	Paraxial mesoderm	nextseq_1	Day8	WT	ETiX
nextseq_1_PA-01B_S2.CTGCCTTATTGCCGGCAGA	504	391	ETiX-Day8-2	7.36248	-0.946657	Allantois	nextseq_1	Day8	WT	ETiX
nextseq_1_PA-01B_S2.ACCGGTTCTGGTACTGCCT	1212	932	ETiX-Day8-Pax6neg-1	-2.53054	-6.12132	Neuroectoderm	nextseq_1	Day8	Pax6neg	ETiX
nextseq_1_PA-01B_S2.ATTACCATCTCAACCGCTAA	319	284	ETiX-Day8-5	-4.60621	-4.66886	Surface ectoderm	nextseq_1	Day8	WT	ETiX
nextseq_1_PA-01B_S2.TTGATTCCTTTGAGTCTGGC	506	412	ETiX-Day8-failed-1	-10.0572	-1.0383	Visceral endoderm	nextseq_1	Day8	Failed	ETiX
nextseq_1_PA-01B_S2.ATGCATTCATTTGCGAGGCA	1735	1132	NE-E8	-9.09044	-3.1355	Visceral endoderm	nextseq_1	E8	WT	NE
nextseq_1_PA-01B_S2.TCCTAACTTTCCGAGAATCC	304	265	ETiX-Day6-2	-8.78221	-0.827608	Visceral endoderm	nextseq_1	Day6	WT	ETiX
nextseq_1_PA-01B_S2.TGAATCTGATTAGAATTAAC	1659	1179	ETiX-Day8-failed-1	-12.243	1.25768	Visceral endoderm	nextseq_1	Day8	Failed	ETiX
nextseq_1_PA-01B_S2.ATTACCATCTGATCGCTTCT	475	393	ETiX-Day8-failed-3	-11.7232	1.13145	Visceral endoderm	nextseq_1	Day8	Failed	ETiX
nextseq_1_PA-01B_S2.CGAATGAGTTTCATAGGAC	1046	788	ETiX-Day8-failed-2	8.58663	-5.02419	Amniotic mesoderm	nextseq_1	Day8	Failed	ETiX
nextseq_1_PA-01B_S2.TGTCCTTATTGGTAGGTTAG	1750	1301	ETiX-Day8-failed-4	5.19745	10.3313	White blood cells	nextseq_1	Day8	Failed	ETiX
nextseq_1_PA-01B_S2.ATTGATCGTTCCTTGGTCCA	1072	841	NE-E8.75	-3.92768	-5.42415	Surface ectoderm	nextseq_1	E8.75	WT	NE
nextseq_1_PA-01B_S2.AGCTATCGTGCTGGAACTT	358	312	ETiX-Day8-4	-2.69427	7.93608	Extraembryonic ectoderm	nextseq_1	Day8	WT	ETiX
nextseq_1_PA-01B_S2.ACATTCGTATTTAGGACCGG	586	456	ETiX-Day8-1	-12.2704	4.55827	Parietal endoderm	nextseq_1	Day8	WT	ETiX
nextseq_1_PA-01B_S2.CCTAATGGTTCCAATCATC	600	496	NE-E8.5	-11.0924	-2.46939	Visceral endoderm	nextseq_1	E8.5	WT	NE
nextseq_1_PA-01B_S2.TATAAGAGGTAAGAAGCTAG	679	569	NE-E8.5	7.71305	-4.36254	Amniotic mesoderm	nextseq_1	E8.5	WT	NE
nextseq_1_PA-01B_S2.AACTAGTTGTGTCCTACTTG	1960	1339	ETiX-Day8-Pax6neg-2	3.32036	-3.3579	Paraxial mesoderm	nextseq_1	Day8	Pax6neg	ETiX
nextseq_1_PA-01B_S2.AGCGTAAGTTAGACTTCTT	451	385	ETiX-Day8-failed-2	9.50177	-5.91892	Amniotic mesoderm	nextseq_1	Day8	Failed	ETiX
nextseq_1_PA-01B_S2.AGATTGGTTTCGTAGTTACC	952	729	NE-E7.5-3	-0.568777	-0.309715	Early development	nextseq_1	E7.5	WT	NE
nextseq_1_PA-01B_S2.AACGTAATCTGGCCGTAGTC	518	433	ETiX-Day8-failed-4	8.02471	8.42773	Endothelium	nextseq_1	Day8	Failed	ETiX
nextseq_1_PA-01B_S2.AACTTGGATTTTATTATGGT	681	555	ETiX-Day8-failed-2	1.62442	-5.06455	Paraxial mesoderm	nextseq_1	Day8	Failed	ETiX
nextseq_1_PA-01B_S2.TAATCAGCTTAGCCGGTACC	524	425	ETiX-Day8-1	9.30373	-6.14442	Amniotic mesoderm	nextseq_1	Day8	WT	ETiX
nextseq_1_PA-01B_S2.ACGCTTGATTAGAATTAAC	516	448	ETiX-Day8-failed-1	-4.2385	6.07261	Extraembryonic ectoderm	nextseq_1	Day8	Failed	ETiX
nextseq_1_PA-01B_S2.ATTCCTAGATGAGCATCATT	366	327	NE-E9.5-2	1.77011	-10.4926	Heart field	nextseq_1	E9.5	WT	NE
nextseq_1_PA-01B_S2.TAGGAAGGTTGCGGACCTA	504	428	ETiX-Day8-failed-3	7.49664	-0.83508	Allantois	nextseq_1	Day8	Failed	ETiX
nextseq_1_PA-01B_S2.ACTTATGGTTTTATAGCAGA	474	402	ETiX-Day8-Pax6neg-2	7.95013	8.08479	Endothelium	nextseq_1	Day8	Pax6neg	ETiX
nextseq_1_PA-01B_S2.ATCTGATGATCCAGTTCCAA	401	340	ETiX-Day8-2	7.52249	-1.48648	Allantois	nextseq_1	Day8	WT	ETiX
nextseq_1_PA-01B_S2.ATCAATACGTCCATAAGTCC	531	442	ETiX-Day8-1	8.19403	-4.48281	Amniotic mesoderm	nextseq_1	Day8	WT	ETiX
nextseq_1_PA-01B_S2.AAGGACGATATATGAGCCA	984	687	NE-E8.75	-10.0333	-4.27737	Visceral endoderm	nextseq_1	E8.75	WT	NE
nextseq_1_PA-01B_S2.ATTGATCGTTGCAGGTCCGT	321	273	ETiX-Day8-Pax6neg-1	9.99629	8.9954	Endothelium	nextseq_1	Day8	Pax6neg	ETiX
nextseq_1_PA-01B_S2.ACTTACTCATCCATAAGTCC	298	207	ETiX-Day8-1	-11.4237	4.00258	Parietal endoderm	nextseq_1	Day8	WT	ETiX
nextseq_1_PA-01B_S2.ATTCAAGCATGTCCTTAAGA	2034	1501	NE-E8.75	-3.29738	6.93973	Extraembryonic ectoderm	nextseq_1	E8.75	WT	NE
nextseq_1_PA-01B_S2.TGTCCTTATTGCTGGAACTT	522	426	ETiX-Day8-4	-12.1538	3.81499	Parietal endoderm	nextseq_1	Day8	WT	ETiX
nextseq_1_PA-01B_S2.CCTAATGGTGGTAGGTTAG	777	617	ETiX-Day8-failed-4	7.59547	-4.21408	Amniotic mesoderm	nextseq_1	Day8	Failed	ETiX
nextseq_1_PA-01B_S2.ATTAGTCTGTTCAAGCCGAT	850	701	ETiX-Day6-1	4.36902	9.04962	Hematoendothelial progenitors	nextseq_1	Day6	WT	ETiX
nextseq_1_PA-01B_S2.ACGCTTGATTCTAATAGTA	794	657	ETiX-Day8-failed-1	-10.7677	-1.4965	Visceral endoderm	nextseq_1	Day8	Failed	ETiX
nextseq_1_PA-01B_S2.ATATGGATCTAGGTATACTC	509	411	ETiX-Day8-1	-1.97315	8.18057	Extraembryonic ectoderm	nextseq_1	Day8	WT	ETiX
nextseq_1_PA-01B_S2.AATACCGAATTAACTCAATT	423	368	ETiX-Day6-1	0.168326	-0.412107	Early development	nextseq_1	Day6	WT	ETiX
nextseq_1_PA-01B_S2.ATACTACTCTTCGGCCTTAC	320	249	ETiX-Day8-failed-1	1.96692	12.9307	Primitive erythroid cells	nextseq_1	Day8	Failed	ETiX
nextseq_1_PA-01B_S2.TGATGCGATGTTCGTCAGA	353	274	ETiX-Day8-Pax6neg-2	9.32307	-5.76578	Amniotic mesoderm	nextseq_1	Day8	Pax6neg	ETiX
nextseq_1_PA-01B_S2.TCCTAACTTTCCATCGCGAA	1055	748	ETiX-Day8-1	-12.9342	2.4563	Parietal endoderm	nextseq_1	Day8	WT	ETiX
nextseq_1_PA-01B_S2.ATAGTTGACTGACCTTGATA	343	299	NE-E9.5-1	-9.57882	-0.892234	Visceral endoderm	nextseq_1	E9.5	WT	NE
nextseq_1_PA-01B_S2.ACGCTTGATGGCAGACGCC	1049	793	NE-E8.5	7.12162	-0.949772	Allantois	nextseq_1	E8.5	WT	NE
nextseq_1_PA-01B_S2.TCCTAACTTTCAAGTCGACC	348	299	ETiX-Day6-1	-3.39722	3.9707	Extraembryonic ectoderm	nextseq_1	Day6	WT	ETiX
nextseq_1_PA-01B_S2.ACGGAACGTGGTACTGCCT	784	605	ETiX-Day8-Pax6neg-1	6.11236	-4.42243	Amniotic mesoderm	nextseq_1	Day8	Pax6neg	ETiX
nextseq_1_PA-01B_S2.TTCGTTCCTAAGCCAGTTA	451	380	NE-E7.5-1	-0.864214	6.69016	Extraembryonic ectoderm	nextseq_1	E7.5	WT	NE
nextseq_1_PA-01B_S2.ATTGATCGTTCCAGTTCCAA	601	491	ETiX-Day8-2	8.98073	-7.09846	Amniotic mesoderm	nextseq_1	Day8	WT	ETiX
nextseq_1_PA-01B_S2.TATTCTCCTTTTGCTGGCAT	1188	903	NE-E8	-3.25832	6.55774	Extraembryonic ectoderm	nextseq_1	E8	WT	NE
nextseq_1_PA-01B_S2.AGAGATGAATGGAGGCCTCC	1599	1172	NE-E8.75	2.98884	-5.76709	Paraxial mesoderm	nextseq_1	E8.75	WT	NE
nextseq_1_PA-01B_S2.ATGGTTGGTCAATTACCGT	1031	762	ETiX-Day8-Pax6neg-2	-4.91296	-3.72436	Surface ectoderm	nextseq_1	Day8	Pax6neg	ETiX
nextseq_1_PA-01B_S2.CAGCATTGTGGCCGTAGTC	924	678	ETiX-Day8-failed-4	3.06567	-9.37342	Heart field	nextseq_1	Day8	Failed	ETiX
nextseq_1_PA-01B_S2.CGAAGACCTTTGCGAGGCA	707	583	NE-E8	-2.07142	-4.96308	Neuroectoderm	nextseq_1	E8	WT	NE
nextseq_1_PA-01B_S2.CAACTCTCTTAGACTTCTT	917	715	ETiX-Day8-failed-2	-9.94015	-2.29951	Visceral endoderm	nextseq_1	Day8	Failed	ETiX
nextseq_1_PA-01B_S2.AAATCGTTCTTTCTTAATAA	528	436	ETiX-Day8-1	-10.8353	-0.761678	Visceral endoderm	nextseq_1	Day8	WT	ETiX
nextseq_1_PA-01B_S2.GAGGAACTTCGAACGCCGG	433	338	NE-E9.5-1	7.38706	-4.22657	Amniotic mesoderm	nextseq_1	E9.5	WT	NE
nextseq_1_PA-01B_S2.ACCATGATTTTAGAATTAAC	310	281	ETiX-Day8-failed-1	1.58823	-4.05192	Paraxial mesoderm	nextseq_1	Day8	Failed	ETiX
nextseq_1_PA-01B_S2.AAATCGTTCTCGTCGCAGCC	848	543	NE-E8.75	-4.09796	6.85121	Extraembryonic ectoderm	nextseq_1	E8.75	WT	NE
nextseq_1_PA-01B_S2.AACTTGGATTAACCTGGTCT	619	486	ETiX-Day8-5	7.44923	-7.28783	Amniotic mesoderm	nextseq_1	Day8	WT	ETiX
nextseq_1_PA-01B_S2.ATTACCATCTATCCATGACT	573	442	ETiX-Day8-4	-1.48967	-4.64124	Neuroectoderm	nextseq_1	Day8	WT	ETiX
nextseq_1_PA-01B_S2.GGCTAAGATGTCCTAGAGG	519	437	ETiX-Day8-failed-2	-12.0602	3.94716	Parietal endoderm	nextseq_1	Day8	Failed	ETiX
nextseq_1_PA-01B_S2.TAATACCAGTAATACCATCC	347	301	ETiX-Day8-failed-1	-3.7587	-5.11864	Surface ectoderm	nextseq_1	Day8	Failed	ETiX
nextseq_1_PA-01B_S2.CAGGACTCTCCATCGCGAA	930	723	ETiX-Day8-1	-5.81722	-7.08533	Surface ectoderm	nextseq_1	Day8	WT	ETiX
nextseq_1_PA-01B_S2.ATCAGTCATTCTTGCGCCGC	350	294	ETiX-Day6-2	-12.0165	4.21871	Parietal endoderm	nextseq_1	Day6	WT	ETiX
nextseq_1_PA-01B_S2.CAGTATCCTGTCCTAGAGG	291	256	ETiX-Day8-failed-2	-3.93552	-5.16497	Surface ectoderm	nextseq_1	Day8	Failed	ETiX
nextseq_1_PA-01B_S2.CGCCATTCTCGGTTGCGCG	557	458	ETiX-Day8-failed-4	7.09542	-1.50067	Allantois	nextseq_1	Day8	Failed	ETiX
nextseq_1_PA-01B_S2.ATATCCTACTGTCCTAGAGG	344	311	ETiX-Day8-failed-2	-3.4431	9.50247	Extraembryonic ectoderm	nextseq_1	Day8	Failed	ETiX
nextseq_1_PA-01B_S2.GCTCTTAGTGGTATCCGCC	1602	1094	ETiX-Day8-failed-1	-13.2413	3.6408	Parietal endoderm	nextseq_1	Day8	Failed	ETiX
nextseq_1_PA-01B_S2.ACCATGATTTTAATGAACGA	402	333	NE-E9.5-2	2.32754	13.1189	Primitive erythroid cells	nextseq_1	E9.5	WT	NE
nextseq_1_PA-01B_S2.TCCTATAAGTTTATTCTGAG	704	558	ETiX-Day8-1	8.81009	-7.34118	Amniotic mesoderm	nextseq_1	Day8	WT	ETiX
nextseq_1_PA-01B_S2.TTGACCAGTCTAAGAGAAG	336	289	NE-E8.5	-9.54596	-3.21714	Visceral endoderm	nextseq_1	E8.5	WT	NE
nextseq_1_PA-01B_S2.ATGGTTGGTGGTACTGCCT	595	503	ETiX-Day8-Pax6neg-1	-2.31295	-5.27936	Neuroectoderm	nextseq_1	Day8	Pax6neg	ETiX
nextseq_1_PA-01B_S2.GAGTTCTCTACCGGAATTA	736	624	NE-E9.5-2	-5.00529	-4.66255	Surface ectoderm	nextseq_1	E9.5	WT	NE
nextseq_1_PA-01B_S2.TGGTTGAATTGGCGAACTCG	577	496	ETiX-Day6-1	-4.19769	5.1899	Extraembryonic ectoderm	nextseq_1	Day6	WT	ETiX
nextseq_1_PA-01B_S2.AACGATCATTACGGAGGCGG	328	261	ETiX-Day8-2	6.63611	-1.53094	Allantois	nextseq_1	Day8	WT	ETiX
nextseq_1_PA-01B_S2.CGTACCTATCCATAAGTCC	564	453	ETiX-Day8-1	-7.8831	-1.77502	Gut	nextseq_1	Day8	WT	ETiX
nextseq_1_PA-01B_S2.AGGATAATCTGGACTACTAC	1224	935	NE-E8.75	7.77322	8.58888	Endothelium	nextseq_1	E8.75	WT	NE
nextseq_1_PA-01B_S2.TTCTCATTGTGAAGATCGAG	625	529	NE-E7.5-3	-2.61288	6.77065	Extraembryonic ectoderm	nextseq_1	E7.5	WT	NE
nextseq_1_PA-01B_S2.CTCGCATGTCGTCGCAGCC	718	567	NE-E8.75	7.41424	-3.599	Allantois	nextseq_1	E8.75	WT	NE
nextseq_1_PA-01B_S2.ACGATATCATAAGAAGCTAG	293	245	NE-E8.5	-10.7899	-3.93179	Visceral endoderm	nextseq_1	E8.5	WT	NE
nextseq_1_PA-01B_S2.TGCAAGGTTTTAGGACCGG	782	614	ETiX-Day8-1	8.2525	-7.37097	Amniotic mesoderm	nextseq_1	Day8	WT	ETiX
nextseq_1_PA-01B_S2.CGTACCTATAGAACGTCTC	368	328	ETiX-Day8-failed-3	-3.83015	5.50303	Extraembryonic ectoderm	nextseq_1	Day8	Failed	ETiX
nextseq_1_PA-01B_S2.TTGACCAGTGGTACTGCCT	449	372	ETiX-Day8-Pax6neg-1	-12.4222	3.71288	Parietal endoderm	nextseq_1	Day8	Pax6neg	ETiX
nextseq_1_PA-01B_S2.ATTAATGCCTAACCATTGGA	784	603	NE-E9.5-1	6.47955	-7.20414	Paraxial mesoderm	nextseq_1	E9.5	WT	NE
nextseq_1_PA-01B_S2.CAGGACTCTGGCAGACGCC	363	305	NE-E8.5	6.49696	-6.08823	Amniotic mesoderm	nextseq_1	E8.5	WT	NE
nextseq_1_PA-01B_S2.ATTGAGGAATCATCAGAATG	294	259	ETiX-Day8-3	-3.99221	5.32846	Extraembryonic ectoderm	nextseq_1	Day8	WT	ETiX
nextseq_1_PA-01B_S2.CGATTCGCTTTATAGCAGA	653	545	ETiX-Day8-Pax6neg-2	-0.0588037	-2.86602	Neuromesodermal progenitors	nextseq_1	Day8	Pax6neg	ETiX
nextseq_1_PA-01B_S2.CGAGGCAATAGCCGGTACC	460	364	ETiX-Day8-1	7.19789	-0.508578	Allantois	nextseq_1	Day8	WT	ETiX
nextseq_1_PA-01B_S2.CAACTCTCTGGTACTGCCT	765	596	ETiX-Day8-Pax6neg-1	-5.95776	-6.42779	Surface ectoderm	nextseq_1	Day8	Pax6neg	ETiX
nextseq_1_PA-01B_S2.CAGGACTCTAGGAGAGAAC	1149	910	ETiX-Day6-failed-1	2.24245	-0.392428	Early development	nextseq_1	Day6	Failed	ETiX
nextseq_1_PA-01B_S2.TAGGAAGGTACGCGAGATT	426	349	ETiX-Day8-Pax6neg-1	-7.30082	-2.13123	Gut	nextseq_1	Day8	Pax6neg	ETiX
nextseq_1_PA-01B_S2.TGTCCTTATTACTTAACCTT	965	790	ETiX-Day8-4	-3.88136	6.95978	Extraembryonic ectoderm	nextseq_1	Day8	WT	ETiX
nextseq_1_PA-01B_S2.TCCTAACTTTTAACTCAATT	1146	931	ETiX-Day6-1	3.16069	-0.537827	Early development	nextseq_1	Day6	WT	ETiX
nextseq_1_PA-01B_S2.TGGTTGAATTAGAACGTCTC	323	286	ETiX-Day8-failed-3	-4.40316	4.4311	Extraembryonic ectoderm	nextseq_1	Day8	Failed	ETiX
nextseq_1_PA-01B_S2.AAATTCCTCTTTATTCTGAG	1886	1237	ETiX-Day8-1	-11.8337	-1.68014	Visceral endoderm	nextseq_1	Day8	WT	ETiX
nextseq_1_PA-01B_S2.AGATTCAACTACTTGCTAGA	392	346	ETiX-Day8-5	-4.49267	5.38803	Extraembryonic ectoderm	nextseq_1	Day8	WT	ETiX
nextseq_1_PA-01B_S2.ACGTTGCTTGTCCTACTTG	1019	796	ETiX-Day8-Pax6neg-2	4.04362	-5.47005	Cardiac mesoderm	nextseq_1	Day8	Pax6neg	ETiX
nextseq_1_PA-01B_S2.ACTTACTCATTTGCTGGCAT	2166	1482	NE-E8	0.423699	-1.82925	Neuromesodermal progenitors	nextseq_1	E8	WT	NE
nextseq_1_PA-01B_S2.ATGCTTCCTCCATTATCTA	540	396	ETiX-Day6-2	-12.5215	4.8363	Parietal endoderm	nextseq_1	Day6	WT	ETiX
nextseq_1_PA-01B_S2.ACGCTTGATCAGGAGGAGA	1269	905	NE-E9.5-2	2.80375	-6.33348	Heart field	nextseq_1	E9.5	WT	NE
nextseq_1_PA-01B_S2.CGATTCGCTCAAGGAGGTC	1056	848	NE-E9.5-2	-5.15045	-3.60034	Surface ectoderm	nextseq_1	E9.5	WT	NE
nextseq_1_PA-01B_S2.ACGTCTAGTGCAGGTCCGT	372	320	ETiX-Day8-Pax6neg-1	-1.67667	-5.29132	Neuroectoderm	nextseq_1	Day8	Pax6neg	ETiX
nextseq_1_PA-01B_S2.CTGCCTTATAGAACGTCTC	495	433	ETiX-Day8-failed-3	2.41786	11.9083	Primitive erythroid cells	nextseq_1	Day8	Failed	ETiX
nextseq_1_PA-01B_S2.AGAACTCCTCAGGAGGAGA	402	339	NE-E9.5-2	1.49882	-3.86281	Paraxial mesoderm	nextseq_1	E9.5	WT	NE
nextseq_1_PA-01B_S2.ATAACTTCCTTTATTATGGT	337	303	ETiX-Day8-failed-2	5.87975	-2.51628	Allantois	nextseq_1	Day8	Failed	ETiX
nextseq_1_PA-01B_S2.AAATTCCTCTGGCAGACGCC	1690	1180	NE-E8.5	2.5751	-5.7481	Paraxial mesoderm	nextseq_1	E8.5	WT	NE
nextseq_1_PA-01B_S2.CCAGCCTTTCGTCGCAGCC	483	390	NE-E8.75	-4.13526	-3.62462	Surface ectoderm	nextseq_1	E8.75	WT	NE
nextseq_1_PA-01B_S2.GCGTACTTTAGCCGGTACC	338	295	ETiX-Day8-1	2.13664	-3.63077	Paraxial mesoderm	nextseq_1	Day8	WT	ETiX
nextseq_1_PA-01B_S2.TTACCTAAGTGCCATTCTCC	322	277	ETiX-Day8-failed-3	-11.429	3.1529	Parietal endoderm	nextseq_1	Day8	Failed	ETiX
nextseq_1_PA-01B_S2.ACCATGATTTCCGATTCCTG	1260	939	ETiX-Day8-2	-0.497098	-3.32812	Neuromesodermal progenitors	nextseq_1	Day8	WT	ETiX
nextseq_1_PA-01B_S2.CATACCGCTTAGACTTCTT	965	801	ETiX-Day8-failed-2	-2.60693	7.24691	Extraembryonic ectoderm	nextseq_1	Day8	Failed	ETiX
nextseq_1_PA-01B_S2.TAGAACCAATCGCCTAATGC	505	422	ETiX-Day8-failed-4	8.05943	-3.92762	Amniotic mesoderm	nextseq_1	Day8	Failed	ETiX
nextseq_1_PA-01B_S2.CTCCATCATTTATTCTGAG	497	353	ETiX-Day8-1	2.57843	13.7122	Primitive erythroid cells	nextseq_1	Day8	WT	ETiX
nextseq_1_PA-01B_S2.CAGATCAGTGCAGGTCCGT	574	464	ETiX-Day8-Pax6neg-1	9.44545	8.65747	Endothelium	nextseq_1	Day8	Pax6neg	ETiX
nextseq_1_PA-01B_S2.AATCCAGTATCATACTCCGA	617	491	ETiX-Day8-Pax6neg-1	1.88747	-5.62487	Paraxial mesoderm	nextseq_1	Day8	Pax6neg	ETiX
nextseq_1_PA-01B_S2.ATGCATTCATATCCATGACT	1776	1114	ETiX-Day8-4	7.60164	-0.622821	Allantois	nextseq_1	Day8	WT	ETiX
nextseq_1_PA-01B_S2.TAGGAAGGTAACCTGGTCT	294	233	ETiX-Day8-5	8.31941	-4.53672	Amniotic mesoderm	nextseq_1	Day8	WT	ETiX
nextseq_1_PA-01B_S2.AAGGCTACTGGACTACTAC	748	632	NE-E8.75	-11.2185	-0.384818	Visceral endoderm	nextseq_1	E8.75	WT	NE
nextseq_1_PA-01B_S2.GCTCTTAGTTAGATCTACT	1661	1215	ETiX-Day8-4	-4.82933	-3.8664	Surface ectoderm	nextseq_1	Day8	WT	ETiX
nextseq_1_PA-01B_S2.ATACCAGTTTACCGGAATTA	1516	1190	NE-E9.5-2	0.0407326	-2.14805	Neuromesodermal progenitors	nextseq_1	E9.5	WT	NE
nextseq_1_PA-01B_S2.AGCATAACTTGGTAGGTTAG	781	578	ETiX-Day8-failed-4	-4.57821	10.4747	Extraembryonic ectoderm	nextseq_1	Day8	Failed	ETiX
nextseq_1_PA-01B_S2.ACAATGCTATTAACTGGTTA	901	661	NE-E9.5-1	1.64086	6.66769	Extraembryonic ectoderm	nextseq_1	E9.5	WT	NE
nextseq_1_PA-01B_S2.ACTTGATTGTCATTCGACGG	518	423	NE-E9.5-1	-1.72273	7.6171	Extraembryonic ectoderm	nextseq_1	E9.5	WT	NE
nextseq_1_PA-01B_S2.TCCTATAAGTCCATAAGTCC	362	306	ETiX-Day8-1	-1.4119	-6.35151	Neuroectoderm	nextseq_1	Day8	WT	ETiX
nextseq_1_PA-01B_S2.CGAGGCAATTAGACTTCTT	1032	787	ETiX-Day8-failed-2	8.07175	6.56885	Endothelium	nextseq_1	Day8	Failed	ETiX
nextseq_1_PA-01B_S2.CAGATCAGTAGCTCTCCTC	311	268	ETiX-Day8-failed-3	-4.16451	3.95294	Extraembryonic ectoderm	nextseq_1	Day8	Failed	ETiX
nextseq_1_PA-01B_S2.ATGCATTCATCCATCGCGAA	579	468	ETiX-Day8-1	-4.41827	-3.39469	Surface ectoderm	nextseq_1	Day8	WT	ETiX
nextseq_1_PA-01B_S2.ACAATGCTATTTATTATGGT	434	345	ETiX-Day8-failed-2	3.04597	-9.11505	Heart field	nextseq_1	Day8	Failed	ETiX
nextseq_1_PA-01B_S2.CTAACGACTATATGAGCCA	655	551	NE-E8.75	-6.76586	-2.17998	Gut	nextseq_1	E8.75	WT	NE
nextseq_1_PA-01B_S2.CTCGCATGTATGGAATTGG	576	476	NE-E9.5-2	-0.176875	-5.09994	Neuroectoderm	nextseq_1	E9.5	WT	NE
nextseq_1_PA-01B_S2.TAGGAAGGTAGTAACGGTC	638	534	ETiX-Day8-3	-1.66417	-5.5358	Neuroectoderm	nextseq_1	Day8	WT	ETiX
nextseq_1_PA-01B_S2.ATCTTCAGATGATACGGAAC	444	368	NE-E8.5	-0.878975	6.85079	Extraembryonic ectoderm	nextseq_1	E8.5	WT	NE
nextseq_1_PA-01B_S2.TTGACCAGTCTGATGGTCA	386	334	ETiX-Day6-failed-2	-4.35233	4.1118	Extraembryonic ectoderm	nextseq_1	Day6	Failed	ETiX
nextseq_1_PA-01B_S2.TTGGAGCTTTTACGATGAA	828	675	NE-E7.5-2	-2.70817	-0.455735	Early development	nextseq_1	E7.5	WT	NE
nextseq_1_PA-01B_S2.GGCTAAGATATATGAGCCA	758	563	NE-E8.75	-1.83235	-4.81507	Neuroectoderm	nextseq_1	E8.75	WT	NE
nextseq_1_PA-01B_S2.ATCTTCAGATCCATCGCGAA	469	408	ETiX-Day8-1	7.68001	-1.32569	Allantois	nextseq_1	Day8	WT	ETiX
nextseq_1_PA-01B_S2.TATCTCGATTCGGCGTAACT	554	442	ETiX-Day8-failed-2	7.59785	-4.01021	Amniotic mesoderm	nextseq_1	Day8	Failed	ETiX
nextseq_1_PA-01B_S2.CGCCATTCTAAGTAAGAGC	348	299	ETiX-Day8-failed-2	9.03966	-5.08901	Amniotic mesoderm	nextseq_1	Day8	Failed	ETiX
nextseq_1_PA-01B_S2.GATAAGCGTAGCTTATCCG	1191	856	ETiX-Day8-2	-9.70479	-3.31835	Visceral endoderm	nextseq_1	Day8	WT	ETiX
nextseq_1_PA-01B_S2.TTCTTCGTTTACCTCTATCT	362	298	ETiX-Day8-failed-2	-2.62033	-5.18997	Neuroectoderm	nextseq_1	Day8	Failed	ETiX
nextseq_1_PA-01B_S2.AACCTCATTTCAAGGAGGTC	1096	845	NE-E9.5-2	2.87771	-4.75685	Paraxial mesoderm	nextseq_1	E9.5	WT	NE
nextseq_1_PA-01B_S2.AAACCATAGTTAACTGGTTA	511	435	NE-E9.5-1	2.53432	-3.51917	Paraxial mesoderm	nextseq_1	E9.5	WT	NE
nextseq_1_PA-01B_S2.ACGATATCATGTTCGTCAGA	413	318	ETiX-Day8-Pax6neg-2	8.22154	-5.63719	Amniotic mesoderm	nextseq_1	Day8	Pax6neg	ETiX
nextseq_1_PA-01B_S2.TGGTTGAATTGGTATCCGCC	378	316	ETiX-Day8-failed-1	3.43516	-8.08904	Cardiac mesoderm	nextseq_1	Day8	Failed	ETiX
nextseq_1_PA-01B_S2.AGATTGGTTTCATTCGACGG	535	433	NE-E9.5-1	9.56247	8.83982	Endothelium	nextseq_1	E9.5	WT	NE
nextseq_1_PA-01B_S2.CTGACGTTTTGGTCAGCCA	930	712	NE-E9.5-1	3.66915	-4.93173	Paraxial mesoderm	nextseq_1	E9.5	WT	NE
nextseq_1_PA-01B_S2.TGTCCTTATTTTATTCTGAG	1144	809	ETiX-Day8-1	5.47697	-5.82799	Cardiac mesoderm	nextseq_1	Day8	WT	ETiX
nextseq_1_PA-01B_S2.TCGAGAAGTTTCCAACCGC	1076	878	ETiX-Day6-failed-1	-9.80747	-0.388195	Visceral endoderm	nextseq_1	Day6	Failed	ETiX
nextseq_1_PA-01B_S2.TGGTTGAATTTTATTCTGAG	818	630	ETiX-Day8-1	5.19291	-5.95666	Cardiac mesoderm	nextseq_1	Day8	WT	ETiX
nextseq_1_PA-01B_S2.ATACTACTCTATATTGATAC	1745	1283	NE-E8.75	-4.27499	8.38122	Extraembryonic ectoderm	nextseq_1	E8.75	WT	NE
nextseq_1_PA-01B_S2.TTGACCAGTACTTAACCTT	641	514	ETiX-Day8-4	2.53979	-4.79911	Paraxial mesoderm	nextseq_1	Day8	WT	ETiX
nextseq_1_PA-01B_S2.AGCTATCGTACCTCTATCT	350	290	ETiX-Day8-failed-2	-11.6422	4.9348	Parietal endoderm	nextseq_1	Day8	Failed	ETiX
nextseq_1_PA-01B_S2.ATGGTAACTTTTAGGACCGG	408	363	ETiX-Day8-1	1.56346	-2.50085	Neuromesodermal progenitors	nextseq_1	Day8	WT	ETiX
nextseq_1_PA-01B_S2.AAGCAGTATTGGTACTGCCT	488	405	ETiX-Day8-Pax6neg-1	7.92936	-7.25961	Amniotic mesoderm	nextseq_1	Day8	Pax6neg	ETiX
nextseq_1_PA-01B_S2.AGGCGGAATGGCAATGAGA	675	545	ETiX-Day8-failed-2	7.8578	-1.23007	Allantois	nextseq_1	Day8	Failed	ETiX
nextseq_1_PA-01B_S2.TGCTGGATTGACCTTGATA	708	519	NE-E9.5-1	7.47789	-0.433979	Allantois	nextseq_1	E9.5	WT	NE
nextseq_1_PA-01B_S2.AAGCAGTATTGATCGCTTCT	312	267	ETiX-Day8-failed-3	5.96209	-1.55734	Allantois	nextseq_1	Day8	Failed	ETiX
nextseq_1_PA-01B_S2.TAATCAGCTTCGGTTGCGCG	495	396	ETiX-Day8-failed-4	10.0096	-5.76103	Amniotic mesoderm	nextseq_1	Day8	Failed	ETiX
nextseq_1_PA-01B_S2.TTCGTTCCTGCTCAGCCGG	1466	1008	NE-E9.5-2	7.85507	-0.457313	Allantois	nextseq_1	E9.5	WT	NE
nextseq_1_PA-01B_S2.AACTTGGATTTTATAGCAGA	612	501	ETiX-Day8-Pax6neg-2	-11.4123	0.924996	Visceral endoderm	nextseq_1	Day8	Pax6neg	ETiX
nextseq_1_PA-01B_S2.TAGGAAGGTTAATGAACGA	1018	800	NE-E9.5-2	-5.80109	-7.46867	Surface ectoderm	nextseq_1	E9.5	WT	NE
nextseq_1_PA-01B_S2.ATTACCATCTCCATCGCGAA	1427	1065	ETiX-Day8-1	5.23717	10.4111	White blood cells	nextseq_1	Day8	WT	ETiX
nextseq_1_PA-01B_S2.CAGTATCCTTCAAGCCGAT	711	600	ETiX-Day6-1	-5.27562	5.00352	Extraembryonic ectoderm	nextseq_1	Day6	WT	ETiX
nextseq_1_PA-01B_S2.TATCTCGATTTTACCGAGGC	403	335	ETiX-Day8-4	2.73791	13.3443	Primitive erythroid cells	nextseq_1	Day8	WT	ETiX
nextseq_1_PA-01B_S2.CAAGCAACTCCGCGGCTCA	544	449	ETiX-Day6-1	-10.4197	0.207427	Visceral endoderm	nextseq_1	Day6	WT	ETiX
nextseq_1_PA-01B_S2.AAAGCTGATTGGCCGTAGTC	759	602	ETiX-Day8-failed-4	-4.11746	9.96491	Extraembryonic ectoderm	nextseq_1	Day8	Failed	ETiX
nextseq_1_PA-01B_S2.TTGGAGCTTTGGTCAGCCA	751	531	NE-E9.5-1	2.28509	-10.5659	Heart field	nextseq_1	E9.5	WT	NE
nextseq_1_PA-01B_S2.AGAGTACCTACGTCCGCAG	1361	1045	NE-E7.5-2	5.36891	7.70831	Hematoendothelial progenitors	nextseq_1	E7.5	WT	NE
nextseq_1_PA-01B_S2.AGCGTAAGTTGCGGACCTA	576	434	ETiX-Day8-failed-3	7.55337	-7.61752	Amniotic mesoderm	nextseq_1	Day8	Failed	ETiX
nextseq_1_PA-01B_S2.AACTAGTTGTCCTTGGTCCA	1447	1071	NE-E8.75	-6.18655	-7.50778	Surface ectoderm	nextseq_1	E8.75	WT	NE
nextseq_1_PA-01B_S2.GATAAGCGTGCTAACTTGC	357	266	ETiX-Day8-failed-1	-11.6579	4.08281	Parietal endoderm	nextseq_1	Day8	Failed	ETiX
nextseq_1_PA-01B_S2.ACGATATCATGGTACTGCCT	567	442	ETiX-Day8-Pax6neg-1	6.43161	-5.06317	Amniotic mesoderm	nextseq_1	Day8	Pax6neg	ETiX
nextseq_1_PA-01B_S2.ACCGGTTCTCGAACGCCGG	369	314	NE-E9.5-1	2.10954	-4.01848	Paraxial mesoderm	nextseq_1	E9.5	WT	NE
nextseq_1_PA-01B_S2.TGGTTGAATTCGGCGTAACT	921	710	ETiX-Day8-failed-2	-0.537503	-1.94684	Neuromesodermal progenitors	nextseq_1	Day8	Failed	ETiX
nextseq_1_PA-01B_S2.AGCATAACTTTTAGGACCGG	735	604	ETiX-Day8-1	-1.85688	8.46186	Extraembryonic ectoderm	nextseq_1	Day8	WT	ETiX
nextseq_1_PA-01B_S2.AGCATAACTTAACTAGGCGC	379	310	ETiX-Day8-failed-3	6.68277	8.43844	Endothelium	nextseq_1	Day8	Failed	ETiX
nextseq_1_PA-01B_S2.ATGGTTGGTATATTGATAC	467	413	NE-E8.75	-3.00634	5.97483	Extraembryonic ectoderm	nextseq_1	E8.75	WT	NE
nextseq_1_PA-01B_S2.GAGTTCTCTAACTAGGCGC	744	588	ETiX-Day8-failed-3	-11.2354	-0.114587	Visceral endoderm	nextseq_1	Day8	Failed	ETiX
nextseq_1_PA-01B_S2.TAGGAAGGTCCGATTCCTG	1912	1190	ETiX-Day8-2	7.78998	-0.290174	Allantois	nextseq_1	Day8	WT	ETiX
nextseq_1_PA-01B_S2.ATTCGGAGTTAACGATCCA	449	383	ETiX-Day8-1	-11.4805	-0.109947	Visceral endoderm	nextseq_1	Day8	WT	ETiX
nextseq_1_PA-01B_S2.TGAATCTGATTGGTCAGCCA	1609	1078	NE-E9.5-1	8.15712	-7.16687	Amniotic mesoderm	nextseq_1	E9.5	WT	NE
nextseq_1_PA-01B_S2.AGAGATGAATATCATATTAG	606	494	ETiX-Day8-5	-11.1454	0.214606	Visceral endoderm	nextseq_1	Day8	WT	ETiX
nextseq_1_PA-01B_S2.TTGGAGCTTCGCCTAATGC	291	252	ETiX-Day8-failed-4	6.62897	-0.99207	Allantois	nextseq_1	Day8	Failed	ETiX
nextseq_1_PA-01B_S2.TTGGAGCTTCATTCAATCA	677	539	NE-E7.5-1	-3.29937	-1.37589	Early development	nextseq_1	E7.5	WT	NE
nextseq_1_PA-01B_S2.TTTGCTACTTTTCTTCCGGT	433	365	NE-E8	-10.5295	-3.22478	Visceral endoderm	nextseq_1	E8	WT	NE
nextseq_1_PA-01B_S2.CGCTGCTTTACGTCATATA	816	622	ETiX-Day8-Pax6neg-2	4.83717	-6.19536	Cardiac mesoderm	nextseq_1	Day8	Pax6neg	ETiX
nextseq_1_PA-01B_S2.TAGATGACTTCGACGCGACT	311	249	NE-E7.5-3	-2.40678	5.41278	Extraembryonic ectoderm	nextseq_1	E7.5	WT	NE
nextseq_1_PA-01B_S2.CTCGTTGATCATTCGACGG	530	433	NE-E9.5-1	1.30033	-4.75247	Paraxial mesoderm	nextseq_1	E9.5	WT	NE
nextseq_1_PA-01B_S2.CGAATGAGTCGTCGCAGCC	1927	1341	NE-E8.75	4.55441	-5.21508	Cardiac mesoderm	nextseq_1	E8.75	WT	NE
nextseq_1_PA-01B_S2.ATTAGGTACTTCTGATACCA	336	286	NE-E7.5-1	-9.2566	-0.676117	Visceral endoderm	nextseq_1	E7.5	WT	NE
nextseq_1_PA-01B_S2.TAATACCAGTCTTGCAGTAG	1009	794	NE-E8	-2.30375	-6.08717	Neuroectoderm	nextseq_1	E8	WT	NE
nextseq_1_PA-01B_S2.ATTCGCAATTTTCTTAATAA	419	373	ETiX-Day8-1	4.38959	-6.45588	Cardiac mesoderm	nextseq_1	Day8	WT	ETiX
nextseq_1_PA-01B_S2.TTATCCGCTGTCCTTAAGA	658	544	NE-E8.75	8.367	6.8005	Endothelium	nextseq_1	E8.75	WT	NE
nextseq_1_PA-01B_S2.CTCGCATGTGTAGCTCCAT	308	264	ETiX-Day8-3	-4.23548	-3.74384	Surface ectoderm	nextseq_1	Day8	WT	ETiX
nextseq_1_PA-01B_S2.TTGACCAGTTTGCGAGGCA	427	374	NE-E8	-4.77288	-6.61979	Surface ectoderm	nextseq_1	E8	WT	NE
nextseq_1_PA-01B_S2.CTCGCATGTAGAACGTCTC	593	470	ETiX-Day8-failed-3	8.05572	7.01767	Endothelium	nextseq_1	Day8	Failed	ETiX
nextseq_1_PA-01B_S2.CTGCCTTATACCGGAATTA	929	735	NE-E9.5-2	-5.26035	-4.59296	Surface ectoderm	nextseq_1	E9.5	WT	NE
nextseq_1_PA-01B_S2.ACTGGACCTCATCAGAATG	659	529	ETiX-Day8-3	8.97121	6.795	Endothelium	nextseq_1	Day8	WT	ETiX
nextseq_1_PA-01B_S2.ATTAATGCCTCCATAAGTCC	773	577	ETiX-Day8-1	-12.7763	4.33545	Parietal endoderm	nextseq_1	Day8	WT	ETiX
nextseq_1_PA-01B_S2.ATTCAAGCATAGCCGGTACC	560	449	ETiX-Day8-1	-2.64117	-5.58951	Neuroectoderm	nextseq_1	Day8	WT	ETiX
nextseq_1_PA-01B_S2.AGGATAATCTGATCGCTTCT	306	267	ETiX-Day8-failed-3	7.33229	8.52607	Endothelium	nextseq_1	Day8	Failed	ETiX
nextseq_1_PA-01B_S2.ACCATGATTTATCGGCTATC	1000	754	NE-E8.5	6.86947	8.78764	Endothelium	nextseq_1	E8.5	WT	NE
nextseq_1_PA-01B_S2.AACGTAATCTTTGCGAGGCA	599	516	NE-E8	-1.39513	-4.57499	Neuroectoderm	nextseq_1	E8	WT	NE
nextseq_1_PA-01B_S2.AAGTACGTTTTGGCCGGCCT	353	310	ETiX-Day8-3	-3.65755	6.17659	Extraembryonic ectoderm	nextseq_1	Day8	WT	ETiX
nextseq_1_PA-01B_S2.CAGGACTCTTCAACGTAAG	626	492	ETiX-Day8-Pax6neg-1	2.88035	-5.75588	Paraxial mesoderm	nextseq_1	Day8	Pax6neg	ETiX
nextseq_1_PA-01B_S2.ATATGCCATTCCGCTGCCAG	421	339	ETiX-Day8-3	2.405	12.9863	Primitive erythroid cells	nextseq_1	Day8	WT	ETiX
nextseq_1_PA-01B_S2.TATTCTCCTTATATTGATAC	908	764	NE-E8.75	-4.6477	-3.28923	Surface ectoderm	nextseq_1	E8.75	WT	NE
nextseq_1_PA-01B_S2.TGCAAGGTTAGAGCCAAGG	844	614	ETiX-Day8-Pax6neg-1	-0.0518725	-2.44459	Neuromesodermal progenitors	nextseq_1	Day8	Pax6neg	ETiX
nextseq_1_PA-01B_S2.GATAAGCGTCGACGCGACT	1397	1030	NE-E7.5-3	0.78616	-0.0315928	Early development	nextseq_1	E7.5	WT	NE
nextseq_1_PA-01B_S2.CGTCTTCCTGGTAGGTTAG	432	373	ETiX-Day8-failed-4	7.97416	-4.50574	Amniotic mesoderm	nextseq_1	Day8	Failed	ETiX
nextseq_1_PA-01B_S2.AGATTCAACTCGCCTAATGC	979	752	ETiX-Day8-failed-4	8.4388	-4.01726	Amniotic mesoderm	nextseq_1	Day8	Failed	ETiX
nextseq_1_PA-01B_S2.CGTCTTCCTACCGGAATTA	1234	930	NE-E9.5-2	3.25958	-4.53392	Paraxial mesoderm	nextseq_1	E9.5	WT	NE
nextseq_1_PA-01B_S2.CGATTCGCTGCTAACTTGC	1378	1044	ETiX-Day8-failed-1	-4.0353	7.97832	Extraembryonic ectoderm	nextseq_1	Day8	Failed	ETiX
nextseq_1_PA-01B_S2.AGTCGCATTTAGACTTCTT	2329	1691	ETiX-Day8-failed-2	-6.09924	-7.48827	Surface ectoderm	nextseq_1	Day8	Failed	ETiX
nextseq_1_PA-01B_S2.TAATCAGCTTCGCCTAATGC	729	616	ETiX-Day8-failed-4	6.90542	-1.86737	Allantois	nextseq_1	Day8	Failed	ETiX
nextseq_1_PA-01B_S2.AAGACCTTATATAAGGAGCA	488	385	ETiX-Day8-5	-4.96834	-6.33256	Surface ectoderm	nextseq_1	Day8	WT	ETiX
nextseq_1_PA-01B_S2.AGGATAATCTCGGTTATGCC	1050	844	NE-E8.75	-0.756667	-4.38976	Neuroectoderm	nextseq_1	E8.75	WT	NE
nextseq_1_PA-01B_S2.AGAGTACCTCATACTCCGA	884	686	ETiX-Day8-Pax6neg-1	-4.87166	-3.40379	Surface ectoderm	nextseq_1	Day8	Pax6neg	ETiX
nextseq_1_PA-01B_S2.AACGAGCGTCGTAATGCAG	630	537	ETiX-Day6-1	0.717199	-0.455177	Early development	nextseq_1	Day6	WT	ETiX
nextseq_1_PA-01B_S2.TAATACCAGTAGCTTATCCG	1047	806	ETiX-Day8-2	-0.677681	-5.89282	Neuroectoderm	nextseq_1	Day8	WT	ETiX
nextseq_1_PA-01B_S2.ACGCTTGATCTTGCAGTAG	697	580	NE-E8	2.47504	-3.96779	Paraxial mesoderm	nextseq_1	E8	WT	NE
nextseq_1_PA-01B_S2.TCTTAGTTCTAATTAAGACT	369	298	ETiX-Day8-5	-12.3951	4.2931	Parietal endoderm	nextseq_1	Day8	WT	ETiX
nextseq_1_PA-01B_S2.ACTTGATTGTATTCGACCAA	324	295	ETiX-Day6-failed-1	-2.26721	-2.12229	Early development	nextseq_1	Day6	Failed	ETiX
nextseq_1_PA-01B_S2.TATTCTCCTTAGCCGGTACC	1016	754	ETiX-Day8-1	8.01195	-7.81925	Amniotic mesoderm	nextseq_1	Day8	WT	ETiX
nextseq_1_PA-01B_S2.AAACCATAGTAAGAAGCTAG	1522	974	NE-E8.5	-5.00066	7.48055	Extraembryonic ectoderm	nextseq_1	E8.5	WT	NE
nextseq_1_PA-01B_S2.CTCCATCATAAGTAAGAGC	569	472	ETiX-Day8-failed-2	6.50006	7.88412	Endothelium	nextseq_1	Day8	Failed	ETiX
nextseq_1_PA-01B_S2.GGTACCATTTCTGATACCA	1333	976	NE-E7.5-1	1.41881	0.14997	Early development	nextseq_1	E7.5	WT	NE
nextseq_1_PA-01B_S2.TAGGAAGGTCAATTACCGT	641	511	ETiX-Day8-Pax6neg-2	5.40887	-5.76676	Cardiac mesoderm	nextseq_1	Day8	Pax6neg	ETiX
nextseq_1_PA-01B_S2.ATCAGTCATTTTACCGAGGC	1089	874	ETiX-Day8-4	4.25597	9.5141	Megakaryocytes	nextseq_1	Day8	WT	ETiX
nextseq_1_PA-01B_S2.ATTCGGAGTATTCAGGTAC	292	263	ETiX-Day8-failed-4	7.18208	-1.22041	Allantois	nextseq_1	Day8	Failed	ETiX
nextseq_1_PA-01B_S2.CAGTATCCTCAATTACCGT	328	283	ETiX-Day8-Pax6neg-2	9.0682	-5.34902	Amniotic mesoderm	nextseq_1	Day8	Pax6neg	ETiX
nextseq_1_PA-01B_S2.TTCTCATTGTTATGAGTTAA	361	322	ETiX-Day6-failed-1	5.13879	7.85009	Hematoendothelial progenitors	nextseq_1	Day6	Failed	ETiX
nextseq_1_PA-01B_S2.CCAATCCATCGAACGCCGG	481	423	NE-E9.5-1	0.281971	-4.72372	Neural crest	nextseq_1	E9.5	WT	NE
nextseq_1_PA-01B_S2.GAGGAACTTGTCCTACTTG	1577	1135	ETiX-Day8-Pax6neg-2	-5.03448	-3.48655	Surface ectoderm	nextseq_1	Day8	Pax6neg	ETiX
nextseq_1_PA-01B_S2.ATGCTTCCTTTCTTCCGGT	416	374	NE-E8	4.34261	-5.29732	Cardiac mesoderm	nextseq_1	E8	WT	NE
nextseq_1_PA-01B_S2.AAGTTCTTGTATATGAGCCA	291	267	NE-E8.75	-1.40641	7.67753	Extraembryonic ectoderm	nextseq_1	E8.75	WT	NE
nextseq_1_PA-01B_S2.ATTGATCGTTCTTGGTAATG	647	541	ETiX-Day6-failed-1	-4.4652	4.48949	Extraembryonic ectoderm	nextseq_1	Day6	Failed	ETiX
nextseq_1_PA-01B_S2.ATGGTAACTTATCGGCTATC	323	273	NE-E8.5	0.0103144	7.43716	Extraembryonic ectoderm	nextseq_1	E8.5	WT	NE
nextseq_1_PA-01B_S2.ATGGTAACTTCCTTGGTCCA	646	553	NE-E8.75	-0.826936	-6.14317	Neuroectoderm	nextseq_1	E8.75	WT	NE
nextseq_1_PA-01B_S2.TCCTATAAGTAGCTTATCCG	869	620	ETiX-Day8-2	7.61016	-0.273788	Allantois	nextseq_1	Day8	WT	ETiX
nextseq_1_PA-01B_S2.TGCTGGATTAGCTCTCCTC	312	261	ETiX-Day8-failed-3	6.48754	-3.34919	Amniotic mesoderm	nextseq_1	Day8	Failed	ETiX
nextseq_1_PA-01B_S2.CAACTCTCTTAACTGGTTA	298	267	NE-E9.5-1	-4.40256	-4.71354	Surface ectoderm	nextseq_1	E9.5	WT	NE
nextseq_1_PA-01B_S2.ACTTACTCATGATCTTACGC	302	267	NE-E8.5	-3.2803	5.63135	Extraembryonic ectoderm	nextseq_1	E8.5	WT	NE
nextseq_1_PA-01B_S2.GCTCTTAGTATGGCTCTGC	393	335	NE-E8	-0.319563	-5.12526	Neural crest	nextseq_1	E8	WT	NE
nextseq_1_PA-01B_S2.TAATCAGCTTGTATAATACG	702	592	ETiX-Day6-failed-1	-0.628297	-0.820253	Early development	nextseq_1	Day6	Failed	ETiX
nextseq_1_PA-01B_S2.ATACCAGTTTATAAGGAGCA	985	758	ETiX-Day8-5	-10.7782	-3.34093	Visceral endoderm	nextseq_1	Day8	WT	ETiX
nextseq_1_PA-01B_S2.GATACGTCTGGTATCCGCC	674	527	ETiX-Day8-failed-1	-11.9928	3.13639	Parietal endoderm	nextseq_1	Day8	Failed	ETiX
nextseq_1_PA-01B_S2.AGTATTAGCTGGTATCCGCC	1556	1097	ETiX-Day8-failed-1	-12.401	1.54249	Parietal endoderm	nextseq_1	Day8	Failed	ETiX
nextseq_1_PA-01B_S2.AATTCATCGTAGAGCCAAGG	673	542	ETiX-Day8-Pax6neg-1	-1.31019	-5.76738	Neuroectoderm	nextseq_1	Day8	Pax6neg	ETiX
nextseq_1_PA-01B_S2.AAATCGTTCTGTTACGCAAG	478	401	ETiX-Day6-3	3.43285	-0.970572	Early development	nextseq_1	Day6	WT	ETiX
nextseq_1_PA-01B_S2.ATTGATCGTTCGGTTATGCC	860	660	NE-E8.75	7.84476	-0.556066	Allantois	nextseq_1	E8.75	WT	NE
nextseq_1_PA-01B_S2.CCAGCCTTTCGGTTATGCC	484	416	NE-E8.75	-0.574886	7.16758	Extraembryonic ectoderm	nextseq_1	E8.75	WT	NE
nextseq_1_PA-01B_S2.AACTGGCATAAGACCGTTG	730	592	NE-E8.5	-6.06133	-6.88708	Paraxial mesoderm	nextseq_1	E8.5	WT	NE
nextseq_1_PA-01B_S2.AACGCGTCTAGAACGTCTC	484	421	ETiX-Day8-failed-3	-4.50516	4.40731	Extraembryonic ectoderm	nextseq_1	Day8	Failed	ETiX
nextseq_1_PA-01B_S2.TAAGGTTCATTAGACTTCTT	518	446	ETiX-Day8-failed-2	-0.474985	-5.17251	Neuroectoderm	nextseq_1	Day8	Failed	ETiX
nextseq_1_PA-01B_S2.TCAGCTTCTCGTCGCAGCC	397	346	NE-E8.75	-3.731	5.53094	Extraembryonic ectoderm	nextseq_1	E8.75	WT	NE
nextseq_1_PA-01B_S2.ATAGTTGACTTTATTATGGT	792	657	ETiX-Day8-failed-2	7.0677	8.58403	Endothelium	nextseq_1	Day8	Failed	ETiX
nextseq_1_PA-01B_S2.CCGACCAATGTATCATCGA	480	402	ETiX-Day8-3	-2.3273	-5.54768	Neuroectoderm	nextseq_1	Day8	WT	ETiX
nextseq_1_PA-01B_S2.TTGACTCAATGCTCAGCCGG	395	330	NE-E9.5-2	2.15784	-10.4096	Heart field	nextseq_1	E9.5	WT	NE
nextseq_1_PA-01B_S2.AAACTCCAATGGCCGTAGTC	650	534	ETiX-Day8-failed-4	9.15757	-5.4507	Amniotic mesoderm	nextseq_1	Day8	Failed	ETiX
nextseq_1_PA-01B_S2.AAACCATAGTGGACTACTAC	1040	798	NE-E8.75	8.0934	-0.51022	Allantois	nextseq_1	E8.75	WT	NE
nextseq_1_PA-01B_S2.AGATTCAACTCAATTACCGT	1699	1201	ETiX-Day8-Pax6neg-2	8.33645	6.81584	Endothelium	nextseq_1	Day8	Pax6neg	ETiX
nextseq_1_PA-01B_S2.TAGAACCAATACCGGAATTA	1428	1024	NE-E9.5-2	2.85881	-5.56617	Paraxial mesoderm	nextseq_1	E9.5	WT	NE
nextseq_1_PA-01B_S2.ATGCTTCCTTTATAGCAGA	672	545	ETiX-Day8-Pax6neg-2	-5.91346	-6.95124	Surface ectoderm	nextseq_1	Day8	Pax6neg	ETiX
nextseq_1_PA-01B_S2.CAACTCTCTCGGTTATGCC	1064	696	NE-E8.75	3.22682	13.5444	Primitive erythroid cells	nextseq_1	E8.75	WT	NE
nextseq_1_PA-01B_S2.CAACTCTCTTTCTTCCGGT	479	416	NE-E8	2.50683	12.9409	Primitive erythroid cells	nextseq_1	E8	WT	NE
nextseq_1_PA-01B_S2.CCAAGGATTATGGCTCTGC	662	537	NE-E8	8.9656	-6.49859	Amniotic mesoderm	nextseq_1	E8	WT	NE
nextseq_1_PA-01B_S2.ATCAGTCATTTCGGCCTTAC	484	411	ETiX-Day8-failed-1	9.11168	-5.48885	Amniotic mesoderm	nextseq_1	Day8	Failed	ETiX
nextseq_1_PA-01B_S2.AGATTGGTTTTTATAGCAGA	507	425	ETiX-Day8-Pax6neg-2	9.89172	8.94531	Endothelium	nextseq_1	Day8	Pax6neg	ETiX
nextseq_1_PA-01B_S2.GCTCTTAGTGCGTTGGAGC	522	400	NE-E7.5-3	-1.53659	7.64327	Extraembryonic ectoderm	nextseq_1	E7.5	WT	NE
nextseq_1_PA-01B_S2.ATTGAGGAATATCGGCTATC	453	372	NE-E8.5	-10.2127	-3.05786	Visceral endoderm	nextseq_1	E8.5	WT	NE
nextseq_1_PA-01B_S2.TATAAGAGGTATCGGCTATC	565	456	NE-E8.5	-2.16012	7.07936	Extraembryonic ectoderm	nextseq_1	E8.5	WT	NE
nextseq_1_PA-01B_S2.TCCTATAAGTGGTAGGTTAG	1716	1248	ETiX-Day8-failed-4	-1.8925	8.2306	Extraembryonic ectoderm	nextseq_1	Day8	Failed	ETiX
nextseq_1_PA-01B_S2.AAGGATATGTTTCTTCCGGT	475	390	NE-E8	-9.08226	-3.01971	Visceral endoderm	nextseq_1	E8	WT	NE
nextseq_1_PA-01B_S2.ATAGTTGACTGATCGCTTCT	540	428	ETiX-Day8-failed-3	7.01604	-6.75692	Amniotic mesoderm	nextseq_1	Day8	Failed	ETiX
nextseq_1_PA-01B_S2.CGAAGACCTCAAGGAGGTC	625	521	NE-E9.5-2	8.64504	8.07975	Endothelium	nextseq_1	E9.5	WT	NE
nextseq_1_PA-01B_S2.CTCGTTGATGGACTACTAC	1151	896	NE-E8.75	-2.54487	-6.33771	Neuroectoderm	nextseq_1	E8.75	WT	NE
nextseq_1_PA-01B_S2.ATATGCCATTATTCAGGTAC	959	765	ETiX-Day8-failed-4	-5.02671	-3.75291	Surface ectoderm	nextseq_1	Day8	Failed	ETiX
nextseq_1_PA-01B_S2.AGGATAATCTGGTAGGTTAG	467	374	ETiX-Day8-failed-4	9.64769	-5.95872	Amniotic mesoderm	nextseq_1	Day8	Failed	ETiX
nextseq_1_PA-01B_S2.ACTGGTTATTTAACTGGTTA	595	488	NE-E9.5-1	-1.05955	-5.48864	Neuroectoderm	nextseq_1	E9.5	WT	NE
nextseq_1_PA-01B_S2.TTCTTCGTTTCCGCTGCCAG	2443	1530	ETiX-Day8-3	2.68573	-10.8171	Heart field	nextseq_1	Day8	WT	ETiX
nextseq_1_PA-01B_S2.TAAGAATGGTTAGACTTCTT	641	522	ETiX-Day8-failed-2	6.79699	8.42519	Endothelium	nextseq_1	Day8	Failed	ETiX
nextseq_1_PA-01B_S2.CAACTCTCTAGTAACGGTC	551	439	ETiX-Day8-3	1.27286	-5.61024	Paraxial mesoderm	nextseq_1	Day8	WT	ETiX
nextseq_1_PA-01B_S2.ATAGTTGACTTTACCGAGGC	834	645	ETiX-Day8-4	-12.4032	2.63737	Parietal endoderm	nextseq_1	Day8	WT	ETiX
nextseq_1_PA-01B_S2.ATTCGGAGTGGCAGACGCC	368	308	NE-E8.5	-5.34895	-6.78098	Surface ectoderm	nextseq_1	E8.5	WT	NE
nextseq_1_PA-01B_S2.ATTAATGCCTGTCCTACTTG	1010	789	ETiX-Day8-Pax6neg-2	-2.63566	-6.10521	Neuroectoderm	nextseq_1	Day8	Pax6neg	ETiX
nextseq_1_PA-01B_S2.ACTGAATACTCCGTTCCTTA	870	723	NE-E7.5-2	-4.99331	5.10977	Extraembryonic ectoderm	nextseq_1	E7.5	WT	NE
nextseq_1_PA-01B_S2.GAGGAACTTGGACTACTAC	473	396	NE-E8.75	1.79372	-5.25732	Paraxial mesoderm	nextseq_1	E8.75	WT	NE
nextseq_1_PA-01B_S2.AACTTGGATTAAGACCGTTG	511	411	NE-E8.5	8.32939	-6.57151	Amniotic mesoderm	nextseq_1	E8.5	WT	NE
nextseq_1_PA-01B_S2.CCTAATGGTTTATAGCAGA	291	246	ETiX-Day8-Pax6neg-2	-5.03788	-7.01174	Surface ectoderm	nextseq_1	Day8	Pax6neg	ETiX
nextseq_1_PA-01B_S2.TATCTCGATTGTCCTTAAGA	1124	920	NE-E8.75	-4.68442	5.49981	Extraembryonic ectoderm	nextseq_1	E8.75	WT	NE
nextseq_1_PA-01B_S2.ATAACTTCCTTTAGGACCGG	867	699	ETiX-Day8-1	1.95483	-2.87163	Neuromesodermal progenitors	nextseq_1	Day8	WT	ETiX
nextseq_1_PA-01B_S2.GTCTCTACTACGCGAGATT	499	414	ETiX-Day8-Pax6neg-1	-0.960542	-4.5136	Neuroectoderm	nextseq_1	Day8	Pax6neg	ETiX
nextseq_1_PA-01B_S2.TAATACCAGTGGCTGAGCTC	632	508	ETiX-Day8-failed-3	7.72006	-6.25692	Amniotic mesoderm	nextseq_1	Day8	Failed	ETiX
nextseq_1_PA-01B_S2.GAGTTCTCTCGGTTGCGCG	1132	832	ETiX-Day8-failed-4	7.91974	-1.98787	Allantois	nextseq_1	Day8	Failed	ETiX
nextseq_1_PA-01B_S2.ATGCTTCCTCCATAAGTCC	1064	776	ETiX-Day8-1	-13.1544	4.03946	Parietal endoderm	nextseq_1	Day8	WT	ETiX
nextseq_1_PA-01B_S2.CTCGTTGATTCGCGGTTGG	302	256	NE-E7.5-1	-2.35967	-0.781365	Early development	nextseq_1	E7.5	WT	NE
nextseq_1_PA-01B_S2.ACTGGACCTCGGTTATGCC	301	267	NE-E8.75	-4.68561	-6.50634	Surface ectoderm	nextseq_1	E8.75	WT	NE
nextseq_1_PA-01B_S2.AGCATAACTTGATCGCTTCT	560	456	ETiX-Day8-failed-3	-5.52911	-6.77135	Surface ectoderm	nextseq_1	Day8	Failed	ETiX
nextseq_1_PA-01B_S2.ATTAGTCTGTTTATAGCAGA	306	269	ETiX-Day8-Pax6neg-2	-4.50533	-4.58095	Surface ectoderm	nextseq_1	Day8	Pax6neg	ETiX
nextseq_1_PA-01B_S2.AAAGCTGATTCCAGTCCTCT	431	382	NE-E8	-3.59418	4.52441	Extraembryonic ectoderm	nextseq_1	E8	WT	NE
nextseq_1_PA-01B_S2.ATACCAGTTTTTCTTAATAA	740	604	ETiX-Day8-1	6.74387	8.47226	Endothelium	nextseq_1	Day8	WT	ETiX
nextseq_1_PA-01B_S2.AGCGTAAGTACTATGCAAT	666	529	NE-E7.5-1	-0.00572892	-0.500956	Early development	nextseq_1	E7.5	WT	NE
nextseq_1_PA-01B_S2.TAGGAAGGTTTACTTGGAA	512	434	ETiX-Day8-failed-4	7.55542	-3.8909	Amniotic mesoderm	nextseq_1	Day8	Failed	ETiX
nextseq_1_PA-01B_S2.ACGCTTATATCGGTTATGCC	759	575	NE-E8.75	2.18443	-10.7139	Heart field	nextseq_1	E8.75	WT	NE
nextseq_1_PA-01B_S2.AACGCGTCTTTCCAACCGC	725	563	ETiX-Day6-failed-1	-9.60432	-0.594683	Visceral endoderm	nextseq_1	Day6	Failed	ETiX
nextseq_1_PA-01B_S2.TTCGTTCCTACCGCCAACC	1796	1259	ETiX-Day8-4	8.05238	-1.00941	Allantois	nextseq_1	Day8	WT	ETiX
nextseq_1_PA-01B_S2.ATGCTTCCTGTCCTAGAGG	696	585	ETiX-Day8-failed-2	-4.4827	-5.19508	Surface ectoderm	nextseq_1	Day8	Failed	ETiX
nextseq_1_PA-01B_S2.TGAATCTGATCGACGCGACT	1069	832	NE-E7.5-3	-5.5289	5.11873	Extraembryonic ectoderm	nextseq_1	E7.5	WT	NE
nextseq_1_PA-01B_S2.AGATTCAACTATCATATTAG	481	400	ETiX-Day8-5	-5.58564	-6.60912	Surface ectoderm	nextseq_1	Day8	WT	ETiX
nextseq_1_PA-01B_S2.TCCTATAAGTCCTTGGTCCA	337	298	NE-E8.75	-2.89162	6.46513	Extraembryonic ectoderm	nextseq_1	E8.75	WT	NE
nextseq_1_PA-01B_S2.CCAAGGATTTAACGATCCA	725	602	ETiX-Day8-1	0.316867	-2.84682	Neuromesodermal progenitors	nextseq_1	Day8	WT	ETiX
nextseq_1_PA-01B_S2.CGAATGAGTGTCCTAGAGG	309	242	ETiX-Day8-failed-2	1.97837	13.0491	Primitive erythroid cells	nextseq_1	Day8	Failed	ETiX
nextseq_1_PA-01B_S2.ACTGAATACTTTAGGACCGG	934	725	ETiX-Day8-1	-2.26849	7.57986	Extraembryonic ectoderm	nextseq_1	Day8	WT	ETiX
nextseq_1_PA-01B_S2.ATAATCCTGTACCTGGCCAA	418	334	ETiX-Day8-5	-6.23881	-2.15276	Gut	nextseq_1	Day8	WT	ETiX
nextseq_1_PA-01B_S2.AACGATCATTGTCCTACTTG	1134	836	ETiX-Day8-Pax6neg-2	7.3412	8.9727	Endothelium	nextseq_1	Day8	Pax6neg	ETiX
nextseq_1_PA-01B_S2.ACAGGTATTTGACCTTGATA	438	368	NE-E9.5-1	2.48632	-4.38082	Paraxial mesoderm	nextseq_1	E9.5	WT	NE
nextseq_1_PA-01B_S2.ATTAGGTACTGCAGGTCCGT	582	447	ETiX-Day8-Pax6neg-1	7.41998	-0.219568	Allantois	nextseq_1	Day8	Pax6neg	ETiX
nextseq_1_PA-01B_S2.TAATCAGCTTAGGTATACTC	305	268	ETiX-Day8-1	1.06572	-4.79812	Paraxial mesoderm	nextseq_1	Day8	WT	ETiX
nextseq_1_PA-01B_S2.TAAGAATGGTTTCTTCCGGT	1118	829	NE-E8	-10.2949	-3.23565	Visceral endoderm	nextseq_1	E8	WT	NE
nextseq_1_PA-01B_S2.ACTGAATACTGGCAGACGCC	885	668	NE-E8.5	2.94095	13.9433	Primitive erythroid cells	nextseq_1	E8.5	WT	NE
nextseq_1_PA-01B_S2.CAGGACTCTCAACCGCTAA	517	446	ETiX-Day8-5	-4.90072	4.90809	Extraembryonic ectoderm	nextseq_1	Day8	WT	ETiX
nextseq_1_PA-01B_S2.AACTTGGATTTAGACTTCTT	869	685	ETiX-Day8-failed-2	-3.46189	8.50206	Extraembryonic ectoderm	nextseq_1	Day8	Failed	ETiX
nextseq_1_PA-01B_S2.GGCTTACTTACCGGAATTA	1013	760	NE-E9.5-2	9.62057	-6.77189	Amniotic mesoderm	nextseq_1	E9.5	WT	NE
nextseq_1_PA-01B_S2.AGCGTAAGTCTAAGAGAAG	300	260	NE-E8.5	2.63471	11.9101	Hematoendothelial progenitors	nextseq_1	E8.5	WT	NE
nextseq_1_PA-01B_S2.ATTCGCAATTCAGGAGGAGA	417	346	NE-E9.5-2	-3.00604	6.77727	Extraembryonic ectoderm	nextseq_1	E9.5	WT	NE
nextseq_1_PA-01B_S2.CAGATCAGTGGCTCTCTAT	501	418	ETiX-Day8-failed-1	7.99007	-5.86567	Amniotic mesoderm	nextseq_1	Day8	Failed	ETiX
nextseq_1_PA-01B_S2.CGTACCTATTGCCGGCAGA	341	279	ETiX-Day8-2	7.06282	-0.75305	Allantois	nextseq_1	Day8	WT	ETiX
nextseq_1_PA-01B_S2.TCGAGAAGTCATCTCTGCA	352	300	ETiX-Day8-4	-11.3563	-1.773	Visceral endoderm	nextseq_1	Day8	WT	ETiX
nextseq_1_PA-01B_S2.ATCTGATGATCTTGCAACCT	730	608	ETiX-Day6-3	-2.66697	-0.811737	Early development	nextseq_1	Day6	WT	ETiX
nextseq_1_PA-01B_S2.ACTTATGGTTCTTGCAGTAG	1277	976	NE-E8	1.5051	-2.44567	Neuromesodermal progenitors	nextseq_1	E8	WT	NE
nextseq_1_PA-01B_S2.GGCTAAGATGATCGCTTCT	372	330	ETiX-Day8-failed-3	4.93467	10.1915	White blood cells	nextseq_1	Day8	Failed	ETiX
nextseq_1_PA-01B_S2.CAGCATTGTGAGCATCATT	802	670	NE-E9.5-2	-3.72846	6.71788	Extraembryonic ectoderm	nextseq_1	E9.5	WT	NE
nextseq_1_PA-01B_S2.AGCATAACTTTATGAGTTAA	460	406	ETiX-Day6-failed-1	-4.03824	5.23193	Extraembryonic ectoderm	nextseq_1	Day6	Failed	ETiX
nextseq_1_PA-01B_S2.CTCCATCATGGAGGCCTCC	1274	991	NE-E8.75	-1.1921	-5.07499	Neuroectoderm	nextseq_1	E8.75	WT	NE
nextseq_1_PA-01B_S2.CTACCTGGTTTACCGAGGC	419	349	ETiX-Day8-4	7.87719	-6.41907	Amniotic mesoderm	nextseq_1	Day8	WT	ETiX
nextseq_1_PA-01B_S2.CGAGGCAATGGCCGTAGTC	580	443	ETiX-Day8-failed-4	-12.0427	2.44225	Parietal endoderm	nextseq_1	Day8	Failed	ETiX
nextseq_1_PA-01B_S2.CGTCTTCCTCGGTTGCGCG	598	505	ETiX-Day8-failed-4	7.72996	8.36795	Endothelium	nextseq_1	Day8	Failed	ETiX
nextseq_1_PA-01B_S2.AGCATTATGTAATACCATCC	791	627	ETiX-Day8-failed-1	8.6655	7.40957	Endothelium	nextseq_1	Day8	Failed	ETiX
nextseq_1_PA-01B_S2.TGGTTGAATTTTCAATATAA	1507	1134	ETiX-Day8-3	-11.1235	0.46997	Visceral endoderm	nextseq_1	Day8	WT	ETiX
nextseq_1_PA-01B_S2.AACTGGCATAACCTGGTCT	296	259	ETiX-Day8-5	-10.8439	0.908886	Visceral endoderm	nextseq_1	Day8	WT	ETiX
nextseq_1_PA-01B_S2.CAAGCAACTGGTATCCGCC	550	433	ETiX-Day8-failed-1	-4.15407	10.0813	Extraembryonic ectoderm	nextseq_1	Day8	Failed	ETiX
nextseq_1_PA-01B_S2.CTCCATCATAACCTGGTCT	358	301	ETiX-Day8-5	-2.72894	-5.63803	Neuroectoderm	nextseq_1	Day8	WT	ETiX
nextseq_1_PA-01B_S2.ATCAATACGTATAAGGAGCA	664	496	ETiX-Day8-5	-12.6409	3.18956	Parietal endoderm	nextseq_1	Day8	WT	ETiX
nextseq_1_PA-01B_S2.CAGATCAGTCCATCGCGAA	822	630	ETiX-Day8-1	7.78296	-1.17193	Allantois	nextseq_1	Day8	WT	ETiX
nextseq_1_PA-01B_S2.GGCTAAGATGATCTTACGC	544	463	NE-E8.5	-4.21408	-4.09249	Surface ectoderm	nextseq_1	E8.5	WT	NE
nextseq_1_PA-01B_S2.ACATTCGTATACTTAACCTT	499	408	ETiX-Day8-4	7.1037	-1.0211	Allantois	nextseq_1	Day8	WT	ETiX
nextseq_1_PA-01B_S2.ATTAATGCCTCCGCTGCCAG	1249	903	ETiX-Day8-3	-2.68748	8.82601	Extraembryonic ectoderm	nextseq_1	Day8	WT	ETiX
nextseq_1_PA-01B_S2.TTCTCATTGTCCGATTCCTG	448	352	ETiX-Day8-2	-3.46295	8.95865	Extraembryonic ectoderm	nextseq_1	Day8	WT	ETiX
nextseq_1_PA-01B_S2.AGAGCATGTGTCCTTAAGA	789	635	NE-E8.75	5.10403	-6.14041	Cardiac mesoderm	nextseq_1	E8.75	WT	NE
nextseq_1_PA-01B_S2.AAAGCTGATTAATGCCGCTT	800	656	ETiX-Day6-failed-1	-5.44363	5.37455	Extraembryonic ectoderm	nextseq_1	Day6	Failed	ETiX
nextseq_1_PA-01B_S2.AAACTCCAATGGAGGATAGC	771	580	ETiX-Day8-Pax6neg-1	6.29149	-4.97066	Amniotic mesoderm	nextseq_1	Day8	Pax6neg	ETiX
nextseq_1_PA-01B_S2.AGTCGCATTTTACCGAGGC	462	397	ETiX-Day8-4	7.97109	-7.155	Amniotic mesoderm	nextseq_1	Day8	WT	ETiX
nextseq_1_PA-01B_S2.AACTGGCATATTCAGGTAC	790	604	ETiX-Day8-failed-4	-12.5655	3.01489	Parietal endoderm	nextseq_1	Day8	Failed	ETiX
nextseq_1_PA-01B_S2.AACGTAATCTCAATTACCGT	1086	768	ETiX-Day8-Pax6neg-2	8.81097	-7.53299	Amniotic mesoderm	nextseq_1	Day8	Pax6neg	ETiX
nextseq_1_PA-01B_S2.AAACCATAGTGTCCTACTTG	600	506	ETiX-Day8-Pax6neg-2	-1.62614	-6.27958	Neuroectoderm	nextseq_1	Day8	Pax6neg	ETiX
nextseq_1_PA-01B_S2.ACTGGTTATTTCCTACCAGT	369	327	NE-E7.5-1	2.49688	-1.83045	Early development	nextseq_1	E7.5	WT	NE
nextseq_1_PA-01B_S2.TTCTTCGTTTCGCTCCTAAC	557	459	ETiX-Day8-2	-10.7104	-1.64416	Visceral endoderm	nextseq_1	Day8	WT	ETiX
nextseq_1_PA-01B_S2.CTAACGACTCGGTTATGCC	656	548	NE-E8.75	-3.53873	8.90478	Extraembryonic ectoderm	nextseq_1	E8.75	WT	NE
nextseq_1_PA-01B_S2.AACTTGGATTACCTGGCCAA	1396	913	ETiX-Day8-5	4.79851	-6.42163	Cardiac mesoderm	nextseq_1	Day8	WT	ETiX
nextseq_1_PA-01B_S2.ATTAGTCTGTGTCCTAGAGG	437	388	ETiX-Day8-failed-2	-2.94899	4.87058	Extraembryonic ectoderm	nextseq_1	Day8	Failed	ETiX
nextseq_1_PA-01B_S2.CAAGCAACTACTAGAGAGT	403	310	NE-E8	3.97899	-1.23435	Early development	nextseq_1	E8	WT	NE
nextseq_1_PA-01B_S2.ACCGGTTCTTCAAGCCGAT	681	561	ETiX-Day6-1	-2.7665	-0.706396	Early development	nextseq_1	Day6	WT	ETiX
nextseq_1_PA-01B_S2.ACCTCAATATCGCTCCTAAC	402	338	ETiX-Day8-2	-10.3433	-1.21742	Visceral endoderm	nextseq_1	Day8	WT	ETiX
nextseq_1_PA-01B_S2.TCCTAACTTTCATCAGAATG	917	747	ETiX-Day8-3	-10.9786	-0.182516	Visceral endoderm	nextseq_1	Day8	WT	ETiX
nextseq_1_PA-01B_S2.AGTTAACCATCATCAGAATG	314	279	ETiX-Day8-3	-2.78845	6.81477	Extraembryonic ectoderm	nextseq_1	Day8	WT	ETiX
nextseq_1_PA-01B_S2.AAGACCTTATAAGACCGTTG	319	273	NE-E8.5	0.391236	-3.21422	Paraxial mesoderm	nextseq_1	E8.5	WT	NE
nextseq_1_PA-01B_S2.CTCGCATGTCGCTCCTAAC	416	341	ETiX-Day8-2	6.36541	-1.63143	Allantois	nextseq_1	Day8	WT	ETiX
nextseq_1_PA-01B_S2.ACAACCTATTAAGTAAGAGC	376	316	ETiX-Day8-failed-2	8.68731	-5.98024	Amniotic mesoderm	nextseq_1	Day8	Failed	ETiX
nextseq_1_PA-01B_S2.AAGGATATGTAGCTTATCCG	412	346	ETiX-Day8-2	-10.7056	-1.30012	Visceral endoderm	nextseq_1	Day8	WT	ETiX
nextseq_1_PA-01B_S2.CCAAGGATTAGGAGAGAAC	759	624	ETiX-Day6-failed-1	-9.64814	-0.633475	Visceral endoderm	nextseq_1	Day6	Failed	ETiX
nextseq_1_PA-01B_S2.AGCTATCGTATTCAGGTAC	767	599	ETiX-Day8-failed-4	-5.06785	-4.87771	Surface ectoderm	nextseq_1	Day8	Failed	ETiX
nextseq_1_PA-01B_S2.ATTGATCGTTCCATCGCGAA	447	383	ETiX-Day8-1	-4.99661	5.60254	Extraembryonic ectoderm	nextseq_1	Day8	WT	ETiX
nextseq_1_PA-01B_S2.CGCCATTCTATTCGACCAA	607	502	ETiX-Day6-failed-1	2.69746	-2.09306	Neuromesodermal progenitors	nextseq_1	Day6	Failed	ETiX
nextseq_1_PA-01B_S2.ATCAGTCATTACCTCTATCT	378	306	ETiX-Day8-failed-2	-5.53952	5.2397	Extraembryonic ectoderm	nextseq_1	Day8	Failed	ETiX
nextseq_1_PA-01B_S2.TTGACTCAATGGCGAACTCG	471	416	ETiX-Day6-1	3.46837	-1.25027	Early development	nextseq_1	Day6	WT	ETiX
nextseq_1_PA-01B_S2.ATTCGGAGTTAACTCAATT	568	483	ETiX-Day6-1	-8.63487	-1.44421	Visceral endoderm	nextseq_1	Day6	WT	ETiX
nextseq_1_PA-01B_S2.GCTCTTAGTAGCTTATCCG	435	361	ETiX-Day8-2	-0.775796	-5.07145	Neuroectoderm	nextseq_1	Day8	WT	ETiX
nextseq_1_PA-01B_S2.AAGTATTGGTGTATAATACG	992	805	ETiX-Day6-failed-1	-1.47579	-0.311534	Early development	nextseq_1	Day6	Failed	ETiX
nextseq_1_PA-01B_S2.CGTCTTCCTTCAAGCCGAT	2039	1430	ETiX-Day6-1	5.47688	7.07779	Hematoendothelial progenitors	nextseq_1	Day6	WT	ETiX
nextseq_1_PA-01B_S2.ATTCGGAGTTTAGGACCGG	420	349	ETiX-Day8-1	-5.71708	-6.70958	Surface ectoderm	nextseq_1	Day8	WT	ETiX
nextseq_1_PA-01B_S2.CAGATCAGTGTTCGTCAGA	746	622	ETiX-Day8-Pax6neg-2	4.74266	-6.57171	Cardiac mesoderm	nextseq_1	Day8	Pax6neg	ETiX
nextseq_1_PA-01B_S2.ACTTACTCATGGCAGACGCC	766	606	NE-E8.5	-10.9952	-3.77753	Visceral endoderm	nextseq_1	E8.5	WT	NE
nextseq_1_PA-01B_S2.AGAAGTAAGTACCTCTATCT	413	338	ETiX-Day8-failed-2	-11.774	4.72573	Parietal endoderm	nextseq_1	Day8	Failed	ETiX
nextseq_1_PA-01B_S2.TTCTTCGTTTTAGGCCATAG	1413	1082	NE-E7.5-2	-5.78381	4.80651	Extraembryonic ectoderm	nextseq_1	E7.5	WT	NE
nextseq_1_PA-01B_S2.AGTATTAGCTATATTGATAC	604	529	NE-E8.75	7.22879	-1.63084	Allantois	nextseq_1	E8.75	WT	NE
nextseq_1_PA-01B_S2.TCCTATAAGTTTCATAGGAC	529	455	ETiX-Day8-failed-2	-3.72776	-3.75707	Surface ectoderm	nextseq_1	Day8	Failed	ETiX
nextseq_1_PA-01B_S2.CGAAGACCTGGACTACTAC	2261	1532	NE-E8.75	-4.81852	8.86214	Extraembryonic ectoderm	nextseq_1	E8.75	WT	NE
nextseq_1_PA-01B_S2.ATCAGTCATTCGCCTAATGC	637	517	ETiX-Day8-failed-4	-2.58616	-5.93273	Neuroectoderm	nextseq_1	Day8	Failed	ETiX
nextseq_1_PA-01B_S2.CAGCAAGTTTGGTCAGCCA	492	386	NE-E9.5-1	3.00652	-5.04182	Paraxial mesoderm	nextseq_1	E9.5	WT	NE
nextseq_1_PA-01B_S2.ATTCGCAATTGTCCTAGAGG	612	498	ETiX-Day8-failed-2	-10.5622	-1.52323	Visceral endoderm	nextseq_1	Day8	Failed	ETiX
nextseq_1_PA-01B_S2.ATGCTTCCTACCGGAATTA	841	703	NE-E9.5-2	2.1915	-3.19967	Neuromesodermal progenitors	nextseq_1	E9.5	WT	NE
nextseq_1_PA-01B_S2.ACAGGTATTTTTGCTGGCAT	638	527	NE-E8	-2.34082	-5.1544	Neuroectoderm	nextseq_1	E8	WT	NE
nextseq_1_PA-01B_S2.CCTAATGGTTTATTCTGAG	772	609	ETiX-Day8-1	-11.8283	-0.474818	Visceral endoderm	nextseq_1	Day8	WT	ETiX
nextseq_1_PA-01B_S2.ATAGTTGACTTTGCGAGGCA	489	397	NE-E8	-11.3563	-3.2875	Visceral endoderm	nextseq_1	E8	WT	NE
nextseq_1_PA-01B_S2.CGGAACCTTCGGTTATGCC	1349	976	NE-E8.75	5.22089	-4.74148	Cardiac mesoderm	nextseq_1	E8.75	WT	NE
nextseq_1_PA-01B_S2.CTAACGACTATCCATGACT	973	716	ETiX-Day8-4	7.3882	-1.03351	Allantois	nextseq_1	Day8	WT	ETiX
nextseq_1_PA-01B_S2.AACGTAATCTCCGTTCGGAT	584	487	ETiX-Day6-3	6.07628	7.3188	Hematoendothelial progenitors	nextseq_1	Day6	WT	ETiX
nextseq_1_PA-01B_S2.GGTACCATTGATACGGAAC	329	279	NE-E8.5	-3.52432	4.02238	Extraembryonic ectoderm	nextseq_1	E8.5	WT	NE
nextseq_1_PA-01B_S2.GTCTATGGTTGCCGGCAGA	426	364	ETiX-Day8-2	-9.48947	-0.544102	Visceral endoderm	nextseq_1	Day8	WT	ETiX
nextseq_1_PA-01B_S2.ACAGGTATTTAATGCCGCTT	440	392	ETiX-Day6-failed-1	-2.13386	-1.96637	Early development	nextseq_1	Day6	Failed	ETiX
nextseq_1_PA-01B_S2.GATACGTCTTTACTTGGAA	1376	1062	ETiX-Day8-failed-4	8.16217	8.61059	Endothelium	nextseq_1	Day8	Failed	ETiX
nextseq_1_PA-01B_S2.TCCTAACTTTTTATTCTGAG	651	500	ETiX-Day8-1	7.39897	-0.281149	Allantois	nextseq_1	Day8	WT	ETiX
nextseq_1_PA-01B_S2.TAGGAAGGTCATCAGAATG	502	417	ETiX-Day8-3	8.16997	-4.92907	Amniotic mesoderm	nextseq_1	Day8	WT	ETiX
nextseq_1_PA-01B_S2.AACGCGTCTCGTAATGCAG	982	805	ETiX-Day6-1	-0.994712	-0.740201	Early development	nextseq_1	Day6	WT	ETiX
nextseq_1_PA-01B_S2.AAATCGTTCTGCTCAGCCGG	437	367	NE-E9.5-2	7.16329	8.10531	Endothelium	nextseq_1	E9.5	WT	NE
nextseq_1_PA-01B_S2.TTCTCATTGTTCAAGCCGAT	2082	1532	ETiX-Day6-1	-5.7213	5.24162	Extraembryonic ectoderm	nextseq_1	Day6	WT	ETiX
nextseq_1_PA-01B_S2.CGATTCGCTCCATCGCGAA	715	557	ETiX-Day8-1	6.56246	-3.90961	Amniotic mesoderm	nextseq_1	Day8	WT	ETiX
nextseq_1_PA-01B_S2.TATAAGAGGTCATCCGACTA	463	403	ETiX-Day8-Pax6neg-2	0.825482	-5.18069	Neural crest	nextseq_1	Day8	Pax6neg	ETiX
nextseq_1_PA-01B_S2.CGTACCTATTAACTGGTTA	496	415	NE-E9.5-1	7.67409	-7.04713	Amniotic mesoderm	nextseq_1	E9.5	WT	NE
nextseq_1_PA-01B_S2.CAGGACTCTCGGCGTAACT	389	338	ETiX-Day8-failed-2	-4.55745	5.85204	Extraembryonic ectoderm	nextseq_1	Day8	Failed	ETiX
nextseq_1_PA-01B_S2.CGTACCTATGCTAACTTGC	631	517	ETiX-Day8-failed-1	5.15592	10.133	White blood cells	nextseq_1	Day8	Failed	ETiX
nextseq_1_PA-01B_S2.ACATGGTAATCAACCGCTAA	1216	890	ETiX-Day8-5	-11.8544	-1.35066	Visceral endoderm	nextseq_1	Day8	WT	ETiX
nextseq_1_PA-01B_S2.AGGCTCGTTTTAGGACCGG	964	793	ETiX-Day8-1	-2.62698	-0.955901	Early development	nextseq_1	Day8	WT	ETiX
nextseq_1_PA-01B_S2.ATTCAAGCATCATCAGAATG	633	527	ETiX-Day8-3	0.737389	-5.27075	Neural crest	nextseq_1	Day8	WT	ETiX
nextseq_1_PA-01B_S2.AAACCATAGTCGTCGCAGCC	1076	879	NE-E8.75	-3.91743	6.91917	Extraembryonic ectoderm	nextseq_1	E8.75	WT	NE
nextseq_1_PA-01B_S2.AGAACTCCTGACCTTGATA	500	420	NE-E9.5-1	-1.24976	-4.23456	Neuroectoderm	nextseq_1	E9.5	WT	NE
nextseq_1_PA-01B_S2.TCCTATAAGTTAACGATCCA	676	556	ETiX-Day8-1	3.45385	10.8225	Hematoendothelial progenitors	nextseq_1	Day8	WT	ETiX
nextseq_1_PA-01B_S2.TGTCCTTATTTTATAGCAGA	311	271	ETiX-Day8-Pax6neg-2	1.07102	-5.09607	Neural crest	nextseq_1	Day8	Pax6neg	ETiX
nextseq_1_PA-01B_S2.AGTTAACCATCCATAAGTCC	508	414	ETiX-Day8-1	8.20534	-1.59623	Allantois	nextseq_1	Day8	WT	ETiX
nextseq_1_PA-01B_S2.AGAGGTCGTATTCAGGTAC	344	258	ETiX-Day8-failed-4	2.47369	-9.68335	Heart field	nextseq_1	Day8	Failed	ETiX
nextseq_1_PA-01B_S2.TCGAGAAGTACCGCCAACC	909	722	ETiX-Day8-4	-5.35399	6.34345	Extraembryonic ectoderm	nextseq_1	Day8	WT	ETiX
nextseq_1_PA-01B_S2.TTTGCTACTTAGGTATACTC	400	348	ETiX-Day8-1	-3.66392	8.86863	Extraembryonic ectoderm	nextseq_1	Day8	WT	ETiX
nextseq_1_PA-01B_S2.CATCAACGTCAATTACCGT	402	346	ETiX-Day8-Pax6neg-2	4.94103	-6.42784	Cardiac mesoderm	nextseq_1	Day8	Pax6neg	ETiX
nextseq_1_PA-01B_S2.TCTATCCAATTGAGTCTGGC	2421	1589	ETiX-Day8-failed-1	-5.10842	7.16587	Extraembryonic ectoderm	nextseq_1	Day8	Failed	ETiX
nextseq_1_PA-01B_S2.TTCTCATTGTAGGTATACTC	603	524	ETiX-Day8-1	-4.36241	6.42589	Extraembryonic ectoderm	nextseq_1	Day8	WT	ETiX
nextseq_1_PA-01B_S2.GCTCTTAGTGGAGGCCTCC	566	470	NE-E8.75	7.68401	-0.977455	Allantois	nextseq_1	E8.75	WT	NE
nextseq_1_PA-01B_S2.TAGGAAGGTTAGAATTAAC	1277	981	ETiX-Day8-failed-1	-11.8496	0.469977	Visceral endoderm	nextseq_1	Day8	Failed	ETiX
nextseq_1_PA-01B_S2.CTGATAGGTCGGATTAGAA	647	513	NE-E7.5-3	3.66826	-1.07804	Early development	nextseq_1	E7.5	WT	NE
nextseq_1_PA-01B_S2.CTTCGACTTCGTCGCAGCC	703	560	NE-E8.75	-5.3245	-7.06876	Surface ectoderm	nextseq_1	E8.75	WT	NE
nextseq_1_PA-01B_S2.AACTAGTTGTTTGACTTCAG	541	420	NE-E7.5-1	1.22053	6.67368	Extraembryonic ectoderm	nextseq_1	E7.5	WT	NE
nextseq_1_PA-01B_S2.AAGACCTTATCCAGTTCCAA	390	334	ETiX-Day8-2	1.23208	-5.45955	Neural crest	nextseq_1	Day8	WT	ETiX
nextseq_1_PA-01B_S2.TAATACCAGTTTATTCATTC	947	719	NE-E9.5-1	-10.4444	-4.03386	Visceral endoderm	nextseq_1	E9.5	WT	NE
nextseq_1_PA-01B_S2.AATTCATCGTTTAGGACCGG	553	468	ETiX-Day8-1	-0.612512	-4.14806	Neuroectoderm	nextseq_1	Day8	WT	ETiX
nextseq_1_PA-01B_S2.AGTCGCATTGGCAGACGCC	726	567	NE-E8.5	-11.7072	-2.45281	Visceral endoderm	nextseq_1	E8.5	WT	NE
nextseq_1_PA-01B_S2.ACAATGCTATTGGCCGGCCT	297	254	ETiX-Day8-3	6.48719	-2.02088	Allantois	nextseq_1	Day8	WT	ETiX
nextseq_1_PA-01B_S2.ACGTTGCTTCGGCGTAACT	525	433	ETiX-Day8-failed-2	9.68148	-6.36387	Amniotic mesoderm	nextseq_1	Day8	Failed	ETiX
nextseq_1_PA-01B_S2.CGATTCGCTTTCATAGGAC	475	391	ETiX-Day8-failed-2	-11.7627	3.76579	Parietal endoderm	nextseq_1	Day8	Failed	ETiX
nextseq_1_PA-01B_S2.AACGAGCGTCCATAAGTCC	723	581	ETiX-Day8-1	-11.7885	-1.1475	Visceral endoderm	nextseq_1	Day8	WT	ETiX
nextseq_1_PA-01B_S2.TATAAGAGGTGTAGCTCCAT	682	572	ETiX-Day8-3	7.70631	7.66008	Endothelium	nextseq_1	Day8	WT	ETiX
nextseq_1_PA-01B_S2.TTCTCATTGTACGTCATATA	471	387	ETiX-Day8-Pax6neg-2	7.20035	-0.791564	Allantois	nextseq_1	Day8	Pax6neg	ETiX
nextseq_1_PA-01B_S2.ACGCTTGATGTTCGTCAGA	562	482	ETiX-Day8-Pax6neg-2	8.91048	8.84013	Endothelium	nextseq_1	Day8	Pax6neg	ETiX
nextseq_1_PA-01B_S2.AGTCGCATTGCTAACTTGC	438	367	ETiX-Day8-failed-1	1.59273	-2.36917	Neuromesodermal progenitors	nextseq_1	Day8	Failed	ETiX
nextseq_1_PA-01B_S2.CTCGTTGATGTCCTACTTG	1487	1091	ETiX-Day8-Pax6neg-2	-5.24914	6.89826	Extraembryonic ectoderm	nextseq_1	Day8	Pax6neg	ETiX
nextseq_1_PA-01B_S2.GTCTCTACTGGCAGACGCC	417	353	NE-E8.5	0.961784	-2.31031	Neuromesodermal progenitors	nextseq_1	E8.5	WT	NE
nextseq_1_PA-01B_S2.AACTTGGATTCGAACGCCGG	1028	728	NE-E9.5-1	8.17721	-0.644261	Allantois	nextseq_1	E9.5	WT	NE
nextseq_1_PA-01B_S2.TCCTAACTTTCTTGCAGTAG	820	653	NE-E8	-5.81934	-7.45166	Surface ectoderm	nextseq_1	E8	WT	NE
nextseq_1_PA-01B_S2.TTCTTCGTTTCCGCAAGTTC	906	672	ETiX-Day8-failed-4	3.9337	-7.28462	Cardiac mesoderm	nextseq_1	Day8	Failed	ETiX
nextseq_1_PA-01B_S2.CGCCATTCTTATATACTAA	1635	1185	ETiX-Day8-4	-13.1857	3.64464	Parietal endoderm	nextseq_1	Day8	WT	ETiX
nextseq_1_PA-01B_S2.AACTAGTTGTTAATGAACGA	1367	1024	NE-E9.5-2	8.16246	-7.75169	Amniotic mesoderm	nextseq_1	E9.5	WT	NE
nextseq_1_PA-01B_S2.GTCGTAACTCTAAGAGAAG	338	287	NE-E8.5	6.84205	-5.87993	Amniotic mesoderm	nextseq_1	E8.5	WT	NE
nextseq_1_PA-01B_S2.ACATTCGTATGCAGGTCCGT	503	393	ETiX-Day8-Pax6neg-1	3.99486	-4.33009	Paraxial mesoderm	nextseq_1	Day8	Pax6neg	ETiX
nextseq_1_PA-01B_S2.CTCGTTGATGGAGGATAGC	501	418	ETiX-Day8-Pax6neg-1	-1.30605	-4.36668	Neuroectoderm	nextseq_1	Day8	Pax6neg	ETiX
nextseq_1_PA-01B_S2.AATCCAGTATGTATCATCGA	375	328	ETiX-Day8-3	7.08135	7.47311	Endothelium	nextseq_1	Day8	WT	ETiX
nextseq_1_PA-01B_S2.AAGTATTGGTCCTTGGTCCA	658	546	NE-E8.75	-2.76979	5.65662	Extraembryonic ectoderm	nextseq_1	E8.75	WT	NE
nextseq_1_PA-01B_S2.CTTCGACTTCCGCAAGTTC	745	595	ETiX-Day8-failed-4	5.75765	-2.69788	Allantois	nextseq_1	Day8	Failed	ETiX
nextseq_1_PA-01B_S2.CTGATAGGTCGTCGCAGCC	1457	1070	NE-E8.75	0.0181925	-2.5931	Neuromesodermal progenitors	nextseq_1	E8.75	WT	NE
nextseq_1_PA-01B_S2.CGAAGACCTAGGTATACTC	294	263	ETiX-Day8-1	0.791895	-2.77377	Neuromesodermal progenitors	nextseq_1	Day8	WT	ETiX
nextseq_1_PA-01B_S2.CTGAGCATTTTCTTAATAA	351	325	ETiX-Day8-1	-4.28031	5.81508	Extraembryonic ectoderm	nextseq_1	Day8	WT	ETiX
nextseq_1_PA-01B_S2.AGAACTCCTGGCAATGAGA	300	262	ETiX-Day8-failed-2	-3.37716	4.62534	Extraembryonic ectoderm	nextseq_1	Day8	Failed	ETiX
nextseq_1_PA-01B_S2.CGAATGAGTGGCGAACTCG	1396	1044	ETiX-Day6-1	-2.80938	-0.68884	Early development	nextseq_1	Day6	WT	ETiX
nextseq_1_PA-01B_S2.ATTGATCGTTGGCAATGAGA	431	371	ETiX-Day8-failed-2	-4.65107	5.971	Extraembryonic ectoderm	nextseq_1	Day8	Failed	ETiX
nextseq_1_PA-01B_S2.ACTGAATACTCATCTCTGCA	377	324	ETiX-Day8-4	-3.40992	9.05331	Extraembryonic ectoderm	nextseq_1	Day8	WT	ETiX
nextseq_1_PA-01B_S2.AAAGCTGATTAGTAACGGTC	439	377	ETiX-Day8-3	6.17231	-1.49162	Allantois	nextseq_1	Day8	WT	ETiX
nextseq_1_PA-01B_S2.ATTACCATCTGGCCGTAGTC	436	372	ETiX-Day8-failed-4	1.72635	-2.25699	Neuromesodermal progenitors	nextseq_1	Day8	Failed	ETiX
nextseq_1_PA-01B_S2.AAGTACGTTTTTGCGAGGCA	761	619	NE-E8	0.38508	-2.84301	Neuromesodermal progenitors	nextseq_1	E8	WT	NE
nextseq_1_PA-01B_S2.TTATCCGCTTTACCTCGAC	420	361	ETiX-Day6-2	-2.81758	-1.39673	Early development	nextseq_1	Day6	WT	ETiX
nextseq_1_PA-01B_S2.ATATCTGGATGCTCAGCCGG	1247	921	NE-E9.5-2	1.71662	-5.94653	Paraxial mesoderm	nextseq_1	E9.5	WT	NE
nextseq_1_PA-01B_S2.ACTTCCGTTGGTAGGTTAG	369	285	ETiX-Day8-failed-4	-3.92071	9.11013	Extraembryonic ectoderm	nextseq_1	Day8	Failed	ETiX
nextseq_1_PA-01B_S2.CTTCGACTTAGGTATACTC	841	666	ETiX-Day8-1	7.09928	-5.77	Paraxial mesoderm	nextseq_1	Day8	WT	ETiX
nextseq_1_PA-01B_S2.TTGATTCCTTGTATAATACG	593	494	ETiX-Day6-failed-1	-7.90177	-1.88874	Visceral endoderm	nextseq_1	Day6	Failed	ETiX
nextseq_1_PA-01B_S2.ACGCTTGATTAGACTTCTT	302	258	ETiX-Day8-failed-2	-3.298	-4.43748	Surface ectoderm	nextseq_1	Day8	Failed	ETiX
nextseq_1_PA-01B_S2.CGTCTTCCTGATCTTACGC	486	416	NE-E8.5	2.29455	-3.41657	Paraxial mesoderm	nextseq_1	E8.5	WT	NE
nextseq_1_PA-01B_S2.ACTGGTTATTATCCATGACT	1240	872	ETiX-Day8-4	8.14174	7.95898	Endothelium	nextseq_1	Day8	WT	ETiX
nextseq_1_PA-01B_S2.CTACCTGGTTTGCGAGGCA	411	345	NE-E8	-4.84084	-6.79031	Surface ectoderm	nextseq_1	E8	WT	NE
nextseq_1_PA-01B_S2.CTGAGCATTGTCCTACTTG	703	531	ETiX-Day8-Pax6neg-2	-1.3279	8.46948	Extraembryonic ectoderm	nextseq_1	Day8	Pax6neg	ETiX
nextseq_1_PA-01B_S2.ACCATGATTTGGCTGAGCTC	364	304	ETiX-Day8-failed-3	7.41107	-1.84611	Allantois	nextseq_1	Day8	Failed	ETiX
nextseq_1_PA-01B_S2.TCTTAGTTCTCCGCTGCCAG	520	424	ETiX-Day8-3	-11.9439	-1.41472	Visceral endoderm	nextseq_1	Day8	WT	ETiX
nextseq_1_PA-01B_S2.ATCTGATGATATATGAGCCA	803	660	NE-E8.75	-5.50318	-7.63724	Surface ectoderm	nextseq_1	E8.75	WT	NE
nextseq_1_PA-01B_S2.AAACCATAGTGCAGGTCCGT	457	380	ETiX-Day8-Pax6neg-1	8.21039	7.89235	Endothelium	nextseq_1	Day8	Pax6neg	ETiX
nextseq_1_PA-01B_S2.AAGACCTTATCCATCGCGAA	2004	1429	ETiX-Day8-1	-2.24327	-6.14607	Neuroectoderm	nextseq_1	Day8	WT	ETiX
nextseq_1_PA-01B_S2.ACTGAATACTCCGCTGCCAG	308	259	ETiX-Day8-3	-11.5879	4.23912	Parietal endoderm	nextseq_1	Day8	WT	ETiX
nextseq_1_PA-01B_S2.ATGCTTCCTTAGACTTCTT	365	322	ETiX-Day8-failed-2	-5.0768	4.43245	Extraembryonic ectoderm	nextseq_1	Day8	Failed	ETiX
nextseq_1_PA-01B_S2.TGCTGGATTTAGACTTCTT	448	365	ETiX-Day8-failed-2	6.58324	-4.41116	Amniotic mesoderm	nextseq_1	Day8	Failed	ETiX
nextseq_1_PA-01B_S2.AACTGGCATTCGCTAAGCA	581	466	ETiX-Day8-2	-11.6136	-2.32802	Visceral endoderm	nextseq_1	Day8	WT	ETiX
nextseq_1_PA-01B_S2.GCTCTTAGTATTCAGGTAC	328	285	ETiX-Day8-failed-4	8.62812	-4.97254	Amniotic mesoderm	nextseq_1	Day8	Failed	ETiX
nextseq_1_PA-01B_S2.TCTATCCAATTAACGATCCA	734	564	ETiX-Day8-1	3.04689	13.346	Primitive erythroid cells	nextseq_1	Day8	WT	ETiX
nextseq_1_PA-01B_S2.CAGGACTCTACTTGCTAGA	1038	708	ETiX-Day8-5	8.13691	6.39887	Endothelium	nextseq_1	Day8	WT	ETiX
nextseq_1_PA-01B_S2.CAGGACTCTCGTCGCAGCC	967	753	NE-E8.75	8.38569	8.34422	Endothelium	nextseq_1	E8.75	WT	NE
nextseq_1_PA-01B_S2.TAATACCAGTTATATACTAA	473	397	ETiX-Day8-4	9.68799	9.59734	Endothelium	nextseq_1	Day8	WT	ETiX
nextseq_1_PA-01B_S2.TACTTGCGTAGGTATACTC	699	537	ETiX-Day8-1	9.06287	8.12872	Endothelium	nextseq_1	Day8	WT	ETiX
nextseq_1_PA-01B_S2.CGGTAAGGTGCCGCAACGA	873	663	ETiX-Day8-Pax6neg-1	2.41859	-5.63761	Paraxial mesoderm	nextseq_1	Day8	Pax6neg	ETiX
nextseq_1_PA-01B_S2.AACTTGGATTCAATTACCGT	556	423	ETiX-Day8-Pax6neg-2	6.78231	8.54392	Endothelium	nextseq_1	Day8	Pax6neg	ETiX
nextseq_1_PA-01B_S2.ATGGTTGGTTGACGCTCCG	358	311	NE-E9.5-2	0.67781	-1.74094	Neuromesodermal progenitors	nextseq_1	E9.5	WT	NE
nextseq_1_PA-01B_S2.TTTGCTACTTAATACCATCC	1649	1165	ETiX-Day8-failed-1	4.58289	-1.92966	Allantois	nextseq_1	Day8	Failed	ETiX
nextseq_1_PA-01B_S2.CCTGCTACTTGCCGGCAGA	383	334	ETiX-Day8-2	-11.1066	1.10586	Visceral endoderm	nextseq_1	Day8	WT	ETiX
nextseq_1_PA-01B_S2.ACTGAATACTCCGCAAGTTC	335	299	ETiX-Day8-failed-4	6.16976	-4.14839	Amniotic mesoderm	nextseq_1	Day8	Failed	ETiX
nextseq_1_PA-01B_S2.TAACGACTTTCATCAGAATG	686	528	ETiX-Day8-3	-12.1711	1.6122	Parietal endoderm	nextseq_1	Day8	WT	ETiX
nextseq_1_PA-01B_S2.AGCGTAAGTCATACTCCGA	360	292	ETiX-Day8-Pax6neg-1	6.95432	-2.35445	Allantois	nextseq_1	Day8	Pax6neg	ETiX
nextseq_1_PA-01B_S2.TTCTCATTGTAGAGCTATAA	343	316	NE-E7.5-3	-2.52672	-0.918907	Early development	nextseq_1	E7.5	WT	NE
nextseq_1_PA-01B_S2.TTCTTCGTTTAGGTATACTC	710	595	ETiX-Day8-1	-0.513218	-3.32583	Neuromesodermal progenitors	nextseq_1	Day8	WT	ETiX
nextseq_1_PA-01B_S2.ACGATATCATAGAGCCAAGG	367	299	ETiX-Day8-Pax6neg-1	6.51693	-4.95614	Amniotic mesoderm	nextseq_1	Day8	Pax6neg	ETiX
nextseq_1_PA-01B_S2.CGTAGGCTTGTATCATCGA	717	588	ETiX-Day8-3	7.13767	-1.75202	Allantois	nextseq_1	Day8	WT	ETiX
nextseq_1_PA-01B_S2.CTGACGTTTCGTCGCAGCC	477	361	NE-E8.75	2.9544	9.19238	Megakaryocytes	nextseq_1	E8.75	WT	NE
nextseq_1_PA-01B_S2.AACTGGCATTTCTTAATAA	336	278	ETiX-Day8-1	-11.5522	2.63827	Parietal endoderm	nextseq_1	Day8	WT	ETiX
nextseq_1_PA-01B_S2.ACAACCTATTTGCCGGCAGA	291	256	ETiX-Day8-2	6.44738	-1.25992	Allantois	nextseq_1	Day8	WT	ETiX
nextseq_1_PA-01B_S2.ACTTACTCATCTTGCAGTAG	555	455	NE-E8	-1.18879	-4.06318	Neuroectoderm	nextseq_1	E8	WT	NE
nextseq_1_PA-01B_S2.TGCTGGATTTATCATGATC	439	391	ETiX-Day6-1	-4.81544	5.62128	Extraembryonic ectoderm	nextseq_1	Day6	WT	ETiX
nextseq_1_PA-01B_S2.ATGGTTGGTGTCCTTAAGA	687	540	NE-E8.75	4.11071	-7.42228	Cardiac mesoderm	nextseq_1	E8.75	WT	NE
nextseq_1_PA-01B_S2.CGAAGACCTATTCGACCAA	440	395	ETiX-Day6-failed-1	-1.34803	-0.856995	Early development	nextseq_1	Day6	Failed	ETiX
nextseq_1_PA-01B_S2.ATTAGTCTGTTTCCAACCGC	946	735	ETiX-Day6-failed-1	-1.28335	-0.351621	Early development	nextseq_1	Day6	Failed	ETiX
nextseq_1_PA-01B_S2.ACGTTGCTTTTATTCTGAG	769	565	ETiX-Day8-1	7.17999	7.98	Endothelium	nextseq_1	Day8	WT	ETiX
nextseq_1_PA-01B_S2.ATAACTTCCTAGGTATACTC	439	369	ETiX-Day8-1	-3.45953	9.61289	Extraembryonic ectoderm	nextseq_1	Day8	WT	ETiX
nextseq_1_PA-01B_S2.TTCGTTCCTTAACTCTTAG	950	787	NE-E8	-4.04434	-5.22664	Surface ectoderm	nextseq_1	E8	WT	NE
nextseq_1_PA-01B_S2.CATACCGCTTTATTCATTC	514	421	NE-E9.5-1	-1.74587	-5.43436	Neuroectoderm	nextseq_1	E9.5	WT	NE
nextseq_1_PA-01B_S2.AACGAGCGTGAGCATCATT	639	504	NE-E9.5-2	-10.4165	-4.00826	Visceral endoderm	nextseq_1	E9.5	WT	NE
nextseq_1_PA-01B_S2.ATGCTTCCTAACTAGGCGC	316	259	ETiX-Day8-failed-3	-4.20014	9.41383	Extraembryonic ectoderm	nextseq_1	Day8	Failed	ETiX
nextseq_1_PA-01B_S2.TCAAGATCTTTAACTCTTAG	905	722	NE-E8	7.70746	6.97894	Endothelium	nextseq_1	E8	WT	NE
nextseq_1_PA-01B_S2.TCTTAGTTCTAATCGATAAT	799	674	ETiX-Day6-failed-2	-2.48481	-1.42024	Early development	nextseq_1	Day6	Failed	ETiX
nextseq_1_PA-01B_S2.CTACCTGGTGCCGCAACGA	601	461	ETiX-Day8-Pax6neg-1	7.02679	8.13023	Endothelium	nextseq_1	Day8	Pax6neg	ETiX
nextseq_1_PA-01B_S2.GGTACCATTGCGTTGGAGC	1989	1315	NE-E7.5-3	1.66012	6.55641	Extraembryonic ectoderm	nextseq_1	E7.5	WT	NE
nextseq_1_PA-01B_S2.TTCCATCTTTCTAAGAGAAG	465	391	NE-E8.5	8.08704	-5.2509	Amniotic mesoderm	nextseq_1	E8.5	WT	NE
nextseq_1_PA-01B_S2.ATGGTAACTTAGAGCCAAGG	324	252	ETiX-Day8-Pax6neg-1	-11.9581	3.6749	Parietal endoderm	nextseq_1	Day8	Pax6neg	ETiX
nextseq_1_PA-01B_S2.CAGTATCCTTCAACGTAAG	766	607	ETiX-Day8-Pax6neg-1	-5.06149	-2.68718	Gut	nextseq_1	Day8	Pax6neg	ETiX
nextseq_1_PA-01B_S2.TATTCTCCTTTCGGCCTTAC	618	507	ETiX-Day8-failed-1	2.82989	13.6877	Primitive erythroid cells	nextseq_1	Day8	Failed	ETiX
nextseq_1_PA-01B_S2.GATAAGCGTTCGCTAAGCA	585	469	ETiX-Day8-2	7.75948	-1.46606	Allantois	nextseq_1	Day8	WT	ETiX
nextseq_1_PA-01B_S2.CAAGCAACTTTCATAGGAC	943	734	ETiX-Day8-failed-2	-6.06088	-7.41162	Surface ectoderm	nextseq_1	Day8	Failed	ETiX
nextseq_1_PA-01B_S2.TCAAGATCTTTCTAATAGTA	1132	945	ETiX-Day8-failed-1	-5.06315	-4.38193	Surface ectoderm	nextseq_1	Day8	Failed	ETiX
nextseq_1_PA-01B_S2.AACCTCATTTTAATGAACGA	1005	666	NE-E9.5-2	2.81491	-9.64034	Heart field	nextseq_1	E9.5	WT	NE
nextseq_1_PA-01B_S2.CCATCGTCTTCCAATCATC	300	250	NE-E8.5	-1.57684	7.00961	Extraembryonic ectoderm	nextseq_1	E8.5	WT	NE
nextseq_1_PA-01B_S2.GTCTCTACTCGGCGTAACT	399	333	ETiX-Day8-failed-2	7.28288	-4.05834	Amniotic mesoderm	nextseq_1	Day8	Failed	ETiX
nextseq_1_PA-01B_S2.ATAAGCGAATTGGTCAGCCA	644	523	NE-E9.5-1	2.33159	-3.54455	Paraxial mesoderm	nextseq_1	E9.5	WT	NE
nextseq_1_PA-01B_S2.ATTCAAGCATCCGTTCGGAT	524	455	ETiX-Day6-3	-5.1738	4.99167	Extraembryonic ectoderm	nextseq_1	Day6	WT	ETiX
nextseq_1_PA-01B_S2.AACTTGGATTCGTCGCAGCC	1087	814	NE-E8.75	-5.71723	-7.60909	Surface ectoderm	nextseq_1	E8.75	WT	NE
nextseq_1_PA-01B_S2.ACTTATGGTTTGAGTCTGGC	879	679	ETiX-Day8-failed-1	6.85775	-4.3646	Amniotic mesoderm	nextseq_1	Day8	Failed	ETiX
nextseq_1_PA-01B_S2.AACGATCATTACCGGAATTA	1927	1364	NE-E9.5-2	3.63826	-5.48381	Paraxial mesoderm	nextseq_1	E9.5	WT	NE
nextseq_1_PA-01B_S2.ATCAATACGTCAGGAGGAGA	884	680	NE-E9.5-2	-1.26899	-4.47208	Neuroectoderm	nextseq_1	E9.5	WT	NE
nextseq_1_PA-01B_S2.TATAAGAGGTACCGGAATTA	1070	832	NE-E9.5-2	-1.26623	7.5152	Extraembryonic ectoderm	nextseq_1	E9.5	WT	NE
nextseq_1_PA-01B_S2.CGCTAACCTGTTCGTCAGA	862	648	ETiX-Day8-Pax6neg-2	-12.8932	4.80487	Parietal endoderm	nextseq_1	Day8	Pax6neg	ETiX
nextseq_1_PA-01B_S2.AGGCTCGTTGATCGCTTCT	452	364	ETiX-Day8-failed-3	7.4721	-4.66128	Amniotic mesoderm	nextseq_1	Day8	Failed	ETiX
nextseq_1_PA-01B_S2.TAATACCAGTGTCCTACTTG	1199	913	ETiX-Day8-Pax6neg-2	-10.7488	0.697804	Visceral endoderm	nextseq_1	Day8	Pax6neg	ETiX
nextseq_1_PA-01B_S2.TATCTCGATTTAGATCTACT	801	632	ETiX-Day8-4	8.07627	-4.5093	Amniotic mesoderm	nextseq_1	Day8	WT	ETiX
nextseq_1_PA-01B_S2.TTCTTCGTTTCGCCTAATGC	812	619	ETiX-Day8-failed-4	-10.8765	-1.00977	Visceral endoderm	nextseq_1	Day8	Failed	ETiX
nextseq_1_PA-01B_S2.ATATCCTACTTTCATAGGAC	418	364	ETiX-Day8-failed-2	-1.98497	-4.85083	Neuroectoderm	nextseq_1	Day8	Failed	ETiX
nextseq_1_PA-01B_S2.AAGGCTACTGTCCTACTTG	1284	915	ETiX-Day8-Pax6neg-2	7.00737	-7.02879	Amniotic mesoderm	nextseq_1	Day8	Pax6neg	ETiX
nextseq_1_PA-01B_S2.AAAGCTGATTCTAACTAGAT	997	758	ETiX-Day8-2	7.94249	-0.406541	Allantois	nextseq_1	Day8	WT	ETiX
nextseq_1_PA-01B_S2.AACGTAATCTCGGTCAAGAA	557	477	ETiX-Day8-failed-3	-4.67291	4.13168	Extraembryonic ectoderm	nextseq_1	Day8	Failed	ETiX
nextseq_1_PA-01B_S2.ATGGACTATTGGAGGATAGC	328	279	ETiX-Day8-Pax6neg-1	9.62383	8.59837	Endothelium	nextseq_1	Day8	Pax6neg	ETiX
nextseq_1_PA-01B_S2.TGAATCTGATCGCCTAATGC	1130	834	ETiX-Day8-failed-4	9.016	-5.14011	Amniotic mesoderm	nextseq_1	Day8	Failed	ETiX
nextseq_1_PA-01B_S2.CCAGCCTTTATGGAATTGG	1087	819	NE-E9.5-2	-3.10068	7.73733	Extraembryonic ectoderm	nextseq_1	E9.5	WT	NE
nextseq_1_PA-01B_S2.TGGTTGAATTCGCCTAATGC	476	389	ETiX-Day8-failed-4	-4.9709	-7.42604	Surface ectoderm	nextseq_1	Day8	Failed	ETiX
nextseq_1_PA-01B_S2.TGCTGGATTTTGCTAACGG	763	627	NE-E7.5-2	-2.62628	6.65445	Extraembryonic ectoderm	nextseq_1	E7.5	WT	NE
nextseq_1_PA-01B_S2.TTTGCTACTTGCCATTCTCC	336	297	ETiX-Day8-failed-3	-5.05862	4.55026	Extraembryonic ectoderm	nextseq_1	Day8	Failed	ETiX
nextseq_1_PA-01B_S2.CAAGGCGTTGGCTGAGCTC	470	366	ETiX-Day8-failed-3	-8.20562	-1.81194	Visceral endoderm	nextseq_1	Day8	Failed	ETiX
nextseq_1_PA-01B_S2.ACTGAATACTCCATAAGTCC	772	616	ETiX-Day8-1	3.15572	-5.72673	Paraxial mesoderm	nextseq_1	Day8	WT	ETiX
nextseq_1_PA-01B_S2.AAGGCTACTACCGGAATTA	1269	935	NE-E9.5-2	8.76822	7.18325	Endothelium	nextseq_1	E9.5	WT	NE
nextseq_1_PA-01B_S2.TGCAAGGTTAAGCCAGTTA	332	292	NE-E7.5-1	-3.83954	3.84826	Extraembryonic ectoderm	nextseq_1	E7.5	WT	NE
nextseq_1_PA-01B_S2.TATCTCGATTATAAGGAGCA	825	689	ETiX-Day8-5	-4.96231	6.05409	Extraembryonic ectoderm	nextseq_1	Day8	WT	ETiX
nextseq_1_PA-01B_S2.ACAACCTATTCATCCGACTA	434	343	ETiX-Day8-Pax6neg-2	6.8279	-4.8748	Amniotic mesoderm	nextseq_1	Day8	Pax6neg	ETiX
nextseq_1_PA-01B_S2.AGAGATGAATCGGTTATGCC	909	720	NE-E8.75	-0.851185	-5.51566	Neuroectoderm	nextseq_1	E8.75	WT	NE
nextseq_1_PA-01B_S2.ACGCTTATATTCTAATAGTA	1042	793	ETiX-Day8-failed-1	7.02312	-3.22814	Amniotic mesoderm	nextseq_1	Day8	Failed	ETiX
nextseq_1_PA-01B_S2.TTGACTCAATCGTCGCAGCC	2054	1357	NE-E8.75	-1.68934	8.38903	Extraembryonic ectoderm	nextseq_1	E8.75	WT	NE
nextseq_1_PA-01B_S2.AAACTCCAATTTAGGACCGG	757	594	ETiX-Day8-1	3.4121	12.5415	Primitive erythroid cells	nextseq_1	Day8	WT	ETiX
nextseq_1_PA-01B_S2.ACTTACTCATCGCCTAATGC	771	592	ETiX-Day8-failed-4	-4.5595	9.80164	Extraembryonic ectoderm	nextseq_1	Day8	Failed	ETiX
nextseq_1_PA-01B_S2.TGCAAGGTTTAATGAACGA	875	693	NE-E9.5-2	8.17735	8.47125	Endothelium	nextseq_1	E9.5	WT	NE
nextseq_1_PA-01B_S2.CGAAGACCTTGCGGACCTA	409	328	ETiX-Day8-failed-3	-3.77379	9.42581	Extraembryonic ectoderm	nextseq_1	Day8	Failed	ETiX
nextseq_1_PA-01B_S2.GAGTTCTCTTGGCCGGCCT	822	640	ETiX-Day8-3	8.51989	-5.97958	Amniotic mesoderm	nextseq_1	Day8	WT	ETiX
nextseq_1_PA-01B_S2.TTGGAGCTTTGACGCTCCG	401	326	NE-E9.5-2	1.61032	-2.65333	Neuromesodermal progenitors	nextseq_1	E9.5	WT	NE
nextseq_1_PA-01B_S2.ACTGGACCTTTATTATGGT	678	541	ETiX-Day8-failed-2	8.00046	-4.19774	Amniotic mesoderm	nextseq_1	Day8	Failed	ETiX
nextseq_1_PA-01B_S2.ACTTATGGTTTCTAATAGTA	447	357	ETiX-Day8-failed-1	2.74131	12.9301	Primitive erythroid cells	nextseq_1	Day8	Failed	ETiX
nextseq_1_PA-01B_S2.AACGTAATCTAGCCGGTACC	690	548	ETiX-Day8-1	7.43679	-7.22188	Amniotic mesoderm	nextseq_1	Day8	WT	ETiX
nextseq_1_PA-01B_S2.ACGTTGCTTCGTCGCAGCC	849	677	NE-E8.75	-3.68709	7.56968	Extraembryonic ectoderm	nextseq_1	E8.75	WT	NE
nextseq_1_PA-01B_S2.TCGAAGGATGATCGCTTCT	316	273	ETiX-Day8-failed-3	7.03562	-5.03526	Amniotic mesoderm	nextseq_1	Day8	Failed	ETiX
nextseq_1_PA-01B_S2.CTGCCTTATTGGCCATGCA	847	661	ETiX-Day8-failed-4	7.84375	-1.70735	Allantois	nextseq_1	Day8	Failed	ETiX
nextseq_1_PA-01B_S2.AGGCGGAATATTCAGGTAC	490	415	ETiX-Day8-failed-4	7.64523	-1.92097	Allantois	nextseq_1	Day8	Failed	ETiX
nextseq_1_PA-01B_S2.AGAGATGAATTGGCCGGCCT	298	269	ETiX-Day8-3	-0.15163	-5.05092	Neuroectoderm	nextseq_1	Day8	WT	ETiX
nextseq_1_PA-01B_S2.AAGGCTACTTAGATCTACT	650	519	ETiX-Day8-4	-10.547	-2.79684	Visceral endoderm	nextseq_1	Day8	WT	ETiX
nextseq_1_PA-01B_S2.TTGACTCAATCCAGTTCCAA	468	390	ETiX-Day8-2	-5.69866	-6.83526	Surface ectoderm	nextseq_1	Day8	WT	ETiX
nextseq_1_PA-01B_S2.CGAAGACCTTTATTATGGT	671	564	ETiX-Day8-failed-2	-11.3317	-2.62097	Visceral endoderm	nextseq_1	Day8	Failed	ETiX
nextseq_1_PA-01B_S2.AGAGTACCTGGCTGAGCTC	346	305	ETiX-Day8-failed-3	6.44324	-0.983294	Allantois	nextseq_1	Day8	Failed	ETiX
nextseq_1_PA-01B_S2.TGCTGGATTTCTAATAGTA	836	643	ETiX-Day8-failed-1	7.13927	-4.44783	Amniotic mesoderm	nextseq_1	Day8	Failed	ETiX
nextseq_1_PA-01B_S2.ATGGTTGGTACGCGAGATT	1086	778	ETiX-Day8-Pax6neg-1	-11.9241	0.150401	Visceral endoderm	nextseq_1	Day8	Pax6neg	ETiX
nextseq_1_PA-01B_S2.AACGAGCGTTTATAGCAGA	315	269	ETiX-Day8-Pax6neg-2	4.12334	-6.15568	Cardiac mesoderm	nextseq_1	Day8	Pax6neg	ETiX
nextseq_1_PA-01B_S2.AACTAGTTGTGAGCATCATT	501	414	NE-E9.5-2	6.80857	8.48706	Endothelium	nextseq_1	E9.5	WT	NE
nextseq_1_PA-01B_S2.TAATCAGCTTCATCTCTGCA	721	582	ETiX-Day8-4	7.25239	8.28631	Endothelium	nextseq_1	Day8	WT	ETiX
nextseq_1_PA-01B_S2.TAGATGACTTTATATACTAA	1076	863	ETiX-Day8-4	6.91846	-4.98391	Amniotic mesoderm	nextseq_1	Day8	WT	ETiX
nextseq_1_PA-01B_S2.AGAGTACCTTAGATCTACT	683	449	ETiX-Day8-4	-12.4473	4.13898	Parietal endoderm	nextseq_1	Day8	WT	ETiX
nextseq_1_PA-01B_S2.GTCGTAACTTTACGATGAA	906	727	NE-E7.5-2	3.081	-0.66683	Early development	nextseq_1	E7.5	WT	NE
nextseq_1_PA-01B_S2.ATGCTTCCTATCGGCTATC	634	526	NE-E8.5	-10.1775	-3.98598	Visceral endoderm	nextseq_1	E8.5	WT	NE
nextseq_1_PA-01B_S2.AATTCATCGTACTATGCAAT	761	628	NE-E7.5-1	-0.0704686	7.13691	Extraembryonic ectoderm	nextseq_1	E7.5	WT	NE
nextseq_1_PA-01B_S2.TGGTTGAATTGGCCGTAGTC	1977	1322	ETiX-Day8-failed-4	8.26048	-1.82533	Allantois	nextseq_1	Day8	Failed	ETiX
nextseq_1_PA-01B_S2.ATTGAGGAATGATATCGGCG	577	486	NE-E7.5-2	-3.3659	4.41682	Extraembryonic ectoderm	nextseq_1	E7.5	WT	NE
nextseq_1_PA-01B_S2.AGTTAACCATCGTCGCAGCC	2361	1521	NE-E8.75	4.81538	-6.98001	Cardiac mesoderm	nextseq_1	E8.75	WT	NE
nextseq_1_PA-01B_S2.TCCTAACTTTAACCTGGTCT	349	301	ETiX-Day8-5	-2.97133	4.06656	Extraembryonic ectoderm	nextseq_1	Day8	WT	ETiX
nextseq_1_PA-01B_S2.GGCGTTAATAAGTAAGAGC	344	306	ETiX-Day8-failed-2	-10.5029	-2.22925	Visceral endoderm	nextseq_1	Day8	Failed	ETiX
nextseq_1_PA-01B_S2.CGCCATTCTATCGGCTATC	918	733	NE-E8.5	0.120024	-2.11965	Neuromesodermal progenitors	nextseq_1	E8.5	WT	NE
nextseq_1_PA-01B_S2.ACAATGCTATTGAGTCTGGC	854	667	ETiX-Day8-failed-1	8.37244	8.69297	Endothelium	nextseq_1	Day8	Failed	ETiX
nextseq_1_PA-01B_S2.ATTAGTCTGTCCATCGCGAA	391	348	ETiX-Day8-1	9.47434	-5.16104	Amniotic mesoderm	nextseq_1	Day8	WT	ETiX
nextseq_1_PA-01B_S2.GCTCTTAGTTTCTTAATAA	345	278	ETiX-Day8-1	-11.7778	3.43844	Parietal endoderm	nextseq_1	Day8	WT	ETiX
nextseq_1_PA-01B_S2.AGGCGGAATCAACCAGTAC	534	453	ETiX-Day8-3	2.79266	-2.26013	Paraxial mesoderm	nextseq_1	Day8	WT	ETiX
nextseq_1_PA-01B_S2.CTAACGACTAGCTTATCCG	1521	1081	ETiX-Day8-2	5.20909	10.2506	White blood cells	nextseq_1	Day8	WT	ETiX
nextseq_1_PA-01B_S2.CGCTGCTTTGGCGAACTCG	332	297	ETiX-Day6-1	-10.4277	0.026252	Visceral endoderm	nextseq_1	Day6	WT	ETiX
nextseq_1_PA-01B_S2.TTTGCTACTTAAGAAGCTAG	291	256	NE-E8.5	-2.47565	6.76154	Extraembryonic ectoderm	nextseq_1	E8.5	WT	NE
nextseq_1_PA-01B_S2.ACCATGATTTCGTCGCAGCC	389	339	NE-E8.75	2.55796	-2.85419	Paraxial mesoderm	nextseq_1	E8.75	WT	NE
nextseq_1_PA-01B_S2.GCGTACTTTGGACTACTAC	732	624	NE-E8.75	-2.29231	-5.5546	Neuroectoderm	nextseq_1	E8.75	WT	NE
nextseq_1_PA-01B_S2.AGGCGGAATGTTCGTCAGA	950	739	ETiX-Day8-Pax6neg-2	-5.16397	-2.62678	Gut	nextseq_1	Day8	Pax6neg	ETiX
nextseq_1_PA-01B_S2.TCGAGAAGTTAACGATCCA	490	390	ETiX-Day8-1	7.77622	-4.25544	Amniotic mesoderm	nextseq_1	Day8	WT	ETiX
nextseq_1_PA-01B_S2.ACGCTTGATCCGCGGCTCA	452	366	ETiX-Day6-1	1.42816	-0.500927	Early development	nextseq_1	Day6	WT	ETiX
nextseq_1_PA-01B_S2.TGGTTGAATTACTTAACCTT	1401	969	ETiX-Day8-4	-13.0446	3.18561	Parietal endoderm	nextseq_1	Day8	WT	ETiX
nextseq_1_PA-01B_S2.CGTTGATCTGGTACTGCCT	2203	1383	ETiX-Day8-Pax6neg-1	-12.8199	2.15723	Parietal endoderm	nextseq_1	Day8	Pax6neg	ETiX
nextseq_1_PA-01B_S2.AGTATTAGCTCATCAGAATG	354	322	ETiX-Day8-3	-3.49641	8.19386	Extraembryonic ectoderm	nextseq_1	Day8	WT	ETiX
nextseq_1_PA-01B_S2.AGGCGGAATTTGCTGGCAT	753	609	NE-E8	5.62164	-4.66471	Early development	nextseq_1	E8	WT	NE
nextseq_1_PA-01B_S2.TAATCAGCTTACGCGAGATT	711	555	ETiX-Day8-Pax6neg-1	-12.0943	-1.96894	Visceral endoderm	nextseq_1	Day8	Pax6neg	ETiX
nextseq_1_PA-01B_S2.TAATACCAGTTCTAATAGTA	563	469	ETiX-Day8-failed-1	-12.2893	1.75069	Parietal endoderm	nextseq_1	Day8	Failed	ETiX
nextseq_1_PA-01B_S2.CCAATCCATTTATTCTGAG	818	649	ETiX-Day8-1	4.3294	-3.30738	Paraxial mesoderm	nextseq_1	Day8	WT	ETiX
nextseq_1_PA-01B_S2.AACTGGCATAAGCCAGTTA	386	333	NE-E7.5-1	-4.52583	4.0678	Extraembryonic ectoderm	nextseq_1	E7.5	WT	NE
nextseq_1_PA-01B_S2.ATATCTGGATTGACGCTCCG	384	319	NE-E9.5-2	-3.29913	7.06332	Extraembryonic ectoderm	nextseq_1	E9.5	WT	NE
nextseq_1_PA-01B_S2.ATAACTTCCTCCATAAGTCC	575	433	ETiX-Day8-1	-11.6649	4.26708	Parietal endoderm	nextseq_1	Day8	WT	ETiX
nextseq_1_PA-01B_S2.ATGCATTCATTAACTCAATT	491	423	ETiX-Day6-1	-3.94362	-1.60354	Early development	nextseq_1	Day6	WT	ETiX
nextseq_1_PA-01B_S2.CAGCATTGTATTCAGGTAC	1981	1467	ETiX-Day8-failed-4	-5.29641	-4.84462	Surface ectoderm	nextseq_1	Day8	Failed	ETiX
nextseq_1_PA-01B_S2.AACGTAATCTATGGAATTGG	583	437	NE-E9.5-2	2.74712	-10.1234	Heart field	nextseq_1	E9.5	WT	NE
nextseq_1_PA-01B_S2.TTACCTAAGTTGCCGGCAGA	548	449	ETiX-Day8-2	7.54686	8.02068	Endothelium	nextseq_1	Day8	WT	ETiX
nextseq_1_PA-01B_S2.CTAACGACTCTAACTAGAT	1067	780	ETiX-Day8-2	10.1939	8.92525	Endothelium	nextseq_1	Day8	WT	ETiX
nextseq_1_PA-01B_S2.CAGGACTCTCCAGTTCCAA	656	549	ETiX-Day8-2	7.17266	-3.0323	Amniotic mesoderm	nextseq_1	Day8	WT	ETiX
nextseq_1_PA-01B_S2.CGTCTTCCTATATTGATAC	582	471	NE-E8.75	9.96563	-6.53635	Amniotic mesoderm	nextseq_1	E8.75	WT	NE
nextseq_1_PA-01B_S2.ACTGAATACTGCCATTCTCC	495	428	ETiX-Day8-failed-3	-4.38158	4.31091	Extraembryonic ectoderm	nextseq_1	Day8	Failed	ETiX
nextseq_1_PA-01B_S2.TCCTAACTTTGTCCTACTTG	482	391	ETiX-Day8-Pax6neg-2	6.14626	-1.81086	Allantois	nextseq_1	Day8	Pax6neg	ETiX
nextseq_1_PA-01B_S2.AAGGCTACTGGAGGATAGC	521	384	ETiX-Day8-Pax6neg-1	7.77248	-6.78896	Amniotic mesoderm	nextseq_1	Day8	Pax6neg	ETiX
nextseq_1_PA-01B_S2.ACTGGACCTAATTAAGACT	478	396	ETiX-Day8-5	7.14497	-3.48467	Amniotic mesoderm	nextseq_1	Day8	WT	ETiX
nextseq_1_PA-01B_S2.ATTACCATCTAGTAACGGTC	2047	1378	ETiX-Day8-3	-12.7954	2.23343	Parietal endoderm	nextseq_1	Day8	WT	ETiX
nextseq_1_PA-01B_S2.CGAAGACCTTAGACTTCTT	859	638	ETiX-Day8-failed-2	7.79089	-0.656939	Allantois	nextseq_1	Day8	Failed	ETiX
nextseq_1_PA-01B_S2.ACAATGCTATCGTCGCAGCC	1126	884	NE-E8.75	7.8251	-7.71977	Amniotic mesoderm	nextseq_1	E8.75	WT	NE
nextseq_1_PA-01B_S2.TTCTTCGTTTGTCCTAGAGG	316	286	ETiX-Day8-failed-2	-1.2186	-4.90227	Neuroectoderm	nextseq_1	Day8	Failed	ETiX
nextseq_1_PA-01B_S2.ATATCCTACTCGTAGTTACC	886	710	NE-E7.5-3	3.64444	-1.01726	Early development	nextseq_1	E7.5	WT	NE
nextseq_1_PA-01B_S2.GCGTACTTTCTTGCAGTAG	1281	940	NE-E8	-4.34232	6.10999	Extraembryonic ectoderm	nextseq_1	E8	WT	NE
nextseq_1_PA-01B_S2.AACTAGTTGTACGTCATATA	2053	1392	ETiX-Day8-Pax6neg-2	-11.6716	-2.26486	Visceral endoderm	nextseq_1	Day8	Pax6neg	ETiX
nextseq_1_PA-01B_S2.AACGAGCGTCGAACGCCGG	342	294	NE-E9.5-1	-4.04331	-4.28694	Surface ectoderm	nextseq_1	E9.5	WT	NE
nextseq_1_PA-01B_S2.ATATGCCATTCCTTGGTCCA	316	277	NE-E8.75	-12.1222	4.40313	Parietal endoderm	nextseq_1	E8.75	WT	NE
nextseq_1_PA-01B_S2.TGCAAGGTTGGTAGGTTAG	647	509	ETiX-Day8-failed-4	9.97424	-5.71419	Amniotic mesoderm	nextseq_1	Day8	Failed	ETiX
nextseq_1_PA-01B_S2.GATAAGCGTGGACTACTAC	890	729	NE-E8.75	-1.08183	6.79308	Extraembryonic ectoderm	nextseq_1	E8.75	WT	NE
nextseq_1_PA-01B_S2.ACATTCGTATTAGACTTCTT	605	467	ETiX-Day8-failed-2	-1.44589	7.55431	Extraembryonic ectoderm	nextseq_1	Day8	Failed	ETiX
nextseq_1_PA-01B_S2.AACTTGGATTTTCCAACCGC	884	738	ETiX-Day6-failed-1	-4.51949	5.87698	Extraembryonic ectoderm	nextseq_1	Day6	Failed	ETiX
nextseq_1_PA-01B_S2.ATGCTTCCTCATCCGACTA	455	385	ETiX-Day8-Pax6neg-2	8.43935	6.40997	Endothelium	nextseq_1	Day8	Pax6neg	ETiX
nextseq_1_PA-01B_S2.ACTTCCGTTCAAGGAGGTC	753	613	NE-E9.5-2	-10.7153	-0.183256	Visceral endoderm	nextseq_1	E9.5	WT	NE
nextseq_1_PA-01B_S2.TGTCCTTATTGGAGGCCTCC	804	666	NE-E8.75	3.28273	-5.63651	Paraxial mesoderm	nextseq_1	E8.75	WT	NE
nextseq_1_PA-01B_S2.ACAATGCTATCAACCGCTAA	360	319	ETiX-Day8-5	-4.06844	-4.81519	Surface ectoderm	nextseq_1	Day8	WT	ETiX
nextseq_1_PA-01B_S2.CAGGACTCTGGTACTGCCT	326	267	ETiX-Day8-Pax6neg-1	8.07061	-6.06454	Amniotic mesoderm	nextseq_1	Day8	Pax6neg	ETiX
nextseq_1_PA-01B_S2.AAACCATAGTGTATCATCGA	462	378	ETiX-Day8-3	-2.30907	-4.94555	Neuroectoderm	nextseq_1	Day8	WT	ETiX
nextseq_1_PA-01B_S2.TATCTCGATTTAACTGGTTA	386	322	NE-E9.5-1	10.1484	8.95588	Endothelium	nextseq_1	E9.5	WT	NE
nextseq_1_PA-01B_S2.TGAATCTGATCCGATTCCTG	1156	792	ETiX-Day8-2	9.35846	-7.31825	Amniotic mesoderm	nextseq_1	Day8	WT	ETiX
nextseq_1_PA-01B_S2.TCTTAGTTCTAGTAACGGTC	662	549	ETiX-Day8-3	-0.318826	-2.9039	Neuromesodermal progenitors	nextseq_1	Day8	WT	ETiX
nextseq_1_PA-01B_S2.AGCTATCGTGATCGCTTCT	317	276	ETiX-Day8-failed-3	-4.50972	4.15928	Extraembryonic ectoderm	nextseq_1	Day8	Failed	ETiX
nextseq_1_PA-01B_S2.AGTTAACCATGCAGGTCCGT	686	541	ETiX-Day8-Pax6neg-1	-12.2198	1.79438	Parietal endoderm	nextseq_1	Day8	Pax6neg	ETiX
nextseq_1_PA-01B_S2.ACTTATGGTTATATTGATAC	1591	1176	NE-E8.75	-3.77376	8.24753	Extraembryonic ectoderm	nextseq_1	E8.75	WT	NE
nextseq_1_PA-01B_S2.CAGCAAGTTGCAGGTCCGT	307	252	ETiX-Day8-Pax6neg-1	-9.8415	-1.67992	Visceral endoderm	nextseq_1	Day8	Pax6neg	ETiX
nextseq_1_PA-01B_S2.AGTCGCATTGTATAATACG	524	440	ETiX-Day6-failed-1	-9.79016	0.281161	Visceral endoderm	nextseq_1	Day6	Failed	ETiX
nextseq_1_PA-01B_S2.ATATGCCATTCAATTACCGT	1059	778	ETiX-Day8-Pax6neg-2	8.21705	-7.49103	Amniotic mesoderm	nextseq_1	Day8	Pax6neg	ETiX
nextseq_1_PA-01B_S2.AAGGACGATATATTGATAC	1421	1067	NE-E8.75	0.97138	-2.44673	Neuromesodermal progenitors	nextseq_1	E8.75	WT	NE
nextseq_1_PA-01B_S2.ATTAGTCTGTGCGTTGGAGC	554	452	NE-E7.5-3	-2.36504	-0.531849	Early development	nextseq_1	E7.5	WT	NE
nextseq_1_PA-01B_S2.ACGCTTGATAACCATTGGA	1179	900	NE-E9.5-1	6.87333	-6.20714	Amniotic mesoderm	nextseq_1	E9.5	WT	NE
nextseq_1_PA-01B_S2.TGGATTCTATTAGAATTAAC	564	440	ETiX-Day8-failed-1	2.73437	13.2608	Primitive erythroid cells	nextseq_1	Day8	Failed	ETiX
nextseq_1_PA-01B_S2.TATTCTCCTTGATCGCTTCT	328	296	ETiX-Day8-failed-3	4.96147	10.425	White blood cells	nextseq_1	Day8	Failed	ETiX
nextseq_1_PA-01B_S2.TAAGAATGGTAACTAGGCGC	1708	1192	ETiX-Day8-failed-3	8.12998	-7.85775	Amniotic mesoderm	nextseq_1	Day8	Failed	ETiX
nextseq_1_PA-01B_S2.AAGTTCTTGTCCAGTTCCAA	831	674	ETiX-Day8-2	-3.94726	6.98899	Extraembryonic ectoderm	nextseq_1	Day8	WT	ETiX
nextseq_1_PA-01B_S2.ATCTTCAGATACGCGAGATT	713	558	ETiX-Day8-Pax6neg-1	-12.3397	2.29817	Parietal endoderm	nextseq_1	Day8	Pax6neg	ETiX
nextseq_1_PA-01B_S2.CGCTGCTTTCCGAGAATCC	706	586	ETiX-Day6-2	5.96412	7.03326	Hematoendothelial progenitors	nextseq_1	Day6	WT	ETiX
nextseq_1_PA-01B_S2.TCAAGATCTTGTCCTTAAGA	2010	1356	NE-E8.75	-10.3696	-4.32424	Visceral endoderm	nextseq_1	E8.75	WT	NE
nextseq_1_PA-01B_S2.TAAGAATGGTTCTTGCCGAC	678	528	NE-E7.5-3	0.89071	6.81372	Extraembryonic ectoderm	nextseq_1	E7.5	WT	NE
nextseq_1_PA-01B_S2.TATTCTCCTTCGGTTATGCC	852	667	NE-E8.75	-5.80672	-6.70664	Surface ectoderm	nextseq_1	E8.75	WT	NE
nextseq_1_PA-01B_S2.AAGGACGATGTTCGTCAGA	736	620	ETiX-Day8-Pax6neg-2	-4.96389	5.22275	Extraembryonic ectoderm	nextseq_1	Day8	Pax6neg	ETiX
nextseq_1_PA-01B_S2.CTCTGAGCTAACTAGGCGC	302	239	ETiX-Day8-failed-3	10.2399	9.72433	Endothelium	nextseq_1	Day8	Failed	ETiX
nextseq_1_PA-01B_S2.ATAAGCGAATTTATTCTGAG	657	549	ETiX-Day8-1	-0.909988	-4.77315	Neuroectoderm	nextseq_1	Day8	WT	ETiX
nextseq_1_PA-01B_S2.ACTTGATTGTCCGCTGCCAG	396	318	ETiX-Day8-3	-11.6294	2.00197	Parietal endoderm	nextseq_1	Day8	WT	ETiX
nextseq_1_PA-01B_S2.ACATGGTAATGGCAGACGCC	362	308	NE-E8.5	-3.87221	-4.02724	Surface ectoderm	nextseq_1	E8.5	WT	NE
nextseq_1_PA-01B_S2.AAACTGAACTAGCCGGTACC	439	371	ETiX-Day8-1	-11.2859	-2.27528	Visceral endoderm	nextseq_1	Day8	WT	ETiX
nextseq_1_PA-01B_S2.AGAGGTCGTCGCCTAATGC	704	530	ETiX-Day8-failed-4	8.04988	-4.02254	Amniotic mesoderm	nextseq_1	Day8	Failed	ETiX
nextseq_1_PA-01B_S2.TTACCTAAGTGCTAACTTGC	442	351	ETiX-Day8-failed-1	-11.6806	3.85162	Parietal endoderm	nextseq_1	Day8	Failed	ETiX
nextseq_1_PA-01B_S2.ATGGTTGGTGTTCGTCAGA	1951	1275	ETiX-Day8-Pax6neg-2	2.72622	9.09934	Megakaryocytes	nextseq_1	Day8	Pax6neg	ETiX
nextseq_1_PA-01B_S2.AAGTATTGGTGGTAGGTTAG	633	515	ETiX-Day8-failed-4	-0.993868	-4.84867	Neuroectoderm	nextseq_1	Day8	Failed	ETiX
nextseq_1_PA-01B_S2.AGCATTATGTCATCAGAATG	491	424	ETiX-Day8-3	3.22715	11.0908	Hematoendothelial progenitors	nextseq_1	Day8	WT	ETiX
nextseq_1_PA-01B_S2.GGCTTACTTATAAGGAGCA	422	331	ETiX-Day8-5	2.7967	9.09699	Megakaryocytes	nextseq_1	Day8	WT	ETiX
nextseq_1_PA-01B_S2.AAGCAGTATTACTCAATAGG	496	427	ETiX-Day6-failed-2	-2.74851	-1.38565	Early development	nextseq_1	Day6	Failed	ETiX
nextseq_1_PA-01B_S2.AACGTAATCTAGGAGAGAAC	318	275	ETiX-Day6-failed-1	-11.5094	4.47158	Parietal endoderm	nextseq_1	Day6	Failed	ETiX
nextseq_1_PA-01B_S2.GATAAGCGTTTATTCTGAG	1857	1215	ETiX-Day8-1	5.08894	-5.86285	Cardiac mesoderm	nextseq_1	Day8	WT	ETiX
nextseq_1_PA-01B_S2.CAAGCAACTTATCATGATC	430	366	ETiX-Day6-1	1.19	-0.658839	Early development	nextseq_1	Day6	WT	ETiX
nextseq_1_PA-01B_S2.GTCTCTACTCATACTCCGA	557	462	ETiX-Day8-Pax6neg-1	8.1219	6.57825	Endothelium	nextseq_1	Day8	Pax6neg	ETiX
nextseq_1_PA-01B_S2.AGTCGCATTTTATTATGGT	330	288	ETiX-Day8-failed-2	10.0087	9.5335	Endothelium	nextseq_1	Day8	Failed	ETiX
nextseq_1_PA-01B_S2.AGAGTACCTTATGAGTTAA	958	761	ETiX-Day6-failed-1	-9.44552	-0.35234	Visceral endoderm	nextseq_1	Day6	Failed	ETiX
nextseq_1_PA-01B_S2.TCTTAGTTCTCGTCGCAGCC	792	601	NE-E8.75	-1.02067	8.05457	Extraembryonic ectoderm	nextseq_1	E8.75	WT	NE
nextseq_1_PA-01B_S2.ACCTCAATATGGTATCCGCC	1586	1127	ETiX-Day8-failed-1	-5.79161	6.23707	Extraembryonic ectoderm	nextseq_1	Day8	Failed	ETiX
nextseq_1_PA-01B_S2.ACGCTTGATGGTACTGCCT	1169	814	ETiX-Day8-Pax6neg-1	1.5732	-5.90532	Paraxial mesoderm	nextseq_1	Day8	Pax6neg	ETiX
nextseq_1_PA-01B_S2.ATTCGGAGTTAGACTTCTT	377	306	ETiX-Day8-failed-2	-12.101	2.61851	Parietal endoderm	nextseq_1	Day8	Failed	ETiX
nextseq_1_PA-01B_S2.AACGTAATCTAAGTAAGAGC	328	264	ETiX-Day8-failed-2	-4.51057	10.0351	Extraembryonic ectoderm	nextseq_1	Day8	Failed	ETiX
nextseq_1_PA-01B_S2.TCGAAGGATGGCAATGAGA	764	575	ETiX-Day8-failed-2	7.07224	-5.21992	Amniotic mesoderm	nextseq_1	Day8	Failed	ETiX
nextseq_1_PA-01B_S2.ATGGTTGGTGCTGGAACTT	1908	1243	ETiX-Day8-4	7.63971	-7.89754	Amniotic mesoderm	nextseq_1	Day8	WT	ETiX
nextseq_1_PA-01B_S2.ATTCAAGCATCCGATTCCTG	1475	1064	ETiX-Day8-2	-1.81921	-6.59256	Neuroectoderm	nextseq_1	Day8	WT	ETiX
nextseq_1_PA-01B_S2.TAAGAATGGTGTATAATACG	565	487	ETiX-Day6-failed-1	-2.34659	-1.16528	Early development	nextseq_1	Day6	Failed	ETiX
nextseq_1_PA-01B_S2.TTCGTTCCTTAATGAACGA	1103	850	NE-E9.5-2	-3.80726	9.54312	Extraembryonic ectoderm	nextseq_1	E9.5	WT	NE
nextseq_1_PA-01B_S2.ACGTCTAGTCCTTGGTCCA	394	317	NE-E8.75	9.53423	-5.86083	Amniotic mesoderm	nextseq_1	E8.75	WT	NE
nextseq_1_PA-01B_S2.ATAACTTCCTGGTAGGTTAG	652	489	ETiX-Day8-failed-4	9.99989	-5.35847	Amniotic mesoderm	nextseq_1	Day8	Failed	ETiX
nextseq_1_PA-01B_S2.ATTGATCGTTTCCAATCATC	767	595	NE-E8.5	-10.8379	-3.944	Visceral endoderm	nextseq_1	E8.5	WT	NE
nextseq_1_PA-01B_S2.CAGGACTCTGGAGGCCTCC	539	449	NE-E8.75	-5.59552	-6.90339	Surface ectoderm	nextseq_1	E8.75	WT	NE
nextseq_1_PA-01B_S2.AAGTTCTTGTTTATAGCAGA	1433	1075	ETiX-Day8-Pax6neg-2	-6.14539	-7.18509	Surface ectoderm	nextseq_1	Day8	Pax6neg	ETiX
nextseq_1_PA-01B_S2.CAGCATTGTCGGTTATGCC	2321	1554	NE-E8.75	1.75909	6.54029	Extraembryonic ectoderm	nextseq_1	E8.75	WT	NE
nextseq_1_PA-01B_S2.TTGACCAGTATTCAGGTAC	992	760	ETiX-Day8-failed-4	4.91422	-6.46417	Cardiac mesoderm	nextseq_1	Day8	Failed	ETiX
[truncated: 283,726+ more rows]

## Sheet: Fig.1g
sample_ID	celltype	cell_number	cell_fraction_per_embryo
[truncated: 409 more rows]
