# Supplementary material for: Embryo model completes gastrulation to neurulation and organogenesis
Source: Nature. 2022 Aug 25;610(7930):143–53. doi: 10.1038/s41586-022-05246-3 (PMC9534772; doi:10.1038/s41586-022-05246-3)
Supplement: Supplementary file 13 — Source Data Fig. 2 [file 41586_2022_5246_MOESM13_ESM.xlsx]

## Sheet: Fig.2c
	celltype	Dnmt3b	Foxa2	Noto	Chrd	Shh	Sox1	Sox2	Pax6	Pax3	Krt8	Krt18	Tfap2a	system
NE75_3_AAAGAGGCCGCCACAGGGTTTCTC	Epiblast	1.68599	-0.126193	-0.0353687	-0.0643548	-0.0725053	-0.116767	-0.236009	-0.151249	-0.166159	-0.545789	1.40678	-0.132263	natural
NE75_3_AAAGAGGCCGCCACAGTCGGTTTA	Epiblast	0.518702	-0.554403	-0.0268816	-0.262538	-0.0475015	-0.0565798	2.03569	-0.112852	-0.125826	-0.849129	0.779015	-0.0989615	natural
NE75_3_AAATAGCACGCCACAGCCAGCAGT	Epiblast	1.81728	-0.17926	-0.0343169	-0.0889155	-0.0694066	-0.109308	-0.247911	-0.14649	-0.161161	-0.583381	1.08253	-0.128136	natural
NE75_3_AAATTCCGCGCCACAGTCTGTGGT	Neuroectoderm	1.83903	-0.203501	-0.0338364	-0.100135	-0.0679912	-0.105901	-0.253347	-0.144316	-0.158877	-0.600553	1.81413	-0.126251	natural
NE75_3_AACAGAACCGCCACAGGTCAATAC	Epiblast	1.12015	-0.436475	-0.0292189	6.19887	-0.0543875	-0.0731551	-0.305599	-0.123426	-0.136934	-0.76559	-0.914172	-0.108133	natural
NE75_3_AACAGAACCGCCACAGTAGTGTTT	Notochord	-0.65874	5.5235	-0.0352492	-0.0671444	-0.0721533	-0.115919	-0.23736	-0.150708	-0.165592	-0.550059	-0.71462	-0.131794	natural
NE75_3_AACAGAACCGCCACAGTGCCTCAC	Epiblast	1.06937	-0.290768	-0.0321068	-0.140523	-0.0628955	-0.0936349	-0.27292	-0.136492	-0.150658	-0.662372	-0.818607	-0.119464	natural
NE75_3_AACAGCGGCGCCACAGTAGCTTAT	Epiblast	-0.689928	-0.150695	-0.034883	-0.0756952	-0.0710745	-0.113323	-0.241504	-0.149051	-0.163851	-0.563146	-0.726737	-0.130357	natural
NE75_3_AACGATTTCGCCACAGCCCATAGC	Notochord	-0.835916	4.14736	10	8.62051	10	-0.101167	-0.2609	-0.141297	-0.155706	1.75103	0.82737	-0.123632	natural
NE75_3_AACGCCAACGCCACAGCATTTGTT	Epiblast	1.31089	-0.381441	-0.0303097	-0.182489	-0.057601	-0.0808903	-0.293256	-0.128361	-0.142117	-0.726605	0.392705	-0.112412	natural
NE75_3_AACGCCAACGCCACAGTCATATGG	Epiblast	0.217761	-0.455081	-0.0288501	-0.21657	-0.0533011	-0.0705399	-0.309773	-0.121758	-0.135181	-0.77877	-0.926376	-0.106686	natural
NE75_3_AACGTTACCGCCACAGAGCGTAGG	Epiblast	1.33693	-0.400703	-0.0299279	-0.191403	-0.0564763	-0.078183	2.54541	-0.126634	-0.140303	0.640988	-0.890711	-0.110914	natural
NE75_3_AACTGCCTCGCCACAGACAGCGGA	Epiblast	1.27273	-0.328374	-0.0313615	-0.157928	-0.0606997	-0.0883492	-0.281354	-0.13312	-0.147116	-0.689012	-0.843272	-0.116539	natural
NE75_3_AACTGCCTCGCCACAGACTTCAAT	Epiblast	0.922938	-0.497535	-0.0280087	-0.236219	-0.0508221	-0.0645728	2.20183	-0.117951	-0.131182	-0.808844	0.14336	-0.103384	natural
NE75_3_AACTGCCTCGCCACAGTAGCCTCG	Epiblast	1.29239	-0.240321	-0.0331067	-0.117175	-0.0658412	-0.100725	-0.261605	-0.141015	-0.155409	-0.626636	-0.78552	7.21658	natural
NE75_3_AAGAAGGTCGCCACAGCCCGAATG	Epiblast	-0.931471	-0.293782	-0.0320471	-0.141918	-0.0627195	-0.0932113	-0.273596	-0.136221	-0.150374	-0.664507	-0.820584	-0.11923	natural
NE75_3_AAGAAGGTCGCCACAGCGACTCCT	Epiblast	1.5708	-0.398738	-0.0299669	-0.190494	-0.056591	-0.0784592	-0.297136	-0.12681	-0.140488	-0.738857	0.351567	-0.111067	natural
NE75_3_AAGAAGGTCGCCACAGCGCCTTGA	Epiblast	-0.666702	-0.136937	-0.0351557	-0.0693276	-0.0718779	10	-0.238418	-0.150285	-0.165147	-0.5534	-0.717714	-0.131427	natural
NE75_3_AAGAAGGTCGCCACAGCGTCAGCA	Epiblast	1.48004	-0.243203	-0.0330495	-0.11851	-0.0656729	-0.10032	-0.262252	-0.140756	-0.155138	-0.628678	-0.787411	-0.123163	natural
NE75_3_AAGAGTATCGCCACAGTTGATTCT	Epiblast	1.6357	-0.132744	-0.0352388	-0.067387	-0.0721227	-0.115846	-0.237478	-0.150661	-0.165542	-0.55043	-0.714964	-0.131753	natural
NE75_3_AAGCCTTCCGCCACAGTTATAGCC	Epiblast	1.12728	-0.325753	-0.0314134	-0.156715	-0.0608527	-0.0887175	-0.280766	-0.133354	-0.147362	-0.687156	-0.841553	-0.116743	natural
NE75_3_AAGCTCCTCGCCACAGCGAACGTA	Epiblast	1.51364	-0.149909	-0.0348986	-0.0753313	-0.0711205	-0.113433	-0.241328	-0.149122	-0.163925	-0.562589	-0.726222	-0.130418	natural
NE75_3_AAGCTCCTCGCCACAGTTGATCTA	Epiblast	1.63936	-0.271113	-0.0324964	-0.131427	-0.0640432	-0.0963974	-0.268512	-0.138254	-0.152509	-0.648449	0.70568	-0.120992	natural
NE75_3_AAGGATGACGCCACAGTGACCAGT	Epiblast	1.03568	-0.235735	-0.0331976	-0.115053	-0.066109	-0.10137	3.45003	-0.141426	-0.155841	-0.623387	0.832915	-0.123744	natural
NE75_3_AAGGCGCTCGCCACAGCATCTCCC	Epiblast	1.29743	-0.322084	-0.0314861	-0.155017	-0.0610669	-0.0892332	-0.279944	-0.133683	-0.147708	-0.684557	-0.839147	-0.117028	natural
NE75_3_AAGGCGCTCGCCACAGCGACTCCT	Epiblast	1.73723	-0.35327	-0.030868	-0.16945	-0.059246	-0.0848499	-0.286938	-0.130887	-0.144771	-0.706648	-0.859601	-0.114603	natural
NE75_3_AAGGGACCCGCCACAGATGGATTA	Epiblast	1.36729	-0.224859	-0.0334131	-0.11002	-0.066744	-0.102899	3.53478	-0.142401	-0.156866	-0.615683	-0.775379	-0.12459	natural
NE75_3_AAGGGACCCGCCACAGATTTCCGG	Epiblast	1.68599	-0.126193	-0.0353687	-0.0643548	-0.0725053	-0.116767	-0.236009	-0.151249	-0.166159	-0.545789	-0.710667	-0.132263	natural
NE75_3_AAGGGACCCGCCACAGTGAGGTCT	Epiblast	1.27293	-0.362049	-0.030694	-0.173513	-0.0587333	-0.083616	3.83297	-0.1301	-0.143944	-0.712867	-0.865359	-0.113921	natural
NE75_3_AAGTATTGCGCCACAGGATCTCGG	Epiblast	1.43779	-0.252245	-0.0328703	-0.122694	-0.0651449	-0.0990494	3.32976	-0.139946	-0.154286	-0.635083	-0.793341	-0.12246	natural
NE75_3_AAGTCCAACGCCACAGGCAGCATG	Epiblast	0.692565	-0.316712	-0.0315926	-0.152531	-0.0613806	-0.0899883	4.79427	-0.134165	-0.148214	-0.680751	0.563802	-0.117446	natural
NE75_3_AAGTCCAACGCCACAGTACGTGCT	Epiblast	1.45841	-0.31396	-0.0316471	-0.151257	-0.0615413	-0.090375	-0.278122	-0.134412	-0.148473	-0.678802	0.571787	-0.11766	natural
NE75_3_AAGTCGGGCGCCACAGCGTATCGG	Epiblast	0.331976	-0.664207	-0.0247053	-0.313358	-0.0410899	-0.0411463	-0.356676	-0.103006	-0.115483	-0.926913	-0.139106	-0.0904222	natural
NE75_3_AAGTCGGGCGCCACAGCTTCAGGT	Epiblast	-0.708287	-0.161571	-0.0346675	-0.0807286	-0.0704395	-0.111794	-0.243943	-0.148076	-0.162827	1.56249	-0.73387	-0.129511	natural
NE75_3_AAGTCGGGCGCCACAGCTTCGCAC	Epiblast	1.37603	-0.474867	-0.028458	-0.225728	-0.0521457	-0.0677589	2.27458	-0.119984	-0.133317	-0.792786	-0.939353	-0.105147	natural
NE75_2_ACTTCGCTTCGACGGCATTCGACG	Neuroectoderm	1.51187	-0.150171	-0.0348934	-0.0754526	-0.0711051	-0.113396	-0.241387	-0.149098	-0.163901	-0.562775	-0.726394	-0.130398	natural
NE75_2_ACTTCGCTTCGACGGCCAGTCCCT	Epiblast	-0.678647	-0.144013	-0.0350155	-0.0726023	-0.0714647	-0.114262	-0.240005	-0.149651	-0.164481	-0.558412	-0.722355	-0.130877	natural
NE75_2_ACTTCGCTTCGACGGCGTCCATGT	Epiblast	1.19952	-0.12711	-0.0353505	-0.0647793	-0.0724517	-0.116638	-0.236214	-0.151166	-0.166073	-0.546438	-0.711268	-0.132191	natural
NE75_2_ACTTCGCTTCGACGGCTCATCCTT	Epiblast	1.77898	-0.358773	-0.030759	-0.171997	-0.0589246	-0.0840764	-0.288172	-0.130394	-0.144252	-0.710546	-0.86321	-0.114175	natural
NE75_2_AGAAACCATCGACGGCAAGGTAAT	Epiblast	1.71959	-0.253424	-0.032847	-0.12324	-0.0650761	-0.0988837	-0.264544	-0.13984	-0.154175	-0.635918	-0.794114	-0.122368	natural
NE75_2_AGAAACCATCGACGGCACATCTAT	Epiblast	1.96297	-0.156068	-0.0347766	-0.0781816	-0.0707608	-0.112568	-0.242709	-0.14857	-0.163345	-0.566952	-0.730261	-0.129939	natural
NE75_2_AGAAACCATCGACGGCTTGGATCG	Epiblast	2.38095	-0.15384	-0.0348207	-0.0771506	-0.0708909	-0.112881	-0.242209	-0.148769	-0.163555	-0.565374	-0.7288	-0.130113	natural
NE75_2_AGAAAGTGTCGACGGCACCCATAT	Epiblast	1.42748	-0.163143	-0.0346363	-0.0814563	-0.0703477	-0.111573	-0.244296	-0.147935	-0.162679	-0.571964	-0.734902	-0.129389	natural
NE75_2_AGAATCAATCGACGGCCGGGCTTT	Epiblast	2.35803	-0.157247	-0.0347532	-0.0787274	-0.070692	-0.112402	-0.242973	-0.148464	-0.163234	-0.567787	-0.731034	-0.129848	natural
NE75_2_AGAATCAATCGACGGCTCGACACC	Epiblast	1.77272	-0.242155	-0.0330703	-0.118024	-0.0657341	-0.100468	-0.262017	-0.14085	-0.155237	-0.627936	-0.786724	-0.123244	natural
NE75_2_AGACCTCATCGACGGCTCGGTTCG	Epiblast	2.04918	-0.33047	-0.0313199	-0.158898	-0.0605772	-0.0880545	4.71232	-0.132932	-0.146918	-0.690497	0.524844	-0.116376	natural
NE75_2_AGACCTCATCGACGGCTGGCTACC	Epiblast	2.18497	-0.147027	-0.0349558	-0.0739972	-0.0712888	-0.113838	-0.240681	-0.14938	-0.164197	-0.560547	-0.724331	-0.130642	natural
NE75_2_AGACCTCATCGACGGCTGTACACG	Epiblast	-0.667808	-0.137592	-0.0351428	-0.0696308	-0.0718396	-0.115164	-0.238565	-0.150226	-0.165085	-0.553864	-0.718143	-0.131376	natural
NE75_2_AGACGAGGTCGACGGCAGAGACTA	Epiblast	0.660502	-0.218701	-0.0335352	-0.107169	-0.0671036	-0.103764	3.58493	-0.142954	-0.157446	-0.611321	0.901152	-0.125068	natural
NE75_2_AGACGAGGTCGACGGCTACCAGGC	Epiblast	1.06144	-0.146633	-0.0349636	-0.0738152	-0.0713117	-0.113894	-0.240593	-0.149416	-0.164234	-0.560269	-0.724073	-0.130673	natural
NE75_2_AGAGAGACTCGACGGCAATGACCC	Epiblast	0.852391	-0.181226	-0.0342779	-0.0898252	-0.0692918	-0.109031	-0.248351	-0.146314	-0.160976	-0.584774	-0.746761	-0.127983	natural
NE75_2_AGAGAGACTCGACGGCGTTTACGT	Epiblast	2.27507	-0.335056	-0.031229	-0.161021	-0.0603095	-0.0874099	-0.282853	-0.13252	-0.146486	-0.693746	-0.847655	-0.11602	natural
NE75_2_AGAGAGACTCGACGGCTAGCCTCG	Epiblast	1.83054	-0.205073	-0.0338053	-0.100862	-0.0678993	-0.10568	-0.2537	-0.144176	-0.158729	-0.601667	-0.762403	-0.126128	natural
NE75_2_AGAGGTGCTCGACGGCTGGCTACC	Epiblast	1.86325	-0.17166	-0.0344675	-0.0853982	-0.0698504	-0.110376	-0.246206	-0.147172	-0.161877	-0.577998	-0.740488	-0.128727	natural
NE75_2_AGCAACGCTCGACGGCTGCTCCGT	Epiblast	1.39023	-0.220273	-0.033504	-0.107897	-0.0670118	-0.103543	-0.257109	-0.142813	-0.157298	-0.612434	0.894633	-0.124946	natural
NE75_2_AGCACGTATCGACGGCCGGAATTT	Epiblast	1.5698	-0.141785	-0.0350596	-0.0715714	-0.0715948	-0.114575	-0.239506	-0.14985	-0.164691	-0.556834	-0.720893	-0.13105	natural
NE75_2_AGCATGCCTCGACGGCAAAGTCGG	Epiblast	2.07401	-0.20468	-0.0338131	-0.10068	-0.0679223	-0.105735	-0.253612	-0.144211	-0.158766	-0.601389	-0.762145	-0.126159	natural
NE75_2_AGCATGCCTCGACGGCAGCGCCTT	Epiblast	2.05741	-0.166157	-0.0345766	-0.0828511	-0.0701717	-0.111149	-0.244972	-0.147665	-0.162395	-0.574099	-0.736878	-0.129155	natural
NE75_2_AGCATGCCTCGACGGCCGAACGTA	Epiblast	2.2309	-0.140606	-0.035083	-0.0710256	-0.0716637	-0.114741	-0.239241	-0.149956	-0.164802	-0.555999	-0.72012	-0.131142	natural
NE75_2_AGCATGCCTCGACGGCTATTGCCT	Epiblast	1.02131	-0.152792	-0.0348415	-0.0766655	-0.0709521	-0.113028	-0.241974	-0.148863	-0.163654	-0.564631	-0.728112	-0.130194	natural
NE75_2_AGCCATCTTCGACGGCAAACTGGT	Epiblast	2.41981	-0.148206	-0.0349324	-0.0745429	-0.0712199	-0.113673	-0.240946	-0.149275	-0.164086	-0.561383	1.25735	-0.130551	natural
NE75_2_AGCCATCTTCGACGGCTGGCCTGT	Epiblast	1.39979	-0.167598	-0.034548	-0.0835182	-0.0700875	-0.110947	-0.245295	-0.147536	-0.162259	-0.57512	1.14415	-0.129043	natural
NE75_2_AGCTCCACTCGACGGCATATGCAT	Epiblast	2.50226	-0.163012	-0.0346389	-0.0813957	-0.0703553	-0.111591	-0.244267	-0.147947	-0.162691	-0.571871	1.70678	-0.129399	natural
NE75_2_AGCTCCACTCGACGGCCTGTCTGG	Epiblast	2.59543	-0.252114	-0.0328729	-0.122633	-0.0651526	-0.0990679	4.51141	-0.139958	-0.154299	-0.63499	0.771811	-0.12247	natural
NE75_2_AGCTTCGATCGACGGCACTGCCGT	Epiblast	1.46619	-0.387862	-0.0301824	-0.18546	-0.0572261	-0.0799878	-0.294696	-0.127785	-0.141512	-0.731153	-0.882289	-0.111913	natural
NE75_2_AGCTTCGATCGACGGCAGCTACGG	Epiblast	2.24629	-0.138509	-0.0351246	-0.0700553	-0.0717861	-0.115035	-0.238771	-0.150144	-0.164999	-0.554514	-0.718745	-0.131305	natural
NE75_2_AGCTTCGATCGACGGCATTCGACG	Epiblast	1.80954	-0.234555	-0.0332209	-0.114507	-0.0661778	-0.101536	-0.260312	-0.141532	-0.155952	-0.622552	0.837477	7.30006	natural
NE75_2_AGCTTCGATCGACGGCTAACCCGT	Epiblast	1.72297	-0.418916	-0.0295669	-0.199833	-0.0554128	-0.075623	2.47363	-0.125001	-0.138587	0.595193	0.305576	-0.109498	natural
NE75_2_AGGACACATCGACGGCATGGGCAC	Epiblast	2.46694	-0.180964	-0.0342831	-0.0897039	-0.0693071	-0.109068	-0.248293	-0.146337	-0.161	-0.584588	-0.74659	-0.128003	natural
NE75_2_AGGAGTCGTCGACGGCCCCGACTT	Epiblast	2.30177	-0.131172	-0.03527	-0.0666593	-0.0722146	-0.116067	-0.237125	-0.150802	-0.16569	-0.549316	-0.713932	-0.131875	natural
NE75_2_AGGAGTCGTCGACGGCCCTGTTAT	Epiblast	1.58474	-0.139689	-0.0351012	-0.0706011	-0.0717172	-0.11487	-0.239035	-0.150038	-0.164888	-0.555349	-0.719518	-0.131213	natural
NE75_2_AGGAGTCGTCGACGGCTGAGGTCT	Epiblast	2.61506	-0.157509	-0.034748	-0.0788487	-0.0706767	-0.112365	-0.243032	-0.14844	-0.16321	-0.567973	-0.731206	-0.129827	natural
NE75_2_AGGCAATATCGACGGCTGAAATGA	Epiblast	2.23482	-0.249886	-0.0329171	-0.121602	-0.0652827	-0.099381	-0.263751	-0.140157	-0.154508	-0.633412	-0.791794	-0.122643	natural
NE75_2_AGGCAATATCGACGGCTTGTCGCC	Epiblast	2.14758	-0.172709	-0.0344467	-0.0858833	-0.0697892	-0.110229	-0.246441	-0.147078	6.03843	-0.57874	-0.741175	-0.128645	natural
NE75_2_AGGCCGAATCGACGGCCAGATTAC	Epiblast	2.44319	-0.172316	-0.0344545	-0.0857014	-0.0698121	-0.110284	-0.246353	-0.147113	-0.161815	-0.578462	-0.740918	-0.128676	natural
NE75_2_AGGCCGAATCGACGGCTGAAATGA	Epiblast	0.795024	-0.191839	-0.0340676	-0.0947373	-0.0686721	-0.10754	-0.250732	-0.145362	-0.159976	-0.592292	-0.753723	-0.127157	natural
NE75_2_AGGCCGAATCGACGGCTGTGTCCT	Epiblast	2.59163	-0.161047	-0.0346779	-0.080486	-0.0704701	-0.111868	-0.243826	-0.148123	-0.162876	-0.570479	-0.733527	-0.129552	natural
NE75_2_AGGCGTTTTCGACGGCAATGACCC	Epiblast	2.739	-0.149516	-0.0349064	-0.0751494	-0.0711434	-0.113488	-0.24124	-0.149157	-0.163962	-0.562311	1.24922	-0.130449	natural
NE75_2_AGGCGTTTTCGACGGCTGAGGTCT	Epiblast	1.77719	-0.153185	-0.0348337	-0.0768474	-0.0709292	-0.112973	-0.242062	-0.148828	-0.163617	-0.56491	1.22685	-0.130163	natural
NE75_2_AGGGACTGTCGACGGCAAACTGGT	Epiblast	2.09476	-0.20088	-0.0338884	-0.0989217	-0.0681442	-0.106269	-0.25276	-0.144551	-0.159124	-0.598697	-0.759652	-0.126454	natural
NE75_2_AGGGACTGTCGACGGCAAATCAGA	Epiblast	2.26693	-0.171398	-0.0344727	-0.0852769	-0.0698657	-0.110413	-0.246147	-0.147195	-0.161901	-0.577812	-0.740316	-0.128747	natural
NE75_2_AGGGACTGTCGACGGCACTAGGAT	Epiblast	1.53154	-0.193543	-0.0340338	-0.0955257	-0.0685726	-0.1073	-0.251114	-0.145209	-0.159815	-0.593499	-0.75484	-0.127025	natural
NE75_2_AGGGTAAATCGACGGCAACAATCC	Epiblast	1.894	-0.193543	-0.0340338	-0.0955257	-0.0685726	-0.1073	-0.251114	-0.145209	-0.159815	-0.593499	-0.75484	-0.127025	natural
NE75_2_AGGGTAAATCGACGGCAAGTAATC	Epiblast	2.5245	-0.193805	-0.0340286	-0.095647	-0.0685573	-0.107263	-0.251173	-0.145186	-0.159791	-0.593684	-0.755012	-0.127005	natural
NE75_2_AGGGTAAATCGACGGCCAATACTT	Epiblast	1.954	-0.206384	-0.0337793	-0.101469	-0.0678228	-0.105495	-0.253994	-0.144058	-0.158606	-0.602595	-0.763262	-0.126026	natural
NE75_2_AGGGTAAATCGACGGCCTACCGTT	Epiblast	1.80476	-0.149123	-0.0349142	-0.0749675	-0.0711664	-0.113544	-0.241151	-0.149192	-0.163999	-0.562032	-0.725706	-0.130479	natural
NE75_2_AGGGTAAATCGACGGCGACAGATA	Neuroectoderm	1.86	-0.141261	-0.03507	-0.0713288	-0.0716254	-0.114649	-0.239388	-0.149897	-0.16474	-0.556463	-0.72055	-0.131091	natural
NE75_2_AGGTAAGCTCGACGGCAAACGCCT	Epiblast	1.18673	-0.128813	-0.0353168	-0.0655677	-0.0723523	-0.116398	-0.236596	-0.151014	-0.165912	-0.547645	-0.712385	-0.132059	natural
NE75_2_AGGTAAGCTCGACGGCAAATGTCG	Epiblast	2.28665	-0.133137	-0.035231	-0.0675689	-0.0720998	-0.115791	-0.237566	-0.150626	-0.165505	-0.550708	1.35679	-0.131723	natural
NE75_2_AGGTATATTCGACGGCAGTTTAGA	Epiblast	1.65655	-0.129992	-0.0352934	-0.0661135	-0.0722834	-0.116233	-0.236861	-0.150908	-0.165801	-0.548481	-0.713159	-0.131967	natural
NE75_2_AGGTATATTCGACGGCGATCTCGG	Neuroectoderm	-0.669578	-0.138641	-0.035122	-0.070116	-0.0717784	-0.115017	-0.2388	-0.150132	-0.164987	-0.554607	-0.718831	-0.131295	natural
NE75_2_AGGTATATTCGACGGCGCAACCTG	Epiblast	2.25887	-0.155413	-0.0347896	-0.0778784	-0.0707991	-0.11266	-0.242562	-0.148628	-0.163407	-0.566488	-0.729831	-0.12999	natural
NE75_2_AGGTTCCCTCGACGGCGATGTATT	Epiblast	1.41498	-0.257224	-0.0327717	-0.124999	-0.0648542	-0.0983496	-0.265397	-0.139499	-0.153817	-0.63861	-0.796607	-0.122073	natural
NE75_2_AGGTTCCCTCGACGGCGTTCTGTT	Epiblast	1.41193	-0.165633	-0.034587	-0.0826086	-0.0702023	-0.111223	-0.244854	-0.147712	-0.162444	-0.573728	-0.736535	-0.129195	natural
NE75_2_AGTAATGGTCGACGGCACATCTAT	Epiblast	0.526171	-0.440537	-0.0291384	-0.209839	-0.0541503	-0.0725842	-0.30651	-0.123062	-0.136551	-0.768467	-0.916837	5.28076	natural
NE75_2_AGTAATGGTCGACGGCATTTCCGG	Epiblast	1.82016	-0.146895	-0.0349584	-0.0739365	-0.0712964	-0.113857	4.32989	-0.149392	-0.164209	-0.560454	-0.724245	-0.130653	natural
NE75_2_AGTAGTTATCGACGGCTAAGACGG	Epiblast	2.54663	4.53797	-0.0339014	-0.0986185	-0.0681824	-0.106361	-0.252613	-0.14461	-0.159186	-0.598233	-0.759223	-0.126505	natural
NE75_2_AGTAGTTATCGACGGCTGTGGCTA	Epiblast	2.27563	-0.215163	-0.0336053	-0.105532	-0.0673102	-0.104261	-0.255963	-0.143271	-0.157779	1.2716	-0.76902	-0.125344	natural
NE75_2_AGTCACAATCGACGGCCGAATAAT	Epiblast	1.65895	-0.17166	-0.0344675	-0.0853982	-0.0698504	-0.110376	4.03234	-0.147172	-0.161877	-0.577998	-0.740488	-0.128727	natural
NE75_2_AGTCACAATCGACGGCGATTGCGA	Epiblast	2.14406	-0.225907	-0.0333924	-0.110505	-0.0666828	-0.102751	3.52641	-0.142307	-0.156767	-0.616426	-0.776067	-0.124508	natural
NE75_2_AGTCCGTGTCGACGGCGAGGCTGA	Epiblast	2.2747	-0.13471	-0.0351999	-0.0682967	-0.072008	-0.11557	-0.237919	-0.150485	-0.165357	-0.551822	-0.716253	-0.1316	natural
NE75_2_AGTGCTTCTCGACGGCCTCGCGTA	Epiblast	2.05051	-0.227611	-0.0333586	-0.111293	-0.0665833	-0.102512	-0.258755	-0.142155	-0.156607	-0.617632	-0.777184	-0.124376	natural
NE75_2_AGTGCTTCTCGACGGCGGGAACCT	Epiblast	2.83677	-0.183715	-0.0342286	-0.0909774	-0.0691465	-0.108682	-0.24891	-0.146091	-0.160741	-0.586537	-0.748394	-0.127789	natural
NE75_2_AGTGCTTCTCGACGGCTGTAGTTT	Epiblast	1.51831	-0.235211	-0.033208	-0.11481	-0.0661396	-0.101444	-0.260459	-0.141473	-0.155891	-0.623016	-0.782169	-0.123785	natural
NE75_2_AGTTGAACTCGACGGCTTATAGCC	Epiblast	2.44487	-0.12973	-0.0352986	-0.0659922	-0.0722987	-0.116269	-0.236802	-0.150931	-0.165826	-0.548295	-0.712987	-0.131988	natural
NE75_2_AGTTGCGGTCGACGGCACGAAACG	Epiblast	1.89152	-0.136937	-0.0351557	-0.0693276	-0.0718779	-0.115256	-0.238418	-0.150285	-0.165147	-0.5534	-0.717714	-0.131427	natural
NE75_2_AGTTTGTATCGACGGCCAAGTCAT	Epiblast	1.49608	-0.15253	-0.0348467	-0.0765442	-0.0709674	-0.113065	-0.241916	-0.148887	-0.163679	-0.564446	1.23081	-0.130214	natural
NE75_2_ATAACAGGTCGACGGCGAGCCCAT	Epiblast	1.99648	-0.175984	-0.0343818	-0.0873994	-0.0695979	-0.109768	-0.247176	-0.146784	-0.161469	-0.581061	-0.743324	-0.12839	natural
NE75_2_ATAAGCTATCGACGGCATATGCAT	Epiblast	1.86706	-0.223025	-0.0334495	-0.109171	-0.0668511	-0.103156	-0.257726	-0.142566	-0.157039	-0.614384	0.883336	-0.124732	natural
NE75_2_ATAAGCTATCGACGGCCTAGTAAC	Epiblast	2.29188	-0.150564	-0.0348856	-0.0756345	-0.0710822	-0.113341	-0.241475	-0.149063	-0.163864	-0.563053	-0.726652	-0.130367	natural
NE75_2_ATACACCCTCGACGGCGTCCGTAC	Epiblast	1.90711	-0.134841	-0.0351973	-0.0683573	-0.0720003	-0.115551	-0.237948	-0.150473	-0.165345	-0.551915	1.34496	-0.13159	natural
NE75_2_ATACACCCTCGACGGCTTGGATCG	Epiblast	1.03396	-0.150826	-0.0348805	-0.0757558	-0.0710669	-0.113304	-0.241533	-0.14904	-0.163839	-0.563239	-0.726823	-0.130347	natural
NE75_2_ATACTCTCTCGACGGCACGCTCAG	Neuroectoderm	1.49347	-0.200487	-0.0338962	-0.0987398	-0.0681671	-0.106324	-0.252671	-0.144587	-0.159161	-0.598418	-0.759395	-0.126485	natural
NE75_2_ATACTCTCTCGACGGCCGTATTTC	Epiblast	1.88006	-0.196032	-0.0339845	-0.0966779	-0.0684273	-0.10695	-0.251672	-0.144986	-0.159581	-0.595263	-0.756473	-0.126831	natural
NE75_2_ATACTCTCTCGACGGCGGCTACTA	Epiblast	1.67338	-0.263513	-0.032647	-0.127909	-0.064487	-0.0974656	-0.266807	-0.138935	-0.153225	-0.643065	-0.800732	-0.121583	natural
NE75_2_ATAGATGTTCGACGGCAAAGCCTA	Epiblast	2.258	-0.17284	-0.0344441	-0.085944	-0.0697815	-0.11021	-0.246471	-0.147066	-0.161766	-0.578833	1.11592	-0.128635	natural
NE75_2_ATATGCAATCGACGGCGCAACCTG	Epiblast	1.15685	-0.132875	-0.0352362	-0.0674476	-0.0721151	-0.115827	-0.237507	-0.150649	-0.16553	-0.550523	-0.71505	-0.131743	natural
NE75_2_ATATGGGTTCGACGGCGTTCAACT	Surface ectoderm	0.994785	-0.156985	-0.0347584	-0.0786061	-0.0707073	-0.112439	-0.242915	-0.148487	-0.163259	2.19322	-0.730862	8.74251	natural
NE75_2_ATCAATCGTCGACGGCACTGCCGT	Notochord	-0.67732	-0.143227	-0.0350311	-0.0722385	-0.0715107	-0.114372	-0.239829	-0.149721	-0.164555	-0.557856	-0.721839	-0.130938	natural
NE75_2_ATCAATCGTCGACGGCCGGAATTT	Epiblast	1.78605	-0.213459	-0.0336391	-0.104744	-0.0674097	-0.104501	-0.255581	-0.143424	-0.15794	-0.607608	-0.767903	-0.125476	natural
NE75_2_ATCCCACCTCGACGGCTTGATCTA	Epiblast	2.02279	-0.147289	-0.0349506	-0.0741184	-0.0712735	-0.113801	-0.24074	-0.149357	-0.164172	-0.560733	-0.724503	-0.130622	natural
NE75_2_ATCCGCATTCGACGGCTGACCCTC	Epiblast	1.647	-0.173626	-0.0344286	-0.0863078	-0.0697356	-0.1101	-0.246647	-0.146995	-0.161691	-0.57939	1.11176	-0.128574	natural
NE75_2_ATCCTAGTTCGACGGCACCTTCTT	Epiblast	-0.772875	-0.199832	-0.0339092	-0.0984366	-0.0682054	-0.106416	3.74949	-0.144645	-0.159223	-0.597954	-0.758965	-0.126536	natural
NE75_2_ATCCTAGTTCGACGGCGATCTCGG	Epiblast	1.53236	-0.147158	-0.0349532	-0.0740578	-0.0712811	-0.11382	-0.240711	-0.149369	-0.164185	-0.56064	-0.724417	-0.130632	natural
NE75_2_ATCGCGCTTCGACGGCAAGATTGT	Notochord	-0.737484	4.80155	-0.0343247	9.83481	-0.0694296	-0.109363	-0.247823	-0.146525	-0.161198	-0.583103	1.61742	-0.128166	natural
NE75_2_ATCGCGCTTCGACGGCTCCTTATT	Epiblast	1.39423	-0.26181	-0.0326808	-0.127121	-0.0645864	-0.097705	-0.266425	-0.139088	-0.153385	-0.641859	0.73747	6.92562	natural
NE75_2_ATCGTAACTCGACGGCAGCGCCTT	Epiblast	2.24903	-0.220273	-0.033504	-0.107897	-0.0670118	-0.103543	-0.257109	-0.142813	-0.157298	-0.612434	-0.772372	-0.124946	natural
NE75_2_ATCGTAACTCGACGGCGGTTTCTC	Epiblast	2.08259	-0.162226	-0.0346545	-0.0810318	-0.0704012	-0.111702	-0.24409	-0.148017	-0.162765	-0.571315	-0.7343	-0.12946	natural
NE75_2_ATCGTAACTCGACGGCTGTCTTTC	Epiblast	2.66251	-0.13982	-0.0350986	-0.0706617	-0.0717096	-0.114851	4.42583	-0.150027	-0.164876	-0.555442	-0.719604	-0.131203	natural
NE75_2_ATCGTAACTCGACGGCTTCGCTGG	Epiblast	0.90653	-0.17166	-0.0344675	-0.0853982	-0.0698504	-0.110376	-0.246206	-0.147172	-0.161877	-0.577998	-0.740488	-0.128727	natural
NE75_2_ATCTTGGCTCGACGGCAAGGTAAT	Epiblast	1.90254	-0.165371	-0.0345922	-0.0824873	-0.0702176	-0.11126	-0.244796	-0.147735	-0.162469	-0.573542	-0.736363	-0.129216	natural
NE75_2_ATGACAACTCGACGGCACACTAAG	Epiblast	2.45389	-0.157378	-0.0347506	-0.078788	-0.0706843	-0.112383	4.19728	-0.148452	-0.163222	-0.56788	-0.73112	-0.129837	natural
NE75_2_ATGACTTGTCGACGGCCCTCGTCT	Epiblast	-0.655864	-0.130517	-0.035283	-0.066356	-0.0722528	-0.116159	-0.236978	-0.150861	-0.165752	-0.548852	-0.713503	-0.131926	natural
NE75_2_ATGACTTGTCGACGGCTAACCATC	Epiblast	2.51022	-0.149123	-0.0349142	-0.0749675	-0.0711664	-0.113544	-0.241151	-0.149192	-0.163999	-0.562032	-0.725706	-0.130479	natural
NE75_2_ATGACTTGTCGACGGCTCATATGG	Epiblast	1.83336	-0.204549	-0.0338157	-0.10062	-0.0679299	-0.105753	-0.253583	-0.144223	-0.158779	-0.601296	0.962065	-0.126169	natural
NE75_2_ATGCATATTCGACGGCGCATGGGT	Epiblast	2.10863	-0.232983	-0.0332521	-0.113779	-0.0662696	-0.101757	-0.25996	-0.141673	-0.156101	-0.621438	0.843595	-0.123958	natural
NE75_2_ATGCGGAGTCGACGGCAGCGCCTT	Epiblast	1.84116	-0.203108	-0.0338442	-0.0999527	-0.0680141	-0.105956	-0.253259	-0.144352	-0.158915	1.32992	-0.761113	-0.126281	natural
NE75_2_ATGCGGAGTCGACGGCGCTTTCCA	Notochord	1.87239	4.29942	-0.0334703	-0.108685	-0.0669123	-0.103304	-0.257491	-0.14266	-0.157137	-0.613641	-0.773489	-0.124814	natural
NE75_2_ATGCGGAGTCGACGGCTTGGACTT	Epiblast	2.41005	-0.164061	-0.0346182	-0.0818808	-0.0702941	-0.111444	4.11802	-0.147853	-0.162592	-0.572614	-0.735503	-0.129318	natural
NE75_2_ATGGGCTCTCGACGGCCTTCAGGT	Neuroectoderm	2.04515	-0.262334	-0.0326704	-0.127364	-0.0645558	-0.0976313	-0.266543	-0.139041	-0.153336	-0.64223	-0.799958	-0.121675	natural
NE75_2_ATGGGCTCTCGACGGCGAGCGGTA	Epiblast	2.26398	-0.203108	-0.0338442	-0.0999527	-0.0680141	-0.105956	-0.253259	-0.144352	-0.158915	-0.600275	-0.761113	-0.126281	natural
NE75_2_ATGGGCTCTCGACGGCGCAACCTG	Epiblast	1.73636	-0.193281	-0.034039	-0.0954044	-0.0685879	-0.107337	-0.251055	-0.145233	-0.15984	-0.593313	-0.754668	-0.127045	natural
NE75_2_ATGGGCTCTCGACGGCTACAGCCG	Epiblast	1.90715	-0.237176	-0.033169	-0.11572	-0.0660248	-0.101167	-0.2609	-0.141297	-0.155706	-0.624408	-0.783458	-0.123632	natural
NE75_2_ATGGGCTCTCGACGGCTAGTCGCA	Epiblast	1.83941	-0.291816	-0.032086	-0.141008	-0.0628343	-0.0934875	-0.273155	-0.136398	-0.150559	-0.663115	1.45583	-0.119382	natural
NE75_2_ATGGTCTGTCGACGGCACACTAAG	Epiblast	1.56546	-0.187515	-0.0341533	-0.0927361	-0.0689246	-0.108147	-0.249762	-0.14575	-0.160383	-0.589229	-0.750887	-0.127494	natural
NE75_2_ATGGTCTGTCGACGGCCTTCTGGA	Epiblast	0.909569	-0.171136	-0.0344779	-0.0851556	-0.069881	-0.11045	-0.246089	-0.147219	-0.161926	-0.577626	-0.740144	-0.128767	natural
NE75_2_ATGGTCTGTCGACGGCGGTCACAG	Epiblast	2.30187	-0.149123	-0.0349142	-0.0749675	-0.0711664	-0.113544	-0.241151	-0.149192	-0.163999	1.64463	-0.725706	-0.130479	natural
NE75_2_ATGGTCTGTCGACGGCGGTTTCTC	Epiblast	-0.67179	-0.139951	-0.035096	-0.0707224	-0.0717019	-0.114833	4.424	-0.150015	-0.164863	-0.555535	-0.71969	-0.131193	natural
NE75_2_ATGTGCCGTCGACGGCACGCCATT	Epiblast	1.27882	-0.243203	-0.0330495	-0.11851	-0.0656729	-0.10032	-0.262252	-0.140756	-0.155138	-0.628678	-0.787411	-0.123163	natural
NE75_2_ATGTGCCGTCGACGGCGCAGTCGA	Epiblast	1.38538	-0.169957	-0.0345013	-0.0846098	-0.0699498	-0.110615	4.05115	-0.147324	-0.162037	-0.576791	-0.739371	-0.128859	natural
NE75_2_ATTACCTTTCGACGGCACTAGGAT	Notochord	0.822311	-0.186729	-0.0341689	9.64587	-0.0689705	-0.108258	-0.249586	-0.14582	-0.160457	1.41514	-0.750371	-0.127555	natural
NE75_2_ATTACCTTTCGACGGCAGACACCA	Epiblast	1.27338	-0.189219	-0.0341195	-0.0935244	-0.0688251	-0.107908	-0.250144	-0.145597	-0.160223	-0.590436	-0.752004	-0.127361	natural
NE75_2_ATTACCTTTCGACGGCCACAAGGC	Epiblast	2.10616	-0.216735	-0.0335741	-0.10626	-0.0672184	-0.10404	-0.256316	-0.14313	-0.157631	-0.609928	-0.770051	-0.125221	natural
NE75_2_ATTACCTTTCGACGGCCTCAGAAT	Epiblast	2.05619	-0.142571	-0.0350441	-0.0719353	-0.0715489	-0.114465	-0.239682	-0.14978	-0.164616	-0.557391	-0.721409	-0.130989	natural
NE75_2_ATTATTCGTCGACGGCACGGTAGC	Epiblast	1.95255	-0.15764	-0.0347454	-0.0789093	-0.070669	-0.112347	-0.243062	-0.148429	-0.163197	1.58768	1.20044	-0.129817	natural
NE75_2_ATTATTCGTCGACGGCCCTATTCA	Epiblast	1.55321	-0.144144	-0.0350129	-0.072663	-0.0714571	-0.114243	-0.240035	-0.149639	-0.164468	-0.558505	-0.72244	-0.130867	natural
NE75_2_ATTATTCGTCGACGGCGTGTCGGA	Epiblast	2.29431	-0.182798	-0.0342468	-0.0905529	-0.0692	-0.10881	-0.248704	-0.146173	-0.160828	-0.585888	-0.747793	-0.127861	natural
NE75_2_ATTGAAGTTCGACGGCATCCGCTA	Epiblast	1.24021	-0.195246	-0.0340001	-0.096314	-0.0684732	-0.107061	-0.251496	-0.145057	-0.159655	-0.594706	-0.755957	-0.126892	natural
NE75_2_ATTGAAGTTCGACGGCGATCGTTT	Epiblast	2.55309	-0.188825	-0.0341273	-0.0933425	-0.0688481	-0.107963	-0.250056	-0.145632	-0.16026	-0.590157	1.03502	-0.127392	natural
NE75_2_ATTGGCCCTCGACGGCACGCTCAG	Epiblast	1.64926	-0.268886	-0.0325405	-0.130396	-0.0641733	-0.0967105	-0.268012	-0.138454	-0.152719	-0.646871	-0.804255	-0.121166	natural
NE75_2_ATTGGCCCTCGACGGCGACAACTT	Epiblast	2.33084	-0.264037	-0.0326366	-0.128152	-0.0644563	-0.0973919	-0.266925	-0.138888	-0.153176	-0.643437	-0.801075	-0.121543	natural
NE75_2_ATTTCCATTCGACGGCGTCCATGT	Notochord	1.58644	-0.221452	-0.0334807	-0.108443	-0.066943	-0.103377	-0.257374	-0.142707	-0.157187	-0.61327	1.41153	-0.124854	natural
NE75_2_ATTTCCATTCGACGGCGTTCAACT	Epiblast	-0.663385	-0.134972	-0.0351947	-0.0684179	-0.0719927	-0.115533	4.4949	-0.150461	-0.165332	-0.552008	-0.716425	-0.13158	natural
NE75_2_ATTTCCATTCGACGGCGTTGCACG	Epiblast	2.59507	-0.160523	-0.0346883	-0.0802434	-0.0705007	-0.111941	4.15951	-0.14817	-0.162926	-0.570108	-0.733183	-0.129593	natural
NE75_2_ATTTGTTGTCGACGGCACTGAGTT	Epiblast	2.11517	-0.289326	-0.0321354	-0.139856	-0.0629797	-0.0938374	-0.272597	-0.136621	-0.150794	-0.661351	-0.817662	-0.119576	natural
NE75_2_ATTTGTTGTCGACGGCATGTTGGC	Epiblast	-0.698997	-0.156068	-0.0347766	-0.0781816	-0.0707608	-0.112568	-0.242709	-0.14857	-0.163345	-0.566952	-0.730261	-0.129939	natural
NE75_2_ATTTGTTGTCGACGGCCGCTAATA	Neuroectoderm	0.681241	-0.214377	-0.0336209	-0.105168	-0.0673561	-0.104372	-0.255787	-0.143341	-0.157853	1.2753	-0.768504	-0.125405	natural
NE75_2_CAACGCAGTCGACGGCTTATAGCC	Epiblast	1.19163	-0.128158	-0.0353297	-0.0652645	-0.0723905	-0.11649	-0.236449	-0.151072	-0.165974	-0.547181	-0.711956	-0.13211	natural
NE75_2_CAAGGAATTCGACGGCCTCCGCAT	Epiblast	2.01937	-0.283561	-0.0322497	-0.137188	-0.0633163	-0.0946478	-0.271304	-0.137138	-0.151337	-0.657267	-0.813881	-0.120024	natural
NE75_2_CAAGGGTTTCGACGGCCCCGAATG	Epiblast	1.67066	-0.128158	-0.0353297	-0.0652645	-0.0723905	-0.11649	-0.236449	-0.151072	-0.165974	-0.547181	-0.711956	-0.13211	natural
NE75_2_CAAGGGTTTCGACGGCGTCTCTCT	Epiblast	1.92591	-0.132351	-0.0352466	-0.0672051	-0.0721457	-0.115901	-0.23739	-0.150696	-0.165579	-0.550151	-0.714706	-0.131784	natural
NE75_2_CAAGGTACTCGACGGCACATCTAT	Epiblast	1.90088	-0.165633	-0.034587	-0.0826086	-0.0702023	-0.111223	-0.244854	-0.147712	-0.162444	-0.573728	-0.736535	-0.129195	natural
NE75_2_CAATCTAGTCGACGGCCACGGACT	Epiblast	2.40634	-0.191315	-0.034078	-0.0944947	-0.0687027	-0.107613	-0.250614	-0.145409	-0.160025	-0.591921	-0.753379	-0.127198	natural
NE75_2_CACAACCTTCGACGGCCTCCGCAT	Epiblast	1.72298	-0.225776	-0.0333949	-0.110444	-0.0666905	-0.10277	-0.258343	-0.142319	-0.156779	-0.616333	0.872179	-0.124518	natural
NE75_2_CACAACCTTCGACGGCGACAAAGG	Epiblast	2.32077	-0.219749	-0.0335144	-0.107654	-0.0670424	-0.103617	-0.256992	-0.14286	-0.157347	-0.612063	1.41899	-0.124987	natural
NE75_2_CACTAACCTCGACGGCGCAACCTG	Epiblast	1.96819	-0.180702	-0.0342883	-0.0895826	-0.0693224	-0.109105	-0.248234	-0.146361	-0.161025	-0.584402	1.0752	-0.128024	natural
NE75_2_CACTAACCTCGACGGCTAGAAATG	Epiblast	2.68879	-0.156854	-0.034761	-0.0785454	-0.0707149	-0.112457	-0.242885	-0.148499	-0.163271	-0.567509	1.20505	-0.129878	natural
NE75_2_CAGACTCGTCGACGGCCAGTTTGC	Epiblast	1.39657	-0.168123	-0.0345376	-0.0837608	-0.0700569	-0.110873	-0.245413	-0.147489	-0.16221	-0.575492	1.14129	-0.129002	natural
NE75_2_CAGACTCGTCGACGGCCGACTCCT	Epiblast	2.0403	-0.144799	-0.0349999	-0.0729662	-0.0714188	-0.114151	-0.240182	-0.14958	-0.164407	-0.558969	-0.72287	-0.130816	natural
NE75_2_CAGACTCGTCGACGGCCGAGTCTG	Epiblast	2.23552	-0.176509	-0.0343714	-0.087642	-0.0695673	-0.109694	5.20543	-0.146737	-0.16142	-0.581432	-0.743668	-0.12835	natural
NE75_2_CAGACTCGTCGACGGCGCCTCTTT	Notochord	-0.704748	6.53754	-0.034709	-0.0797583	-0.0705619	-0.112089	-0.243473	-0.148264	-0.163024	-0.569365	-0.732495	-0.129674	natural
NE75_2_CAGACTCGTCGACGGCTCGACGGT	Epiblast	1.19557	-0.127634	-0.0353401	-0.0650219	-0.0724211	-0.116564	-0.236332	-0.151119	-0.166023	-0.54681	-0.711612	-0.132151	natural
NE75_2_CAGACTCGTCGACGGCTGGTTTCT	Epiblast	2.27333	-0.229052	-0.03333	-0.11196	-0.0664992	-0.102309	5.42736	-0.142025	-0.156471	-0.618653	-0.77813	-0.124263	natural
NE75_2_CAGATGGGTCGACGGCCGCTAGTC	Epiblast	1.4103	-0.165895	-0.0345818	-0.0827298	-0.070187	-0.111186	-0.244913	-0.147689	-0.16242	-0.573914	-0.736706	-0.129175	natural
NE75_2_CAGGTTGCTCGACGGCGGAAACAG	Epiblast	1.00548	-0.155281	-0.0347922	-0.0778177	-0.0708068	-0.112678	-0.242533	-0.14864	-0.163419	-0.566395	-0.729745	-0.13	natural
NE75_2_CATGCTGCTCGACGGCCGTAGAAG	Epiblast	-0.669357	-0.138509	-0.0351246	-0.0700553	-0.0717861	-0.115035	4.44422	-0.150144	-0.164999	-0.554514	-0.718745	-0.131305	natural
NE75_2_CATGCTGCTCGACGGCTAGTCGCA	Epiblast	2.18702	-0.184633	-0.0342104	-0.0914019	-0.0690929	-0.108553	-0.249116	-0.146008	-0.160655	-0.587187	-0.748996	-0.127718	natural
NE75_2_CATTCATTTCGACGGCACTGAGTT	Epiblast	2.24051	-0.207432	-0.0337585	-0.101954	-0.0677616	-0.105348	-0.254229	-0.143964	-0.158507	-0.603338	-0.763949	-0.125945	natural
NE75_2_CATTCATTTCGACGGCAGAGACTA	Epiblast	1.69798	-0.165371	-0.0345922	-0.0824873	-0.0702176	-0.11126	-0.244796	-0.147735	-0.162469	-0.573542	-0.736363	-0.129216	natural
NE75_2_CATTCATTTCGACGGCCTTCGATT	Epiblast	1.39336	-0.168647	-0.0345273	-0.0840034	-0.0700263	-0.1108	-0.24553	-0.147442	-0.16216	-0.575863	-0.738511	-0.128961	natural
NE75_2_CCACCTCTTCGACGGCCAAGTCAT	Epiblast	2.40389	-0.178736	-0.0343273	-0.0886729	-0.0694372	-0.109381	-0.247793	-0.146537	-0.16121	-0.58301	-0.745129	-0.128176	natural
NE75_2_CCACGTTGTCGACGGCCATCGCAG	Epiblast	1.5991	-0.218963	-0.03353	-0.107291	-0.0670883	-0.103727	-0.256815	-0.14293	-0.157421	-0.611506	-0.771512	-0.125048	natural
NE75_2_CCAGACAGTCGACGGCCAGACCAT	Epiblast	2.682	-0.137199	-0.0351505	-0.0694489	-0.0718626	-0.11522	4.46281	-0.150262	-0.165123	-0.553586	-0.717886	-0.131407	natural
NE75_2_CCAGCGAATCGACGGCTACCAGGC	Epiblast	1.50557	-0.19826	-0.0339403	-0.0977088	-0.0682972	-0.106637	-0.252172	-0.144786	-0.159371	-0.59684	2.07165	-0.126658	natural
NE75_2_CCAGCGAATCGACGGCTGATAACA	Epiblast	1.05364	-0.147813	-0.0349402	-0.074361	-0.0712429	-0.113728	-0.240858	-0.14931	-0.164123	-0.561104	-0.724847	-0.130581	natural
NE75_2_CCATATGATCGACGGCCGAGTCTG	Epiblast	2.39257	5.18518	-0.0348545	-0.0763623	-0.0709904	-0.11312	-0.241827	-0.148922	-0.163716	-0.564167	-0.727683	-0.130245	natural
NE75_2_CCATATGATCGACGGCGACAAAGG	Epiblast	2.14837	-0.208742	-0.0337326	-0.10256	-0.0676851	-0.105164	-0.254523	-0.143847	-0.158384	-0.604266	0.943581	-0.125843	natural
NE75_2_CCATATGATCGACGGCGCATGGGT	Epiblast	1.51718	-0.149385	-0.034909	-0.0750887	-0.071151	-0.113507	-0.24121	-0.149169	-0.163975	-0.562218	-0.725878	-0.130459	natural
NE75_2_CCATCCACTCGACGGCCGGACAAC	Epiblast	-0.722001	-0.169695	-0.0345065	-0.0844885	-0.0699651	-0.110652	-0.245765	-0.147348	-0.162062	-0.576605	1.6681	-0.12888	natural
NE75_2_CCATCGTCTCGACGGCCCCAAGCA	Epiblast	2.0516	-0.167074	-0.0345584	-0.0832756	-0.0701182	-0.111021	-0.245178	-0.147583	-0.162309	-0.574749	-0.73748	-0.129083	natural
NE75_2_CCATGCATTCGACGGCCCAACCGT	Epiblast	2.40162	-0.165371	-0.0345922	-0.0824873	-0.0702176	-0.11126	-0.244796	-0.147735	-0.162469	-0.573542	-0.736363	-0.129216	natural
NE75_2_CCATGCATTCGACGGCCCCTTCAG	Epiblast	2.2609	-0.136544	-0.0351635	-0.0691457	-0.0719009	-0.115312	-0.23833	-0.15032	-0.165184	-0.553122	1.33329	-0.131458	natural
NE75_2_CCATGCATTCGACGGCGCCAAGAT	Neuroectoderm	-0.680195	-0.14493	-0.0349973	-0.0730269	-0.0714112	-0.114133	4.35599	-0.149568	-0.164394	-0.559062	1.27802	-0.130805	natural
NE75_2_CCATGCATTCGACGGCTCCAGTCC	Epiblast	2.32579	-0.145716	-0.0349817	-0.0733907	-0.0713653	-0.114022	5.59022	-0.149498	-0.16432	-0.559619	-0.723472	-0.130744	natural
NE75_2_CCCGTAAGTCGACGGCCGCTCTCA	Epiblast	2.47398	-0.126062	-0.0353713	-0.0642942	-0.072513	-0.116785	-0.235979	-0.15126	-0.166172	-0.545696	-0.710581	-0.132273	natural
NE75_2_CCCGTAAGTCGACGGCGAGAATTG	Epiblast	1.95657	-0.182667	-0.0342494	-0.0904922	-0.0692077	-0.108829	-0.248675	-0.146185	-0.16084	-0.585795	-0.747707	-0.127871	natural
NE75_2_CCCGTAAGTCGACGGCGGAATAGA	Epiblast	1.60253	-0.181095	-0.0342805	-0.0897645	-0.0692995	-0.10905	-0.248322	-0.146326	-0.160988	-0.584681	-0.746676	-0.127993	natural
NE75_2_CCCGTTCTTCGACGGCTCCCTGAT	Epiblast	1.47516	-0.203894	-0.0338287	-0.100317	-0.0679682	-0.105845	-0.253436	-0.144281	-0.15884	-0.600832	-0.761629	-0.12622	natural
NE75_2_CCCTCTTGTCGACGGCCGCTAATA	Notochord	-0.751641	7.01646	-0.0341585	9.6336	-0.0689399	-0.108184	3.86963	-0.145773	-0.160408	-0.589043	1.04265	-0.127514	natural
NE75_2_CCCTGTTTTCGACGGCACGGTAGC	Epiblast	1.5578	-0.143489	-0.0350259	-0.0723598	-0.0714954	-0.114336	4.37539	-0.149698	-0.16453	-0.558041	-0.722011	-0.130918	natural
NE75_2_CCCTGTTTTCGACGGCGAGTTCAC	Epiblast	2.43427	-0.173757	-0.034426	-0.0863685	-0.0697279	-0.110081	-0.246676	-0.146984	-0.161679	-0.579483	-0.741863	-0.128564	natural
NE75_2_CCCTTGCATCGACGGCCTTCAGGT	Epiblast	1.74593	-0.157902	-0.0347402	-0.0790306	-0.0706537	-0.11231	-0.24312	-0.148405	-0.163172	1.58598	-0.731464	-0.129797	natural
NE75_2_CCGACTTTTCGACGGCTCTGTGGT	Neuroectoderm	0.756857	-0.199177	-0.0339221	-0.0981333	-0.0682436	-0.106508	-0.252378	-0.144704	-0.159285	-0.59749	-0.758535	-0.126587	natural
NE75_2_CCGAGATCTCGACGGCAAACAGGG	Epiblast	2.23366	-0.237045	-0.0331716	-0.115659	-0.0660325	-0.101186	3.44013	-0.141309	-0.155718	-0.624316	-0.783372	-0.123642	natural
NE75_2_CCGAGATCTCGACGGCAATGACCC	Epiblast	1.62201	-0.275044	-0.0324185	-0.133246	-0.0638137	-0.0958449	-0.269393	-0.137901	-0.152139	-0.651234	0.692568	-0.120687	natural
NE75_2_CCGAGATCTCGACGGCGTTGTCAT	Epiblast	1.89866	-0.216866	-0.0335715	-0.10632	-0.0672107	-0.104022	-0.256345	-0.143118	-0.157619	-0.610021	0.908819	-0.125211	natural
NE75_2_CCGGAAATTCGACGGCGTCAAAGA	Epiblast	1.96608	-0.311078	-0.0317043	-0.149923	-0.0617096	-0.0907802	-0.277475	-0.13467	-0.148745	-0.67676	0.580224	-0.117884	natural
NE75_2_CCGGAAATTCGACGGCTCACCGAG	Epiblast	1.72974	-0.160392	-0.0346909	-0.0801828	-0.0705084	-0.11196	-0.243679	-0.148182	-0.162938	1.56998	-0.733097	-0.129603	natural
NE75_2_CCGGAAATTCGACGGCTGTCTTTC	Epiblast	2.18772	-0.259975	-0.0327171	-0.126272	-0.0646935	-0.0979629	-0.266014	-0.139253	-0.153558	-0.640559	-0.798411	-0.121859	natural
NE75_2_CCGTAGCTTCGACGGCCACAAGGC	Epiblast	-0.65697	-0.131172	-0.03527	-0.0666593	-0.0722146	-0.116067	-0.237125	-0.150802	-0.16569	-0.549316	-0.713932	-0.131875	natural
NE75_2_CCGTCTTATCGACGGCCACGGACT	Epiblast	1.82823	-0.177426	-0.0343533	-0.0880665	-0.0695137	-0.109566	-0.247499	-0.146655	-0.161334	-0.582082	-0.744269	-0.128278	natural
NE75_2_CCGTCTTATCGACGGCTAACTACT	Epiblast	1.0781	-0.144144	-0.0350129	-0.072663	-0.0714571	-0.114243	-0.240035	-0.149639	-0.164468	-0.558505	-0.72244	-0.130867	natural
NE75_2_CCTACGCTTCGACGGCCATCTCCC	Epiblast	-0.663606	-0.135103	-0.0351921	-0.0684786	-0.071985	-0.115514	-0.238007	-0.15045	-0.16532	-0.552101	-0.716511	-0.13157	natural
NE75_2_CCTACGCTTCGACGGCGTCATATT	Epiblast	2.10915	-0.158164	-0.034735	-0.0791519	-0.0706384	-0.112273	-0.243179	-0.148382	-0.163148	-0.568437	-0.731636	-0.129776	natural
NE75_2_CCTATTTATCGACGGCGTTACGAT	Epiblast	1.66358	-0.129075	-0.0353116	-0.065689	-0.072337	-0.116361	-0.236655	-0.15099	-0.165888	-0.547831	1.38568	-0.132038	natural
NE75_2_CCTATTTATCGACGGCTGGGATTC	Epiblast	2.54932	-0.167598	-0.034548	-0.0835182	-0.0700875	-0.110947	-0.245295	-0.147536	-0.162259	-0.57512	-0.737824	-0.129043	natural
NE75_2_CCTCATGATCGACGGCTTATCTGT	Epiblast	2.00824	-0.149385	-0.034909	-0.0750887	-0.071151	-0.113507	-0.24121	-0.149169	-0.163975	-0.562218	-0.725878	-0.130459	natural
NE75_2_CCTTTGTCTCGACGGCTGCGACAG	Epiblast	-0.749871	-0.186205	-0.0341793	-0.0921296	-0.0690011	-0.108332	-0.249468	-0.145867	-0.160507	-0.588301	-0.750027	-0.127596	natural
NE75_2_CCTTTGTCTCGACGGCTTCCGAGT	Epiblast	1.5523	-0.144275	-0.0350103	-0.0727236	-0.0714494	-0.114225	-0.240064	-0.149627	-0.164456	-0.558598	-0.722526	-0.130856	natural
NE75_2_CGAAACTCTCGACGGCTGGTTTCT	Epiblast	2.25001	-0.190398	-0.0340961	-0.0940702	-0.0687563	-0.107742	-0.250409	-0.145491	-0.160112	-0.591271	1.02745	-0.12727	natural
NE75_2_CGAACCGATCGACGGCATATGCAT	Epiblast	2.2941	-0.167074	-0.0345584	-0.0832756	-0.0701182	-0.111021	-0.245178	-0.147583	-0.162309	-0.574749	1.14703	-0.129083	natural
NE75_2_CGAAGAAGTCGACGGCATCAGCGC	Epiblast	2.72927	-0.186467	-0.0341741	-0.0922509	-0.0689858	-0.108295	-0.249527	-0.145844	-0.160482	-0.588487	-0.750199	-0.127575	natural
NE75_2_CGAAGAAGTCGACGGCCTCAGAAT	Epiblast	2.02572	-0.250148	-0.0329119	-0.121724	-0.0652674	-0.0993441	-0.26381	-0.140134	-0.154484	-0.633598	-0.791966	-0.122623	natural
NE75_2_CGAAGAAGTCGACGGCCTCCGCAT	Epiblast	2.24339	-0.138903	-0.0351168	-0.0702372	-0.0717631	-0.11498	4.43868	-0.150109	-0.164962	-0.554792	-0.719003	-0.131274	natural
NE75_2_CGAGGCTATCGACGGCATTCGACG	Epiblast	1.74077	-0.192494	-0.0340546	-0.0950405	-0.0686338	-0.107448	-0.250879	-0.145303	-0.159914	-0.592756	-0.754152	-0.127106	natural
NE75_2_CGAGGCTATCGACGGCCAAGAGGG	Epiblast	2.12263	-0.21359	-0.0336365	-0.104804	-0.067402	-0.104482	3.62781	-0.143412	-0.157927	-0.6077	0.922674	-0.125466	natural
NE75_2_CGAGGCTATCGACGGCGCCGGATT	Epiblast	1.07721	-0.144275	-0.0350103	-0.0727236	-0.0714494	-0.114225	-0.240064	-0.149627	-0.164456	-0.558598	-0.722526	-0.130856	natural
NE75_2_CGAGGCTATCGACGGCGTTGCACG	Epiblast	1.98024	-0.321822	-0.0314913	-0.154896	-0.0610822	-0.08927	-0.279885	-0.133707	-0.147733	-0.684371	0.549147	6.24732	natural
NE75_2_CGATCCAATCGACGGCCTACCGTT	Epiblast	2.38303	-0.207956	-0.0337481	-0.102196	-0.067731	-0.105274	-0.254347	-0.143917	-0.158458	-0.603709	-0.764293	-0.125904	natural
NE75_2_CGATCCAATCGACGGCGCGTTGCT	Epiblast	2.41248	-0.149254	-0.0349116	-0.0750281	-0.0711587	-0.113525	4.29911	-0.149181	-0.163987	-0.562125	-0.725792	-0.130469	natural
NE75_2_CGATCCAATCGACGGCGGTCTGAC	Notochord	-0.683956	-0.147158	-0.0349532	10	-0.0712811	-0.11382	-0.240711	-0.149369	-0.164185	1.65827	1.26391	-0.130632	natural
NE75_2_CGATGGCATCGACGGCGGCCCTTA	Epiblast	2.62718	-0.133137	-0.035231	-0.0675689	-0.0720998	-0.115791	4.5218	-0.150626	-0.165505	-0.550708	-0.715221	-0.131723	natural
NE75_2_CGATGGCATCGACGGCGGGAACGA	Epiblast	2.29354	-0.182929	-0.0342442	-0.0906135	-0.0691924	-0.108792	-0.248734	-0.146161	-0.160815	-0.58598	-0.747879	-0.12785	natural
NE75_2_CGATGGCATCGACGGCTTGGATCG	Epiblast	2.1197	-0.230756	-0.0332963	-0.112748	-0.0663997	-0.10207	-0.25946	-0.141873	-0.15631	-0.61986	-0.779247	-0.124131	natural
NE75_2_CGGACTAATCGACGGCGAGCGGTA	Epiblast	1.55964	-0.143227	-0.0350311	-0.0722385	-0.0715107	-0.114372	-0.239829	-0.149721	-0.164555	-0.557856	-0.721839	-0.130938	natural
NE75_2_CGGTGAGTTCGACGGCAGAAGTTA	Epiblast	2.27572	-0.152923	-0.0348389	-0.0767261	-0.0709445	-0.11301	-0.242004	-0.148852	-0.163641	-0.564724	-0.728198	-0.130184	natural
NE75_2_CGGTGAGTTCGACGGCCCCGAATG	Epiblast	0.889206	-0.174674	-0.0344078	-0.086793	-0.0696744	-0.109952	-0.246882	-0.146901	-0.161593	-0.580133	1.10625	-0.128492	natural
NE75_2_CGGTGAGTTCGACGGCGGAAACAG	Epiblast	1.86567	-0.140475	-0.0350856	-0.070965	-0.0716713	-0.114759	4.41671	-0.149968	-0.164814	-0.555906	-0.720034	-0.131152	natural
NE75_2_CGTACCGATCGACGGCACTAGGAT	Epiblast	1.94308	-0.159081	-0.0347168	-0.0795764	-0.0705849	-0.112144	-0.243385	-0.148299	-0.163061	-0.569087	-0.732238	-0.129705	natural
NE75_2_CGTACCGATCGACGGCGCCAAGAT	Epiblast	1.20548	-0.126324	-0.0353661	10	-0.0724976	-0.116748	-0.236038	-0.151237	-0.166147	-0.545882	-0.710753	-0.132252	natural
NE75_2_CGTGCAACTCGACGGCTTGATCTA	Epiblast	1.05106	-0.148206	-0.0349324	-0.0745429	-0.0712199	-0.113673	-0.240946	-0.149275	-0.164086	-0.561383	-0.725105	-0.130551	natural
NE75_2_CGTGGGATTCGACGGCCAGACCAT	Epiblast	1.34927	-0.175984	-0.0343818	-0.0873994	-0.0695979	-0.109768	-0.247176	-0.146784	-0.161469	-0.581061	-0.743324	-0.12839	natural
NE75_2_CGTGGGATTCGACGGCCCCATCTG	Epiblast	1.90065	-0.342001	-0.0310914	-0.164235	-0.0599039	-0.0864338	2.80634	-0.131898	-0.145832	-0.698665	0.49336	-0.11548	natural
NE75_2_CGTGGGATTCGACGGCCTTGGTGT	Epiblast	2.2991	-0.166288	-0.034574	-0.0829118	-0.0701641	-0.111131	4.09244	-0.147653	-0.162383	-0.574192	-0.736964	-0.129144	natural
NE75_2_CGTGGGATTCGACGGCGAGAATTG	Epiblast	-0.69767	-0.155281	-0.0347922	-0.0778177	-0.0708068	-0.112678	-0.242533	-0.14864	-0.163419	-0.566395	-0.729745	-0.13	natural
NE75_2_CGTGGGATTCGACGGCGTTACGAT	Neuroectoderm	2.51854	-0.234424	-0.0332235	-0.114447	-0.0661855	-0.101554	3.46	-0.141544	-0.155965	-0.622459	-0.781653	-0.123846	natural
NE75_2_CGTGTACATCGACGGCACCTTCTT	Epiblast	2.48033	-0.178736	-0.0343273	-0.0886729	-0.0694372	-0.109381	-0.247793	-0.146537	-0.16121	-0.58301	1.08521	-0.128176	natural
NE75_2_CGTGTACATCGACGGCAGCTATGA	Notochord	0.865434	3.8199	-0.0324418	8.02417	-0.0638825	-0.0960107	-0.269129	-0.138007	-0.15225	-0.650398	1.92709	-0.120778	natural
NE75_2_CGTGTACATCGACGGCCGGACAAC	Epiblast	1.83624	-0.273079	-0.0324574	-0.132336	-0.0639284	-0.0961212	-0.268952	-0.138078	-0.152324	-0.649841	-0.807005	-0.12084	natural
NE75_2_CGTTGCCTTCGACGGCAATGAATG	Epiblast	1.25381	-0.192756	-0.0340494	-0.0951618	-0.0686185	-0.107411	-0.250938	-0.14528	-0.15989	-0.592942	-0.754324	-0.127086	natural
NE75_2_CGTTTCGTTCGACGGCATTTCCGG	Epiblast	1.03651	-0.150433	-0.0348882	-0.0755739	-0.0710898	-0.113359	-0.241445	-0.149075	-0.163876	-0.562961	-0.726566	-0.130378	natural
NE75_2_CGTTTCGTTCGACGGCCGTGGATA	Epiblast	1.82198	-0.146633	-0.0349636	-0.0738152	-0.0713117	-0.113894	-0.240593	-0.149416	-0.164234	-0.560269	-0.724073	-0.130673	natural
NE75_2_CGTTTCGTTCGACGGCCTTCTGGA	Epiblast	2.88226	-0.154233	-0.0348129	-0.0773326	-0.070868	-0.112825	-0.242298	-0.148734	-0.163518	-0.565653	-0.729058	-0.130082	natural
NE75_2_CGTTTCGTTCGACGGCTACAAACT	Epiblast	2.45105	-0.248314	-0.0329483	-0.120875	-0.0653745	-0.099602	-0.263398	-0.140298	-0.154657	-0.632298	-0.790763	-0.122766	natural
NE75_2_CGTTTCGTTCGACGGCTACCAGGC	Notochord	0.908049	4.902	-0.0344727	-0.0852769	-0.0698657	-0.110413	-0.246147	-0.147195	-0.161901	-0.577812	-0.740316	-0.128747	natural
NE75_2_CTACGGGATCGACGGCCAGATTAC	Epiblast	2.30482	-0.130779	-0.0352778	-0.0664773	-0.0722375	-0.116122	-0.237037	-0.150837	-0.165727	-0.549037	-0.713675	-0.131906	natural
NE75_2_CTAGACTATCGACGGCGCTTACCT	Epiblast	1.92306	-0.188432	-0.0341351	-0.0931606	-0.068871	-0.108019	-0.249968	-0.145668	-0.160297	-0.589879	-0.751488	-0.127422	natural
NE75_2_CTAGCACGTCGACGGCACTTCAAT	Epiblast	1.95966	-0.182143	-0.0342598	-0.0902497	-0.0692383	-0.108903	-0.248557	-0.146232	-0.160889	-0.585423	-0.747363	-0.127912	natural
NE75_2_CTAGCACGTCGACGGCGCGCATTC	Epiblast	2.1301	-0.155019	-0.0347973	-0.0776964	-0.070822	-0.112715	-0.242474	-0.148664	-0.163444	-0.566209	-0.729573	-0.130021	natural
NE75_2_CTAGCACGTCGACGGCGTAACGTT	Epiblast	2.25097	-0.156592	-0.0347662	-0.0784241	-0.0707302	-0.112494	-0.242827	-0.148523	-0.163296	-0.567323	-0.730605	-0.129899	natural
NE75_2_CTAGCACGTCGACGGCTTAAGCGT	Epiblast	1.5987	-0.18175	-0.0342676	-0.0900677	-0.0692612	-0.108958	-0.248469	-0.146267	-0.160926	-0.585145	-0.747105	-0.127942	natural
NE75_2_CTCACATCTCGACGGCATTCCTTG	Epiblast	1.89261	-0.166943	-0.034561	-0.083215	-0.0701258	-0.111039	-0.245148	-0.147595	-0.162321	-0.574656	-0.737394	-0.129094	natural
NE75_2_CTCACATCTCGACGGCCAGATTAC	Epiblast	2.30552	-0.148599	-0.0349246	-0.0747249	-0.071197	-0.113617	-0.241034	-0.149239	-0.164049	1.64825	-0.725362	-0.13052	natural
NE75_2_CTCACATCTCGACGGCGTGGATGG	Epiblast	2.13125	-0.194329	-0.0340182	-0.0958895	-0.0685267	-0.10719	-0.25129	-0.145139	-0.159741	-0.594056	-0.755355	-0.126964	natural
NE75_2_CTCCCAAATCGACGGCAGAGACTA	Surface ectoderm	0.956131	-0.163274	-0.0346337	-0.081517	-0.07034	-0.111555	-0.244325	-0.147924	-0.162666	-0.572057	-0.734988	-0.129379	natural
NE75_2_CTCCCAAATCGACGGCCAATACTT	Epiblast	-0.663163	-0.134841	-0.0351973	-0.0683573	-0.0720003	-0.115551	-0.237948	-0.150473	-0.165345	-0.551915	-0.716339	-0.13159	natural
NE75_2_CTCCCAAATCGACGGCGAGCGGTA	Epiblast	1.92603	-0.161702	-0.0346649	-0.0807893	-0.0704319	-0.111776	-0.243973	-0.148064	-0.162815	-0.570943	-0.733956	-0.129501	natural
NE75_2_CTCCCAAATCGACGGCGTCTCTCT	Epiblast	2.00733	-0.149516	-0.0349064	-0.0751494	-0.0711434	-0.113488	-0.24124	-0.149157	-0.163962	-0.562311	-0.725964	-0.130449	natural
NE75_2_CTCCCAAATCGACGGCTATTGCCT	Epiblast	2.4092	-0.164192	-0.0346156	-0.0819415	-0.0702865	-0.111426	-0.244531	-0.147841	-0.16258	-0.572707	-0.735589	-0.129308	natural
NE75_2_CTCCCAAATCGACGGCTTATCTGT	Epiblast	2.39994	-0.165633	-0.034587	-0.0826086	-0.0702023	-0.111223	-0.244854	-0.147712	-0.162444	-0.573728	-0.736535	-0.129195	natural
NE75_2_CTCCTCCATCGACGGCTAACCCGT	Epiblast	1.8204	-0.178736	-0.0343273	-0.0886729	-0.0694372	-0.109381	-0.247793	-0.146537	-0.16121	-0.58301	-0.745129	-0.128176	natural
NE75_2_CTCTGCGTTCGACGGCATTCCTTG	Epiblast	1.3699	-0.224335	-0.0334235	-0.109777	-0.0667746	-0.102972	-0.25802	-0.142448	-0.156915	-0.615312	-0.775036	-0.12463	natural
NE75_2_CTCTGCGTTCGACGGCTAACTACT	Epiblast	2.0821	-0.183584	-0.0342312	-0.0909167	-0.0691541	-0.1087	-0.24888	-0.146102	-0.160753	-0.586444	1.06073	-0.127799	natural
NE75_2_CTGAAGGGTCGACGGCAAACTGGT	Epiblast	-0.725319	-0.17166	-0.0344675	-0.0853982	-0.0698504	-0.110376	-0.246206	-0.147172	-0.161877	-0.577998	-0.740488	-0.128727	natural
NE75_2_CTGAAGGGTCGACGGCGGCATGCT	Epiblast	1.08518	-0.143096	-0.0350337	-0.0721779	-0.0715183	-0.114391	-0.2398	-0.149733	-0.164567	-0.557763	-0.721753	-0.130948	natural
NE75_2_CTGAGCGTTCGACGGCCGGAATTT	Epiblast	0.989881	-0.157771	-0.0347428	-0.0789699	-0.0706614	-0.112328	-0.243091	-0.148417	-0.163185	1.58683	1.73826	-0.129807	natural
NE75_2_CTGAGCGTTCGACGGCTACGTGCT	Epiblast	2.2891	-0.250672	-0.0329015	-0.121966	-0.0652368	-0.0992705	-0.263927	-0.140087	-0.154434	-0.633969	-0.79231	-0.122582	natural
NE75_2_CTGCGATGTCGACGGCATGTTGGC	Epiblast	0.929517	-0.167729	-0.0345454	-0.0835789	-0.0700799	-0.110928	-0.245324	-0.147524	-0.162247	-0.575213	-0.73791	-0.129032	natural
NE75_2_CTGCTAGATCGACGGCATGGGCAC	Epiblast	1.49608	-0.15253	-0.0348467	-0.0765442	10	-0.113065	-0.241916	-0.148887	-0.163679	-0.564446	-0.727941	-0.130214	natural
NE75_2_CTGCTAGATCGACGGCATTGGGCC	Epiblast	1.29621	-0.185157	-0.0342	-0.0916445	-0.0690623	-0.108479	-0.249233	-0.145961	-0.160605	-0.587558	-0.74934	8.13554	natural
NE75_2_CTGGAACATCGACGGCTGGCCTGT	Epiblast	1.50483	-0.15122	-0.0348727	-0.0759378	-0.0710439	-0.113249	-0.241622	-0.149004	-0.163802	-0.563518	-0.727081	-0.130316	natural
NE75_2_CTGGGTATTCGACGGCCCACATTA	Epiblast	2.14908	-0.208611	-0.0337352	-0.1025	-0.0676928	-0.105182	-0.254494	-0.143858	-0.158396	-0.604173	-0.764723	-0.125853	natural
NE75_2_CTGTCGCATCGACGGCGGTTTCTC	Epiblast	2.43998	-0.159474	-0.034709	-0.0797583	-0.0705619	-0.112089	-0.243473	-0.148264	-0.163024	-0.569365	-0.732495	-0.129674	natural
NE75_2_CTGTCGCATCGACGGCGTACCTTG	Notochord	1.07018	-0.145323	-0.0349895	10	-0.0713882	-0.114078	-0.240299	-0.149533	-0.164357	1.67117	-0.723214	-0.130775	natural
NE75_2_CTGTCGCATCGACGGCTGCCTCAC	Epiblast	2.55369	-0.244776	-0.0330184	-0.119237	-0.0655811	-0.100099	-0.262605	-0.140616	-0.15499	-0.629792	0.798681	-0.123041	natural
NE75_2_CTGTTAAATCGACGGCGGGCCAAT	Epiblast	2.03364	-0.19197	-0.034065	-0.094798	-0.0686645	-0.107521	-0.250761	-0.14535	-0.159964	1.38705	-0.753808	-0.127147	natural
NE75_2_CTGTTGTGTCGACGGCGGGAACGA	Epiblast	1.96674	-0.204025	-0.0338261	-0.100377	-0.0679605	-0.105827	-0.253465	-0.144269	-0.158828	-0.600925	0.964403	-0.12621	natural
NE75_2_CTTAGGCCTCGACGGCCGTATCGG	Epiblast	2.62765	-0.204418	-0.0338183	-0.100559	-0.0679376	-0.105772	-0.253553	-0.144234	-0.158791	-0.601203	-0.761973	-0.126179	natural
NE75_2_CTTAGGCCTCGACGGCTGCCATCG	Epiblast	1.64859	-0.173364	-0.0344338	-0.0861865	-0.0697509	-0.110136	4.01374	-0.147019	-0.161716	-0.579204	-0.741605	-0.128594	natural
NE75_2_CTTAGTGTTCGACGGCAAACTCGA	Epiblast	2.07899	-0.203763	-0.0338313	-0.100256	-0.0679759	-0.105864	-0.253406	-0.144293	-0.158853	-0.600739	-0.761543	-0.12623	natural
NE75_2_CTTAGTGTTCGACGGCCGCTAGTC	Epiblast	2.53537	-0.181095	-0.0342805	-0.0897645	-0.0692995	-0.10905	3.93193	-0.146326	-0.160988	-0.584681	-0.746676	-0.127993	natural
NE75_2_CTTAGTGTTCGACGGCTCTCAACC	Epiblast	1.53596	-0.146633	-0.0349636	-0.0738152	-0.0713117	-0.113894	-0.240593	-0.149416	-0.164234	-0.560269	1.26721	-0.130673	natural
NE75_2_CTTAGTGTTCGACGGCTTCACATA	Epiblast	1.61124	-0.303347	-0.0318575	-0.146345	-0.062161	-0.0918668	-0.275741	-0.135364	-0.149473	-0.671283	-0.826857	-0.118486	natural
NE75_2_CTTTATCCTCGACGGCCGGGCTTT	Epiblast	2.29573	-0.282382	-0.032273	-0.136642	-0.0633852	-0.0948135	-0.271039	-0.137243	-0.151448	-0.656432	-0.813107	-0.120116	natural
NE75_2_CTTTATCCTCGACGGCCTACGAGC	Epiblast	2.50743	-0.185812	-0.034187	-0.0919477	-0.0690241	-0.108387	-0.24938	-0.145903	-0.160544	-0.588023	-0.749769	-0.127626	natural
NE75_2_CTTTATCCTCGACGGCCTGAGTGC	Epiblast	2.0456	-0.245955	-0.032995	-0.119783	-0.0655122	-0.0999335	3.37446	-0.14051	-0.154879	-0.630627	0.794309	7.13731	natural
NE75_2_CTTTATCCTCGACGGCTCACGTTT	Epiblast	2.45212	-0.183453	-0.0342338	-0.0908561	-0.0691618	-0.108718	-0.248851	-0.146114	-0.160766	-0.586352	-0.748222	-0.12781	natural
NE75_2_CTTTCACTTCGACGGCAGAGGTGG	Epiblast	2.27757	-0.169695	-0.0345065	-0.0844885	-0.0699651	-0.110652	-0.245765	-0.147348	-0.162062	-0.576605	-0.739199	-0.12888	natural
NE75_2_GAAAGACATCGACGGCTTCGTTCC	Epiblast	-0.743457	-0.182405	-0.0342546	-0.090371	-0.069223	-0.108866	-0.248616	-0.146208	-0.160865	-0.585609	-0.747535	-0.127891	natural
NE75_2_GAATGCGCTCGACGGCATGGAAAT	Epiblast	1.62299	-0.134448	-0.0352051	-0.0681754	-0.0720233	-0.115606	-0.23786	-0.150508	-0.165382	-0.551636	-0.716081	-0.131621	natural
NE75_2_GACACAAATCGACGGCCGTACCTA	Epiblast	1.56173	-0.18817	-0.0341403	-0.0930393	-0.0688863	-0.108055	-0.249909	-0.145691	-0.160322	-0.589693	-0.751316	-0.127443	natural
NE75_2_GACTAGCGTCGACGGCAGCAGAAC	Epiblast	1.49521	-0.152661	-0.0348441	-0.0766048	-0.0709598	-0.113046	4.25564	7.16714	-0.163666	-0.564539	-0.728027	-0.130204	natural
NE75_2_GACTAGCGTCGACGGCTCCAGTCC	Notochord	-0.690149	-0.150826	-0.0348805	-0.0757558	-0.0710669	-0.113304	-0.241533	-0.14904	-0.163839	-0.563239	1.24117	-0.130347	natural
NE75_2_GAGAAACCTCGACGGCGGTTAGTG	Epiblast	1.05971	5.26918	-0.0349584	-0.0739365	-0.0712964	-0.113857	-0.240652	-0.149392	-0.164209	-0.560454	-0.724245	-0.130653	natural
NE75_2_GAGAAACCTCGACGGCGTCTCTCT	Epiblast	2.52544	-0.159474	-0.034709	-0.0797583	-0.0705619	-0.112089	-0.243473	-0.148264	-0.163024	-0.569365	-0.732495	-0.129674	natural
NE75_2_GAGAAACCTCGACGGCTGGTTTCT	Epiblast	1.89832	-0.13602	-0.0351739	-0.0689031	-0.0719315	-0.115385	-0.238213	-0.150367	-0.165234	-0.55275	-0.717112	-0.131498	natural
NE75_2_GAGCGGAATCGACGGCTGTTTGAG	Epiblast	1.62104	-0.13471	-0.0351999	-0.0682967	-0.072008	-0.11557	-0.237919	-0.150485	-0.165357	-0.551822	-0.716253	-0.1316	natural
NE75_2_GAGCGGAATCGACGGCTTGGATCG	Epiblast	2.24207	-0.260762	-0.0327015	-0.126636	-0.0646476	-0.0978523	3.27127	-0.139182	-0.153484	-0.641116	-0.798927	-0.121797	natural
NE75_2_GAGGAGTGTCGACGGCTGATGCCC	Epiblast	1.90362	-0.191839	-0.0340676	-0.0947373	-0.0686721	-0.10754	-0.250732	-0.145362	-0.159976	-0.592292	-0.753723	-0.127157	natural
NE75_2_GAGGGTCATCGACGGCAGTGATGC	Epiblast	1.84483	-0.174674	-0.0344078	-0.086793	-0.0696744	-0.109952	-0.246882	-0.146901	-0.161593	-0.580133	-0.742464	-0.128492	natural
NE75_2_GAGGGTCATCGACGGCCATCTCCC	Neuroectoderm	2.08972	-0.201798	-0.0338702	-0.0993462	-0.0680906	-0.10614	-0.252965	-0.144469	-0.159038	-0.599347	-0.760254	-0.126383	natural
NE75_2_GAGGGTCATCGACGGCCCTATTCA	Epiblast	2.20637	-0.181357	-0.0342753	-0.0898858	-0.0692842	-0.109013	-0.248381	-0.146302	-0.160963	-0.584866	1.07189	-0.127973	natural
NE75_2_GAGGGTCATCGACGGCCTCGCGTA	Epiblast	2.44516	-0.184633	-0.0342104	-0.0914019	-0.0690929	-0.108553	-0.249116	-0.146008	-0.160655	-0.587187	-0.748996	-0.127718	natural
NE75_2_GAGTGTACTCGACGGCACCACGCT	Epiblast	2.53694	-0.180833	-0.0342857	-0.0896432	-0.0693148	-0.109087	-0.248263	-0.146349	-0.161013	-0.584495	-0.746504	-0.128013	natural
NE75_2_GAGTGTACTCGACGGCACGTATAC	Epiblast	1.83374	-0.176509	-0.0343714	-0.087642	-0.0695673	-0.109694	-0.247293	-0.146737	-0.16142	-0.581432	-0.743668	-0.12835	natural
NE75_2_GAGTGTACTCGACGGCCGTATTTC	Epiblast	1.07721	-0.144275	-0.0350103	-0.0727236	-0.0714494	-0.114225	-0.240064	-0.149627	-0.164456	-0.558598	-0.722526	-0.130856	natural
NE75_2_GAGTGTACTCGACGGCGCCAAGAT	Epiblast	1.15875	-0.132613	-0.0352414	-0.0673263	-0.0721304	-0.115864	-0.237449	-0.150673	-0.165554	-0.550337	-0.714878	-0.131763	natural
NE75_2_GATACGCATCGACGGCCTTCAGGT	Epiblast	2.14539	-0.225645	-0.0333975	-0.110383	-0.0666981	-0.102788	-0.258314	-0.142331	-0.156792	-0.61624	-0.775895	-0.124528	natural
NE75_2_GATGCAGATCGACGGCTTCGCTGG	Epiblast	2.024	-0.193674	-0.0340312	-0.0955863	-0.068565	-0.107282	-0.251143	-0.145198	-0.159803	1.3781	-0.754926	-0.127015	natural
NE75_2_GATGGTTATCGACGGCCAATTAGT	Epiblast	2.40152	-0.135365	-0.0351869	-0.0685999	-0.0719697	-0.115477	-0.238066	-0.150426	-0.165295	-0.552286	-0.716682	-0.131549	natural
NE75_2_GATGTGGCTCGACGGCGACAGATA	Neuroectoderm	-0.694794	-0.153578	-0.0348259	-0.0770293	-0.0709062	-0.112917	-0.242151	-0.148793	-0.16358	1.61442	-0.728628	-0.130133	natural
NE75_2_GATGTGGCTCGACGGCTCCAGGGA	Epiblast	1.4406	-0.210446	-0.0336988	-0.103349	-0.0675856	-0.104924	-0.254905	-0.143694	-0.158223	-0.605473	-0.765926	-0.12571	natural
NE75_2_GATGTGGCTCGACGGCTTGATCTA	Epiblast	2.4439	-0.144799	-0.0349999	-0.0729662	-0.0714188	-0.114151	-0.240182	-0.14958	-0.164407	-0.558969	-0.72287	-0.130816	natural
NE75_2_GATTAAAGTCGACGGCCATTTGTT	Epiblast	1.69057	-0.16655	-0.0345688	-0.0830331	-0.0701488	-0.111094	-0.24506	-0.14763	-0.162358	-0.574378	-0.737136	-0.129124	natural
NE75_2_GATTAAAGTCGACGGCCTACGAGC	Epiblast	2.04864	-0.209397	-0.0337196	-0.102864	-0.0676468	-0.105072	-0.25467	-0.143788	-0.158322	-0.60473	-0.765239	-0.125792	natural
NE75_2_GATTACTTTCGACGGCACTTCAAT	Epiblast	1.94823	-0.158295	-0.0347324	-0.0792125	-0.0706308	-0.112254	-0.243209	-0.14837	-0.163135	-0.56853	-0.731722	-0.129766	natural
NE75_2_GATTACTTTCGACGGCCAGACCAT	Epiblast	1.27704	-0.188563	-0.0341325	-0.0932212	-0.0688634	-0.108	-0.249997	-0.145656	-0.160284	-0.589972	-0.751574	-0.127412	natural
NE75_2_GATTTCCCTCGACGGCCTTCAGGT	Epiblast	1.72247	-0.19577	-0.0339897	-0.0965566	-0.0684426	-0.106987	-0.251614	-0.14501	-0.159606	-0.595077	-0.756301	-0.126852	natural
NE75_2_GATTTCCCTCGACGGCGGCCTAAG	Epiblast	2.23134	-0.193674	-0.0340312	-0.0955863	-0.068565	-0.107282	-0.251143	-0.145198	-0.159803	-0.593592	1.54084	-0.127015	natural
NE75_2_GCAAACTGTCGACGGCTCTGCATC	Epiblast	2.34408	-0.174543	-0.0344104	-0.0867323	-0.069682	-0.109971	-0.246853	-0.146913	-0.161605	-0.58004	-0.742379	-0.128503	natural
NE75_2_GCACTCAGTCGACGGCAGGAGCTT	Epiblast	2.58573	-0.150564	-0.0348856	-0.0756345	-0.0710822	-0.113341	-0.241475	-0.149063	-0.163864	-0.563053	1.24277	-0.130367	natural
NE75_2_GCACTCAGTCGACGGCATCTTTGT	Epiblast	2.62659	-0.186205	-0.0341793	-0.0921296	-0.0690011	-0.108332	-0.249468	-0.145867	-0.160507	-0.588301	1.04778	-0.127596	natural
NE75_2_GCACTCAGTCGACGGCCAATACTT	Epiblast	2.75147	-0.198522	-0.0339351	-0.0978301	-0.0682819	-0.1066	-0.252231	-0.144763	-0.159346	-0.597026	-0.758105	-0.126638	natural
NE75_2_GCACTCAGTCGACGGCTCTCAACC	Epiblast	2.23761	-0.139689	-0.0351012	-0.0706011	-0.0717172	-0.11487	-0.239035	-0.150038	-0.164888	-0.555349	1.85571	-0.131213	natural
NE75_2_GCCAAAGCTCGACGGCCTACCGTT	Epiblast	1.86378	-0.140737	-0.0350804	-0.0710863	-0.071656	-0.114722	-0.239271	-0.149944	-0.164789	-0.556092	-0.720206	-0.131132	natural
NE75_2_GCCAACATTCGACGGCTAGTCGCA	Epiblast	2.30788	-0.130386	-0.0352856	-0.0662954	-0.0722605	-0.116177	-0.236949	-0.150873	-0.165764	-0.548759	-0.713417	-0.131937	natural
NE75_2_GCCTGGTATCGACGGCAGCTATGA	Epiblast	1.53596	-0.146633	-0.0349636	-0.0738152	-0.0713117	-0.113894	-0.240593	-0.149416	-0.164234	-0.560269	-0.724073	-0.130673	natural
NE75_2_GCCTTGTGTCGACGGCATATGCAT	Epiblast	1.05364	-0.147813	-0.0349402	-0.074361	-0.0712429	-0.113728	-0.240858	-0.14931	-0.164123	-0.561104	-0.724847	-0.130581	natural
NE75_2_GCCTTGTGTCGACGGCCATACATT	Epiblast	2.12355	-0.17664	-0.0343688	-0.0877026	-0.0695596	-0.109676	-0.247323	-0.146725	-0.161408	-0.581525	-0.743753	-0.128339	natural
NE75_2_GCGCTGATTCGACGGCGGTGGGAT	Epiblast	3.00238	-0.144275	-0.0350103	-0.0727236	-0.0714494	-0.114225	-0.240064	-0.149627	-0.164456	-0.558598	-0.722526	-0.130856	natural
NE75_2_GCGGTAACTCGACGGCCTACCGTT	Epiblast	1.70045	-0.164978	-0.0346	-0.0823053	-0.0702406	-0.111315	-0.244707	-0.147771	-0.162506	-0.573264	-0.736105	-0.129246	natural
NE75_2_GCGTATTCTCGACGGCCGACTCCT	Epiblast	2.25878	-0.268886	-0.0325405	-0.130396	-0.0641733	-0.0967105	-0.268012	-0.138454	-0.152719	-0.646871	-0.804255	-0.121166	natural
NE75_2_GCGTATTCTCGACGGCTCACCGAG	Epiblast	0.74483	5.95699	-0.0338754	-0.0992249	-0.0681059	-0.106177	-0.252907	-0.144493	-0.159063	-0.599161	-0.760082	-0.126403	natural
NE75_2_GCGTGCAATCGACGGCAGCTATGA	Epiblast	2.01589	-0.195115	-0.0340027	-0.0962534	-0.0684808	-0.107079	-0.251467	-0.145068	-0.159667	-0.594613	1.00511	-0.126903	natural
NE75_2_GCTAAGTTTCGACGGCAACCTGAC	Epiblast	2.66612	-0.160261	-0.0346935	-0.0801222	-0.070516	-0.111978	-0.243649	-0.148194	-0.16295	-0.569922	-0.733011	-0.129613	natural
NE75_2_GCTAAGTTTCGACGGCAATCGGGT	Epiblast	0.873606	-0.177426	-0.0343533	-0.0880665	-0.0695137	-0.109566	-0.247499	-0.146655	-0.161334	-0.582082	-0.744269	-0.128278	natural
NE75_2_GCTAAGTTTCGACGGCGCCAAGAT	Notochord	-0.652988	-0.128813	-0.0353168	10	-0.0723523	-0.116398	-0.236596	-0.151014	-0.165912	1.79583	1.93418	-0.132059	natural
NE75_2_GCTAAGTTTCGACGGCGTCCGTAC	Epiblast	2.20326	-0.181881	-0.034265	-0.0901284	-0.0692536	-0.108939	5.14602	-0.146255	-0.160914	-0.585238	1.06925	-0.127932	natural
NE75_2_GCTAAGTTTCGACGGCTAGCTTAT	Epiblast	2.02921	-0.146371	-0.0349687	-0.0736939	-0.071327	-0.11393	-0.240534	-0.149439	-0.164259	-0.560083	-0.723901	-0.130693	natural
NE75_2_GCTACCGTTCGACGGCGACAGATA	Epiblast	1.71878	-0.162095	-0.0346571	-0.0809712	-0.0704089	-0.11172	-0.244061	-0.148029	-0.162778	-0.571222	-0.734214	-0.129471	natural
NE75_2_GCTACCGTTCGACGGCGTGGATGG	Epiblast	2.12484	-0.344884	-0.0310342	-0.165569	-0.0597356	-0.0860286	2.79231	-0.131639	-0.145561	-0.700707	-0.8541	-0.115255	natural
NE75_2_GCTACCGTTCGACGGCTCCGTCCA	Epiblast	2.14355	-0.173364	-0.0344338	-0.0861865	-0.0697509	-0.110136	-0.246588	-0.147019	-0.161716	1.49063	-0.741605	-0.128594	natural
NE75_2_GCTACCGTTCGACGGCTGTGTCCT	Epiblast	1.94965	-0.183846	-0.034226	-0.091038	-0.0691388	-0.108663	-0.248939	-0.146079	-0.160729	-0.58663	-0.74848	-0.127779	natural
NE75_2_GCTATGGGTCGACGGCAGGTTGTG	Epiblast	2.14337	-0.153054	-0.0348363	-0.0767868	-0.0709368	-0.112991	-0.242033	-0.14884	-0.163629	-0.564817	-0.728284	-0.130174	natural
NE75_2_GCTCGTAGTCGACGGCCACAAGGC	Epiblast	1.20158	-0.202453	-0.0338572	-0.0996494	-0.0680524	-0.106048	-0.253112	-0.14441	-0.158976	-0.599811	-0.760684	-0.126332	natural
NE75_2_GCTCGTAGTCGACGGCCTAGACCC	Epiblast	2.07898	-0.139427	-0.0351064	-0.0704798	-0.0717325	-0.114907	-0.238977	-0.150062	-0.164913	-0.555164	-0.719347	-0.131233	natural
NE75_2_GCTCGTAGTCGACGGCTCTCACTT	Epiblast	0.782675	-0.365194	-0.0306317	-0.174969	-0.0585497	-0.083174	-0.289612	-0.129818	-0.143648	-0.715095	0.432942	-0.113676	natural
NE75_2_GGAACGAATCGACGGCCCCTAACC	Epiblast	2.90016	-0.186729	-0.0341689	-0.0923722	-0.0689705	-0.108258	3.87484	-0.14582	-0.160457	-0.588672	-0.750371	-0.127555	natural
NE75_2_GGAACGAATCGACGGCTACTTGTG	Epiblast	1.95688	-0.156985	-0.0347584	-0.0786061	-0.0707073	-0.112439	-0.242915	-0.148487	-0.163259	-0.567602	-0.730862	-0.129868	natural
NE75_2_GGAAGTCCTCGACGGCACGCCATT	Epiblast	2.18946	-0.166026	-0.0345792	-0.0827905	-0.0701794	-0.111168	-0.244942	-0.147677	-0.162407	-0.574006	-0.736792	-0.129165	natural
NE75_2_GGAAGTCCTCGACGGCAGTGAAAG	Epiblast	1.99373	-0.123703	-0.035418	-0.0632026	-0.0726507	-0.117117	-0.23545	-0.151472	-0.166394	-0.544025	-0.709034	-0.132456	natural
NE75_2_GGAAGTCCTCGACGGCCCTACTAG	Epiblast	1.21448	-0.125144	-0.0353895	-0.0638697	-0.0725665	-0.116914	-0.235773	-0.151343	-0.166258	-0.545046	-0.709979	-0.132344	natural
NE75_2_GGAAGTCCTCGACGGCTACGTGCT	Epiblast	2.28876	-0.212673	-0.0336547	-0.10438	-0.0674556	-0.104611	-0.255405	-0.143494	-0.158014	-0.607051	-0.767387	-0.125537	natural
NE75_2_GGACTGGATCGACGGCCGGCTTAC	Epiblast	2.79897	-0.14113	-0.0350726	-0.0712682	-0.0716331	-0.114667	-0.239359	-0.149909	-0.164752	-0.55637	-0.720464	-0.131101	natural
NE75_2_GGACTGGATCGACGGCCGTAGAAG	Epiblast	2.01809	-0.194722	-0.0340104	-0.0960715	-0.0685038	-0.107135	-0.251378	-0.145104	-0.159704	-0.594334	1.00695	-0.126933	natural
NE75_2_GGACTTCTTCGACGGCGGGAAGGT	Epiblast	1.25363	-0.36729	-0.0305902	-0.175939	-0.0584273	-0.0828793	-0.290082	-0.12963	-0.14345	-0.71658	-0.868796	-0.113513	natural
NE75_2_GGACTTCTTCGACGGCGTTGCACG	Epiblast	1.84801	-0.17415	-0.0344182	-0.0865504	-0.069705	-0.110026	4.00523	-0.146948	-0.161642	-0.579761	1.109	-0.128533	natural
NE75_2_GGAGGTTTTCGACGGCATTCCTTG	Epiblast	1.96353	-0.181488	-0.0342727	-0.0899464	-0.0692765	9.70297	-0.24841	-0.14629	-0.160951	-0.584959	-0.746933	-0.127962	natural
NE75_2_GGAGGTTTTCGACGGCCATCTCCC	Epiblast	2.45042	-0.20717	-0.0337637	-0.101833	-0.0677769	-0.105385	-0.25417	-0.143987	-0.158532	-0.603152	-0.763777	-0.125965	natural
NE75_2_GGAGGTTTTCGACGGCCCATTTGA	Epiblast	2.64694	-0.209528	-0.033717	-0.102924	-0.0676392	-0.105053	-0.254699	-0.143776	-0.15831	-0.604823	-0.765324	-0.125782	natural
NE75_2_GGAGTAAGTCGACGGCTGATGCCC	Epiblast	1.53776	-0.146371	-0.0349687	-0.0736939	-0.071327	-0.11393	4.33681	-0.149439	-0.164259	-0.560083	-0.723901	-0.130693	natural
NE75_2_GGCAAGGTTCGACGGCCTGTCTGG	Neuroectoderm	1.17506	-0.130386	-0.0352856	-0.0662954	-0.0722605	-0.116177	-0.236949	-0.150873	-0.165764	-0.548759	1.37625	-0.131937	natural
NE75_2_GGCACTTCTCGACGGCAAAGTCGG	Epiblast	1.8838	-0.137985	-0.035135	-0.0698127	-0.0718167	-0.115109	4.45163	-0.150191	-0.165048	-0.554143	-0.718401	-0.131346	natural
NE75_2_GGCCCAATTCGACGGCTTAAGCGT	Epiblast	2.36414	-0.185419	-0.0341948	-0.0917658	-0.069047	-0.108442	-0.249292	-0.145938	-0.160581	-0.587744	-0.749512	-0.127657	natural
NE75_2_GGGAGATGTCGACGGCACAGCGGA	Epiblast	2.55111	-0.143358	-0.0350285	-0.0722991	-0.071503	-0.114354	-0.239858	-0.149709	-0.164542	-0.557948	-0.721925	-0.130928	natural
NE75_2_GGGAGATGTCGACGGCCTACTTGT	Epiblast	2.37607	-0.138772	-0.0351194	-0.0701766	-0.0717708	-0.114999	-0.23883	-0.150121	-0.164974	-0.5547	-0.718917	-0.131284	natural
NE75_2_GGGAGATGTCGACGGCTGGTTTCT	Epiblast	1.86946	-0.139951	-0.035096	-0.0707224	-0.0717019	-0.114833	-0.239094	-0.150015	-0.164863	-0.555535	-0.71969	-0.131193	natural
NE75_2_GGGATTACTCGACGGCAGCTATGA	Epiblast	1.93623	-0.16013	-0.0346961	-0.0800615	-0.0705237	-0.111997	-0.24362	-0.148205	-0.162963	1.57165	-0.732925	-0.129623	natural
NE75_2_GGGCATCATCGACGGCGTCCATGT	Epiblast	1.17506	-0.130386	-0.0352856	-0.0662954	-0.0722605	-0.116177	-0.236949	-0.150873	-0.165764	-0.548759	1.92241	-0.131937	natural
NE75_2_GGGTCATTTCGACGGCGCCACATC	Epiblast	2.47398	-0.126062	-0.0353713	-0.0642942	-0.072513	-0.116785	4.62979	-0.15126	-0.166172	-0.545696	-0.710581	-0.132273	natural
NE75_2_GGGTCTAGTCGACGGCGGGAAGGT	Epiblast	1.15022	-0.133792	-0.0352181	-0.0678721	-0.0720615	-0.115698	4.51215	-0.150567	-0.165443	-0.551172	-0.715651	-0.131672	natural
NE75_2_GGTAAATCTCGACGGCATGGGCAC	Epiblast	2.55432	-0.17795	-0.0343429	-0.0883091	-0.0694831	-0.109492	-0.247617	-0.146608	-0.161284	-0.582453	-0.744613	-0.128238	natural
NE75_2_GGTAAATCTCGACGGCGCATGGGT	Epiblast	2.31183	-0.208349	-0.0337404	-0.102378	-0.0677081	-0.105219	-0.254435	-0.143882	-0.158421	-0.603988	-0.764551	-0.125873	natural
NE75_2_GGTAAATCTCGACGGCTAGTGTTT	Epiblast	0.998066	-0.156461	-0.0347688	-0.0783635	-0.0707379	-0.112512	-0.242797	-0.148534	-0.163308	-0.56723	1.20736	-0.129909	natural
NE75_2_GGTAAATCTCGACGGCTGTAAAGG	Epiblast	2.23495	-0.236783	-0.0331768	-0.115538	-0.0660478	-0.101223	-0.260812	-0.141332	-0.155743	-0.62413	-0.7832	-0.123662	natural
NE75_2_GGTAAATCTCGACGGCTTTAACAG	Epiblast	1.98162	-0.276485	-0.0323899	-0.133913	-0.0637295	-0.0956423	-0.269717	-0.137772	-0.152003	-0.652255	-0.80924	-0.120575	natural
NE75_2_GGTAGCCATCGACGGCCCATTACT	Epiblast	1.49624	-0.239797	-0.0331171	-0.116933	-0.0658718	-0.100799	-0.261488	-0.141062	-0.155459	1.16213	-0.785177	-0.123428	natural
NE75_2_GGTAGCCATCGACGGCGGTTTCTC	Epiblast	1.83206	-0.145192	-0.0349921	-0.0731481	-0.0713959	-0.114096	-0.24027	-0.149545	-0.16437	-0.559248	-0.723128	-0.130785	natural
NE75_2_GGTAGCCATCGACGGCTGCTCCGT	Epiblast	2.12904	-0.194722	-0.0340104	-0.0960715	-0.0685038	-0.107135	-0.251378	-0.145104	-0.159704	-0.594334	-0.755613	-0.126933	natural
NE75_2_GGTCCTAATCGACGGCTGGCTACC	Epiblast	1.99923	-0.150695	-0.034883	-0.0756952	-0.0710745	-0.113323	-0.241504	-0.149051	-0.163851	-0.563146	-0.726737	-0.130357	natural
NE75_2_GGTCTTTCTCGACGGCCTAGACCC	Surface ectoderm	-0.689485	-0.150433	-0.0348882	-0.0755739	-0.0710898	-0.113359	-0.241445	-0.149075	-0.163876	-0.562961	1.24358	-0.130378	natural
NE75_2_GGTCTTTCTCGACGGCTTTGTGTC	Notochord	-0.662721	5.48055	-0.0352025	10	-0.0720156	-0.115588	-0.237889	-0.150497	-0.165369	-0.551729	1.34677	-0.13161	natural
NE75_2_GGTGTCGATCGACGGCCTACTTGT	Epiblast	1.82274	-0.178343	-0.0343351	-0.088491	-0.0694602	-0.109437	3.96058	-0.146572	-0.161247	-0.582732	-0.744871	-0.128207	natural
NE75_2_GGTGTCGATCGACGGCGTTTGTTT	Epiblast	1.87134	-0.17035	-0.0344935	-0.0847917	-0.0699269	-0.11056	-0.245912	-0.147289	-0.162	-0.57707	-0.739628	-0.128829	natural
NE75_2_GGTGTCGATCGACGGCTCGGTACG	Epiblast	2.08827	-0.182536	-0.034252	-0.0904316	-0.0692153	-0.108847	-0.248645	-0.146196	-0.160852	-0.585702	-0.747621	-0.127881	natural
NE75_2_GGTGTCGATCGACGGCTTGAGGGT	Epiblast	2.38324	-0.195377	-0.0339975	-0.0963747	-0.0684655	-0.107042	-0.251525	-0.145045	-0.159643	-0.594798	-0.756043	-0.126882	natural
NE75_2_GGTTACACTCGACGGCTCGGTTTA	Epiblast	2.05055	-0.143358	-0.0350285	-0.0722991	-0.071503	-0.114354	-0.239858	-0.149709	-0.164542	-0.557948	1.28812	-0.130928	natural
NE75_2_GGTTAGGGTCGACGGCGGCGGTTT	Epiblast	2.10462	-0.179784	-0.0343065	-0.0891581	-0.069376	-0.109234	-0.248028	-0.146443	-0.161111	-0.583753	-0.745816	-0.128095	natural
NE75_2_GGTTAGGGTCGACGGCTGTGCTCA	Epiblast	2.15524	-0.129337	-0.0353064	-0.0658103	-0.0723217	-0.116325	-0.236714	-0.150967	-0.165863	-0.548016	-0.712729	-0.132018	natural
NE75_2_GTAATCTGTCGACGGCGGTTTCTC	Epiblast	1.68565	-0.167336	-0.0345532	-0.0833969	-0.0701029	-0.110984	-0.245236	-0.147559	-0.162284	-0.574935	-0.737652	-0.129063	natural
NE75_2_GTACGCTTTCGACGGCTGTCTTTC	Epiblast	1.20227	-0.202322	-0.0338598	-0.0995888	-0.06806	-0.106066	-0.253083	-0.144422	-0.158989	1.33385	-0.760598	-0.126342	natural
NE75_2_GTACGGACTCGACGGCAGTTTAGA	Epiblast	1.9431	-0.268099	-0.0325561	-0.130032	-0.0642192	-0.096821	3.22265	-0.138524	-0.152793	-0.646314	0.715859	-0.121227	natural
NE75_2_GTCAAGAGTCGACGGCATCTTTGT	Epiblast	1.93136	-0.186991	-0.0341637	-0.0924935	-0.0689552	-0.108221	-0.249645	-0.145797	-0.160433	-0.588858	-0.750543	-0.127534	natural
NE75_2_GTCAAGAGTCGACGGCATGACTTT	Epiblast	1.88188	-0.138247	-0.0351298	-0.069934	-0.0718014	-0.115072	-0.238712	-0.150168	-0.165024	-0.554328	-0.718573	-0.131325	natural
NE75_2_GTCAAGAGTCGACGGCTTTATCAC	Epiblast	1.72167	-0.226038	-0.0333898	-0.110565	-0.0666752	-0.102733	-0.258402	-0.142296	-0.156755	-0.616518	-0.776153	-0.124498	natural
NE75_2_GTCAGGTTTCGACGGCGAAAGACC	Epiblast	2.36005	-0.123834	-0.0354154	-0.0632632	-0.072643	-0.117098	-0.23548	-0.15146	-0.166381	-0.544118	1.42444	-0.132446	natural
NE75_2_GTCCACTATCGACGGCAACACACG	Epiblast	2.29493	-0.166943	-0.034561	-0.083215	-0.0701258	-0.111039	-0.245148	-0.147595	-0.162321	-0.574656	-0.737394	-0.129094	natural
NE75_2_GTCCACTATCGACGGCTGAGGTCT	Epiblast	2.68276	-0.167467	-0.0345506	-0.0834576	-0.0700952	-0.110965	-0.245266	-0.147548	-0.162272	-0.575027	-0.737738	-0.129053	natural
NE75_2_GTCCACTATCGACGGCTTCGGCCT	Epiblast	1.88765	-0.137461	-0.0351453	-0.0695702	-0.0718473	-0.115183	-0.238536	-0.150238	-0.165098	-0.553771	1.32707	-0.131386	natural
NE75_2_GTCCGTCATCGACGGCTGATAACA	Epiblast	2.3483	-0.142571	-0.0350441	-0.0719353	-0.0715489	-0.114465	-0.239682	-0.14978	-0.164616	-0.557391	-0.721409	-0.130989	natural
NE75_2_GTCCTTGCTCGACGGCCCGCTGTT	Epiblast	1.85559	-0.247921	-0.0329561	-0.120693	-0.0653974	-0.0996572	-0.26331	-0.140334	-0.154694	-0.63202	-0.790505	-0.122796	natural
NE75_2_GTCCTTGCTCGACGGCCCGTGTTT	Epiblast	1.97347	-0.154495	-0.0348077	-0.0774539	-0.0708527	-0.112789	-0.242356	-0.148711	-0.163493	-0.565838	-0.72923	-0.130062	natural
NE75_2_GTCTAATCTCGACGGCAATGAATG	Epiblast	2.00485	-0.254603	-0.0328236	-0.123786	-0.0650072	-0.0987179	-0.264809	-0.139734	-0.154064	-0.636754	0.76287	-0.122276	natural
NE75_2_GTCTAATCTCGACGGCGAAGGCTT	Epiblast	2.22044	-0.142047	-0.0350545	-0.0716927	-0.0715795	-0.114538	-0.239564	-0.149827	-0.164666	-0.55702	-0.721065	-0.13103	natural
NE75_2_GTCTTCCTTCGACGGCCCCGACTT	Epiblast	2.06297	-0.18686	-0.0341663	-0.0924328	-0.0689628	-0.10824	-0.249615	-0.145809	-0.160445	-0.588765	-0.750457	-0.127545	natural
NE75_2_GTCTTCCTTCGACGGCTCTAGCAG	Epiblast	2.32639	-0.128027	-0.0353323	-0.0652038	-0.0723982	-0.116509	-0.23642	-0.151084	-0.165986	-0.547088	1.39329	-0.13212	natural
NE75_2_GTGAACTCTCGACGGCGCGCATTC	Neuroectoderm	2.3774	-0.154364	-0.0348103	-0.0773932	-0.0708603	-0.112807	-0.242327	-0.148722	-0.163506	-0.565745	-0.729144	-0.130072	natural
NE75_2_GTGAGGCATCGACGGCAAACGCCT	Epiblast	2.08684	-0.161571	-0.0346675	-0.0807286	-0.0704395	-0.111794	4.1471	-0.148076	-0.162827	-0.570851	-0.73387	-0.129511	natural
NE75_2_GTGATAAATCGACGGCCTTCGCAC	Epiblast	2.04584	-0.209922	-0.0337092	-0.103106	-0.0676163	-0.104998	-0.254787	-0.143741	-0.158273	-0.605101	-0.765582	-0.125751	natural
NE75_2_GTGCCCATTCGACGGCTAGTCGCA	Epiblast	2.25448	-0.156068	-0.0347766	-0.0781816	-0.0707608	-0.112568	-0.242709	-0.14857	-0.163345	-0.566952	-0.730261	-0.129939	natural
NE75_2_GTGCGAAGTCGACGGCCCCTTCAG	Epiblast	1.71449	-0.197211	-0.0339611	-0.0972237	-0.0683584	-0.106785	-0.251937	-0.14488	-0.15947	-0.596098	-0.757246	-0.12674	natural
NE75_2_GTGCGAAGTCGACGGCCGACGTCA	Notochord	1.33542	-0.178343	-0.0343351	-0.088491	-0.0694602	-0.109437	-0.247705	-0.146572	-0.161247	-0.582732	-0.744871	-0.128207	natural
NE75_2_GTGGTGCTTCGACGGCAGCGTAGG	Epiblast	0.764939	-0.197605	-0.0339533	-0.0974056	-0.0683355	-0.106729	-0.252025	-0.144845	-0.159433	-0.596376	-0.757504	-0.126709	natural
NE75_2_GTGGTGCTTCGACGGCTGACCCTC	Notochord	1.10392	-0.221583	-0.0334781	8.90778	-0.0669353	-0.103359	-0.257403	-0.142695	-0.157174	-0.613363	-0.773231	-0.124844	natural
NE75_2_GTGTCAGGTCGACGGCGAAGTGCC	Notochord	-0.702315	-0.158033	-0.0347376	-0.0790912	-0.0706461	-0.112291	-0.24315	-0.148393	-0.16316	-0.568344	-0.73155	-0.129786	natural
NE75_2_GTGTCAGGTCGACGGCGTACCTTG	Epiblast	2.25448	-0.156068	-0.0347766	-0.0781816	-0.0707608	-0.112568	-0.242709	-0.14857	-0.163345	-0.566952	-0.730261	-0.129939	natural
NE75_2_GTTACTAGTCGACGGCAAGATTGT	Epiblast	2.31228	-0.179784	-0.0343065	-0.0891581	-0.069376	-0.109234	3.94551	-0.146443	-0.161111	1.45363	-0.745816	-0.128095	natural
NE75_2_GTTACTAGTCGACGGCGAGCGGTA	Epiblast	2.39887	-0.15122	-0.0348727	-0.0759378	-0.0710439	-0.113249	-0.241622	-0.149004	-0.163802	-0.563518	-0.727081	-0.130316	natural
NE75_2_GTTCTGCTTCGACGGCGAGTTCAC	Epiblast	1.88669	-0.137592	-0.0351428	-0.0696308	-0.0718396	-0.115164	-0.238565	-0.150226	-0.165085	-0.553864	-0.718143	-0.131376	natural
NE75_2_GTTCTGCTTCGACGGCGCAAAGCC	Epiblast	2.43751	-0.173233	-0.0344364	-0.0861259	-0.0697586	-0.110155	-0.246559	-0.147031	-0.161728	-0.579112	-0.741519	-0.128604	natural
NE75_2_TAAACCGATCGACGGCCGGACAAC	Epiblast	2.08571	-0.138509	-0.0351246	-0.0700553	-0.0717861	-0.115035	-0.238771	-0.150144	-0.164999	-0.554514	-0.718745	-0.131305	natural
NE75_2_TAAGGGCCTCGACGGCAATGACCC	Epiblast	2.4078	-0.215163	-0.0336053	-0.105532	-0.0673102	-0.104261	-0.255963	-0.143271	-0.157779	-0.608814	0.915997	-0.125344	natural
NE75_2_TAAGGGCCTCGACGGCTAGTGTTT	Epiblast	2.10614	-0.135758	-0.0351791	-0.0687818	-0.0719468	-0.115422	-0.238154	-0.150391	-0.165258	-0.552565	1.33865	9.29312	natural
NE75_2_TACCGCTCTCGACGGCGTTGCACG	Epiblast	0.734233	-0.203632	-0.0338338	-0.100195	-0.0679835	-0.105882	-0.253377	-0.144305	-0.158865	-0.600646	1.49251	-0.12624	natural
NE75_2_TACCTAAGTCGACGGCCTCGCGTA	Epiblast	1.73636	-0.193281	-0.034039	-0.0954044	-0.0685879	-0.107337	-0.251055	-0.145233	-0.15984	1.38016	-0.754668	-0.127045	natural
NE75_2_TACGCGAGTCGACGGCCACAACAG	Epiblast	2.48452	-0.165764	-0.0345844	-0.0826692	-0.0701947	-0.111205	-0.244884	-0.1477	-0.162432	-0.573821	-0.736621	-0.129185	natural
NE75_2_TACGCGAGTCGACGGCGGGAAGGT	Epiblast	2.01662	-0.194984	-0.0340053	-0.0961927	-0.0684885	-0.107098	-0.251437	-0.14508	-0.15968	-0.59452	-0.755785	-0.126913	natural
NE75_2_TACGTTCGTCGACGGCAGCTATGA	Epiblast	1.93693	-0.13091	-0.0352752	-0.066538	-0.0722299	-0.116104	-0.237066	-0.150826	-0.165715	-0.54913	-0.713761	9.43339	natural
NE75_2_TAGATCAATCGACGGCTCGGTTCG	Epiblast	1.83848	-0.175722	-0.034387	-0.0872781	-0.0696132	-0.109805	-0.247117	-0.146807	-0.161494	-0.580875	-0.743152	-0.128411	natural
NE75_2_TAGCCACATCGACGGCTTGATCTA	Neuroectoderm	1.66459	-0.128944	-0.0353142	-0.0656283	-0.0723446	-0.11638	4.58496	-0.151002	-0.1659	-0.547738	-0.712471	-0.132049	natural
NE75_2_TAGCGGATTCGACGGCTAGTCGCA	Epiblast	2.07977	-0.221845	-0.0334729	-0.108625	-0.06692	-0.103322	-0.257462	-0.142672	-0.15715	-0.613548	0.88816	-0.124824	natural
NE75_2_TAGCGGATTCGACGGCTGATGCCC	Epiblast	1.53506	-0.146764	-0.034961	-0.0738759	-0.0713041	-0.113875	-0.240622	-0.149404	-0.164222	-0.560362	-0.724159	-0.130663	natural
NE75_2_TAGGCTTTTCGACGGCCCTGACAC	Epiblast	-0.674665	-0.141654	-0.0350622	-0.0715108	-0.0716025	-0.114593	-0.239476	-0.149862	-0.164703	-0.556742	1.29919	-0.13106	natural
NE75_2_TAGGTACGTCGACGGCCCTCGTCT	Epiblast	2.5494	-0.219094	-0.0335274	-0.107351	-0.0670807	-0.103709	3.58168	-0.142918	-0.157409	-0.611599	1.42188	-0.125038	natural
NE75_2_TAGGTACGTCGACGGCTGTTTGAG	Epiblast	2.1688	-0.221059	-0.0334884	-0.108261	-0.0669659	-0.103433	-0.257285	-0.142742	-0.157224	-0.612991	-0.772887	-0.124885	natural
NE75_2_TATCCACGTCGACGGCCGTGGATA	Epiblast	1.66865	-0.264562	-0.0326262	-0.128395	-0.0644257	-0.0973183	-0.267042	-0.138841	-0.153126	-0.643808	-0.801419	-0.121502	natural
NE75_2_TATCCACGTCGACGGCGAAGGCTT	Epiblast	2.26948	-0.15384	-0.0348207	-0.0771506	-0.0708909	-0.112881	-0.242209	-0.148769	-0.163555	-0.565374	-0.7288	-0.130113	natural
NE75_2_TATCCACGTCGACGGCTGGTTTCT	Epiblast	2.25001	-0.190398	-0.0340961	-0.0940702	-0.0687563	-0.107742	-0.250409	-0.145491	-0.160112	-0.591271	-0.752777	-0.12727	natural
NE75_2_TATCTGTCTCGACGGCAAATGTCG	Epiblast	0.754845	-0.19957	-0.0339144	-0.0983153	-0.0682207	-0.106453	-0.252466	-0.144669	-0.159248	-0.597769	-0.758793	-0.126556	natural
NE75_2_TATCTGTCTCGACGGCCCTATTCA	Epiblast	1.52698	-0.147944	-0.0349376	-0.0744217	-0.0712352	-0.113709	-0.240887	-0.149298	-0.16411	-0.561197	-0.724933	-0.130571	natural
NE75_2_TATTAGCGTCGACGGCAATGACCC	Epiblast	2.03105	-0.146109	-0.0349739	-0.0735727	-0.0713423	-0.113967	4.34028	-0.149463	-0.164283	-0.559898	1.27052	-0.130714	natural
NE75_2_TCAAATGGTCGACGGCTTGCATAT	Epiblast	2.00824	-0.149385	-0.034909	-0.0750887	-0.071151	-0.113507	-0.24121	-0.149169	-0.163975	-0.562218	-0.725878	-0.130459	natural
NE75_2_TCAAGGCGTCGACGGCCGTATTTC	Epiblast	1.2526	-0.248838	-0.0329379	-0.121117	-0.0653439	8.39917	-0.263516	-0.140251	-0.154607	-0.632669	-0.791106	-0.122725	natural
NE75_2_TCAAGGCGTCGACGGCGCATGGGT	Epiblast	2.02737	-0.146633	-0.0349636	-0.0738152	-0.0713117	-0.113894	-0.240593	-0.149416	-0.164234	-0.560269	-0.724073	-0.130673	natural
NE75_2_TCAAGGCGTCGACGGCTCACGTTT	Notochord	-0.69966	-0.156461	-0.0347688	-0.0783635	-0.0707379	-0.112512	-0.242797	-0.148534	-0.163308	1.59537	-0.730519	-0.129909	natural
NE75_2_TCAGCCTCTCGACGGCTTCACATA	Epiblast	2.23791	-0.158557	-0.0347272	-0.0793338	-0.0706155	-0.112218	-0.243267	-0.148346	-0.163111	-0.568716	-0.731894	-0.129746	natural
NE75_2_TCATACCATCGACGGCCGACGTCA	Epiblast	2.11696	-0.156985	-0.0347584	-0.0786061	-0.0707073	-0.112439	-0.242915	-0.148487	-0.163259	-0.567602	-0.730862	-0.129868	natural
NE75_2_TCATAGCTTCGACGGCCTACGAGC	Epiblast	2.07748	-0.18437	-0.0342156	-0.0912806	-0.0691082	-0.108589	-0.249057	-0.146032	-0.160679	-0.587001	-0.748824	-0.127738	natural
NE75_2_TCATAGCTTCGACGGCGTTGTCAT	Notochord	-0.722222	4.92376	-0.0345039	10	-0.0699575	-0.110634	-0.245795	-0.147336	-0.162049	-0.576698	-0.739285	-0.128869	natural
NE75_2_TCATTTCATCGACGGCATTGGGCC	Epiblast	1.15685	-0.132875	-0.0352362	-0.0674476	-0.0721151	-0.115827	-0.237507	-0.150649	-0.16553	-0.550523	2.65053	-0.131743	natural
NE75_2_TCCAGAAGTCGACGGCGGAAACAG	Epiblast	2.37494	-0.183584	-0.0342312	-0.0909167	-0.0691541	-0.1087	5.12759	-0.146102	-0.160753	-0.586444	-0.748308	-0.127799	natural
NE75_2_TCCCTGGATCGACGGCCCAACCGT	Epiblast	-0.728637	-0.173626	-0.0344286	-0.0863078	-0.0697356	-0.1101	-0.246647	-0.146995	-0.161691	-0.57939	-0.741777	-0.128574	natural
NE75_2_TCCGACACTCGACGGCAATGAATG	Epiblast	2.44354	-0.196949	-0.0339663	-0.0971024	-0.0683737	-0.106821	-0.251878	-0.144904	-0.159495	-0.595912	-0.757074	-0.12676	natural
NE75_2_TCCGCTGTTCGACGGCCCGCTGTT	Epiblast	1.99564	-0.15122	-0.0348727	-0.0759378	-0.0710439	-0.113249	-0.241622	-0.149004	-0.163802	-0.563518	-0.727081	-0.130316	natural
NE75_2_TCCGCTGTTCGACGGCGATCGTTT	Epiblast	1.67677	-0.127372	-0.0353453	-0.0649006	-0.0724364	-0.116601	-0.236273	-0.151143	-0.166048	-0.546624	-0.71144	-0.132171	natural
NE75_2_TCCGCTGTTCGACGGCTCATCCTT	Epiblast	1.80626	-0.279892	-0.0323224	-0.13549	-0.0635306	-0.0951635	-0.270481	-0.137467	-0.151682	-0.654668	-0.811474	-0.12031	natural
NE75_2_TCCGCTGTTCGACGGCTGAAATGA	Epiblast	1.93794	-0.130779	-0.0352778	-0.0664773	-0.0722375	-0.116122	-0.237037	-0.150837	-0.165727	-0.549037	-0.713675	-0.131906	natural
NE75_2_TCCGCTGTTCGACGGCTGGTATGA	Epiblast	2.31465	-0.207825	-0.0337507	-0.102136	-0.0677387	-0.105293	-0.254317	-0.143929	-0.15847	-0.603616	-0.764207	-0.125914	natural
NE75_2_TCCTATATTCGACGGCTAAATAGG	Epiblast	2.03749	-0.247659	-0.0329612	-0.120572	-0.0654127	-0.0996941	-0.263251	-0.140357	-0.154718	-0.631834	0.78803	-0.122816	natural
NE75_2_TCCTATATTCGACGGCTCGGTACG	Epiblast	1.73908	-0.15895	-0.0347194	-0.0795157	-0.0705925	-0.112162	4.17828	-0.148311	-0.163074	-0.568994	1.19283	-0.129715	natural
NE75_2_TCGACTGCTCGACGGCAGCGTAGG	Epiblast	2.25719	-0.172971	-0.0344416	-0.0860046	-0.0697738	-0.110192	-0.2465	-0.147054	-0.161753	-0.578926	-0.741347	-0.128625	natural
NE75_2_TCGACTGCTCGACGGCAGGAAGAC	Epiblast	2.38739	-0.181488	-0.0342727	-0.0899464	-0.0692765	-0.108995	3.92788	-0.14629	-0.160951	-0.584959	-0.746933	-0.127962	natural
NE75_2_TCGACTGCTCGACGGCCTTGGTGT	Epiblast	1.80951	-0.180571	-0.0342909	-0.0895219	-0.0693301	-0.109124	-0.248205	-0.146373	-0.161037	-0.58431	-0.746332	-0.128034	natural
NE75_2_TCGAGTTTTCGACGGCCAAGTCAT	Epiblast	-0.696564	-0.154626	-0.0348051	-0.0775145	-0.070845	-0.11277	-0.242386	-0.148699	-0.163481	-0.565931	-0.729316	-0.130051	natural
NE75_2_TCGAGTTTTCGACGGCCTTTAATC	Epiblast	1.03311	-0.150957	-0.0348779	-0.0758165	-0.0710592	-0.113286	-0.241563	-0.149028	-0.163827	-0.563332	-0.726909	-0.130337	natural
NE75_2_TCGAGTTTTCGACGGCGTACACTC	Epiblast	1.49749	-0.239535	-0.0331223	-0.116812	-0.0658871	-0.100836	-0.261429	-0.141085	-0.155483	-0.626079	-0.785005	-0.123448	natural
NE75_2_TCGAGTTTTCGACGGCTAGTGGAC	Epiblast	0.827273	-0.185812	-0.034187	-0.0919477	-0.0690241	-0.108387	-0.24938	-0.145903	-0.160544	-0.588023	-0.749769	-0.127626	natural
NE75_2_TCGCAATCTCGACGGCGTTCTGTT	Epiblast	1.50343	-0.198653	-0.0339325	-0.0978908	-0.0682742	-0.106582	-0.25226	-0.144751	-0.159334	-0.597119	-0.758191	-0.126628	natural
NE75_2_TCGGTCATTCGACGGCCAAGAGGG	Epiblast	1.0658	-0.145978	-0.0349765	-0.073512	-0.07135	-0.113986	-0.240446	-0.149474	-0.164296	-0.559805	1.27135	-0.130724	natural
NE75_2_TCGGTCATTCGACGGCCTACTTGT	Epiblast	2.65673	-0.140606	-0.035083	-0.0710256	-0.0716637	-0.114741	-0.239241	-0.149956	-0.164802	-0.555999	-0.72012	-0.131142	natural
NE75_2_TCGTGGGTTCGACGGCGTGGAGCT	Epiblast	1.85681	-0.172709	-0.0344467	-0.0858833	-0.0697892	-0.110229	-0.246441	-0.147078	-0.161778	-0.57874	1.11661	-0.128645	natural
NE75_2_TCGTTCCCTCGACGGCACCCACGA	Epiblast	2.58644	-0.19315	-0.0340416	-0.0953437	-0.0685956	-0.107356	-0.251026	-0.145245	-0.159853	-0.59322	-0.754582	-0.127056	natural
NE75_2_TCGTTCCCTCGACGGCACGAAACG	Epiblast	1.5543	-0.189481	-0.0341143	-0.0936457	-0.0688098	-0.107871	-0.250203	-0.145574	-0.160198	-0.590621	-0.752176	-0.127341	natural
NE75_2_TCGTTCCCTCGACGGCTTGGACTT	Epiblast	1.42362	-0.213721	-0.0336339	-0.104865	-0.0673944	-0.104464	-0.25564	-0.1434	-0.157915	1.86288	-0.768074	-0.125456	natural
NE75_2_TCTAAACTTCGACGGCCGGCACAT	Neuroectoderm	2.40884	-0.149778	-0.0349012	-0.0752707	-0.0711281	-0.113452	-0.241298	-0.149134	-0.163938	-0.562497	-0.726136	-0.130428	natural
NE75_2_TCTTTGACTCGACGGCAAGATTGT	Epiblast	1.71956	-0.196294	-0.0339793	-0.0967992	-0.068412	-0.106914	-0.251731	-0.144963	-0.159556	-0.595448	-0.756645	-0.126811	natural
NE75_2_TCTTTGACTCGACGGCATGGATTA	Epiblast	2.62821	-0.144537	-0.0350051	-0.0728449	-0.0714342	-0.114188	-0.240123	-0.149604	-0.164431	1.67675	-0.722698	-0.130836	natural
NE75_2_TGAATAGGTCGACGGCGATCGTTT	Epiblast	2.56323	-0.15384	-0.0348207	-0.0771506	-0.0708909	-0.112881	-0.242209	-0.148769	-0.163555	-0.565374	-0.7288	-0.130113	natural
NE75_2_TGAATAGGTCGACGGCTGAAATGA	Epiblast	2.32015	-0.163012	-0.0346389	-0.0813957	-0.0703553	-0.111591	-0.244267	-0.147947	-0.162691	-0.571871	-0.734816	-0.129399	natural
NE75_2_TGAATCCTTCGACGGCCTGTCTGG	Epiblast	2.5108	-0.161702	-0.0346649	-0.0807893	-0.0704319	-0.111776	-0.243973	-0.148064	-0.162815	-0.570943	-0.733956	-0.129501	natural
NE75_2_TGACGTCGTCGACGGCAAATGTCG	Epiblast	1.85812	-0.141523	-0.0350648	-0.0714501	-0.0716101	-0.114612	-0.239447	-0.149874	-0.164715	-0.556649	-0.720722	-0.13107	natural
NE75_2_TGACGTCGTCGACGGCATGACCGA	Epiblast	1.63038	-0.399524	-0.0299513	-0.190858	-0.0565451	-0.0783487	2.5502	-0.12674	-0.140414	-0.739414	0.349736	-0.111006	natural
NE75_2_TGAGAGCGTCGACGGCCTAGATTG	Epiblast	1.31718	-0.181488	-0.0342727	-0.0899464	-0.0692765	-0.108995	-0.24841	-0.14629	-0.160951	-0.584959	-0.746933	-0.127962	natural
NE75_2_TGAGAGCGTCGACGGCGGTCTGAC	Surface ectoderm	1.05797	-0.147158	-0.0349532	-0.0740578	-0.0712811	-0.11382	-0.240711	-0.149369	-0.164185	-0.56064	-0.724417	-0.130632	natural
NE75_2_TGAGAGCGTCGACGGCTAACCCGT	Epiblast	2.40389	-0.178736	-0.0343273	-0.0886729	-0.0694372	-0.109381	-0.247793	-0.146537	-0.16121	-0.58301	-0.745129	-0.128176	natural
NE75_2_TGAGCACATCGACGGCACCCATAT	Epiblast	2.54845	-0.130779	-0.0352778	-0.0664773	-0.0722375	-0.116122	-0.237037	-0.150837	-0.165727	-0.549037	-0.713675	-0.131906	natural
NE75_2_TGAGCACATCGACGGCCCTCGTCT	Epiblast	1.41927	4.99983	-0.0346104	-0.0820628	-0.0702712	-0.111389	-0.24459	-0.147818	-0.162555	-0.572893	-0.735761	-0.129287	natural
NE75_2_TGAGCACATCGACGGCTAGTCTAG	Epiblast	1.83022	-0.145454	-0.0349869	-0.0732694	-0.0713806	-0.114059	-0.240329	-0.149521	-0.164345	-0.559433	-0.7233	9.02971	natural
NE75_2_TGCACCAGTCGACGGCACTGCCGT	Epiblast	2.23276	-0.208873	-0.03373	-0.102621	-0.0676775	-0.105145	3.66847	-0.143835	-0.158371	-0.604359	-0.764895	-0.125833	natural
NE75_2_TGCACCAGTCGACGGCGGCGGTTT	Epiblast	2.26349	-0.231018	-0.0332911	-0.11287	-0.0663844	-0.102033	-0.259519	-0.141849	-0.156286	-0.620046	-0.779419	-0.124111	natural
NE75_2_TGCACCAGTCGACGGCTGCTATTT	Surface ectoderm	-0.735494	-0.177688	-0.0343481	-0.0881878	-0.0694984	-0.109529	-0.247558	-0.146631	-0.161309	-0.582268	1.09059	-0.128258	natural
NE75_2_TGCACCAGTCGACGGCTTGATCTA	Epiblast	2.60981	-0.158295	-0.0347324	-0.0792125	-0.0706308	-0.112254	-0.243209	-0.14837	-0.163135	-0.56853	-0.731722	-0.129766	natural
NE75_2_TGCCGGTATCGACGGCAACTTAGC	Epiblast	1.96319	-0.20468	-0.0338131	-0.10068	-0.0679223	-0.105735	-0.253612	-0.144211	-0.158766	-0.601389	-0.762145	-0.126159	natural
NE75_2_TGCCGGTATCGACGGCAATGACCC	Epiblast	1.39657	-0.168123	-0.0345376	-0.0837608	-0.0700569	-0.110873	-0.245413	-0.147489	-0.16221	-0.575492	-0.738167	-0.129002	natural
NE75_2_TGCCGGTATCGACGGCAATGTTTG	Epiblast	1.89922	-0.165895	-0.0345818	-0.0827298	-0.070187	-0.111186	-0.244913	-0.147689	-0.16242	-0.573914	-0.736706	-0.129175	natural
NE75_2_TGCCGGTATCGACGGCCCGCAACT	Epiblast	2.50994	-0.161833	-0.0346623	-0.0808499	-0.0704242	-0.111757	-0.244002	-0.148053	-0.162802	-0.571036	1.1763	-0.129491	natural
NE75_2_TGCGACTATCGACGGCCGAACGTA	Epiblast	1.05451	-0.147682	-0.0349428	-0.0743004	-0.0712505	-0.113746	-0.240828	-0.149322	-0.164135	-0.561011	-0.724761	-0.130591	natural
NE75_2_TGCGACTATCGACGGCGTTCTGTT	Epiblast	2.64852	-0.130386	-0.0352856	-0.0662954	-0.0722605	-0.116177	-0.236949	-0.150873	-0.165764	-0.548759	1.37625	-0.131937	natural
NE75_2_TGCTGACGTCGACGGCGCAACCTG	Epiblast	2.02554	-0.146895	-0.0349584	-0.0739365	-0.0712964	-0.113857	-0.240652	-0.149392	-0.164209	-0.560454	-0.724245	-0.130653	natural
NE75_2_TGCTTCATTCGACGGCGTGTAACC	Epiblast	2.27867	-0.134185	-0.0352103	-0.0680541	-0.0720386	-0.115643	-0.237801	-0.150532	-0.165406	-0.551451	-0.715909	-0.131641	natural
NE75_2_TGCTTGGGTCGACGGCCGAGATGT	Epiblast	1.66457	-0.170743	-0.0344857	10	-0.0699039	-0.110505	4.04244	-0.147254	-0.161963	-0.577348	-0.739886	-0.128798	natural
NE75_2_TGCTTGGGTCGACGGCGGGAACGA	Surface ectoderm	1.01046	-0.154495	-0.0348077	-0.0774539	-0.0708527	-0.112789	-0.242356	-0.148711	-0.163493	1.60832	-0.72923	-0.130062	natural
NE75_2_TGCTTGGGTCGACGGCTACTTGTG	Epiblast	2.25476	-0.173364	-0.0344338	-0.0861865	-0.0697509	-0.110136	-0.246588	-0.147019	-0.161716	-0.579204	-0.741605	-0.128594	natural
NE75_2_TGGAAAGCTCGACGGCAAGTAATC	Epiblast	2.10222	-0.136282	-0.0351687	-0.0690244	-0.0719162	-0.115349	-0.238271	-0.150344	-0.165209	-0.552936	-0.717284	-0.131478	natural
NE75_2_TGGAAAGCTCGACGGCCCCTTCAG	Notochord	0.620564	4.24574	10	-0.111111	-0.0666063	-0.102567	-0.258667	-0.14219	-0.156644	1.21653	-0.776926	-0.124406	natural
NE75_2_TGGAAAGCTCGACGGCCTAGATTG	Epiblast	1.51994	-0.195639	-0.0339923	-0.096496	-0.0684502	-0.107006	-0.251584	-0.145021	-0.159618	-0.594984	-0.756215	-0.126862	natural
NE75_2_TGGACGGATCGACGGCTAAATAGG	Epiblast	2.0203	4.60754	-0.0340182	-0.0958895	-0.0685267	-0.10719	-0.25129	-0.145139	-0.159741	-0.594056	-0.755355	-0.126964	natural
NE75_2_TGTTATCATCGACGGCACACTAAG	Epiblast	2.40505	-0.215687	-0.0335949	-0.105774	-0.0672796	-0.104188	-0.256081	-0.143224	-0.15773	-0.609186	1.43702	-0.125303	natural
NE75_1_AAACAAACTGCGAAGGAATTCCCA	Epiblast	2.2537	-0.232983	-0.0332521	-0.113779	-0.0662696	-0.101757	-0.25996	-0.141673	-0.156101	-0.621438	-0.780708	-0.123958	natural
NE75_1_AAACACGGTGCGAAGGGCAGGGTA	Epiblast	1.93928	-0.209135	-0.0337248	-0.102742	-0.0676622	-0.105109	-0.254611	-0.143811	-0.158347	-0.604545	-0.765067	-0.125812	natural
NE75_1_AAACACTATGCGAAGGAATGTTTG	Epiblast	2.10858	-0.263513	-0.032647	-0.127909	-0.064487	-0.0974656	-0.266807	-0.138935	-0.153225	-0.643065	-0.800732	-0.121583	natural
NE75_1_AAACACTATGCGAAGGAGAACGGG	Epiblast	0.682508	-0.214115	-0.0336261	-0.105047	-0.0673714	-0.104409	-0.255728	-0.143365	-0.157878	-0.608072	-0.768332	-0.125425	natural
NE75_1_AAACACTATGCGAAGGATGCATGG	Epiblast	2.44692	-0.158426	-0.0347298	-0.0792732	-0.0706231	-0.112236	-0.243238	-0.148358	-0.163123	-0.568623	-0.731808	-0.129756	natural
NE75_1_AAACACTATGCGAAGGCGAACGTA	Epiblast	2.00844	-0.174019	-0.0344208	-0.0864898	-0.0697127	-0.110044	-0.246735	-0.14696	-0.161654	-0.579669	-0.742035	-0.128543	natural
NE75_1_AAACGATCTGCGAAGGCTCCGCAT	Epiblast	1.64565	-0.359428	-0.030746	-0.172301	-0.0588864	-0.0839843	-0.288319	-0.130335	-0.144191	-0.711011	0.447619	-0.114124	natural
NE75_1_AAACGATCTGCGAAGGGAGCGGTA	Epiblast	1.28968	-0.32405	-0.0314472	-0.155927	-0.0609521	-0.0889569	-0.280384	-0.133507	-0.147523	-0.685949	-0.840436	-0.116876	natural
NE75_1_AAACGTGATGCGAAGGGATTTACC	Epiblast	1.61321	-0.216211	-0.0335845	-0.106017	-0.067249	-0.104114	-0.256198	-0.143177	-0.15768	-0.609557	-0.769707	-0.125262	natural
NE75_1_AAACTACATGCGAAGGGTTCTGTT	Epiblast	2.06958	-0.337153	-0.0311875	-0.161991	-0.060187	-0.0871152	2.83024	-0.132332	-0.146289	-0.695231	-0.84903	-0.115857	natural
NE75_1_AAACTGTGTGCGAAGGAGGAGCTT	Epiblast	1.61591	-0.215687	-0.0335949	-0.105774	-0.0672796	-0.104188	-0.256081	-0.143224	-0.15773	-0.609186	-0.769364	-0.125303	natural
NE75_1_AAACTGTGTGCGAAGGCCTATTCA	Notochord	1.94136	-0.159343	-0.0347116	10	-0.0705696	-0.112107	-0.243444	-0.148276	-0.163037	-0.569272	-0.73241	-0.129685	natural
NE75_1_AAACTGTGTGCGAAGGTAACTACT	Epiblast	0.470383	-0.457964	-0.028793	-0.217905	-0.0531327	-0.0701347	-0.310419	-0.1215	-0.134909	-0.780812	0.221949	-0.106461	natural
NE75_1_AAAGAAAGTGCGAAGGGAACGATT	Notochord	-0.937665	7.35739	10	10	10	-0.0926956	-0.274419	-0.135892	-0.150028	-0.667106	0.621154	-0.118944	natural
NE75_1_AAAGAGGCTGCGAAGGCCATTTGA	Epiblast	0.348574	-0.291947	-0.0320834	-0.141069	-0.0628267	-0.0934691	-0.273184	-0.136386	-0.150547	-0.663208	-0.819381	-0.119372	natural
NE75_1_AAAGAGGCTGCGAAGGGCTTACCT	Epiblast	0.696395	-0.536582	-0.0272348	-0.254291	-0.0485421	-0.0590845	-0.328052	-0.11445	-0.127504	-0.836505	0.0708954	-0.100347	natural
NE75_1_AAAGCCCGTGCGAAGGGCAGCATG	Epiblast	2.29717	-0.248969	-0.0329353	-0.121178	-0.0653362	-0.0995099	-0.263545	-0.14024	-0.154595	-0.632762	-0.791192	-0.122715	natural
NE75_1_AAAGTCATTGCGAAGGCATCGCAG	Epiblast	1.93745	-0.231018	-0.0332911	-0.11287	-0.0663844	-0.102033	-0.259519	-0.141849	-0.156286	-0.620046	-0.779419	-0.124111	natural
NE75_1_AAAGTCATTGCGAAGGGAGAGTAT	Epiblast	2.02431	-0.26692	-0.0325795	-0.129486	-0.064288	-0.0969867	-0.267571	-0.13863	-0.152904	-0.645479	-0.802966	-0.121319	natural
NE75_1_AAATTCCGTGCGAAGGCTAGATTG	Epiblast	1.61456	-0.215949	-0.0335897	-0.105896	-0.0672643	-0.104151	-0.256139	-0.1432	-0.157705	-0.609371	1.43584	-0.125282	natural
NE75_1_AACAAATGTGCGAAGGCGGAATTT	Epiblast	1.90921	-0.164323	-0.034613	-0.0820021	-0.0702788	-0.111407	-0.24456	-0.14783	-0.162568	-0.5728	-0.735675	-0.129297	natural
NE75_1_AACAGCGGTGCGAAGGAAATGTCG	Epiblast	2.05775	-0.207694	-0.0337533	-0.102075	-0.0677463	-0.105311	-0.254288	-0.143941	-0.158483	-0.603524	-0.764121	-0.125924	natural
NE75_1_AACAGCGGTGCGAAGGGGGAGGTA	Epiblast	2.39183	-0.229576	-0.0333196	-0.112203	-0.0664686	-0.102236	-0.259196	-0.141978	-0.156421	-0.619025	-0.778473	-0.124223	natural
NE75_1_AACGATTTTGCGAAGGATCAAGTG	Epiblast	1.90613	-0.134972	-0.0351947	-0.0684179	-0.0719927	-0.115533	-0.237977	-0.150461	-0.165332	-0.552008	-0.716425	-0.13158	natural
NE75_1_AACGCCAATGCGAAGGCCCATAGC	Epiblast	0.212068	-0.456915	-0.0288138	-0.217419	-0.0531939	-0.0702821	-0.310184	-0.121594	-0.135008	-0.78007	-0.927579	-0.106543	natural
NE75_1_AACGGTAGTGCGAAGGAAGCTTCT	Epiblast	1.56332	-0.142702	-0.0350415	-0.0719959	-0.0715413	-0.114446	-0.239711	-0.149768	-0.164604	-0.557484	-0.721495	-0.130979	natural
NE75_1_AACGGTAGTGCGAAGGATTCGACG	Epiblast	1.54358	-0.406468	-0.0298136	-0.194072	-0.0561396	-0.0773726	-0.29887	-0.126117	-0.13976	-0.744333	-0.894492	-0.110466	natural
NE75_1_AACGGTAGTGCGAAGGCGAATAAT	Epiblast	1.48007	-0.202977	-0.0338468	-0.099892	-0.0680218	-0.105974	-0.25323	-0.144364	-0.158927	-0.600182	-0.761027	-0.126291	natural
NE75_1_AACGGTAGTGCGAAGGTGCAAGGG	Epiblast	2.482	-0.259975	-0.0327171	-0.126272	-0.0646935	-0.0979629	-0.266014	-0.139253	-0.153558	-0.640559	-0.798411	-0.121859	natural
NE75_1_AACGTTACTGCGAAGGAATTCCCA	Epiblast	-0.0791763	-0.555844	-0.026853	-0.263205	-0.0474174	-0.0563772	-0.332372	-0.112723	-0.12569	0.298436	0.991641	-0.0988494	natural
NE75_1_AACGTTACTGCGAAGGTGACCCTC	Epiblast	2.05778	-0.226169	-0.0333872	-0.110626	-0.0666675	-0.102714	3.52432	-0.142284	-0.156742	-0.616611	-0.776239	-0.124488	natural
NE75_1_AACTCAGTTGCGAAGGAAACCTCC	Epiblast	1.75967	-0.310947	-0.0317069	-0.149862	-0.0617173	-0.0907986	-0.277446	-0.134682	-0.148757	-0.676667	-0.831842	-0.117895	natural
NE75_1_AACTCAGTTGCGAAGGGGGTTGGT	Epiblast	1.80584	-0.33545	-0.0312212	-0.161203	-0.0602865	-0.0873546	3.97391	-0.132485	-0.146449	0.822612	-0.847913	-0.115989	natural
NE75_1_AACTGCCTTGCGAAGGTGTGGCTA	Epiblast	1.45328	-0.159081	-0.0347168	-0.0795764	-0.0705849	-0.112144	-0.243385	-0.148299	-0.163061	1.57837	-0.732238	-0.129705	natural
NE75_1_AAGAACAGTGCGAAGGATTCAGTA	Epiblast	1.63976	-0.361001	-0.0307148	-0.173028	-0.0587945	-0.0837633	2.71639	-0.130194	-0.144042	-0.712124	-0.864671	-0.114002	natural
NE75_1_AAGAACAGTGCGAAGGGCCACATC	Epiblast	1.87372	-0.283823	-0.0322445	-0.137309	-0.063301	-0.0946109	-0.271362	-0.137114	-0.151312	-0.657453	-0.814052	-0.120004	natural
NE75_1_AAGAACAGTGCGAAGGGGCTACTA	Epiblast	0.771859	-0.368207	-0.030572	-0.176364	-0.0583737	-0.0827504	2.68374	-0.129548	-0.143364	0.727669	0.425355	-0.113442	natural
NE75_1_AAGAACAGTGCGAAGGTCTGTGGT	Epiblast	1.52851	-0.233114	-0.0332495	-0.11384	-0.066262	-0.101738	-0.259989	-0.141661	-0.156088	-0.621531	-0.780794	-0.123948	natural
NE75_1_AAGAAGGTTGCGAAGGCGTACCTA	Epiblast	1.3654	-0.416558	-0.0296137	-0.198741	-0.0555505	-0.0759545	-0.301132	-0.125212	-0.13881	0.60102	-0.90111	-0.109681	natural
NE75_1_AAGAAGGTTGCGAAGGGAGTTTCG	Epiblast	0.983076	-0.659883	-0.024791	-0.311357	-0.0413424	-0.0417541	1.77626	-0.103394	-0.115891	-0.92385	-0.132539	-0.0907584	natural
NE75_1_AAGAAGGTTGCGAAGGTGGCTACC	Surface ectoderm	1.80564	-0.181226	-0.0342779	-0.0898252	-0.0692918	-0.109031	-0.248351	-0.146314	-0.160976	1.44552	1.07255	-0.127983	natural
NE75_1_AAGAGTATTGCGAAGGCTACTTGT	Epiblast	2.75805	-0.127372	-0.0353453	-0.0649006	-0.0724364	-0.116601	4.60926	-0.151143	-0.166048	-0.546624	-0.71144	-0.132171	natural
NE75_1_AAGAGTATTGCGAAGGTTGTCGCC	Epiblast	1.54987	-0.190267	-0.0340987	-0.0940096	-0.0687639	-0.107761	-0.250379	-0.145503	-0.160124	-0.591178	-0.752691	-0.12728	natural
NE75_1_AAGCTCCTTGCGAAGGAGAAGTCC	Surface ectoderm	-0.689928	-0.150695	-0.034883	-0.0756952	-0.0710745	-0.113323	-0.241504	-0.149051	-0.163851	-0.563146	-0.726737	8.89592	natural
NE75_1_AAGCTCCTTGCGAAGGAGATGGCT	Epiblast	1.70377	-0.164454	-0.0346104	-0.0820628	-0.0702712	-0.111389	4.11348	-0.147818	-0.162555	-0.572893	-0.735761	-0.129287	natural
NE75_1_AAGGATGATGCGAAGGTCGGTTCG	Epiblast	2.23048	-0.250803	-0.0328989	-0.122027	-0.0652291	-0.099252	-0.263957	-0.140075	-0.154422	-0.634062	-0.792396	-0.122572	natural
NE75_1_AAGGATGATGCGAAGGTGCCTCAC	Epiblast	0.946668	-0.164847	-0.0346026	-0.0822447	-0.0702482	-0.111334	-0.244678	-0.147783	-0.162518	1.54199	-0.736019	-0.129257	natural
NE75_1_AAGGCGCTTGCGAAGGAAACTGGT	Epiblast	1.7081	-0.361001	-0.0307148	-0.173028	-0.0587945	-0.0837633	-0.288672	-0.130194	-0.144042	-0.712124	-0.864671	-0.114002	natural
NE75_1_AAGGCGCTTGCGAAGGAGCTACGG	Epiblast	1.09732	-0.284085	-0.0322393	-0.13743	-0.0632857	-0.0945741	-0.271421	-0.137091	-0.151287	0.990997	-0.814224	-0.119984	natural
NE75_1_AAGGCGCTTGCGAAGGCGAACGTA	Epiblast	1.71655	-0.254079	-0.032834	-0.123543	-0.0650378	-0.0987916	-0.264691	-0.139781	-0.154114	-0.636382	-0.794544	-0.122317	natural
NE75_1_AAGTATTGTGCGAAGGCCCTTCAG	Epiblast	1.51011	-0.150433	-0.0348882	-0.0755739	-0.0710898	-0.113359	-0.241445	-0.149075	-0.163876	-0.562961	-0.726566	-0.130378	natural
NE75_1_AAGTCCAATGCGAAGGCACGGACT	Epiblast	2.46021	-0.226694	-0.0333768	-0.110869	-0.0666369	-0.102641	-0.258549	-0.142237	-0.156693	-0.616983	-0.776583	-0.124447	natural
NE75_1_AAGTCGGGTGCGAAGGGGTCACAG	Epiblast	2.23367	-0.34567	-0.0310187	-0.165933	-0.0596897	-0.0859181	-0.285233	-0.131569	-0.145486	0.792083	-0.854616	-0.115194	natural
NE75_1_AAGTGAGATGCGAAGGATGCGGAT	Epiblast	1.03975	3.27734	-0.0309589	-0.167328	-0.0595137	-0.0854945	2.77404	-0.131298	-0.145203	-0.703399	-0.856593	-0.11496	natural
NE75_1_AAGTGAGATGCGAAGGCAGATTAC	Epiblast	2.03501	-0.248183	-0.0329509	-0.120814	-0.0653821	-0.0996204	-0.263369	-0.14031	-0.154669	-0.632205	-0.790677	-0.122776	natural
NE75_1_AAGTGAGATGCGAAGGTATTGCCT	Epiblast	2.26589	-0.187646	-0.0341507	-0.0927967	-0.0689169	-0.108129	-0.249791	-0.145738	-0.160371	-0.589322	-0.750972	-0.127484	natural
NE75_1_AAGTTGTCTGCGAAGGATGACTTT	Epiblast	1.89443	-0.136544	-0.0351635	-0.0691457	-0.0719009	-0.115312	-0.23833	-0.15032	-0.165184	-0.553122	-0.717456	-0.131458	natural
NE75_1_AATAAGGATGCGAAGGATATCTTC	Epiblast	1.71801	-0.300595	-0.031912	-0.145072	-0.0623217	-0.0922536	-0.275124	-0.13561	-0.149732	-0.669334	-0.825053	-0.1187	natural
NE75_1_AATAAGGATGCGAAGGCTGAGTGC	Epiblast	2.11581	-0.19708	-0.0339637	-0.0971631	-0.068366	-0.106803	-0.251907	-0.144892	-0.159482	-0.596005	-0.75716	-0.12675	natural
NE75_1_AATAAGGATGCGAAGGTTAGTCCG	Epiblast	2.44518	-0.158688	-0.0347246	-0.0793944	-0.0706078	-0.112199	-0.243297	-0.148335	-0.163098	-0.568808	-0.73198	-0.129736	natural
NE75_1_AATAAGGATGCGAAGGTTCCAGAC	Epiblast	0.0381017	-0.380131	-0.0303356	-0.181882	-0.0576775	-0.0810744	-0.292963	-0.128479	-0.142241	-0.725676	-0.877218	-0.112514	natural
NE75_1_AATACATCTGCGAAGGGTACACTC	Epiblast	0.703677	-0.869009	-0.0206461	-0.408144	-0.0291313	-0.0123605	1.38576	-0.0846424	-0.0961928	-1.07199	-0.419286	-0.0744951	natural
NE75_1_AATACATCTGCGAAGGTTGGACTT	Epiblast	1.12739	-0.27701	-0.0323795	-0.134156	-0.0636989	-0.0955686	-0.269834	-0.137725	-0.151954	-0.652626	-0.809584	-0.120534	natural
NE75_1_AATACATCTGCGAAGGTTGTGACT	Epiblast	1.74606	-0.293913	-0.0320445	-0.141979	-0.0627119	-0.0931928	3.0633	-0.13621	-0.150362	-0.6646	-0.82067	-0.119219	natural
NE75_1_AATCCGGCTGCGAAGGAGCGAAGT	Epiblast	2.16221	-0.17035	-0.0344935	-0.0847917	-0.0699269	-0.11056	-0.245912	-0.147289	-0.162	-0.57707	-0.739628	-0.128829	natural
NE75_1_AATCCGGCTGCGAAGGGCAGGGTA	Epiblast	1.80297	-0.149385	-0.034909	-0.0750887	-0.071151	-0.113507	-0.24121	-0.149169	-0.163975	-0.562218	-0.725878	-0.130459	natural
NE75_1_AATCCGGCTGCGAAGGGTTCAACT	Epiblast	0.172362	1.43975	-0.0220329	-0.37576	-0.0332169	-0.0221952	-0.386916	-0.0909164	-0.102783	0.654689	1.17389	-0.0799366	natural
NE75_1_AATCGAAGTGCGAAGGATATAGGA	Epiblast	1.5913	-0.308195	-0.0317614	-0.148589	-0.0618779	-0.0911854	2.98207	-0.134929	-0.149016	-0.674717	-0.830037	-0.118109	natural
NE75_1_AATCGTTCTGCGAAGGGGGAAGGT	Epiblast	1.80747	-0.14873	-0.034922	-0.0747855	-0.0711893	-0.113599	-0.241063	-0.149228	-0.164036	-0.561754	1.25409	-0.13051	natural
NE75_1_AATGGCGTTGCGAAGGGTCAAAGA	Epiblast	1.96044	-0.182012	-0.0342624	-0.090189	-0.0692459	-0.108921	-0.248528	-0.146243	-0.160902	-0.585331	1.60064	-0.127922	natural
NE75_1_AATGGCGTTGCGAAGGTTCGTTCC	Epiblast	-0.702757	-0.158295	-0.0347324	-0.0792125	-0.0706308	-0.112254	-0.243209	-0.14837	-0.163135	-0.56853	-0.731722	-0.129766	natural
NE75_1_AATGTATGTGCGAAGGATCAGCGC	Epiblast	2.56599	-0.22499	-0.0334105	-0.11008	-0.0667364	-0.10288	-0.258167	-0.14239	-0.156853	-0.615776	-0.775465	-0.124579	natural
NE75_1_AATGTATGTGCGAAGGCACAAGGC	Epiblast	2.18774	-0.146633	-0.0349636	-0.0738152	-0.0713117	-0.113894	-0.240593	-0.149416	-0.164234	-0.560269	-0.724073	-0.130673	natural
NE75_1_AATGTATGTGCGAAGGCACAGTTT	Epiblast	2.56234	-0.153971	-0.0348181	-0.0772113	-0.0708833	-0.112862	-0.242239	-0.148758	-0.163543	-0.565467	-0.728886	-0.130102	natural
NE75_1_AATGTATGTGCGAAGGCGCTAGTC	Epiblast	1.66762	-0.128551	-0.0353219	-0.0654464	-0.0723676	-0.116435	-0.236537	-0.151037	-0.165937	2.40802	1.38947	-0.132079	natural
NE75_1_AATGTATGTGCGAAGGCTTCAGGT	Epiblast	2.50839	-0.149385	-0.034909	-0.0750887	-0.071151	-0.113507	-0.24121	-0.149169	-0.163975	-0.562218	-0.725878	-0.130459	natural
NE75_1_ACAAGTAGTGCGAAGGAACCCTTG	Epiblast	2.65395	-0.239928	-0.0331145	-0.116994	-0.0658641	-0.100781	-0.261517	-0.14105	-0.155446	-0.626358	-0.785262	-0.123418	natural
NE75_1_ACAAGTAGTGCGAAGGCGGACAAC	Epiblast	1.88188	-0.138247	-0.0351298	-0.069934	-0.0718014	-0.115072	-0.238712	-0.150168	-0.165024	-0.554328	-0.718573	-0.131325	natural
NE75_1_ACAAGTAGTGCGAAGGCTTCTGGA	Surface ectoderm	1.11036	-0.139427	-0.0351064	-0.0704798	-0.0717325	-0.114907	-0.238977	-0.150062	-0.164913	-0.555164	1.31389	-0.131233	natural
NE75_1_ACAATCTTTGCGAAGGATATACCT	Epiblast	1.52877	-0.147682	-0.0349428	-0.0743004	-0.0712505	-0.113746	-0.240828	-0.149322	-0.164135	-0.561011	-0.724761	-0.130591	natural
NE75_1_ACAATCTTTGCGAAGGGATGTGAG	Epiblast	1.29633	-0.436868	-0.0292111	-0.208141	-0.0543646	-0.0730999	-0.305688	-0.123391	-0.136897	-0.765868	-0.91443	-0.108102	natural
NE75_1_ACAATCTTTGCGAAGGGGTCTGAC	Epiblast	1.56798	-0.225121	-0.0334079	-0.110141	-0.0667287	-0.102862	-0.258196	-0.142378	-0.156841	-0.615869	-0.775551	-0.124569	natural
NE75_1_ACACCAAGTGCGAAGGCCTACTAG	Epiblast	1.0986	-0.14113	-0.0350726	-0.0712682	-0.0716331	-0.114667	-0.239359	-0.149909	-0.164752	-0.55637	-0.720464	-0.131101	natural
NE75_1_ACACCAAGTGCGAAGGGCCGGATT	Epiblast	0.433369	-0.828651	-0.021446	-0.389466	-0.0314878	-0.018033	-0.393558	-0.0882611	-0.0999941	-0.146974	0.510239	3.60529	natural
NE75_1_ACAGATAATGCGAAGGTACTTGTG	Epiblast	2.48483	-0.20088	-0.0338884	-0.0989217	-0.0681442	-0.106269	-0.25276	-0.144551	-0.159124	-0.598697	-0.759652	-0.126454	natural
NE75_1_ACAGGCCATGCGAAGGAGAACGGG	Epiblast	2.3068	-0.289982	-0.0321224	-0.140159	-0.0629414	-0.0937454	-0.272744	-0.136562	-0.150732	-0.661815	0.64436	-0.119525	natural
NE75_1_ACAGGCCATGCGAAGGCCAACCGT	Epiblast	2.09947	-0.292995	-0.0320627	-0.141554	-0.0627655	-0.0933218	-0.273419	-0.136292	-0.150448	-0.66395	-0.820068	-0.119291	natural
NE75_1_ACAGGCCATGCGAAGGGGAAACAG	Epiblast	1.11309	-0.139034	-0.0351142	-0.0702979	-0.0717555	-0.114962	-0.238889	-0.150097	-0.16495	-0.554885	1.31651	-0.131264	natural
NE75_1_ACAGGCCATGCGAAGGTTTACCCT	Epiblast	0.858206	-0.180177	-0.0342987	-0.08934	-0.069353	-0.109179	-0.248116	-0.146408	-0.161074	-0.584031	-0.746074	-0.128064	natural
NE75_1_ACATGGACTGCGAAGGAAACTCGA	Epiblast	0.735553	-0.20337	-0.033839	-0.100074	-0.0679988	-0.105919	3.71729	-0.144328	-0.15889	-0.60046	-0.761285	-0.126261	natural
NE75_1_ACCAACCCTGCGAAGGACAGCGGA	Epiblast	0.730238	-0.484694	-0.0282632	-0.230276	-0.0515719	-0.0663777	-0.316414	-0.119103	-0.132392	-0.799748	0.926981	-0.104383	natural
NE75_1_ACCAAGGGTGCGAAGGATCCCACG	Epiblast	0.497712	-0.254996	-0.0328158	-0.123968	-0.0649843	-0.0986627	-0.264897	-0.139699	-0.154027	-0.637032	0.761467	-0.122246	natural
NE75_1_ACCAAGGGTGCGAAGGGAGTTTCG	Notochord	0.280839	-0.309898	-0.0317277	7.52398	-0.0617785	-0.090946	-0.277211	-0.134776	-0.148856	-0.675924	1.62153	-0.117976	natural
NE75_1_ACCAAGGGTGCGAAGGGGTTTCTC	Epiblast	-0.654094	-0.129468	-0.0353038	-0.0658709	-0.072314	-0.116306	-0.236743	-0.150955	-0.165851	-0.548109	-0.712815	-0.132008	natural
NE75_1_ACCAAGGGTGCGAAGGGTGGATGG	Epiblast	2.08673	-0.182798	-0.0342468	-0.0905529	-0.0692	-0.10881	-0.248704	-0.146173	-0.160828	-0.585888	-0.747793	-0.127861	natural
NE75_1_ACCACAGATGCGAAGGTAGAAATG	Epiblast	1.70807	-0.255914	-0.0327976	-0.124392	-0.0649307	8.28754	3.30428	-0.139617	-0.153941	-0.637682	-0.795747	-0.122174	natural
NE75_1_ACCAGTTTTGCGAAGGACCCATAT	Epiblast	-0.247758	-0.840968	-0.0212019	-0.395166	-0.0307686	-0.0163018	1.43107	-0.0871567	-0.098834	0.584666	1.10562	-0.0766758	natural
NE75_1_ACCAGTTTTGCGAAGGGGGAACCT	Epiblast	0.88893	-0.268361	-0.0325509	-0.130153	-0.0642039	-0.0967842	-0.267894	-0.138501	-0.152768	-0.6465	-0.803912	-0.121206	natural
NE75_1_ACCAGTTTTGCGAAGGGTTCAACT	Epiblast	-0.660288	-0.133137	-0.035231	-0.0675689	-0.0720998	-0.115791	-0.237566	-0.150626	-0.165505	-0.550708	1.35679	-0.131723	natural
NE75_1_ACCCATGCTGCGAAGGCAGGTGTC	Epiblast	2.29067	-0.132613	-0.0352414	-0.0673263	-0.0721304	-0.115864	-0.237449	-0.150673	-0.165554	-0.550337	-0.714878	-0.131763	natural
NE75_1_ACCCATGCTGCGAAGGGGTTTCTC	Epiblast	2.47954	-0.178867	-0.0343247	-0.0887336	-0.0694296	-0.109363	-0.247823	-0.146525	-0.161198	-0.583103	-0.745215	-0.128166	natural
NE75_1_ACCCGATTTGCGAAGGCGCCTTGA	Epiblast	2.09332	-0.201142	-0.0338832	-0.099043	-0.0681289	-0.106232	-0.252818	-0.144528	-0.1591	-0.598882	-0.759824	-0.126434	natural
NE75_1_ACCCTCAATGCGAAGGACGAAACG	Epiblast	-0.659182	-0.132482	-0.035244	-0.0672657	-0.072138	-0.115883	-0.237419	-0.150685	-0.165567	-0.550244	-0.714792	-0.131774	natural
NE75_1_ACCTGAAGTGCGAAGGGCGCATTC	Epiblast	1.03009	-0.300333	-0.0319172	-0.14495	-0.062337	-0.0922904	-0.275065	-0.135634	-0.149757	0.934747	1.42678	-0.11872	natural
NE75_1_ACCTGAAGTGCGAAGGGGTGGGAT	Epiblast	1.13708	-0.135627	-0.0351817	-0.0687211	-0.0719544	-0.115441	-0.238124	-0.150403	-0.165271	-0.552472	-0.716854	-0.131529	natural
NE75_1_ACCTTCCCTGCGAAGGACACTAAG	Epiblast	1.57519	-0.185812	-0.034187	-0.0919477	-0.0690241	-0.108387	-0.24938	-0.145903	-0.160544	-0.588023	-0.749769	-0.127626	natural
NE75_1_ACCTTCCCTGCGAAGGATGCATGG	Epiblast	1.87824	-0.33296	-0.0312706	-0.160051	-0.0604319	-0.0877046	-0.282383	-0.132708	-0.146684	-0.692261	-0.84628	-0.116183	natural
NE75_1_ACCTTCCCTGCGAAGGCAAGTCAT	Surface ectoderm	1.8618	-0.24661	-0.032982	-0.120086	-0.0654739	-0.0998414	-0.263016	-0.140451	-0.154817	-0.631092	-0.789645	7.12824	natural
NE75_1_ACCTTCCCTGCGAAGGGTTGTCAT	Epiblast	1.78682	-0.372138	-0.0304941	-0.178183	-0.0581442	-0.0821979	-0.29117	-0.129195	-0.142993	0.716814	-0.871976	-0.113136	natural
NE75_1_ACGAATTCTGCGAAGGGAGAATTG	Epiblast	-0.783272	-0.205991	-0.0337871	-0.101287	-0.0678458	-0.105551	-0.253906	-0.144093	-0.158643	-0.602317	1.80217	-0.126057	natural
NE75_1_ACGAATTCTGCGAAGGGATGTGAG	Epiblast	0.816664	-0.187777	-0.0341481	-0.0928573	-0.0689093	-0.108111	-0.249821	-0.145726	-0.160359	-0.589415	1.0401	-0.127473	natural
NE75_1_ACGAATTCTGCGAAGGTAACCATC	Epiblast	1.37691	-0.363359	-0.0306681	-0.17412	-0.0586568	-0.0834318	2.70562	-0.129982	-0.14382	-0.713795	-0.866218	-0.113819	natural
NE75_1_ACGACGACTGCGAAGGAGATGGCT	Epiblast	2.09442	-0.13733	-0.0351479	-0.0695095	-0.071855	-0.115201	-0.238506	-0.15025	-0.16511	-0.553679	-0.717971	-0.131397	natural
NE75_1_ACGCTTAATGCGAAGGAGATGGCT	Epiblast	1.22392	-0.19826	-0.0339403	-0.0977088	-0.0682972	-0.106637	-0.252172	-0.144786	-0.159371	-0.59684	-0.757934	-0.126658	natural
NE75_1_ACGCTTAATGCGAAGGAGCGCCTT	Epiblast	1.95981	-0.326932	-0.03139	-0.157261	-0.0607838	-0.0885517	-0.281031	-0.133249	-0.147251	-0.687991	1.03087	-0.116651	natural
NE75_1_ACGGCAGTTGCGAAGGGCGCATTC	Epiblast	1.02047	-0.152923	-0.0348389	-0.0767261	-0.0709445	-0.11301	-0.242004	-0.148852	-0.163641	-0.564724	-0.728198	-0.130184	natural
NE75_1_ACGGCAGTTGCGAAGGGTCGTCGT	Epiblast	1.89178	-0.167074	-0.0345584	-0.0832756	-0.0701182	-0.111021	-0.245178	-0.147583	-0.162309	-0.574749	-0.73748	-0.129083	natural
NE75_1_ACGGGTTATGCGAAGGTGACCCTC	Epiblast	1.18478	-0.129075	-0.0353116	-0.065689	-0.072337	-0.116361	-0.236655	-0.15099	-0.165888	-0.547831	-0.712557	-0.132038	natural
NE75_1_ACGGTTGGTGCGAAGGACGAAACG	Epiblast	1.95906	-0.226694	-0.0333768	-0.110869	-0.0666369	-0.102641	-0.258549	-0.142237	-0.156693	-0.616983	-0.776583	-0.124447	natural
NE75_1_ACGGTTGGTGCGAAGGTACAGCCG	Epiblast	2.45834	-0.182405	-0.0342546	-0.090371	-0.069223	-0.108866	-0.248616	-0.146208	-0.160865	-0.585609	-0.747535	-0.127891	natural
NE75_1_ACGTAAACTGCGAAGGACCTTCTT	Neuroectoderm	1.86706	-0.223025	-0.0334495	-0.109171	-0.0668511	-0.103156	3.54955	-0.142566	-0.157039	-0.614384	-0.774176	-0.124732	natural
NE75_1_ACGTAAACTGCGAAGGTTGTTTAC	Epiblast	1.93718	-0.209528	-0.033717	-0.102924	-0.0676392	-0.105053	-0.254699	-0.143776	-0.15831	-0.604823	-0.765324	-0.125782	natural
NE75_1_ACTAATTGTGCGAAGGGTCCATGT	Epiblast	1.6211	-0.246741	-0.0329794	-0.120147	-0.0654663	-0.099823	-0.263045	-0.140439	-0.154805	-0.631184	-0.789731	-0.122888	natural
NE75_1_ACTACCCGTGCGAAGGGTTTACGT	Epiblast	1.65163	-0.240321	-0.0331067	-0.117175	-0.0658412	-0.100725	-0.261605	-0.141015	-0.155409	-0.626636	-0.78552	-0.123387	natural
NE75_1_ACTACCCGTGCGAAGGTTCCGCTC	Epiblast	1.29844	-0.184764	-0.0342078	-0.0914625	-0.0690853	-0.108534	-0.249145	-0.145997	-0.160642	-0.58728	1.05488	-0.127708	natural
NE75_1_ACTAGAGCTGCGAAGGACTAGGAT	Epiblast	1.61717	-0.135234	-0.0351895	-0.0685392	-0.0719774	-0.115496	4.4911	-0.150438	-0.165308	-0.552193	-0.716597	-0.13156	natural
NE75_1_ACTCATACTGCGAAGGCTGTTCTT	Epiblast	1.57369	-0.186074	-0.0341819	-0.092069	-0.0690087	-0.10835	-0.249439	-0.145879	-0.160519	-0.588208	-0.749941	-0.127606	natural
NE75_1_ACTCATACTGCGAAGGTTGAGGGT	Neuroectoderm	2.18115	-0.167336	-0.0345532	-0.0833969	-0.0701029	-0.110984	-0.245236	-0.147559	-0.162284	-0.574935	-0.737652	-0.129063	natural
NE75_1_ACTCGGAATGCGAAGGACAGCGGA	Epiblast	1.88665	-0.452198	-0.0289073	-0.215236	-0.0534694	-0.0709451	3.42873	-0.122017	-0.135453	-0.776728	-0.924485	-0.10691	natural
NE75_1_ACTGCTGGTGCGAAGGAACACACG	Epiblast	1.11492	-0.138772	-0.0351194	-0.0701766	-0.0717708	-0.114999	-0.23883	-0.150121	-0.164974	-0.5547	1.86208	-0.131284	natural
NE75_1_ACTGCTGGTGCGAAGGGGCGTTAG	Epiblast	2.43644	-0.145847	-0.0349791	-0.0734514	-0.0713576	-0.114004	-0.240417	-0.149486	-0.164308	-0.559712	-0.723558	-0.130734	natural
NE75_1_ACTGCTGGTGCGAAGGTACTTGTG	Epiblast	-0.137681	-0.886698	-0.0202955	-0.416331	-0.0280984	-0.00987422	-0.406577	-0.0830562	-0.0945267	-1.08452	-0.0469571	-0.0731194	natural
NE75_1_ACTGCTGGTGCGAAGGTTATAGCC	Epiblast	-0.698997	-0.156068	-0.0347766	-0.0781816	-0.0707608	-0.112568	-0.242709	-0.14857	-0.163345	1.59795	-0.730261	-0.129939	natural
NE75_1_ACTTCGCTTGCGAAGGATGTTGGC	Epiblast	1.525	-0.194722	-0.0340104	-0.0960715	-0.0685038	-0.107135	-0.251378	-0.145104	-0.159704	-0.594334	-0.755613	-0.126933	natural
NE75_1_AGAAACCATGCGAAGGAATGAATG	Epiblast	1.69152	-0.201404	-0.033878	-0.0991643	-0.0681136	-0.106195	4.94546	-0.144504	-0.159075	-0.599068	0.976184	-0.126414	natural
NE75_1_AGAAACCATGCGAAGGCTCCGCAT	Epiblast	1.91994	-0.133137	-0.035231	-0.0675689	-0.0720998	-0.115791	4.5218	-0.150626	-0.165505	-0.550708	-0.715221	-0.131723	natural
NE75_1_AGAAACCATGCGAAGGTGTAGTTT	Epiblast	1.86339	-0.304133	-0.0318419	-0.146709	-0.0621151	-0.0917563	-0.275917	-0.135293	-0.149399	-0.67184	-0.827373	-0.118425	natural
NE75_1_AGAAACCATGCGAAGGTTCACATA	Neuroectoderm	1.50566	-0.237831	-0.033156	-0.116023	-0.0659866	-0.101075	3.43422	-0.141238	-0.155644	-0.624873	-0.783887	7.25233	natural
NE75_1_AGAAAGTGTGCGAAGGACACTAAG	Epiblast	1.62029	-0.178081	-0.0343403	-0.0883697	-0.0694755	-0.109473	-0.247646	-0.146596	-0.161272	-0.582546	-0.744699	-0.128227	natural
NE75_1_AGAAAGTGTGCGAAGGATTCAGTA	Epiblast	0.925924	-0.42442	-0.0294579	-0.20238	-0.0550914	-0.0748495	-0.302896	-0.124507	-0.138069	0.581712	0.768067	-0.10907	natural
NE75_1_AGAAAGTGTGCGAAGGCCTGACAC	Epiblast	0.387037	-0.644159	-0.0251026	-0.304079	-0.0422605	-0.0439641	1.8116	-0.104804	-0.117372	-0.912711	-1.05039	-0.0919813	natural
NE75_1_AGAAAGTGTGCGAAGGCTTTAATC	Epiblast	2.43188	-0.232328	-0.0332651	-0.113476	-0.0663079	-0.101849	-0.259813	-0.141732	-0.156162	-0.620974	-0.780278	-0.124009	natural
NE75_1_AGAAGCTTTGCGAAGGAGAGACTA	Epiblast	2.24871	-0.25932	-0.0327301	-0.125969	-0.0647318	-0.0980549	-0.265867	-0.139311	-0.15362	-0.640095	-0.797982	-0.12191	natural
NE75_1_AGAAGCTTTGCGAAGGTTGCATAT	Epiblast	1.06737	-0.341346	-0.0311044	-0.163932	-0.0599422	-0.0865259	-0.284264	-0.131956	-0.145894	-0.698201	0.495121	-0.115531	natural
NE75_1_AGACGAGGTGCGAAGGCAGACCAT	Notochord	0.482667	4.44137	10	10	-0.0580218	-0.0819032	-0.29164	-0.129007	-0.142796	-0.721499	0.895847	-0.112973	natural
NE75_1_AGAGGTGCTGCGAAGGCCCGACTT	Epiblast	1.73309	-0.274782	-0.0324237	-0.133125	-0.063829	-0.0958817	-0.269335	-0.137925	-0.152163	-0.651048	-0.808122	-0.120707	natural
NE75_1_AGAGGTGCTGCGAAGGCGTATCGG	Epiblast	2.50147	-0.2643	-0.0326314	-0.128273	-0.064441	-0.0973551	-0.266983	-0.138865	-0.153151	-0.643622	-0.801247	-0.121522	natural
NE75_1_AGAGGTGCTGCGAAGGGATCTCGG	Epiblast	1.11309	-0.139034	-0.0351142	-0.0702979	-0.0717555	-0.114962	-0.238889	-0.150097	-0.16495	-0.554885	-0.719089	-0.131264	natural
NE75_1_AGCAACGCTGCGAAGGCACAAGGC	Epiblast	-0.399672	-0.675345	-0.0244845	-0.318513	-0.0404396	-0.0395809	1.7425	-0.102008	-0.114434	-0.934803	0.271412	-0.089556	natural
NE75_1_AGCAACGCTGCGAAGGCAGGTGTC	Epiblast	2.20698	-0.228528	-0.0333404	-0.111718	-0.0665298	-0.102383	-0.258961	-0.142072	-0.15652	-0.618282	-0.777786	-0.124304	natural
NE75_1_AGCAACGCTGCGAAGGCCAGCAGT	Epiblast	1.8146	-0.2567	-0.0327821	-0.124756	-0.0648848	-0.0984233	-0.265279	-0.139546	-0.153867	-0.638239	1.26831	-0.122113	natural
NE75_1_AGCAACGCTGCGAAGGCGGACAAC	Epiblast	1.47558	-0.362311	-0.0306888	-0.173635	-0.058718	-0.0835792	-0.288966	-0.130076	-0.143919	-0.713053	-0.86553	-0.1139	natural
NE75_1_AGCAACGCTGCGAAGGGGCTACTA	Epiblast	1.61717	-0.135234	-0.0351895	-0.0685392	-0.0719774	-0.115496	-0.238036	-0.150438	-0.165308	-0.552193	-0.716597	-0.13156	natural
NE75_1_AGCAACGCTGCGAAGGTTTGTGTC	Epiblast	1.65655	-0.172053	-0.0344597	-0.0855801	-0.0698274	-0.110321	-0.246294	-0.147136	-0.16184	-0.578276	1.1201	-0.128696	natural
NE75_1_AGCACGTATGCGAAGGATTCAGTA	Epiblast	-0.674223	-0.141392	-0.0350674	-0.0713895	-0.0716178	-0.11463	-0.239418	-0.149886	-0.164728	-0.556556	1.30091	-0.131081	natural
NE75_1_AGCACGTATGCGAAGGCGAATAAT	Epiblast	1.56424	-0.142571	-0.0350441	-0.0719353	-0.0715489	-0.114465	-0.239682	-0.14978	-0.164616	-0.557391	-0.721409	-0.130989	natural
NE75_1_AGCATGCCTGCGAAGGCGTATTTC	Epiblast	2.00546	-0.254472	-0.0328262	-0.123725	-0.0650149	-0.0987364	3.31424	-0.139746	-0.154076	1.10217	-0.794802	-0.122287	natural
NE75_1_AGCCATCTTGCGAAGGCTTCGATT	Epiblast	2.00417	-0.197211	-0.0339611	-0.0972237	-0.0683584	-0.106785	-0.251937	-0.14488	-0.15947	-0.596098	-0.757246	-0.12674	natural
NE75_1_AGCCATCTTGCGAAGGGTGGATGG	Epiblast	2.29509	-0.182667	-0.0342494	-0.0904922	-0.0692077	-0.108829	-0.248675	-0.146185	-0.16084	-0.585795	1.06531	-0.127871	natural
NE75_1_AGCGTGGTTGCGAAGGACGCCATT	Neuroectoderm	1.81449	-0.297712	-0.0319692	-0.143737	-0.06249	-0.0926587	-0.274477	-0.135869	-0.150004	-0.667292	-0.823162	-0.118924	natural
NE75_1_AGCGTGGTTGCGAAGGCTTCAGGT	Epiblast	1.86915	-0.197998	-0.0339455	-0.0975875	-0.0683125	-0.106674	-0.252113	-0.14481	-0.159396	-0.596655	-0.757762	-0.126679	natural
NE75_1_AGCTCCACTGCGAAGGGAGAGTAT	Epiblast	1.33384	-0.231673	-0.0332781	-0.113173	-0.0663462	-0.101941	-0.259666	-0.14179	-0.156224	-0.62051	-0.779848	-0.12406	natural
NE75_1_AGCTCCACTGCGAAGGTGCAAGGG	Epiblast	1.63412	-0.297843	-0.0319666	-0.143798	-0.0624824	-0.0926403	-0.274507	-0.135857	-0.149991	-0.667385	-0.823248	6.49796	natural
NE75_1_AGCTTCGATGCGAAGGCACTCCTC	Epiblast	1.70655	-0.198653	-0.0339325	-0.0978908	-0.0682742	9.32088	-0.25226	-0.144751	-0.159334	-0.597119	0.988725	-0.126628	natural
NE75_1_AGGACACATGCGAAGGAAGTAATC	Epiblast	1.66542	-0.206253	-0.0337819	-0.101408	-0.0678305	-0.105514	-0.253965	-0.14407	-0.158618	-0.602503	-0.763176	-0.126037	natural
NE75_1_AGGACACATGCGAAGGCACAGTTT	Epiblast	1.43657	-0.161702	-0.0346649	-0.0807893	-0.0704319	-0.111776	-0.243973	-0.148064	-0.162815	-0.570943	-0.733956	-0.129501	natural
NE75_1_AGGACACATGCGAAGGCCAACCGT	Epiblast	1.97236	-0.323788	-0.0314524	-0.155806	-0.0609674	-0.0889938	4.03964	-0.133531	-0.147548	-0.685763	-0.840264	-0.116896	natural
NE75_1_AGGACACATGCGAAGGTGACGGAC	Epiblast	2.02944	-0.170612	-0.0344883	-0.084913	-0.0699116	-0.110523	-0.245971	-0.147266	-0.161975	-0.577255	-0.7398	-0.128808	natural
NE75_1_AGGAGTCGTGCGAAGGCCATTTGA	Epiblast	1.78571	-0.184633	-0.0342104	-0.0914019	-0.0690929	-0.108553	-0.249116	-0.146008	-0.160655	-0.587187	-0.748996	-0.127718	natural
NE75_1_AGGAGTCGTGCGAAGGCTAGACCC	Epiblast	1.08685	-0.286575	-0.0321899	-0.138583	-0.0631404	-0.0942242	-0.271979	-0.136868	-0.151053	-0.659402	0.655138	-0.11979	natural
NE75_1_AGGCAATATGCGAAGGTAAGACGG	Epiblast	1.82196	-0.178474	-0.0343325	-0.0885516	-0.0694525	-0.109418	-0.247734	-0.146561	-0.161235	-0.582824	-0.744957	-0.128197	natural
NE75_1_AGGCCGAATGCGAAGGAAAGCCTA	Epiblast	2.04944	-0.291161	-0.032099	-0.140705	-0.0628726	-0.0935796	-0.273008	-0.136456	-0.150621	-0.662651	-0.818865	-0.119433	natural
NE75_1_AGGCCGAATGCGAAGGTCTCAACC	Epiblast	1.58569	6.87221	-0.0351038	-0.0705405	-0.0717249	-0.114888	-0.239006	-0.15005	-0.1649	-0.555257	1.31302	-0.131223	natural
NE75_1_AGGCCGAATGCGAAGGTGATAACA	Epiblast	0.684412	-0.213721	-0.0336339	-0.104865	-0.0673944	-0.104464	-0.25564	-0.1434	-0.157915	-0.607793	-0.768074	-0.125456	natural
NE75_1_AGGGACTGTGCGAAGGCAACAAAT	Epiblast	1.68707	-0.329029	-0.0313485	-0.158231	-0.0606614	-0.0882571	-0.281501	-0.133061	-0.147054	-0.689476	-0.843702	-0.116488	natural
NE75_1_AGGGACTGTGCGAAGGCGGCACAT	Epiblast	1.66679	-0.237176	-0.033169	-0.11572	-0.0660248	-0.101167	-0.2609	-0.141297	-0.155706	-0.624408	0.82737	-0.123632	natural
NE75_1_AGGGACTGTGCGAAGGTGATGCCC	Epiblast	1.47796	-0.20337	-0.033839	-0.100074	-0.0679988	-0.105919	-0.253318	-0.144328	-0.15889	-0.60046	-0.761285	-0.126261	natural
NE75_1_AGGGTAAATGCGAAGGAAACAGGG	Notochord	2.02264	-0.250803	-0.0328989	8.38706	-0.0652291	-0.099252	-0.263957	-0.140075	-0.154422	-0.634062	-0.792396	-0.122572	natural
NE75_1_AGGTAAGCTGCGAAGGTTCACATA	Epiblast	1.49926	-0.500811	-0.0279438	-0.237735	-0.0506308	-0.0641124	2.19165	-0.117658	-0.130874	-0.811165	-0.956369	-0.103129	natural
NE75_1_AGGTATATTGCGAAGGAGGTTGTG	Epiblast	2.39437	-0.151875	-0.0348597	-0.076241	-0.0710057	-0.113157	-0.241769	-0.148946	-0.16374	-0.563982	-0.727511	-0.130265	natural
NE75_1_AGGTATATTGCGAAGGTTAAGCGT	Epiblast	1.60472	-0.423371	-0.0294786	-0.201895	-0.0551526	-0.0749968	-0.302661	-0.124601	-0.138168	-0.756307	-0.905578	-0.109152	natural
NE75_1_AGGTTCCCTGCGAAGGCGCTAATA	Epiblast	1.65454	-0.130255	-0.0352882	-0.0662348	-0.0722681	-0.116196	-0.23692	-0.150884	-0.165777	-0.548666	1.37719	-0.131947	natural
NE75_1_AGGTTCCCTGCGAAGGTTCGCTGG	Epiblast	1.72495	-0.225383	-0.0334027	-0.110262	-0.0667134	-0.102825	-0.258255	-0.142354	-0.156816	-0.616054	0.873764	-0.124549	natural
NE75_1_AGTAATGGTGCGAAGGAGGCAGTT	Epiblast	2.57068	-0.224073	-0.0334287	-0.109656	-0.0667899	-0.103009	-0.257961	6.03728	-0.15694	-0.615126	-0.774864	-0.124651	natural
NE75_1_AGTAATGGTGCGAAGGTGCTATTT	Epiblast	0.577521	-0.347504	-0.0309823	-0.166782	-0.0595826	-0.0856603	-0.285645	-0.131404	-0.145314	-0.702564	0.478684	-0.115052	natural
NE75_1_AGTAGTTATGCGAAGGTTGTCGCC	Epiblast	0.668006	-0.217128	-0.0335664	-0.106442	-0.0671954	-0.103985	-0.256404	-0.143095	-0.157594	1.26241	0.907719	-0.125191	natural
NE75_1_AGTCACAATGCGAAGGCGTATTTC	Epiblast	-0.850957	-0.246086	-0.0329924	-0.119844	-0.0655045	-0.0999151	-0.262899	-0.140498	-0.154866	-0.63072	-0.789302	-0.122939	natural
NE75_1_AGTGCTTCTGCGAAGGAGGATTCA	Epiblast	2.18313	-0.147289	-0.0349506	-0.0741184	-0.0712735	-0.113801	-0.24074	-0.149357	-0.164172	-0.560733	-0.724503	-0.130622	natural
NE75_1_AGTTGAACTGCGAAGGCAGACCAT	Notochord	0.937597	-0.323657	-0.031455	-0.155745	-0.0609751	-0.0890122	2.899	-0.133543	-0.14756	-0.68567	-0.840178	-0.116906	natural
NE75_1_AGTTGAACTGCGAAGGCTTCAGGT	Epiblast	0.59605	2.57344	-0.0283749	-0.227668	-0.0519009	-0.0671696	-0.315151	-0.119608	-0.132922	-0.795756	0.179351	-0.104821	natural
NE75_1_AGTTGCGGTGCGAAGGATGGAAAT	Epiblast	1.54251	-0.191577	-0.0340728	-0.094616	-0.0686874	-0.107577	-0.250673	-0.145386	-0.160001	-0.592106	-0.753551	-0.127178	natural
NE75_1_AGTTGCGGTGCGAAGGGACAACTT	Epiblast	2.03152	-0.231411	-0.0332833	-0.113052	-0.0663615	-0.101978	3.48317	-0.141814	-0.156249	-0.620324	0.849755	-0.12408	natural
NE75_1_AGTTTGTATGCGAAGGAGACACCA	Epiblast	1.60754	-0.136544	-0.0351635	-0.0691457	-0.0719009	-0.115312	-0.23833	-0.15032	-0.165184	-0.553122	-0.717456	-0.131458	natural
NE75_1_AGTTTGTATGCGAAGGGTGTCGGA	Epiblast	2.10779	-0.198522	-0.0339351	-0.0978301	-0.0682819	-0.1066	-0.252231	-0.144763	-0.159346	-0.597026	-0.758105	-0.126638	natural
NE75_1_ATAACAGGTGCGAAGGCGGAATTT	Epiblast	1.97821	-0.260369	-0.0327093	-0.126454	-0.0646706	-0.0979076	-0.266102	-0.139217	-0.153521	-0.640838	-0.798669	-0.121828	natural
NE75_1_ATAACAGGTGCGAAGGGATGTGAG	Epiblast	1.61925	-0.247134	-0.0329716	-0.120329	-0.0654433	-0.0997677	-0.263134	-0.140404	-0.154768	-0.631463	-0.789989	-0.122857	natural
NE75_1_ATAAGCTATGCGAAGGCGAACGTA	Notochord	1.02276	-0.238486	-0.033143	8.59738	-0.0659483	-0.100983	-0.261194	-0.141179	-0.155582	-0.625337	-0.784317	-0.12353	natural
NE75_1_ATACACCCTGCGAAGGCAGACCAT	Epiblast	1.62104	-0.13471	-0.0351999	-0.0682967	-0.072008	-0.11557	5.75046	-0.150485	-0.165357	-0.551822	2.21847	-0.1316	natural
NE75_1_ATACACCCTGCGAAGGGGACTTCC	Epiblast	1.8677	-0.19826	-0.0339403	-0.0977088	-0.0682972	-0.106637	-0.252172	-0.144786	-0.159371	-0.59684	0.990531	-0.126658	natural
NE75_1_ATAGATGTTGCGAAGGGTTACGAT	Epiblast	1.20054	-0.599609	-0.0259856	-0.28346	-0.0448619	-0.0502259	1.91773	-0.108799	-0.121568	0.216805	-0.0373045	-0.0954459	natural
NE75_1_ATAGATGTTGCGAAGGTGGCCTGT	Epiblast	1.85909	-0.224597	-0.0334183	-0.109898	-0.0667593	-0.102935	-0.258079	-0.142425	-0.15689	-0.615497	-0.775208	-0.12461	natural
NE75_1_ATATGCAATGCGAAGGCAATTAGT	Epiblast	2.09281	-0.160654	-0.0346857	-0.0803041	-0.0704931	-0.111923	-0.243738	-0.148158	-0.162913	-0.570201	-0.733269	-0.129583	natural
NE75_1_ATATGCAATGCGAAGGGGAAACAG	Notochord	-0.702978	-0.158426	10	-0.0792732	-0.0706231	-0.112236	-0.243238	-0.148358	-0.163123	1.58259	-0.731808	-0.129756	natural
NE75_1_ATATGGGTTGCGAAGGAACAATCC	Epiblast	1.94018	-0.302168	-0.0318809	-0.145799	-0.0622299	-0.0920326	-0.275477	-0.135469	-0.149584	-0.670448	-0.826084	-0.118577	natural
NE75_1_ATATGGGTTGCGAAGGCAGACCAT	Epiblast	1.51289	-0.270458	-0.0325094	-0.131124	-0.0640814	-0.0964895	-0.268365	-0.138313	-0.152571	-0.647985	-0.805287	-0.121043	natural
NE75_1_ATATGGGTTGCGAAGGCTTCAGGT	Surface ectoderm	1.12779	-0.136937	-0.0351557	-0.0693276	-0.0718779	-0.115256	-0.238418	-0.150285	-0.165147	1.73246	1.87494	-0.131427	natural
NE75_1_ATATGGGTTGCGAAGGGTTTGTTT	Epiblast	1.58542	-0.309636	-0.0317328	-0.149256	-0.0617938	-0.0909828	-0.277152	-0.1348	-0.148881	-0.675739	-0.830983	-0.117997	natural
NE75_1_ATATGGGTTGCGAAGGTCGGTACG	Epiblast	1.00963	-0.154626	-0.0348051	-0.0775145	-0.070845	-0.11277	-0.242386	-0.148699	-0.163481	-0.565931	-0.729316	-0.130051	natural
NE75_1_ATATGGGTTGCGAAGGTTGCACGC	Epiblast	2.23472	-0.17664	-0.0343688	-0.0877026	-0.0695596	-0.109676	-0.247323	-0.146725	-0.161408	-0.581525	-0.743753	-0.128339	natural
NE75_1_ATCAATCGTGCGAAGGATCCCACG	Epiblast	0.93912	-0.323264	-0.0314628	-0.155563	-0.0609981	-0.0890674	-0.280208	-0.133578	-0.147597	-0.685392	1.57797	-0.116937	natural
NE75_1_ATCAATCGTGCGAAGGCAGACCAT	Epiblast	-0.730185	-0.174543	-0.0344104	-0.0867323	-0.069682	-0.109971	-0.246853	-0.146913	-0.161605	-0.58004	-0.742379	-0.128503	natural
NE75_1_ATCAATCGTGCGAAGGGCAAAGCC	Epiblast	1.66056	-0.129468	-0.0353038	-0.0658709	-0.072314	-0.116306	-0.236743	-0.150955	-0.165851	-0.548109	1.38284	-0.132008	natural
NE75_1_ATCAATCGTGCGAAGGGTTTGTTT	Notochord	0.990028	-0.245562	-0.0330028	-0.119601	-0.0655352	-0.0999887	3.3773	-0.140545	-0.154916	-0.630349	0.795764	-0.12298	natural
NE75_1_ATCCCACCTGCGAAGGCTAGTAAC	Epiblast	-0.752083	-0.187515	-0.0341533	-0.0927361	-0.0689246	-0.108147	-0.249762	-0.14575	-0.160383	-0.589229	-0.750887	-0.127494	natural
NE75_1_ATCCGCATTGCGAAGGTCTCACTT	Epiblast	2.20793	-0.181095	-0.0342805	9.7803	-0.0692995	-0.10905	-0.248322	-0.146326	-0.160988	-0.584681	-0.746676	-0.127993	natural
NE75_1_ATCCTAGTTGCGAAGGCATCTCCC	Epiblast	2.11721	-0.177688	-0.0343481	-0.0881878	-0.0694984	-0.109529	-0.247558	-0.146631	-0.161309	-0.582268	-0.744441	-0.128258	natural
NE75_1_ATCGCGCTTGCGAAGGTTAGGACC	Epiblast	0.465291	-0.262727	-0.0326626	-0.127546	-0.0645329	-0.0975761	-0.266631	-0.139006	-0.153299	-0.642509	0.734286	-0.121645	natural
NE75_1_ATCGTAACTGCGAAGGATGACCGA	Epiblast	1.79059	-0.261941	-0.0326782	-0.127182	-0.0645788	-0.0976866	4.43852	-0.139076	4.97528	-0.641952	0.737014	-0.121706	natural
NE75_1_ATCTTGGCTGCGAAGGCGCCTTGA	Epiblast	2.47941	-0.232852	-0.0332547	-0.113719	-0.0662773	-0.101775	-0.25993	-0.141685	-0.156113	-0.621345	-0.780622	-0.123968	natural
NE75_1_ATCTTGGCTGCGAAGGTGACGGAC	Epiblast	1.63155	-0.212673	-0.0336547	-0.10438	-0.0674556	-0.104611	3.63563	-0.143494	-0.158014	-0.607051	-0.767387	-0.125537	natural
NE75_1_ATGACAACTGCGAAGGCCTGTTAT	Epiblast	0.721754	-0.718323	-0.0236327	-0.338404	-0.03793	-0.0335401	-0.368813	-0.0981539	-0.110386	-0.965248	-0.218659	-0.0862137	natural
NE75_1_ATGACAACTGCGAAGGTAGTCTAG	Epiblast	1.55623	-0.22748	-0.0333612	-0.111232	-0.066591	-0.10253	3.51393	-0.142166	-0.156619	-0.61754	-0.777098	-0.124386	natural
NE75_1_ATGACTTGTGCGAAGGATCTTTGT	Epiblast	2.05174	3.92997	-0.0326989	-0.126697	-0.06464	-0.0978339	3.27039	-0.13917	-0.153472	-0.641209	-0.799013	-0.121787	natural
NE75_1_ATGACTTGTGCGAAGGGAAGTGCC	Epiblast	1.87053	-0.170481	-0.0344909	-0.0848524	-0.0699192	-0.110542	-0.245942	-0.147277	-0.161988	-0.577162	-0.739714	-0.128818	natural
NE75_1_ATGACTTGTGCGAAGGTTGGCGTT	Epiblast	1.53105	-0.296271	-0.0319977	-0.14307	-0.0625742	-0.0928613	-0.274154	-0.135998	-0.150139	-0.666271	0.62478	-0.119036	natural
NE75_1_ATGCATATTGCGAAGGACAGCGGA	Epiblast	1.23377	-0.299154	-0.0319406	-0.144404	-0.0624059	-0.0924562	-0.274801	-0.13574	-0.149868	0.938729	0.61594	-0.118812	natural
NE75_1_ATGCATATTGCGAAGGATTCGACG	Epiblast	1.95908	-0.264562	-0.0326262	-0.128395	-0.0644257	-0.0973183	-0.267042	-0.138841	-0.153126	-0.643808	-0.801419	-0.121502	natural
NE75_1_ATGCGGAGTGCGAAGGGAGAATTG	Epiblast	1.74764	-0.15764	-0.0347454	-0.0789093	-0.070669	-0.112347	-0.243062	-0.148429	-0.163197	-0.568066	-0.731292	-0.129817	natural
NE75_1_ATGCGGAGTGCGAAGGGGCTACTA	Epiblast	2.23854	-0.2491	-0.0329327	-0.121239	-0.0653286	-0.0994915	-0.263574	-0.140228	-0.154583	-0.632855	-0.791278	-0.122704	natural
NE75_1_ATGGGCTCTGCGAAGGAATGAATG	Epiblast	1.53099	-0.530293	-0.0273594	-0.25138	-0.0489093	-0.0599685	-0.326641	-0.115014	-0.128097	-0.832049	0.535691	-0.100836	natural
NE75_1_ATGGGCTCTGCGAAGGAGAGACTA	Epiblast	-0.233469	-0.835203	-0.0213162	-0.392498	-0.0311052	-0.0171121	-0.395027	-0.0876737	-0.0993771	-0.156218	0.0252776	-0.0771241	natural
NE75_1_ATGGGCTCTGCGAAGGCGACTCCT	Epiblast	1.87246	-0.318677	-0.0315537	-0.15344	-0.0612658	-0.089712	2.92523	-0.133989	-0.148029	-0.682143	0.558139	-0.117293	natural
NE75_1_ATGGGCTCTGCGAAGGTACCGGCA	Epiblast	1.29325	-0.437785	-0.029193	-0.208566	-0.054311	-0.072971	2.4031	-0.123309	-0.13681	-0.766518	-0.915032	5.29923	natural
NE75_1_ATGGTCTGTGCGAAGGGACAGATA	Epiblast	1.74079	-0.158688	-0.0347246	-0.0793944	-0.0706078	-0.112199	-0.243297	-0.148335	-0.163098	-0.568808	1.19435	-0.129736	natural
NE75_1_ATGTGCCGTGCGAAGGGGCCCTTA	Epiblast	1.82744	-0.177557	-0.0343507	-0.0881271	-0.0695061	-0.109547	-0.247529	-0.146643	-0.161321	-0.582175	-0.744355	-0.128268	natural
NE75_1_ATGTGCCGTGCGAAGGTTGGATCG	Epiblast	-0.229839	-0.467922	-0.0285956	-0.222514	-0.0525512	-0.068735	-0.312652	-0.120607	-0.133971	0.48035	0.667342	-0.105687	natural
NE75_1_ATTACCTTTGCGAAGGCTCAGAAT	Epiblast	-0.671126	-0.139558	-0.0351038	-0.0705405	-0.0717249	-0.114888	-0.239006	-0.15005	-0.1649	-0.555257	1.31302	-0.131223	natural
NE75_1_ATTACCTTTGCGAAGGTTAAGCGT	Epiblast	2.11007	-0.135234	-0.0351895	-0.0685392	-0.0719774	-0.115496	-0.238036	-0.150438	-0.165308	-0.552193	-0.716597	-0.13156	natural
NE75_1_ATTATTCGTGCGAAGGAGTTTAGA	Epiblast	0.211023	-0.32916	-0.0313459	-0.158292	-0.0606538	-0.0882387	-0.281531	-0.133049	-0.147042	-0.689569	0.528487	-0.116478	natural
NE75_1_ATTATTCGTGCGAAGGGTTGCACG	Epiblast	1.79456	-0.370042	-0.0305356	-0.177213	-0.0582666	-0.0824925	-0.2907	-0.129383	-0.143191	-0.718529	-0.870601	-0.113299	natural
NE75_1_ATTCTGAGTGCGAAGGCTCGATGC	Notochord	-0.737484	-0.178867	10	9.83481	-0.0694296	-0.109363	-0.247823	-0.146525	-0.161198	-0.583103	-0.745215	-0.128166	natural
NE75_1_ATTGAAGTTGCGAAGGCGGGTAGT	Epiblast	1.10311	-0.140475	-0.0350856	-0.070965	-0.0716713	-0.114759	-0.239212	-0.149968	-0.164814	-0.555906	1.30694	-0.131152	natural
NE75_1_ATTGGCCCTGCGAAGGGAGCGGTA	Epiblast	2.03289	-0.192101	-0.0340624	-0.0948586	-0.0686568	-0.107503	-0.250791	-0.145339	-0.159951	-0.592478	-0.753894	-0.127137	natural
NE75_1_ATTTCCATTGCGAAGGCCATTTGA	Epiblast	-0.203733	-0.765756	-0.0226926	-0.360357	-0.0351603	-0.0268731	-0.379451	-0.0939007	-0.105918	-0.0554807	0.403015	-0.0825249	natural
NE75_1_ATTTCCATTGCGAAGGGCCTCTTT	Epiblast	2.35019	-0.158426	-0.0347298	-0.0792732	-0.0706231	-0.112236	-0.243238	-0.148358	-0.163123	-0.568623	-0.731808	-0.129756	natural
NE75_1_CAAACATTTGCGAAGGCTACTTGT	Epiblast	0.730333	-0.592795	-0.0261207	-0.280307	-0.0452598	-0.0511836	-0.340659	-0.10941	-0.12221	-0.876325	-1.0167	-0.0959758	natural
NE75_1_CAAACATTTGCGAAGGTCACGTTT	Epiblast	1.69715	-0.165502	-0.0345896	-0.0825479	-0.07021	-0.111242	-0.244825	-0.147724	-0.162457	-0.573635	-0.736449	-0.129206	natural
NE75_1_CAACGCAGTGCGAAGGCAGATTAC	Epiblast	1.181	-0.264693	-0.0326236	-0.128455	-0.0644181	-0.0972998	-0.267072	-0.13883	-0.153114	-0.643901	-0.801505	-0.121492	natural
NE75_1_CAACGCAGTGCGAAGGCATCGCAG	Epiblast	1.97101	-0.203239	-0.0338416	-0.100013	-0.0680065	-0.105937	-0.253289	-0.14434	-0.158902	-0.600368	0.967921	-0.126271	natural
NE75_1_CAACGCAGTGCGAAGGGGGAACGA	Epiblast	1.39011	-0.262727	-0.0326626	-0.127546	-0.0645329	-0.0975761	-0.266631	-0.139006	-0.153299	-0.642509	-0.800216	-0.121645	natural
NE75_1_CAAGGAATTGCGAAGGAGATGGCT	Epiblast	1.58663	-0.139427	-0.0351064	-0.0704798	-0.0717325	-0.114907	-0.238977	-0.150062	-0.164913	-0.555164	-0.719347	-0.131233	natural
NE75_1_CAAGGGTTTGCGAAGGCGAACGTA	Epiblast	1.93506	-0.44735	-0.0290034	-0.212993	-0.0537525	-0.0716265	-0.308039	-0.122451	-0.135909	-0.773294	0.244035	-0.107287	natural
NE75_1_CAAGGGTTTGCGAAGGTTTAACAG	Epiblast	2.27734	-0.185681	-0.0341896	-0.091887	-0.0690317	-0.108405	-0.249351	-0.145914	-0.160556	-0.58793	-0.749683	-0.127636	natural
NE75_1_CAATCTAGTGCGAAGGGCACCTCT	Epiblast	2.03567	-0.145454	-0.0349869	-0.0732694	-0.0713806	-0.114059	-0.240329	-0.149521	-0.164345	-0.559433	-0.7233	-0.130765	natural
NE75_1_CAATCTAGTGCGAAGGTTTGGGAG	Epiblast	1.44406	-0.160523	-0.0346883	-0.0802434	-0.0705007	-0.111941	-0.243708	-0.14817	-0.162926	-0.570108	-0.733183	-0.129593	natural
NE75_1_CAATTCTCTGCGAAGGACATCTAT	Epiblast	-0.76001	-0.821182	-0.021594	-0.386009	-0.0319239	-0.0190827	-0.391883	-0.0889308	-0.100698	0.314388	0.0454646	-0.0782145	natural
NE75_1_CAATTCTCTGCGAAGGACGAAACG	Epiblast	1.61719	-0.178605	-0.0343299	-0.0886123	-0.0694449	-0.1094	-0.247764	-0.146549	-0.161222	1.46032	-0.745043	-0.128187	natural
NE75_1_CAATTCTCTGCGAAGGCAATACTT	Epiblast	1.04808	-0.233114	-0.0332495	-0.11384	-0.066262	-0.101738	-0.259989	-0.141661	-0.156088	-0.621531	-0.780794	-0.123948	natural
NE75_1_CACAACCTTGCGAAGGGGGAGGTA	Epiblast	1.90026	-0.135758	-0.0351791	-0.0687818	-0.0719468	-0.115422	-0.238154	-0.150391	-0.165258	-0.552565	-0.71694	-0.131519	natural
NE75_1_CACAACCTTGCGAAGGTTATAGCC	Notochord	1.92469	4.40675	-0.0336702	-0.104016	-0.0675015	-0.104722	-0.255228	-0.143565	-0.158088	-0.606494	-0.766871	-0.125598	natural
NE75_1_CACAAGTATGCGAAGGTGTCTTTC	Epiblast	-0.726425	-0.172316	-0.0344545	-0.0857014	-0.0698121	-0.110284	-0.246353	-0.147113	-0.161815	-0.578462	1.1187	-0.128676	natural
NE75_1_CACTAACCTGCGAAGGTCCCGTAG	Epiblast	1.9746	-0.261155	-0.0326938	-0.126818	-0.0646247	-0.0977971	-0.266278	-0.139147	-0.153447	-0.641395	-0.799185	-0.121767	natural
NE75_1_CACTAACCTGCGAAGGTGTGGCTA	Epiblast	-0.696785	-0.154757	-0.0348025	10	-0.0708374	-0.112752	-0.242415	-0.148687	-0.163469	-0.566024	-0.729402	-0.130041	natural
NE75_1_CACTTGATTGCGAAGGTCGGTTTA	Epiblast	1.91203	-0.134185	-0.0352103	-0.0680541	-0.0720386	-0.115643	-0.237801	-0.150532	-0.165406	-0.551451	-0.715909	-0.131641	natural
NE75_1_CAGACTCGTGCGAAGGTCCCGTAG	Epiblast	1.92456	4.68271	-0.0341403	-0.0930393	-0.0688863	-0.108055	-0.249909	-0.145691	-0.160322	-0.589693	-0.751316	-0.127443	natural
NE75_1_CAGATGGGTGCGAAGGGAGAATTG	Epiblast	2.21322	-0.212542	-0.0336572	-0.104319	-0.0674632	-0.10463	-0.255375	-0.143506	-0.158026	-0.606958	-0.767301	-0.125547	natural
NE75_1_CAGGTTGCTGCGAAGGAAGCGTAC	Epiblast	-0.670242	-0.139034	-0.0351142	-0.0702979	-0.0717555	-0.114962	-0.238889	-0.150097	-0.16495	-0.554885	-0.719089	-0.131264	natural
NE75_1_CAGGTTGCTGCGAAGGCATCGCAG	Epiblast	1.5771	-0.285396	-0.0322133	-0.138037	-0.0632092	-0.0943899	3.11399	-0.136973	-0.151164	-0.658567	-0.815084	-0.119882	natural
NE75_1_CAGGTTGCTGCGAAGGCTACGAGC	Epiblast	2.20423	-0.214246	-0.0336235	-0.105107	-0.0673638	-0.10439	-0.255757	-0.143353	-0.157865	-0.608165	-0.768418	-0.125415	natural
NE75_1_CAGGTTGCTGCGAAGGTGCTATTT	Epiblast	1.89853	-0.312257	-0.0316809	-0.150469	-0.0616407	-0.0906145	-0.277739	-0.134565	-0.148634	-0.677595	0.576764	-0.117793	natural
NE75_1_CAGGTTGCTGCGAAGGTTATCTGT	Epiblast	1.14269	-0.134841	-0.0351973	-0.0683573	-0.0720003	-0.115551	-0.237948	-0.150473	-0.165345	-0.551915	-0.716339	-0.13159	natural
NE75_1_CAGTTTAATGCGAAGGCTTGGTGT	Epiblast	2.2982	-0.182143	-0.0342598	-0.0902497	-0.0692383	-0.108903	-0.248557	-0.146232	-0.160889	-0.585423	-0.747363	-0.127912	natural
NE75_1_CATGACGATGCGAAGGTCATGAGG	Epiblast	2.12117	-0.260762	-0.0327015	-0.126636	-0.0646476	-0.0978523	-0.26619	-0.139182	-0.153484	-0.641116	-0.798927	-0.121797	natural
NE75_1_CATGACGATGCGAAGGTCGGTTCG	Epiblast	1.942	-0.185157	-0.0342	-0.0916445	-0.0690623	-0.108479	-0.249233	-0.145961	-0.160605	1.42372	-0.74934	-0.127677	natural
NE75_1_CATGACGATGCGAAGGTGCCATCG	Surface ectoderm	-0.793668	-0.212149	-0.033665	-0.104137	-0.0674862	-0.104685	-0.255287	-0.143541	-0.158063	1.28586	1.45299	-0.125578	natural
NE75_1_CATGCTGCTGCGAAGGCGTCAGCA	Epiblast	1.47097	-0.20468	-0.0338131	-0.10068	-0.0679223	-0.105735	-0.253612	-0.144211	-0.158766	-0.601389	-0.762145	-0.126159	natural
NE75_1_CATGCTGCTGCGAAGGGGCTACTA	Epiblast	1.12805	-0.216735	-0.0335741	-0.10626	-0.0672184	-0.10404	-0.256316	-0.14313	-0.157631	1.26425	-0.770051	-0.125221	natural
NE75_1_CATTCATTTGCGAAGGCCCTTCAG	Epiblast	1.747	-0.271637	-0.032486	-0.131669	-0.0640126	-0.0963237	-0.268629	-0.138207	-0.15246	-0.64882	0.703921	-0.120952	natural
NE75_1_CATTCATTTGCGAAGGCGCCTTGA	Epiblast	1.81339	-0.297975	-0.031964	-0.143859	-0.0624747	-0.0926219	-0.274536	-0.135845	-0.149979	-0.667477	-0.823334	-0.118903	natural
NE75_1_CATTCATTTGCGAAGGGAAGCACT	Epiblast	0.842807	-0.279237	-0.0323354	-0.135187	-0.0635688	-0.0952555	-0.270334	-0.137525	-0.151744	-0.654204	-0.811044	-0.120361	natural
NE75_1_CATTCATTTGCGAAGGGAGCCCAT	Epiblast	1.60791	-0.180177	-0.0342987	-0.08934	-0.069353	-0.109179	-0.248116	-0.146408	-0.161074	-0.584031	-0.746074	-0.128064	natural
NE75_1_CATTCATTTGCGAAGGTCGGTACG	Epiblast	0.843904	-0.278975	-0.0323406	-0.135065	-0.0635841	-0.0952924	-0.270275	-0.137549	-0.151769	-0.654018	-0.810873	-0.120381	natural
NE75_1_CATTCGGGTGCGAAGGAATGTTTG	Epiblast	1.80392	-0.318677	-0.0315537	-0.15344	-0.0612658	-0.089712	-0.27918	-0.133989	-0.148029	-0.682143	1.0562	-0.117293	natural
NE75_1_CATTCGGGTGCGAAGGTTGGACTT	Epiblast	1.85401	-0.200749	-0.033891	-0.0988611	-0.0681518	-0.106287	-0.25273	-0.144563	-0.159137	-0.598604	-0.759567	-0.126465	natural
NE75_1_CCACCTCTTGCGAAGGGGATAAAG	Epiblast	1.95657	-0.182667	-0.0342494	-0.0904922	-0.0692077	-0.108829	-0.248675	-0.146185	-0.16084	-0.585795	-0.747707	-0.127871	natural
NE75_1_CCACGTTGTGCGAAGGAACAATCC	Epiblast	1.7452	-0.191708	-0.0340702	-0.0946767	-0.0686797	-0.107558	-0.250702	-0.145374	-0.159988	1.38844	1.02119	-0.127168	natural
NE75_1_CCACGTTGTGCGAAGGACTAGGAT	Epiblast	1.88193	-0.168647	-0.0345273	-0.0840034	-0.0700263	-0.1108	-0.24553	-0.147442	-0.16216	-0.575863	1.13843	-0.128961	natural
NE75_1_CCACGTTGTGCGAAGGGGTTAGTG	Epiblast	1.58386	-0.254734	-0.032821	-0.123846	-0.0649996	-0.0986995	5.21799	-0.139723	-0.154052	-0.636846	0.762402	-0.122266	natural
NE75_1_CCACGTTGTGCGAAGGTCGGTTTA	Epiblast	1.08252	-0.143489	-0.0350259	-0.0723598	-0.0714954	-0.114336	-0.239888	-0.149698	-0.16453	-0.558041	1.28727	-0.130918	natural
NE75_1_CCACGTTGTGCGAAGGTGATGCCC	Epiblast	1.91505	-0.213721	-0.0336339	-0.104865	-0.0673944	-0.104464	3.6267	-0.1434	-0.157915	-0.607793	0.922115	-0.125456	natural
NE75_1_CCACGTTGTGCGAAGGTGTGCTCA	Epiblast	1.99743	-0.150957	-0.0348779	-0.0758165	-0.0710592	-0.113286	-0.241563	-0.149028	-0.163827	-0.563332	-0.726909	-0.130337	natural
NE75_1_CCAGACAGTGCGAAGGAAATGTCG	Epiblast	1.5578	-0.143489	-0.0350259	-0.0723598	-0.0714954	-0.114336	-0.239888	-0.149698	-0.16453	-0.558041	-0.722011	-0.130918	natural
NE75_1_CCAGACAGTGCGAAGGACTGCCGT	Epiblast	2.2012	-0.164192	-0.0346156	-0.0819415	-0.0702865	-0.111426	-0.244531	-0.147841	-0.16258	-0.572707	-0.735589	-0.129308	natural
NE75_1_CCAGACAGTGCGAAGGCTTTCTTT	Epiblast	0.592986	-0.233245	-0.0332469	-0.113901	-0.0662544	-0.10172	-0.260019	-0.141649	-0.156076	1.76901	-0.78088	-0.123937	natural
NE75_1_CCAGACAGTGCGAAGGGCGCATTC	Epiblast	0.965672	-0.161702	-0.0346649	-0.0807893	-0.0704319	-0.111776	-0.243973	-0.148064	-0.162815	-0.570943	1.17704	-0.129501	natural
NE75_1_CCAGCGAATGCGAAGGATCAGCGC	Epiblast	-1.03477	-0.354973	-0.0308343	-0.170239	-0.0591465	-0.0846105	-0.28732	-0.130734	-0.14461	-0.707855	-0.860718	-0.114471	natural
NE75_1_CCAGCGAATGCGAAGGGGATAAAG	Epiblast	-0.692803	-0.152399	-0.0348493	-0.0764835	-0.0709751	-0.113083	-0.241886	-0.148899	-0.163691	-0.564353	-0.727855	-0.130225	natural
NE75_1_CCATATGATGCGAAGGAGGAGCTT	Epiblast	1.31704	-0.379738	-0.0303434	-0.1817	-0.0577004	-0.0811297	-0.292874	-0.128514	-0.142278	-0.725398	-0.87696	-0.112545	natural
NE75_1_CCATATGATGCGAAGGGTGTCGGA	Epiblast	2.04115	-0.306885	-0.0317874	-0.147982	-0.0619544	-0.0913696	-0.276535	-0.135046	-0.14914	-0.673789	-0.829178	-0.118211	natural
NE75_1_CCATATGATGCGAAGGTGCTCCGT	Epiblast	1.36908	-0.267444	-0.0325691	-0.129729	-0.0642574	-0.0969131	-0.267689	-0.138583	-0.152855	-0.64585	-0.80331	-0.121278	natural
NE75_1_CCATATGATGCGAAGGTTGTTTAC	Epiblast	1.99148	-0.257486	-0.0327665	-0.12512	-0.0648389	-0.0983128	-0.265455	-0.139476	-0.153793	-0.638796	-0.796778	-0.122052	natural
NE75_1_CCATCCACTGCGAAGGTACGTGCT	Epiblast	2.16381	-0.251589	-0.0328833	-0.122391	-0.0651832	-0.0991415	-0.264133	-0.140005	-0.154348	-0.634619	-0.792911	-0.122511	natural
NE75_1_CCATCGTCTGCGAAGGTAGTGTTT	Epiblast	1.80768	-0.366504	-0.0306057	-0.175575	-0.0584732	-0.0829898	2.69139	-0.1297	-0.143524	-0.716023	-0.868281	-0.113574	natural
NE75_1_CCATGCATTGCGAAGGTCCAGTCC	Epiblast	2.28437	-0.263251	-0.0326522	-0.127788	-0.0645023	-0.0975024	-0.266748	-0.138959	-0.15325	-0.64288	-0.80056	-0.121604	natural
NE75_1_CCCGTTCTTGCGAAGGACCCATAT	Epiblast	-0.261845	-0.895477	-0.0201215	-0.420394	-0.0275857	-0.00864028	-0.408546	-0.082269	-0.0936998	0.199569	-0.451984	-0.0724367	natural
NE75_1_CCCGTTCTTGCGAAGGCCGCAACT	Epiblast	1.03566	-0.150564	-0.0348856	-0.0756345	-0.0710822	-0.113341	-0.241475	-0.149063	-0.163864	-0.563053	2.10942	-0.130367	natural
NE75_1_CCCGTTCTTGCGAAGGTTGCATAT	Epiblast	1.02973	-0.151482	-0.0348675	-0.076059	-0.0710286	-0.113212	-0.24168	-0.148981	-0.163777	-0.563703	-0.727253	-0.130296	natural
NE75_1_CCCTCTTGTGCGAAGGGATGTGAG	Notochord	1.0821	-0.226038	10	-0.110565	-0.0666752	-0.102733	-0.258402	-0.142296	-0.156755	-0.616518	0.871123	-0.124498	natural
NE75_1_CCCTGTTTTGCGAAGGATCAGCGC	Epiblast	1.40724	-0.258927	-0.0327379	-0.125787	-0.0647547	-0.0981102	-0.265779	-0.139347	-0.153657	-0.639817	-0.797724	-0.12194	natural
NE75_1_CCCTGTTTTGCGAAGGATGGAAAT	Epiblast	2.56376	-0.186991	-0.0341637	-0.0924935	-0.0689552	-0.108221	-0.249645	-0.145797	-0.160433	-0.588858	-0.750543	-0.127534	natural
NE75_1_CCCTGTTTTGCGAAGGGCTTACCT	Epiblast	1.14175	-0.134972	-0.0351947	-0.0684179	-0.0719927	-0.115533	-0.237977	-0.150461	-0.165332	-0.552008	-0.716425	-0.13158	natural
NE75_1_CCGACTTTTGCGAAGGACTTCAAT	Epiblast	1.34387	-0.176902	-0.0343636	-0.0878239	-0.0695443	-0.109639	-0.247382	-0.146702	-0.161383	-0.581711	-0.743925	-0.128319	natural
NE75_1_CCGACTTTTGCGAAGGTACTTGTG	Epiblast	1.12015	-0.436475	-0.0292189	-0.207959	-0.0543875	-0.0731551	-0.305599	-0.123426	-0.136934	-0.76559	-0.914172	-0.108133	natural
NE75_1_CCGAGATCTGCGAAGGAGTGATGC	Epiblast	1.97446	-0.323264	-0.0314628	-0.155563	-0.0609981	-0.0890674	-0.280208	-0.133578	-0.147597	-0.685392	0.545054	-0.116937	natural
NE75_1_CCGAGATCTGCGAAGGATCTTTGT	Epiblast	1.5492	-0.262334	-0.0326704	-0.127364	-0.0645558	-0.0976313	-0.266543	-0.139041	-0.153336	1.07145	0.735649	-0.121675	natural
NE75_1_CCGAGATCTGCGAAGGCTTCAGGT	Epiblast	1.76557	-0.309505	-0.0317354	-0.149195	-0.0618014	-0.0910012	-0.277122	-0.134811	-0.148893	-0.675646	-0.830897	-0.118007	natural
NE75_1_CCGAGATCTGCGAAGGTGCTCCGT	Epiblast	1.60619	-0.370042	-0.0305356	-0.177213	-0.0582666	-0.0824925	-0.2907	-0.129383	-0.143191	-0.718529	-0.870601	-0.113299	natural
NE75_1_CCGAGATCTGCGAAGGTTGTGACT	Epiblast	1.71672	-0.375545	-0.0304265	-0.17976	-0.0579453	-0.081719	-0.291934	-0.12889	-0.142673	-0.722428	-0.87421	-0.112871	natural
NE75_1_CCGTAGCTTGCGAAGGGATTAGAC	Notochord	0.801268	4.652	-0.034091	9.55486	-0.068741	-0.107705	-0.250467	-0.145468	-0.160087	-0.591457	-0.752949	-0.127249	natural
NE75_1_CCGTCTTATGCGAAGGCCCATAGC	Epiblast	1.93095	-0.232328	-0.0332651	-0.113476	-0.0663079	-0.101849	-0.259813	-0.141732	-0.156162	-0.620974	1.36515	-0.124009	natural
NE75_1_CCGTCTTATGCGAAGGGGTGGGAT	Surface ectoderm	1.02804	-0.151744	-0.0348623	-0.0761803	-0.0710133	-0.113175	-0.241739	-0.148957	-0.163753	-0.563889	1.23557	-0.130276	natural
NE75_1_CCGTCTTATGCGAAGGTCGGTTCG	Epiblast	0.769046	3.15125	-0.0305564	6.8374	-0.0583278	-0.0826399	3.79805	-0.129477	-0.14329	-0.717787	0.423386	-0.11338	natural
NE75_1_CCTACGCTTGCGAAGGATGACTTT	Epiblast	1.13319	-0.532521	-0.0273153	-0.252411	-0.0487793	-0.0596554	-0.327141	-0.114814	-0.127887	-0.833627	-0.977166	-0.100663	natural
NE75_1_CCTACGCTTGCGAAGGTTCCAGAC	Epiblast	1.19952	-0.12711	-0.0353505	-0.0647793	-0.0724517	-0.116638	-0.236214	-0.151166	-0.166073	-0.546438	-0.711268	-0.132191	natural
NE75_1_CCTATTTATGCGAAGGCGTACCTA	Epiblast	1.72035	-0.2263	-0.0333846	-0.110687	-0.0666599	-0.102696	-0.258461	-0.142272	-0.15673	-0.616704	-0.776325	-0.124477	natural
NE75_1_CCTCATGATGCGAAGGAAACTGGT	Epiblast	1.69144	-0.307016	-0.0317848	-0.148043	-0.0619468	-0.0913511	-0.276564	-0.135035	-0.149127	-0.673882	0.592241	-0.1182	natural
NE75_1_CCTCATGATGCGAAGGCTTCTTCG	Epiblast	1.66299	-0.237962	-0.0331534	-0.116084	-0.0659789	-0.101057	3.43324	-0.141226	-0.155632	-0.624965	-0.783973	-0.123571	natural
NE75_1_CCTCATGATGCGAAGGGTCCAAAG	Epiblast	0.905772	-0.171791	-0.0344649	-0.0854588	-0.0698427	-0.110357	-0.246236	-0.14716	-0.161864	-0.578091	-0.740574	-0.128717	natural
NE75_1_CCTTTACATGCGAAGGCATACATT	Epiblast	2.26732	-0.278189	-0.0323561	-0.134701	-0.06363	-0.0954029	-0.270099	-0.137619	-0.151843	-0.653461	-0.810357	-0.120442	natural
NE75_1_CCTTTACATGCGAAGGTGCTCCGT	Epiblast	1.76831	-0.187646	-0.0341507	-0.0927967	-0.0689169	-0.108129	-0.249791	-0.145738	-0.160371	-0.589322	-0.750972	-0.127484	natural
NE75_1_CCTTTACATGCGAAGGTTCGGCCT	Epiblast	1.01212	-0.154233	-0.0348129	-0.0773326	-0.070868	-0.112825	-0.242298	-0.148734	-0.163518	-0.565653	-0.729058	-0.130082	natural
NE75_1_CCTTTGTCTGCGAAGGATGGATTA	Notochord	1.03259	-0.23639	-0.0331846	-0.115356	-0.0660707	-0.101278	-0.260724	-0.141367	-0.15578	1.17657	-0.782942	-0.123693	natural
NE75_1_CCTTTGTCTGCGAAGGTCGGTTCG	Neuroectoderm	2.23473	-0.140082	-0.0350934	-0.070783	-0.0716943	-0.114814	4.42217	-0.150003	-0.164851	-0.555628	-0.719776	-0.131183	natural
NE75_1_CGAACCGATGCGAAGGAGCTACGG	Epiblast	-0.750756	-0.186729	-0.0341689	-0.0923722	-0.0689705	-0.108258	-0.249586	-0.14582	-0.160457	1.41514	1.04521	-0.127555	natural
NE75_1_CGACATTTTGCGAAGGATTGGGCC	Epiblast	1.31645	-0.279499	-0.0323302	-0.135308	-0.0635535	-0.0952187	-0.270392	-0.137502	-0.151719	-0.65439	-0.811216	-0.12034	natural
NE75_1_CGAGGCTATGCGAAGGTTCCGCTC	Epiblast	1.85619	-0.338594	-0.0311589	-0.162658	-0.0601029	-0.0869126	-0.283647	-0.132203	-0.146153	-0.696252	-0.849975	-0.115745	natural
NE75_1_CGATCCAATGCGAAGGCAAGTCAT	Epiblast	1.93198	-0.319464	-0.0315381	-0.153804	-0.0612199	-0.0896015	-0.279356	-0.133918	-0.147955	-0.6827	-0.837428	-0.117232	natural
NE75_1_CGATCCAATGCGAAGGTCCTTATT	Epiblast	2.37419	-0.169695	-0.0345065	-0.0844885	-0.0699651	-0.110652	-0.245765	-0.147348	-0.162062	-0.576605	-0.739199	-0.12888	natural
NE75_1_CGATCCAATGCGAAGGTGTTCCAG	Epiblast	1.54865	-0.144799	-0.0349999	-0.0729662	-0.0714188	-0.114151	-0.240182	-0.14958	-0.164407	-0.558969	1.27886	-0.130816	natural
NE75_1_CGGACTAATGCGAAGGGCTTTGGC	Epiblast	2.09636	-0.137068	-0.0351531	-0.0693882	-0.0718702	-0.115238	-0.238448	-0.150273	-0.165135	-0.553493	1.32973	-0.131417	natural
NE75_1_CGGCTGTATGCGAAGGGATGTGAG	Epiblast	1.7722	-0.266003	-0.0325977	-0.129062	-0.0643416	-0.0971157	-0.267366	-0.138712	-0.15299	-0.644829	-0.802365	-0.12139	natural
NE75_1_CGGCTGTATGCGAAGGTGATGCCC	Surface ectoderm	-0.668251	-0.137854	-0.0351376	-0.0697521	-0.0718243	-0.115128	-0.238624	-0.150203	-0.165061	-0.55405	2.7644	-0.131356	natural
NE75_1_CGGTGAGTTGCGAAGGGCAGTCGA	Epiblast	2.10852	-0.198391	-0.0339377	-0.0977695	-0.0682895	-0.106619	-0.252201	-0.144775	-0.159359	1.94263	-0.75802	-0.126648	natural
NE75_1_CGGTGAGTTGCGAAGGTGTACACG	Epiblast	2.50127	-0.218701	-0.0335352	-0.107169	-0.0671036	-0.103764	-0.256756	-0.142954	-0.157446	-0.611321	-0.77134	-0.125068	natural
NE75_1_CGTACCGATGCGAAGGCGAGATGT	Epiblast	1.09015	-0.285789	-0.0322055	-0.138219	-0.0631863	-0.0943347	-0.271803	-0.136938	-0.151127	-0.658845	-0.815342	-0.119851	natural
NE75_1_CGTACCGATGCGAAGGCTTACGGG	Epiblast	0.962483	-0.162226	-0.0346545	10	-0.0704012	-0.111702	-0.24409	-0.148017	-0.162765	-0.571315	1.17407	-0.12946	natural
NE75_1_CGTACCGATGCGAAGGTCATATGG	Epiblast	1.96563	-0.26312	-0.0326548	-0.127727	-0.0645099	-0.0975208	3.25547	-0.138971	-0.153262	-0.642787	-0.800474	-0.121614	natural
NE75_1_CGTCGAATTGCGAAGGACTAGGAT	Epiblast	-0.838128	-0.238486	-0.033143	-0.116326	-0.0659483	-0.100983	-0.261194	-0.141179	-0.155582	-0.625337	-0.784317	-0.12353	natural
NE75_1_CGTCGAATTGCGAAGGGGCTACTA	Epiblast	1.64911	-0.240845	-0.0330963	-0.117418	-0.0658106	-0.100652	-0.261723	-0.140968	-0.15536	-0.627007	0.813407	-0.123346	natural
NE75_1_CGTCGAATTGCGAAGGGTCATATT	Neuroectoderm	-0.650334	-0.127241	-0.0353479	-0.06484	-0.0724441	-0.116619	-0.236244	-0.151155	-0.16606	-0.546531	-0.711354	-0.132181	natural
NE75_1_CGTGCAACTGCGAAGGCTAGTAAC	Epiblast	1.17693	-0.313174	-0.0316627	-0.150893	-0.0615872	-0.0904855	-0.277945	-0.134482	-0.148547	-0.678245	0.574081	-0.117721	natural
NE75_1_CGTGCAACTGCGAAGGGCTTTGGC	Epiblast	-0.660067	-0.133006	-0.0352336	-0.0675083	-0.0721074	-0.115809	-0.237537	-0.150638	-0.165517	-0.550616	-0.715136	-0.131733	natural
NE75_1_CGTGGGATTGCGAAGGCTATAGAG	Epiblast	2.13083	-0.258665	-0.0327431	-0.125666	-0.06477	-0.098147	-0.26572	-0.13937	-0.153682	-0.639631	-0.797552	-0.12196	natural
NE75_1_CGTGGGATTGCGAAGGTGAAATGA	Epiblast	1.95022	-0.248183	-0.0329509	-0.120814	-0.0653821	-0.0996204	-0.263369	-0.14031	-0.154669	1.12743	0.786107	-0.122776	natural
NE75_1_CGTGGGATTGCGAAGGTGTTCCAG	Epiblast	-0.732618	-0.175984	-0.0343818	-0.0873994	-0.0695979	-0.109768	-0.247176	-0.146784	-0.161469	-0.581061	-0.743324	-0.12839	natural
NE75_1_CGTGTACATGCGAAGGAAGGTAAT	Epiblast	2.03262	-0.265086	-0.0326158	-0.128637	-0.0643951	-0.0972446	-0.26716	-0.138794	-0.153077	-0.644179	-0.801763	-0.121461	natural
NE75_1_CGTGTACATGCGAAGGAGCGCCTT	Epiblast	1.6391	-0.242941	-0.0330547	-0.118388	-0.0656882	-0.100357	-0.262193	-0.14078	-0.155163	1.14897	0.805523	-0.123183	natural
NE75_1_CGTTGCCTTGCGAAGGGATGTATT	Epiblast	2.09536	3.76536	-0.0323094	-0.135793	-0.0634923	-0.0950714	-0.270628	-0.137408	-0.15162	-0.655132	-0.811904	-0.120259	natural
NE75_1_CGTTGCCTTGCGAAGGGGGCCAAT	Epiblast	2.20976	-0.213197	-0.0336443	-0.104622	-0.067425	-0.104538	-0.255522	-0.143447	-0.157964	-0.607422	-0.767731	-0.125496	natural
NE75_1_CGTTTCGTTGCGAAGGAGAAGTTA	Epiblast	2.04263	-0.229183	-0.0333274	-0.112021	-0.0664915	-0.102291	-0.259107	-0.142014	-0.156458	1.20783	-0.778215	-0.124253	natural
NE75_1_CGTTTCGTTGCGAAGGCGTCAGCA	Epiblast	1.07369	-0.144799	-0.0349999	-0.0729662	-0.0714188	-0.114151	-0.240182	-0.14958	-0.164407	-0.558969	-0.72287	-0.130816	natural
NE75_1_CGTTTCGTTGCGAAGGTCGACGGT	Epiblast	1.53884	-0.192232	-0.0340598	-0.0949192	-0.0686491	-0.107484	-0.25082	-0.145327	-0.159939	-0.592571	-0.75398	-0.127127	natural
NE75_1_CTACGGGATGCGAAGGGTTTGTTT	Epiblast	-0.691697	-0.151744	-0.0348623	-0.0761803	-0.0710133	-0.113175	-0.241739	-0.148957	-0.163753	-0.563889	-0.727425	-0.130276	natural
NE75_1_CTAGACTATGCGAAGGCACTTTCT	Epiblast	2.17477	-0.186729	-0.0341689	-0.0923722	-0.0689705	-0.108258	-0.249586	-0.14582	-0.160457	-0.588672	1.04521	-0.127555	natural
NE75_1_CTAGCACGTGCGAAGGAAACCTCC	Epiblast	1.66452	-0.265479	-0.032608	-0.128819	-0.0643722	-0.0971893	4.41301	-0.138759	-0.15304	-0.644458	0.724802	-0.121431	natural
NE75_1_CTAGCACGTGCGAAGGCGCTCTCA	Epiblast	2.17352	-0.220142	-0.0335066	-0.107836	-0.0670195	-0.103562	3.57304	-0.142824	-0.15731	-0.612342	0.895174	-0.124956	natural
NE75_1_CTAGCACGTGCGAAGGGAGGCTGA	Epiblast	1.1455	-0.134448	-0.0352051	-0.0681754	-0.0720233	-0.115606	-0.23786	7.5605	-0.165382	-0.551636	-0.716081	-0.131621	natural
NE75_1_CTAGCACGTGCGAAGGGGGAACCT	Epiblast	1.81417	-0.179784	-0.0343065	-0.0891581	-0.069376	-0.109234	-0.248028	-0.146443	-0.161111	-0.583753	-0.745816	-0.128095	natural
NE75_1_CTAGTAGGTGCGAAGGAACACACG	Epiblast	2.10483	-0.158819	-0.034722	-0.0794551	-0.0706002	-0.112181	4.17986	-0.148323	-0.163086	-0.568901	-0.732066	-0.129725	natural
NE75_1_CTAGTAGGTGCGAAGGAGTGAAAG	Epiblast	1.50053	-0.43713	-0.0292059	-0.208262	-0.0543493	-0.073063	-0.305746	-0.123368	-0.136872	0.551171	0.737771	-0.108082	natural
NE75_1_CTAGTAGGTGCGAAGGGCTTTGGC	Epiblast	1.61138	-0.13602	-0.0351739	-0.0689031	-0.0719315	-0.115385	-0.238213	-0.150367	-0.165234	-0.55275	1.88145	-0.131498	natural
NE75_1_CTCACATCTGCGAAGGCGATTGAT	Epiblast	0.709408	-0.208611	-0.0337352	-0.1025	-0.0676928	-0.105182	-0.254494	-0.143858	-0.158396	-0.604173	-0.764723	-0.125853	natural
NE75_1_CTCACATCTGCGAAGGTCGACACC	Epiblast	0.842807	-0.279237	-0.0323354	-0.135187	-0.0635688	-0.0952555	3.15177	-0.137525	-0.151744	-0.654204	-0.811044	-0.120361	natural
NE75_1_CTCACATCTGCGAAGGTTGAGGGT	Epiblast	1.48235	2.94731	-0.0298526	-0.193162	-0.0562544	-0.0776489	-0.298429	-0.126293	-0.139945	-0.742941	0.338216	-0.110619	natural
NE75_1_CTCCCAAATGCGAAGGCGAGATGT	Epiblast	1.67473	-0.127634	-0.0353401	-0.0650219	-0.0724211	-0.116564	-0.236332	-0.151119	-0.166023	-0.54681	-0.711612	-0.132151	natural
NE75_1_CTCCTCCATGCGAAGGAAGCTTCT	Epiblast	1.75932	-0.189219	-0.0341195	-0.0935244	-0.0688251	-0.107908	-0.250144	-0.145597	-0.160223	-0.590436	-0.752004	-0.127361	natural
NE75_1_CTCCTCCATGCGAAGGACTCACCG	Epiblast	1.8249	-0.206122	-0.0337845	-0.101347	-0.0678381	-0.105532	-0.253935	-0.144082	-0.158631	-0.60241	-0.76309	-0.126047	natural
NE75_1_CTCCTCCATGCGAAGGGCAGCATG	Epiblast	2.01005	-0.173757	-0.034426	-0.0863685	-0.0697279	-0.110081	-0.246676	-0.146984	-0.161679	-0.579483	-0.741863	-0.128564	natural
NE75_1_CTCCTCCATGCGAAGGGGGTTGGT	Epiblast	1.37744	-0.171267	-0.0344753	-0.0852162	-0.0698733	-0.110431	-0.246118	-0.147207	-0.161914	-0.577719	-0.74023	-0.128757	natural
NE75_1_CTCCTCCATGCGAAGGTCCCGTAG	Epiblast	2.03937	-0.14493	-0.0349973	-0.0730269	-0.0714112	-0.114133	-0.240211	-0.149568	-0.164394	-0.559062	-0.722956	-0.130805	natural
NE75_1_CTCTATAGTGCGAAGGAACACACG	Epiblast	1.2603	-0.191577	-0.0340728	-0.094616	-0.0686874	-0.107577	-0.250673	-0.145386	-0.160001	-0.592106	-0.753551	-0.127178	natural
NE75_1_CTCTATAGTGCGAAGGACGAAACG	Epiblast	1.09232	-0.142047	-0.0350545	-0.0716927	-0.0715795	-0.114538	-0.239564	-0.149827	-0.164666	-0.55702	-0.721065	-0.13103	natural
NE75_1_CTCTATAGTGCGAAGGAGACACCA	Notochord	0.237293	-0.321822	-0.0314913	10	-0.0610822	-0.08927	2.90861	-0.133707	-0.147733	0.864725	1.35664	-0.117049	natural
NE75_1_CTCTATAGTGCGAAGGGATGTATT	Epiblast	2.18008	-0.126193	-0.0353687	-0.0643548	-0.0725053	-0.116767	-0.236009	-0.151249	-0.166159	-0.545789	-0.710667	-0.132263	natural
NE75_1_CTCTGCGTTGCGAAGGATGCATGG	Epiblast	1.62419	-0.246086	-0.0329924	-0.119844	-0.0655045	-0.0999151	-0.262899	-0.140498	-0.154866	-0.63072	-0.789302	-0.122939	natural
NE75_1_CTCTGCGTTGCGAAGGCTTACGGG	Epiblast	1.1091	-0.220535	-0.0334988	-0.108018	-0.0669965	-0.103506	-0.257168	-0.142789	-0.157273	-0.61262	-0.772543	-0.124926	natural
NE75_1_CTCTGCGTTGCGAAGGGGGCCAAT	Epiblast	1.9717	-0.126455	-0.0353635	-0.0644761	-0.07249	-0.11673	-0.236067	-0.151225	-0.166135	-0.545974	-0.710839	-0.132242	natural
NE75_1_CTCTGCGTTGCGAAGGTTCCGAGT	Epiblast	1.12133	-0.137854	-0.0351376	-0.0697521	-0.0718243	-0.115128	-0.238624	-0.150203	-0.165061	-0.55405	-0.718315	-0.131356	natural
NE75_1_CTCTGCGTTGCGAAGGTTTACCCT	Epiblast	1.54766	-0.19066	-0.034091	-0.0941915	-0.068741	-0.107705	-0.250467	-0.145468	-0.160087	-0.591457	-0.752949	-0.127249	natural
NE75_1_CTGAAGGGTGCGAAGGCCTGTTAT	Epiblast	1.76503	-0.309636	-0.0317328	-0.149256	-0.0617938	-0.0909828	-0.277152	-0.1348	-0.148881	-0.675739	-0.830983	-0.117997	natural
NE75_1_CTGAAGGGTGCGAAGGCTTACTCC	Epiblast	1.95255	-0.15764	-0.0347454	-0.0789093	-0.070669	-0.112347	-0.243062	-0.148429	-0.163197	-0.568066	-0.731292	-0.129817	natural
NE75_1_CTGCGATGTGCGAAGGATGAAGCA	Surface ectoderm	-0.734167	-0.176902	-0.0343636	-0.0878239	-0.0695443	-0.109639	-0.247382	-0.146702	-0.161383	1.47007	1.62806	-0.128319	natural
NE75_1_CTGCGATGTGCGAAGGCAGACCAT	Epiblast	1.23157	-0.253424	-0.032847	-0.12324	-0.0650761	-0.0988837	-0.264544	-0.13984	-0.154175	-0.635918	1.28081	-0.122368	natural
NE75_1_CTGCGATGTGCGAAGGGAGTTTCG	Epiblast	1.53416	-0.146895	-0.0349584	-0.0739365	-0.0712964	-0.113857	-0.240652	-0.149392	-0.164209	-0.560454	-0.724245	-0.130653	natural
NE75_1_CTGCTAGATGCGAAGGCATCTCCC	Neuroectoderm	1.07263	-0.289982	-0.0321224	-0.140159	-0.0629414	-0.0937454	-0.272744	-0.136562	-0.150732	-0.661815	-0.818092	-0.119525	natural
NE75_1_CTGGGTATTGCGAAGGAAACGCCT	Epiblast	2.14938	-0.24019	-0.0331093	-0.117115	-0.0658489	-0.100744	-0.261576	-0.141027	-0.155422	-0.626543	0.815885	-0.123397	natural
NE75_1_CTGGGTATTGCGAAGGCTTACTCC	Notochord	0.544029	1.77161	-0.0242196	6.88263	-0.0396592	-0.0377023	-0.362171	-0.100809	-0.113175	-0.944271	0.249316	-0.0885166	natural
NE75_1_CTGGGTATTGCGAAGGGCTTTGGC	Epiblast	1.91025	-0.214639	-0.0336157	-0.105289	-0.0673408	-0.104335	-0.255845	-0.143318	-0.157828	-0.608443	-0.768676	-0.125384	natural
NE75_1_CTGTCGCATGCGAAGGAAAGCCTA	Epiblast	1.64146	-0.174543	-0.0344104	-0.0867323	-0.069682	-0.109971	-0.246853	-0.146913	-0.161605	-0.58004	-0.742379	-0.128503	natural
NE75_1_CTGTGACCTGCGAAGGAAACTGGT	Epiblast	1.79843	-0.211101	-0.0336858	-0.103652	-0.0675474	-0.104832	-0.255052	-0.143635	-0.158162	-0.605937	-0.766356	-0.125659	natural
NE75_1_CTGTGACCTGCGAAGGTCGGTTTA	Epiblast	1.67872	-0.262334	-0.0326704	-0.127364	-0.0645558	-0.0976313	3.26072	-0.139041	-0.153336	-0.64223	-0.799958	-0.121675	natural
NE75_1_CTGTGACCTGCGAAGGTGCGACAG	Notochord	1.22674	4.56707	-0.0339507	-0.0974663	-0.0683278	-0.106711	-0.252054	-0.144833	-0.159421	-0.596469	0.992945	-0.126699	natural
NE75_1_CTGTTGTGTGCGAAGGGAGTTCAC	Epiblast	0.993146	-0.505004	-0.0278607	-0.239676	-0.050386	-0.063523	-0.320969	-0.117282	-0.130479	-0.814135	0.882222	-0.102803	natural
NE75_1_CTGTTTCCTGCGAAGGCTGAGTGC	Epiblast	1.63703	-0.211625	-0.0336754	-0.103894	-0.0675168	-0.104759	-0.255169	-0.143588	-0.158112	-0.606308	-0.766699	-0.125619	natural
NE75_1_CTTAGGCCTGCGAAGGCAACGTGG	Epiblast	1.55946	-0.340167	-0.0311277	-0.163386	-0.0600111	-0.0866916	3.94803	-0.132062	-0.146005	-0.697366	-0.851006	-0.115622	natural
NE75_1_CTTAGTGTTGCGAAGGATGCGGAT	Epiblast	1.10185	-0.470674	-0.0285411	-0.223787	-0.0523906	-0.0683483	2.28849	-0.12036	-0.133712	-0.789816	0.661239	-0.105473	natural
NE75_1_CTTAGTGTTGCGAAGGCCCGACTT	Surface ectoderm	0.498267	-0.254865	-0.0328184	-0.123907	-0.0649919	-0.0986811	-0.264868	-0.139711	-0.154039	-0.636939	0.761934	-0.122256	natural
NE75_1_CTTCTACGTGCGAAGGTCACGTTT	Epiblast	1.90417	-0.135234	-0.0351895	-0.0685392	-0.0719774	-0.115496	-0.238036	-0.150438	-0.165308	-0.552193	1.88705	-0.13156	natural
NE75_1_CTTCTACGTGCGAAGGTTCCGCTC	Epiblast	1.66056	-0.171398	-0.0344727	-0.0852769	-0.0698657	-0.110413	-0.246147	-0.147195	-0.161901	-0.577812	1.12359	-0.128747	natural
NE75_1_CTTTATCCTGCGAAGGACCACGCT	Neuroectoderm	1.15305	-0.133399	-0.0352259	-0.0676902	-0.0720845	-0.115754	-0.237625	-0.150602	-0.16548	-0.550894	1.35496	-0.131702	natural
NE75_1_CTTTATCCTGCGAAGGCGGCTTAC	Epiblast	2.20775	-0.255651	-0.0328028	-0.124271	-0.064946	-0.0985706	-0.265044	-0.13964	-0.153965	-0.637496	-0.795575	-0.122195	natural
NE75_1_CTTTGGACTGCGAAGGAGCGCGAT	Epiblast	1.88669	-0.137592	-0.0351428	-0.0696308	-0.0718396	-0.115164	-0.238565	-0.150226	-0.165085	-0.553864	-0.718143	-0.131376	natural
NE75_1_CTTTGGACTGCGAAGGCCATTACT	Epiblast	2.05619	-0.142571	-0.0350441	-0.0719353	-0.0715489	-0.114465	-0.239682	-0.14978	-0.164616	-0.557391	-0.721409	-0.130989	natural
NE75_1_CTTTGGACTGCGAAGGCGACGTCA	Notochord	-0.712711	5.00361	-0.0346156	10	-0.0702865	-0.111426	-0.244531	-0.147841	-0.16258	-0.572707	-0.735589	-0.129308	natural
NE75_1_CTTTGGACTGCGAAGGTCTCAACC	Epiblast	1.56919	-0.18686	-0.0341663	-0.0924328	-0.0689628	-0.10824	-0.249615	-0.145809	-0.160445	-0.588765	-0.750457	-0.127545	natural
NE75_1_GAAAGACATGCGAAGGGTCCAAAG	Epiblast	1.65478	-0.239666	-0.0331197	-0.116872	-0.0658795	-0.100817	3.42052	-0.141074	-0.155471	-0.626172	-0.785091	-0.123438	natural
NE75_1_GAAAGACATGCGAAGGTAACTACT	Neuroectoderm	2.03501	-0.248183	-0.0329509	-0.120814	-0.0653821	-0.0996204	-0.263369	-0.14031	-0.154669	-0.632205	-0.790677	-0.122776	natural
NE75_1_GAAAGACATGCGAAGGTGCGACAG	Epiblast	1.47446	-0.204025	-0.0338261	-0.100377	-0.0679605	-0.105827	-0.253465	-0.144269	-0.158828	-0.600925	-0.761715	-0.12621	natural
NE75_1_GAAATACGTGCGAAGGATCCGCTA	Epiblast	1.62493	-0.134185	-0.0352103	-0.0680541	-0.0720386	-0.115643	-0.237801	-0.150532	-0.165406	-0.551451	1.89459	-0.131641	natural
NE75_1_GAAGATATTGCGAAGGGAAGGCTT	Epiblast	0.702299	-0.534617	-0.0272737	-0.253381	-0.0486568	-0.0593608	2.09106	-0.114626	-0.127689	-0.835113	0.527038	-0.1005	natural
NE75_1_GAAGATATTGCGAAGGTCCCAATC	Epiblast	0.959879	-0.370435	-0.0305278	-0.177395	-0.0582437	-0.0824373	-0.290788	-0.129348	-0.143154	-0.718808	-0.870859	-0.113268	natural
NE75_1_GAATCCCATGCGAAGGACATCTAT	Epiblast	2.29988	-0.223811	-0.0334339	-0.109534	-0.0668052	-0.103046	-0.257903	-0.142495	-0.156965	1.23179	-0.774692	-0.124671	natural
NE75_1_GAATCCCATGCGAAGGAGAGGTGG	Epiblast	1.7541	-0.190136	-0.0341013	-0.0939489	-0.0687716	-0.107779	-0.25035	-0.145515	-0.160136	-0.591086	-0.752605	-0.12729	natural
NE75_1_GAATCCCATGCGAAGGATCCCACG	Epiblast	2.1476	-0.191446	-0.0340754	-0.0945554	-0.068695	-0.107595	-0.250644	-0.145397	-0.160013	-0.592014	1.02243	-0.127188	natural
NE75_1_GAATGCGCTGCGAAGGACCTTCTT	Notochord	1.46511	-0.157247	10	-0.0787274	-0.070692	-0.112402	-0.242973	-0.148464	-0.163234	-0.567787	1.20274	-0.129848	natural
NE75_1_GACACAAATGCGAAGGCACTTTCT	Epiblast	1.69531	-0.397427	-0.0299928	-0.189887	-0.0566675	-0.0786434	-0.296842	-0.126928	-0.140611	-0.737929	-0.888562	-0.111169	natural
NE75_1_GACACAAATGCGAAGGGATCTCGG	Epiblast	1.95965	-0.205335	-0.0338001	-0.100984	-0.067884	-0.105643	-0.253759	-0.144152	-0.158705	-0.601853	0.95857	-0.126108	natural
NE75_1_GACACAAATGCGAAGGTCACCGAG	Epiblast	1.95214	-0.128944	-0.0353142	-0.0656283	-0.0723446	-0.11638	-0.236626	-0.151002	-0.1659	-0.547738	-0.712471	-0.132049	natural
NE75_1_GACACCTGTGCGAAGGAACTTAGC	Epiblast	1.73313	-0.159868	-0.0347013	-0.0799402	-0.070539	-0.112033	-0.243561	-0.148229	-0.162987	-0.569644	-0.732753	-0.129644	natural
NE75_1_GACACCTGTGCGAAGGTCGGTTTA	Epiblast	-0.67732	-0.143227	-0.0350311	-0.0722385	-0.0715107	-0.114372	-0.239829	-0.149721	-0.164555	-0.557856	-0.721839	-0.130938	natural
NE75_1_GACACCTGTGCGAAGGTCTCAACC	Epiblast	2.21644	-0.161833	-0.0346623	-0.0808499	-0.0704242	-0.111757	-0.244002	-0.148053	-0.162802	-0.571036	-0.734042	-0.129491	natural
NE75_1_GACACCTGTGCGAAGGTTGATCTA	Epiblast	1.12686	-0.137068	-0.0351531	-0.0693882	-0.0718702	-0.115238	-0.238448	-0.150273	-0.165135	-0.553493	1.32973	-0.131417	natural
NE75_1_GACTAGCGTGCGAAGGCTACCGTT	Epiblast	1.5338	3.14967	-0.0305512	-0.176849	-0.0583125	-0.082603	-0.290523	-0.129454	-0.143265	-0.717972	-0.870085	-0.11336	natural
NE75_1_GACTAGCGTGCGAAGGTACCGGCA	Epiblast	2.25378	-0.189743	-0.0341091	-0.093767	-0.0687945	-0.107834	-0.250262	-0.14555	-0.160173	-0.590807	-0.752347	-0.12732	natural
NE75_1_GACTAGCGTGCGAAGGTTTGTGTC	Epiblast	1.62396	-0.134316	-0.0352077	-0.0681147	-0.0720309	-0.115625	-0.237831	-0.15052	-0.165394	-0.551544	-0.715995	-0.131631	natural
NE75_1_GAGAAACCTGCGAAGGGCACCTCT	Epiblast	2.22442	-0.178343	-0.0343351	-0.088491	-0.0694602	-0.109437	-0.247705	-0.146572	-0.161247	-0.582732	-0.744871	-0.128207	natural
NE75_1_GAGAAACCTGCGAAGGTGTAGTTT	Notochord	-0.92019	3.71322	-0.0321795	-0.138825	-0.0631098	-0.0941505	-0.272097	-0.136821	-0.151003	-0.659773	0.653472	-0.119749	natural
NE75_1_GAGAAACCTGCGAAGGTGTGCTCA	Epiblast	1.62202	-0.134579	-0.0352025	-0.068236	-0.0720156	-0.115588	-0.237889	-0.150497	-0.165369	-0.551729	1.34677	-0.13161	natural
NE75_1_GAGCGGAATGCGAAGGACTTCAAT	Epiblast	0.753505	4.54254	-0.0339092	-0.0984366	-0.0682054	-0.106416	-0.252525	-0.144645	-0.159223	-0.597954	-0.758965	-0.126536	natural
NE75_1_GAGCGGAATGCGAAGGCGTACCTA	Epiblast	1.59134	-0.138772	-0.0351194	-0.0701766	-0.0717708	-0.114999	4.44052	-0.150121	-0.164974	-0.5547	-0.718917	-0.131284	natural
NE75_1_GAGCGGAATGCGAAGGCTCAGAAT	Epiblast	1.05624	-0.14742	-0.034948	-0.0741791	-0.0712658	-0.113783	4.323	-0.149345	-0.16416	1.65644	-0.724589	-0.130612	natural
NE75_1_GAGCGGAATGCGAAGGGTGGAGCT	Epiblast	-0.761595	-0.19315	-0.0340416	-0.0953437	-0.0685956	-0.107356	3.81218	-0.145245	-0.159853	-0.59322	-0.754582	-0.127056	natural
NE75_1_GAGCGGAATGCGAAGGGTTCTGTT	Epiblast	2.25894	-0.136806	-0.0351583	-0.0692669	-0.0718856	-0.115275	4.46843	-0.150297	-0.16516	-0.553307	-0.717628	-0.131437	natural
NE75_1_GAGGAGTGTGCGAAGGTACCAGGC	Epiblast	1.26257	3.67343	-0.0320783	-0.14119	-0.0628114	-0.0934323	-0.273243	-0.136362	-0.150522	-0.663393	-0.819553	-0.119352	natural
NE75_1_GAGGAGTGTGCGAAGGTTATAGCC	Epiblast	-0.71072	-0.163012	-0.0346389	-0.0813957	-0.0703553	-0.111591	-0.244267	-0.147947	-0.162691	-0.571871	1.16963	-0.129399	natural
NE75_1_GAGGAGTGTGCGAAGGTTCACATA	Epiblast	1.77719	-0.153185	-0.0348337	-0.0768474	-0.0709292	-0.112973	-0.242062	-0.148828	-0.163617	-0.56491	-0.72837	-0.130163	natural
NE75_1_GAGGGTCATGCGAAGGATGACCGA	Epiblast	1.76681	-0.187908	-0.0341455	-0.092918	-0.0689016	-0.108092	-0.24985	-0.145715	-0.160346	-0.589508	-0.751144	-0.127463	natural
NE75_1_GATACGCATGCGAAGGTTCCAGAC	Epiblast	2.10792	-0.248838	-0.0329379	-0.121117	-0.0653439	-0.0995283	-0.263516	-0.140251	-0.154607	-0.632669	0.783709	-0.122725	natural
NE75_1_GATGGTTATGCGAAGGAATGTTTG	Epiblast	2.5067	-0.174412	-0.034413	-0.0866717	-0.0696897	-0.109989	-0.246823	-0.146925	-0.161617	-0.579947	-0.742293	-0.128513	natural
NE75_1_GATGGTTATGCGAAGGTGATGCCC	Epiblast	1.9447	-0.316319	-0.0316004	-0.152349	-0.0614036	-0.0900435	2.93782	-0.1342	-0.148251	-0.680472	0.564939	6.30274	natural
NE75_1_GATGTGGCTGCGAAGGACTAGCCA	Epiblast	0.658633	-0.219094	-0.0335274	-0.107351	-0.0670807	-0.103709	-0.256845	-0.142918	-0.157409	-0.611599	-0.771598	-0.125038	natural
NE75_1_GATGTGGCTGCGAAGGACTGAGTT	Epiblast	1.32153	-0.27832	-0.0323535	-0.134762	-0.0636224	-0.0953845	-0.270128	-0.137608	-0.15183	-0.653554	1.18941	-0.120432	natural
NE75_1_GATGTGGCTGCGAAGGCCCATAGC	Epiblast	1.50834	-0.150695	-0.034883	-0.0756952	-0.0710745	-0.113323	-0.241504	-0.149051	-0.163851	-0.563146	-0.726737	-0.130357	natural
NE75_1_GATGTGGCTGCGAAGGGTCCGTAC	Epiblast	0.974502	-0.447874	-0.028993	-0.213235	-0.0537219	-0.0715528	-0.308156	-0.122404	-0.13586	0.525968	-0.921649	-0.107246	natural
NE75_1_GATTAAAGTGCGAAGGCAGGTGTC	Epiblast	1.40376	-0.356152	-0.0308109	-0.170785	-0.0590776	-0.0844448	-0.287585	-0.130629	-0.144499	-0.70869	-0.861491	-0.114379	natural
NE75_1_GATTAAAGTGCGAAGGCTAGACCC	Epiblast	1.72567	-0.298761	-0.0319484	-0.144223	-0.0624288	-0.0925114	-0.274713	-0.135775	-0.149905	0.94006	-0.82385	-0.118842	natural
NE75_1_GATTACTTTGCGAAGGTCTCACTT	Epiblast	1.36856	-0.415641	-0.0296319	-0.198317	-0.055604	-0.0760834	-0.300927	-0.125295	-0.138896	-0.750831	0.312904	-0.109753	natural
NE75_1_GATTACTTTGCGAAGGTGTACACG	Epiblast	1.97755	-0.179129	-0.0343195	-0.0888549	-0.0694143	-0.109326	-0.247881	-0.146502	-0.161173	-0.583289	-0.745386	-0.128146	natural
NE75_1_GATTGGGATGCGAAGGGAGCCCAT	Epiblast	2.02907	-0.400965	-0.0299227	-0.191525	-0.056461	-0.0781461	-0.297635	-0.12661	-0.140278	-0.740435	0.346388	-0.110894	natural
NE75_1_GATTGGGATGCGAAGGTTATAGCC	Epiblast	1.96038	-0.226431	-0.033382	-0.110747	-0.0666522	-0.102678	-0.25849	-0.14226	-0.156718	-0.616797	-0.776411	-0.124467	natural
NE75_1_GATTTCCCTGCGAAGGCCGCAACT	Epiblast	1.51552	-0.374235	-0.0304525	-0.179153	-0.0580218	-0.0819032	-0.29164	-0.129007	-0.142796	-0.721499	-0.873351	5.77265	natural
NE75_1_GATTTCCCTGCGAAGGCGGAATTT	Epiblast	1.89757	-0.166157	-0.0345766	-0.0828511	-0.0701717	-0.111149	-0.244972	-0.147665	-0.162395	-0.574099	-0.736878	-0.129155	natural
NE75_1_GATTTCCCTGCGAAGGCTACTTGT	Notochord	-0.776415	-0.201929	-0.0338676	10	-0.068083	-0.106122	-0.252995	-0.144457	-0.159026	1.92371	0.973815	-0.126373	natural
NE75_1_GATTTCCCTGCGAAGGGAGTTTCG	Epiblast	-0.674444	-0.141523	-0.0350648	-0.0714501	-0.0716101	-0.114612	-0.239447	-0.149874	-0.164715	-0.556649	-0.720722	-0.13107	natural
NE75_1_GATTTCCCTGCGAAGGGTAATCCC	Epiblast	-0.405813	-0.955227	-0.0189373	-0.448047	-0.0240968	-0.000242119	-0.421947	-0.0769114	-0.0880718	0.40502	0.484923	-0.06779	natural
NE75_1_GATTTCCCTGCGAAGGTTAAGCGT	Epiblast	1.99239	-0.220142	-0.0335066	-0.107836	-0.0670195	-0.103562	-0.25708	-0.142824	-0.15731	-0.612342	-0.772286	-0.124956	natural
NE75_1_GCAAACTGTGCGAAGGGATGTGAG	Epiblast	1.24306	-0.194722	-0.0340104	-0.0960715	-0.0685038	-0.107135	-0.251378	-0.145104	-0.159704	-0.594334	-0.755613	-0.126933	natural
NE75_1_GCAAACTGTGCGAAGGGTATGAGT	Epiblast	2.02944	-0.170612	-0.0344883	-0.084913	-0.0699116	-0.110523	-0.245971	-0.147266	-0.161975	-0.577255	-0.7398	-0.128808	natural
NE75_1_GCAAACTGTGCGAAGGTAAATAGG	Epiblast	1.31154	-0.351697	-0.0308992	-0.168723	-0.0593378	-0.0850709	-0.286585	-0.131028	-0.144919	-0.705534	1.2657	-0.114726	natural
NE75_1_GCAAACTGTGCGAAGGTACTTGTG	Epiblast	1.93095	-0.232328	-0.0332651	-0.113476	-0.0663079	-0.101849	-0.259813	-0.141732	-0.156162	-0.620974	-0.780278	-0.124009	natural
NE75_1_GCACTCAGTGCGAAGGATTGGGCC	Surface ectoderm	-0.771991	-0.199308	-0.0339195	-0.098194	-0.068236	-0.10649	-0.252407	-0.144692	-0.159272	-0.597583	0.985723	-0.126577	natural
NE75_1_GCACTCAGTGCGAAGGTGTACACG	Epiblast	2.14066	-0.28343	-0.0322523	-0.137127	-0.063324	-0.0946662	-0.271274	-0.137149	-0.151349	-0.657174	-0.813795	-0.120035	natural
NE75_1_GCATCACTTGCGAAGGATCCCACG	Epiblast	-0.68484	-0.147682	-0.0349428	-0.0743004	-0.0712505	-0.113746	-0.240828	-0.149322	-0.164135	-0.561011	-0.724761	-0.130591	natural
NE75_1_GCATCACTTGCGAAGGCGAGATGT	Notochord	-0.74589	-0.183846	-0.034226	10	-0.0691388	-0.108663	-0.248939	-0.146079	-0.160729	-0.58663	-0.74848	-0.127779	natural
NE75_1_GCATCACTTGCGAAGGGAATTCGT	Epiblast	2.0012	-0.237569	-0.0331612	-0.115902	-0.0660019	-0.101112	-0.260988	-0.141262	-0.155669	-0.624687	-0.783716	-0.123601	natural
NE75_1_GCATCGAGTGCGAAGGATGAAGCA	Epiblast	1.83507	-0.273341	-0.0324522	-0.132458	-0.0639131	-0.0960843	-0.269011	-0.138054	-0.152299	-0.650027	-0.807177	-0.120819	natural
NE75_1_GCATCGAGTGCGAAGGTGTTTGAG	Epiblast	1.06493	-0.146109	-0.0349739	10	-0.0713423	-0.113967	-0.240475	-0.149463	-0.164283	-0.559898	-0.72373	-0.130714	natural
NE75_1_GCATCGAGTGCGAAGGTTCACATA	Epiblast	1.84721	-0.226956	-0.0333716	-0.11099	-0.0666216	-0.102604	-0.258608	-0.142213	-0.156668	-0.617168	0.867439	-0.124426	natural
NE75_1_GCCAAAGCTGCGAAGGGATTGCGA	Epiblast	1.94112	-0.33165	-0.0312965	-0.159444	-0.0605084	-0.0878887	-0.282089	-0.132826	-0.146807	-0.691332	-0.84542	-0.116285	natural
NE75_1_GCCAAAGCTGCGAAGGGTTCAACT	Epiblast	-0.711162	-0.163274	-0.0346337	-0.081517	-0.07034	-0.111555	5.36082	-0.147924	-0.162666	-0.572057	-0.734988	-0.129379	natural
NE75_1_GCCAACATTGCGAAGGATTTCCGG	Epiblast	-0.795879	-0.213459	-0.0336391	-0.104744	-0.0674097	-0.104501	-0.255581	-0.143424	-0.15794	1.27964	1.44704	-0.125476	natural
NE75_1_GCCTGGTATGCGAAGGAAAGTCGG	Epiblast	1.1559	-0.133006	-0.0352336	-0.0675083	-0.0721074	-0.115809	-0.237537	-0.150638	-0.165517	-0.550616	1.35771	-0.131733	natural
NE75_1_GCCTGGTATGCGAAGGCAGACCAT	Epiblast	1.3814	-0.170612	-0.0344883	-0.084913	-0.0699116	-0.110523	-0.245971	-0.147266	-0.161975	-0.577255	-0.7398	-0.128808	natural
NE75_1_GCCTGGTATGCGAAGGTTGAGGGT	Epiblast	1.75857	-0.18935	-0.0341169	-0.0935851	-0.0688175	-0.10789	-0.250173	-0.145585	-0.16021	-0.590529	-0.75209	-0.127351	natural
NE75_1_GCGCTGATTGCGAAGGGGGTTGGT	Notochord	-0.732618	-0.175984	-0.0343818	-0.0873994	-0.0695979	-0.109768	-0.247176	-0.146784	-0.161469	1.47536	-0.743324	-0.12839	natural
NE75_1_GCGGTAACTGCGAAGGAGAAGTCC	Epiblast	2.13723	-0.331125	-0.0313069	-0.159202	-0.060539	-0.0879624	2.86054	-0.132873	-0.146856	-0.690961	-0.845077	-0.116325	natural
NE75_1_GCGGTAACTGCGAAGGTCCAGGGA	Epiblast	2.10619	-0.179522	-0.0343117	-0.0890368	-0.0693913	-0.109271	-0.247969	-0.146467	-0.161136	-0.583567	-0.745644	-0.128115	natural
NE75_1_GCGTATTCTGCGAAGGACGGTAGC	Epiblast	1.33174	-0.375676	-0.0304239	-0.17982	-0.0579376	-0.0817006	2.65069	-0.128878	-0.14266	0.707136	-0.874296	-0.112861	natural
NE75_1_GCGTATTCTGCGAAGGCGCTAGTC	Epiblast	2.28557	-0.151482	-0.0348675	-0.076059	-0.0710286	-0.113212	-0.24168	-0.148981	-0.163777	-0.563703	1.23717	-0.130296	natural
NE75_1_GCGTATTCTGCGAAGGCTAGTAAC	Epiblast	-0.103163	-0.909366	-0.0198462	-0.426822	-0.0267747	-0.00668808	-0.411661	-0.0810236	2.42883	0.178827	-0.0778698	-0.0713565	natural
NE75_1_GCGTGCAATGCGAAGGATCTTTGT	Epiblast	1.32776	-0.276879	-0.0323821	-0.134095	-0.0637065	-0.0955871	-0.269805	-0.137737	-0.151966	-0.652533	0.686512	-0.120544	natural
NE75_1_GCGTGCAATGCGAAGGCCCAAGCA	Notochord	1.16596	-0.315926	-0.0316082	-0.152167	-0.0614265	-0.0900988	-0.278562	-0.134236	-0.148288	-0.680194	1.60169	-0.117507	natural
NE75_1_GCGTGCAATGCGAAGGCTTAGGTA	Epiblast	1.93095	-0.232328	-0.0332651	-0.113476	-0.0663079	-0.101849	-0.259813	-0.141732	-0.156162	-0.620974	-0.780278	-0.124009	natural
NE75_1_GCTAAGTTTGCGAAGGAACAATCC	Epiblast	1.6357	-0.132744	-0.0352388	-0.067387	-0.0721227	-0.115846	-0.237478	-0.150661	-0.165542	1.76465	-0.714964	-0.131753	natural
NE75_1_GCTAAGTTTGCGAAGGTAGTCTAG	Epiblast	1.55688	-0.227349	-0.0333638	8.79887	-0.0665987	-0.102549	-0.258696	-0.142178	-0.156631	-0.617447	-0.777012	-0.124396	natural
NE75_1_GCTACCGTTGCGAAGGATGGGCAC	Epiblast	1.15673	-0.358904	-0.0307564	-0.172058	-0.058917	-0.084058	-0.288202	-0.130382	-0.14424	-0.710639	-0.863296	-0.114165	natural
NE75_1_GCTACCGTTGCGAAGGCCCATAGC	Epiblast	1.98777	-0.177426	-0.0343533	-0.0880665	-0.0695137	-0.109566	-0.247499	-0.146655	-0.161334	-0.582082	-0.744269	-0.128278	natural
NE75_1_GCTACCGTTGCGAAGGGATTGCGA	Epiblast	1.58851	-0.139165	-0.0351116	-0.0703585	-0.0717478	-0.114943	4.435	-0.150085	-0.164937	-0.554978	-0.719175	-0.131254	natural
NE75_1_GCTACCGTTGCGAAGGTAACTACT	Epiblast	1.45412	-0.15895	-0.0347194	-0.0795157	-0.0705925	-0.112162	-0.243356	-0.148311	-0.163074	-0.568994	-0.732152	-0.129715	natural
NE75_1_GCTACCGTTGCGAAGGTTAGGACC	Epiblast	1.63751	-0.175198	-0.0343974	-0.0870355	-0.0696438	-0.109879	-0.247	-0.146854	-0.161543	-0.580504	-0.742808	-0.128452	natural
NE75_1_GCTATGGGTGCGAAGGCATCTCCC	Epiblast	2.34829	-0.226694	-0.0333768	-0.110869	-0.0666369	-0.102641	-0.258549	-0.142237	-0.156693	-0.616983	-0.776583	-0.124447	natural
NE75_1_GCTATGGGTGCGAAGGCCATTTGA	Epiblast	2.08685	-0.202322	-0.0338598	-0.0995888	-0.06806	-0.106066	-0.253083	-0.144422	-0.158989	-0.599718	-0.760598	-0.126342	natural
NE75_1_GCTATGGGTGCGAAGGGAGGCTGA	Epiblast	2.07038	-0.140606	-0.035083	-0.0710256	-0.0716637	-0.114741	-0.239241	-0.149956	-0.164802	-0.555999	-0.72012	-0.131142	natural
NE75_1_GCTATGGGTGCGAAGGGCGCATTC	Epiblast	1.85787	-0.26823	-0.0325535	-0.130093	-0.0642115	-0.0968026	3.2218	-0.138512	-0.152781	-0.646407	0.715414	-0.121217	natural
NE75_1_GCTCGTAGTGCGAAGGCCCATAGC	Epiblast	1.82799	-0.329815	-0.0313329	-0.158595	-0.0606155	-0.0881466	-0.281678	-0.13299	-0.14698	-0.690033	1.02216	-0.116427	natural
NE75_1_GCTTCTCCTGCGAAGGGACAACTT	Epiblast	1.81561	-0.147551	-0.0349454	-0.0742397	-0.0712582	-0.113765	-0.240799	-0.149333	-0.164148	-0.560919	-0.724675	-0.130602	natural
NE75_1_GGAACGAATGCGAAGGCTAGTAAC	Epiblast	2.48773	-0.138772	-0.0351194	-0.0701766	-0.0717708	-0.114999	-0.23883	-0.150121	-0.164974	-0.5547	1.31826	-0.131284	natural
NE75_1_GGAACGAATGCGAAGGGCTTACCT	Epiblast	2.15605	-0.223549	-0.0334391	-0.109413	-0.0668205	-0.103083	3.54531	-0.142519	-0.156989	-0.614755	-0.77452	-0.124691	natural
NE75_1_GGAAGTCCTGCGAAGGAGCGCGAT	Epiblast	1.82903	-0.329553	-0.0313381	-0.158474	-0.0606308	-0.0881834	-0.281619	-0.133014	-0.147005	-0.689847	-0.844045	-0.116448	natural
NE75_1_GGAAGTCCTGCGAAGGGCCACATC	Epiblast	0.963191	-0.369518	-0.030546	-0.17697	-0.0582972	-0.0825662	-0.290582	-0.12943	-0.14324	-0.718158	-0.870257	-0.11334	natural
NE75_1_GGAAGTCCTGCGAAGGGGCTACTA	Epiblast	1.96959	-0.203501	-0.0338364	-0.100135	-0.0679912	-0.105901	-0.253347	-0.144316	-0.158877	-0.600553	-0.761371	-0.126251	natural
NE75_1_GGAAGTCCTGCGAAGGTGCTCCGT	Epiblast	1.78071	-0.152661	-0.0348441	-0.0766048	-0.0709598	-0.113046	-0.241945	-0.148875	-0.163666	1.62057	-0.728027	-0.130204	natural
NE75_1_GGACTGGATGCGAAGGCCCGAATG	Epiblast	1.02251	-0.396248	-0.0300162	-0.189341	-0.0567364	-0.0788091	-0.296577	-0.127033	-0.140723	-0.737093	1.14179	-0.111261	natural
NE75_1_GGACTGGATGCGAAGGCTATAGAG	Epiblast	-0.715586	-0.165895	-0.0345818	-0.0827298	-0.070187	-0.111186	-0.244913	-0.147689	-0.16242	-0.573914	1.15353	-0.129175	natural
NE75_1_GGACTTCTTGCGAAGGCGCCTTGA	Epiblast	1.87136	-0.139689	-0.0351012	-0.0706011	-0.0717172	-0.11487	4.42766	-0.150038	-0.164888	-0.555349	-0.719518	-0.131213	natural
NE75_1_GGACTTCTTGCGAAGGGACAAAGG	Epiblast	1.92096	-0.162488	-0.0346493	-0.0811531	-0.0703859	-0.111665	-0.244149	-0.147994	-0.162741	-0.5715	-0.734472	-0.12944	natural
NE75_1_GGAGGTTTTGCGAAGGCAATTAGT	Epiblast	1.8681	-0.170874	-0.0344831	-0.0850343	-0.0698963	-0.110486	-0.24603	-0.147242	-0.161951	-0.577441	-0.739972	-0.128788	natural
NE75_1_GGAGGTTTTGCGAAGGCTTCTGGA	Epiblast	1.86283	-0.140868	-0.0350778	-0.0711469	-0.0716484	-0.114704	-0.2393	-0.149933	-0.164777	-0.556185	-0.720292	-0.131121	natural
NE75_1_GGAGGTTTTGCGAAGGTCGGTTTA	Epiblast	1.71376	-0.162881	-0.0346415	-0.081335	-0.070363	-0.11161	-0.244237	-0.147959	-0.162704	-0.571779	-0.73473	-0.129409	natural
NE75_1_GGAGTAAGTGCGAAGGATCCCACG	Epiblast	1.59243	-0.220273	-0.033504	-0.107897	-0.0670118	-0.103543	-0.257109	-0.142813	-0.157298	-0.612434	-0.772372	-0.124946	natural
NE75_1_GGAGTAAGTGCGAAGGCGAACGTA	Neuroectoderm	1.27997	-0.188039	-0.0341429	-0.0929786	-0.068894	-0.108074	-0.24988	-0.145703	-0.160334	1.40804	-0.75123	-0.127453	natural
NE75_1_GGATTGTTTGCGAAGGGCCAAGAT	Epiblast	1.45527	-0.283692	-0.0322471	-0.137249	-0.0633087	-0.0946294	-0.271333	-0.137126	-0.151324	-0.65736	0.664356	-0.120014	natural
NE75_1_GGCAAGGTTGCGAAGGCCCTTCAG	Neuroectoderm	0.962763	-0.541955	-0.0271283	-0.256777	-0.0482284	-0.0583294	2.07024	-0.113968	-0.126998	-0.840311	0.0612757	-0.0999295	natural
NE75_1_GGCAAGGTTGCGAAGGGAGCGGTA	Epiblast	1.26048	-0.247134	-0.0329716	-0.120329	-0.0654433	-0.0997677	-0.263134	-0.140404	-0.154768	-0.631463	0.789957	-0.122857	natural
NE75_1_GGCAAGGTTGCGAAGGGTGTAACC	Notochord	0.40768	-0.276879	-0.0323821	-0.134095	-0.0637065	-0.0955871	-0.269805	-0.137737	-0.151966	-0.652533	-0.809498	-0.120544	natural
NE75_1_GGCAAGGTTGCGAAGGTAGAAATG	Epiblast	1.07892	-0.226694	-0.0333768	-0.110869	-0.0666369	-0.102641	-0.258549	-0.142237	-0.156693	-0.616983	-0.776583	-0.124447	natural
NE75_1_GGCACTTCTGCGAAGGACACTAAG	Notochord	0.507186	-0.252769	10	-0.122937	-0.0651143	-0.0989758	-0.264397	-0.139899	-0.154237	-0.635454	-0.793685	-0.122419	natural
NE75_1_GGCACTTCTGCGAAGGATGACCGA	Epiblast	1.53929	-0.294306	-0.0320367	-0.142161	-0.0626889	-0.0931376	-0.273713	-0.136174	-0.150325	-0.664878	-0.820928	-0.119189	natural
NE75_1_GGCACTTCTGCGAAGGCTTTCTTT	Epiblast	-0.00370751	-0.744529	-0.0231133	-0.350532	-0.0363998	-0.0298567	-0.374691	3.11987	-0.107918	-0.983812	-1.11622	5.76842	natural
NE75_1_GGCACTTCTGCGAAGGGTCATATT	Epiblast	1.47136	-0.386421	-0.030211	-0.184793	-0.0573102	-0.0801904	-0.294373	-0.127915	4.07028	0.678253	0.863514	-0.112025	natural
NE75_1_GGCACTTCTGCGAAGGTTCGGCCT	Epiblast	1.37825	-0.302037	-0.0318835	-0.145739	-0.0622375	-0.092051	-0.275447	-0.135481	-0.149596	-0.670355	-0.825998	-0.118588	natural
NE75_1_GGCCCAATTGCGAAGGCGGCACAT	Epiblast	2.43255	-0.198915	-0.0339273	-0.0980121	-0.0682589	-0.106545	-0.252319	-0.144728	-0.159309	-0.597305	-0.758363	-0.126607	natural
NE75_1_GGCCCAATTGCGAAGGTCATGAGG	Epiblast	1.74421	-0.158164	-0.034735	-0.0791519	-0.0706384	-0.112273	4.18776	-0.148382	-0.163148	-0.568437	-0.731636	-0.129776	natural
NE75_1_GGCGACAATGCGAAGGACGCTCAG	Epiblast	1.59878	-0.390876	-0.0301227	-0.186855	-0.0570501	-0.0795642	-0.295372	-0.127515	-0.141229	-0.733288	-0.884265	-0.111679	natural
NE75_1_GGCGACAATGCGAAGGCACAAGGC	Epiblast	1.60539	-0.350125	-0.0309304	-0.167995	-0.0594296	-0.0852919	-0.286233	-0.131169	-0.145067	-0.70442	0.962641	-0.114848	natural
NE75_1_GGCTATAATGCGAAGGAACCCTTG	Epiblast	1.06144	-0.146633	-0.0349636	-0.0738152	-0.0713117	-0.113894	-0.240593	-0.149416	-0.164234	-0.560269	-0.724073	-0.130673	natural
NE75_1_GGCTATAATGCGAAGGAGCGAAGT	Epiblast	2.12693	-0.133006	-0.0352336	-0.0675083	-0.0721074	-0.115809	-0.237537	-0.150638	-0.165517	-0.550616	-0.715136	-0.131733	natural
NE75_1_GGCTATAATGCGAAGGCGAACGTA	Epiblast	1.27704	-0.188563	-0.0341325	-0.0932212	-0.0688634	-0.108	-0.249997	-0.145656	-0.160284	-0.589972	-0.751574	-0.127412	natural
NE75_1_GGCTATAATGCGAAGGGACAGATA	Epiblast	2.15498	-0.151351	-0.0348701	-0.0759984	-0.0710363	-0.113231	-0.241651	-0.148993	-0.16379	-0.56361	-0.727167	-0.130306	natural
NE75_1_GGCTTTGCTGCGAAGGGCCACATC	Epiblast	1.65496	-0.172316	-0.0344545	-0.0857014	-0.0698121	-0.110284	-0.246353	-0.147113	-0.161815	-0.578462	1.1187	-0.128676	natural
NE75_1_GGCTTTGCTGCGAAGGGGTGACAC	Epiblast	2.41237	-0.225514	-0.0334001	-0.110323	-0.0667058	-0.102807	-0.258285	-0.142343	-0.156804	1.22413	-0.775809	-0.124539	natural
NE75_1_GGCTTTGCTGCGAAGGTCCCGTAG	Epiblast	1.79053	-0.33938	-0.0311433	-0.163022	-0.060057	-0.0868021	-0.283823	-0.132133	-0.146079	-0.696809	-0.850491	-0.115683	natural
NE75_1_GGCTTTGCTGCGAAGGTGCGACAG	Epiblast	1.43779	-0.252245	-0.0328703	-0.122694	-0.0651449	-0.0990494	-0.26428	-0.139946	-0.154286	-0.635083	-0.793341	-0.12246	natural
NE75_1_GGGAGATGTGCGAAGGCTCCGCAT	Epiblast	1.47878	-0.15515	-0.0347947	-0.0777571	-0.0708144	-0.112696	-0.242503	-0.148652	-0.163432	-0.566302	-0.729659	-0.130011	natural
NE75_1_GGGAGATGTGCGAAGGTAACTACT	Notochord	0.676184	-0.215425	10	-0.105653	10	-0.104225	-0.256022	-0.143247	-0.157754	-0.609	-0.769192	-0.125323	natural
NE75_1_GGGAGATGTGCGAAGGTGCCATCG	Epiblast	2.35877	-0.186336	-0.0341767	-0.0921903	-0.0689934	-0.108313	-0.249498	-0.145856	-0.160494	-0.588394	1.04714	-0.127585	natural
NE75_1_GGGATTACTGCGAAGGCGAACGTA	Epiblast	-0.161654	-0.585588	-0.0262635	-0.276972	-0.0456806	-0.0521965	-0.339043	-0.110056	-0.122888	-0.87122	-1.01197	-0.0965362	natural
NE75_1_GGGATTACTGCGAAGGCGTATTTC	Surface ectoderm	-0.657412	-0.131434	-0.0352648	-0.0667806	-0.0721993	-0.11603	-0.237184	-0.150779	-0.165666	-0.549502	-0.714104	-0.131855	natural
NE75_1_GGGATTACTGCGAAGGCTTCGATT	Epiblast	1.14679	-0.320774	-0.0315121	-0.154411	-0.0611434	-0.0894173	-0.27965	-0.133801	-0.147831	-0.683628	1.04971	-0.11713	natural
NE75_1_GGGATTACTGCGAAGGGTCCAAAG	Epiblast	1.23216	-0.299547	-0.0319328	-0.144586	-0.0623829	-0.0924009	-0.274889	-0.135704	-0.149831	-0.668591	-0.824365	-0.118781	natural
NE75_1_GGGCATCATGCGAAGGGCTTTGGC	Epiblast	2.22242	-0.160916	-0.0346805	-0.0804254	-0.0704778	-0.111886	-0.243796	-0.148135	-0.162889	-0.570386	1.18152	-0.129562	natural
NE75_1_GGGCATCATGCGAAGGTAAATAGG	Epiblast	2.07441	-0.184895	-0.0342052	-0.0915232	-0.0690776	-0.108516	-0.249174	-0.145985	-0.16063	-0.587373	-0.749168	-0.127698	natural
NE75_1_GGGCATCATGCGAAGGTCGGTTTA	Epiblast	0.706823	-0.209135	-0.0337248	-0.102742	-0.0676622	-0.105109	-0.254611	-0.143811	-0.158347	-0.604545	0.941867	-0.125812	natural
NE75_1_GGGTCTAGTGCGAAGGAAACGCCT	Epiblast	1.87722	-0.317498	-0.031577	-0.152895	-0.0613347	-0.0898778	2.93151	-0.134095	-0.14814	-0.681308	0.561533	-0.117385	natural
NE75_1_GGGTCTAGTGCGAAGGAAATGTCG	Epiblast	1.50652	-0.271899	-0.0324808	-0.131791	-0.0639973	-0.0962869	-0.268688	-0.138183	-0.152435	-0.649006	0.703043	-0.120931	natural
NE75_1_GGGTCTAGTGCGAAGGAATGTTTG	Epiblast	1.0986	-0.14113	-0.0350726	-0.0712682	-0.0716331	-0.114667	-0.239359	-0.149909	-0.164752	-0.55637	-0.720464	-0.131101	natural
NE75_1_GGGTCTAGTGCGAAGGATATCTTC	Epiblast	1.79567	-0.211625	-0.0336754	-0.103894	-0.0675168	-0.104759	-0.255169	-0.143588	-0.158112	-0.606308	-0.766699	-0.125619	natural
NE75_1_GGGTCTAGTGCGAAGGCTGCGTTG	Epiblast	0.511104	-0.251852	-0.0328781	-0.122512	-0.0651679	-0.0991047	-0.264192	-0.139981	-0.154323	-0.634804	-0.793083	-0.12249	natural
NE75_1_GGGTCTAGTGCGAAGGTGGCTACC	Epiblast	1.08696	-0.142834	-0.0350389	-0.0720566	-0.0715336	-0.114428	-0.239741	-0.149756	-0.164592	-0.557577	-0.721581	-0.130969	natural
NE75_1_GGTAAATCTGCGAAGGCTTTAATC	Notochord	0.446383	3.87477	-0.0325717	10	-0.0642651	-0.0969315	-0.267659	-0.138595	-0.152867	-0.645757	-0.803224	-0.121288	natural
NE75_1_GGTAAATCTGCGAAGGGTTTACGT	Epiblast	1.66869	-0.236783	-0.0331768	-0.115538	-0.0660478	-0.101223	-0.260812	-0.141332	-0.155743	-0.62413	0.828879	-0.123662	natural
NE75_1_GGTAGCCATGCGAAGGCCTATTCA	Epiblast	1.04934	-0.148468	-0.0349272	-0.0746642	-0.0712046	-0.113636	-0.241004	-0.149251	-0.164061	-0.561568	2.12315	-0.13053	natural
NE75_1_GGTCCTAATGCGAAGGATGGGCAC	Epiblast	1.35626	-0.174805	-0.0344052	-0.0868536	-0.0696667	-0.109934	-0.246911	-0.14689	-0.16158	-0.580225	1.10556	-0.128482	natural
NE75_1_GGTCCTAATGCGAAGGATTGGGCC	Epiblast	2.04402	-0.144275	-0.0350103	-0.0727236	-0.0714494	-0.114225	4.36478	-0.149627	-0.164456	-0.558598	-0.722526	-0.130856	natural
NE75_1_GGTGTCGATGCGAAGGAAACTGGT	Epiblast	-0.744563	-0.18306	-0.0342416	-0.0906742	-0.0691847	-0.108774	-0.248763	-0.146149	-0.160803	-0.586073	-0.747965	-0.12784	natural
NE75_1_GGTGTCGATGCGAAGGCGAATAAT	Epiblast	1.58702	-0.309243	-0.0317406	-0.149074	-0.0618167	-0.091038	4.12539	-0.134835	-0.148918	-0.67546	-0.830725	-0.118027	natural
NE75_1_GGTTACACTGCGAAGGAAGGTAAT	Epiblast	1.8433	-0.202715	-0.033852	-0.0997707	-0.0680371	-0.106011	-0.253171	-0.144387	-0.158952	-0.599996	-0.760856	-0.126312	natural
NE75_1_GGTTACACTGCGAAGGGTCAATAC	Notochord	1.59183	-0.182929	-0.0342442	-0.0906135	-0.0691924	-0.108792	-0.248734	-0.146161	-0.160815	-0.58598	-0.747879	-0.12785	natural
NE75_1_GGTTAGGGTGCGAAGGCACTTTCT	Epiblast	-0.698997	-0.156068	-0.0347766	-0.0781816	-0.0707608	-0.112568	-0.242709	-0.14857	-0.163345	1.59795	-0.730261	-0.129939	natural
NE75_1_GGTTAGGGTGCGAAGGCCAGCAGT	Notochord	0.858206	-0.180177	-0.0342987	-0.08934	-0.069353	-0.109179	-0.248116	-0.146408	-0.161074	-0.584031	1.07786	-0.128064	natural
NE75_1_GGTTGAGATGCGAAGGCCATTACT	Epiblast	1.71911	-0.300333	-0.0319172	-0.14495	-0.062337	-0.0922904	-0.275065	-0.135634	-0.149757	-0.669148	-0.824881	-0.11872	natural
NE75_1_GGTTGAGATGCGAAGGGTCATATT	Epiblast	1.54987	-0.190267	-0.0340987	-0.0940096	-0.0687639	-0.107761	-0.250379	-0.145503	-0.160124	-0.591178	-0.752691	-0.12728	natural
NE75_1_GTAAGCCGTGCGAAGGGATTAGAC	Epiblast	1.59176	-0.281989	-0.0322808	-0.13646	-0.0634081	-0.0948688	-0.270951	-0.137279	-0.151485	-0.656153	1.17659	-0.120147	natural
NE75_1_GTAATCTGTGCGAAGGAGGAAGAC	Epiblast	2.53537	-0.181095	-0.0342805	-0.0897645	-0.0692995	-0.10905	-0.248322	-0.146326	-0.160988	-0.584681	1.6055	-0.127993	natural
NE75_1_GTAATCTGTGCGAAGGTCGGTACG	Epiblast	1.19065	-0.128289	-0.0353271	-0.0653251	-0.0723829	-0.116472	-0.236479	-0.151061	-0.165962	-0.547274	-0.712042	9.51182	natural
NE75_1_GTACGCTTTGCGAAGGAAACCTCC	Epiblast	1.73489	-0.193543	-0.0340338	-0.0955257	-0.0685726	9.43035	-0.251114	-0.145209	-0.159815	-0.593499	-0.75484	-0.127025	natural
NE75_1_GTACGCTTTGCGAAGGTATTGCCT	Epiblast	1.38744	-0.299809	-0.0319276	-0.144708	-0.0623676	-0.0923641	-0.274948	-0.135681	-0.149806	-0.668777	-0.824537	-0.118761	natural
NE75_1_GTACGGACTGCGAAGGAAATGTCG	Epiblast	1.67953	-0.234555	-0.0332209	-0.114507	-0.0661778	-0.101536	3.459	-0.141532	-0.155952	-0.622552	-0.781739	7.30006	natural
NE75_1_GTACGGACTGCGAAGGAGGCAACG	Epiblast	1.80313	-0.235866	-0.033195	-0.115114	-0.0661013	-0.101352	-0.260606	-0.141414	-0.155829	1.17881	-0.782598	-0.123734	natural
NE75_1_GTACGGACTGCGAAGGCTCTTGAC	Epiblast	1.87136	-0.139689	-0.0351012	-0.0706011	-0.0717172	-0.11487	-0.239035	-0.150038	-0.164888	-0.555349	-0.719518	-0.131213	natural
NE75_1_GTACGGACTGCGAAGGTGATGCCC	Epiblast	1.57672	-0.335712	-0.031216	-0.161324	-0.0602712	-0.0873178	-0.283	-0.132462	-0.146424	-0.69421	-0.848085	-0.115969	natural
NE75_1_GTATACGTTGCGAAGGCGACTCCT	Epiblast	1.10492	-0.140213	-0.0350908	-0.0708437	-0.0716866	-0.114796	4.42035	-0.149991	-0.164839	-0.555721	-0.719862	-0.131172	natural
NE75_1_GTATTGACTGCGAAGGACATCTAT	Epiblast	2.25241	-0.219618	-0.033517	-0.107594	-0.0670501	-0.103635	-0.256962	-0.142871	-0.157359	-0.61197	-0.771942	-0.124997	natural
NE75_1_GTATTGACTGCGAAGGCTTAGGTA	Epiblast	-0.731733	4.84678	-0.0343922	-0.0871568	-0.0696285	-0.109842	3.99114	-0.146831	-0.161519	-0.58069	1.10214	-0.128431	natural
NE75_1_GTCAAGAGTGCGAAGGAATGACCC	Epiblast	-0.293312	-0.859444	-0.0208357	-0.403717	-0.0296898	-0.013705	-0.400464	-0.0855001	-0.0970938	-0.189987	0.626809	-0.0752389	natural
NE75_1_GTCAAGAGTGCGAAGGCTTACGGG	Surface ectoderm	1.60489	-0.350256	-0.0309278	-0.168056	-0.0594219	-0.0852735	-0.286262	-0.131157	-0.145055	-0.704513	-0.857624	5.97869	natural
NE75_1_GTCAGACCTGCGAAGGCACTTTCT	Epiblast	2.04097	-0.210839	-0.033691	-0.103531	-0.0675627	-0.104869	-0.254993	-0.143659	-0.158186	-0.605751	-0.766184	-0.12568	natural
NE75_1_GTCAGGTTTGCGAAGGTCTGCATC	Epiblast	-0.666702	-0.136937	-0.0351557	-0.0693276	-0.0718779	-0.115256	-0.238418	-0.150285	-0.165147	-0.5534	1.33061	9.2599	natural
NE75_1_GTCCACTATGCGAAGGACAGCGGA	Epiblast	1.52877	-0.147682	-0.0349428	-0.0743004	-0.0712505	-0.113746	4.31957	-0.149322	-0.164135	-0.561011	-0.724761	-0.130591	natural
NE75_1_GTCCACTATGCGAAGGTATTGCCT	Epiblast	1.53447	-0.26561	-0.0326055	-0.12888	-0.0643645	-0.0971709	-0.267277	-0.138747	-0.153027	1.05892	1.23507	-0.12142	natural
NE75_1_GTCCGTCATGCGAAGGATACTCTT	Epiblast	0.482788	-0.258534	-0.0327457	-0.125605	-0.0647777	-0.0981654	-0.26569	-0.139382	-0.153694	-0.639538	-0.797466	-0.121971	natural
NE75_1_GTCCTTGCTGCGAAGGAAGGTAAT	Epiblast	-0.0930307	-0.421799	-0.0295098	-0.201167	-0.0552444	-0.0752178	-0.302308	-0.124742	-0.138316	-0.755194	-0.904547	-0.109274	natural
NE75_1_GTCCTTGCTGCGAAGGCATCTCCC	Epiblast	2.28557	-0.151482	-0.0348675	-0.076059	-0.0710286	-0.113212	-0.24168	-0.148981	-0.163777	-0.563703	-0.727253	-0.130296	natural
NE75_1_GTCCTTGCTGCGAAGGCTTGGTGT	Neuroectoderm	-0.655643	-0.130386	-0.0352856	-0.0662954	-0.0722605	-0.116177	-0.236949	-0.150873	-0.165764	-0.548759	-0.713417	-0.131937	natural
NE75_1_GTCCTTGCTGCGAAGGTGTTTGAG	Epiblast	2.04525	-0.228659	-0.0333378	-0.111778	-0.0665221	-0.102365	-0.25899	-0.142061	-0.156508	-0.618375	-0.777872	-0.124294	natural
NE75_1_GTCTAATCTGCGAAGGAGGCAACG	Epiblast	1.81929	-0.20717	-0.0337637	-0.101833	-0.0677769	-0.105385	-0.25417	-0.143987	-0.158532	-0.603152	-0.763777	-0.125965	natural
NE75_1_GTCTGGAATGCGAAGGCAGACCAT	Epiblast	-0.668914	-0.138247	-0.0351298	-0.069934	-0.0718014	-0.115072	-0.238712	-0.150168	-0.165024	-0.554328	-0.718573	-0.131325	natural
NE75_1_GTCTTCCTTGCGAAGGGGATAAAG	Epiblast	2.30187	-0.149123	-0.0349142	-0.0749675	-0.0711664	-0.113544	-0.241151	-0.149192	-0.163999	-0.562032	-0.725706	-0.130479	natural
NE75_1_GTCTTCCTTGCGAAGGGTAACGTT	Notochord	1.24958	-0.249493	-0.0329249	8.40885	-0.0653056	-0.0994362	-0.263663	-0.140193	-0.154545	1.12212	-0.791536	-0.122674	natural
NE75_1_GTCTTCCTTGCGAAGGGTCGTCGT	Epiblast	1.68885	-0.260107	-0.0327145	-0.126333	-0.0646859	-0.0979444	-0.266043	-0.139241	-0.153546	-0.640652	-0.798497	-0.121848	natural
NE75_1_GTGAACTCTGCGAAGGACCACGCT	Epiblast	1.90143	-0.355759	-0.0308187	-0.170603	-0.0591006	-0.0845	-0.287496	-0.130664	-0.144536	-0.708412	0.457074	-0.11441	natural
NE75_1_GTGAACTCTGCGAAGGACGCCATT	Epiblast	1.45977	-0.282644	-0.0322678	-0.136763	-0.0633699	-0.0947767	-0.271098	-0.13722	-0.151423	0.996138	0.667731	-0.120096	natural
NE75_1_GTGAACTCTGCGAAGGCGTAGAAG	Epiblast	1.65454	-0.130255	-0.0352882	-0.0662348	-0.0722681	-0.116196	-0.23692	-0.150884	-0.165777	-0.548666	-0.713331	-0.131947	natural
NE75_1_GTGAACTCTGCGAAGGGGATAAAG	Epiblast	1.11675	-0.138509	-0.0351246	-0.0700553	-0.0717861	-0.115035	-0.238771	-0.150144	-0.164999	-0.554514	-0.718745	-0.131305	natural
NE75_1_GTGAACTCTGCGAAGGTTAAGCGT	Epiblast	2.47527	-0.252507	-0.0328652	-0.122815	-0.0651296	-0.0990126	-0.264339	-0.139922	-0.154262	-0.635268	-0.793513	-0.122439	natural
NE75_1_GTGAGGCATGCGAAGGAGAAGTCC	Epiblast	1.03991	-0.149909	-0.0348986	-0.0753313	-0.0711205	-0.113433	4.29066	-0.149122	-0.163925	-0.562589	-0.726222	-0.130418	natural
NE75_1_GTGAGGCATGCGAAGGCACTTTCT	Epiblast	1.40616	-0.217128	-0.0335664	-0.106442	-0.0671954	-0.103985	-0.256404	-0.143095	-0.157594	-0.610207	-0.770309	-0.125191	natural
NE75_1_GTGAGGCATGCGAAGGCCATTTGA	Epiblast	0.953743	3.13238	-0.0304941	-0.178183	-0.0581442	-0.0821979	-0.29117	-0.129195	-0.142993	-0.720014	0.415546	-0.113136	natural
NE75_1_GTGAGGCATGCGAAGGGCAGCATG	Epiblast	1.86117	-0.246741	-0.0329794	-0.120147	-0.0654663	-0.099823	-0.263045	-0.140439	-0.154805	-0.631184	-0.789731	-0.122888	natural
NE75_1_GTGATAAATGCGAAGGCTTCAGGT	Epiblast	1.65576	-0.172185	-0.0344571	-0.0856407	-0.0698198	-0.110302	-0.246324	-0.147125	-0.161827	-0.578369	-0.740832	-0.128686	natural
NE75_1_GTGATAAATGCGAAGGTCTCAACC	Epiblast	1.81279	-0.257093	-0.0327743	-0.124938	-0.0648618	-0.098368	-0.265367	-0.139511	-0.15383	-0.638517	-0.796521	-0.122083	natural
NE75_1_GTGCCCATTGCGAAGGTTGCACGC	Epiblast	2.13471	-0.174805	-0.0344052	-0.0868536	-0.0696667	-0.109934	-0.246911	-0.14689	-0.16158	-0.580225	-0.74255	-0.128482	natural
NE75_1_GTGCGAAGTGCGAAGGCGGACAAC	Epiblast	1.71449	-0.197211	-0.0339611	-0.0972237	-0.0683584	-0.106785	-0.251937	-0.14488	-0.15947	-0.596098	-0.757246	-0.12674	natural
NE75_1_GTGCGAAGTGCGAAGGCTGGTGCA	Epiblast	-0.720453	-0.168778	-0.0345247	-0.084064	-0.0700187	-0.110781	-0.24556	-0.14743	-0.162148	-0.575956	-0.738597	-0.128951	natural
NE75_1_GTGCGAAGTGCGAAGGGTCCAAAG	Epiblast	0.899669	-0.265872	-0.0326003	-0.129001	-0.0643492	-0.0971341	-0.267336	-0.138724	-0.153003	-0.644736	-0.802279	-0.1214	natural
NE75_1_GTGGTGCTTGCGAAGGGTTACGAT	Neuroectoderm	1.57389	-0.223942	-0.0334313	-0.109595	-0.0667976	-0.103028	-0.257932	-0.142484	-0.156952	-0.615033	-0.774778	-0.124661	natural
NE75_1_GTGTCACCTGCGAAGGGCTTTGGC	Epiblast	2.20184	-0.243597	-0.0330418	-0.118692	-0.0656499	-0.100265	-0.26234	-0.140721	-0.155101	-0.628957	-0.787669	-0.123132	natural
NE75_1_GTTACTAGTGCGAAGGGAGGCTGA	Epiblast	2.12308	-0.156068	-0.0347766	-0.0781816	-0.0707608	10	4.21329	-0.14857	-0.163345	-0.566952	-0.730261	-0.129939	natural
NE75_1_GTTACTAGTGCGAAGGGCTTTGGC	Epiblast	2.46772	-0.180833	-0.0342857	-0.0896432	-0.0693148	-0.109087	-0.248263	-0.146349	-0.161013	-0.584495	-0.746504	-0.128013	natural
NE75_1_GTTCTGCTTGCGAAGGATATGCAT	Epiblast	1.93049	-0.252376	-0.0328678	-0.122755	-0.0651373	-0.099031	3.32884	-0.139934	-0.154274	1.11052	0.770865	-0.12245	natural
NE75_1_GTTGTCCGTGCGAAGGTCTGTGGT	Epiblast	1.91094	-0.214508	-0.0336183	-0.105229	-0.0673485	-0.104354	-0.255816	-0.14333	-0.157841	-0.60835	-0.76859	-0.125395	natural
NE75_1_TAAACCGATGCGAAGGCTTAGGTA	Epiblast	1.76233	-0.155413	-0.0347896	-0.0778784	-0.0707991	-0.11266	5.45994	-0.148628	-0.163407	-0.566488	-0.729831	-0.12999	natural
NE75_1_TAAACCGATGCGAAGGCTTTCTTT	Epiblast	1.73061	-0.297581	-0.0319718	-0.143677	-0.0624977	-0.0926772	-0.274448	-0.135881	-0.150016	-0.667199	-0.823076	-0.118934	natural
NE75_1_TAACTTCTTGCGAAGGACACTAAG	Epiblast	2.29625	-0.346587	-0.0310005	-0.166358	-0.0596362	-0.0857892	2.78409	-0.131486	-0.1454	1.33807	0.481115	-0.115123	natural
NE75_1_TAATCCATTGCGAAGGGAGGCTGA	Epiblast	2.20705	-0.197998	-0.0339455	-0.0975875	-0.0683125	-0.106674	-0.252113	-0.14481	-0.159396	-0.596655	-0.757762	-0.126679	natural
NE75_1_TAATCCATTGCGAAGGTTCACATA	Epiblast	1.2452	-0.194329	-0.0340182	-0.0958895	-0.0685267	-0.10719	-0.25129	-0.145139	-0.159741	-0.594056	-0.755355	-0.126964	natural
NE75_1_TAATGTGGTGCGAAGGTCCCTGAT	Epiblast	1.57069	-0.186598	-0.0341715	-0.0923115	-0.0689781	-0.108276	-0.249556	-0.145832	-0.16047	1.41585	-0.750285	-0.127565	natural
NE75_1_TACCCTGCTGCGAAGGACTGCCGT	Epiblast	1.39305	-0.262072	-0.0326756	-0.127242	-0.0645711	-0.0976682	-0.266484	-0.139065	-0.153361	-0.642044	0.736559	-0.121696	natural
NE75_1_TACCCTGCTGCGAAGGCGTCAGCA	Epiblast	1.31718	-0.181488	-0.0342727	-0.0899464	-0.0692765	-0.108995	-0.24841	-0.14629	-0.160951	-0.584959	-0.746933	-0.127962	natural
NE75_1_TACCCTGCTGCGAAGGCTTTCTTT	Epiblast	1.59598	-0.252114	-0.0328729	-0.122633	-0.0651526	-0.0990679	-0.26425	-0.139958	-0.154299	-0.63499	0.771811	-0.12247	natural
NE75_1_TACCGCTCTGCGAAGGATCAGCGC	Epiblast	2.28241	-0.274782	-0.0324237	-0.133125	-0.063829	-0.0958817	-0.269335	-0.137925	-0.152163	-0.651048	-0.808122	-0.120707	natural
NE75_1_TACCGCTCTGCGAAGGATGCATGG	Epiblast	1.82472	-0.14624	-0.0349713	-0.0736333	-0.0713347	-0.113949	-0.240505	-0.149451	-0.164271	-0.55999	-0.723815	-0.130704	natural
NE75_1_TACCGCTCTGCGAAGGGAGAGTAT	Epiblast	1.02092	-0.238879	-0.0331352	-0.116508	-0.0659254	-0.100928	-0.261282	-0.141144	-0.155545	-0.625615	-0.784575	-0.123499	natural
NE75_1_TACCGCTCTGCGAAGGTGCTCCGT	Epiblast	1.69954	-0.30505	-0.0318237	-0.147133	-0.0620616	-0.0916274	-0.276123	-0.135211	-0.149313	-0.67249	-0.827975	-0.118353	natural
NE75_1_TACCTAAGTGCGAAGGGATGTGAG	Epiblast	1.77719	-0.153185	-0.0348337	-0.0768474	-0.0709292	-0.112973	-0.242062	-0.148828	-0.163617	-0.56491	-0.72837	-0.130163	natural
NE75_1_TACCTAAGTGCGAAGGGGTCACAG	Epiblast	2.16852	-0.149385	-0.034909	-0.0750887	-0.071151	-0.113507	4.29742	-0.149169	-0.163975	-0.562218	-0.725878	-0.130459	natural
NE75_1_TACCTAAGTGCGAAGGTCCCGTAG	Epiblast	1.46245	-0.340691	-0.0311174	-0.163629	-0.0599805	-0.086618	-0.284117	-0.132015	-0.145955	-0.697737	-0.85135	-0.115582	natural
NE75_1_TACGCGAGTGCGAAGGATATAGGA	Epiblast	1.85201	-0.173495	-0.0344312	-0.0862472	-0.0697432	-0.110118	-0.246618	-0.147007	-0.161704	-0.579297	1.11245	8.37243	natural
NE75_1_TACGCGAGTGCGAAGGGACGATGG	Epiblast	1.46854	-0.387207	-0.0301954	-0.185157	-0.0572643	-0.0800799	2.60118	-0.127844	-0.141574	-0.730689	0.378806	-0.111964	natural
NE75_1_TACGCGAGTGCGAAGGTAGTGTTT	Epiblast	1.82333	-0.362311	-0.0306888	-0.173635	-0.058718	-0.0835792	-0.288966	-0.130076	-0.143919	-0.713053	-0.86553	-0.1139	natural
NE75_1_TACGTTCGTGCGAAGGATGACCGA	Epiblast	2.00604	-0.174412	-0.034413	-0.0866717	-0.0696897	-0.109989	-0.246823	-0.146925	-0.161617	-0.579947	-0.742293	-0.128513	natural
NE75_1_TAGATCAATGCGAAGGTCGGTTTA	Epiblast	1.75755	-0.218963	-0.03353	-0.107291	-0.0670883	-0.103727	-0.256815	-0.14293	-0.157421	-0.611506	-0.771512	-0.125048	natural
NE75_1_TAGCCACATGCGAAGGCTCGCGTA	Epiblast	1.08252	-0.143489	-0.0350259	-0.0723598	-0.0714954	-0.114336	-0.239888	-0.149698	-0.16453	-0.558041	-0.722011	-0.130918	natural
NE75_1_TAGCGGATTGCGAAGGGCTTACCT	Epiblast	1.9713	-0.180177	-0.0342987	-0.08934	-0.069353	-0.109179	-0.248116	-0.146408	-0.161074	-0.584031	-0.746074	-0.128064	natural
NE75_1_TAGCGGATTGCGAAGGGGTCTGAC	Epiblast	1.82198	-0.146633	-0.0349636	-0.0738152	-0.0713117	-0.113894	4.33335	-0.149416	-0.164234	-0.560269	-0.724073	-0.130673	natural
NE75_1_TAGGCTTTTGCGAAGGTGGGATTC	Epiblast	1.26421	-0.291816	-0.032086	-0.141008	-0.0628343	-0.0934875	3.07562	-0.136398	-0.150559	-0.663115	-0.819295	-0.119382	natural
NE75_1_TAGGTACGTGCGAAGGAGCTATGA	Epiblast	1.77309	-0.215949	-0.0335897	-0.105896	-0.0672643	-0.104151	-0.256139	-0.1432	-0.157705	-0.609371	-0.769536	-0.125282	natural
NE75_1_TAGGTACGTGCGAAGGCGGCTTAC	Epiblast	1.65143	-0.316843	-0.03159	-0.152591	-0.061373	-0.0899699	-0.278768	-0.134153	-0.148202	-0.680844	-0.835709	-0.117436	natural
NE75_1_TAGGTACGTGCGAAGGCTCCGCAT	Epiblast	2.05716	-0.259713	-0.0327223	-0.126151	-0.0647088	-0.0979997	-0.265955	-0.139276	-0.153583	-0.640374	-0.798239	-0.121879	natural
NE75_1_TAGTAGCCTGCGAAGGCCACATTA	Epiblast	1.14149	-0.273734	-0.0324444	-0.13264	-0.0638902	-0.0960291	-0.269099	-0.138019	-0.152262	-0.650305	0.696918	-0.120789	natural
NE75_1_TAGTAGCCTGCGAAGGTGTTCCAG	Notochord	2.01913	-0.147813	-0.0349402	10	-0.0712429	-0.113728	-0.240858	-0.14931	-0.164123	-0.561104	-0.724847	-0.130581	natural
NE75_1_TAGTCTCTTGCGAAGGACGCTCAG	Epiblast	1.79103	-0.238355	-0.0331456	-0.116266	-0.065956	-0.101002	-0.261165	-0.141191	-0.155595	-0.625244	-0.784231	-0.12354	natural
NE75_1_TAGTCTCTTGCGAAGGGAGCCCAT	Epiblast	1.61856	-0.27583	-0.0324029	-0.13361	-0.0637677	-0.0957344	-0.26957	-0.137831	-0.152065	-0.651791	-0.80881	-0.120626	natural
NE75_1_TATCCACGTGCGAAGGAGCGCGAT	Epiblast	1.95018	-0.266527	-0.0325873	-0.129304	-0.064311	-0.097042	-0.267483	-0.138665	-0.152941	-0.6452	-0.802708	-0.121349	natural
NE75_1_TATCCACGTGCGAAGGTGGAGGAG	Epiblast	2.53786	-0.221321	-0.0334832	-0.108382	-0.0669506	-0.103396	-0.257344	-0.142719	-0.157199	-0.613177	-0.773059	-0.124865	natural
NE75_1_TATCCACGTGCGAAGGTGTAAAGG	Epiblast	2.5292	-0.133268	-0.0352285	-0.0676296	-0.0720921	-0.115772	-0.237595	-0.150614	-0.165493	-0.550801	-0.715307	-0.131712	natural
NE75_1_TATCTGTCTGCGAAGGTGCGACAG	Epiblast	1.89591	-0.259844	-0.0327197	-0.126211	-0.0647012	-0.0979813	-0.265984	-0.139264	-0.15357	-0.640466	-0.798325	-0.121869	natural
NE75_1_TATGTGAATGCGAAGGATACTCTT	Epiblast	2.219	-0.16144	-0.0346701	-0.080668	-0.0704472	-0.111812	-0.243914	-0.148088	-0.162839	-0.570758	-0.733784	-0.129522	natural
NE75_1_TATGTGAATGCGAAGGGTTTACGT	Epiblast	1.87703	-0.169433	-0.0345117	-0.0843672	-0.0699804	-0.110689	-0.245707	-0.147371	-0.162086	-0.57642	-0.739027	-0.1289	natural
NE75_1_TATTAGCGTGCGAAGGGAGAGTAT	Surface ectoderm	-0.760267	-0.192363	-0.0340572	-0.0949799	-0.0686415	-0.107466	-0.250849	-0.145315	5.75443	-0.592663	1.01807	-0.127117	natural
NE75_1_TATTAGCGTGCGAAGGTTGAGGGT	Neuroectoderm	1.94198	-0.130255	-0.0352882	-0.0662348	-0.0722681	-0.116196	-0.23692	-0.150884	-0.165777	-0.548666	-0.713331	-0.131947	natural
NE75_1_TCAAGGCGTGCGAAGGCGGCTTAC	Epiblast	2.63425	-0.13222	-0.0352492	-0.0671444	-0.0721533	-0.115919	-0.23736	-0.150708	-0.165592	-0.550059	-0.71462	-0.131794	natural
NE75_1_TCAAGGCGTGCGAAGGGGTTTCTC	Epiblast	1.44489	-0.160392	-0.0346909	-0.0801828	-0.0705084	-0.11196	-0.243679	-0.148182	-0.162938	-0.570015	1.72239	-0.129603	natural
NE75_1_TCAGCCTCTGCGAAGGGACGATGG	Epiblast	2.36548	-0.211232	-0.0336832	-0.103713	-0.0675397	-0.104814	-0.255081	-0.143623	-0.158149	-0.60603	-0.766442	-0.125649	natural
NE75_1_TCATAGCTTGCGAAGGGAGAATTG	Epiblast	-0.676656	-0.142834	-0.0350389	-0.0720566	-0.0715336	-0.114428	-0.239741	-0.149756	-0.164592	-0.557577	-0.721581	-0.130969	natural
NE75_1_TCATAGCTTGCGAAGGTGTGCTCA	Epiblast	1.94308	-0.159081	-0.0347168	-0.0795764	-0.0705849	-0.112144	4.17671	-0.148299	-0.163061	-0.569087	-0.732238	-0.129705	natural
NE75_1_TCCAGAAGTGCGAAGGTTGCATAT	Epiblast	1.154	-0.133268	-0.0352285	-0.0676296	-0.0720921	-0.115772	4.51987	-0.150614	-0.165493	-0.550801	1.35587	-0.131712	natural
NE75_1_TCCCTGGATGCGAAGGACGTATAC	Epiblast	1.52609	-0.148075	-0.034935	-0.0744823	-0.0712276	-0.113691	-0.240916	-0.149286	-0.164098	-0.56129	-0.725019	-0.130561	natural
NE75_1_TCCCTGGATGCGAAGGCTGCGTTG	Epiblast	2.34466	-0.261024	-0.0326963	-0.126757	-0.0646323	-0.0978155	3.26951	-0.139159	-0.153459	-0.641302	-0.799099	-0.121777	natural
NE75_1_TCCGACACTGCGAAGGATCTTTGT	Epiblast	2.09506	-0.235735	-0.0331976	-0.115053	-0.066109	-0.10137	-0.260577	-0.141426	-0.155841	-0.623387	-0.782512	-0.123744	natural
NE75_1_TCCGACACTGCGAAGGCGATTGAT	Epiblast	2.16106	-0.206384	-0.0337793	-0.101469	-0.0678228	-0.105495	-0.253994	-0.144058	-0.158606	-0.602595	-0.763262	-0.126026	natural
NE75_1_TCCGACACTGCGAAGGGAGCCCAT	Neuroectoderm	1.60868	-0.180046	-0.0343013	-0.0892794	-0.0693607	-0.109197	-0.248087	-0.14642	-0.161087	-0.583938	1.61109	-0.128075	natural
NE75_1_TCCGACACTGCGAAGGGGTCCCTT	Epiblast	1.58193	-0.140082	-0.0350934	-0.070783	-0.0716943	-0.114814	-0.239124	-0.150003	-0.164851	-0.555628	-0.719776	-0.131183	natural
NE75_1_TCCGCTGTTGCGAAGGAAACCTCC	Epiblast	1.17279	-0.207956	-0.0337481	-0.102196	-0.067731	-0.105274	-0.254347	-0.143917	-0.158458	-0.603709	-0.764293	-0.125904	natural
NE75_1_TCCGCTGTTGCGAAGGATACCCAG	Epiblast	-0.735715	-0.177819	-0.0343455	-0.0882484	-0.0694908	-0.10951	-0.247587	-0.146619	-0.161297	-0.58236	1.94653	8.28243	natural
NE75_1_TCCGCTGTTGCGAAGGATTCCTTG	Epiblast	2.33895	-0.16013	-0.0346961	-0.0800615	-0.0705237	-0.111997	-0.24362	-0.148205	-0.162963	-0.569829	-0.732925	-0.129623	natural
NE75_1_TCCGCTGTTGCGAAGGCGTATTTC	Epiblast	1.44017	-0.28723	-0.0321769	-0.138886	-0.0631021	-0.0941321	-0.272126	-0.136809	-0.150991	-0.659866	0.653056	-0.119739	natural
NE75_1_TCCGCTGTTGCGAAGGGGATAAAG	Epiblast	2.00514	-0.315664	-0.0316134	-0.152046	-0.0614418	-0.0901356	-0.278504	-0.134259	-0.148313	-0.680008	-0.834936	-0.117528	natural
NE75_1_TCCTATATTGCGAAGGAGGATTCA	Epiblast	1.90088	-0.165633	-0.034587	-0.0826086	-0.0702023	-0.111223	-0.244854	-0.147712	-0.162444	-0.573728	-0.736535	-0.129195	natural
NE75_1_TCCTATATTGCGAAGGCAAGAGGG	Epiblast	1.439	-0.251983	-0.0328755	-0.122573	-0.0651602	-0.0990863	-0.264221	-0.139969	-0.154311	-0.634897	0.772284	-0.12248	natural
NE75_1_TCCTATATTGCGAAGGTACCAGGC	Epiblast	2.57369	-0.163799	-0.0346233	-0.0817595	-0.0703094	-0.111481	-0.244443	-0.147876	-0.162617	-0.572428	-0.735331	-0.129338	natural
NE75_1_TCGAGTTTTGCGAAGGTAACCCGT	Epiblast	1.67994	-0.168254	-0.034535	-0.0838214	-0.0700493	-0.110855	-0.245442	-0.147477	-0.162197	-0.575584	-0.738253	-0.128992	natural
NE75_1_TCGCAATCTGCGAAGGCACGGACT	Epiblast	0.806844	-0.189612	-0.0341117	-0.0937064	-0.0688022	-0.107853	-0.250232	-0.145562	-0.160186	-0.590714	-0.752262	-0.127331	natural
NE75_1_TCGCAATCTGCGAAGGCTTGGTGT	Epiblast	1.82655	-0.145978	-0.0349765	-0.073512	-0.07135	-0.113986	-0.240446	-0.149474	-0.164296	-0.559805	-0.723644	-0.130724	natural
NE75_1_TCGGTCATTGCGAAGGCACAACAG	Epiblast	1.67059	-0.333222	-0.0312654	-0.160172	-0.0604166	-0.0876677	-0.282442	-0.132685	-0.146659	-0.692446	-0.846452	-0.116162	natural
NE75_1_TCGTGGGTTGCGAAGGATGTTGGC	Epiblast	1.98593	-0.240714	-0.0330989	-0.117357	-0.0658182	-0.10067	-0.261694	-0.14098	-0.155372	-0.626915	-0.785778	-0.123357	natural
NE75_1_TCGTTCCCTGCGAAGGTAAGACGG	Epiblast	-0.721558	-0.169433	-0.0345117	-0.0843672	-0.0699804	-0.110689	-0.245707	-0.147371	-0.162086	-0.57642	-0.739027	-0.1289	natural
NE75_1_TCTAAACTTGCGAAGGAGGATTCA	Epiblast	0.993966	-0.157116	-0.0347558	-0.0786667	-0.0706996	-0.11242	5.43799	-0.148476	-0.163247	-0.567695	-0.730949	-0.129858	natural
NE75_1_TCTAAACTTGCGAAGGCGGGTAGT	Epiblast	2.22679	-0.17795	-0.0343429	-0.0883091	-0.0694831	-0.109492	-0.247617	-0.146608	-0.161284	-0.582453	-0.744613	-0.128238	natural
NE75_1_TCTAAACTTGCGAAGGGCCAAGAT	Epiblast	0.477725	-0.568423	-0.0266037	-0.269027	-0.0466829	-0.0546092	-0.335193	-0.111595	-0.124505	-0.859061	-1.00071	-0.0978711	natural
NE75_1_TCTATTCCTGCGAAGGAGCGAAGT	Epiblast	1.9708	-0.243859	-0.0330366	-0.118813	-0.0656346	-0.100228	-0.262399	-0.140698	-0.155076	-0.629142	1.6354	-0.123112	natural
NE75_1_TCTATTCCTGCGAAGGGACAGATA	Epiblast	0.658633	-0.219094	-0.0335274	-0.107351	-0.0670807	-0.103709	3.58168	-0.142918	-0.157409	-0.611599	-0.771598	-0.125038	natural
NE75_1_TCTATTCCTGCGAAGGGTGTCGGA	Epiblast	1.4926	-0.153054	-0.0348363	-0.0767868	-0.0709368	-0.112991	-0.242033	-0.14884	-0.163629	-0.564817	-0.728284	-0.130174	natural
NE75_1_TCTGATTTTGCGAAGGGATTAGAC	Epiblast	1.98046	-0.276747	-0.0323847	-0.134034	-0.0637142	-0.0956055	-0.269775	-0.137749	-0.151978	-0.65244	-0.809412	-0.120554	natural
NE75_1_TCTGATTTTGCGAAGGGGGTGTAT	Epiblast	1.66489	-0.237569	-0.0331612	-0.115902	-0.0660019	-0.101112	-0.260988	-0.141262	-0.155669	-0.624687	-0.783716	-0.123601	natural
NE75_1_TCTTTGACTGCGAAGGCCAGCAGT	Epiblast	2.15755	-0.326015	-0.0314082	-0.156836	-0.0608374	-0.0886807	-0.280825	-0.133331	-0.147338	-0.687341	-0.841725	-0.116723	natural
NE75_1_TCTTTGACTGCGAAGGCGCCTTGA	Epiblast	1.88603	-0.167992	-0.0345402	-0.0837001	-0.0700646	-0.110892	-0.245383	-0.147501	-0.162222	-0.575399	-0.738081	-0.129012	natural
NE75_1_TGAATAGGTGCGAAGGGAAAGACC	Epiblast	1.69866	4.53949	-0.033904	-0.0985579	-0.0681901	-0.106379	-0.252583	-0.144622	-0.159198	-0.59814	-0.759137	-0.126515	natural
NE75_1_TGAATCCTTGCGAAGGTCACGTTT	Surface ectoderm	-0.686168	-0.148468	-0.0349272	-0.0746642	-0.0712046	-0.113636	-0.241004	-0.149251	-0.164061	-0.561568	2.12315	-0.13053	natural
NE75_1_TGACGTCGTGCGAAGGAAACAGGG	Epiblast	1.43038	-0.212411	-0.0336598	-0.104258	-0.0674709	-0.104648	-0.255346	-0.143518	-0.158038	-0.606865	-0.767215	-0.125558	natural
NE75_1_TGACGTCGTGCGAAGGAATTCCCA	Epiblast	1.76666	-0.289064	-0.0321406	-0.139735	-0.062995	-0.0938743	3.09194	-0.136644	-0.150818	0.973432	-0.81749	-0.119596	natural
NE75_1_TGACGTCGTGCGAAGGATGACTTT	Epiblast	1.5576	-0.453116	-0.0288891	-0.215661	-0.0534158	-0.0708162	-0.309332	-0.121934	-0.135366	-0.777378	-0.925087	-0.106838	natural
NE75_1_TGACGTCGTGCGAAGGGGAAACAG	Epiblast	0.0232565	-0.678489	-0.0244222	-0.319968	-0.0402559	-0.0391389	1.73574	-0.101726	-0.114138	0.0811064	0.547721	-0.0893115	natural
NE75_1_TGACGTCGTGCGAAGGGTGGATGG	Epiblast	1.07067	-0.228397	-0.033343	-0.111657	-0.0665374	-0.102401	-0.258931	-0.142084	-0.156533	-0.618189	-0.7777	-0.124314	natural
NE75_1_TGAGAGCGTGCGAAGGGGGAACGA	Epiblast	2.24511	-0.174936	-0.0344026	-0.0869143	-0.0696591	-0.109915	-0.246941	-0.146878	-0.161568	1.48144	-0.742636	-0.128472	natural
NE75_1_TGAGCACATGCGAAGGACTGAGTT	Neuroectoderm	-0.659403	-0.132613	-0.0352414	-0.0673263	-0.0721304	-0.115864	-0.237449	-0.150673	-0.165554	-0.550337	1.906	-0.131763	natural
NE75_1_TGAGCACATGCGAAGGATTCCTTG	Epiblast	0.512226	-0.251589	-0.0328833	-0.122391	-0.0651832	-0.0991415	-0.264133	-0.140005	-0.154348	-0.634619	-0.792911	7.06022	natural
NE75_1_TGCACCAGTGCGAAGGTGGTATGA	Epiblast	1.38617	-0.169826	-0.0345039	-0.0845492	-0.0699575	-0.110634	-0.245795	-0.147336	-0.162049	-0.576698	1.13204	-0.128869	natural
NE75_1_TGCCGGTATGCGAAGGAATGAATG	Epiblast	1.56145	-0.467005	-0.0286138	-0.222089	-0.0526048	-0.0688639	2.30079	-0.120689	-0.134058	0.482399	0.203488	-0.105758	natural
NE75_1_TGCCGGTATGCGAAGGGTATGAGT	Notochord	-0.743457	-0.182405	-0.0342546	9.74861	-0.069223	-0.108866	-0.248616	-0.146208	-0.160865	-0.585609	1.06662	-0.127891	natural
NE75_1_TGCGACTATGCGAAGGCGATTGAT	Epiblast	-0.66073	-0.133399	-0.0352259	-0.0676902	-0.0720845	-0.115754	-0.237625	-0.150602	6.74413	-0.550894	-0.715393	-0.131702	natural
NE75_1_TGCGACTATGCGAAGGCGTACCTA	Epiblast	2.5302	-0.133137	-0.035231	-0.0675689	-0.0720998	-0.115791	-0.237566	-0.150626	-0.165505	-0.550708	-0.715221	-0.131723	natural
NE75_1_TGCGACTATGCGAAGGTCGACGGT	Epiblast	2.10234	-0.250017	-0.0329145	-0.121663	-0.065275	-0.0993625	-0.26378	-0.140146	-0.154496	1.12	0.779408	-0.122633	natural
NE75_1_TGCGACTATGCGAAGGTCTGTGGT	Epiblast	1.16909	-0.31514	-0.0316238	-0.151803	-0.0614724	-0.0902093	-0.278386	-0.134306	-0.148362	-0.679637	-0.834592	-0.117569	natural
NE75_1_TGCTGACGTGCGAAGGCCATTTGA	Epiblast	0.518897	-0.363883	-0.0306577	6.89141	-0.0586262	-0.0833581	2.70324	-0.129935	-0.143771	-0.714167	-0.866562	-0.113778	natural
NE75_1_TGCTGACGTGCGAAGGGAGTTCAC	Epiblast	-0.637947	-0.119903	-0.0354933	-0.0614439	-0.0728725	-0.117651	-0.234598	-0.151812	-0.166752	1.87054	-0.706542	-0.132752	natural
NE75_1_TGCTTCATTGCGAAGGAAACGCCT	Notochord	-0.728415	-0.173495	-0.0344312	-0.0862472	-0.0697432	-0.110118	-0.246618	-0.147007	-0.161704	-0.579297	-0.741691	-0.128584	natural
NE75_1_TGCTTGGGTGCGAAGGTCGGTACG	Epiblast	2.03935	-0.229838	-0.0333144	-0.112324	-0.0664533	-0.102199	-0.259254	-0.141955	-0.156397	-0.61921	-0.778645	-0.124202	natural
NE75_1_TGCTTGGGTGCGAAGGTTGAGGGT	Epiblast	1.72617	-0.276354	-0.0323925	-0.133852	-0.0637372	-0.0956607	-0.269687	-0.137784	-0.152015	-0.652162	-0.809154	-0.120585	natural
NE75_1_TGCTTGGGTGCGAAGGTTGGACTT	Epiblast	1.07632	-0.338987	-0.0311511	-0.16284	-0.0600799	-0.0868574	-0.283735	-0.132168	-0.146116	-0.69653	-0.850233	-0.115714	natural
NE75_1_TGGAAAGCTGCGAAGGATCAGCGC	Epiblast	2.4406	-0.197474	-0.0339559	-0.097345	-0.0683431	-0.106748	-0.251996	-0.144857	-0.159445	-0.596283	-0.757418	-0.126719	natural
NE75_1_TGGAAAGCTGCGAAGGGAACGATT	Surface ectoderm	-0.892541	-0.27072	-0.0325042	-0.131245	-0.0640661	-0.0964527	-0.268423	-0.138289	-0.152546	-0.648171	-0.805458	-0.121023	natural
NE75_1_TGGACGGATGCGAAGGACACTAAG	Epiblast	0.760219	-0.198522	-0.0339351	-0.0978301	-0.0682819	-0.1066	-0.252231	-0.144763	-0.159346	-0.597026	0.989326	-0.126638	natural
NE75_1_TGGACGGATGCGAAGGATTTCCGG	Epiblast	1.50746	-0.150826	-0.0348805	-0.0757558	-0.0710669	-0.113304	-0.241533	-0.14904	-0.163839	-0.563239	-0.726823	-0.130347	natural
NE75_1_TGGACGGATGCGAAGGCATTTGTT	Epiblast	2.06733	-0.359952	-0.0307356	-0.172543	-0.0588557	-0.0839107	2.7212	-0.130288	-0.144141	-0.711382	-0.863984	-0.114084	natural
NE75_1_TGGACGGATGCGAAGGGATCGTTT	Epiblast	1.42091	-0.164192	-0.0346156	-0.0819415	-0.0702865	-0.111426	-0.244531	-0.147841	-0.16258	-0.572707	-0.735589	-0.129308	natural
NE75_1_TGGACGGATGCGAAGGTGTTTGAG	Epiblast	2.34607	-0.28094	-0.0323016	-0.135975	-0.0634693	-0.0950161	-0.270716	-0.137373	-0.151583	-0.655411	-0.812162	-0.120228	natural
NE75_1_TGGCTAGTTGCGAAGGTACCAGGC	Epiblast	1.58749	-0.253948	-0.0328366	-0.123482	-0.0650455	-0.09881	-0.264662	-0.139793	-0.154126	-0.636289	1.2788	-0.122327	natural
NE75_1_TGGCTAGTTGCGAAGGTTAAGCGT	Epiblast	2.04763	-0.330863	-0.0313121	-0.15908	-0.0605543	-0.0879992	2.86187	-0.132896	-0.146881	-0.690775	-0.844905	-0.116346	natural
NE75_1_TGGGAATTTGCGAAGGATACCCAG	Epiblast	-0.654537	-0.12973	-0.0352986	-0.0659922	-0.0722987	-0.116269	-0.236802	-0.150931	-0.165826	-0.548295	-0.712987	-0.131988	natural
NE75_1_TGGGAATTTGCGAAGGCCTGACAC	Epiblast	2.00293	-0.287361	-0.0321743	-0.138947	-0.0630944	-0.0941137	3.10214	-0.136797	-0.150979	-0.659959	-0.816373	-0.119729	natural
NE75_1_TGGGAATTTGCGAAGGTTCACATA	Epiblast	0.554028	-0.855644	-0.020911	-0.401958	-0.0299117	-0.0142391	2.32311	-0.0858408	-0.0974517	0.787827	-0.00374475	-0.0755345	natural
NE75_1_TGGTGTCTTGCGAAGGAGCACCAC	Neuroectoderm	1.61427	-0.135627	-0.0351817	-0.0687211	-0.0719544	-0.115441	-0.238124	-0.150403	-0.165271	-0.552472	-0.716854	-0.131529	natural
NE75_1_TGGTGTCTTGCGAAGGGGGCCAAT	Epiblast	1.44406	-0.160523	-0.0346883	-0.0802434	-0.0705007	-0.111941	-0.243708	-0.14817	-0.162926	-0.570108	-0.733183	-0.129593	natural
NE75_1_TGGTGTCTTGCGAAGGTCTAGCAG	Epiblast	2.04607	-0.331256	-0.0313043	-0.159262	-0.0605313	-0.087944	-0.282001	-0.132861	-0.146844	-0.691054	-0.845163	-0.116315	natural
NE75_1_TGGTTAACTGCGAAGGCCCTAACC	Epiblast	0.895203	-0.173626	-0.0344286	-0.0863078	-0.0697356	-0.1101	-0.246647	-0.146995	-0.161691	-0.57939	-0.741777	-0.128574	natural
NE85_EXE_AAAGAAAGAGATATAAGACAAAGG	Surface ectoderm	-1.13939	-0.416951	-0.0296059	-0.198923	-0.0555275	-0.0758993	-0.301221	-0.125177	-0.138772	-0.751759	0.309967	-0.109651	natural
NE85_EXE_AAGGGACCAGATATAAATGGAAAT	Surface ectoderm	0.393952	-0.40031	-0.0299357	-0.191221	-0.0564992	-0.0782382	-0.297488	-0.126669	-0.14034	-0.739971	-0.890453	-0.110945	natural
NE85_EXE_AATCCGGCAGATATAAAAATCAGA	Surface ectoderm	-0.279243	-0.485218	-0.0282528	-0.230519	-0.0515413	-0.066304	-0.316532	-0.119056	-0.132342	-0.800119	0.167223	-0.104342	natural
NE85_EXE_AATCGTTCAGATATAACGCTAATA	Surface ectoderm	-0.948468	-0.748853	-0.0230276	-0.352534	-0.0361473	-0.0292489	-0.37566	-0.0954164	-0.10751	-0.986875	-1.11905	-0.0838394	natural
NE85_EXE_AGTAGTTAAGATATAAAAACTGGT	Surface ectoderm	-0.762701	-0.193805	-0.0340286	-0.095647	-0.0685573	-0.107263	-0.251173	-0.145186	-0.159791	1.96768	1.01126	-0.127005	natural
NE85_EXE_CAATTCTCAGATATAATTGATCTA	Surface ectoderm	1.09621	-0.284347	-0.0322341	-0.137552	-0.0632704	-0.0945373	-0.27148	-0.137067	-0.151263	-0.657824	-0.814396	-0.119963	natural
NE85_EXE_CATTCGGGAGATATAAATATGCAT	Surface ectoderm	-0.927932	-0.291685	-0.0320886	-0.140948	-0.062842	-0.0935059	-0.273126	-0.136409	-0.150571	-0.663022	-0.819209	-0.119393	natural
NE85_EXE_CCATCGTCAGATATAAGTGTCGGA	Surface ectoderm	1.01577	-0.303871	-0.0318471	-0.146588	-0.0621304	-0.0917931	-0.275859	-0.135317	-0.149424	2.44669	0.60165	-0.118445	natural
NE85_EXE_CTCAAACAAGATATAACTACGAGC	Notochord	-0.648343	-0.126062	10	-0.0642942	-0.072513	-0.116785	-0.235979	-0.15126	-0.166172	1.81829	1.40775	-0.132273	natural
NE85_EXE_GAGTGTACAGATATAACGGGCTTT	Surface ectoderm	0.278311	-0.435819	-0.0292319	-0.207656	-0.0544258	-0.0732472	-0.305452	-0.123485	-0.136995	1.41658	0.74086	-0.108183	natural
NE85_EXE_GGGATTACAGATATAAGGTCTGAC	Surface ectoderm	0.134861	-0.351042	-0.0309122	-0.168419	-0.059376	-0.085163	-0.286438	-0.131087	-0.14498	0.776377	-0.85814	-0.114776	natural
NE85_EXE_GTTGTCCGAGATATAACCACATTA	Surface ectoderm	-1.04893	-0.363359	-0.0306681	-0.17412	-0.0586568	-0.0834318	-0.289201	-0.129982	-0.14382	-0.713795	1.23201	-0.113819	natural
NE85_6_AAAGAGGCGATCGTGTAAACAGGG	Epiblast	-0.667808	-0.137592	-0.0351428	-0.0696308	-0.0718396	-0.115164	-0.238565	-0.150226	-0.165085	-0.553864	-0.718143	-0.131376	natural
NE85_6_AAAGTCATGATCGTGTAATGAATG	Neuroectoderm	-0.716029	-0.166157	-0.0345766	-0.0828511	-0.0701717	-0.111149	-0.244972	-0.147665	9.7941	1.53391	-0.736878	-0.129155	natural
NE85_6_AAGAAGGTGATCGTGTAACCCTTG	Epiblast	-0.704305	-0.159212	-0.0347142	-0.079637	-0.0705772	-0.112126	-0.243414	-0.148288	-0.163049	-0.56918	-0.732324	-0.129695	natural
NE85_6_AAGAAGGTGATCGTGTCCATTTGA	Epiblast	-0.706075	-0.160261	-0.0346935	-0.0801222	-0.070516	-0.111978	-0.243649	-0.148194	-0.16295	-0.569922	-0.733011	-0.129613	natural
NE85_6_AAGTCGGGGATCGTGTCACGGACT	Epiblast	-0.690149	-0.150826	-0.0348805	-0.0757558	-0.0710669	-0.113304	-0.241533	-0.14904	-0.163839	-0.563239	-0.726823	-0.130347	natural
NE85_6_AAGTGAGAGATCGTGTTTAGGACC	Neuroectoderm	-0.665375	-0.136151	-0.0351713	-0.0689637	-0.0719238	-0.115367	-0.238242	-0.150356	-0.165221	-0.552843	-0.717198	-0.131488	natural
NE85_6_AATCCGGCGATCGTGTTCCCTGAT	Epiblast	-0.68285	-0.146502	-0.0349662	-0.0737546	-0.0713194	-0.113912	-0.240564	-0.149427	-0.164246	-0.560176	-0.723987	-0.130683	natural
NE85_6_ACATCTCGGATCGTGTATCAAGTG	Epiblast	1.12225	-0.137723	-0.0351402	-0.0696915	-0.071832	-0.115146	-0.238595	-0.150215	-0.165073	-0.553957	-0.718229	-0.131366	natural
NE85_6_ACCGTCGAGATCGTGTAATGTTTG	Epiblast	1.13149	-0.136413	-0.0351661	-0.069085	-0.0719085	-0.11533	-0.238301	-0.150332	-0.165197	-0.553029	-0.71737	-0.131468	natural
NE85_6_ACGACGACGATCGTGTCGAATAAT	Neuroectoderm	-0.665597	-0.136282	-0.0351687	-0.0690244	-0.0719162	-0.115349	-0.238271	-0.150344	-0.165209	-0.552936	-0.717284	-0.131478	natural
NE85_6_ACTCATACGATCGTGTAGAGGTGG	Epiblast	-0.718904	-0.16786	-0.0345428	-0.0836395	-0.0700723	-0.11091	-0.245354	-0.147512	-0.162235	-0.575306	-0.737996	-0.129022	natural
NE85_6_AGCCATCTGATCGTGTAGTTTAGA	Epiblast	-0.743235	-0.182274	-0.0342572	-0.0903103	-0.0692306	-0.108884	3.91981	-0.14622	-0.160877	-0.585516	-0.747449	-0.127901	natural
NE85_6_AGCTTCGAGATCGTGTGATGTATT	Epiblast	-0.668472	-0.137985	-0.035135	-0.0698127	-0.0718167	-0.115109	-0.238653	-0.150191	-0.165048	-0.554143	-0.718401	-0.131346	natural
NE85_6_AGGGACTGGATCGTGTAAACGCCT	Epiblast	1.13894	-0.135365	-0.0351869	-0.0685999	-0.0719697	-0.115477	-0.238066	-0.150426	-0.165295	-0.552286	1.34135	-0.131549	natural
NE85_6_AGTTGCGGGATCGTGTATTCCTTG	Epiblast	-0.702093	-0.157902	-0.0347402	-0.0790306	-0.0706537	-0.11231	-0.24312	-0.148405	8.07664	-0.568252	-0.731464	8.72075	natural
NE85_6_ATACTCTCGATCGTGTCGTGGATA	Epiblast	-0.681744	-0.145847	-0.0349791	-0.0734514	-0.0713576	-0.114004	-0.240417	-0.149486	-0.164308	-0.559712	-0.723558	-0.130734	natural
NE85_6_ATCGCGCTGATCGTGTGTTAACCA	Epiblast	-0.654758	-0.129861	-0.035296	-0.0660528	-0.0722911	-0.116251	-0.236831	-0.15092	-0.165814	-0.548388	-0.713073	-0.131977	natural
NE85_6_ATGCATATGATCGTGTAAACGCCT	Epiblast	-0.827953	-0.232459	-0.0332625	-0.113537	-0.0663003	-0.10183	3.47507	-0.14172	5.27051	-0.621067	0.845644	-0.123999	natural
NE85_6_ATGCATATGATCGTGTGTTCAACT	Epiblast	-0.765797	-0.195639	-0.0339923	-0.096496	-0.0684502	-0.107006	-0.251584	-0.145021	-0.159618	-0.594984	-0.756215	-0.126862	natural
NE85_6_ATGCGGAGGATCGTGTCAACAAAT	Epiblast	-0.667587	-0.137461	-0.0351453	-0.0695702	-0.0718473	-0.115183	-0.238536	-0.150238	-0.165098	-0.553771	1.32707	-0.131386	natural
NE85_6_ATGCGGAGGATCGTGTCGGCACAT	Epiblast	0.89746	-0.173233	-0.0344364	-0.0861259	-0.0697586	-0.110155	-0.246559	-0.147031	-0.161728	-0.579112	-0.741519	-0.128604	natural
NE85_6_ATTACCTTGATCGTGTCGTATCGG	Epiblast	1.09142	-0.142178	-0.0350519	-0.0717533	-0.0715719	-0.11452	-0.239594	-0.149815	-0.164654	1.6937	-0.721151	-0.131019	natural
NE85_6_ATTATTCGGATCGTGTACTAGGAT	Epiblast	-0.706739	-0.160654	-0.0346857	-0.0803041	-0.0704931	-0.111923	-0.243738	-0.148158	-0.162913	-0.570201	-0.733269	-0.129583	natural
NE85_6_ATTTCCATGATCGTGTATACTCTT	Epiblast	0.979327	-0.159474	-0.034709	-0.0797583	-0.0705619	-0.112089	-0.243473	-0.148264	-0.163024	-0.569365	-0.732495	-0.129674	natural
NE85_6_CAAACATTGATCGTGTATATACCT	Epiblast	0.883239	-0.175722	-0.034387	-0.0872781	-0.0696132	-0.109805	-0.247117	-0.146807	-0.161494	-0.580875	-0.743152	-0.128411	natural
NE85_6_CAAGGAATGATCGTGTGCAGTCGA	Epiblast	-0.675993	-0.14244	-0.0350467	-0.0718746	-0.0715566	-0.114483	-0.239653	-0.149792	-0.164629	-0.557299	-0.721323	-0.130999	natural
NE85_6_CAAGGGTTGATCGTGTGCACCTCT	Epiblast	2.11797	-0.134185	-0.0352103	-0.0680541	-0.0720386	-0.115643	-0.237801	-0.150532	-0.165406	-0.551451	1.89459	-0.131641	natural
NE85_6_CAATTCTCGATCGTGTCTTAGGTA	Epiblast	-0.671126	-0.139558	-0.0351038	-0.0705405	-0.0717249	-0.114888	-0.239006	-0.15005	8.43243	-0.555257	-0.719433	9.18729	natural
NE85_6_CCACCTCTGATCGTGTAAATCGTT	Epiblast	1.1195	-0.138116	-0.0351324	-0.0698734	-0.071809	-0.115091	-0.238683	-0.150179	-0.165036	-0.554235	-0.718487	-0.131335	natural
NE85_6_CCCGTAAGGATCGTGTCTTACGGG	Epiblast	-0.739475	-0.180046	-0.0343013	-0.0892794	-0.0693607	-0.109197	-0.248087	-0.14642	-0.161087	-0.583938	-0.745988	-0.128075	natural
NE85_6_CCCGTTCTGATCGTGTCTCAGAAT	Epiblast	-0.679532	-0.144537	-0.0350051	-0.0728449	-0.0714342	-0.114188	-0.240123	-0.149604	-0.164431	-0.558784	-0.722698	-0.130836	natural
NE85_6_CCGTAGCTGATCGTGTGTCCGTAC	Neuroectoderm	-0.721558	-0.169433	-0.0345117	-0.0843672	-0.0699804	-0.110689	-0.245707	-0.147371	-0.162086	-0.57642	-0.739027	-0.1289	natural
NE85_6_CCTCATGAGATCGTGTCCATTTGA	Epiblast	-0.658518	-0.132089	-0.0352518	-0.0670838	-0.072161	-0.115938	-0.237331	-0.15072	-0.165604	-0.549966	-0.714534	-0.131804	natural
NE85_6_CTCACATCGATCGTGTATATGCAT	Epiblast	1.18088	-0.129599	-0.0353012	-0.0659315	-0.0723064	-0.116288	-0.236773	7.67604	-0.165838	-0.548202	1.38189	-0.131998	natural
NE85_6_CTGAGCGTGATCGTGTGAGAGTAT	Epiblast	1.5838	-0.13982	-0.0350986	-0.0706617	-0.0717096	-0.114851	-0.239065	-0.150027	8.42698	-0.555442	-0.719604	9.18012	natural
NE85_6_CTGGAACAGATCGTGTTAAATAGG	Epiblast	-0.666481	-0.136806	-0.0351583	-0.0692669	-0.0718856	-0.115275	-0.238389	-0.150297	-0.16516	-0.553307	-0.717628	-0.131437	natural
NE85_6_GAAAGACAGATCGTGTCGTGGATA	Epiblast	-0.700987	-0.157247	-0.0347532	-0.0787274	-0.070692	-0.112402	4.19888	-0.148464	-0.163234	-0.567787	-0.731034	-0.129848	natural
NE85_6_GACTAGCGGATCGTGTGAGTTCAC	Epiblast	-0.678426	-0.143882	-0.0350181	-0.0725417	-0.0714724	-0.11428	-0.239976	-0.149662	-0.164493	-0.55832	-0.722268	-0.130887	natural
NE85_6_GACTAGCGGATCGTGTGCAACCTG	Epiblast	-0.679311	-0.144406	-0.0350077	-0.0727843	-0.0714418	-0.114207	-0.240093	-0.149615	-0.164444	-0.558691	1.28137	-0.130846	natural
NE85_6_GAGCGGAAGATCGTGTAATGTTTG	Epiblast	1.05364	-0.147813	-0.0349402	-0.074361	-0.0712429	-0.113728	-0.240858	-0.14931	6.45948	-0.561104	-0.724847	-0.130581	natural
NE85_6_GATTACTTGATCGTGTTTGTTTAC	Epiblast	-0.663163	-0.134841	-0.0351973	-0.0683573	10	-0.115551	-0.237948	-0.150473	-0.165345	-0.551915	-0.716339	-0.13159	natural
NE85_6_GCACTCAGGATCGTGTGTAACGTT	Epiblast	-0.67002	-0.138903	-0.0351168	-0.0702372	-0.0717631	-0.11498	4.43868	-0.150109	-0.164962	-0.554792	1.31738	-0.131274	natural
NE85_6_GCTACCGTGATCGTGTTGTGCTCA	Epiblast	-0.773318	-0.200094	-0.033904	-0.0985579	-0.0681901	-0.106379	-0.252583	-0.144622	-0.159198	1.34506	-0.759137	-0.126515	natural
NE85_6_GCTCGTAGGATCGTGTAAATGTCG	Epiblast	1.04162	-0.149647	-0.0349038	-0.07521	-0.0711357	-0.11347	-0.241269	-0.149145	-0.16395	-0.562404	-0.72605	-0.130439	natural
NE85_6_GCTTCTCCGATCGTGTCCGCAACT	Epiblast	-0.660951	-0.13353	-0.0352233	-0.0677509	-0.0720768	-0.115735	-0.237654	-0.150591	-0.165468	-0.550987	-0.715479	-0.131692	natural
NE85_6_GGAACGAAGATCGTGTGATCTCGG	Epiblast	0.715895	-0.207301	-0.0337611	-0.101893	-0.0677693	9.14314	-0.2542	-0.143976	-0.15852	-0.603245	0.949892	-0.125955	natural
NE85_6_GGAAGTCCGATCGTGTACATCTAT	Epiblast	-0.669799	-0.138772	-0.0351194	-0.0701766	-0.0717708	-0.114999	-0.23883	7.46157	-0.164974	-0.5547	-0.718917	-0.131284	natural
NE85_6_GGAAGTCCGATCGTGTTCCAGGGA	Epiblast	1.0995	-0.140999	-0.0350752	-0.0712075	-0.0716407	-0.114686	-0.239329	-0.149921	6.5897	-0.556277	1.84668	-0.131111	natural
NE85_6_GGACTGGAGATCGTGTTAGCTTAT	Epiblast	1.17894	-0.129861	-0.035296	-0.0660528	-0.0722911	-0.116251	-0.236831	-0.15092	-0.165814	-0.548388	-0.713073	-0.131977	natural
NE85_6_GGATTGTTGATCGTGTCGGCACAT	Neuroectoderm	0.941965	-0.165633	-0.034587	-0.0826086	-0.0702023	-0.111223	-0.244854	-0.147712	6.15032	-0.573728	-0.736535	8.54316	natural
NE85_6_GGCGACAAGATCGTGTAAGGTAAT	Epiblast	1.07457	-0.144668	-0.0350025	-0.0729056	-0.0714265	-0.11417	-0.240152	-0.149592	-0.164419	-0.558877	-0.722784	-0.130826	natural
NE85_6_GGCTTTGCGATCGTGTCAACGTGG	Epiblast	-0.658961	-0.132351	-0.0352466	-0.0672051	-0.0721457	-0.115901	-0.23739	-0.150696	-0.165579	-0.550151	1.3623	-0.131784	natural
NE85_6_GGGTCATTGATCGTGTAGACACCA	Epiblast	-0.699218	-0.156199	-0.034774	-0.0782422	-0.0707532	-0.112549	-0.242738	-0.148558	-0.163333	-0.567045	-0.730347	10	natural
NE85_6_GGTCCTAAGATCGTGTGTAACGTT	Epiblast	0.994785	-0.156985	-0.0347584	-0.0786061	-0.0707073	-0.112439	-0.242915	7.08197	-0.163259	-0.567602	-0.730862	-0.129868	natural
NE85_6_GGTGTCGAGATCGTGTGAGTTCAC	Epiblast	0.866248	-0.178736	-0.0343273	-0.0886729	-0.0694372	-0.109381	-0.247793	-0.146537	-0.16121	-0.58301	-0.745129	-0.128176	natural
NE85_6_GGTTGAGAGATCGTGTTTCACATA	Neuroectoderm	-0.713153	-0.164454	-0.0346104	-0.0820628	-0.0702712	-0.111389	-0.24459	6.94125	7.96092	-0.572893	-0.735761	-0.129287	natural
NE85_6_GTCCGTCAGATCGTGTGTAACGTT	Epiblast	0.974489	-0.160261	-0.0346935	-0.0801222	-0.070516	-0.111978	-0.243649	-0.148194	6.23916	1.57082	-0.733011	-0.129613	natural
NE85_6_GTTGTCCGGATCGTGTGCTTACCT	Neuroectoderm	-0.666481	-0.136806	-0.0351583	-0.0692669	-0.0718856	-0.115275	-0.238389	-0.150297	6.67364	-0.553307	1.3315	-0.131437	natural
NE85_6_TCGGTCATGATCGTGTAAATGTCG	Epiblast	-0.73859	-0.179522	-0.0343117	-0.0890368	-0.0693913	-0.109271	-0.247969	-0.146467	-0.161136	-0.583567	-0.745644	-0.128115	natural
NE85_6_TCGGTCATGATCGTGTAGAGGTGG	Epiblast	-0.772875	-0.199832	-0.0339092	-0.0984366	-0.0682054	-0.106416	-0.252525	-0.144645	-0.159223	1.34638	1.51067	-0.126536	natural
NE85_6_TGACGTCGGATCGTGTTACTTGTG	Epiblast	-0.716913	-0.166681	-0.0345662	-0.0830937	-0.0701411	-0.111076	-0.245089	-0.147618	-0.162346	-0.57447	-0.737222	-0.129114	natural
NE85_6_TGGACGGAGATCGTGTGTGGATGG	Epiblast	-0.684619	-0.147551	-0.0349454	-0.0742397	-0.0712582	-0.113765	-0.240799	-0.149333	-0.164148	-0.560919	1.80283	-0.130602	natural
NE85_5_AAACCGCCCTATTCAAATATAGGA	Epiblast	1.38299	-0.17035	-0.0344935	-0.0847917	-0.0699269	-0.11056	-0.245912	-0.147289	-0.162	-0.57707	1.66439	-0.128829	natural
NE85_5_AAACCGCCCTATTCAACGTCAGCA	Epiblast	-0.657855	-0.131696	-0.0352596	-0.0669018	-0.0721839	-0.115993	-0.237243	-0.150755	6.78019	-0.549687	-0.714276	-0.131835	natural
NE85_5_AAACCGCCCTATTCAAGATCTCGG	Epiblast	-0.809151	-0.221321	-0.0334832	-0.108382	-0.0669506	-0.103396	-0.257344	-0.142719	-0.157199	-0.613177	-0.773059	-0.124865	natural
NE85_5_AAACCGCCCTATTCAAGCCAAGAT	Surface ectoderm	-0.828616	-0.232852	-0.0332547	-0.113719	-0.0662773	-0.101775	-0.25993	-0.141685	-0.156113	-0.621345	1.36297	-0.123968	natural
NE85_5_AAACGATCCTATTCAAATATAGGA	Epiblast	-0.722665	-0.170088	-0.0344987	-0.0846704	-0.0699422	-0.110597	-0.245853	-0.147313	-0.162025	-0.576884	1.66587	-0.128849	natural
NE85_5_AAACTACACTATTCAATTGGCGTT	Epiblast	-0.670684	-0.139296	-0.035109	-0.0704192	-0.0717402	10	-0.238947	-0.150074	6.62344	-0.555071	-0.719261	-0.131244	natural
NE85_5_AAAGAAAGCTATTCAAAAACTGGT	Epiblast	-0.69037	-0.150957	-0.0348779	-0.0758165	-0.0710592	-0.113286	-0.241563	-0.149028	-0.163827	-0.563332	1.24037	-0.130337	natural
NE85_5_AACGATTTCTATTCAAAATGTTTG	Epiblast	-0.673559	-0.140999	-0.0350752	-0.0712075	-0.0716407	-0.114686	-0.239329	-0.149921	-0.164765	-0.556277	-0.720378	-0.131111	natural
NE85_5_AACTCAGTCTATTCAAAAAGCCTA	Epiblast	0.784687	-0.193805	-0.0340286	-0.095647	-0.0685573	-0.107263	-0.251173	-0.145186	-0.159791	-0.593684	1.01126	-0.127005	natural
NE85_5_AACTGCCTCTATTCAACCATTTGA	Epiblast	-0.674002	-0.141261	-0.03507	-0.0713288	-0.0716254	-0.114649	-0.239388	-0.149897	-0.16474	-0.556463	-0.72055	-0.131091	natural
NE85_5_AACTGCCTCTATTCAAGGGTGTAT	Epiblast	-0.688379	-0.149778	-0.0349012	-0.0752707	-0.0711281	-0.113452	-0.241298	-0.149134	-0.163938	-0.562497	1.24761	-0.130428	natural
NE85_5_AAGAACAGCTATTCAAACTAGGAT	Epiblast	1.15211	-0.13353	-0.0352233	-0.0677509	-0.0720768	-0.115735	-0.237654	-0.150591	-0.165468	-0.550987	-0.715479	-0.131692	natural
NE85_5_AAGAAGGTCTATTCAACAACAAAT	Epiblast	-0.699882	-0.156592	-0.0347662	-0.0784241	-0.0707302	-0.112494	-0.242827	-0.148523	-0.163296	-0.567323	1.20659	-0.129899	natural
NE85_5_AAGCTCCTCTATTCAACCTATTCA	Epiblast	1.13894	-0.135365	-0.0351869	-0.0685999	-0.0719697	-0.115477	4.48919	-0.150426	-0.165295	-0.552286	1.34135	-0.131549	natural
NE85_5_AAGTATTGCTATTCAAAGCTATGA	Epiblast	-0.69413	-0.153185	-0.0348337	-0.0768474	-0.0709292	-0.112973	-0.242062	-0.148828	-0.163617	-0.56491	-0.72837	-0.130163	natural
NE85_5_AAGTATTGCTATTCAAGTACCTTG	Epiblast	-0.693688	-0.152923	-0.0348389	-0.0767261	-0.0709445	-0.11301	-0.242004	-0.148852	-0.163641	-0.564724	1.22843	-0.130184	natural
NE85_5_AATAAGGACTATTCAATACAAACT	Epiblast	-0.658518	-0.132089	-0.0352518	-0.0670838	-0.072161	-0.115938	-0.237331	-0.15072	-0.165604	-0.549966	1.36415	-0.131804	natural
NE85_5_AATATGACCTATTCAAAATGTTTG	Epiblast	-0.698776	-0.155937	-0.0347792	-0.0781209	-0.0707685	-0.112586	4.2149	-0.148581	-0.163358	-0.566859	-0.730175	-0.12995	natural
NE85_5_AATCCGGCCTATTCAACTCCGCAT	Epiblast	1.1559	-0.133006	-0.0352336	-0.0675083	-0.0721074	-0.115809	-0.237537	-0.150638	-0.165517	-0.550616	-0.715136	-0.131733	natural
NE85_5_AATCCGGCCTATTCAAGTCATATT	Epiblast	-0.707844	-0.161309	-0.0346727	-0.0806073	-0.0704548	-0.111831	-0.243884	-0.1481	-0.162852	-0.570665	-0.733699	-0.129532	natural
NE85_5_AATCGAAGCTATTCAACGGCTTAC	Epiblast	-0.663606	-0.135103	-0.0351921	-0.0684786	-0.071985	-0.115514	-0.238007	-0.15045	-0.16532	-0.552101	1.34315	-0.13157	natural
NE85_5_AATCGTTCCTATTCAAATGACCGA	Neuroectoderm	-0.704084	-0.159081	-0.0347168	-0.0795764	-0.0705849	-0.112144	-0.243385	-0.148299	-0.163061	-0.569087	1.19207	-0.129705	natural
NE85_5_ACAATCTTCTATTCAAGACGATGG	Epiblast	1.51346	-0.196818	-0.0339689	-0.0970418	-0.0683814	-0.10684	-0.251849	-0.144916	7.45749	-0.595819	-0.756988	-0.12677	natural
NE85_5_ACACCAAGCTATTCAATAGTGTTT	Epiblast	0.962483	-0.162226	-0.0346545	-0.0810318	-0.0704012	-0.111702	-0.24409	-0.148017	-0.162765	-0.571315	-0.7343	-0.12946	natural
NE85_5_ACAGATAACTATTCAAACCCACGA	Epiblast	-0.673338	-0.140868	-0.0350778	-0.0711469	-0.0716484	10	-0.2393	-0.149933	-0.164777	-0.556185	1.30435	-0.131121	natural
NE85_5_ACAGGCCACTATTCAAATTCAGTA	Epiblast	-0.743457	-0.182405	-0.0342546	-0.090371	-0.069223	-0.108866	-0.248616	-0.146208	5.89373	-0.585609	-0.747535	-0.127891	natural
NE85_5_ACCAAGGGCTATTCAAAGGTTGTG	Epiblast	-0.692582	-0.152268	-0.0348519	-0.0764229	-0.0709827	-0.113102	-0.241857	-0.14891	-0.163703	-0.56426	-0.727769	-0.130235	natural
NE85_5_ACCAGTTTCTATTCAAATCAAGTG	Epiblast	-0.69966	-0.156461	-0.0347688	-0.0783635	-0.0707379	-0.112512	-0.242797	-0.148534	6.30418	-0.56723	-0.730519	-0.129909	natural
NE85_5_ACCCTCAACTATTCAAACTTCAAT	Epiblast	-0.723107	-0.17035	-0.0344935	-0.0847917	-0.0699269	-0.11056	-0.245912	-0.147289	-0.162	-0.57707	1.12922	-0.128829	natural
NE85_5_ACCCTCAACTATTCAACTTCAGGT	Epiblast	-0.703642	-0.158819	-0.034722	-0.0794551	-0.0706002	-0.112181	-0.243326	-0.148323	-0.163086	-0.568901	-0.732066	-0.129725	natural
NE85_5_ACCCTCAACTATTCAATGGTATGA	Epiblast	-0.712711	-0.164192	-0.0346156	-0.0819415	-0.0702865	-0.111426	-0.244531	-0.147841	-0.16258	-0.572707	-0.735589	-0.129308	natural
NE85_5_ACCGTCGACTATTCAAATTCCTTG	Epiblast	-0.691476	-0.151613	-0.0348649	-0.0761197	-0.071021	-0.113194	-0.24171	-0.148969	-0.163765	-0.563796	-0.727339	-0.130286	natural
NE85_5_ACCTGAAGCTATTCAACAAGAGGG	Epiblast	-0.664712	-0.135758	-0.0351791	-0.0687818	-0.0719468	-0.115422	-0.238154	-0.150391	-0.165258	-0.552565	1.88331	-0.131519	natural
NE85_5_ACCTGAAGCTATTCAATAGTCGCA	Epiblast	-0.670684	-0.139296	-0.035109	-0.0704192	-0.0717402	-0.114925	-0.238947	-0.150074	6.62344	-0.555071	-0.719261	-0.131244	natural
NE85_5_ACCTTCCCCTATTCAATCGGTTTA	Epiblast	-0.652988	-0.128813	-0.0353168	-0.0655677	-0.0723523	-0.116398	-0.236596	-0.151014	-0.165912	-0.547645	-0.712385	9.49598	natural
NE85_5_ACGACGACCTATTCAAAAACGCCT	Epiblast	-0.649892	-0.126979	-0.0353531	-0.0647187	-0.0724594	-0.116656	-0.236185	-0.151178	-0.166085	-0.546346	-0.711182	-0.132202	natural
NE85_5_ACGGAGCACTATTCAACACGGACT	Epiblast	-0.690813	-0.15122	-0.0348727	-0.0759378	-0.0710439	-0.113249	-0.241622	-0.149004	-0.163802	-0.563518	1.23877	-0.130316	natural
NE85_5_ACGGCAGTCTATTCAAGAGTTTCG	Epiblast	-0.703421	-0.158688	-0.0347246	-0.0793944	-0.0706078	-0.112199	4.18144	-0.148335	-0.163098	-0.568808	1.19435	-0.129736	natural
NE85_5_ACGGCAGTCTATTCAAGCTTACCT	Epiblast	-0.67555	-0.142178	-0.0350519	-0.0717533	-0.0715719	-0.11452	-0.239594	-0.149815	-0.164654	-0.557113	-0.721151	-0.131019	natural
NE85_5_ACTAGAGCCTATTCAACGACTCCT	Epiblast	1.19262	-0.128027	-0.0353323	-0.0652038	-0.0723982	-0.116509	-0.23642	-0.151084	-0.165986	-0.547088	-0.71187	-0.13212	natural
NE85_5_ACTGCTGGCTATTCAAACATCTAT	Epiblast	1.11766	-0.138378	-0.0351272	-0.0699947	-0.0717937	-0.115054	-0.238742	-0.150156	6.64181	-0.554421	-0.718659	-0.131315	natural
NE85_5_ACTGGTCACTATTCAATACTTGTG	Epiblast	-0.718019	-0.167336	-0.0345532	-0.0833969	-0.0701029	-0.110984	-0.245236	-0.147559	-0.162284	-0.574935	-0.737652	-0.129063	natural
NE85_5_AGAAACCACTATTCAAAGCGCGAT	Epiblast	0.738858	-0.202715	-0.033852	-0.0997707	-0.0680371	-0.106011	-0.253171	-0.144387	-0.158952	-0.599996	-0.760856	-0.126312	natural
NE85_5_AGAAAGTGCTATTCAAAAACTCGA	Epiblast	1.14739	-0.134185	-0.0352103	-0.0680541	-0.0720386	-0.115643	-0.237801	-0.150532	6.72768	-0.551451	-0.715909	-0.131641	natural
NE85_5_AGAAGCTTCTATTCAATCCTTATT	Epiblast	-0.665154	-0.13602	-0.0351739	-0.0689031	-0.0719315	-0.115385	-0.238213	-0.150367	-0.165234	-0.55275	-0.717112	-0.131498	natural
NE85_5_AGAGGTGCCTATTCAACACGGACT	Epiblast	-0.72554	-0.171791	-0.0344649	-0.0854588	-0.0698427	-0.110357	-0.246236	-0.14716	-0.161864	-0.578091	-0.740574	-0.128717	natural
NE85_5_AGCAACGCCTATTCAACAACGTGG	Epiblast	-0.720453	-0.168778	-0.0345247	-0.084064	-0.0700187	-0.110781	-0.24556	-0.14743	-0.162148	-0.575956	1.13772	-0.128951	natural
NE85_5_AGGCCGAACTATTCAAGAGTTCAC	Epiblast	-0.707402	-0.161047	-0.0346779	-0.080486	-0.0704701	-0.111868	-0.243826	-0.148123	-0.162876	-0.570479	-0.733527	-0.129552	natural
NE85_5_AGGCGTTTCTATTCAAAGCTATGA	Neuroectoderm	0.924113	-0.168647	-0.0345273	-0.0840034	-0.0700263	-0.1108	4.06578	-0.147442	8.97202	-0.575863	-0.738511	-0.128961	natural
NE85_5_AGGGACTGCTATTCAAACATCTAT	Epiblast	1.10492	-0.140213	-0.0350908	-0.0708437	-0.0716866	-0.114796	-0.239153	-0.149991	-0.164839	-0.555721	-0.719862	-0.131172	natural
NE85_5_AGGTATATCTATTCAACAGACCAT	Surface ectoderm	-0.704305	-0.159212	-0.0347142	-0.079637	-0.0705772	-0.112126	-0.243414	-0.148288	-0.163049	-0.56918	-0.732324	-0.129695	natural
NE85_5_AGGTTCCCCTATTCAAATGACCGA	Epiblast	-0.686831	-0.148861	-0.0349194	-0.0748462	-0.0711817	-0.11358	-0.241093	-0.149216	-0.164024	-0.561847	-0.725534	-0.1305	natural
NE85_5_AGGTTCCCCTATTCAAATGCGGAT	Epiblast	-0.66449	-0.135627	-0.0351817	-0.0687211	-0.0719544	-0.115441	4.4854	-0.150403	-0.165271	-0.552472	-0.716854	-0.131529	natural
NE85_5_AGGTTCCCCTATTCAATCGGTTTA	Epiblast	1.00383	-0.155544	-0.034787	-0.077939	-0.0707915	-0.112641	-0.242591	-0.148617	-0.163395	-0.566581	-0.729917	-0.12998	natural
NE85_5_AGTAGTTACTATTCAAACCTTCTT	Epiblast	-0.672675	-0.140475	-0.0350856	-0.070965	-0.0716713	-0.114759	-0.239212	-0.149968	-0.164814	-0.555906	-0.720034	-0.131152	natural
NE85_5_AGTTGCGGCTATTCAACGTACCTA	Surface ectoderm	-0.713374	-0.164585	-0.0346078	-0.0821234	-0.0702635	-0.11137	-0.244619	-0.147806	-0.162543	-0.572985	-0.735847	-0.129277	natural
NE85_5_AGTTGCGGCTATTCAACTCCGCAT	Epiblast	-0.749208	-0.185812	-0.034187	-0.0919477	-0.0690241	-0.108387	-0.24938	-0.145903	-0.160544	-0.588023	-0.749769	-0.127626	natural
NE85_5_AGTTGCGGCTATTCAAGAGCCCAT	Epiblast	-0.66073	-0.133399	-0.0352259	-0.0676902	-0.0720845	-0.115754	-0.237625	-0.150602	-0.16548	-0.550894	1.90028	-0.131702	natural
NE85_5_AGTTGCGGCTATTCAATTGGATCG	Epiblast	-0.697891	-0.155413	-0.0347896	-0.0778784	-0.0707991	-0.11266	-0.242562	-0.148628	-0.163407	-0.566488	-0.729831	-0.12999	natural
NE85_5_AGTTGCGGCTATTCAATTGTTTAC	Neuroectoderm	-0.675329	-0.142047	-0.0350545	-0.0716927	-0.0715795	-0.114538	-0.239564	-0.149827	-0.164666	-0.55702	-0.721065	-0.13103	natural
NE85_5_ATACTCTCCTATTCAAATATAGGA	Epiblast	1.1195	-0.138116	-0.0351324	-0.0698734	-0.071809	-0.115091	-0.238683	-0.150179	-0.165036	-0.554235	-0.718487	-0.131335	natural
NE85_5_ATACTCTCCTATTCAAGACGATGG	Epiblast	1.12133	-0.137854	-0.0351376	-0.0697521	-0.0718243	-0.115128	4.45349	-0.150203	6.65237	-0.55405	1.32441	-0.131356	natural
NE85_5_ATACTCTCCTATTCAAGGCCCTTA	Epiblast	-0.719125	-0.167992	-0.0345402	-0.0837001	-0.0700646	-0.110892	-0.245383	-0.147501	-0.162222	-0.575399	1.142	-0.129012	natural
NE85_5_ATAGATGTCTATTCAAGAGCGGTA	Epiblast	-0.889223	-0.268755	-0.0325431	-0.130335	-0.0641809	-0.0967289	-0.267983	-0.138465	-0.152731	-0.646778	-0.804169	-0.121176	natural
NE85_5_ATAGATGTCTATTCAAGAGTTCAC	Epiblast	-0.67002	-0.138903	-0.0351168	-0.0702372	-0.0717631	-0.11498	-0.238859	-0.150109	-0.164962	-0.554792	-0.719003	-0.131274	natural
NE85_5_ATATGGGTCTATTCAAAAACTGGT	Epiblast	-0.756065	-0.189874	-0.0341065	-0.0938276	-0.0687869	-0.107816	-0.250291	-0.145538	-0.160161	-0.5909	-0.752433	-0.12731	natural
NE85_5_ATATGGGTCTATTCAAGAGAGTAT	Epiblast	0.966471	-0.161571	-0.0346675	-0.0807286	-0.0704395	-0.111794	-0.243943	-0.148076	-0.162827	-0.570851	-0.73387	-0.129511	natural
NE85_5_ATATGGGTCTATTCAATACGTGCT	Epiblast	-0.682186	-0.146109	-0.0349739	-0.0735727	-0.0713423	-0.113967	-0.240475	-0.149463	-0.164283	-0.559898	-0.72373	-0.130714	natural
NE85_5_ATCCGCATCTATTCAAACTTCAAT	Epiblast	-0.75142	-0.187122	-0.0341611	-0.0925541	-0.0689475	-0.108203	-0.249674	-0.145785	-0.16042	-0.588951	1.04329	-0.127524	natural
NE85_5_ATCGTAACCTATTCAACTCCGCAT	Epiblast	-0.8034	-0.217914	-0.0335508	-0.106805	-0.0671495	-0.103875	-0.25658	-0.143024	-0.15752	-0.610764	0.90443	-0.12513	natural
NE85_5_ATGACTTGCTATTCAACAGACCAT	Epiblast	-0.810036	-0.221845	-0.0334729	-0.108625	-0.06692	-0.103322	-0.257462	-0.142672	-0.15715	-0.613548	-0.773403	-0.124824	natural
NE85_5_ATGCATATCTATTCAAATGGAAAT	Epiblast	0.775796	-0.195508	-0.0339949	-0.0964353	-0.0684579	-0.107024	3.78977	-0.145033	-0.15963	-0.594891	-0.756129	-0.126872	natural
NE85_5_ATGCATATCTATTCAACGAATAAT	Epiblast	-0.733061	-0.176247	-0.0343766	-0.0875207	-0.0695826	-0.109731	-0.247235	-0.14676	-0.161445	-0.581246	-0.743496	-0.12837	natural
NE85_5_ATGCGGAGCTATTCAAGAGTTCAC	Epiblast	1.12502	5.43149	-0.0351479	-0.0695095	-0.071855	-0.115201	-0.238506	-0.15025	-0.16511	-0.553679	1.32795	-0.131397	natural
NE85_5_ATGGGCTCCTATTCAACCCTAACC	Neuroectoderm	-0.697227	-0.155019	-0.0347973	-0.0776964	-0.070822	-0.112715	-0.242474	-0.148664	-0.163444	-0.566209	1.75521	-0.130021	natural
NE85_5_ATTACCTTCTATTCAAGGGAACCT	Epiblast	-0.707402	-0.161047	-0.0346779	-0.080486	-0.0704701	-0.111868	-0.243826	-0.148123	-0.162876	-0.570479	-0.733527	-0.129552	natural
NE85_5_ATTATTCGCTATTCAAGGTCTGAC	Epiblast	-0.693688	-0.152923	-0.0348389	-0.0767261	-0.0709445	-0.11301	-0.242004	-0.148852	-0.163641	-0.564724	-0.728198	-0.130184	natural
NE85_5_ATTGGCCCCTATTCAACGTCAGCA	Epiblast	1.48567	-0.154102	-0.0348155	-0.0772719	-0.0708756	-0.112844	-0.242268	-0.148746	-0.16353	-0.56556	-0.728972	-0.130092	natural
NE85_5_ATTGGCCCCTATTCAACTCAGAAT	Epiblast	-0.659845	-0.132875	-0.0352362	-0.0674476	-0.0721151	-0.115827	-0.237507	-0.150649	-0.16553	-0.550523	-0.71505	-0.131743	natural
NE85_5_CAACGCAGCTATTCAACGAATAAT	Epiblast	-0.709393	-0.162226	-0.0346545	-0.0810318	-0.0704012	-0.111702	-0.24409	-0.148017	-0.162765	-0.571315	-0.7343	-0.12946	natural
NE85_5_CAAGGTACCTATTCAACCATTACT	Epiblast	-0.664712	-0.135758	-0.0351791	-0.0687818	-0.0719468	-0.115422	4.48351	-0.150391	6.6951	-0.552565	1.33865	-0.131519	natural
NE85_5_CAATTCTCCTATTCAACCCAAGCA	Epiblast	-0.675771	-0.142309	-0.0350493	-0.071814	-0.0715642	-0.114501	-0.239623	-0.149803	-0.164641	-0.557206	1.83775	-0.131009	natural
NE85_5_CACAAGTACTATTCAAGGGAACCT	Epiblast	-0.747217	-0.184633	-0.0342104	-0.0914019	-0.0690929	-0.108553	-0.249116	-0.146008	-0.160655	-0.587187	-0.748996	-0.127718	natural
NE85_5_CAGATGGGCTATTCAAGCAGCATG	Surface ectoderm	0.960891	-0.162488	-0.0346493	-0.0811531	-0.0703859	-0.111665	-0.244149	-0.147994	-0.162741	-0.5715	1.17259	-0.12944	natural
NE85_5_CAGGTTGCCTATTCAAAGCGCGAT	Epiblast	0.70231	-0.210053	-0.0337066	-0.103167	-0.0676086	-0.10498	3.65821	-0.143729	-0.15826	-0.605194	0.937882	-0.125741	natural
NE85_5_CATGCTGCCTATTCAAGATCTCGG	Epiblast	-0.693246	-0.152661	-0.0348441	-0.0766048	-0.0709598	-0.113046	4.25564	-0.148875	-0.163666	-0.564539	-0.728027	-0.130204	natural
NE85_5_CATTTCTACTATTCAAGGGTGTAT	Epiblast	-0.670242	-0.139034	-0.0351142	-0.0702979	-0.0717555	-0.114962	-0.238889	-0.150097	-0.16495	-0.554885	1.31651	-0.131264	natural
NE85_5_CCACGTTGCTATTCAAACCTTCTT	Epiblast	-0.656528	-0.13091	-0.0352752	-0.066538	-0.0722299	10	-0.237066	-0.150826	6.79703	-0.54913	1.37251	-0.131896	natural
NE85_5_CCACGTTGCTATTCAAAGCAGAAC	Epiblast	-0.707623	-0.161178	-0.0346753	-0.0805467	-0.0704624	-0.111849	-0.243855	-0.148111	-0.162864	-0.570572	1.71768	-0.129542	natural
NE85_5_CCACGTTGCTATTCAATGCCATCG	Epiblast	-0.659403	-0.132613	-0.0352414	-0.0673263	-0.0721304	-0.115864	-0.237449	-0.150673	-0.165554	-0.550337	1.36046	-0.131763	natural
NE85_5_CCATATGACTATTCAACAGTCCCT	Epiblast	-0.660509	-0.133268	-0.0352285	-0.0676296	-0.0720921	-0.115772	-0.237595	-0.150614	-0.165493	-0.550801	-0.715307	-0.131712	natural
NE85_5_CCATATGACTATTCAACCCATCTG	Epiblast	-0.678647	-0.144013	-0.0350155	-0.0726023	-0.0714647	-0.114262	-0.240005	-0.149651	-0.164481	1.68049	1.28389	-0.130877	natural
NE85_5_CCATCCACCTATTCAACTGTTCTT	Epiblast	-0.714259	-0.165109	-0.0345974	-0.082366	-0.0702329	-0.111297	-0.244737	-0.147759	-0.162494	-0.573357	1.15789	-0.129236	natural
NE85_5_CCATCGTCCTATTCAAGGGTGTAT	Epiblast	-0.751862	-0.187384	-0.0341559	-0.0926754	-0.0689322	-0.108166	-0.249733	-0.145762	5.82296	-0.589136	-0.750801	-0.127504	natural
NE85_5_CCCGTTCTCTATTCAATGGTATGA	Epiblast	-0.675108	-0.141916	-0.035057	-0.0716321	-0.0715872	-0.114557	-0.239535	-0.149839	-0.164678	-0.556927	1.29748	-0.13104	natural
NE85_5_CCCTGTTTCTATTCAATACAAACT	Epiblast	-0.680195	-0.14493	-0.0349973	-0.0730269	-0.0714112	-0.114133	4.35599	-0.149568	-0.164394	-0.559062	2.3813	-0.130805	natural
NE85_5_CCGACTTTCTATTCAACCACATTA	Epiblast	-0.663606	-0.135103	-0.0351921	-0.0684786	-0.071985	-0.115514	-0.238007	-0.15045	-0.16532	-0.552101	-0.716511	-0.13157	natural
NE85_5_CCGATACGCTATTCAAAAGGTAAT	Epiblast	-0.670905	-0.139427	-0.0351064	-0.0704798	-0.0717325	-0.114907	-0.238977	-0.150062	-0.164913	-0.555164	-0.719347	-0.131233	natural
NE85_5_CCGATACGCTATTCAACAAGAGGG	Neuroectoderm	0.90653	-0.17166	-0.0344675	-0.0853982	-0.0698504	-0.110376	-0.246206	6.81254	-0.161877	-0.577998	-0.740488	-0.128727	natural
NE85_5_CCGTAGCTCTATTCAAGCCAAGAT	Epiblast	0.901986	-0.172447	-0.0344519	-0.085762	-0.0698045	-0.110265	4.02373	-0.147101	-0.161803	-0.578555	-0.741003	-0.128666	natural
NE85_5_CCTATTTACTATTCAAACAGCGGA	Epiblast	-0.709614	-0.162357	-0.0346519	-0.0810925	-0.0703936	-0.111684	-0.24412	-0.148006	-0.162753	1.55753	-0.734386	-0.12945	natural
NE85_5_CCTCATGACTATTCAACCTGTTAT	Epiblast	0.976905	-0.159868	-0.0347013	-0.0799402	-0.070539	-0.112033	-0.243561	-0.148229	-0.162987	-0.569644	-0.732753	-0.129644	natural
NE85_5_CCTTTACACTATTCAAGAGCCCAT	Epiblast	-0.733282	-0.176378	-0.034374	-0.0875813	-0.0695749	-0.109713	3.98135	-0.146749	-0.161432	-0.581339	1.63091	-0.12836	natural
NE85_5_CCTTTGTCCTATTCAAGGGAACCT	Epiblast	-0.720674	-0.168909	-0.0345221	-0.0841247	-0.070011	-0.110763	-0.245589	-0.147418	-0.162136	-0.576048	1.13701	-0.128941	natural
NE85_5_CCTTTGTCCTATTCAATACTTGTG	Surface ectoderm	0.938061	-0.166288	-0.034574	-0.0829118	-0.0701641	-0.111131	-0.245001	-0.147653	-0.162383	-0.574192	2.01218	-0.129144	natural
NE85_5_CGAAACTCCTATTCAACTGTTCTT	Epiblast	0.99971	-0.156199	-0.034774	-0.0782422	-0.0707532	-0.112549	-0.242738	-0.148558	-0.163333	-0.567045	-0.730347	-0.129929	natural
NE85_5_CGAAGAAGCTATTCAACGGCACAT	Epiblast	-0.678205	-0.143751	-0.0350207	-0.0724811	-0.0714801	-0.114299	-0.239947	-0.149674	-0.164505	-0.558227	-0.722183	-0.130897	natural
NE85_5_CGGCTGTACTATTCAAAGAGACTA	Epiblast	-1.08432	-0.384324	-0.0302525	-0.183823	-0.0574326	-0.0804851	-0.293903	-0.128103	-0.141846	-0.728647	-0.879968	-0.112188	natural
NE85_5_CGTGGGATCTATTCAACAGACCAT	Epiblast	-0.698776	-0.155937	-0.0347792	-0.0781209	-0.0707685	-0.112586	-0.24268	-0.148581	6.3133	-0.566859	1.21045	-0.12995	natural
NE85_5_CGTGGGATCTATTCAATAGCTTAT	Epiblast	-0.655864	-0.130517	-0.035283	-0.066356	-0.0722528	-0.116159	-0.236978	-0.150861	-0.165752	-0.548852	-0.713503	-0.131926	natural
NE85_5_CGTGGGATCTATTCAATCCAGGGA	Epiblast	-0.696785	-0.154757	-0.0348025	-0.0775751	-0.0708374	-0.112752	4.22945	-0.148687	-0.163469	-0.566024	-0.729402	-0.130041	natural
NE85_5_CGTGGGATCTATTCAATCTCAACC	Epiblast	1.05537	-0.147551	-0.0349454	-0.0742397	-0.0712582	-0.113765	-0.240799	-0.149333	-0.164148	-0.560919	1.80283	-0.130602	natural
NE85_5_CGTTGCCTCTATTCAACAAGTCAT	Epiblast	-0.670905	-0.139427	-0.0351064	-0.0704798	-0.0717325	-0.114907	-0.238977	-0.150062	-0.164913	-0.555164	-0.719347	-0.131233	natural
NE85_5_CTAACGCCCTATTCAAAGAACGGG	Epiblast	-0.658297	-0.131958	-0.0352544	-0.0670231	-0.0721687	-0.115956	-0.237302	-0.150732	-0.165616	-0.549873	-0.714448	-0.131814	natural
NE85_5_CTAGCACGCTATTCAATTCGGCCT	Epiblast	0.902742	-0.172316	-0.0344545	-0.0857014	-0.0698121	-0.110284	-0.246353	-0.147113	-0.161815	-0.578462	-0.740918	-0.128676	natural
NE85_5_CTCACATCCTATTCAAATATGCAT	Epiblast	-0.661394	-0.133792	-0.0352181	-0.0678721	-0.0720615	-0.115698	-0.237713	-0.150567	-0.165443	-0.551172	-0.715651	-0.131672	natural
NE85_5_CTCACATCCTATTCAACTCCGCAT	Epiblast	-0.813354	-0.223811	-0.0334339	-0.109534	-0.0668052	-0.103046	-0.257903	-0.142495	-0.156965	-0.614941	-0.774692	-0.124671	natural
NE85_5_CTCCCAAACTATTCAAGTGGATGG	Epiblast	-0.697227	-0.155019	-0.0347973	-0.0776964	-0.070822	-0.112715	-0.242474	-0.148664	-0.163444	-0.566209	1.21588	-0.130021	natural
NE85_5_CTCTATAGCTATTCAAACGCCATT	Epiblast	-0.654316	5.57224	-0.0353012	-0.0659315	-0.0723064	-0.116288	-0.236773	-0.150943	-0.165838	-0.548202	1.38189	-0.131998	natural
NE85_5_CTCTATAGCTATTCAACGTGGATA	Epiblast	0.732256	-0.204025	-0.0338261	-0.100377	-0.0679605	-0.105827	-0.253465	-0.144269	-0.158828	-0.600925	-0.761715	-0.12621	natural
NE85_5_CTCTGCGTCTATTCAAGGGAACCT	Epiblast	-0.680195	-0.14493	-0.0349973	-0.0730269	-0.0714112	-0.114133	-0.240211	-0.149568	-0.164394	-0.559062	1.27802	-0.130805	natural
NE85_5_CTGAAGGGCTATTCAAAACCCTTG	Epiblast	-0.697448	-0.15515	-0.0347947	-0.0777571	-0.0708144	-0.112696	-0.242503	-0.148652	-0.163432	-0.566302	1.2151	-0.130011	natural
NE85_5_CTGAGCGTCTATTCAAGTTACGAT	Epiblast	-0.739918	-0.180308	-0.0342961	-0.0894007	-0.0693454	-0.10916	-0.248146	-0.146396	-0.161062	-0.584124	-0.74616	-0.128054	natural
NE85_5_CTGAGCGTCTATTCAATAAATAGG	Epiblast	0.920268	-0.169302	-0.0345143	-0.0843066	-0.0699881	-0.110707	-0.245677	6.85394	-0.162099	-0.576327	-0.738941	-0.12891	natural
NE85_5_CTGCGATGCTATTCAACAGACCAT	Epiblast	-0.674002	-0.141261	-0.03507	-0.0713288	-0.0716254	-0.114649	4.40583	-0.149897	-0.16474	-0.556463	1.30176	-0.131091	natural
NE85_5_CTGGAACACTATTCAAGGAATAGA	Epiblast	-0.693246	-0.152661	-0.0348441	-0.0766048	-0.0709598	10	-0.241945	-0.148875	-0.163666	-0.564539	1.23002	-0.130204	natural
NE85_5_CTGGAACACTATTCAAGGGAGGTA	Epiblast	-0.712711	-0.164192	-0.0346156	-0.0819415	10	-0.111426	-0.244531	-0.147841	-0.16258	-0.572707	1.16301	-0.129308	natural
NE85_5_CTGGGTATCTATTCAACAGACCAT	Epiblast	-0.737484	-0.178867	-0.0343247	-0.0887336	-0.0694296	-0.109363	-0.247823	-0.146525	-0.161198	1.45883	-0.745215	-0.128166	natural
NE85_5_CTGTCGCACTATTCAACTCAGAAT	Epiblast	-0.700545	-0.156985	-0.0347584	-0.0786061	-0.0707073	10	4.20207	-0.148487	-0.163259	-0.567602	1.20428	-0.129868	natural
NE85_5_CTGTGACCCTATTCAAACATCTAT	Epiblast	-0.692361	-0.152137	-0.0348545	-0.0763623	-0.0709904	-0.11312	-0.241827	-0.148922	-0.163716	1.62409	-0.727683	8.86009	natural
NE85_5_CTGTGACCCTATTCAAACCTTCTT	Epiblast	-0.734609	-0.177164	-0.0343584	-0.0879452	-0.069529	-0.109602	-0.24744	-0.146678	-0.161358	-0.581896	1.09329	-0.128299	natural
NE85_5_CTGTTAAACTATTCAATGCCTCAC	Epiblast	-0.665597	-0.136282	-0.0351687	-0.0690244	-0.0719162	-0.115349	-0.238271	-0.150344	-0.165209	-0.552936	1.33507	-0.131478	natural
NE85_5_CTGTTAAACTATTCAATTCGGCCT	Epiblast	-0.673781	-0.14113	-0.0350726	-0.0712682	-0.0716331	-0.114667	-0.239359	-0.149909	-0.164752	-0.55637	-0.720464	-0.131101	natural
NE85_5_CTGTTTCCCTATTCAAAAGGTAAT	Epiblast	0.970473	-0.160916	-0.0346805	-0.0804254	-0.0704778	-0.111886	-0.243796	-0.148135	-0.162889	-0.570386	-0.733441	-0.129562	natural
NE85_5_CTTAGGCCCTATTCAAATGACCGA	Epiblast	-0.681522	-0.145716	-0.0349817	-0.0733907	-0.0713653	-0.114022	-0.240387	-0.149498	-0.16432	-0.559619	1.8149	-0.130744	natural
NE85_5_CTTAGTGTCTATTCAAAGAACGGG	Epiblast	-0.672454	-0.140344	-0.0350882	-0.0709043	-0.071679	-0.114778	-0.239182	-0.14998	-0.164826	-0.555813	1.3078	-0.131162	natural
NE85_5_CTTTATCCCTATTCAAACCCATAT	Neuroectoderm	-0.665818	-0.136413	-0.0351661	-0.069085	-0.0719085	-0.11533	4.47407	-0.150332	8.4988	-0.553029	-0.71737	-0.131468	natural
NE85_5_CTTTATCCCTATTCAACCACATTA	Notochord	-0.799861	-0.215818	-0.0335923	-0.105835	-0.0672719	-0.104169	-0.25611	-0.143212	5.45807	-0.609278	1.43643	-0.125293	natural
NE85_5_CTTTCACTCTATTCAAGCCTCTTT	Epiblast	-0.70895	-0.161964	-0.0346597	-0.0809105	-0.0704165	10	4.14248	-0.148041	-0.16279	-0.571129	-0.734128	-0.129481	natural
NE85_5_CTTTCACTCTATTCAATACAGCCG	Epiblast	-0.748544	-0.185419	-0.0341948	-0.0917658	-0.069047	-0.108442	-0.249292	-0.145938	-0.160581	-0.587744	-0.749512	-0.127657	natural
NE85_5_CTTTGGACCTATTCAACGAACGTA	Epiblast	-0.685283	-0.147944	-0.0349376	-0.0744217	-0.0712352	10	-0.240887	-0.149298	-0.16411	-0.561197	-0.724933	-0.130571	natural
NE85_5_CTTTGGACCTATTCAAGCAACCTG	Epiblast	-0.671126	-0.139558	-0.0351038	-0.0705405	-0.0717249	-0.114888	-0.239006	-0.15005	9.52435	-0.555257	1.31302	-0.131223	natural
NE85_5_GAAAGACACTATTCAATGACGGAC	Epiblast	-0.669578	-0.138641	-0.035122	-0.070116	-0.0717784	-0.115017	-0.2388	-0.150132	-0.164987	-0.554607	-0.718831	-0.131295	natural
NE85_5_GAAGATATCTATTCAAACTAGGAT	Epiblast	-0.657633	-0.131565	-0.0352622	-0.0668412	-0.0721916	10	-0.237213	-0.150767	-0.165653	-0.549594	-0.71419	9.41407	natural
NE85_5_GACACCTGCTATTCAACGAGTCTG	Epiblast	-0.663385	-0.134972	-0.0351947	-0.0684179	-0.0719927	-0.115533	-0.237977	-0.150461	-0.165332	-0.552008	-0.716425	-0.13158	natural
NE85_5_GACACCTGCTATTCAATCCAGGGA	Epiblast	-0.662057	-0.134185	-0.0352103	-0.0680541	-0.0720386	-0.115643	-0.237801	-0.150532	-0.165406	-0.551451	-0.715909	-0.131641	natural
NE85_5_GACTAGCGCTATTCAATAAATAGG	Epiblast	-0.754959	-0.189219	-0.0341195	-0.0935244	-0.0688251	-0.107908	3.85025	-0.145597	-0.160223	-0.590436	-0.752004	-0.127361	natural
NE85_5_GAGCGGAACTATTCAAGAGAGTAT	Epiblast	1.25813	-0.19197	-0.034065	-0.094798	-0.0686645	-0.107521	-0.250761	-0.14535	5.75976	-0.592385	-0.753808	-0.127147	natural
NE85_5_GAGTGTACCTATTCAAGACGATGG	Epiblast	-0.662279	-0.134316	-0.0352077	-0.0681147	-0.0720309	-0.115625	-0.237831	-0.15052	6.72494	-0.551544	-0.715995	9.33418	natural
NE85_5_GAGTGTACCTATTCAATAACTACT	Epiblast	-0.693467	-0.152792	-0.0348415	-0.0766655	-0.0709521	-0.113028	4.25399	-0.148863	-0.163654	-0.564631	1.76917	-0.130194	natural
NE85_5_GATGCAGACTATTCAAAAGGTAAT	Epiblast	-0.709172	-0.162095	-0.0346571	-0.0809712	-0.0704089	-0.11172	4.14094	-0.148029	6.20843	-0.571222	-0.734214	-0.129471	natural
NE85_5_GATGGTTACTATTCAATTGATCTA	Epiblast	-0.738812	-0.179653	-0.0343091	-0.0890974	-0.0693837	-0.109252	-0.247999	-0.146455	-0.161124	-0.58366	-0.74573	-0.128105	natural
NE85_5_GATTAAAGCTATTCAAACTTCAAT	Epiblast	1.05745	-0.231149	-0.0332885	-0.11293	-0.0663768	-0.102015	-0.259548	-0.141837	-0.156273	-0.620139	-0.779505	-0.1241	natural
NE85_5_GATTAAAGCTATTCAATTGCATAT	Epiblast	-0.712932	-0.164323	-0.034613	-0.0820021	-0.0702788	-0.111407	4.11499	-0.14783	-0.162568	-0.5728	-0.735675	-0.129297	natural
NE85_5_GATTACTTCTATTCAAACATCTAT	Epiblast	1.05971	-0.146895	-0.0349584	-0.0739365	-0.0712964	-0.113857	-0.240652	-0.149392	-0.164209	-0.560454	-0.724245	-0.130653	natural
NE85_5_GATTGGGACTATTCAAATTCCTTG	Epiblast	-0.73483	-0.177295	-0.0343559	-0.0880058	-0.0695214	-0.109584	5.19661	-0.146666	-0.161346	-0.581989	1.09262	-0.128289	natural
NE85_5_GATTTCCCCTATTCAAACAGCGGA	Epiblast	-0.688822	-0.15004	-0.034896	-0.075392	-0.0711128	-0.113415	-0.241357	-0.14911	-0.163913	-0.562682	-0.726308	-0.130408	natural
NE85_5_GATTTCCCCTATTCAACAGTCCCT	Epiblast	-0.719346	-0.168123	-0.0345376	-0.0837608	-0.0700569	-0.110873	-0.245413	-0.147489	-0.16221	1.52191	1.14129	-0.129002	natural
NE85_5_GATTTCCCCTATTCAACTGTTCTT	Epiblast	-0.680638	-0.145192	-0.0349921	-0.0731481	-0.0713959	-0.114096	-0.24027	-0.149545	-0.16437	-0.559248	-0.723128	-0.130785	natural
NE85_5_GATTTCCCCTATTCAAGGGTGTAT	Epiblast	1.07986	-0.143882	-0.0350181	-0.0725417	-0.0714724	-0.11428	-0.239976	-0.149662	-0.164493	-0.55832	-0.722268	-0.130887	natural
NE85_5_GATTTCCCCTATTCAATTCACATA	Epiblast	-0.660067	-0.133006	-0.0352336	-0.0675083	-0.0721074	-0.115809	4.52374	-0.150638	-0.165517	-0.550616	1.35771	-0.131733	natural
NE85_5_GCAAACTGCTATTCAAGGGCCAAT	Epiblast	-0.658518	-0.132089	-0.0352518	-0.0670838	-0.072161	-0.115938	-0.237331	-0.15072	-0.165604	-0.549966	-0.714534	-0.131804	natural
NE85_5_GCACTCAGCTATTCAAACCCACGA	Epiblast	-0.659845	-0.132875	-0.0352362	-0.0674476	-0.0721151	10	-0.237507	-0.150649	-0.16553	-0.550523	1.35862	-0.131743	natural
NE85_5_GCACTCAGCTATTCAAGCAACCTG	Epiblast	-0.697227	-0.155019	-0.0347973	-0.0776964	-0.070822	-0.112715	4.2262	-0.148664	-0.163444	-0.566209	-0.729573	8.78965	natural
NE85_5_GCATCACTCTATTCAAACTTCAAT	Epiblast	-0.72731	-0.17284	-0.0344441	-0.085944	-0.0697815	-0.11021	-0.246471	-0.147066	-0.161766	-0.578833	-0.741261	-0.128635	natural
NE85_5_GCATCACTCTATTCAAGAGCCCAT	Surface ectoderm	0.640079	-0.223025	-0.0334495	-0.109171	-0.0668511	-0.103156	-0.257726	-0.142566	-0.157039	-0.614384	-0.774176	-0.124732	natural
NE85_5_GCATCGAGCTATTCAAACATCTAT	Epiblast	-0.655422	-0.130255	-0.0352882	-0.0662348	-0.0722681	-0.116196	-0.23692	-0.150884	-0.165777	-0.548666	-0.713331	-0.131947	natural
NE85_5_GCCAACATCTATTCAAATTCAGTA	Epiblast	-0.657191	-0.131303	-0.0352674	-0.0667199	-0.0722069	-0.116048	-0.237155	-0.15079	-0.165678	-0.549409	-0.714018	-0.131865	natural
NE85_5_GCCTGGTACTATTCAAAAACAGGG	Epiblast	1.98634	-0.12462	-0.0353999	-0.0636271	-0.0725971	10	-0.235656	-0.15139	-0.166307	-0.544675	-0.709635	-0.132385	natural
NE85_5_GCCTGGTACTATTCAAGAGCCCAT	Epiblast	-0.737706	-0.178998	-0.0343221	-0.0887942	-0.0694219	-0.109345	-0.247852	-0.146514	-0.161185	-0.583196	-0.7453	-0.128156	natural
NE85_5_GCCTTGTGCTATTCAACACGGACT	Epiblast	0.922574	-0.168909	-0.0345221	-0.0841247	-0.070011	-0.110763	-0.245589	-0.147418	-0.162136	-0.576048	1.99687	-0.128941	natural
NE85_5_GCTTCTCCCTATTCAACCCGAATG	Epiblast	1.03396	-0.150826	-0.0348805	-0.0757558	-0.0710669	-0.113304	-0.241533	-0.14904	-0.163839	-0.563239	1.24117	-0.130347	natural
NE85_5_GGAAGTCCCTATTCAACCCGAATG	Epiblast	-0.676656	5.33662	-0.0350389	-0.0720566	-0.0715336	-0.114428	-0.239741	-0.149756	-0.164592	-0.557577	-0.721581	-0.130969	natural
NE85_5_GGATTGTTCTATTCAAAAATCGTT	Epiblast	-0.657855	-0.131696	-0.0352596	-0.0669018	-0.0721839	-0.115993	-0.237243	-0.150755	-0.165641	-0.549687	1.36693	9.41022	natural
NE85_5_GGCAAGGTCTATTCAAGCAGCATG	Epiblast	-0.762037	-0.193412	-0.0340364	-0.095465	-0.0685803	-0.107319	3.80967	6.46023	-0.159828	-0.593406	1.01311	7.97841	natural
NE85_5_GGCACTTCCTATTCAAGTGGATGG	Epiblast	-0.67179	-0.139951	-0.035096	-0.0707224	-0.0717019	-0.114833	-0.239094	-0.150015	-0.164863	-0.555535	1.31041	-0.131193	natural
NE85_5_GGCACTTCCTATTCAATCATGAGG	Epiblast	1.07633	-0.144406	-0.0350077	-0.0727843	-0.0714418	-0.114207	-0.240093	-0.149615	-0.164444	-0.558691	-0.722612	-0.130846	natural
NE85_5_GGCCCAATCTATTCAACAGACCAT	Epiblast	0.708761	-0.208742	-0.0337326	-0.10256	-0.0676851	9.11438	-0.254523	-0.143847	-0.158384	-0.604266	0.943581	-0.125843	natural
NE85_5_GGCCCAATCTATTCAATTGTTTAC	Epiblast	0.856022	-0.180571	-0.0342909	-0.0895219	-0.0693301	-0.109124	-0.248205	-0.146373	-0.161037	-0.58431	-0.746332	-0.128034	natural
NE85_5_GGCGACAACTATTCAAGATTAGAC	Epiblast	-0.658297	-0.131958	-0.0352544	-0.0670231	-0.0721687	-0.115956	-0.237302	-0.150732	-0.165616	-0.549873	1.36508	-0.131814	natural
NE85_5_GGCTTTGCCTATTCAATCCCTGAT	Epiblast	-0.701651	-0.15764	-0.0347454	-0.0789093	-0.070669	-0.112347	-0.243062	-0.148429	-0.163197	-0.568066	1.20044	-0.129817	natural
NE85_5_GGGAGATGCTATTCAATAGAAATG	Epiblast	-0.672011	-0.140082	-0.0350934	-0.070783	-0.0716943	-0.114814	-0.239124	-0.150003	-0.164851	-0.555628	1.30954	-0.131183	natural
NE85_5_GGGATTACCTATTCAACGGCACAT	Epiblast	1.01963	-0.153054	-0.0348363	-0.0767868	-0.0709368	-0.112991	-0.242033	-0.14884	-0.163629	-0.564817	1.76751	-0.130174	natural
NE85_5_GGGCATCACTATTCAAGATTGCGA	Epiblast	-0.666039	-0.136544	-0.0351635	-0.0691457	-0.0719009	-0.115312	-0.23833	-0.15032	-0.165184	-0.553122	-0.717456	-0.131458	natural
NE85_5_GGGTCTAGCTATTCAACGTGGATA	Epiblast	-0.700766	-0.157116	-0.0347558	-0.0786667	-0.0706996	-0.11242	4.20047	-0.148476	-0.163247	-0.567695	-0.730949	-0.129858	natural
NE85_5_GGTAAATCCTATTCAAGCTTACCT	Epiblast	-0.897407	-0.273603	-0.032447	-0.132579	-0.0638978	-0.0960475	3.18721	-0.138031	-0.152275	-0.650213	0.697354	-0.120799	natural
NE85_5_GGTCTTTCCTATTCAAAAGGTAAT	Epiblast	0.845883	-0.182405	-0.0342546	-0.090371	-0.069223	-0.108866	-0.248616	-0.146208	-0.160865	-0.585609	1.06662	-0.127891	natural
NE85_5_GGTGTCGACTATTCAAAGCTATGA	Epiblast	1.14644	-0.134316	-0.0352077	-0.0681147	-0.0720309	-0.115625	-0.237831	-0.15052	-0.165394	-0.551544	1.34858	-0.131631	natural
NE85_5_GGTTGAGACTATTCAAGACAGATA	Epiblast	-0.679311	-0.144406	-0.0350077	-0.0727843	-0.0714418	-0.114207	4.36302	-0.149615	-0.164444	-0.558691	-0.722612	-0.130846	natural
NE85_5_GTACGGACCTATTCAAATATACCT	Epiblast	-0.741024	-0.180964	-0.0342831	-0.0897039	-0.0693071	-0.109068	-0.248293	-0.146337	-0.161	-0.584588	-0.74659	-0.128003	natural
NE85_5_GTCAAGAGCTATTCAAGGGAGGTA	Epiblast	1.06058	-0.146764	-0.034961	-0.0738759	-0.0713041	-0.113875	-0.240622	-0.149404	-0.164222	-0.560362	1.26639	-0.130663	natural
NE85_5_GTCAGGTTCTATTCAAAAGGTAAT	Epiblast	-0.67179	-0.139951	-0.035096	-0.0707224	-0.0717019	-0.114833	-0.239094	-0.150015	-0.164863	-0.555535	-0.71969	-0.131193	natural
NE85_5_GTCTAATCCTATTCAAAAACGCCT	Epiblast	-0.72178	-0.169564	-0.0345091	-0.0844279	-0.0699728	-0.110671	-0.245736	-0.14736	-0.162074	-0.576513	1.13346	-0.12889	natural
NE85_5_GTCTAATCCTATTCAAACATCTAT	Epiblast	-0.716471	-0.166419	-0.0345714	-0.0829724	-0.0701564	-0.111113	-0.245031	-0.147642	-0.16237	-0.574285	1.15063	-0.129134	natural
NE85_5_GTGAACTCCTATTCAATCATATGG	Epiblast	-0.681301	-0.145585	-0.0349843	-0.0733301	-0.0713729	10	-0.240358	-0.14951	-0.164333	-0.559526	-0.723386	-0.130755	natural
NE85_5_GTGCCCATCTATTCAAAGACACCA	Epiblast	-0.657633	-0.131565	-0.0352622	-0.0668412	-0.0721916	-0.116012	-0.237213	-0.150767	-0.165653	-0.549594	-0.71419	-0.131845	natural
NE85_5_GTGCCCATCTATTCAATACAAACT	Epiblast	-0.731955	-0.175591	-0.0343896	-0.0872175	-0.0696208	-0.109823	-0.247088	-0.146819	-0.161506	-0.580782	1.10145	-0.128421	natural
NE85_5_GTGTCACCCTATTCAACGTGGATA	Epiblast	-0.676656	-0.142834	-0.0350389	-0.0720566	-0.0715336	-0.114428	-0.239741	-0.149756	-0.164592	-0.557577	-0.721581	-0.130969	natural
NE85_5_GTTCTGCTCTATTCAAAAGCGTAC	Epiblast	-0.857814	-0.250148	-0.0329119	-0.121724	-0.0652674	-0.0993441	-0.26381	-0.140134	-0.154484	1.11947	0.778931	-0.122623	natural
NE85_5_TACCGCTCCTATTCAAGTTGTCAT	Neuroectoderm	-0.85339	-0.247528	-0.0329638	-0.120511	-0.0654204	8.42027	-0.263222	-0.140369	-0.154731	-0.631741	-0.790247	-0.122827	natural
NE85_5_TACCTCCCCTATTCAAACATCTAT	Epiblast	-0.678426	-0.143882	-0.0350181	-0.0725417	-0.0714724	-0.11428	4.37008	-0.149662	6.53371	-0.55832	-0.722268	-0.130887	natural
NE85_5_TACGCGAGCTATTCAATTAAACTG	Epiblast	-0.687716	-0.149385	-0.034909	-0.0750887	-0.071151	-0.113507	-0.24121	-0.149169	-0.163975	-0.562218	-0.725878	-0.130459	natural
NE85_5_TACTGAATCTATTCAAACATCTAT	Epiblast	-0.72178	-0.169564	-0.0345091	-0.0844279	-0.0699728	9.9949	-0.245736	-0.14736	-0.162074	-0.576513	1.66884	-0.12889	natural
NE85_5_TACTGAATCTATTCAATGCCATCG	Epiblast	1.48135	-0.154757	-0.0348025	-0.0775751	-0.0708374	-0.112752	-0.242415	-0.148687	-0.163469	-0.566024	1.21744	-0.130041	natural
NE85_5_TAGCGGATCTATTCAAGGGAAGGT	Epiblast	-0.679532	-0.144537	-0.0350051	-0.0728449	-0.0714342	-0.114188	-0.240123	7.33526	-0.164431	-0.558784	-0.722698	-0.130836	natural
NE85_5_TAGTAGCCCTATTCAAGTGGATGG	Epiblast	1.05537	-0.147551	-0.0349454	-0.0742397	-0.0712582	-0.113765	5.56484	-0.149333	-0.164148	-0.560919	1.26145	-0.130602	natural
NE85_5_TAGTCTCTCTATTCAATACAGCCG	Epiblast	1.41112	-0.165764	-0.0345844	-0.0826692	-0.0701947	-0.111205	-0.244884	-0.1477	-0.162432	-0.573821	1.15425	-0.129185	natural
NE85_5_TATCCACGCTATTCAAATGACCGA	Epiblast	-0.650777	-0.127503	-0.0353427	-0.0649612	-0.0724288	-0.116582	-0.236302	-0.151131	-0.166036	-0.546717	1.39712	-0.132161	natural
NE85_5_TCATTTCACTATTCAAGCAGTCGA	Epiblast	-0.685283	-0.147944	-0.0349376	-0.0744217	-0.0712352	-0.113709	-0.240887	-0.149298	-0.16411	-0.561197	1.25899	-0.130571	natural
NE85_5_TCGCAATCCTATTCAAGCTTACCT	Epiblast	1.42419	-0.163667	-0.0346259	-0.0816989	-0.0703171	-0.111499	-0.244413	-0.147888	6.18242	-0.572336	2.02773	8.58735	natural
NE85_5_TCGGTCATCTATTCAAACTTCAAT	Epiblast	-0.717798	-0.167205	-0.0345558	-0.0833363	-0.0701105	-0.111002	5.31324	-0.147571	-0.162296	-0.574842	-0.737566	-0.129073	natural
NE85_5_TCGTGGGTCTATTCAAGCTTACCT	Epiblast	-0.669799	-0.138772	-0.0351194	-0.0701766	-0.0717708	-0.114999	-0.23883	-0.150121	-0.164974	-0.5547	-0.718917	-0.131284	natural
NE85_5_TCGTGGGTCTATTCAATTGCATAT	Epiblast	-0.726867	-0.172578	-0.0344493	-0.0858227	-0.0697968	-0.110247	4.0223	-0.147089	-0.16179	-0.578647	-0.741089	-0.128655	natural
NE85_5_TCGTTCCCCTATTCAAAATGTTTG	Epiblast	-0.670905	-0.139427	-0.0351064	-0.0704798	-0.0717325	-0.114907	-0.238977	-0.150062	-0.164913	-0.555164	-0.719347	-0.131233	natural
NE85_5_TCGTTCCCCTATTCAACGACGTCA	Epiblast	-0.717135	-0.166812	-0.0345636	-0.0831544	-0.0701335	-0.111057	-0.245119	-0.147606	6.13128	-0.574563	-0.737308	-0.129104	natural
NE85_5_TCTAAACTCTATTCAATAGCTTAT	Epiblast	1.16161	-0.13222	-0.0352492	-0.0671444	-0.0721533	-0.115919	-0.23736	-0.150708	-0.165592	-0.550059	-0.71462	-0.131794	natural
NE85_5_TGGCTAGTCTATTCAAGGGTGTAT	Epiblast	-0.703863	-0.15895	-0.0347194	-0.0795157	-0.0705925	-0.112162	-0.243356	-0.148311	-0.163074	-0.568994	-0.732152	-0.129715	natural
NE85_5_TGGTGTCTCTATTCAAGAGCCCAT	Epiblast	-0.66626	-0.136675	-0.0351609	-0.0692063	-0.0718932	-0.115293	4.47031	-0.150309	-0.165172	-0.553214	-0.717542	-0.131447	natural
NE85_5_TGTTATCACTATTCAAGTTCAACT	Epiblast	-0.661173	-0.133661	-0.0352207	-0.0678115	-0.0720692	-0.115717	-0.237684	-0.150579	-0.165456	-0.55108	-0.715565	-0.131682	natural
NE85_4_AAAGAGGCTAGATCCTGCAGCATG	Epiblast	-0.68108	-0.145454	-0.0349869	-0.0732694	-0.0713806	-0.114059	-0.240329	-0.149521	-0.164345	-0.559433	-0.7233	-0.130765	natural
NE85_4_AAGAAGGTTAGATCCTGTACCTTG	Surface ectoderm	-0.707181	-0.160916	-0.0346805	-0.0804254	-0.0704778	-0.111886	-0.243796	-0.148135	-0.162889	-0.570386	-0.733441	-0.129562	natural
NE85_4_AGAAGCTTTAGATCCTGAGCCCAT	Epiblast	-0.674223	-0.141392	-0.0350674	-0.0713895	-0.0716178	-0.11463	-0.239418	-0.149886	-0.164728	-0.556556	-0.720636	-0.131081	natural
NE85_4_AGAGGTGCTAGATCCTACCACGCT	Epiblast	-0.668914	-0.138247	-0.0351298	-0.069934	-0.0718014	-0.115072	-0.238712	-0.150168	-0.165024	-0.554328	-0.718573	-0.131325	natural
NE85_4_AGCAACGCTAGATCCTACATCTAT	Epiblast	-0.867768	-0.256045	-0.032795	-0.124453	-0.0649231	-0.0985154	-0.265132	-0.139605	-0.153928	-0.637775	1.2708	-0.122164	natural
NE85_4_AGGGACTGTAGATCCTACAGCGGA	Neuroectoderm	0.944314	-0.16524	-0.0345948	-0.0824266	-0.0702253	-0.111278	-0.244766	-0.147747	6.1567	-0.573449	1.15716	-0.129226	natural
NE85_4_AGTCACAATAGATCCTATATGCAT	Epiblast	1.1195	-0.138116	-0.0351324	-0.0698734	-0.071809	-0.115091	-0.238683	-0.150179	-0.165036	-0.554235	-0.718487	-0.131335	natural
NE85_4_AGTTGCGGTAGATCCTAGCGCGAT	Surface ectoderm	-0.675108	-0.141916	-0.035057	-0.0716321	-0.0715872	-0.114557	-0.239535	-0.149839	-0.164678	-0.556927	-0.720979	-0.13104	natural
NE85_4_ATCAATCGTAGATCCTATGACTTT	Neuroectoderm	-0.663385	-0.134972	-0.0351947	-0.0684179	-0.0719927	-0.115533	-0.237977	-0.150461	8.52982	-0.552008	-0.716425	-0.13158	natural
NE85_4_ATCCGCATTAGATCCTATTCCTTG	Epiblast	0.954548	-0.163536	-0.0346285	-0.0816383	-0.0703247	-0.111518	-0.244384	-0.1479	-0.162642	-0.572243	-0.735159	-0.129358	natural
NE85_4_ATGCGGAGTAGATCCTAGCGTAGG	Epiblast	-0.673781	-0.14113	-0.0350726	-0.0712682	-0.0716331	-0.114667	-0.239359	-0.149909	-0.164752	-0.55637	-0.720464	-0.131101	natural
NE85_4_ATGGGCTCTAGATCCTCCCGAATG	Epiblast	1.12964	-0.136675	-0.0351609	-0.0692063	-0.0718932	-0.115293	-0.23836	-0.150309	-0.165172	-0.553214	1.33239	-0.131447	natural
NE85_4_ATGGGCTCTAGATCCTTACTTGTG	Epiblast	0.419894	-0.392579	-0.0300889	-0.187643	-0.0569506	6.67406	-0.295754	-0.127362	-0.141068	-0.734494	1.15153	-0.111546	natural
NE85_4_ATGGTCTGTAGATCCTGAGCGGTA	Epiblast	-0.72001	-0.168516	-0.0345299	-0.0839427	-0.070034	-0.110818	-0.245501	-0.147454	-0.162173	-0.57577	-0.738425	-0.128971	natural
NE85_4_ATTTGTTGTAGATCCTATGACTTT	Epiblast	-0.680416	-0.145061	-0.0349947	-0.0730875	-0.0714035	10	-0.24024	-0.149557	-0.164382	-0.559155	-0.723042	-0.130795	natural
NE85_4_CAATCTAGTAGATCCTGTTGTCAT	Epiblast	-0.689485	-0.150433	-0.0348882	-0.0755739	-0.0710898	-0.113359	-0.241445	-0.149075	-0.163876	-0.562961	1.24358	-0.130378	natural
NE85_4_CAATTCTCTAGATCCTTAGTGTTT	Epiblast	-0.690591	-0.151088	-0.0348753	-0.0758771	-0.0710516	-0.113267	-0.241592	-0.149016	-0.163814	-0.563425	-0.726995	-0.130327	natural
NE85_4_CATGACGATAGATCCTCTCCGCAT	Epiblast	-0.706517	-0.160523	-0.0346883	-0.0802434	-0.0705007	-0.111941	4.15951	-0.14817	-0.162926	-0.570108	-0.733183	-0.129593	natural
NE85_4_CCAGACAGTAGATCCTAGCTATGA	Epiblast	1.10945	-0.139558	-0.0351038	-0.0705405	-0.0717249	10	-0.239006	-0.15005	6.61821	-0.555257	-0.719433	-0.131223	natural
NE85_4_CCCTCTTGTAGATCCTACTAGGAT	Epiblast	-0.704527	-0.159343	-0.0347116	-0.0796977	-0.0705696	-0.112107	-0.243444	-0.148276	-0.163037	-0.569272	-0.73241	-0.129685	natural
NE85_4_CCGGAAATTAGATCCTAAACTGGT	Epiblast	-0.64768	-0.125668	-0.0353791	-0.0641122	-0.0725359	10	-0.235891	-0.151296	-0.166209	-0.545417	-0.710323	-0.132303	natural
NE85_4_CCGTAGCTTAGATCCTGATGTATT	Epiblast	-0.79787	-0.214639	-0.0336157	-0.105289	-0.0673408	-0.104335	3.61892	-0.143318	-0.157828	-0.608443	-0.768676	-0.125384	natural
NE85_4_CGTACCGATAGATCCTAACCCTTG	Epiblast	-0.773981	-0.200487	-0.0338962	-0.0987398	-0.0681671	-0.106324	-0.252671	-0.144587	-0.159161	-0.598418	-0.759395	-0.126485	natural
NE85_4_CGTACCGATAGATCCTGAGCGGTA	Surface ectoderm	1.03991	-0.149909	-0.0348986	-0.0753313	-0.0711205	-0.113433	-0.241328	-0.149122	-0.163925	-0.562589	-0.726222	-0.130418	natural
NE85_4_CTTAGGCCTAGATCCTATATAGGA	Epiblast	-0.690813	-0.15122	-0.0348727	-0.0759378	-0.0710439	-0.113249	-0.241622	-0.149004	-0.163802	1.6303	-0.727081	-0.130316	natural
NE85_4_GAGCGGAATAGATCCTAATGTTTG	Epiblast	0.99971	-0.156199	-0.034774	-0.0782422	-0.0707532	-0.112549	-0.242738	7.09724	-0.163333	-0.567045	-0.730347	-0.129929	natural
NE85_4_GCAAACTGTAGATCCTACATCTAT	Epiblast	-0.683956	-0.147158	-0.0349532	-0.0740578	-0.0712811	-0.11382	-0.240711	-0.149369	-0.164185	-0.56064	-0.724417	-0.130632	natural
NE85_4_GGACTGGATAGATCCTGTTCAACT	Epiblast	0.618748	-0.227611	-0.0333586	-0.111293	-0.0665833	-0.102512	-0.258755	-0.142155	-0.156607	-0.617632	0.864817	-0.124376	natural
NE85_4_GTGAACTCTAGATCCTACTAGGAT	Epiblast	-0.711162	-0.163274	-0.0346337	-0.081517	-0.07034	-0.111555	-0.244325	-0.147924	-0.162666	-0.572057	1.16815	-0.129379	natural
NE85_4_GTGGTGCTTAGATCCTTCCAGGGA	Epiblast	-0.67179	-0.139951	-0.035096	-0.0707224	-0.0717019	-0.114833	-0.239094	-0.150015	-0.164863	-0.555535	-0.71969	-0.131193	natural
NE85_4_GTTCTGCTTAGATCCTTTGTGACT	Epiblast	-0.649228	-0.126586	-0.0353609	-0.0645367	-0.0724823	-0.116711	-0.236097	-0.151213	-0.166122	-0.546067	-0.710924	-0.132232	natural
NE85_4_TACGTTCGTAGATCCTGACAAAGG	Epiblast	-0.742793	-0.182012	-0.0342624	-0.090189	-0.0692459	-0.108921	-0.248528	-0.146243	-0.160902	-0.585331	-0.747277	-0.127922	natural
NE85_4_TATTAGCGTAGATCCTAGCGCCTT	Epiblast	0.946668	-0.164847	-0.0346026	-0.0822447	-0.0702482	-0.111334	-0.244678	-0.147783	-0.162518	-0.573171	-0.736019	-0.129257	natural
NE85_4_TCGGTCATTAGATCCTAGCGCCTT	Epiblast	-0.659845	-0.132875	-0.0352362	-0.0674476	-0.0721151	-0.115827	4.52568	-0.150649	-0.16553	-0.550523	-0.71505	9.37578	natural
NE85_4_TCGGTCATTAGATCCTTAACTACT	Epiblast	-0.752968	-0.188039	-0.0341429	-0.0929786	-0.068894	-0.108074	-0.24988	-0.145703	-0.160334	-0.5896	-0.75123	-0.127453	natural
NE85_4_TCTAAACTTAGATCCTCTGCGTTG	Epiblast	-0.650334	-0.127241	-0.0353479	-0.06484	-0.0724441	-0.116619	-0.236244	-0.151155	-0.16606	-0.546531	-0.711354	-0.132181	natural
NE85_4_TGGTGTCTTAGATCCTTTCGCTGG	Epiblast	-0.72178	-0.169564	-0.0345091	-0.0844279	-0.0699728	-0.110671	-0.245736	-0.14736	-0.162074	-0.576513	-0.739113	-0.12889	natural
NE85_3_ACATCTCGTCAGCGAACTAGATTG	Epiblast	-0.699218	-0.156199	-0.034774	-0.0782422	-0.0707532	-0.112549	-0.242738	-0.148558	-0.163333	-0.567045	-0.730347	-0.129929	natural
NE85_2_AAACAAACTCGCTATGCTCAGAAT	Surface ectoderm	-0.736157	-0.178081	-0.0343403	-0.0883697	-0.0694755	-0.109473	-0.247646	-0.146596	-0.161272	1.46331	1.08857	-0.128227	natural
NE85_2_AAACAAACTCGCTATGCTTAGGTA	Neuroectoderm	-0.36893	-0.517452	-0.027614	-0.245437	-0.0496591	-0.0617734	2.14114	6.69445	6.67883	0.883365	-0.967283	-0.101835	natural
NE85_2_AAACACGGTCGCTATGCAATACTT	Neuroectoderm	1.16066	-0.132351	-0.0352466	-0.0672051	-0.0721457	-0.115901	5.78673	-0.150696	-0.165579	-0.550151	-0.714706	-0.131784	natural
NE85_2_AAACACGGTCGCTATGTAGCTTAT	Epiblast	0.641801	-0.330077	-0.0313277	-0.158716	-0.0606002	-0.0881097	4.00387	-0.132967	-0.146955	-0.690219	-0.844389	-0.116407	natural
NE85_2_AAACACGGTCGCTATGTTGGACTT	Epiblast	-0.720231	-0.168647	-0.0345273	-0.0840034	-0.0700263	-0.1108	4.06578	-0.147442	-0.16216	-0.575863	-0.738511	8.47659	natural
NE85_2_AAACACTATCGCTATGAGAAGTCC	Epiblast	-0.682407	-0.14624	-0.0349713	-0.0736333	-0.0713347	-0.113949	4.33855	-0.149451	-0.164271	-0.55999	-0.723815	-0.130704	natural
NE85_2_AAACACTATCGCTATGGTCGTCGT	Neuroectoderm	-0.733724	-0.17664	-0.0343688	-0.0877026	-0.0695596	-0.109676	3.97857	-0.146725	-0.161408	-0.581525	-0.743753	-0.128339	natural
NE85_2_AAACCGCCTCGCTATGGTGGATGG	Neuroectoderm	-0.406347	-0.53121	-0.0273413	-0.251804	-0.0488558	-0.0598396	-0.326847	-0.114932	9.27943	-0.832699	0.080596	-0.100765	natural
NE85_2_AAACGATCTCGCTATGACCCACGA	Epiblast	-0.687273	-0.149123	-0.0349142	-0.0749675	-0.0711664	-0.113544	-0.241151	-0.149192	6.43527	-0.562032	-0.725706	-0.130479	natural
NE85_2_AAACGATCTCGCTATGGAGAGTAT	Epiblast	0.990028	-0.245562	-0.0330028	-0.119601	-0.0655352	-0.0999887	-0.262781	-0.140545	5.13395	-0.630349	0.795764	7.14277	natural
NE85_2_AAACGTGATCGCTATGTAAGACGG	Epiblast	0.626632	-0.225907	-0.0333924	-0.110505	-0.0666828	-0.102751	-0.258373	-0.142307	-0.156767	-0.616426	-0.776067	-0.124508	natural
NE85_2_AAACTACATCGCTATGCTTACGGG	Neuroectoderm	-0.674665	-0.141654	-0.0350622	-0.0715108	-0.0716025	-0.114593	-0.239476	-0.149862	-0.164703	-0.556742	-0.720808	-0.13106	natural
NE85_2_AAAGAAAGTCGCTATGACAGCGGA	Epiblast	1.7475	-0.220928	-0.033491	-0.1082	-0.0669736	-0.103451	-0.257256	-0.142754	-0.157236	1.24488	-0.772801	-0.124895	natural
NE85_2_AAAGAAAGTCGCTATGCACGGACT	Neuroectoderm	-0.856265	-0.249231	-0.0329301	-0.121299	-0.0653209	8.39287	3.35101	-0.140216	-0.15457	-0.632948	1.29703	-0.122694	natural
NE85_2_AAAGAAAGTCGCTATGGATCTCGG	Epiblast	-0.700766	-0.157116	-0.0347558	-0.0786667	-0.0706996	10	-0.242944	-0.148476	-0.163247	-0.567695	1.20351	-0.129858	natural
NE85_2_AAAGAGGCTCGCTATGTAGCCTCG	Surface ectoderm	1.06625	-0.229314	-0.0333248	-0.112081	-0.0664839	-0.102272	-0.259137	-0.142002	-0.156446	-0.618839	0.858034	7.37814	natural
NE85_2_AAAGCCCGTCGCTATGCTTCGCAC	Epiblast	-0.794552	-0.212673	-0.0336547	-0.10438	-0.0674556	-0.104611	-0.255405	-0.143494	-0.158014	1.28337	-0.767387	-0.125537	natural
NE85_2_AAAGCCCGTCGCTATGGCAGCATG	Epiblast	1.13335	-0.136151	-0.0351713	-0.0689637	-0.0719238	-0.115367	-0.238242	-0.150356	-0.165221	-0.552843	-0.717198	-0.131488	natural
NE85_2_AAAGTCATTCGCTATGCAACGTGG	Epiblast	1.11583	-0.138641	-0.035122	-0.070116	-0.0717784	-0.115017	4.44237	-0.150132	-0.164987	-0.554607	-0.718831	-0.131295	natural
NE85_2_AAAGTCATTCGCTATGGAGAGTAT	Surface ectoderm	-0.940761	-0.299285	-0.031938	-0.144465	-0.0623982	-0.0924377	-0.27483	-0.135728	-0.149856	-0.668406	-0.824193	-0.118802	natural
NE85_2_AAAGTCATTCGCTATGTACCGGCA	Neuroectoderm	-0.72001	-0.168516	-0.0345299	-0.0839427	-0.070034	10	4.06725	-0.147454	-0.162173	-0.57577	1.13915	-0.128971	natural
NE85_2_AAAGTCATTCGCTATGTGCTCCGT	Neuroectoderm	-0.793446	-0.212018	-0.0336676	-0.104076	-0.0674938	-0.104703	4.84528	8.15326	-0.158075	-0.606587	-0.766957	-0.125588	natural
NE85_2_AAATAGCATCGCTATGCGTACCTA	Epiblast	-0.66073	-0.133399	-0.0352259	-0.0676902	-0.0720845	-0.115754	4.51793	-0.150602	-0.16548	-0.550894	-0.715393	-0.131702	natural
NE85_2_AAATAGCATCGCTATGTTGCATAT	Epiblast	1.74471	-0.248052	-0.0329535	-0.120753	-0.0653898	8.41181	3.35941	-0.140322	-0.154681	-0.632113	-0.790591	-0.122786	natural
NE85_2_AAATTCCGTCGCTATGAAGGTAAT	Epiblast	-0.702315	-0.158033	-0.0347376	-0.0790912	-0.0706461	-0.112291	4.18934	-0.148393	-0.16316	-0.568344	-0.73155	-0.129786	natural
NE85_2_AAATTCCGTCGCTATGATGCGGAT	Neuroectoderm	0.806146	-0.189743	-0.0341091	-0.093767	-0.0687945	-0.107834	-0.250262	-0.14555	-0.160173	-0.590807	-0.752347	-0.12732	natural
NE85_2_AAATTCCGTCGCTATGTACCGGCA	Neuroectoderm	0.748826	-0.200749	-0.033891	-0.0988611	-0.0681518	-0.106287	-0.25273	-0.144563	-0.159137	-0.598604	-0.759567	-0.126465	natural
NE85_2_AAATTCCGTCGCTATGTCATATGG	Epiblast	-0.828616	-0.232852	-0.0332547	-0.113719	-0.0662773	-0.101775	4.66385	-0.141685	-0.156113	1.19179	-0.780622	-0.123968	natural
NE85_2_AACAGAACTCGCTATGCACGGACT	Neuroectoderm	-0.679532	-0.144537	-0.0350051	-0.0728449	-0.0714342	-0.114188	-0.240123	-0.149604	-0.164431	-0.558784	-0.722698	-0.130836	natural
NE85_2_AACAGCGGTCGCTATGAAACAGGG	Neuroectoderm	0.504393	-0.253424	-0.032847	-0.12324	-0.0650761	-0.0988837	-0.264544	5.69345	-0.154175	-0.635918	-0.794114	-0.122368	natural
NE85_2_AACAGCGGTCGCTATGATGCATGG	Epiblast	-0.711384	-0.163405	-0.0346311	-0.0815776	-0.0703324	-0.111536	-0.244355	8.96715	-0.162654	-0.57215	-0.735074	-0.129369	natural
NE85_2_AACAGCGGTCGCTATGTTTGGGAG	Epiblast	-0.714038	-0.164978	-0.0346	-0.0823053	-0.0702406	-0.111315	-0.244707	-0.147771	-0.162506	1.54118	1.15862	-0.129246	natural
NE85_2_AACGATTTTCGCTATGAGCTACGG	Neuroectoderm	-0.695236	-0.15384	-0.0348207	-0.0771506	-0.0708909	-0.112881	-0.242209	7.14363	-0.163555	-0.565374	-0.7288	-0.130113	natural
NE85_2_AACGATTTTCGCTATGCCCGACTT	Epiblast	-0.665154	-0.13602	-0.0351739	-0.0689031	-0.0719315	-0.115385	-0.238213	-0.150367	-0.165234	-0.55275	-0.717112	-0.131498	natural
NE85_2_AACGCCAATCGCTATGCTTAGGTA	Epiblast	-0.693909	-0.153054	-0.0348363	-0.0767868	-0.0709368	-0.112991	-0.242033	-0.14884	-0.163629	-0.564817	-0.728284	-0.130174	natural
NE85_2_AACGCCAATCGCTATGGTACCTTG	Epiblast	1.29993	-0.184501	-0.034213	-0.0913412	-0.0691006	-0.108571	-0.249086	-0.14602	-0.160667	-0.587094	1.05618	8.14837	natural
NE85_2_AACGGTAGTCGCTATGAAATGTCG	Surface ectoderm	1.06248	-0.2301	-0.0333092	-0.112445	-0.066438	-0.102162	-0.259313	-0.141931	-0.156372	1.2038	-0.778817	7.3663	natural
NE85_2_AACGGTAGTCGCTATGAATTCCCA	Epiblast	-0.647237	-0.125406	-0.0353843	-0.0639909	-0.0725512	-0.116877	-0.235832	-0.151319	-0.166233	-0.545232	-0.710151	-0.132324	natural
NE85_2_AACGGTAGTCGCTATGGCAGTCGA	Epiblast	-0.659182	-0.132482	-0.035244	-0.0672657	-0.072138	-0.115883	4.53152	-0.150685	-0.165567	-0.550244	-0.714792	-0.131774	natural
NE85_2_AACGTTACTCGCTATGAAATCGTT	Epiblast	-0.748765	-0.18555	-0.0341922	-0.0918264	-0.0690393	-0.108424	-0.249321	-0.145926	-0.160568	-0.587837	1.051	-0.127647	natural
NE85_2_AACTCAGTTCGCTATGATTTCCGG	Neuroectoderm	0.0135731	-0.387731	-0.030185	-0.1854	-0.0572337	-0.0800063	-0.294667	4.57915	-0.141525	-0.73106	-0.882203	-0.111923	natural
NE85_2_AACTCAGTTCGCTATGGAGCCCAT	Epiblast	1.21851	-0.12462	-0.0353999	-0.0636271	-0.0725971	-0.116988	-0.235656	-0.15139	-0.166307	-0.544675	-0.709635	-0.132385	natural
NE85_2_AACTGCCTTCGCTATGTCATCCTT	Neuroectoderm	1.06122	-0.230362	-0.0333041	-0.112567	-0.0664227	-0.102125	3.49131	5.95916	-0.156347	-0.619582	-0.778989	-0.124162	natural
NE85_2_AACTGCCTTCGCTATGTCCCTGAT	Epiblast	0.821604	-0.18686	-0.0341663	-0.0924328	-0.0689628	-0.10824	-0.249615	-0.145809	-0.160445	-0.588765	-0.750457	-0.127545	natural
NE85_2_AAGAACAGTCGCTATGATGGAAAT	Epiblast	-0.664712	-0.135758	-0.0351791	-0.0687818	-0.0719468	-0.115422	-0.238154	-0.150391	-0.165258	1.74141	-0.71694	-0.131519	natural
NE85_2_AAGAACAGTCGCTATGCTGTTCTT	Epiblast	0.383775	-0.282906	-0.0322626	-0.136885	-0.0633546	7.89409	3.12915	-0.137196	-0.151398	-0.656803	-0.813451	-0.120075	natural
NE85_2_AAGAACAGTCGCTATGGGGTTGGT	Neuroectoderm	0.707468	-0.209004	-0.0337274	-0.102682	-0.0676698	-0.105127	3.66733	8.19723	-0.158359	-0.604452	-0.764981	-0.125823	natural
NE85_2_AAGAACAGTCGCTATGTAGCTTAT	Neuroectoderm	0.590022	-0.2339	-0.0332339	-0.114204	-0.0662161	8.64809	-0.260165	5.91634	-0.156014	-0.622088	-0.781309	-0.123886	natural
NE85_2_AAGAACAGTCGCTATGTCCGTCCA	Epiblast	0.841563	-0.183191	-0.034239	-0.0907348	-0.0691771	-0.108755	-0.248792	-0.146138	-0.16079	-0.586166	-0.74805	-0.12783	natural
NE85_2_AAGAAGGTTCGCTATGCCCATCTG	Epiblast	-0.656528	-0.13091	-0.0352752	-0.066538	-0.0722299	-0.116104	-0.237066	-0.150826	-0.165715	-0.54913	-0.713761	-0.131896	natural
NE85_2_AAGAAGGTTCGCTATGTAGCCTCG	Epiblast	1.24295	-0.250934	-0.0328963	-0.122088	-0.0652215	-0.0992336	-0.263986	-0.140063	-0.15441	2.04354	0.776076	-0.122562	natural
NE85_2_AAGAGTATTCGCTATGGCAACCTG	Neuroectoderm	-0.847196	-0.243859	-0.0330366	-0.118813	-0.0656346	8.48007	3.38966	7.72826	-0.155076	-0.629142	0.802096	-0.123112	natural
NE85_2_AAGCCTTCTCGCTATGAACCTGAC	Epiblast	1.12779	-0.136937	-0.0351557	-0.0693276	-0.0718779	-0.115256	-0.238418	-0.150285	-0.165147	-0.5534	1.33061	-0.131427	natural
NE85_2_AAGCCTTCTCGCTATGTCCCTGAT	Epiblast	1.19557	-0.127634	-0.0353401	-0.0650219	10	-0.116564	-0.236332	-0.151119	-0.166023	-0.54681	-0.711612	-0.132151	natural
NE85_2_AAGCTCCTTCGCTATGAATGAATG	Epiblast	1.48394	-0.154364	-0.0348103	-0.0773932	-0.0708603	-0.112807	-0.242327	-0.148722	-0.163506	1.60919	-0.729144	-0.130072	natural
NE85_2_AAGCTCCTTCGCTATGCCCTAACC	Epiblast	-0.769558	-0.197867	-0.0339481	-0.0975269	-0.0683201	-0.106693	3.76767	-0.144822	7.4428	-0.596562	0.99234	-0.126689	natural
NE85_2_AAGGATGATCGCTATGAAGTAATC	Epiblast	-0.728637	-0.173626	-0.0344286	-0.0863078	-0.0697356	-0.1101	4.0109	-0.146995	-0.161691	-0.57939	-0.741777	-0.128574	natural
NE85_2_AAGGATGATCGCTATGATATGCAT	Epiblast	1.42995	-0.253948	-0.0328366	-0.123482	-0.0650455	8.31817	3.31788	-0.139793	-0.154126	-0.636289	-0.794458	-0.122327	natural
NE85_2_AAGGCGCTTCGCTATGAGGTTGTG	Epiblast	-0.667808	-0.137592	-0.0351428	-0.0696308	-0.0718396	-0.115164	4.45721	-0.150226	-0.165085	-0.553864	1.87033	-0.131376	natural
NE85_2_AAGGGACCTCGCTATGAGCGCGAT	Epiblast	-0.66449	-0.135627	-0.0351817	-0.0687211	-0.0719544	-0.115441	-0.238124	-0.150403	-0.165271	-0.552472	-0.716854	-0.131529	natural
NE85_2_AAGGGACCTCGCTATGGTAACGTT	Epiblast	0.204979	-0.330863	-0.0313121	-0.15908	-0.0605543	-0.0879992	-0.281913	-0.132896	-0.146881	-0.690775	1.32836	-0.116346	natural
NE85_2_AAGTCCAATCGCTATGCTCTTGAC	Neuroectoderm	-0.855602	-0.248838	-0.0329379	-0.121117	-0.0653439	-0.0995283	-0.263516	7.66757	5.1012	-0.632669	-0.791106	-0.122725	natural
NE85_2_AAGTCCAATCGCTATGGAGCGGTA	Surface ectoderm	0.276483	-0.311078	-0.0317043	-0.149923	-0.0617096	-0.0907802	-0.277475	-0.13467	-0.148745	0.899152	1.61762	6.35665	natural
NE85_2_AAGTCGGGTCGCTATGAAACAGGG	Epiblast	-0.658076	-0.131827	-0.035257	-0.0669625	-0.0721763	-0.115975	-0.237272	-0.150743	6.7774	-0.54978	-0.714362	-0.131825	natural
NE85_2_AAGTCGGGTCGCTATGAGTTTAGA	Epiblast	1.89249	-0.136806	-0.0351583	-0.0692669	-0.0718856	10	4.46843	-0.150297	-0.16516	-0.553307	-0.717628	-0.131437	natural
NE85_2_AAGTGAGATCGCTATGAGGTTGTG	Neuroectoderm	-0.672011	-0.140082	-0.0350934	-0.070783	-0.0716943	-0.114814	-0.239124	-0.150003	6.60781	-0.555628	-0.719776	-0.131183	natural
NE85_2_AAGTGAGATCGCTATGCGAATAAT	Neuroectoderm	0.158242	-0.344229	-0.0310472	-0.165266	-0.0597739	9.80734	2.79549	-0.131698	-0.145622	0.796336	-0.853671	-0.115306	natural
NE85_2_AAGTGAGATCGCTATGCTCTTGAC	Notochord	-1.01663	3.30603	-0.0310472	-0.165266	10	-0.0861207	2.79549	-0.131698	-0.145622	1.68954	0.979595	-0.115306	natural
NE85_2_AAGTGAGATCGCTATGCTTGGTGT	Epiblast	1.46172	-0.157771	-0.0347428	-0.0789699	-0.0706614	-0.112328	-0.243091	-0.148417	-0.163185	-0.568159	-0.731378	-0.129807	natural
NE85_2_AATAAGGATCGCTATGACCCATAT	Epiblast	1.07018	-0.145323	-0.0349895	-0.0732088	-0.0713882	-0.114078	-0.240299	-0.149533	-0.164357	-0.559341	1.81751	-0.130775	natural
NE85_2_AATACATCTCGCTATGACGGTAGC	Surface ectoderm	-0.827289	-0.232066	-0.0332703	-0.113355	-0.0663232	-0.101886	-0.259754	5.93844	-0.156187	1.19521	0.847183	-0.124029	natural
NE85_2_AATACATCTCGCTATGCAACAAAT	Surface ectoderm	-0.845869	-0.243072	-0.0330521	-0.118449	-0.0656805	-0.100339	-0.262223	-0.140768	-0.15515	2.335	1.32132	-0.123173	natural
NE85_2_AATACATCTCGCTATGGACAGATA	Epiblast	0.886965	-0.175067	-0.0344	-0.0869749	-0.0696514	-0.109897	-0.24697	-0.146866	-0.161556	-0.580411	-0.742722	-0.128462	natural
NE85_2_AATACATCTCGCTATGGTCCGTAC	Neuroectoderm	1.07633	-0.144406	-0.0350077	-0.0727843	-0.0714418	-0.114207	5.60857	-0.149615	-0.164444	-0.558691	-0.722612	-0.130846	natural
NE85_2_AATATGACTCGCTATGAAACTCGA	Epiblast	0.935725	-0.166681	-0.0345662	-0.0830937	-0.0701411	-0.111076	-0.245089	-0.147618	-0.162346	-0.57447	-0.737222	-0.129114	natural
NE85_2_AATATGACTCGCTATGACCCATAT	Epiblast	1.33542	-0.178343	-0.0343351	-0.088491	-0.0694602	-0.109437	-0.247705	-0.146572	-0.161247	-0.582732	1.62024	-0.128207	natural
NE85_2_AATCCGGCTCGCTATGACCCACGA	Neuroectoderm	1.10174	-0.283037	-0.03226	-0.136945	-0.0633469	-0.0947214	-0.271186	-0.137185	4.78799	-0.656896	1.17295	-0.120065	natural
NE85_2_AATCCGGCTCGCTATGAGCACCAC	Neuroectoderm	-0.86268	-0.253031	-0.0328548	-0.123058	-0.065099	8.33256	4.50448	5.69773	-0.154212	-0.63564	-0.793856	-0.122399	natural
NE85_2_AATCCGGCTCGCTATGTTGATTCT	Epiblast	-0.686831	-0.148861	-0.0349194	-0.0748462	-0.0711817	-0.11358	-0.241093	-0.149216	-0.164024	1.64644	-0.725534	-0.1305	natural
NE85_2_AATCGTTCTCGCTATGAGCGCGAT	Epiblast	1.12964	-0.136675	-0.0351609	-0.0692063	-0.0718932	-0.115293	-0.23836	-0.150309	-0.165172	-0.553214	-0.717542	-0.131447	natural
NE85_2_AATCGTTCTCGCTATGATATAGGA	Epiblast	0.581165	-0.235866	-0.033195	-0.115114	-0.0661013	-0.101352	-0.260606	-0.141414	-0.155829	-0.62348	0.832409	-0.123734	natural
NE85_2_AATCGTTCTCGCTATGTTAAACTG	Epiblast	0.666753	-0.21739	-0.0335612	-0.106563	-0.0671801	-0.103948	-0.256463	6.12325	-0.157569	-0.610392	0.906621	-0.12517	natural
NE85_2_AATGGCGTTCGCTATGCATACATT	Neuroectoderm	-0.917094	-0.285265	-0.0322159	-0.137976	-0.0632169	-0.0944084	3.11479	5.37164	4.76922	-0.658474	-0.814998	-0.119892	natural
NE85_2_ACAAAGATTCGCTATGAGCTATGA	Epiblast	-0.657412	-0.131434	-0.0352648	-0.0667806	-0.0721993	-0.11603	-0.237184	7.63172	-0.165666	-0.549502	1.91465	-0.131855	natural
NE85_2_ACAAAGATTCGCTATGCACAAGGC	Surface ectoderm	-0.42118	-0.536713	-0.0272322	-0.254352	-0.0485344	-0.0590661	-0.328081	-0.114438	-0.127492	1.40802	1.03146	6.78972	natural
NE85_2_ACAAAGATTCGCTATGCTAGATTG	Surface ectoderm	-0.938771	-0.298106	-0.0319614	-0.143919	-0.0624671	-0.0926035	-0.274566	-0.135834	-0.149967	2.46879	-0.82342	-0.118893	natural
NE85_2_ACAAAGATTCGCTATGTAGAAATG	Epiblast	-0.689707	-0.150564	-0.0348856	-0.0756345	-0.0710822	-0.113341	-0.241475	-0.149063	-0.163864	-0.563053	-0.726652	-0.130367	natural
NE85_2_ACAAGTAGTCGCTATGACCCACGA	Neuroectoderm	-0.666924	-0.137068	-0.0351531	-0.0693882	-0.0718702	-0.115238	-0.238448	7.5001	-0.165135	-0.553493	-0.7178	-0.131417	natural
NE85_2_ACAAGTAGTCGCTATGAGAACGGG	Epiblast	-1.16748	-0.433592	-0.0292761	-0.206625	-0.0545558	-0.0735603	2.41845	-0.123685	-0.137205	-0.763547	-0.912282	-0.108357	natural
NE85_2_ACAAGTAGTCGCTATGGATGTATT	Epiblast	-0.812027	-0.223025	-0.0334495	-0.109171	-0.0668511	-0.103156	-0.257726	-0.142566	5.37476	-0.614384	-0.774176	-0.124732	natural
NE85_2_ACAAGTAGTCGCTATGGCAACCTG	Epiblast	-0.657191	-0.131303	-0.0352674	-0.0667199	-0.0722069	-0.116048	-0.237155	-0.15079	-0.165678	-0.549409	-0.714018	-0.131865	natural
NE85_2_ACAAGTAGTCGCTATGTTGCATAT	Epiblast	-0.65697	-0.131172	-0.03527	-0.0666593	-0.0722146	-0.116067	-0.237125	-0.150802	-0.16569	-0.549316	-0.713932	-0.131875	natural
NE85_2_ACAATCTTTCGCTATGACCACGCT	Surface ectoderm	1.31266	-0.182274	-0.0342572	-0.0903103	-0.0692306	-0.108884	-0.248587	-0.14622	-0.160877	-0.585516	-0.747449	-0.127901	natural
NE85_2_ACACCAAGTCGCTATGAAGCGTAC	Neuroectoderm	0.98825	-0.158033	-0.0347376	-0.0790912	-0.0706461	-0.112291	5.42628	-0.148393	-0.16316	-0.568344	1.19815	-0.129786	natural
NE85_2_ACACCAAGTCGCTATGCAACGTGG	Surface ectoderm	-0.711826	-0.163667	-0.0346259	-0.0816989	-0.0703171	-0.111499	-0.244413	-0.147888	-0.162629	-0.572336	-0.735245	-0.129348	natural
NE85_2_ACACCAAGTCGCTATGGAAGGCTT	Epiblast	-0.89232	-0.270589	-0.0325068	-0.131184	-0.0640738	-0.0964711	3.20651	-0.138301	-0.152558	-0.648078	-0.805372	-0.121033	natural
NE85_2_ACAGATAATCGCTATGACAGCGGA	Epiblast	0.931841	-0.167336	-0.0345532	-0.0833969	-0.0701029	-0.110984	-0.245236	-0.147559	-0.162284	-0.574935	-0.737652	-0.129063	natural
NE85_2_ACAGATAATCGCTATGCTCGCGTA	Epiblast	0.725687	-0.205335	-0.0338001	-0.100984	-0.067884	-0.105643	-0.253759	6.28673	5.58546	-0.601853	-0.762574	-0.126108	natural
NE85_2_ACAGATAATCGCTATGGATTGCGA	Neuroectoderm	0.725032	-0.205466	-0.0337975	-0.101044	-0.0678764	-0.105624	-0.253788	-0.14414	-0.158692	-0.601946	-0.76266	-0.126098	natural
NE85_2_ACAGATAATCGCTATGGCAGTCGA	Epiblast	-0.672896	-0.140606	-0.035083	-0.0710256	-0.0716637	-0.114741	4.41489	-0.149956	6.59744	-0.555999	-0.72012	-0.131142	natural
NE85_2_ACAGATAATCGCTATGTAGCCTCG	Neuroectoderm	-0.719568	-0.168254	-0.034535	-0.0838214	-0.0700493	-0.110855	-0.245442	-0.147477	-0.162197	-0.575584	-0.738253	-0.128992	natural
NE85_2_ACAGATAATCGCTATGTTAGTCCG	Epiblast	-0.811584	-0.222763	-0.0334547	-0.109049	-0.0668664	-0.103193	-0.257667	-0.142589	-0.157063	-0.614198	1.40583	-0.124753	natural
NE85_2_ACAGGCCATCGCTATGAAACGCCT	Neuroectoderm	-0.657633	-0.131565	-0.0352622	-0.0668412	-0.0721916	-0.116012	-0.237213	-0.150767	9.69922	-0.549594	-0.71419	-0.131845	natural
NE85_2_ACATCTCGTCGCTATGATACCCAG	Surface ectoderm	-0.904264	-0.277665	-0.0323665	-0.134459	-0.0636606	-0.0954765	-0.269981	-0.137666	-0.151892	-0.65309	-0.810013	-0.120483	natural
NE85_2_ACATCTCGTCGCTATGCCCAAGCA	Epiblast	1.48049	-0.154888	-0.0347999	-0.0776358	-0.0708297	-0.112733	-0.242444	-0.148675	-0.163456	-0.566117	-0.729487	-0.130031	natural
NE85_2_ACATCTCGTCGCTATGGCAGCATG	Epiblast	-0.809372	-0.221452	-0.0334807	-0.108443	-0.066943	-0.103377	-0.257374	-0.142707	-0.157187	1.24249	-0.773145	-0.124854	natural
NE85_2_ACATGGACTCGCTATGGCAACCTG	Epiblast	0.994785	-0.156985	-0.0347584	-0.0786061	-0.0707073	-0.112439	-0.242915	-0.148487	-0.163259	1.59195	-0.730862	-0.129868	natural
NE85_2_ACCAACCCTCGCTATGGGTCTGAC	Epiblast	1.18576	-0.128944	-0.0353142	-0.0656283	-0.0723446	10	5.84042	-0.151002	-0.1659	-0.547738	-0.712471	-0.132049	natural
NE85_2_ACCAAGGGTCGCTATGAGCTATGA	Epiblast	-0.862016	-0.252638	-0.0328626	-0.122876	-0.065122	-0.0989942	-0.264368	-0.139911	-0.154249	-0.635361	-0.793599	-0.122429	natural
NE85_2_ACCAGTTTTCGCTATGCACAAGGC	Epiblast	-0.800525	-0.216211	-0.0335845	-0.106017	-0.067249	-0.104114	3.60567	-0.143177	-0.15768	-0.609557	-0.769707	-0.125262	natural
NE85_2_ACCCTCAATCGCTATGATATACCT	Epiblast	-0.700766	-0.157116	-0.0347558	-0.0786667	-0.0706996	-0.11242	-0.242944	-0.148476	-0.163247	-0.567695	-0.730949	-0.129858	natural
NE85_2_ACCCTCAATCGCTATGATCAAGTG	Neuroectoderm	-0.665597	-0.136282	-0.0351687	-0.0690244	-0.0719162	-0.115349	-0.238271	-0.150344	10	-0.552936	-0.717284	-0.131478	natural
NE85_2_ACCCTCAATCGCTATGCCATTACT	Epiblast	0.959302	-0.16275	-0.0346441	-0.0812744	-0.0703706	-0.111628	-0.244208	-0.14797	-0.162716	-0.571686	-0.734644	-0.12942	natural
NE85_2_ACCCTCAATCGCTATGTCCGTCCA	Epiblast	0.706823	-0.209135	-0.0337248	-0.102742	-0.0676622	-0.105109	-0.254611	-0.143811	-0.158347	-0.604545	-0.765067	-0.125812	natural
NE85_2_ACCGTCGATCGCTATGAACCCTTG	Epiblast	-0.683071	-0.146633	-0.0349636	-0.0738152	-0.0713117	-0.113894	-0.240593	-0.149416	-0.164234	-0.560269	-0.724073	-0.130673	natural
NE85_2_ACCGTCGATCGCTATGAAGGTAAT	Epiblast	0.917202	-0.169826	-0.0345039	-0.0845492	-0.0699575	-0.110634	-0.245795	-0.147336	6.08334	-0.576698	-0.739285	-0.128869	natural
NE85_2_ACCGTCGATCGCTATGGATTAGAC	Epiblast	0.510544	-0.251983	-0.0328755	-0.122573	-0.0651602	-0.0990863	-0.264221	-0.139969	-0.154311	-0.634897	1.28635	7.05492	natural
NE85_2_ACCGTCGATCGCTATGGTTCAACT	Epiblast	1.1195	-0.138116	-0.0351324	-0.0698734	-0.071809	-0.115091	-0.238683	-0.150179	-0.165036	-0.554235	1.32265	-0.131335	natural
NE85_2_ACCTGAAGTCGCTATGGCTCTAGT	Neuroectoderm	-0.761373	-0.193019	-0.0340442	-0.0952831	-0.0686032	-0.107374	-0.250996	6.46617	-0.159865	1.38153	-0.754496	-0.127066	natural
NE85_2_ACCTGAAGTCGCTATGGTTTACGT	Epiblast	0.603712	-0.230887	-0.0332937	-0.112809	-0.0663921	-0.102051	-0.25949	-0.141861	-0.156298	1.20035	-0.779333	-0.124121	natural
NE85_2_ACCTTCCCTCGCTATGCCTGTTAT	Epiblast	-0.75695	-0.190398	-0.0340961	-0.0940702	-0.0687563	-0.107742	-0.250409	-0.145491	-0.160112	-0.591271	1.02745	-0.12727	natural
NE85_2_ACGAATTCTCGCTATGTGTGCTCA	Epiblast	-0.725982	-0.172053	-0.0344597	-0.0855801	-0.0698274	-0.110321	4.02803	-0.147136	-0.16184	1.49836	1.1201	-0.128696	natural
NE85_2_ACGACGACTCGCTATGATGCATGG	Surface ectoderm	0.764264	-0.197736	-0.0339507	-0.0974663	-0.0683278	-0.106711	-0.252054	-0.144833	-0.159421	-0.596469	0.992945	-0.126699	natural
NE85_2_ACGACGACTCGCTATGCACGGACT	Neuroectoderm	0.501049	-0.25421	-0.0328314	-0.123604	-0.0650302	10	3.31606	5.68492	-0.154101	-0.636475	0.764276	-0.122307	natural
NE85_2_ACGACGACTCGCTATGCAGTCCCT	Epiblast	1.59608	-0.138116	-0.0351324	-0.0698734	-0.071809	-0.115091	-0.238683	-0.150179	-0.165036	1.7236	1.32265	-0.131335	natural
NE85_2_ACGCTTAATCGCTATGATTCCTTG	Surface ectoderm	-0.719568	-0.168254	-0.034535	-0.0838214	-0.0700493	-0.110855	-0.245442	-0.147477	-0.162197	-0.575584	-0.738253	-0.128992	natural
NE85_2_ACGCTTAATCGCTATGCTGTTCTT	Epiblast	-0.695015	-0.153709	-0.0348233	-0.07709	-0.0708986	-0.112899	4.24249	-0.148781	-0.163567	-0.565281	-0.728714	-0.130123	natural
NE85_2_ACGCTTAATCGCTATGCTTACGGG	Epiblast	-0.686389	-0.148599	-0.0349246	-0.0747249	-0.071197	-0.113617	-0.241034	-0.149239	-0.164049	-0.561661	-0.725362	-0.13052	natural
NE85_2_ACGCTTAATCGCTATGTCCCGTAG	Epiblast	-0.760267	-0.192363	-0.0340572	-0.0949799	-0.0686415	9.45611	3.81972	-0.145315	-0.159927	-0.592663	-0.754066	-0.127117	natural
NE85_2_ACGCTTAATCGCTATGTTAAACTG	Epiblast	-0.742793	-0.182012	-0.0342624	-0.090189	-0.0692459	-0.108921	3.9225	-0.146243	-0.160902	-0.585331	1.60064	-0.127922	natural
NE85_2_ACGGAGCATCGCTATGCCGTGTTT	Neuroectoderm	-0.88303	-0.265086	-0.0326158	-0.128637	-0.0643951	-0.0972446	-0.26716	-0.138794	-0.153077	-0.644179	-0.801763	-0.121461	natural
NE85_2_ACGGCAGTTCGCTATGCCGCAACT	Epiblast	0.418188	-0.274258	-0.032434	-0.132882	-0.0638596	-0.0959554	3.18304	-0.137972	4.86377	-0.650677	-0.807779	-0.120748	natural
NE85_2_ACGGCAGTTCGCTATGCGCTAATA	Epiblast	-0.696564	-0.154626	-0.0348051	-0.0775145	-0.070845	10	-0.242386	7.12807	-0.163481	-0.565931	-0.729316	8.79916	natural
NE85_2_ACGGCAGTTCGCTATGGAAGCACT	Epiblast	1.61042	-0.136151	-0.0351713	-0.0689637	-0.0719238	-0.115367	4.47784	-0.150356	-0.165221	-0.552843	-0.717198	9.282	natural
NE85_2_ACGGCAGTTCGCTATGGAGAATTG	Epiblast	-0.674887	-0.141785	-0.0350596	-0.0715714	-0.0715948	-0.114575	-0.239506	-0.14985	-0.164691	-0.556834	-0.720893	-0.13105	natural
NE85_2_ACGGCAGTTCGCTATGTTTAACAG	Epiblast	-0.78305	-0.20586	-0.0337897	-0.101226	-0.0678534	-0.105569	3.69502	-0.144105	-0.158655	-0.602224	1.48202	-0.126067	natural
NE85_2_ACGGGTTATCGCTATGCCATTTGA	Epiblast	-0.663606	-0.135103	-0.0351921	-0.0684786	-0.071985	-0.115514	-0.238007	-0.15045	-0.16532	-0.552101	1.34315	-0.13157	natural
NE85_2_ACGGGTTATCGCTATGGTATGAGT	Neuroectoderm	0.781944	-0.194329	-0.0340182	-0.0958895	-0.0685267	9.41328	5.01555	-0.145139	-0.159741	-0.594056	-0.755355	-0.126964	natural
NE85_2_ACTAATTGTCGCTATGCAGACCAT	Epiblast	-0.667808	-0.137592	-0.0351428	-0.0696308	-0.0718396	-0.115164	-0.238565	-0.150226	-0.165085	-0.553864	-0.718143	-0.131376	natural
NE85_2_ACTAATTGTCGCTATGGAGAGTAT	Epiblast	-0.725761	-0.171922	-0.0344623	-0.0855195	-0.0698351	-0.110339	-0.246265	-0.147148	-0.161852	1.49913	1.1208	-0.128706	natural
NE85_2_ACTACCCGTCGCTATGTGAAATGA	Neuroectoderm	0.810343	-0.188957	-0.0341247	-0.0934031	-0.0688404	-0.107945	-0.250085	-0.145621	-0.160247	-0.59025	-0.751832	-0.127382	natural
NE85_2_ACTCATACTCGCTATGATCTTTGT	Epiblast	1.03566	-0.150564	-0.0348856	-0.0756345	-0.0710822	-0.113341	-0.241475	-0.149063	-0.163864	1.63475	1.24277	-0.130367	natural
NE85_2_ACTCGGAATCGCTATGGTTACGAT	Epiblast	-0.685725	-0.148206	-0.0349324	-0.0745429	-0.0712199	-0.113673	-0.240946	-0.149275	6.45219	-0.561383	-0.725105	-0.130551	natural
NE85_2_ACTGCTGGTCGCTATGTACAAACT	Epiblast	-0.675329	-0.142047	-0.0350545	-0.0716927	-0.0715795	-0.114538	-0.239564	-0.149827	-0.164666	-0.55702	-0.721065	-0.13103	natural
NE85_2_ACTGCTGGTCGCTATGTAGTGGAC	Epiblast	-0.705632	-0.159999	-0.0346987	-0.0800009	-0.0705313	-0.112015	-0.243591	-0.148217	-0.162975	-0.569737	1.18678	-0.129634	natural
NE85_2_ACTTCGCTTCGCTATGAAACAGGG	Epiblast	-0.646131	-0.124751	-0.0353973	-0.0636877	-0.0725895	-0.116969	4.65057	-0.151378	-0.166295	-0.544768	1.41753	-0.132375	natural
NE85_2_ACTTCGCTTCGCTATGGTGGATGG	Epiblast	-0.662279	-0.134316	-0.0352077	-0.0681147	-0.0720309	-0.115625	4.50446	-0.15052	-0.165394	-0.551544	-0.715995	-0.131631	natural
NE85_2_AGAAACCATCGCTATGGTGTAACC	Epiblast	1.08607	-0.142965	-0.0350363	-0.0721172	-0.071526	-0.114409	-0.23977	-0.149745	-0.164579	-0.55767	-0.721667	-0.130958	natural
NE85_2_AGAAACCATCGCTATGTCACGTTT	Neuroectoderm	0.709408	-0.208611	-0.0337352	-0.1025	-0.0676928	9.11699	-0.254494	-0.143858	7.29717	1.30287	0.944153	-0.125853	natural
NE85_2_AGAAGCTTTCGCTATGGATCTCGG	Neuroectoderm	1.13708	-0.135627	-0.0351817	-0.0687211	-0.0719544	-0.115441	-0.238124	-0.150403	-0.165271	-0.552472	1.33955	-0.131529	natural
NE85_2_AGAATCAATCGCTATGGATCTCGG	Neuroectoderm	-0.6959	-0.154233	-0.0348129	-0.0773326	-0.070868	-0.112825	-0.242298	-0.148734	-0.163518	-0.565653	-0.729058	-0.130082	natural
NE85_2_AGACCTCATCGCTATGCAAGAGGG	Surface ectoderm	0.186968	-0.335974	-0.0312108	-0.161445	-0.0602559	-0.087281	2.83612	-0.132438	-0.1464	1.71713	-0.848256	6.11006	natural
NE85_2_AGACCTCATCGCTATGCACGGACT	Neuroectoderm	0.402452	-0.278189	-0.0323561	-0.134701	-0.06363	-0.0954029	3.1583	-0.137619	-0.151843	-0.653461	-0.810357	-0.120442	natural
NE85_2_AGACCTCATCGCTATGCAGTCCCT	Neuroectoderm	0.714595	-0.207563	-0.0337559	-0.102015	-0.067754	-0.10533	-0.254258	-0.143952	9.75808	-0.603431	-0.764035	-0.125935	natural
NE85_2_AGACGAGGTCGCTATGTACCGGCA	Epiblast	-0.741245	-0.181095	-0.0342805	-0.0897645	-0.0692995	9.71223	-0.248322	10	-0.160988	-0.584681	-0.746676	-0.127993	natural
NE85_2_AGAGAGACTCGCTATGCGCTAATA	Neuroectoderm	0.148237	-0.477749	-0.0284009	-0.227062	-0.0519774	-0.0673538	2.2651	-0.119725	5.16317	-0.794828	-0.941244	5.04477	natural
NE85_2_AGCACGTATCGCTATGGAATTCGT	Epiblast	-0.695236	-0.15384	-0.0348207	-0.0771506	-0.0708909	-0.112881	-0.242209	-0.148769	-0.163555	-0.565374	1.22292	-0.130113	natural
NE85_2_AGCATGCCTCGCTATGAATCGGGT	Epiblast	0.962483	-0.162226	-0.0346545	-0.0810318	-0.0704012	10	4.1394	-0.148017	-0.162765	-0.571315	1.17407	-0.12946	natural
NE85_2_AGCCATCTTCGCTATGGAGAATTG	Epiblast	1.61138	-0.13602	-0.0351739	-0.0689031	-0.0719315	-0.115385	-0.238213	-0.150367	-0.165234	-0.55275	2.20897	-0.131498	natural
NE85_2_AGCGTGGTTCGCTATGGGGCCAAT	Epiblast	0.603114	-0.231018	-0.0332911	-0.11287	-0.0663844	-0.102033	3.48622	9.08125	-0.156286	-0.620046	-0.779419	-0.124111	natural
NE85_2_AGCTCCACTCGCTATGACTAGCCA	Neuroectoderm	-0.692803	-0.152399	-0.0348493	-0.0764835	-0.0709751	-0.113083	-0.241886	-0.148899	-0.163691	-0.564353	-0.727855	-0.130225	natural
NE85_2_AGCTCCACTCGCTATGATATGCAT	Epiblast	1.06058	-0.146764	-0.034961	-0.0738759	-0.0713041	-0.113875	5.57567	-0.149404	-0.164222	-0.560362	-0.724159	-0.130663	natural
NE85_2_AGCTCCACTCGCTATGGCCGGATT	Epiblast	1.02	-0.302823	-0.0318679	-0.146102	-0.0621916	-0.0919405	-0.275624	-0.135411	4.62738	-0.670912	-0.826514	-0.118526	natural
NE85_2_AGCTCCACTCGCTATGGGGAGGTA	Epiblast	-0.660067	-0.133006	-0.0352336	-0.0675083	-0.0721074	-0.115809	4.52374	-0.150638	-0.165517	-0.550616	1.35771	-0.131733	natural
NE85_2_AGCTCCACTCGCTATGTCATATGG	Epiblast	1.12871	-0.136806	-0.0351583	-0.0692669	-0.0718856	-0.115275	-0.238389	-0.150297	-0.16516	1.73345	-0.717628	-0.131437	natural
NE85_2_AGGACACATCGCTATGAAGCTTCT	Neuroectoderm	1.09411	-0.141785	-0.0350596	-0.0715714	-0.0715948	-0.114575	4.39862	-0.14985	-0.164691	-0.556834	-0.720893	-0.13105	natural
NE85_2_AGGACACATCGCTATGTTGCATAT	Neuroectoderm	1.38036	-0.222238	-0.0334651	-0.108807	-0.066897	-0.103267	-0.25755	6.06057	-0.157113	-0.613827	0.886549	-0.124793	natural
NE85_2_AGGCAATATCGCTATGACCCATAT	Neuroectoderm	0.900237	-0.265741	-0.0326029	-0.12894	-0.0643569	-0.0971525	-0.267307	8.64918	-0.153015	-0.644643	-0.802193	-0.12141	natural
NE85_2_AGGCAATATCGCTATGGCAGGGTA	Epiblast	-0.705854	-0.16013	-0.0346961	-0.0800615	-0.0705237	-0.111997	-0.24362	-0.148205	-0.162963	-0.569829	-0.732925	-0.129623	natural
NE85_2_AGGCAATATCGCTATGGTAACGTT	Epiblast	-0.7293	-0.174019	-0.0344208	-0.0864898	-0.0697127	-0.110044	-0.246735	-0.14696	-0.161654	-0.579669	1.64387	-0.128543	natural
NE85_2_AGGCAATATCGCTATGTACAAACT	Epiblast	1.12594	-0.137199	-0.0351505	-0.0694489	-0.0718626	-0.11522	-0.238477	-0.150262	-0.165123	-0.553586	-0.717886	-0.131407	natural
NE85_2_AGGCAATATCGCTATGTACAGCCG	Neuroectoderm	-0.707181	-0.160916	-0.0346805	-0.0804254	-0.0704778	-0.111886	-0.243796	-0.148135	-0.162889	-0.570386	-0.733441	-0.129562	natural
NE85_2_AGGCGTTTTCGCTATGATGACCGA	Neuroectoderm	0.941595	-0.256307	-0.0327898	-0.124574	10	-0.0984785	3.30158	-0.139582	-0.153904	1.09492	0.756803	-0.122144	natural
NE85_2_AGGCGTTTTCGCTATGATGCGGAT	Neuroectoderm	-0.808266	-0.220797	-0.0334936	-0.10814	-0.0669812	-0.10347	-0.257227	-0.142766	-0.157248	-0.612806	-0.772715	-0.124905	natural
NE85_2_AGGCGTTTTCGCTATGCGGCACAT	Epiblast	-0.791456	-0.210839	-0.033691	-0.103531	-0.0675627	-0.104869	-0.254993	-0.143659	-0.158186	1.29213	-0.766184	-0.12568	natural
NE85_2_AGGCGTTTTCGCTATGCGTACCTA	Neuroectoderm	-0.678205	-0.143751	-0.0350207	-0.0724811	-0.0714801	-0.114299	5.61781	7.35213	-0.164505	-0.558227	-0.722183	-0.130897	natural
NE85_2_AGGCGTTTTCGCTATGTCCAGGGA	Surface ectoderm	0.306719	-0.302954	-0.0318653	-0.146163	-0.062184	-0.0919221	-0.275653	-0.135399	-0.14951	2.45018	1.10616	-0.118516	natural
NE85_2_AGGGACTGTCGCTATGTCGAAGCT	Neuroectoderm	1.23971	-0.297712	-0.0319692	-0.143737	-0.06249	7.69744	-0.274477	7.13701	-0.150004	-0.667292	-0.823162	-0.118924	natural
NE85_2_AGGTATATTCGCTATGCAGTCCCT	Epiblast	-0.698776	-0.155937	-0.0347792	-0.0781209	-0.0707685	-0.112586	-0.24268	-0.148581	-0.163358	1.59881	-0.730175	-0.12995	natural
NE85_2_AGGTATATTCGCTATGTACAAACT	Epiblast	1.34314	-0.273341	-0.0324522	-0.132458	-0.0639131	-0.0960843	-0.269011	-0.138054	-0.152299	-0.650027	-0.807177	-0.120819	natural
NE85_2_AGGTTCCCTCGCTATGCCATTTGA	Epiblast	-0.649671	-0.126848	-0.0353557	-0.064658	-0.072467	-0.116675	5.87426	-0.15119	-0.166098	-0.546253	-0.711096	-0.132212	natural
NE85_2_AGGTTCCCTCGCTATGTTTATCAC	Epiblast	-0.708729	-0.161833	-0.0346623	-0.0808499	-0.0704242	-0.111757	-0.244002	-0.148053	-0.162802	-0.571036	-0.734042	-0.129491	natural
NE85_2_AGTAATGGTCGCTATGAAGGTAAT	Neuroectoderm	-0.78482	-0.206908	-0.0337689	-0.101711	-0.0677922	9.15102	-0.254112	8.22824	-0.158557	-0.602967	-0.763606	-0.125986	natural
NE85_2_AGTAATGGTCGCTATGAATGTTTG	Epiblast	1.52329	-0.325098	-0.0314264	-0.156412	-0.0608909	7.3639	2.8915	-0.133413	-0.147424	-0.686691	-0.841123	-0.116794	natural
NE85_2_AGTAATGGTCGCTATGACTTCAAT	Epiblast	1.34079	-0.177426	-0.0343533	-0.0880665	-0.0695137	-0.109566	-0.247499	6.71415	-0.161334	-0.582082	1.09194	-0.128278	natural
NE85_2_AGTAATGGTCGCTATGATGCGGAT	Neuroectoderm	0.863213	-0.274389	-0.0324315	-0.132943	-0.0638519	-0.095937	3.18221	-0.13796	4.86261	-0.65077	-0.807865	-0.120738	natural
NE85_2_AGTAATGGTCGCTATGTAAATAGG	Epiblast	-0.68661	-0.14873	-0.034922	-0.0747855	-0.0711893	-0.113599	-0.241063	-0.149228	-0.164036	-0.561754	-0.725448	-0.13051	natural
NE85_2_AGTAGTTATCGCTATGGAGTTCAC	Epiblast	0.313622	-0.301119	-0.0319017	-0.145314	-0.0622911	7.6539	3.02174	-0.135563	-0.149683	-0.669705	-0.825396	-0.118659	natural
NE85_2_AGTAGTTATCGCTATGTTTATCAC	Surface ectoderm	-0.765134	-0.195246	-0.0340001	-0.096314	-0.0684732	-0.107061	-0.251496	-0.145057	-0.159655	-0.594706	1.0045	-0.126892	natural
NE85_2_AGTCCGTGTCGCTATGCTAGATTG	Epiblast	1.56148	-0.142965	-0.0350363	-0.0721172	-0.071526	-0.114409	-0.23977	-0.149745	-0.164579	-0.55767	1.29066	-0.130958	natural
NE85_2_AGTGCTTCTCGCTATGGGCATGCT	Neuroectoderm	0.319497	-0.422978	-0.0294864	-0.201713	-0.0551756	6.41105	3.54917	6.14082	-0.138205	-0.756029	-0.905321	-0.109182	natural
NE85_2_AGTTGAACTCGCTATGGTTACGAT	Epiblast	-0.691919	-0.151875	-0.0348597	-0.076241	-0.0710057	-0.113157	-0.241769	-0.148946	6.38522	-0.563982	1.23478	-0.130265	natural
NE85_2_AGTTGCGGTCGCTATGAAACTGGT	Neuroectoderm	-0.938549	-0.297975	-0.031964	-0.143859	-0.0624747	-0.0926219	3.03973	-0.135845	6.34397	-0.667477	-0.823334	-0.118903	natural
NE85_2_AGTTGCGGTCGCTATGGAGAGTAT	Epiblast	1.00301	-0.155675	-0.0347844	-0.0779996	-0.0707838	-0.112623	-0.242621	-0.148605	-0.163382	-0.566674	-0.730003	-0.12997	natural
NE85_2_AGTTGCGGTCGCTATGGAGCCCAT	Epiblast	-0.693909	-0.153054	-0.0348363	-0.0767868	-0.0709368	-0.112991	-0.242033	-0.14884	-0.163629	-0.564817	-0.728284	-0.130174	natural
NE85_2_AGTTGCGGTCGCTATGTAGCTTAT	Epiblast	-0.669357	-0.138509	-0.0351246	-0.0700553	-0.0717861	-0.115035	-0.238771	7.46746	-0.164999	-0.554514	-0.718745	-0.131305	natural
NE85_2_ATAACAGGTCGCTATGATGCGGAT	Neuroectoderm	-0.648343	-0.126062	-0.0353713	-0.0642942	-0.072513	-0.116785	-0.235979	-0.15126	-0.166172	-0.545696	-0.710581	-0.132273	natural
NE85_2_ATACACCCTCGCTATGCTGCGTTG	Epiblast	0.598339	-0.232066	-0.0332703	-0.113355	-0.0663232	-0.101886	-0.259754	-0.141755	-0.156187	1.19521	0.847183	-0.124029	natural
NE85_2_ATACTCTCTCGCTATGAATGAATG	Epiblast	-0.661615	-0.133923	-0.0352155	-0.0679328	-0.0720539	-0.11568	4.51022	-0.150555	-0.165431	-0.551265	-0.715737	-0.131661	natural
NE85_2_ATACTCTCTCGCTATGAGGATTCA	Epiblast	-0.655422	-0.130255	-0.0352882	-0.0662348	-0.0722681	-0.116196	-0.23692	-0.150884	-0.165777	-0.548666	-0.713331	-0.131947	natural
NE85_2_ATACTCTCTCGCTATGATATGCAT	Epiblast	-0.855602	-0.248838	-0.0329379	-0.121117	-0.0653439	-0.0995283	-0.263516	-0.140251	5.1012	1.12477	1.29856	-0.122725	natural
NE85_2_ATACTCTCTCGCTATGCAACAAAT	Epiblast	-0.701209	-0.157378	-0.0347506	-0.078788	-0.0706843	-0.112383	-0.243003	-0.148452	-0.163222	-0.56788	-0.73112	-0.129837	natural
NE85_2_ATAGATGTTCGCTATGATGACCGA	Epiblast	-0.736157	-0.178081	-0.0343403	-0.0883697	-0.0694755	-0.109473	-0.247646	6.70321	5.95709	1.46331	1.08857	-0.128227	natural
NE85_2_ATAGATGTTCGCTATGCTTCTGGA	Epiblast	1.56695	-0.187253	-0.0341585	-0.0926148	-0.0689399	-0.108184	-0.249703	-0.145773	-0.160408	-0.589043	-0.750715	-0.127514	natural
NE85_2_ATATGGGTTCGCTATGTGAAATGA	Epiblast	-0.791898	-0.211101	-0.0336858	-0.103652	-0.0675474	-0.104832	-0.255052	-0.143635	-0.158162	-0.605937	-0.766356	-0.125659	natural
NE85_2_ATCAATCGTCGCTATGATGACTTT	Epiblast	1.177	-0.130123	-0.0352908	-0.0661741	-0.0722758	-0.116214	-0.23689	-0.150896	-0.165789	1.78532	-0.713245	-0.131957	natural
NE85_2_ATCAATCGTCGCTATGCAGTCCCT	Neuroectoderm	0.70038	-0.210446	-0.0336988	-0.103349	-0.0675856	-0.104924	-0.254905	6.21605	-0.158223	-0.605473	-0.765926	-0.12571	natural
NE85_2_ATCAATCGTCGCTATGTTGGATCG	Surface ectoderm	-0.880818	-0.263775	-0.0326418	-0.128031	-0.0644717	-0.0974288	3.25111	-0.138912	-0.1532	1.63636	-0.800904	-0.121563	natural
NE85_2_ATCAGGGATCGCTATGGTTTGTTT	Neuroectoderm	-0.820211	-0.227873	-0.0333534	-0.111414	-0.0665681	-0.102475	-0.258814	5.98977	-0.156582	-0.617818	-0.777356	7.4	natural
NE85_2_ATCCCACCTCGCTATGATCAAGTG	Epiblast	1.39354	-0.219618	-0.033517	-0.107594	-0.0670501	-0.103635	-0.256962	-0.142871	-0.157359	-0.61197	-0.771942	7.52846	natural
NE85_2_ATCCGCATTCGCTATGAGCAGAAC	Epiblast	-0.681965	-0.145978	-0.0349765	-0.073512	-0.07135	-0.113986	4.34202	-0.149474	-0.164296	-0.559805	-0.723644	-0.130724	natural
NE85_2_ATCCTAGTTCGCTATGATATCTTC	Surface ectoderm	-0.67555	-0.142178	-0.0350519	-0.0717533	-0.0715719	-0.11452	4.39323	-0.149815	-0.164654	-0.557113	-0.721151	9.11629	natural
NE85_2_ATCGCGCTTCGCTATGACCCATAT	Epiblast	1.63668	-0.132613	-0.0352414	-0.0673263	-0.0721304	-0.115864	-0.237449	-0.150673	-0.165554	-0.550337	1.36046	-0.131763	natural
NE85_2_ATCGCGCTTCGCTATGACTTCAAT	Epiblast	-0.650777	-0.127503	-0.0353427	-0.0649612	-0.0724288	-0.116582	-0.236302	-0.151131	-0.166036	-0.546717	-0.711526	-0.132161	natural
NE85_2_ATCGCGCTTCGCTATGAGAAGTTA	Neuroectoderm	-0.976152	-0.32025	-0.0315225	-0.154168	-0.061174	-0.089491	-0.279532	5.06563	-0.147881	-0.683257	-0.837944	-0.117171	natural
NE85_2_ATCGCGCTTCGCTATGATCTTTGT	Surface ectoderm	-0.723992	-0.170874	-0.0344831	-0.0850343	-0.0698963	-0.110486	-0.24603	-0.147242	-0.161951	-0.577441	-0.739972	-0.128788	natural
NE85_2_ATCGTAACTCGCTATGGAGAATTG	Epiblast	-0.728858	-0.173757	-0.034426	-0.0863685	-0.0697279	-0.110081	-0.246676	-0.146984	-0.161679	-0.579483	1.96916	10	natural
NE85_2_ATCGTAACTCGCTATGTAGCCTCG	Epiblast	-0.741908	-0.181488	-0.0342727	-0.0899464	-0.0692765	-0.108995	-0.24841	-0.14629	-0.160951	-0.584959	-0.746933	-0.127962	natural
NE85_2_ATCGTAACTCGCTATGTCGGTTTA	Neuroectoderm	-0.774645	-0.20088	-0.0338884	-0.0989217	-0.0681442	-0.106269	3.73988	10	-0.159124	-0.598697	-0.759652	-0.126454	natural
NE85_2_ATCTTGGCTCGCTATGATCAAGTG	Epiblast	1.5578	-0.143489	-0.0350259	-0.0723598	-0.0714954	-0.114336	-0.239888	-0.149698	-0.16453	-0.558041	1.28727	-0.130918	natural
NE85_2_ATCTTGGCTCGCTATGGAGCCCAT	Epiblast	-0.651219	-0.127765	-0.0353375	-0.0650825	-0.0724135	-0.116546	-0.236361	-0.151108	-0.166011	-0.546903	-0.711698	-0.13214	natural
NE85_2_ATGACAACTCGCTATGCAACAAAT	Epiblast	0.648706	-0.22119	-0.0334858	-0.108321	-0.0669582	-0.103414	-0.257315	8.02372	5.39565	1.24369	1.96275	7.50355	natural
NE85_2_ATGACAACTCGCTATGCGAATAAT	Epiblast	-0.719125	-0.167992	-0.0345402	-0.0837001	-0.0700646	-0.110892	-0.245383	-0.147501	-0.162222	-0.575399	-0.738081	-0.129012	natural
NE85_2_ATGACAACTCGCTATGGTAACGTT	Notochord	-0.691919	-0.151875	-0.0348597	10	10	-0.113157	-0.241769	-0.148946	-0.16374	1.62586	-0.727511	-0.130265	natural
NE85_2_ATGACTTGTCGCTATGAAGCTTCT	Neuroectoderm	-0.923066	-0.288802	-0.0321458	-0.139614	-0.0630103	-0.0939111	4.25373	7.22591	-0.150843	-0.66098	-0.817318	-0.119617	natural
NE85_2_ATGACTTGTCGCTATGACTAGGAT	Epiblast	-1.01796	-0.345015	-0.0310317	-0.16563	-0.059728	-0.0860102	-0.285087	-0.131627	4.32485	-0.7008	-0.854186	6.02611	natural
NE85_2_ATGCATATTCGCTATGGTGGATGG	Neuroectoderm	0.502162	-0.253948	-0.0328366	-0.123482	-0.0650455	-0.09881	4.49757	-0.139793	-0.154126	-0.636289	-0.794458	-0.122327	natural
NE85_2_ATGCGGAGTCGCTATGAAACTGGT	Epiblast	-0.687052	-0.148992	-0.0349168	-0.0749068	-0.071174	-0.113562	-0.241122	-0.149204	-0.164012	-0.56194	1.79345	-0.13049	natural
NE85_2_ATGCGGAGTCGCTATGGAGAGTAT	Epiblast	-0.66803	-0.137723	-0.0351402	-0.0696915	-0.071832	-0.115146	-0.238595	-0.150215	-0.165073	-0.553957	1.3253	-0.131366	natural
NE85_2_ATGCGGAGTCGCTATGGAGTTTCG	Epiblast	1.62981	-0.13353	-0.0352233	-0.0677509	-0.0720768	-0.115735	-0.237654	-0.150591	-0.165468	-0.550987	-0.715479	-0.131692	natural
NE85_2_ATGCGGAGTCGCTATGGCCAAGAT	Epiblast	-0.75341	-0.188301	-0.0341377	-0.0930999	-0.0688787	-0.108037	-0.249938	-0.145679	-0.160309	-0.589786	1.03755	-0.127433	natural
NE85_2_ATGCGGAGTCGCTATGTACAGCCG	Epiblast	-0.771769	-0.199177	-0.0339221	-0.0981333	10	9.30984	-0.252378	-0.144704	-0.159285	-0.59749	-0.758535	-0.126587	natural
NE85_2_ATGGGCTCTCGCTATGCGCTAATA	Neuroectoderm	0.203587	-0.331256	-0.0313043	-0.159262	-0.0605313	-0.087944	-0.282001	-0.132861	6.07071	-0.691054	-0.845163	-0.116315	natural
NE85_2_ATGGGCTCTCGCTATGCTGTCTGG	Epiblast	1.56332	-0.142702	-0.0350415	-0.0719959	-0.0715413	-0.114446	4.38607	-0.149768	-0.164604	-0.557484	-0.721495	-0.130979	natural
NE85_2_ATGGTCTGTCGCTATGACCCACGA	Epiblast	0.820191	-0.187122	-0.0341611	-0.0925541	-0.0689475	-0.108203	3.87093	-0.145785	-0.16042	-0.588951	-0.750629	-0.127524	natural
NE85_2_ATGGTCTGTCGCTATGATGGAAAT	Surface ectoderm	-0.829722	4.18307	-0.0332417	-0.114022	-0.066239	-0.101683	-0.260077	-0.141626	-0.156051	1.7678	1.36025	7.31551	natural
NE85_2_ATGGTCTGTCGCTATGCTCTTGAC	Epiblast	-1.02791	-0.350911	-0.0309148	-0.168359	-0.0593837	-0.0851814	-0.286409	-0.131099	-0.144993	-0.704977	-0.858054	-0.114787	natural
NE85_2_ATGGTCTGTCGCTATGGCAAGGAC	Neuroectoderm	-0.84233	-0.240976	-0.0330937	-0.117479	-0.0658029	8.52784	-0.261752	7.76405	5.18071	-0.6271	-0.78595	-0.123336	natural
NE85_2_ATGTGCCGTCGCTATGAAGCTTCT	Epiblast	-0.679532	-0.144537	-0.0350051	-0.0728449	-0.0714342	-0.114188	-0.240123	-0.149604	6.52117	-0.558784	1.82275	-0.130836	natural
NE85_2_ATGTGCCGTCGCTATGGTTGTCAT	Neuroectoderm	0.977712	-0.159737	-0.0347039	-0.0798796	-0.0705466	-0.112052	-0.243532	-0.148241	6.24802	-0.569551	-0.732667	-0.129654	natural
NE85_2_ATTACCTTTCGCTATGCTTCGCAC	Epiblast	0.902742	-0.172316	-0.0344545	-0.0857014	-0.0698121	-0.110284	4.02516	-0.147113	-0.161815	-0.578462	-0.740918	-0.128676	natural
NE85_2_ATTACCTTTCGCTATGGGGAACGA	Neuroectoderm	-0.827068	-0.231935	-0.0332729	-0.113294	-0.0663309	8.68228	-0.259725	5.94003	-0.156199	-0.620696	-0.78002	-0.124039	natural
NE85_2_ATTACCTTTCGCTATGGGGTGTAT	Epiblast	-0.814017	-0.224204	-0.0334261	-0.109716	-0.0667823	-0.102991	-0.257991	7.98249	-0.156927	-0.615219	0.878537	-0.12464	natural
NE85_2_ATTACCTTTCGCTATGTCGGTTCG	Epiblast	-0.77376	-0.200356	-0.0338988	-0.0986791	-0.0681748	-0.106343	-0.252642	-0.144598	-0.159174	1.34373	1.50815	7.85233	natural
NE85_2_ATTATTCGTCGCTATGGACAGATA	Epiblast	0.875083	-0.177164	-0.0343584	-0.0879452	-0.069529	-0.109602	-0.24744	-0.146678	-0.161358	-0.581896	-0.744097	-0.128299	natural
NE85_2_ATTATTCGTCGCTATGGCAGGGTA	Epiblast	0.938841	-0.166157	-0.0345766	-0.0828511	-0.0701717	-0.111149	-0.244972	-0.147665	-0.162395	-0.574099	-0.736878	-0.129155	natural
NE85_2_ATTCTGAGTCGCTATGAAACAGGG	Epiblast	-0.715144	-0.165633	-0.034587	-0.0826086	-0.0702023	-0.111223	-0.244854	-0.147712	-0.162444	-0.573728	-0.736535	-0.129195	natural
NE85_2_ATTGAAGTTCGCTATGACGTATAC	Epiblast	-0.736821	-0.178474	-0.0343325	-0.0885516	-0.0694525	-0.109418	3.9592	-0.146561	-0.161235	-0.582824	-0.744957	-0.128197	natural
NE85_2_ATTGAAGTTCGCTATGGCTTACCT	Epiblast	-0.728858	-0.173757	-0.034426	-0.0863685	-0.0697279	-0.110081	4.00948	-0.146984	-0.161679	-0.579483	1.64532	-0.128564	natural
NE85_2_ATTGGCCCTCGCTATGCAACGTGG	Surface ectoderm	-0.907803	-0.279761	-0.032325	-0.135429	-0.0635382	-0.0951819	-0.270451	-0.137478	-0.151694	-0.654575	1.49827	-0.12032	natural
NE85_2_ATTGGCCCTCGCTATGCACAGTTT	Neuroectoderm	-0.816451	-0.225645	-0.0333975	-0.110383	-0.0666981	8.79411	-0.258314	7.963	-0.156792	-0.61624	-0.775895	-0.124528	natural
NE85_2_ATTTCCATTCGCTATGGCTTACCT	Neuroectoderm	-0.918642	-0.286182	-0.0321977	-0.138401	-0.0631633	-0.0942794	-0.271891	-0.136903	-0.15109	-0.659123	-0.815599	-0.119821	natural
NE85_2_ATTTCCATTCGCTATGTAAATAGG	Epiblast	-0.716471	-0.166419	-0.0345714	-0.0829724	-0.0701564	-0.111113	-0.245031	-0.147642	-0.16237	-0.574285	-0.73705	-0.129134	natural
NE85_2_ATTTCCATTCGCTATGTAGCTTAT	Epiblast	0.845162	-0.182536	-0.034252	-0.0904316	-0.0692153	-0.108847	-0.248645	-0.146196	-0.160852	-0.585702	-0.747621	-0.127881	natural
NE85_2_ATTTCCATTCGCTATGTCATGAGG	Neuroectoderm	0.931156	-0.258665	-0.0327431	-0.125666	-0.06477	-0.098147	-0.26572	9.58731	-0.153682	-0.639631	-0.797552	-0.12196	natural
NE85_2_ATTTGTTGTCGCTATGATACTCTT	Epiblast	-0.651219	-0.127765	-0.0353375	-0.0650825	-0.0724135	-0.116546	-0.236361	-0.151108	-0.166011	-0.546903	-0.711698	-0.13214	natural
NE85_2_ATTTGTTGTCGCTATGCCGCTGTT	Epiblast	0.96032	-0.252114	-0.0328729	-0.122633	-0.0651526	-0.0990679	-0.26425	-0.139958	-0.154299	-0.63499	0.771811	-0.12247	natural
NE85_2_ATTTGTTGTCGCTATGGGCGGTTT	Epiblast	-0.671347	5.39032	-0.0351012	-0.0706011	-0.0717172	-0.11487	-0.239035	-0.150038	-0.164888	-0.555349	2.18287	-0.131213	natural
NE85_2_CAAACATTTCGCTATGAAGGTAAT	Epiblast	0.989065	-0.157902	-0.0347402	-0.0790306	-0.0706537	-0.11231	-0.24312	-0.148405	-0.163172	-0.568252	-0.731464	-0.129797	natural
NE85_2_CAAACATTTCGCTATGAATGAATG	Epiblast	-0.672675	-0.140475	-0.0350856	-0.070965	-0.0716713	-0.114759	-0.239212	-0.149968	-0.164814	-0.555906	-0.720034	-0.131152	natural
NE85_2_CAAACATTTCGCTATGATGAAGCA	Surface ectoderm	1.02973	-0.151482	-0.0348675	-0.076059	-0.0710286	-0.113212	-0.24168	-0.148981	6.39231	-0.563703	1.23717	8.87633	natural
NE85_2_CAAACATTTCGCTATGCTTCTTCG	Notochord	-0.86445	-0.254079	-0.032834	8.33317	10	-0.0987916	-0.264691	-0.139781	-0.154114	-0.636382	-0.794544	-0.122317	natural
NE85_2_CAAACATTTCGCTATGGAAGCACT	Epiblast	0.629077	-0.409351	-0.0297565	-0.195406	-0.0559713	-0.0769674	3.60853	4.44564	7.28932	-0.746375	-0.896383	9.07777	natural
NE85_2_CAAACATTTCGCTATGGATCGTTT	Epiblast	0.456619	-0.264824	-0.032621	-0.128516	-0.0644104	-0.0972814	-0.267101	5.5728	-0.153101	-0.643994	-0.801591	-0.121482	natural
NE85_2_CAACGCAGTCGCTATGACATCTAT	Neuroectoderm	0.721108	-0.206253	-0.0337819	-0.101408	-0.0678305	-0.105514	-0.253965	-0.14407	-0.158618	-0.602503	-0.763176	7.74933	natural
NE85_2_CAACGCAGTCGCTATGAGCGCGAT	Surface ectoderm	1.46681	-0.156985	-0.0347584	-0.0786061	-0.0707073	-0.112439	-0.242915	-0.148487	-0.163259	-0.567602	-0.730862	8.74251	natural
NE85_2_CAACGCAGTCGCTATGTACTTGTG	Epiblast	-0.674002	-0.141261	-0.03507	-0.0713288	-0.0716254	-0.114649	-0.239388	-0.149897	-0.16474	-0.556463	-0.72055	-0.131091	natural
NE85_2_CAAGGAATTCGCTATGGTCCAAAG	Neuroectoderm	-0.903601	-0.277272	-0.0323743	-0.134277	-0.0636836	-0.0955318	4.33063	-0.137702	4.83742	-0.652812	-0.809755	6.73376	natural
NE85_2_CAAGGAATTCGCTATGTGGTATGA	Neuroectoderm	-0.746332	-0.184108	-0.0342208	-0.0911593	-0.0691235	-0.108626	-0.248998	-0.146055	7.64306	-0.586816	-0.748652	-0.127759	natural
NE85_2_CAAGGGTTTCGCTATGAGGTTGTG	Epiblast	-0.664933	-0.135889	-0.0351765	-0.0688424	-0.0719391	-0.115404	-0.238183	-0.150379	-0.165246	-0.552658	-0.717026	9.28941	natural
NE85_2_CAAGGTACTCGCTATGCTCTTGAC	Epiblast	-0.812027	-0.223025	-0.0334495	-0.109171	-0.0668511	-0.103156	-0.257726	-0.142566	-0.157039	-0.614384	-0.774176	-0.124732	natural
NE85_2_CAATCTAGTCGCTATGATGCGGAT	Epiblast	-0.674444	-0.141523	-0.0350648	-0.0714501	-0.0716101	-0.114612	-0.239447	-0.149874	-0.164715	-0.556649	-0.720722	-0.13107	natural
NE85_2_CAATCTAGTCGCTATGGTTACGAT	Neuroectoderm	0.708265	-0.31265	-0.0316731	-0.150651	-0.0616178	7.51098	-0.277828	8.15657	-0.148597	-0.677873	-0.832959	-0.117762	natural
NE85_2_CAATCTAGTCGCTATGTGCCATCG	Neuroectoderm	-0.743678	-0.182536	-0.034252	-0.0904316	-0.0692153	-0.108847	-0.248645	-0.146196	7.66703	-0.585702	-0.747621	-0.127881	natural
NE85_2_CAATCTAGTCGCTATGTTGTGACT	Surface ectoderm	0.619911	-0.63158	-0.0253519	-0.298258	-0.042995	-0.0457322	-0.349358	-0.105932	-0.118556	0.160188	0.84348	6.27206	natural
NE85_2_CAATTCTCTCGCTATGAACCCTTG	Epiblast	1.01129	-0.154364	-0.0348103	-0.0773932	-0.0708603	-0.112807	-0.242327	-0.148722	-0.163506	-0.565745	-0.729144	-0.130072	natural
NE85_2_CAATTCTCTCGCTATGCGATTGAT	Surface ectoderm	-0.728637	-0.173626	-0.0344286	-0.0863078	-0.0697356	-0.1101	-0.246647	-0.146995	-0.161691	-0.57939	1.11176	-0.128574	natural
NE85_2_CAATTCTCTCGCTATGGGAATAGA	Epiblast	1.0968	-0.141392	-0.0350674	-0.0713895	-0.0716178	-0.11463	-0.239418	-0.149886	-0.164728	-0.556556	-0.720636	-0.131081	natural
NE85_2_CAATTCTCTCGCTATGGTTCAACT	Epiblast	-0.814681	-0.224597	-0.0334183	-0.109898	-0.0667593	-0.102935	-0.258079	-0.142425	-0.15689	-0.615497	0.876943	-0.12461	natural
NE85_2_CACAACCTTCGCTATGACAGCGGA	Epiblast	1.51099	-0.150302	-0.0348908	-0.0755133	-0.0710975	-0.113378	-0.241416	-0.149087	-0.163888	1.63654	-0.72648	-0.130388	natural
NE85_2_CACAACCTTCGCTATGGATTAGAC	Epiblast	0.376057	-0.284871	-0.0322237	-0.137794	-0.0632398	-0.0944636	-0.271597	-0.13702	-0.151213	-0.658195	2.03408	-0.119922	natural
NE85_2_CACAAGTATCGCTATGTTAAACTG	Neuroectoderm	-0.723549	-0.170612	-0.0344883	-0.084913	-0.0699116	-0.110523	5.273	-0.147266	6.071	-0.577255	1.12781	-0.128808	natural
NE85_2_CACTAACCTCGCTATGCTTCGATT	Surface ectoderm	0.550308	-0.24281	-0.0330573	-0.118328	-0.0656958	-0.100375	-0.262164	-0.140792	-0.155175	2.3362	1.32237	-0.123193	natural
NE85_2_CACTTGATTCGCTATGAAACTGGT	Epiblast	-0.721558	-0.169433	-0.0345117	-0.0843672	-0.0699804	-0.110689	-0.245707	-0.147371	-0.162086	-0.57642	-0.739027	-0.1289	natural
NE85_2_CACTTGATTCGCTATGCGTCAGCA	Neuroectoderm	-0.715365	-0.165764	-0.0345844	-0.0826692	-0.0701947	-0.111205	-0.244884	-0.1477	-0.162432	-0.573821	-0.736621	-0.129185	natural
NE85_2_CAGATGGGTCGCTATGAGACACCA	Surface ectoderm	0.367865	-0.286968	-0.0321821	-0.138765	-0.0631174	7.8389	-0.272068	-0.136832	-0.151016	-0.65968	-0.816115	8.93788	natural
NE85_2_CAGATGGGTCGCTATGCCTGACAC	Epiblast	1.43514	-0.211494	-0.033678	-0.103834	-0.0675244	-0.104777	3.64575	-0.1436	-0.158125	-0.606215	-0.766614	-0.125629	natural
NE85_2_CAGATGGGTCGCTATGCTTCTTCG	Epiblast	0.607306	-0.2301	-0.0333092	-0.112445	-0.066438	-0.102162	-0.259313	-0.141931	-0.156372	-0.619396	-0.778817	-0.124182	natural
NE85_2_CAGATGGGTCGCTATGTGACCAGT	Surface ectoderm	1.2925	-0.185812	-0.034187	-0.0919477	-0.0690241	-0.108387	-0.24938	-0.145903	-0.160544	-0.588023	-0.749769	-0.127626	natural
NE85_2_CAGGTTGCTCGCTATGTTTATCAC	Neuroectoderm	0.949176	-0.254603	-0.0328236	-0.123786	-0.0650072	-0.0987179	3.31333	-0.139734	-0.154064	-0.636754	-0.794888	-0.122276	natural
NE85_2_CATGACGATCGCTATGATGGAAAT	Surface ectoderm	-1.00469	-0.337153	-0.0311875	-0.161991	-0.060187	-0.0871152	-0.283323	-0.132332	8.88848	-0.695231	-0.84903	6.09895	natural
NE85_2_CATGACGATCGCTATGCTTCAGGT	Neuroectoderm	1.51275	-0.15004	-0.034896	-0.075392	-0.0711128	-0.113415	5.53095	-0.14911	-0.163913	-0.562682	-0.726308	-0.130408	natural
NE85_2_CATGCTGCTCGCTATGCAGTCCCT	Surface ectoderm	0.315105	-0.300726	-0.0319094	-0.145132	-0.062314	-0.0922352	-0.275153	-0.135599	-0.14972	-0.669427	1.42546	-0.118689	natural
NE85_2_CATTCATTTCGCTATGCAGACCAT	Neuroectoderm	0.425586	-0.272423	-0.0324704	-0.132033	-0.0639667	8.04117	-0.268806	-0.138136	7.62881	-0.649377	-0.806576	6.79247	natural
NE85_2_CATTCATTTCGCTATGCCTGACAC	Epiblast	-0.654094	-0.129468	-0.0353038	-0.0658709	-0.072314	-0.116306	-0.236743	-0.150955	-0.165851	-0.548109	-0.712815	-0.132008	natural
NE85_2_CATTCATTTCGCTATGGCACCTCT	Neuroectoderm	-0.769779	-0.197998	-0.0339455	-0.0975875	-0.0683125	9.33472	-0.252113	9.56549	-0.159396	-0.596655	-0.757762	-0.126679	natural
NE85_2_CATTCGGGTCGCTATGCACGGACT	Epiblast	-0.699882	-0.156592	-0.0347662	-0.0784241	-0.0707302	-0.112494	-0.242827	-0.148523	6.30191	-0.567323	-0.730605	-0.129899	natural
NE85_2_CATTCGGGTCGCTATGGTGGATGG	Epiblast	1.38379	-0.170219	10	-0.0847311	-0.0699345	-0.110579	4.04824	-0.147301	-0.162012	-0.576977	-0.739542	-0.128839	natural
NE85_2_CATTCGGGTCGCTATGTACTTGTG	Neuroectoderm	-0.819547	-0.22748	-0.0333612	-0.111232	-0.066591	-0.10253	3.51393	5.99464	-0.156619	-0.61754	0.865341	-0.124386	natural
NE85_2_CATTTCTATCGCTATGACGCCATT	Epiblast	-0.663163	-0.134841	-0.0351973	-0.0683573	-0.0720003	-0.115551	-0.237948	-0.150473	-0.165345	-0.551915	-0.716339	-0.13159	natural
NE85_2_CATTTCTATCGCTATGTCGTCATG	Epiblast	1.23991	-0.121869	-0.0354544	-0.0623536	-0.0727578	-0.117374	-0.235039	-0.151636	-0.166567	-0.542726	-0.707831	-0.132599	natural
NE85_2_CCACCTCTTCGCTATGAATCGGGT	Epiblast	-0.676435	-0.142702	-0.0350415	-0.0719959	-0.0715413	-0.114446	-0.239711	-0.149768	-0.164604	-0.557484	-0.721495	-0.130979	natural
NE85_2_CCACCTCTTCGCTATGAGGTTGTG	Epiblast	0.684513	-0.318808	-0.0315511	-0.153501	-0.0612582	-0.0896936	-0.279209	-0.133977	-0.148017	1.43006	1.36622	-0.117283	natural
NE85_2_CCACGTTGTCGCTATGATGAAGCA	Neuroectoderm	-0.955802	-0.308195	-0.0317614	-0.148589	-0.0618779	7.56541	-0.276828	-0.134929	-0.149016	-0.674717	-0.830037	-0.118109	natural
NE85_2_CCACGTTGTCGCTATGATGGGCAC	Epiblast	-0.897186	-0.273472	-0.0324496	-0.132518	-0.0639055	-0.0960659	-0.269041	-0.138042	-0.152287	-0.65012	-0.807263	-0.120809	natural
NE85_2_CCACGTTGTCGCTATGCACAGTTT	Neuroectoderm	0.101196	-0.361001	-0.0307148	-0.173028	-0.0587945	6.97646	-0.288672	-0.130194	-0.144042	-0.712124	0.443595	-0.114002	natural
NE85_2_CCACGTTGTCGCTATGGGGAACCT	Epiblast	-0.656749	-0.131041	-0.0352726	-0.0665986	-0.0722222	-0.116085	5.80719	-0.150814	-0.165703	-0.549223	-0.713846	-0.131886	natural
NE85_2_CCAGACAGTCGCTATGATATACCT	Epiblast	1.03736	-0.150302	-0.0348908	-0.0755133	-0.0710975	-0.113378	-0.241416	-0.149087	-0.163888	-0.562868	-0.72648	-0.130388	natural
NE85_2_CCAGACAGTCGCTATGGCACCTCT	Neuroectoderm	1.19671	-0.261155	-0.0326938	-0.126818	-0.0646247	-0.0977971	3.26863	-0.139147	7.74407	-0.641395	-0.799185	-0.121767	natural
NE85_2_CCAGCGAATCGCTATGGGGAACCT	Epiblast	0.861855	-0.179522	-0.0343117	-0.0890368	-0.0693913	-0.109271	5.91444	-0.146467	-0.161136	-0.583567	-0.745644	-0.128115	natural
NE85_2_CCAGCGAATCGCTATGTCCTTATT	Neuroectoderm	0.41327	-0.394545	-0.03005	-0.188553	-0.0568359	-0.0790486	-0.296195	-0.127186	6.64398	-0.735887	0.361388	-0.111393	natural
NE85_2_CCATATGATCGCTATGTCTGTGGT	Epiblast	-0.660509	-0.133268	-0.0352285	-0.0676296	-0.0720921	-0.115772	-0.237595	-0.150614	-0.165493	-0.550801	-0.715307	-0.131712	natural
NE85_2_CCATCCACTCGCTATGAAACAGGG	Neuroectoderm	-0.694794	-0.153578	-0.0348259	-0.0770293	-0.0709062	10	-0.242151	7.14884	-0.16358	-0.565188	-0.728628	-0.130133	natural
NE85_2_CCATCCACTCGCTATGCAAGAGGG	Epiblast	-0.691034	-0.151351	-0.0348701	-0.0759984	-0.0710363	-0.113231	4.27223	-0.148993	-0.16379	-0.56361	-0.727167	-0.130306	natural
NE85_2_CCATCCACTCGCTATGCACGGACT	Neuroectoderm	-0.814902	-0.224728	-0.0334157	-0.109959	10	-0.102917	-0.258108	10	-0.156878	-0.61559	-0.775293	-0.1246	natural
NE85_2_CCATCGTCTCGCTATGGAGAATTG	Epiblast	1.4987	-0.152137	-0.0348545	-0.0763623	-0.0709904	-0.11312	-0.241827	-0.148922	6.38051	-0.564167	1.23319	-0.130245	natural
NE85_2_CCATCGTCTCGCTATGTAACTACT	Epiblast	0.865515	-0.178867	-0.0343247	-0.0887336	-0.0694296	-0.109363	-0.247823	6.69015	-0.161198	-0.583103	1.08454	-0.128166	natural
NE85_2_CCCGTAAGTCGCTATGATATAGGA	Neuroectoderm	0.660502	-0.218701	-0.0335352	-0.107169	-0.0671036	-0.103764	-0.256756	-0.142954	-0.157446	-0.611321	-0.77134	-0.125068	natural
NE85_2_CCCGTAAGTCGCTATGCCGCAACT	Epiblast	-0.671126	-0.139558	-0.0351038	-0.0705405	-0.0717249	-0.114888	-0.239006	-0.15005	-0.1649	-0.555257	-0.719433	-0.131223	natural
NE85_2_CCCGTAAGTCGCTATGTAGTCGCA	Epiblast	1.19853	-0.127241	-0.0353479	-0.06484	-0.0724441	-0.116619	-0.236244	-0.151155	6.87721	1.8086	1.39904	-0.132181	natural
NE85_2_CCCGTTCTTCGCTATGGAGAGTAT	Neuroectoderm	0.0236875	-0.384586	-0.0302473	-0.183944	-0.0574173	-0.0804483	-0.293962	6.40488	-0.141821	-0.728832	0.868324	-0.112168	natural
NE85_2_CCCTCTTGTCGCTATGGCCGGATT	Epiblast	0.290071	-0.307409	-0.031777	-0.148225	-0.0619238	-0.0912959	-0.276652	-0.134999	4.59201	0.911171	-0.829522	6.39507	natural
NE85_2_CCCTGTTTTCGCTATGGCTTTCCA	Epiblast	-0.806497	-0.219749	-0.0335144	-0.107654	-0.0670424	-0.103617	-0.256992	-0.14286	-0.157347	1.25029	-0.772028	-0.124987	natural
NE85_2_CCGACTTTTCGCTATGCAAGTCAT	Epiblast	1.01963	-0.153054	-0.0348363	-0.0767868	-0.0709368	10	4.2507	-0.14884	-0.163629	-0.564817	-0.728284	-0.130174	natural
NE85_2_CCGACTTTTCGCTATGGGTGGGAT	Epiblast	-0.678647	-0.144013	-0.0350155	-0.0726023	-0.0714647	-0.114262	-0.240005	-0.149651	-0.164481	-0.558412	1.82626	-0.130877	natural
NE85_2_CCGATACGTCGCTATGACGCCATT	Epiblast	-0.77929	-0.203632	-0.0338338	-0.100195	-0.0679835	-0.105882	-0.253377	-0.144305	-0.158865	-0.600646	0.96616	-0.12624	natural
NE85_2_CCGATACGTCGCTATGCTCCGCAT	Epiblast	1.20947	-0.125799	-0.0353765	-0.0641729	-0.0725283	-0.116822	-0.23592	-0.151284	-0.166196	-0.54551	-0.710409	-0.132293	natural
NE85_2_CCGTAGCTTCGCTATGATCCGCTA	Epiblast	-0.936338	-0.296664	-0.03199	-0.143252	-0.0625512	-0.0928061	-0.274242	5.26703	-0.150102	-0.666549	-0.822474	-0.119005	natural
NE85_2_CCGTAGCTTCGCTATGCTCAGAAT	Epiblast	0.800573	-0.190791	-0.0340884	-0.0942522	-0.0687333	-0.107687	-0.250497	-0.145456	-0.160075	1.3933	-0.753035	-0.127239	natural
NE85_2_CCGTAGCTTCGCTATGGACGATGG	Epiblast	-0.871085	-0.25801	-0.0327561	-0.125362	-0.0648083	-0.0982391	-0.265573	-0.139429	5.01223	1.08823	0.750775	-0.122011	natural
NE85_2_CCGTCTTATCGCTATGCCTATTCA	Epiblast	-0.704305	-0.159212	-0.0347142	-0.079637	-0.0705772	-0.112126	-0.243414	-0.148288	-0.163049	-0.56918	-0.732324	-0.129695	natural
NE85_2_CCGTCTTATCGCTATGGATGTATT	Epiblast	-0.100336	-0.655559	-0.0248767	-0.309355	-0.0415949	-0.0423619	-0.354736	3.37826	-0.116298	-0.920787	-0.125939	-0.0910947	natural
NE85_2_CCTATTTATCGCTATGAGGAAGAC	Epiblast	-0.690149	-0.150826	-0.0348805	-0.0757558	-0.0710669	-0.113304	-0.241533	-0.14904	-0.163839	-0.563239	-0.726823	-0.130347	natural
NE85_2_CCTCATGATCGCTATGCCATTACT	Neuroectoderm	0.67871	-0.214901	-0.0336105	-0.105411	-0.0673255	-0.104298	-0.255904	-0.143294	-0.157804	-0.608629	-0.768848	-0.125364	natural
NE85_2_CCTCATGATCGCTATGTTGGATCG	Epiblast	1.16928	-0.131172	-0.03527	-0.0666593	-0.0722146	-0.116067	-0.237125	-0.150802	-0.16569	-0.549316	-0.713932	-0.131875	natural
NE85_2_CCTTTACATCGCTATGTTGTGACT	Epiblast	-0.732839	-0.176115	-0.0343792	-0.0874601	-0.0695902	-0.10975	5.95319	-0.146772	-0.161457	1.4746	1.95596	-0.12838	natural
NE85_2_CCTTTGTCTCGCTATGCGGCACAT	Epiblast	0.896707	-0.173364	-0.0344338	-0.0861865	-0.0697509	-0.110136	-0.246588	-0.147019	-0.161716	-0.579204	-0.741605	-0.128594	natural
NE85_2_CCTTTGTCTCGCTATGTTGAGGGT	Neuroectoderm	0.4577	-0.264562	-0.0326262	-0.128395	-0.0644257	-0.0973183	-0.267042	7.48469	-0.153126	-0.643808	-0.801419	-0.121502	natural
NE85_2_CGAAGAAGTCGCTATGGAGCCCAT	Epiblast	1.13057	-0.136544	-0.0351635	-0.0691457	-0.0719009	-0.115312	-0.23833	7.51206	-0.165184	-0.553122	-0.717456	-0.131458	natural
NE85_2_CGACATTTTCGCTATGACAGCGGA	Neuroectoderm	0.935725	-0.166681	-0.0345662	-0.0830937	-0.0701411	-0.111076	-0.245089	-0.147618	-0.162346	1.5307	-0.737222	-0.129114	natural
NE85_2_CGACATTTTCGCTATGGTATGAGT	Epiblast	-0.737263	-0.178736	-0.0343273	-0.0886729	-0.0694372	-0.109381	-0.247793	-0.146537	-0.16121	-0.58301	-0.745129	-0.128176	natural
NE85_2_CGATCCAATCGCTATGACCCATAT	Epiblast	-0.692361	-0.152137	-0.0348545	-0.0763623	-0.0709904	-0.11312	-0.241827	-0.148922	-0.163716	-0.564167	-0.727683	-0.130245	natural
NE85_2_CGATGGCATCGCTATGAAACGCCT	Neuroectoderm	0.883983	-0.175591	-0.0343896	-0.0872175	-0.0696208	-0.109823	-0.247088	6.74504	-0.161506	1.47764	-0.743066	-0.128421	natural
NE85_2_CGATGGCATCGCTATGAATGTTTG	Epiblast	0.814554	-0.18817	-0.0341403	-0.0930393	-0.0688863	-0.108055	3.86056	6.54062	-0.160322	-0.589693	1.03819	-0.127443	natural
NE85_2_CGATGGCATCGCTATGATGGATTA	Neuroectoderm	-0.736157	-0.178081	-0.0343403	-0.0883697	-0.0694755	-0.109473	3.96333	-0.146596	-0.161272	-0.582546	-0.744699	-0.128227	natural
NE85_2_CGATGGCATCGCTATGCGGCACAT	Epiblast	0.50323	-0.368338	-0.0305694	-0.176424	-0.0583661	-0.082732	-0.290318	-0.129536	-0.143351	1.27055	-0.869484	-0.113431	natural
NE85_2_CGGACTAATCGCTATGCGATTGAT	Epiblast	0.978519	-0.159606	-0.0347064	-0.0798189	-0.0705543	-0.11207	-0.243502	-0.148252	6.25024	-0.569458	1.18904	-0.129664	natural
NE85_2_CGGACTAATCGCTATGGTCCGTAC	Notochord	-0.65144	-0.127896	10	-0.0651432	10	-0.116527	-0.236391	-0.151096	-0.165999	-0.546995	-0.711784	-0.13213	natural
NE85_2_CGGCTGTATCGCTATGAAGATTGT	Notochord	-0.714038	-0.164978	-0.0346	-0.0823053	-0.0702406	-0.111315	-0.244707	-0.147771	-0.162506	1.54118	1.15862	-0.129246	natural
NE85_2_CGGCTGTATCGCTATGGCAGTCGA	Epiblast	-0.754738	-0.189088	-0.0341221	-0.0934638	-0.0688328	-0.107926	-0.250115	-0.145609	-0.160235	-0.590343	-0.751918	-0.127371	natural
NE85_2_CGTACCGATCGCTATGCAAGTCAT	Neuroectoderm	-0.825077	-0.230756	-0.0332963	-0.112748	-0.0663997	10	-0.25946	5.95436	-0.15631	-0.61986	-0.779247	-0.124131	natural
NE85_2_CGTGCAACTCGCTATGATTTCCGG	Epiblast	-0.70696	-0.160785	-0.0346831	-0.0803647	-0.0704854	-0.111905	5.39162	-0.148147	-0.162901	-0.570294	1.18227	-0.129573	natural
NE85_2_CGTGGGATTCGCTATGAAACTCGA	Epiblast	-0.873518	-0.259451	-0.0327275	-0.126029	-0.0647241	8.23314	-0.265896	-0.1393	-0.153607	-0.640188	-0.798068	-0.121899	natural
NE85_2_CGTGGGATTCGCTATGAACCTGAC	Epiblast	-0.662057	-0.134185	-0.0352103	-0.0680541	-0.0720386	-0.115643	-0.237801	-0.150532	-0.165406	-0.551451	-0.715909	-0.131641	natural
NE85_2_CGTGGGATTCGCTATGCCCATCTG	Epiblast	-0.740802	-0.180833	-0.0342857	-0.0896432	-0.0693148	-0.109087	-0.248263	-0.146349	-0.161013	-0.584495	-0.746504	-0.128013	natural
NE85_2_CGTGGGATTCGCTATGTATTGCCT	Neuroectoderm	-0.750756	-0.186729	-0.0341689	-0.0923722	-0.0689705	-0.108258	-0.249586	-0.14582	-0.160457	-0.588672	-0.750371	-0.127555	natural
NE85_2_CGTGTACATCGCTATGGGGAAATC	Epiblast	1.04762	-0.14873	-0.034922	-0.0747855	-0.0711893	-0.113599	-0.241063	-0.149228	-0.164036	-0.561754	-0.725448	-0.13051	natural
NE85_2_CGTTTCGTTCGCTATGTGCAAGGG	Epiblast	1.16448	-0.131827	-0.035257	-0.0669625	-0.0721763	-0.115975	5.79488	-0.150743	-0.165629	-0.54978	-0.714362	-0.131825	natural
NE85_2_CTAACGCCTCGCTATGATCTTTGT	Epiblast	-0.656306	-0.130779	-0.0352778	-0.0664773	-0.0722375	-0.116122	-0.237037	-0.150837	-0.165727	-0.549037	-0.713675	-0.131906	natural
NE85_2_CTAACGCCTCGCTATGTGATAACA	Epiblast	0.287637	-0.308064	-0.031764	-0.148528	-0.0618856	-0.0912038	-0.276799	-0.134941	-0.149029	0.909015	-0.829951	-0.118119	natural
NE85_2_CTACGGGATCGCTATGAGCGCGAT	Epiblast	-1.71936	-0.760515	-0.0227965	-0.357931	-0.0354664	-0.0276098	-0.378276	-0.0943707	-0.106412	-0.995136	-1.1267	-0.0829325	natural
NE85_2_CTAGACTATCGCTATGAGCGTAGG	Epiblast	-0.317156	-0.498714	-0.0279853	-0.236765	-0.0507532	-0.064407	2.19815	-0.117846	-0.131071	-0.80968	-0.954994	-0.103292	natural
NE85_2_CTAGACTATCGCTATGATTCCTTG	Epiblast	-0.725982	-0.172053	-0.0344597	-0.0855801	-0.0698274	-0.110321	5.25625	6.80571	-0.16184	-0.578276	1.1201	-0.128696	natural
NE85_2_CTAGACTATCGCTATGTTGCATAT	Epiblast	-0.783935	-0.206384	-0.0337793	-0.101469	-0.0678228	-0.105495	4.89775	-0.144058	-0.158606	1.31373	0.953931	-0.126026	natural
NE85_2_CTAGCACGTCGCTATGGATTGCGA	Epiblast	-0.676656	-0.142834	-0.0350389	-0.0720566	-0.0715336	-0.114428	-0.239741	-0.149756	-0.164592	-0.557577	-0.721581	-0.130969	natural
NE85_2_CTAGTAGGTCGCTATGGGGAGGTA	Epiblast	1.07369	-0.144799	-0.0349999	-0.0729662	-0.0714188	-0.114151	-0.240182	-0.14958	-0.164407	-0.558969	-0.72287	-0.130816	natural
NE85_2_CTCAAACATCGCTATGACCTTCTT	Epiblast	-0.689043	-0.150171	-0.0348934	-0.0754526	-0.0711051	-0.113396	-0.241387	-0.149098	-0.163901	-0.562775	1.24519	-0.130398	natural
NE85_2_CTCAAACATCGCTATGGTTCAACT	Neuroectoderm	-0.908246	-0.280023	-0.0323198	-0.135551	-0.0635229	-0.095145	-0.27051	-0.137455	4.81367	1.00555	-0.81156	-0.1203	natural
NE85_2_CTCACATCTCGCTATGAAAGCCTA	Epiblast	1.30965	-0.182798	-0.0342468	-0.0905529	-0.0692	-0.10881	-0.248704	-0.146173	-0.160828	-0.585888	-0.747793	8.18198	natural
NE85_2_CTCACATCTCGCTATGGTTTGTTT	Surface ectoderm	-0.876615	-0.261286	-0.0326912	-0.126878	-0.064617	-0.0977787	-0.266308	-0.139135	-0.153435	1.64662	-0.799271	6.93236	natural
NE85_2_CTCCCAAATCGCTATGGGCTACTA	Neuroectoderm	0.311153	-0.301774	-0.0318887	-0.145617	-0.0622528	-0.0920878	3.01802	5.22174	7.35209	-0.670169	-0.825826	-0.118608	natural
NE85_2_CTCCTCCATCGCTATGCGATTGAT	Epiblast	-0.698333	-0.155675	-0.0347844	-0.0779996	-0.0707838	-0.112623	4.21812	-0.148605	-0.163382	-0.566674	-0.730003	-0.12997	natural
NE85_2_CTCCTCCATCGCTATGCGCTAATA	Neuroectoderm	-0.890329	-0.26941	-0.0325301	-0.130638	-0.0641426	10	4.38511	9.46075	-0.15267	-0.647242	-0.804599	-0.121125	natural
NE85_2_CTCCTCCATCGCTATGGAAAGACC	Epiblast	0.407157	-0.27701	-0.0323795	-0.134156	-0.0636989	-0.0955686	-0.269834	-0.137725	-0.151954	-0.652626	-0.809584	-0.120534	natural
NE85_2_CTCCTCCATCGCTATGGGGTGTAT	Epiblast	-0.739918	-0.180308	-0.0342961	-0.0894007	-0.0693454	9.73081	-0.248146	-0.146396	-0.161062	-0.584124	-0.74616	-0.128054	natural
NE85_2_CTCCTCCATCGCTATGGTTCAACT	Neuroectoderm	-0.656085	-0.130648	-0.0352804	-0.0664167	-0.0722452	-0.11614	-0.237008	-0.150849	-0.16574	-0.548945	-0.713589	-0.131916	natural
NE85_2_CTCCTCCATCGCTATGTTCACATA	Epiblast	-0.672675	-0.140475	-0.0350856	-0.070965	-0.0716713	-0.114759	-0.239212	-0.149968	-0.164814	-0.555906	-0.720034	-0.131152	natural
NE85_2_CTCTATAGTCGCTATGTGCTATTT	Epiblast	-0.690149	-0.150826	-0.0348805	-0.0757558	-0.0710669	-0.113304	-0.241533	-0.14904	-0.163839	-0.563239	-0.726823	-0.130347	natural
NE85_2_CTCTGCGTTCGCTATGACCCACGA	Epiblast	1.154	-0.133268	-0.0352285	-0.0676296	-0.0720921	-0.115772	4.51987	-0.150614	-0.165493	-0.550801	1.35587	-0.131712	natural
NE85_2_CTCTGCGTTCGCTATGAGCTATGA	Epiblast	0.918734	-0.169564	-0.0345091	-0.0844279	-0.0699728	9.9949	-0.245736	-0.14736	-0.162074	-0.576513	-0.739113	-0.12889	natural
NE85_2_CTCTGCGTTCGCTATGGAAGGCTT	Epiblast	1.14081	-0.135103	-0.0351921	-0.0684786	-0.071985	-0.115514	-0.238007	-0.15045	-0.16532	1.74641	1.34315	-0.13157	natural
NE85_2_CTGAAGGGTCGCTATGCCGCTGTT	Surface ectoderm	1.47107	-0.15633	-0.0347714	-0.0783028	-0.0707455	-0.112531	-0.242768	-0.148546	-0.163321	-0.567138	1.7471	-0.129919	natural
NE85_2_CTGAGCGTTCGCTATGAGAGGTGG	Epiblast	-0.668914	-0.138247	-0.0351298	-0.069934	-0.0718014	-0.115072	-0.238712	-0.150168	6.64444	1.72262	-0.718573	-0.131325	natural
NE85_2_CTGGAACATCGCTATGGGGAAGGT	Epiblast	-0.712047	-0.163799	-0.0346233	-0.0817595	-0.0703094	-0.111481	5.3544	6.95329	-0.162617	-0.572428	1.16521	-0.129338	natural
NE85_2_CTGGAACATCGCTATGTACAGCCG	Epiblast	-0.683071	-0.146633	-0.0349636	-0.0738152	-0.0713117	-0.113894	-0.240593	-0.149416	-0.164234	1.66193	1.26721	-0.130673	natural
NE85_2_CTGGGTATTCGCTATGCTTCTTCG	Epiblast	1.19952	-0.12711	-0.0353505	-0.0647793	-0.0724517	-0.116638	-0.236214	-0.151166	-0.166073	-0.546438	-0.711268	-0.132191	natural
NE85_2_CTGTCGCATCGCTATGTGGTTTCT	Surface ectoderm	0.754175	-0.199701	-0.0339118	-0.0983759	-0.068213	-0.106435	-0.252495	-0.144657	5.65722	-0.597861	0.983927	-0.126546	natural
NE85_2_CTGTGACCTCGCTATGAAAGTCGG	Epiblast	-0.674223	-0.141392	-0.0350674	-0.0713895	-0.0716178	-0.11463	-0.239418	-0.149886	6.58199	-0.556556	-0.720636	9.13743	natural
NE85_2_CTGTTGTGTCGCTATGAAACGCCT	Epiblast	-0.673338	-0.140868	-0.0350778	-0.0711469	-0.0716484	-0.114704	-0.2393	-0.149933	-0.164777	-0.556185	-0.720292	-0.131121	natural
NE85_2_CTGTTGTGTCGCTATGGCAGGGTA	Epiblast	-0.658518	-0.132089	-0.0352518	-0.0670838	-0.072161	-0.115938	-0.237331	-0.15072	-0.165604	-0.549966	-0.714534	-0.131804	natural
NE85_2_CTGTTTCCTCGCTATGCTAGTAAC	Neuroectoderm	1.51718	-0.149385	-0.034909	-0.0750887	-0.071151	-0.113507	-0.24121	-0.149169	-0.163975	-0.562218	-0.725878	-0.130459	natural
NE85_2_CTGTTTCCTCGCTATGGGGAAGGT	Neuroectoderm	-0.720895	-0.16904	-0.0345195	-0.0841853	-0.0700034	-0.110744	4.06137	6.85859	-0.162123	-0.576141	-0.738769	-0.128931	natural
NE85_2_CTGTTTCCTCGCTATGTAGTCGCA	Epiblast	-0.768673	-0.197343	-0.0339585	-0.0972843	-0.0683508	-0.106766	-0.251966	-0.144869	-0.159458	-0.596191	0.994759	-0.126729	natural
NE85_2_CTTAGGCCTCGCTATGACTAGCCA	Surface ectoderm	-0.924835	-0.289851	-0.032125	-0.140099	-0.0629491	-0.0937638	-0.272714	-0.136574	-0.150744	0.970686	1.14963	-0.119535	natural
NE85_2_CTTAGGCCTCGCTATGATGGATTA	Epiblast	0.793641	-0.192101	-0.0340624	-0.0948586	-0.0686568	-0.107503	3.82224	-0.145339	-0.159951	-0.592478	-0.753894	-0.127137	natural
NE85_2_CTTAGGCCTCGCTATGCAACAAAT	Epiblast	-0.663827	-0.135234	-0.0351895	-0.0685392	-0.0719774	-0.115496	4.4911	-0.150438	-0.165308	-0.552193	-0.716597	-0.13156	natural
NE85_2_CTTAGGCCTCGCTATGCAGACCAT	Epiblast	-0.691255	-0.151482	-0.0348675	-0.076059	-0.0710286	-0.113212	-0.24168	-0.148981	-0.163777	-0.563703	-0.727253	-0.130296	natural
NE85_2_CTTAGGCCTCGCTATGCCATTTGA	Epiblast	-0.741562	-0.813451	-0.0217473	-0.382431	-0.0323753	-0.0201693	-0.390149	-0.089624	-0.101426	0.63034	0.0566968	-0.0788157	natural
NE85_2_CTTAGTGTTCGCTATGACCCATAT	Neuroectoderm	-0.813354	-0.223811	-0.0334339	-0.109534	-0.0668052	-0.103046	-0.257903	-0.142495	-0.156965	-0.614941	-0.774692	-0.124671	natural
NE85_2_CTTAGTGTTCGCTATGCCCGAATG	Epiblast	-0.796543	-0.213852	-0.0336313	-0.104925	-0.0673867	-0.104446	-0.255669	-0.143388	-0.157903	1.27778	0.921558	7.6217	natural
NE85_2_CTTAGTGTTCGCTATGGAGCGGTA	Epiblast	0.884728	-0.17546	-0.0343922	-0.0871568	-0.0696285	-0.109842	-0.247058	-0.146831	-0.161519	-0.58069	-0.74298	-0.128431	natural
NE85_2_CTTAGTGTTCGCTATGGTGGAGCT	Epiblast	-0.864892	-0.254341	-0.0328288	-0.123664	10	-0.0987548	5.22102	-0.139758	-0.154089	-0.636568	-0.794716	-0.122297	natural
NE85_2_CTTAGTGTTCGCTATGTTCGGCCT	Epiblast	-0.749208	-0.185812	-0.034187	-0.0919477	-0.0690241	-0.108387	-0.24938	-0.145903	-0.160544	-0.588023	-0.749769	-0.127626	natural
NE85_2_CTTTATCCTCGCTATGCGACTCCT	Epiblast	0.807543	-0.189481	-0.0341143	-0.0936457	-0.0688098	-0.107871	3.84768	-0.145574	-0.160198	-0.590621	-0.752176	-0.127341	natural
[truncated: 3,492 more rows]

## Sheet: Fig. 2g,h
	UMI_count	gene_count	UMAP_1	UMAP_2	celltype	batch	stage	condition	sample_resource
nextseq_1_PA-01A_S1.ACCATGATTTGGCCGTAGTC	1082	820	1.14994	5.763	Prosencephalon	nextseq_1	Day8	Failed	ETiX
nextseq_1_PA-01A_S1.CGGTAAGGTAGTAACGGTC	310	280	1.16973	-4.75634	Roof plate	nextseq_1	Day8	WT	ETiX
nextseq_1_PA-01A_S1.CAGCAAGTTAACCTGGTCT	348	306	-0.241159	3.35504	Prosencephalon	nextseq_1	Day8	WT	ETiX
nextseq_1_PA-01A_S1.ACTGGACCTCGGTTGCGCG	437	382	3.88762	-2.47435	Hindbrain & Spinal cord	nextseq_1	Day8	Failed	ETiX
nextseq_1_PA-01A_S1.ACTGAATACTGTAGCTCCAT	545	477	0.675087	3.8267	Prosencephalon	nextseq_1	Day8	WT	ETiX
nextseq_1_PA-01A_S1.TTATCCGCTCGGTTATGCC	898	738	-3.25978	1.63621	Mesencephalon & MHB	nextseq_1	E8.75	WT	NE
nextseq_1_PA-01A_S1.ACATGGTAATACTTAACCTT	420	372	1.1397	3.65376	Prosencephalon	nextseq_1	Day8	WT	ETiX
nextseq_1_PA-01A_S1.AGAAGTAAGTTTATTCTGAG	342	279	-0.00168042	-1.5904	Hindbrain & Spinal cord	nextseq_1	Day8	WT	ETiX
nextseq_1_PA-01A_S1.AGTATTAGCTATCGGCTATC	366	307	-3.00893	-2.83236	Hindbrain & Spinal cord	nextseq_1	E8.5	WT	NE
nextseq_1_PA-01A_S1.CGGAACCTTTAACGATCCA	911	687	-3.87308	0.210642	Floor plate	nextseq_1	Day8	WT	ETiX
nextseq_1_PA-01A_S1.GGTCAGTTTAGCTTATCCG	658	533	2.30845	4.08052	Prosencephalon	nextseq_1	Day8	WT	ETiX
nextseq_1_PA-01A_S1.CAGATCAGTAGTAACGGTC	328	294	-0.35318	-0.0243238	Prosencephalon	nextseq_1	Day8	WT	ETiX
nextseq_1_PA-01A_S1.AGCTATCGTGGAGGCCTCC	975	779	2.97698	-3.02504	Hindbrain & Spinal cord	nextseq_1	E8.75	WT	NE
nextseq_1_PA-01A_S1.CAAGCAACTCCTTGGTCCA	860	695	0.574625	3.73468	Prosencephalon	nextseq_1	E8.75	WT	NE
nextseq_1_PA-01A_S1.CAGGACTCTGGCAGACGCC	647	545	-3.0198	2.21296	Mesencephalon & MHB	nextseq_1	E8.5	WT	NE
nextseq_1_PA-01A_S1.ATTACCATCTCCATAAGTCC	380	320	1.65993	-2.83822	Hindbrain & Spinal cord	nextseq_1	Day8	WT	ETiX
nextseq_1_PA-01A_S1.AGCATAACTTGGTAGGTTAG	990	802	-3.27802	1.49518	Mesencephalon & MHB	nextseq_1	Day8	Failed	ETiX
nextseq_1_PA-01A_S1.AGAGTACCTGATCTTACGC	329	291	-0.307576	1.93311	Prosencephalon	nextseq_1	E8.5	WT	NE
nextseq_1_PA-01A_S1.TATTCTCCTTGGCCGTAGTC	715	586	0.65835	-1.29186	Hindbrain & Spinal cord	nextseq_1	Day8	Failed	ETiX
nextseq_1_PA-01A_S1.GGCTTACTTATATTGATAC	544	475	3.47453	-2.57174	Hindbrain & Spinal cord	nextseq_1	E8.75	WT	NE
nextseq_1_PA-01A_S1.ATACTACTCTTTATTATGGT	328	293	1.12739	-1.4462	Hindbrain & Spinal cord	nextseq_1	Day8	Failed	ETiX
nextseq_1_PA-01A_S1.ACATTCGTATCCGATTCCTG	620	531	-2.3268	-0.654916	Floor plate	nextseq_1	Day8	WT	ETiX
nextseq_1_PA-01A_S1.CGCTGCTTTGCTCAGCCGG	569	465	-5.36874	-4.32905	Early neurons	nextseq_1	E9.5	WT	NE
nextseq_1_PA-01A_S1.GATAAGCGTATCGGCTATC	792	618	0.842416	-5.24505	Roof plate	nextseq_1	E8.5	WT	NE
nextseq_1_PA-01A_S1.AGATTCAACTTTAGGACCGG	551	460	-2.07803	1.33944	Mesencephalon & MHB	nextseq_1	Day8	WT	ETiX
nextseq_1_PA-01A_S1.TAAGGTTCATGACCTTGATA	664	557	-1.72615	-3.54706	Hindbrain & Spinal cord	nextseq_1	E9.5	WT	NE
nextseq_1_PA-01A_S1.AAGTACGTTTCTAACTAGAT	624	526	0.0602211	3.75589	Prosencephalon	nextseq_1	Day8	WT	ETiX
nextseq_1_PA-01A_S1.AGTAGCCATCAACCGCTAA	292	259	1.33092	2.58945	Prosencephalon	nextseq_1	Day8	WT	ETiX
nextseq_1_PA-01A_S1.GGTACCATTCAATTACCGT	762	627	0.494432	5.66945	Prosencephalon	nextseq_1	Day8	Pax6neg	ETiX
nextseq_1_PA-01A_S1.AGGCGGAATGTCCTAGAGG	435	378	2.59314	-0.51951	Hindbrain & Spinal cord	nextseq_1	Day8	Failed	ETiX
nextseq_1_PA-01A_S1.ATAACTTCCTAGCCGGTACC	710	584	-4.50088	-1.35832	Floor plate	nextseq_1	Day8	WT	ETiX
nextseq_1_PA-01A_S1.TAAGGTTCATTTAGGACCGG	576	479	2.12845	3.51531	Prosencephalon	nextseq_1	Day8	WT	ETiX
nextseq_1_PA-01A_S1.AAATTCCTCTTAACTCTTAG	510	443	-0.591448	-0.706724	Prosencephalon	nextseq_1	E8	WT	NE
nextseq_1_PA-01A_S1.ACCGGTTCTTAACGATCCA	589	491	-0.517554	3.41714	Prosencephalon	nextseq_1	Day8	WT	ETiX
nextseq_1_PA-01A_S1.CTAACGACTCCGCTGCCAG	739	595	-2.78513	-1.91333	Floor plate	nextseq_1	Day8	WT	ETiX
nextseq_1_PA-01A_S1.ATAAGCGAATACGGAGGCGG	665	549	1.15433	-3.89856	Hindbrain & Spinal cord	nextseq_1	Day8	WT	ETiX
nextseq_1_PA-01A_S1.TAAGAATGGTGTCCTACTTG	369	331	-3.37207	-4.13135	Early neurons	nextseq_1	Day8	Pax6neg	ETiX
nextseq_1_PA-01A_S1.CCTAATGGTTCAACGTAAG	371	314	-1.17158	-3.05102	Hindbrain & Spinal cord	nextseq_1	Day8	Pax6neg	ETiX
nextseq_1_PA-01A_S1.CTGAGCATTGCTCAGCCGG	513	441	3.66154	-1.19113	Hindbrain & Spinal cord	nextseq_1	E9.5	WT	NE
nextseq_1_PA-01A_S1.ACATGGTAATGCTGGAACTT	302	267	1.51189	4.09243	Prosencephalon	nextseq_1	Day8	WT	ETiX
nextseq_1_PA-01A_S1.AGTCGCATTATATGAGCCA	354	321	-0.751869	-4.51164	Hindbrain & Spinal cord	nextseq_1	E8.75	WT	NE
nextseq_1_PA-01A_S1.ATTGAGGAATTAATGAACGA	433	383	5.11081	-0.838284	Hindbrain & Spinal cord	nextseq_1	E9.5	WT	NE
nextseq_1_PA-01A_S1.TCTATCCAATACGCGAGATT	402	341	-1.44019	2.91748	Mesencephalon & MHB	nextseq_1	Day8	Pax6neg	ETiX
nextseq_1_PA-01A_S1.TAAGGTTCATGATCTTACGC	541	459	1.60104	5.28994	Prosencephalon	nextseq_1	E8.5	WT	NE
nextseq_1_PA-01B_S2.AAGGACGATGCCGCAACGA	687	573	0.525399	-3.84746	Hindbrain & Spinal cord	nextseq_1	Day8	Pax6neg	ETiX
nextseq_1_PA-01B_S2.AATTCTAGGTGGTACTGCCT	864	634	-0.425728	3.38929	Prosencephalon	nextseq_1	Day8	Pax6neg	ETiX
nextseq_1_PA-01B_S2.AGTAGCCATTTGCTGGCAT	1462	1084	-0.902096	-5.34989	Hindbrain & Spinal cord	nextseq_1	E8	WT	NE
nextseq_1_PA-01B_S2.ACCTCAATATAACCTGGTCT	306	261	0.133473	1.52081	Prosencephalon	nextseq_1	Day8	WT	ETiX
nextseq_1_PA-01B_S2.GATAAGCGTTAACTCTTAG	907	742	2.67717	1.13865	Prosencephalon	nextseq_1	E8	WT	NE
nextseq_1_PA-01B_S2.ATACCAGTTTGCTCAGCCGG	1015	797	4.18777	-1.88731	Hindbrain & Spinal cord	nextseq_1	E9.5	WT	NE
nextseq_1_PA-01B_S2.CGAATGAGTTAGACTTCTT	379	330	-1.17917	-2.01948	Hindbrain & Spinal cord	nextseq_1	Day8	Failed	ETiX
nextseq_1_PA-01B_S2.ATTGATCGTTACTAGAGAGT	486	411	1.60612	2.01709	Prosencephalon	nextseq_1	E8	WT	NE
nextseq_1_PA-01B_S2.AGTATTAGCTTTCTTCCGGT	624	530	-1.16623	-4.83733	Hindbrain & Spinal cord	nextseq_1	E8	WT	NE
nextseq_1_PA-01B_S2.ATAACTTCCTCGGCGTAACT	347	308	-0.297947	1.18205	Prosencephalon	nextseq_1	Day8	Failed	ETiX
nextseq_1_PA-01B_S2.AAGGATTACTGCCGCAACGA	1116	839	0.861487	-3.09585	Hindbrain & Spinal cord	nextseq_1	Day8	Pax6neg	ETiX
nextseq_1_PA-01B_S2.AGCGTAAGTCAACCGCTAA	443	382	0.883719	-2.73441	Hindbrain & Spinal cord	nextseq_1	Day8	WT	ETiX
nextseq_1_PA-01B_S2.ACCGGTTCTGGTACTGCCT	1212	932	2.04674	4.59187	Prosencephalon	nextseq_1	Day8	Pax6neg	ETiX
nextseq_1_PA-01B_S2.CGAAGACCTTTGCGAGGCA	707	583	1.62362	0.787307	Prosencephalon	nextseq_1	E8	WT	NE
nextseq_1_PA-01B_S2.ATTACCATCTATCCATGACT	573	442	-4.07733	-1.25348	Floor plate	nextseq_1	Day8	WT	ETiX
nextseq_1_PA-01B_S2.ATGGTTGGTGGTACTGCCT	595	503	1.02421	1.41398	Prosencephalon	nextseq_1	Day8	Pax6neg	ETiX
nextseq_1_PA-01B_S2.ACGTCTAGTGCAGGTCCGT	372	320	0.00505806	0.8695	Prosencephalon	nextseq_1	Day8	Pax6neg	ETiX
nextseq_1_PA-01B_S2.TCCTATAAGTCCATAAGTCC	362	306	-2.31604	1.62891	Mesencephalon & MHB	nextseq_1	Day8	WT	ETiX
nextseq_1_PA-01B_S2.CTCGCATGTATGGAATTGG	576	476	1.05138	-4.66306	Roof plate	nextseq_1	E9.5	WT	NE
nextseq_1_PA-01B_S2.TAGGAAGGTAGTAACGGTC	638	534	0.884375	-4.32571	Roof plate	nextseq_1	Day8	WT	ETiX
nextseq_1_PA-01B_S2.GGCTAAGATATATGAGCCA	758	563	-4.24367	0.134031	Floor plate	nextseq_1	E8.75	WT	NE
nextseq_1_PA-01B_S2.TTCTTCGTTTACCTCTATCT	362	298	-0.209995	2.28348	Prosencephalon	nextseq_1	Day8	Failed	ETiX
nextseq_1_PA-01B_S2.TAATACCAGTCTTGCAGTAG	1009	794	2.29275	1.51214	Prosencephalon	nextseq_1	E8	WT	NE
nextseq_1_PA-01B_S2.ATTCAAGCATAGCCGGTACC	560	449	-2.36247	2.80353	Mesencephalon & MHB	nextseq_1	Day8	WT	ETiX
nextseq_1_PA-01B_S2.AACGTAATCTTTGCGAGGCA	599	516	-0.687972	-5.3143	Hindbrain & Spinal cord	nextseq_1	E8	WT	NE
nextseq_1_PA-01B_S2.AGGATAATCTCGGTTATGCC	1050	844	-1.43178	-4.17069	Hindbrain & Spinal cord	nextseq_1	E8.75	WT	NE
nextseq_1_PA-01B_S2.TAATACCAGTAGCTTATCCG	1047	806	1.43349	-4.71183	Roof plate	nextseq_1	Day8	WT	ETiX
nextseq_1_PA-01B_S2.ATGGTAACTTCCTTGGTCCA	646	553	3.63718	-1.18218	Hindbrain & Spinal cord	nextseq_1	E8.75	WT	NE
nextseq_1_PA-01B_S2.AATTCATCGTAGAGCCAAGG	673	542	1.17208	-1.52956	Hindbrain & Spinal cord	nextseq_1	Day8	Pax6neg	ETiX
nextseq_1_PA-01B_S2.TAAGGTTCATTAGACTTCTT	518	446	0.972217	2.51839	Prosencephalon	nextseq_1	Day8	Failed	ETiX
nextseq_1_PA-01B_S2.CCGACCAATGTATCATCGA	480	402	0.165342	1.16571	Prosencephalon	nextseq_1	Day8	WT	ETiX
nextseq_1_PA-01B_S2.CTCGTTGATGGACTACTAC	1151	896	1.07636	4.86578	Prosencephalon	nextseq_1	E8.75	WT	NE
nextseq_1_PA-01B_S2.ACTGGTTATTTAACTGGTTA	595	488	1.85073	-2.08099	Hindbrain & Spinal cord	nextseq_1	E9.5	WT	NE
nextseq_1_PA-01B_S2.ATTAATGCCTGTCCTACTTG	1010	789	0.419007	4.20772	Prosencephalon	nextseq_1	Day8	Pax6neg	ETiX
nextseq_1_PA-01B_S2.GTCTCTACTACGCGAGATT	499	414	-0.81937	-2.29361	Hindbrain & Spinal cord	nextseq_1	Day8	Pax6neg	ETiX
nextseq_1_PA-01B_S2.CTCCATCATGGAGGCCTCC	1274	991	0.433918	-3.45954	Hindbrain & Spinal cord	nextseq_1	E8.75	WT	NE
nextseq_1_PA-01B_S2.CTCCATCATAACCTGGTCT	358	301	1.62313	3.10552	Prosencephalon	nextseq_1	Day8	WT	ETiX
nextseq_1_PA-01B_S2.AAACCATAGTGTCCTACTTG	600	506	-0.415002	5.20961	Prosencephalon	nextseq_1	Day8	Pax6neg	ETiX
nextseq_1_PA-01B_S2.GCTCTTAGTAGCTTATCCG	435	361	-0.0844226	-4.02765	Hindbrain & Spinal cord	nextseq_1	Day8	WT	ETiX
nextseq_1_PA-01B_S2.ATCAGTCATTCGCCTAATGC	637	517	0.402409	4.73453	Prosencephalon	nextseq_1	Day8	Failed	ETiX
nextseq_1_PA-01B_S2.ACAGGTATTTTTGCTGGCAT	638	527	-0.607497	-4.85935	Hindbrain & Spinal cord	nextseq_1	E8	WT	NE
nextseq_1_PA-01B_S2.AGAACTCCTGACCTTGATA	500	420	-2.94425	-2.74788	Hindbrain & Spinal cord	nextseq_1	E9.5	WT	NE
nextseq_1_PA-01B_S2.AATTCATCGTTTAGGACCGG	553	468	-1.77634	-2.79351	Hindbrain & Spinal cord	nextseq_1	Day8	WT	ETiX
nextseq_1_PA-01B_S2.CTCGTTGATGGAGGATAGC	501	418	-1.70341	-2.84778	Hindbrain & Spinal cord	nextseq_1	Day8	Pax6neg	ETiX
nextseq_1_PA-01B_S2.AAGACCTTATCCATCGCGAA	2004	1429	0.35895	4.58062	Prosencephalon	nextseq_1	Day8	WT	ETiX
nextseq_1_PA-01B_S2.ACTTACTCATCTTGCAGTAG	555	455	-2.68789	-1.99809	Hindbrain & Spinal cord	nextseq_1	E8	WT	NE
nextseq_1_PA-01B_S2.CATACCGCTTTATTCATTC	514	421	-1.53239	2.86423	Mesencephalon & MHB	nextseq_1	E9.5	WT	NE
nextseq_1_PA-01B_S2.ATCAATACGTCAGGAGGAGA	884	680	-2.80051	-2.84456	Hindbrain & Spinal cord	nextseq_1	E9.5	WT	NE
nextseq_1_PA-01B_S2.ATATCCTACTTTCATAGGAC	418	364	-2.38136	-0.480467	Floor plate	nextseq_1	Day8	Failed	ETiX
nextseq_1_PA-01B_S2.AGAGATGAATCGGTTATGCC	909	720	2.06334	-2.07353	Hindbrain & Spinal cord	nextseq_1	E8.75	WT	NE
nextseq_1_PA-01B_S2.AGAGATGAATTGGCCGGCCT	298	269	0.812163	-0.280401	Prosencephalon	nextseq_1	Day8	WT	ETiX
nextseq_1_PA-01B_S2.GCGTACTTTGGACTACTAC	732	624	0.485511	4.25676	Prosencephalon	nextseq_1	E8.75	WT	NE
nextseq_1_PA-01B_S2.TTCTTCGTTTGTCCTAGAGG	316	286	0.656648	0.614879	Prosencephalon	nextseq_1	Day8	Failed	ETiX
nextseq_1_PA-01B_S2.AAACCATAGTGTATCATCGA	462	378	0.171965	1.17511	Prosencephalon	nextseq_1	Day8	WT	ETiX
nextseq_1_PA-01B_S2.ATAAGCGAATTTATTCTGAG	657	549	-1.74139	-2.92505	Hindbrain & Spinal cord	nextseq_1	Day8	WT	ETiX
nextseq_1_PA-01B_S2.AAGTATTGGTGGTAGGTTAG	633	515	0.735688	0.58217	Hindbrain & Spinal cord	nextseq_1	Day8	Failed	ETiX
nextseq_1_PA-01B_S2.ATTCAAGCATCCGATTCCTG	1475	1064	-0.794699	5.57619	Prosencephalon	nextseq_1	Day8	WT	ETiX
nextseq_1_PA-01B_S2.AAACTCCAATAACCTGGTCT	426	363	1.39031	3.53121	Prosencephalon	nextseq_1	Day8	WT	ETiX
nextseq_1_PA-01B_S2.CAGATCAGTATCATATTAG	1179	881	1.88775	4.56493	Prosencephalon	nextseq_1	Day8	WT	ETiX
nextseq_1_PA-01B_S2.GGTCAGTTTTGGTCAGCCA	762	586	-3.34487	-2.17521	Floor plate	nextseq_1	E9.5	WT	NE
nextseq_1_PA-01B_S2.ATTCCTAGATCCATAAGTCC	718	557	2.9207	-3.48044	Hindbrain & Spinal cord	nextseq_1	Day8	WT	ETiX
nextseq_1_PA-01B_S2.TCCTAACTTTATTCAGGTAC	527	433	4.1621	0.608124	Hindbrain & Spinal cord	nextseq_1	Day8	Failed	ETiX
nextseq_1_PA-01B_S2.TTCTTCGTTTCCTTGGTCCA	365	322	2.68646	-0.543085	Hindbrain & Spinal cord	nextseq_1	E8.75	WT	NE
nextseq_1_PA-01B_S2.ACGCTTATATGCCGCAACGA	919	705	5.10825	-0.25044	Hindbrain & Spinal cord	nextseq_1	Day8	Pax6neg	ETiX
nextseq_1_PA-01B_S2.AAGCAGTATTGTCCTAGAGG	613	501	-0.235879	-4.77712	Hindbrain & Spinal cord	nextseq_1	Day8	Failed	ETiX
nextseq_1_PA-01B_S2.TTATCCGCTTAACTGGTTA	305	277	0.294498	-0.935063	Hindbrain & Spinal cord	nextseq_1	E9.5	WT	NE
nextseq_1_PA-01B_S2.TAGAACCAATGGTACTGCCT	827	637	0.3527	-3.43397	Hindbrain & Spinal cord	nextseq_1	Day8	Pax6neg	ETiX
nextseq_1_PA-01B_S2.TAGATGACTTGCTCAGCCGG	1001	812	0.0846582	-3.50215	Hindbrain & Spinal cord	nextseq_1	E9.5	WT	NE
nextseq_1_PA-01B_S2.TGGTTGAATTTAATGAACGA	899	729	4.12312	0.759453	Hindbrain & Spinal cord	nextseq_1	E9.5	WT	NE
nextseq_1_PA-01B_S2.ACAACCTATTATCGGCTATC	809	646	-0.00425995	-3.35871	Hindbrain & Spinal cord	nextseq_1	E8.5	WT	NE
nextseq_1_PA-01B_S2.TATCTCGATTAGTAACGGTC	460	370	1.91887	-0.17428	Hindbrain & Spinal cord	nextseq_1	Day8	WT	ETiX
nextseq_1_PA-01B_S2.ATCAATACGTGGAGGCCTCC	1360	1027	2.72367	-1.81231	Hindbrain & Spinal cord	nextseq_1	E8.75	WT	NE
nextseq_1_PA-01B_S2.ATGCTTCCTGGACTACTAC	474	408	-2.04977	2.82858	Mesencephalon & MHB	nextseq_1	E8.75	WT	NE
nextseq_1_PA-01B_S2.TGTCCTTATTACGCGAGATT	555	463	0.904772	-3.9799	Hindbrain & Spinal cord	nextseq_1	Day8	Pax6neg	ETiX
nextseq_1_PA-01C_S3.CCTAATGGTCGCCTAATGC	1125	867	-1.28706	2.68622	Prosencephalon	nextseq_1	Day8	Failed	ETiX
nextseq_1_PA-01C_S3.ACTGGTTATTGAGCATCATT	1028	767	-4.49552	-1.82802	Floor plate	nextseq_1	E9.5	WT	NE
nextseq_1_PA-01C_S3.CTGCCTTATCGGTTATGCC	427	374	-0.0544582	0.377287	Prosencephalon	nextseq_1	E8.75	WT	NE
nextseq_1_PA-01C_S3.ACGTCTAGTGCTCAGCCGG	1456	1117	-0.383821	-3.58593	Hindbrain & Spinal cord	nextseq_1	E9.5	WT	NE
nextseq_1_PA-01C_S3.ATGGTTGGTCCTTGGTCCA	1251	967	-2.00996	-4.09766	Hindbrain & Spinal cord	nextseq_1	E8.75	WT	NE
nextseq_1_PA-01C_S3.AGTTAACCATGGACTACTAC	571	495	-0.363758	-2.75813	Hindbrain & Spinal cord	nextseq_1	E8.75	WT	NE
nextseq_1_PA-01C_S3.TAGAACCAATCGGTTATGCC	1165	926	2.23598	-2.15882	Hindbrain & Spinal cord	nextseq_1	E8.75	WT	NE
nextseq_1_PA-01C_S3.TTGACTCAATGTCCTACTTG	634	522	-2.93565	1.63539	Mesencephalon & MHB	nextseq_1	Day8	Pax6neg	ETiX
nextseq_1_PA-01C_S3.TCGAGAAGTACTTGCTAGA	711	568	-0.38395	5.32117	Prosencephalon	nextseq_1	Day8	WT	ETiX
nextseq_1_PA-01C_S3.AAACTCCAATGCTCAGCCGG	1440	1078	-1.95643	-3.75397	Hindbrain & Spinal cord	nextseq_1	E9.5	WT	NE
nextseq_1_PA-01C_S3.ATCTGATGATGCTGGAACTT	1542	1162	-3.5208	0.748333	Floor plate	nextseq_1	Day8	WT	ETiX
nextseq_1_PA-01C_S3.TGAATCTGATTAGACTTCTT	638	531	-2.0028	-3.53119	Hindbrain & Spinal cord	nextseq_1	Day8	Failed	ETiX
nextseq_1_PA-01C_S3.AAGGCTACTGGACTACTAC	657	515	-4.17039	-0.177934	Floor plate	nextseq_1	E8.75	WT	NE
nextseq_1_PA-01C_S3.TCCTAACTTTAGAGCCAAGG	566	460	3.62884	1.10568	Mesencephalon & MHB	nextseq_1	Day8	Pax6neg	ETiX
nextseq_1_PA-01C_S3.ATGGACTATTTCAACGTAAG	454	391	-1.51636	-2.59772	Hindbrain & Spinal cord	nextseq_1	Day8	Pax6neg	ETiX
nextseq_1_PA-01C_S3.CGATTCGCTCTTGCAGTAG	1409	1076	-0.862848	-5.41465	Hindbrain & Spinal cord	nextseq_1	E8	WT	NE
nextseq_1_PA-01C_S3.GATAAGCGTATCCATGACT	394	347	0.0395627	2.1525	Prosencephalon	nextseq_1	Day8	WT	ETiX
nextseq_1_PA-01C_S3.TGAATCTGATTGGTCAGCCA	532	454	1.1327	3.23323	Prosencephalon	nextseq_1	E9.5	WT	NE
nextseq_1_PA-01C_S3.TAACGACTTTACGCGAGATT	544	463	-2.12746	0.882671	Mesencephalon & MHB	nextseq_1	Day8	Pax6neg	ETiX
nextseq_1_PA-01C_S3.ATATGGATCTAGTAACGGTC	734	611	-0.783866	-3.71438	Hindbrain & Spinal cord	nextseq_1	Day8	WT	ETiX
nextseq_1_PA-01C_S3.TATCTCGATTGTCCTTAAGA	1059	844	3.09473	-3.30486	Hindbrain & Spinal cord	nextseq_1	E8.75	WT	NE
nextseq_1_PA-01C_S3.ACAATGCTATCTTGCAGTAG	1947	1390	2.54577	1.11419	Prosencephalon	nextseq_1	E8	WT	NE
nextseq_1_PA-01C_S3.CAAGGCGTTTAACTGGTTA	591	497	-2.01101	2.61505	Mesencephalon & MHB	nextseq_1	E9.5	WT	NE
nextseq_1_PA-01C_S3.AATACCGAATCCATCGCGAA	517	429	0.236928	-1.05723	Hindbrain & Spinal cord	nextseq_1	Day8	WT	ETiX
nextseq_1_PA-01C_S3.GGCTAAGATGACCTTGATA	758	610	1.67908	-4.55038	Roof plate	nextseq_1	E9.5	WT	NE
nextseq_1_PA-01C_S3.ATAACTTCCTTTGCTGGCAT	352	310	0.576554	0.239896	Prosencephalon	nextseq_1	E8	WT	NE
nextseq_1_PA-01C_S3.TACTTGCGTTTAGGACCGG	1417	1021	0.383913	-3.27884	Hindbrain & Spinal cord	nextseq_1	Day8	WT	ETiX
nextseq_1_PA-01C_S3.ACGTTGCTTAACCATTGGA	468	400	-4.38324	-1.41085	Floor plate	nextseq_1	E9.5	WT	NE
nextseq_1_PA-01C_S3.ATATGGATCTGCCGCAACGA	550	455	2.03433	-1.61746	Hindbrain & Spinal cord	nextseq_1	Day8	Pax6neg	ETiX
nextseq_1_PA-01C_S3.ATACTACTCTAGTAACGGTC	1248	973	-1.78803	-3.4906	Hindbrain & Spinal cord	nextseq_1	Day8	WT	ETiX
nextseq_1_PA-01C_S3.AGATCGGATCATCAGAATG	584	484	-2.70444	-1.11504	Floor plate	nextseq_1	Day8	WT	ETiX
nextseq_1_PA-01C_S3.ATGCTTCCTTAATGAACGA	1016	838	0.50567	5.40045	Prosencephalon	nextseq_1	E9.5	WT	NE
nextseq_1_PA-01C_S3.ACCTCAATATGGCAGACGCC	679	567	-2.5067	3.90962	Mesencephalon & MHB	nextseq_1	E8.5	WT	NE
nextseq_1_PA-01C_S3.CTCGTTGATAACCTGGTCT	723	556	0.337951	-1.13383	Hindbrain & Spinal cord	nextseq_1	Day8	WT	ETiX
nextseq_1_PA-01C_S3.CGGAACCTTTTGCGAGGCA	378	333	-0.635225	-4.6031	Hindbrain & Spinal cord	nextseq_1	E8	WT	NE
nextseq_1_PA-01C_S3.TATAAGAGGTGTAGCTCCAT	539	454	-1.54695	-2.75868	Hindbrain & Spinal cord	nextseq_1	Day8	WT	ETiX
nextseq_1_PA-01C_S3.AACTGGCATTGGTCAGCCA	591	473	2.14727	-2.96538	Hindbrain & Spinal cord	nextseq_1	E9.5	WT	NE
nextseq_1_PA-01C_S3.ATAATCCTGTTGGCCGGCCT	432	389	1.27321	1.80366	Prosencephalon	nextseq_1	Day8	WT	ETiX
nextseq_1_PA-01C_S3.TGTCCTTATTCCATCGCGAA	591	494	-0.19256	2.96202	Prosencephalon	nextseq_1	Day8	WT	ETiX
nextseq_1_PA-01C_S3.CTCGCATGTTTCATAGGAC	430	386	0.425484	3.10329	Prosencephalon	nextseq_1	Day8	Failed	ETiX
nextseq_1_PA-01C_S3.CTACCTGGTCCATCGCGAA	551	470	2.91551	-2.72278	Hindbrain & Spinal cord	nextseq_1	Day8	WT	ETiX
nextseq_1_PA-01C_S3.TTCGTTCCTGACCTTGATA	561	405	-4.90642	-5.24276	Early neurons	nextseq_1	E9.5	WT	NE
nextseq_1_PA-01C_S3.CAGTATCCTTTAGGACCGG	1623	1174	1.8333	4.57146	Prosencephalon	nextseq_1	Day8	WT	ETiX
nextseq_1_PA-01C_S3.CGTTGATCTACCGGAATTA	1003	773	-4.09007	-1.22949	Floor plate	nextseq_1	E9.5	WT	NE
nextseq_1_PA-01C_S3.CTCGCATGTCGGTTGCGCG	598	519	-2.43011	2.62093	Mesencephalon & MHB	nextseq_1	Day8	Failed	ETiX
nextseq_1_PA-01C_S3.ACGTTGCTTAAGACCGTTG	1988	1388	-0.570598	3.54377	Prosencephalon	nextseq_1	E8.5	WT	NE
nextseq_1_PA-01C_S3.CGGAACCTTAGCCGGTACC	787	625	-3.71954	-2.49442	Floor plate	nextseq_1	Day8	WT	ETiX
nextseq_1_PA-01C_S3.AAGTTCTTGTTTGCGAGGCA	753	651	2.0352	-0.16304	Hindbrain & Spinal cord	nextseq_1	E8	WT	NE
nextseq_1_PA-01C_S3.AACCTCATTTAATTAAGACT	668	543	-0.267329	5.54506	Prosencephalon	nextseq_1	Day8	WT	ETiX
nextseq_1_PA-01C_S3.CAAGCAACTTTCTTCCGGT	721	606	0.0608569	-5.03342	Hindbrain & Spinal cord	nextseq_1	E8	WT	NE
nextseq_1_PA-01C_S3.AGCGTAAGTCCGCTGCCAG	392	337	1.62923	5.23875	Prosencephalon	nextseq_1	Day8	WT	ETiX
nextseq_1_PA-01C_S3.CAAGCAACTCATTCGACGG	596	510	1.7049	2.68286	Prosencephalon	nextseq_1	E9.5	WT	NE
nextseq_1_PA-01C_S3.ATTCAAGCATCAAGGAGGTC	319	292	-2.10867	3.48008	Mesencephalon & MHB	nextseq_1	E9.5	WT	NE
nextseq_1_PA-01C_S3.CCTGCAGTTCGGTCAAGAA	418	357	1.73675	2.58693	Prosencephalon	nextseq_1	Day8	Failed	ETiX
nextseq_1_PA-01C_S3.AGTTAACCATACTTGCTAGA	360	309	-3.80882	0.56464	Floor plate	nextseq_1	Day8	WT	ETiX
nextseq_1_PA-01C_S3.AAGGATATGTACCTGGCCAA	370	328	-0.0404105	3.71088	Prosencephalon	nextseq_1	Day8	WT	ETiX
nextseq_1_PA-01C_S3.ACAGGTATTTGTCCTACTTG	387	338	-1.78155	1.75025	Mesencephalon & MHB	nextseq_1	Day8	Pax6neg	ETiX
nextseq_1_PA-01C_S3.TAATCAGCTTTAGACTTCTT	325	287	1.87769	-0.315013	Hindbrain & Spinal cord	nextseq_1	Day8	Failed	ETiX
nextseq_1_PA-01C_S3.TGAATCTGATTAACGATCCA	675	578	2.55795	-0.700446	Hindbrain & Spinal cord	nextseq_1	Day8	WT	ETiX
nextseq_1_PA-01C_S3.TTGACTCAATCATCCGACTA	725	587	1.63139	-4.77953	Roof plate	nextseq_1	Day8	Pax6neg	ETiX
nextseq_1_PA-01C_S3.AACGATCATTCAGGAGGAGA	418	369	-0.477645	-1.6988	Hindbrain & Spinal cord	nextseq_1	E9.5	WT	NE
nextseq_1_PA-01C_S3.ATCTGATGATCCATCGCGAA	1691	1245	0.226808	3.71971	Prosencephalon	nextseq_1	Day8	WT	ETiX
nextseq_1_PA-01C_S3.CTACCTGGTTGGTCAGCCA	307	273	-0.183176	1.77403	Prosencephalon	nextseq_1	E9.5	WT	NE
nextseq_1_PA-01C_S3.TGCAAGGTTAACCTGGTCT	617	513	0.0878501	4.46661	Prosencephalon	nextseq_1	Day8	WT	ETiX
nextseq_1_PA-01C_S3.ATAAGCGAATTTATTCATTC	385	343	-1.93774	2.60515	Mesencephalon & MHB	nextseq_1	E9.5	WT	NE
nextseq_1_PA-01C_S3.AACGTAATCTATATGAGCCA	1462	1061	0.164484	4.03663	Prosencephalon	nextseq_1	E8.75	WT	NE
nextseq_1_PA-01C_S3.GCGTACTTTAGCTTATCCG	896	736	2.05284	3.05095	Prosencephalon	nextseq_1	Day8	WT	ETiX
nextseq_1_PA-01C_S3.AGTAGCCATTAACTGGTTA	310	269	-0.546731	-0.881042	Prosencephalon	nextseq_1	E9.5	WT	NE
nextseq_1_PA-01D_S4.GAGGAACTTAATACCATCC	843	691	1.88341	0.186573	Hindbrain & Spinal cord	nextseq_1	Day8	Failed	ETiX
nextseq_1_PA-01D_S4.AACGCGTCTGATCTTACGC	426	361	-1.62481	-3.53709	Hindbrain & Spinal cord	nextseq_1	E8.5	WT	NE
nextseq_1_PA-01D_S4.TATTCTCCTTACTTGCTAGA	1629	1140	-0.0991543	-3.3936	Hindbrain & Spinal cord	nextseq_1	Day8	WT	ETiX
nextseq_1_PA-01D_S4.CGTACCTATGGTACTGCCT	307	275	4.01406	-1.746	Hindbrain & Spinal cord	nextseq_1	Day8	Pax6neg	ETiX
nextseq_1_PA-01D_S4.AAGCAGTATTAAGACCGTTG	459	377	-1.16834	-2.55184	Hindbrain & Spinal cord	nextseq_1	E8.5	WT	NE
nextseq_1_PA-01D_S4.ATCTTCAGATGGAGGCCTCC	398	334	3.9771	0.961891	Hindbrain & Spinal cord	nextseq_1	E8.75	WT	NE
nextseq_1_PA-01D_S4.CGCTGCTTTTTAGGACCGG	850	673	-0.951615	-3.27569	Hindbrain & Spinal cord	nextseq_1	Day8	WT	ETiX
nextseq_1_PA-01D_S4.ACAGGTATTTACCTCTATCT	468	402	1.53267	3.60445	Prosencephalon	nextseq_1	Day8	Failed	ETiX
nextseq_1_PA-01D_S4.TTCTCATTGTTGGCCATGCA	291	247	0.170328	1.89957	Prosencephalon	nextseq_1	Day8	Failed	ETiX
nextseq_1_PA-01D_S4.ACCTCAATATACTAGAGAGT	518	447	-0.30035	-4.83178	Hindbrain & Spinal cord	nextseq_1	E8	WT	NE
nextseq_1_PA-01D_S4.AATCCAGTATGGACTACTAC	2141	1366	-4.2901	-0.254838	Floor plate	nextseq_1	E8.75	WT	NE
nextseq_1_PA-01D_S4.ATCAGTCATTTTATAGCAGA	345	279	3.97742	-2.17687	Hindbrain & Spinal cord	nextseq_1	Day8	Pax6neg	ETiX
nextseq_1_PA-01D_S4.AAGGACGATGTCCTTAAGA	310	284	1.15742	1.99579	Prosencephalon	nextseq_1	E8.75	WT	NE
nextseq_1_PA-01D_S4.TATCTCGATTGACCTTGATA	1000	780	2.7737	-1.88414	Hindbrain & Spinal cord	nextseq_1	E9.5	WT	NE
nextseq_1_PA-01D_S4.CTGCCTTATCGTCGCAGCC	576	476	1.10407	5.77759	Prosencephalon	nextseq_1	E8.75	WT	NE
nextseq_1_PA-01D_S4.TATCTCGATTGGAGGCCTCC	758	640	0.449479	-0.157626	Prosencephalon	nextseq_1	E8.75	WT	NE
nextseq_1_PA-01D_S4.GCGTACTTTGTAGCTCCAT	940	718	1.03664	-5.13237	Roof plate	nextseq_1	Day8	WT	ETiX
nextseq_1_PA-01D_S4.ATGGTTGGTCAATTACCGT	452	383	-0.135955	3.88523	Prosencephalon	nextseq_1	Day8	Pax6neg	ETiX
nextseq_1_PA-01D_S4.CTTCGACTTGATACGGAAC	515	446	3.36767	-1.03905	Hindbrain & Spinal cord	nextseq_1	E8.5	WT	NE
nextseq_1_PA-01D_S4.CAAGCAACTGCTCAGCCGG	319	277	-0.427935	-1.48212	Hindbrain & Spinal cord	nextseq_1	E9.5	WT	NE
nextseq_1_PA-01D_S4.ACCGGTTCTTTCTTCCGGT	419	368	-1.96026	-1.2315	Hindbrain & Spinal cord	nextseq_1	E8	WT	NE
nextseq_1_PA-01D_S4.ATTGATCGTTGGTACTGCCT	678	550	0.159885	-3.17867	Hindbrain & Spinal cord	nextseq_1	Day8	Pax6neg	ETiX
nextseq_1_PA-01D_S4.CTAACGACTAGTAACGGTC	1257	979	0.64702	-3.18067	Hindbrain & Spinal cord	nextseq_1	Day8	WT	ETiX
nextseq_1_PA-01D_S4.AGCGTAAGTGGCCGTAGTC	699	569	-0.467204	3.55792	Prosencephalon	nextseq_1	Day8	Failed	ETiX
nextseq_1_PA-01D_S4.GCTCTTAGTACCGGAATTA	1063	826	-3.39078	3.40547	Mesencephalon & MHB	nextseq_1	E9.5	WT	NE
nextseq_1_PA-01D_S4.AAGGATATGTGCTAACTTGC	300	262	-1.4414	-0.60787	Floor plate	nextseq_1	Day8	Failed	ETiX
nextseq_1_PA-01D_S4.AGCTATCGTCCGATTCCTG	714	568	-3.19046	-0.820063	Floor plate	nextseq_1	Day8	WT	ETiX
nextseq_1_PA-01D_S4.GGCTAAGATTAACTGGTTA	427	336	-4.54029	-1.04081	Floor plate	nextseq_1	E9.5	WT	NE
nextseq_1_PA-01D_S4.ATACCAGTTTACGTCATATA	338	294	0.639752	2.26111	Prosencephalon	nextseq_1	Day8	Pax6neg	ETiX
nextseq_1_PA-01D_S4.ATTAGTCTGTCCAGTCCTCT	1227	949	-1.04122	-5.27182	Hindbrain & Spinal cord	nextseq_1	E8	WT	NE
nextseq_1_PA-01D_S4.ACATGGTAATCTTGCAGTAG	624	538	2.28133	1.81509	Prosencephalon	nextseq_1	E8	WT	NE
nextseq_1_PA-01D_S4.AATTCTAGGTTGGCCATGCA	291	255	1.15796	3.18045	Prosencephalon	nextseq_1	Day8	Failed	ETiX
nextseq_1_PA-01D_S4.CATCAACGTGGTACCGGCA	450	384	1.06338	-2.09062	Hindbrain & Spinal cord	nextseq_1	E9.5	WT	NE
nextseq_1_PA-01D_S4.AAATCGTTCTGAGCATCATT	1426	1080	1.04376	-3.31695	Hindbrain & Spinal cord	nextseq_1	E9.5	WT	NE
nextseq_1_PA-01D_S4.GATACGTCTAGCTTATCCG	632	504	0.607709	3.70286	Prosencephalon	nextseq_1	Day8	WT	ETiX
nextseq_1_PA-01D_S4.CAACTCTCTCCGCTGCCAG	1888	1312	-4.00137	-1.69819	Floor plate	nextseq_1	Day8	WT	ETiX
nextseq_1_PA-01D_S4.ACATTCGTATCATCTCTGCA	355	311	-1.46709	-1.39434	Hindbrain & Spinal cord	nextseq_1	Day8	WT	ETiX
nextseq_1_PA-01D_S4.TCCTAACTTTCATCCGACTA	323	278	-1.61424	3.50342	Mesencephalon & MHB	nextseq_1	Day8	Pax6neg	ETiX
nextseq_1_PA-01D_S4.TTCTTCGTTTCATTCGACGG	1372	1026	2.17207	-2.46426	Hindbrain & Spinal cord	nextseq_1	E9.5	WT	NE
nextseq_1_PA-01D_S4.ATATCTGGATAGCTTATCCG	407	335	-1.36539	0.188671	Floor plate	nextseq_1	Day8	WT	ETiX
nextseq_1_PA-01D_S4.CGGAACCTTCGTCGCAGCC	936	762	0.495229	5.29124	Prosencephalon	nextseq_1	E8.75	WT	NE
nextseq_1_PA-01D_S4.CAGATCAGTTTACTTGGAA	437	377	0.505769	4.27041	Prosencephalon	nextseq_1	Day8	Failed	ETiX
nextseq_1_PA-01D_S4.AGATTCAACTCAGGAGGAGA	1093	858	-2.92263	3.73629	Mesencephalon & MHB	nextseq_1	E9.5	WT	NE
nextseq_1_PA-01D_S4.TAGGAAGGTTAACTCTTAG	640	530	-0.936745	-5.22792	Hindbrain & Spinal cord	nextseq_1	E8	WT	NE
nextseq_1_PA-01D_S4.CGTCTTCCTCCGCAAGTTC	354	309	-2.28799	2.01388	Mesencephalon & MHB	nextseq_1	Day8	Failed	ETiX
nextseq_1_PA-01D_S4.ATAGTTGACTTGGTCAGCCA	310	269	-3.55923	-4.32977	Early neurons	nextseq_1	E9.5	WT	NE
nextseq_1_PA-01D_S4.TGCTGGATTATCATATTAG	791	640	-1.33941	2.98043	Prosencephalon	nextseq_1	Day8	WT	ETiX
nextseq_1_PA-01D_S4.ACAATGCTATGTCCTTAAGA	1127	878	-1.23411	-3.902	Hindbrain & Spinal cord	nextseq_1	E8.75	WT	NE
nextseq_1_PA-01D_S4.GCTCTTAGTACTTGCTAGA	400	349	-2.41064	-2.87442	Hindbrain & Spinal cord	nextseq_1	Day8	WT	ETiX
nextseq_1_PA-01D_S4.TTCTCATTGTTAACTCTTAG	945	756	2.49873	-0.125581	Hindbrain & Spinal cord	nextseq_1	E8	WT	NE
nextseq_1_PA-01D_S4.CCGTCGATTGCTCAGCCGG	889	699	-3.24326	3.6693	Mesencephalon & MHB	nextseq_1	E9.5	WT	NE
nextseq_1_PA-01D_S4.AACTAGTTGTGATACGGAAC	378	314	3.53585	-2.90259	Hindbrain & Spinal cord	nextseq_1	E8.5	WT	NE
nextseq_1_PA-01D_S4.ATATCCTACTGGCAGACGCC	1302	938	3.26983	-0.940971	Hindbrain & Spinal cord	nextseq_1	E8.5	WT	NE
nextseq_1_PA-01D_S4.AGATTGGTTTTCGCTAAGCA	362	312	-0.803943	-3.62801	Hindbrain & Spinal cord	nextseq_1	Day8	WT	ETiX
nextseq_1_PA-01D_S4.AATTCATCGTAGTAACGGTC	604	528	1.29745	0.835657	Prosencephalon	nextseq_1	Day8	WT	ETiX
nextseq_1_PA-01D_S4.ATATGGATCTACGCGAGATT	1056	812	1.45715	-3.68922	Hindbrain & Spinal cord	nextseq_1	Day8	Pax6neg	ETiX
nextseq_1_PA-01D_S4.AGAGTACCTGGCCGTAGTC	764	632	-2.9825	1.38655	Mesencephalon & MHB	nextseq_1	Day8	Failed	ETiX
nextseq_1_PA-01D_S4.AGGATAATCTTAGATCTACT	375	329	0.712817	-3.83209	Hindbrain & Spinal cord	nextseq_1	Day8	WT	ETiX
nextseq_1_PA-01D_S4.CTCGTTGATGCCGCAACGA	769	640	1.10373	5.66942	Prosencephalon	nextseq_1	Day8	Pax6neg	ETiX
nextseq_1_PA-01D_S4.ATCTGATGATAAGACCGTTG	743	587	2.01555	3.97363	Prosencephalon	nextseq_1	E8.5	WT	NE
nextseq_1_PA-01D_S4.AACGAGCGTTAACTCTTAG	670	561	-0.515395	-5.0786	Hindbrain & Spinal cord	nextseq_1	E8	WT	NE
nextseq_1_PA-01D_S4.ATCTGATGATACGCGAGATT	421	374	0.482496	0.681831	Prosencephalon	nextseq_1	Day8	Pax6neg	ETiX
nextseq_1_PA-01D_S4.TAAGGTTCATCCTTGGTCCA	539	462	-2.39031	1.02167	Mesencephalon & MHB	nextseq_1	E8.75	WT	NE
nextseq_1_PA-01D_S4.AATCCAGTATCCTTGGTCCA	837	688	3.8894	-2.74571	Hindbrain & Spinal cord	nextseq_1	E8.75	WT	NE
nextseq_1_PA-01D_S4.CGGAACCTTCGAACGCCGG	1094	802	1.9212	-2.51925	Hindbrain & Spinal cord	nextseq_1	E9.5	WT	NE
nextseq_1_PA-01D_S4.AGATTGGTTTGTCCTACTTG	1178	898	0.658478	-3.19437	Hindbrain & Spinal cord	nextseq_1	Day8	Pax6neg	ETiX
nextseq_1_PA-01D_S4.TTATCCGCTGTTCGTCAGA	890	701	3.21235	-3.14592	Hindbrain & Spinal cord	nextseq_1	Day8	Pax6neg	ETiX
nextseq_1_PA-01D_S4.ACGTCTAGTCCTTGGTCCA	416	370	0.26004	0.142536	Prosencephalon	nextseq_1	E8.75	WT	NE
nextseq_1_PA-01D_S4.GCTCTTAGTGACCTTGATA	431	371	1.30461	-1.46539	Prosencephalon	nextseq_1	E9.5	WT	NE
nextseq_1_PA-01D_S4.AACTTGGATTCAGGAGGAGA	770	621	3.86159	-2.71765	Hindbrain & Spinal cord	nextseq_1	E9.5	WT	NE
nextseq_1_PA-01D_S4.CTGCCTTATCCTTGGTCCA	440	389	4.08799	-1.9893	Hindbrain & Spinal cord	nextseq_1	E8.75	WT	NE
nextseq_1_PA-01D_S4.CAAGCAACTAGCCGGTACC	606	502	-0.0443082	1.66068	Prosencephalon	nextseq_1	Day8	WT	ETiX
nextseq_1_PA-01D_S4.AGATTGGTTTATATGAGCCA	899	744	-3.14445	2.82178	Mesencephalon & MHB	nextseq_1	E8.75	WT	NE
nextseq_1_PA-01D_S4.AAACCATAGTATCATATTAG	358	306	1.60162	-1.27203	Hindbrain & Spinal cord	nextseq_1	Day8	WT	ETiX
nextseq_1_PA-01D_S4.ACATGGTAATAGCCGGTACC	363	308	-2.95078	-2.87066	Hindbrain & Spinal cord	nextseq_1	Day8	WT	ETiX
nextseq_1_PA-01D_S4.AACGAGCGTCCTTGGTCCA	430	384	1.25747	2.48118	Prosencephalon	nextseq_1	E8.75	WT	NE
nextseq_1_PA-01D_S4.CTGATAGGTGGACTACTAC	942	744	-4.83254	-5.11052	Early neurons	nextseq_1	E8.75	WT	NE
nextseq_1_PA-01D_S4.ACTGGACCTATCCATGACT	465	387	-2.08578	2.89046	Mesencephalon & MHB	nextseq_1	Day8	WT	ETiX
nextseq_1_PA-01D_S4.TGGATTCTATGGTAGGTTAG	431	363	-0.765972	2.72551	Prosencephalon	nextseq_1	Day8	Failed	ETiX
nextseq_1_PA-01D_S4.TTCGTTCCTATATTGATAC	1489	1137	1.04256	-3.01407	Hindbrain & Spinal cord	nextseq_1	E8.75	WT	NE
nextseq_1_PA-01D_S4.AAATCGTTCTACGCGAGATT	321	280	-1.50619	-2.29954	Hindbrain & Spinal cord	nextseq_1	Day8	Pax6neg	ETiX
nextseq_1_PA-01D_S4.ATCTTCAGATAGGTATACTC	868	685	2.00912	4.368	Prosencephalon	nextseq_1	Day8	WT	ETiX
nextseq_1_PA-01D_S4.ACGCTTGATTATATACTAA	895	725	1.91387	4.91443	Prosencephalon	nextseq_1	Day8	WT	ETiX
nextseq_1_PA-01D_S4.CTCGCATGTCCGCTGCCAG	540	456	-4.24906	-0.852666	Floor plate	nextseq_1	Day8	WT	ETiX
nextseq_1_PA-01D_S4.CAAGCAACTACTTGCTAGA	302	259	-0.664494	0.651784	Prosencephalon	nextseq_1	Day8	WT	ETiX
nextseq_1_PA-01D_S4.AAGTATTGGTAACCTGGTCT	574	485	0.968102	3.33929	Prosencephalon	nextseq_1	Day8	WT	ETiX
nextseq_1_PA-01D_S4.ACTGGACCTCTTGCAGTAG	818	643	-0.444361	-5.35283	Hindbrain & Spinal cord	nextseq_1	E8	WT	NE
nextseq_1_PA-01D_S4.TCCTAACTTTACCTGGCCAA	772	627	-0.45793	4.25343	Prosencephalon	nextseq_1	Day8	WT	ETiX
nextseq_1_PA-01D_S4.AAAGCTGATTCAACCGCTAA	386	336	-1.68078	3.04494	Mesencephalon & MHB	nextseq_1	Day8	WT	ETiX
nextseq_1_PA-01D_S4.AGCGTAAGTGGTAGGTTAG	1592	1165	-3.28233	2.84214	Mesencephalon & MHB	nextseq_1	Day8	Failed	ETiX
nextseq_1_PA-01D_S4.CAACTCTCTCGCCTAATGC	723	610	1.51969	5.14794	Prosencephalon	nextseq_1	Day8	Failed	ETiX
nextseq_1_PA-01D_S4.AACTGGCATTTATAGCAGA	611	500	2.01734	4.59955	Prosencephalon	nextseq_1	Day8	Pax6neg	ETiX
nextseq_1_PA-01D_S4.CGTAGGCTTTAATGAACGA	289	263	0.764884	1.47529	Prosencephalon	nextseq_1	E9.5	WT	NE
nextseq_1_PA-01D_S4.CAGGACTCTTAGACTTCTT	351	317	1.08249	1.38109	Prosencephalon	nextseq_1	Day8	Failed	ETiX
nextseq_1_PA-01E_S5.ACGTTGCTTTCAACGTAAG	598	501	0.0708161	-3.46407	Hindbrain & Spinal cord	nextseq_1	Day8	Pax6neg	ETiX
nextseq_1_PA-01E_S5.ACAGGTATTTGCCGCAACGA	851	682	-2.75401	-3.88506	Hindbrain & Spinal cord	nextseq_1	Day8	Pax6neg	ETiX
nextseq_1_PA-01E_S5.AAGGACGATTAACTGGTTA	430	368	-0.603908	-2.94559	Hindbrain & Spinal cord	nextseq_1	E9.5	WT	NE
nextseq_1_PA-01E_S5.ATAATCCTGTCCGCTGCCAG	1546	1125	0.959701	-5.27321	Roof plate	nextseq_1	Day8	WT	ETiX
nextseq_1_PA-01E_S5.AGTAGCCATTTGCTGGCAT	388	337	-0.458877	-4.43985	Hindbrain & Spinal cord	nextseq_1	E8	WT	NE
nextseq_1_PA-01E_S5.GCTCTTAGTCCAGTTCCAA	296	271	-1.52969	-2.45315	Hindbrain & Spinal cord	nextseq_1	Day8	WT	ETiX
nextseq_1_PA-01E_S5.AGGATAATCTTCGCTAAGCA	500	411	1.57524	5.49017	Prosencephalon	nextseq_1	Day8	WT	ETiX
nextseq_1_PA-01E_S5.AAGGACGATCCTTGGTCCA	678	519	-5.43825	-4.54992	Early neurons	nextseq_1	E8.75	WT	NE
nextseq_1_PA-01E_S5.TAAGGTTCATGATACGGAAC	292	253	-1.43425	-1.31937	Hindbrain & Spinal cord	nextseq_1	E8.5	WT	NE
nextseq_1_PA-01E_S5.TTCTTCGTTTCCATCGCGAA	1889	1335	1.24455	-4.0836	Hindbrain & Spinal cord	nextseq_1	Day8	WT	ETiX
nextseq_1_PA-01E_S5.TGCTGGATTAGTAACGGTC	633	502	-2.33393	-1.34951	Floor plate	nextseq_1	Day8	WT	ETiX
nextseq_1_PA-01E_S5.AAGGATTACTATCGGCTATC	794	642	0.538199	3.10771	Prosencephalon	nextseq_1	E8.5	WT	NE
nextseq_1_PA-01E_S5.TCTTAGTTCTGGAGGATAGC	302	254	0.670733	1.7501	Prosencephalon	nextseq_1	Day8	Pax6neg	ETiX
nextseq_1_PA-01E_S5.AGAGCATGTACTTGCTAGA	1140	862	1.21977	4.48244	Prosencephalon	nextseq_1	Day8	WT	ETiX
nextseq_1_PA-01E_S5.TTACCTAAGTAAGACCGTTG	1253	904	1.00615	5.58139	Prosencephalon	nextseq_1	E8.5	WT	NE
nextseq_1_PA-01E_S5.GTCTATGGTGTTCGTCAGA	473	410	-3.35906	-0.184559	Floor plate	nextseq_1	Day8	Pax6neg	ETiX
nextseq_1_PA-01E_S5.CTTCGACTTATATTGATAC	1043	830	3.98772	-2.31721	Hindbrain & Spinal cord	nextseq_1	E8.75	WT	NE
nextseq_1_PA-01E_S5.AGATCGGATCCAGTTCCAA	346	301	-2.50745	-0.55039	Floor plate	nextseq_1	Day8	WT	ETiX
nextseq_1_PA-01E_S5.ATATCTGGATGCAGGTCCGT	1132	872	2.028	4.24886	Prosencephalon	nextseq_1	Day8	Pax6neg	ETiX
nextseq_1_PA-01E_S5.GGTACCATTCAACCGCTAA	303	253	2.75547	-2.59653	Hindbrain & Spinal cord	nextseq_1	Day8	WT	ETiX
nextseq_1_PA-01E_S5.ATTAGTCTGTTAATGAACGA	1080	856	-0.269551	-3.72531	Hindbrain & Spinal cord	nextseq_1	E9.5	WT	NE
nextseq_1_PA-01E_S5.AGAACTCCTTTATTCATTC	481	418	-1.48254	3.27071	Mesencephalon & MHB	nextseq_1	E9.5	WT	NE
nextseq_1_PA-01E_S5.CGCCATTCTTTATTCATTC	844	670	4.71668	-0.692962	Hindbrain & Spinal cord	nextseq_1	E9.5	WT	NE
nextseq_1_PA-01E_S5.ACTGAATACTGACCTTGATA	840	678	1.25812	3.70675	Prosencephalon	nextseq_1	E9.5	WT	NE
nextseq_1_PA-01E_S5.AAAGCTGATTGTCCTAGAGG	397	335	1.34141	1.99149	Prosencephalon	nextseq_1	Day8	Failed	ETiX
nextseq_1_PA-01E_S5.TAATACCAGTCAACCGCTAA	330	298	-0.0491577	1.05046	Prosencephalon	nextseq_1	Day8	WT	ETiX
nextseq_1_PA-01E_S5.ATTGAGGAATTAACTGGTTA	495	436	-1.15055	-2.70091	Hindbrain & Spinal cord	nextseq_1	E9.5	WT	NE
nextseq_1_PA-01E_S5.TGCAAGGTTACGCGAGATT	798	642	-0.212214	4.34594	Prosencephalon	nextseq_1	Day8	Pax6neg	ETiX
nextseq_1_PA-01E_S5.AAACTCCAATGGTACCGGCA	394	334	1.42093	-2.27456	Hindbrain & Spinal cord	nextseq_1	E9.5	WT	NE
nextseq_1_PA-01E_S5.AAAGCTGATTTGCGGACCTA	722	594	1.9996	3.75067	Prosencephalon	nextseq_1	Day8	Failed	ETiX
nextseq_1_PA-01E_S5.TTCTTCGTTTGGTAGGTTAG	1285	992	-3.07764	3.10152	Mesencephalon & MHB	nextseq_1	Day8	Failed	ETiX
nextseq_1_PA-01E_S5.ATTCAAGCATTTGCGAGGCA	966	758	2.76727	0.428336	Hindbrain & Spinal cord	nextseq_1	E8	WT	NE
nextseq_1_PA-01E_S5.AGAGTACCTGACCTTGATA	407	353	0.675047	-4.364	Roof plate	nextseq_1	E9.5	WT	NE
nextseq_1_PA-01E_S5.TTGATTCCTTAGGTATACTC	481	409	-0.507574	2.79174	Prosencephalon	nextseq_1	Day8	WT	ETiX
nextseq_1_PA-01E_S5.ACTTATGGTTATAAGGAGCA	467	401	-0.92427	-1.10404	Prosencephalon	nextseq_1	Day8	WT	ETiX
nextseq_1_PA-01E_S5.AATTCTAGGTAGCCGGTACC	788	617	2.22098	3.29423	Prosencephalon	nextseq_1	Day8	WT	ETiX
nextseq_1_PA-01E_S5.ACCGGTTCTGGTACCGGCA	722	577	-2.02012	-3.39625	Hindbrain & Spinal cord	nextseq_1	E9.5	WT	NE
nextseq_1_PA-01E_S5.CAAGCAACTCAGGAGGAGA	830	672	-0.221017	5.69941	Prosencephalon	nextseq_1	E9.5	WT	NE
nextseq_1_PA-01E_S5.AGGCGGAATCAGGAGGAGA	761	589	4.828	0.268113	Hindbrain & Spinal cord	nextseq_1	E9.5	WT	NE
nextseq_1_PA-01E_S5.AGGATAATCTCGAACGCCGG	443	391	-1.05198	0.664485	Prosencephalon	nextseq_1	E9.5	WT	NE
nextseq_1_PA-01E_S5.ATAACTTCCTGGTACCGGCA	567	464	-2.27792	-3.22643	Hindbrain & Spinal cord	nextseq_1	E9.5	WT	NE
nextseq_1_PA-01E_S5.AACGCGTCTGGCAATGAGA	603	508	1.46545	4.7022	Prosencephalon	nextseq_1	Day8	Failed	ETiX
nextseq_1_PA-01E_S5.AGGATAATCTGCCATTCTCC	433	372	1.38877	4.93924	Prosencephalon	nextseq_1	Day8	Failed	ETiX
nextseq_1_PA-01E_S5.TTCTTCGTTTCATTCGACGG	932	742	1.43665	-2.48306	Hindbrain & Spinal cord	nextseq_1	E9.5	WT	NE
nextseq_1_PA-01E_S5.ATTCCTAGATCGTCGCAGCC	892	728	2.41338	-1.86387	Hindbrain & Spinal cord	nextseq_1	E8.75	WT	NE
nextseq_1_PA-01E_S5.AGAGCATGTGTCCTTAAGA	345	313	0.297637	-1.2046	Hindbrain & Spinal cord	nextseq_1	E8.75	WT	NE
nextseq_1_PA-01E_S5.ATTAATGCCTATAAGGAGCA	1208	869	4.15525	1.15054	Hindbrain & Spinal cord	nextseq_1	Day8	WT	ETiX
nextseq_1_PA-01E_S5.TAACGACTTTGGAGGCCTCC	1808	1298	-3.55589	2.97689	Mesencephalon & MHB	nextseq_1	E8.75	WT	NE
nextseq_1_PA-01E_S5.AGGATAATCTTTCTTAATAA	579	500	-0.95338	-3.69132	Hindbrain & Spinal cord	nextseq_1	Day8	WT	ETiX
nextseq_1_PA-01E_S5.ATATGGATCTTGGTCAGCCA	870	683	4.71188	-0.134141	Hindbrain & Spinal cord	nextseq_1	E9.5	WT	NE
nextseq_1_PA-01E_S5.AACGAGCGTCCATAAGTCC	514	438	2.41381	3.90645	Prosencephalon	nextseq_1	Day8	WT	ETiX
nextseq_1_PA-01E_S5.AGCTATCGTCTAACTAGAT	666	542	2.35515	3.44596	Prosencephalon	nextseq_1	Day8	WT	ETiX
nextseq_1_PA-01E_S5.AAGTACGTTTGTCCTTAAGA	1412	1054	-3.01247	-3.16626	Hindbrain & Spinal cord	nextseq_1	E8.75	WT	NE
nextseq_1_PA-01E_S5.AATACCGAATCGAACGCCGG	461	389	-2.196	-2.66067	Hindbrain & Spinal cord	nextseq_1	E9.5	WT	NE
nextseq_1_PA-01E_S5.AACTAGTTGTCCATAAGTCC	1466	1100	0.6429	4.1393	Prosencephalon	nextseq_1	Day8	WT	ETiX
nextseq_1_PA-01E_S5.CGTTGATCTCCTTGGTCCA	1618	1083	-4.29338	-0.0893602	Floor plate	nextseq_1	E8.75	WT	NE
nextseq_1_PA-01E_S5.ACAATGCTATAGCTTATCCG	627	510	1.88673	3.42291	Prosencephalon	nextseq_1	Day8	WT	ETiX
nextseq_1_PA-01E_S5.ACTTACTCATCGCCTAATGC	1304	991	2.0011	1.09231	Prosencephalon	nextseq_1	Day8	Failed	ETiX
nextseq_1_PA-01E_S5.CGTCTTCCTTAATGAACGA	2093	1441	-0.177724	5.7983	Prosencephalon	nextseq_1	E9.5	WT	NE
nextseq_1_PA-01E_S5.ATTGAGGAATGTCCTACTTG	1996	1392	-2.13357	-4.06299	Hindbrain & Spinal cord	nextseq_1	Day8	Pax6neg	ETiX
nextseq_1_PA-01E_S5.AAGCAGTATTGCAGGTCCGT	386	324	0.199193	1.15725	Prosencephalon	nextseq_1	Day8	Pax6neg	ETiX
nextseq_1_PA-01E_S5.ATTGATCGTTACTTGCTAGA	385	323	-1.28475	2.17443	Prosencephalon	nextseq_1	Day8	WT	ETiX
nextseq_1_PA-01E_S5.AAGGCTACTTCAACGTAAG	310	257	-0.499984	1.39363	Prosencephalon	nextseq_1	Day8	Pax6neg	ETiX
nextseq_1_PA-01E_S5.AATTCTAGGTAATGCCGCTT	337	296	0.098165	0.309302	Prosencephalon	nextseq_1	Day6	Failed	ETiX
nextseq_1_PA-01E_S5.TGTCCTTATTCGGTTGCGCG	1136	877	-2.69319	1.47694	Mesencephalon & MHB	nextseq_1	Day8	Failed	ETiX
nextseq_1_PA-01E_S5.AAGTATTGGTTTATAGCAGA	838	686	4.48453	-2.09378	Hindbrain & Spinal cord	nextseq_1	Day8	Pax6neg	ETiX
nextseq_1_PA-01E_S5.ACCTCAATATTGGCCGGCCT	307	266	1.42019	-0.260612	Prosencephalon	nextseq_1	Day8	WT	ETiX
nextseq_1_PA-01E_S5.CAGCATTGTCTAACTAGAT	450	391	1.64342	1.55898	Prosencephalon	nextseq_1	Day8	WT	ETiX
nextseq_1_PA-01E_S5.GCTCTTAGTGACCTTGATA	622	496	-5.11559	-5.03098	Prosencephalon	nextseq_1	E9.5	WT	NE
nextseq_1_PA-01E_S5.ACGCTTGATTTCTTCCGGT	1489	1143	-1.68177	-4.92386	Hindbrain & Spinal cord	nextseq_1	E8	WT	NE
nextseq_1_PA-01E_S5.CTACCTGGTCAAGGAGGTC	1520	1116	4.41126	-2.19598	Hindbrain & Spinal cord	nextseq_1	E9.5	WT	NE
nextseq_1_PA-01E_S5.CGTAGGCTTTAGATCTACT	985	771	1.03684	-3.90991	Hindbrain & Spinal cord	nextseq_1	Day8	WT	ETiX
nextseq_1_PA-01E_S5.ACATTCGTATAGCTGCAATA	334	294	-0.385565	4.87878	Prosencephalon	nextseq_1	Day8	Pax6neg	ETiX
nextseq_1_PA-01E_S5.ATCAGTCATTTTATTCTGAG	1222	950	1.26306	4.19649	Prosencephalon	nextseq_1	Day8	WT	ETiX
nextseq_1_PA-01E_S5.TACTTGCGTTTGCGAGGCA	366	332	0.764508	1.12996	Prosencephalon	nextseq_1	E8	WT	NE
nextseq_1_PA-01E_S5.GAGTTCTCTCATCAGAATG	341	286	2.18733	-0.532855	Hindbrain & Spinal cord	nextseq_1	Day8	WT	ETiX
nextseq_1_PA-01E_S5.ACCTCAATATCAGGAGGAGA	378	291	-5.24232	-5.53883	Early neurons	nextseq_1	E9.5	WT	NE
nextseq_1_PA-01E_S5.ACTTGATTGTTGGCCATGCA	370	326	-1.49864	2.90178	Mesencephalon & MHB	nextseq_1	Day8	Failed	ETiX
nextseq_1_PA-01E_S5.TAATACCAGTTTAGGACCGG	427	357	-3.54421	0.45023	Floor plate	nextseq_1	Day8	WT	ETiX
nextseq_1_PA-01E_S5.CGTCTTCCTAGAACGTCTC	394	347	1.55668	0.872814	Prosencephalon	nextseq_1	Day8	Failed	ETiX
nextseq_1_PA-01E_S5.AAGGCTACTGTCCTTAAGA	506	429	2.93189	-1.568	Hindbrain & Spinal cord	nextseq_1	E8.75	WT	NE
nextseq_1_PA-01E_S5.CAAGGCGTTACCGCCAACC	359	305	1.6905	3.20446	Prosencephalon	nextseq_1	Day8	WT	ETiX
nextseq_1_PA-01E_S5.AACGTAATCTTTCTTCCGGT	1572	1141	2.46675	1.81474	Prosencephalon	nextseq_1	E8	WT	NE
nextseq_1_PA-01E_S5.AACTGGCATTAACGATCCA	392	327	2.22731	1.96069	Prosencephalon	nextseq_1	Day8	WT	ETiX
nextseq_1_PA-01E_S5.ACAATGCTATAAGAAGCTAG	964	715	-4.05109	-0.0167863	Floor plate	nextseq_1	E8.5	WT	NE
nextseq_1_PA-01E_S5.GAGGAACTTGATACGGAAC	402	354	-1.4152	2.07404	Mesencephalon & MHB	nextseq_1	E8.5	WT	NE
nextseq_1_PA-01E_S5.TCGAAGGATAGCTTATCCG	1662	1143	0.551088	4.06211	Prosencephalon	nextseq_1	Day8	WT	ETiX
nextseq_1_PA-01E_S5.TCTATCCAATTTACCGAGGC	408	364	-1.74172	-2.68424	Hindbrain & Spinal cord	nextseq_1	Day8	WT	ETiX
nextseq_1_PA-01F_S6.TAATACCAGTTTATTATGGT	609	507	-1.25739	3.21036	Hindbrain & Spinal cord	nextseq_1	Day8	Failed	ETiX
nextseq_1_PA-01F_S6.GGCTAAGATACGCGAGATT	1015	754	-2.85293	4.36763	Mesencephalon & MHB	nextseq_1	Day8	Pax6neg	ETiX
nextseq_1_PA-01F_S6.AAGCAGTATTTTATAGCAGA	829	642	-0.0311802	5.71561	Prosencephalon	nextseq_1	Day8	Pax6neg	ETiX
nextseq_1_PA-01F_S6.GCGTACTTTTGGTCAGCCA	1062	819	-1.38862	-3.61233	Hindbrain & Spinal cord	nextseq_1	E9.5	WT	NE
nextseq_1_PA-01F_S6.CAACTCTCTTTCAATATAA	351	308	-2.97207	0.0310013	Floor plate	nextseq_1	Day8	WT	ETiX
nextseq_1_PA-01F_S6.TGGTTGAATTGCTCAGCCGG	493	414	-0.264482	-2.50578	Hindbrain & Spinal cord	nextseq_1	E9.5	WT	NE
nextseq_1_PA-01F_S6.TCTTAGTTCTCATCCGACTA	446	384	-2.06693	2.21785	Mesencephalon & MHB	nextseq_1	Day8	Pax6neg	ETiX
nextseq_1_PA-01F_S6.CAGCATTGTCTAAGAGAAG	316	281	-0.448811	0.507302	Prosencephalon	nextseq_1	E8.5	WT	NE
nextseq_1_PA-01F_S6.AGTCGCATTAATACCATCC	578	486	2.2544	0.760667	Hindbrain & Spinal cord	nextseq_1	Day8	Failed	ETiX
nextseq_1_PA-01F_S6.AACCTCATTTGTATCATCGA	383	317	2.32552	3.34018	Prosencephalon	nextseq_1	Day8	WT	ETiX
nextseq_1_PA-01F_S6.AGAAGTAAGTCATCAGAATG	554	465	-3.81279	-0.402904	Floor plate	nextseq_1	Day8	WT	ETiX
nextseq_1_PA-01F_S6.AGGCTCGTTCATCAGAATG	1437	1074	2.68529	1.01213	Hindbrain & Spinal cord	nextseq_1	Day8	WT	ETiX
nextseq_1_PA-01F_S6.AGTAGCCATTCCAATCATC	535	463	-0.542374	3.60065	Prosencephalon	nextseq_1	E8.5	WT	NE
nextseq_1_PA-01F_S6.AAACCATAGTAGGTATACTC	673	568	-4.16178	-1.92626	Floor plate	nextseq_1	Day8	WT	ETiX
nextseq_1_PA-01F_S6.GTCGTAACTTTGCGAGGCA	942	764	-1.20119	-5.13275	Hindbrain & Spinal cord	nextseq_1	E8	WT	NE
nextseq_1_PA-01F_S6.CTCGTTGATAGCCGGTACC	336	291	-2.41239	-2.54454	Hindbrain & Spinal cord	nextseq_1	Day8	WT	ETiX
nextseq_1_PA-01F_S6.AGGATAATCTAATTAAGACT	444	364	-2.16779	3.70635	Mesencephalon & MHB	nextseq_1	Day8	WT	ETiX
nextseq_1_PA-01F_S6.ACTTCCGTTGATACGGAAC	443	379	1.41683	2.36982	Prosencephalon	nextseq_1	E8.5	WT	NE
nextseq_1_PA-01F_S6.CAGATCAGTTTAGGACCGG	1146	861	2.20743	4.12197	Prosencephalon	nextseq_1	Day8	WT	ETiX
nextseq_1_PA-01F_S6.ATTCGGAGTCTTGCAGTAG	1209	942	0.504264	-4.11913	Roof plate	nextseq_1	E8	WT	NE
nextseq_1_PA-01F_S6.AAACCATAGTGACCTTGATA	512	451	-0.605362	-0.758212	Prosencephalon	nextseq_1	E9.5	WT	NE
nextseq_1_PA-01F_S6.GCTCTTAGTGCTGGAACTT	1083	827	1.55047	5.65849	Prosencephalon	nextseq_1	Day8	WT	ETiX
nextseq_1_PA-01F_S6.ACTTGATTGTTGGTCAGCCA	479	392	1.84244	-2.50559	Hindbrain & Spinal cord	nextseq_1	E9.5	WT	NE
nextseq_1_PA-01F_S6.ACCGGTTCTAACCATTGGA	1116	826	1.97217	-2.21189	Hindbrain & Spinal cord	nextseq_1	E9.5	WT	NE
nextseq_1_PA-01F_S6.AATCCAGTATGATCTTACGC	664	537	-3.03751	1.61883	Hindbrain & Spinal cord	nextseq_1	E8.5	WT	NE
nextseq_1_PA-01F_S6.CAAGGCGTTGCAGGTCCGT	1501	1056	-0.703931	3.4358	Prosencephalon	nextseq_1	Day8	Pax6neg	ETiX
nextseq_1_PA-01F_S6.TAGATGACTTGTCCTTAAGA	330	294	-0.417118	1.31475	Prosencephalon	nextseq_1	E8.75	WT	NE
nextseq_1_PA-01F_S6.AACGATCATTTTCAATATAA	588	504	-2.28987	1.42521	Mesencephalon & MHB	nextseq_1	Day8	WT	ETiX
nextseq_1_PA-01F_S6.CGAAGACCTCCGATTCCTG	485	421	1.78993	3.36794	Prosencephalon	nextseq_1	Day8	WT	ETiX
nextseq_1_PA-01F_S6.AACTAGTTGTACCTCTATCT	370	316	-2.64801	-1.59284	Hindbrain & Spinal cord	nextseq_1	Day8	Failed	ETiX
nextseq_1_PA-01F_S6.AGGCGGAATCCATCGCGAA	1224	909	1.10011	3.70589	Prosencephalon	nextseq_1	Day8	WT	ETiX
nextseq_1_PA-01F_S6.TGCTGGATTGAGCATCATT	1730	1244	-2.99906	4.35001	Mesencephalon & MHB	nextseq_1	E9.5	WT	NE
nextseq_1_PA-01F_S6.ATCTTCAGATCATTCGACGG	383	323	-0.738538	2.72148	Prosencephalon	nextseq_1	E9.5	WT	NE
nextseq_1_PA-01F_S6.ACTGAATACTTTCTTCCGGT	1215	932	-1.55006	-4.77512	Hindbrain & Spinal cord	nextseq_1	E8	WT	NE
nextseq_1_PA-01F_S6.ATAACTTCCTATGGAATTGG	1023	783	3.05332	-3.53561	Hindbrain & Spinal cord	nextseq_1	E9.5	WT	NE
nextseq_1_PA-01F_S6.AAGTTCTTGTTTATTCATTC	886	695	1.69552	-2.5876	Hindbrain & Spinal cord	nextseq_1	E9.5	WT	NE
nextseq_1_PA-01F_S6.ATAACTTCCTGACCTTGATA	611	510	-1.11124	-3.55575	Hindbrain & Spinal cord	nextseq_1	E9.5	WT	NE
nextseq_1_PA-01F_S6.TCGAAGGATATGGCTCTGC	411	360	-0.318687	0.862829	Prosencephalon	nextseq_1	E8	WT	NE
nextseq_1_PA-01F_S6.TCAAGATCTTCAAGGAGGTC	2143	1505	0.773147	5.15366	Prosencephalon	nextseq_1	E9.5	WT	NE
nextseq_1_PA-01F_S6.AAGCAGTATTCCATCGCGAA	1116	871	-2.51212	2.31927	Mesencephalon & MHB	nextseq_1	Day8	WT	ETiX
nextseq_1_PA-01F_S6.GTCTCTACTTAACTGGTTA	401	332	-1.18223	-3.26163	Hindbrain & Spinal cord	nextseq_1	E9.5	WT	NE
nextseq_1_PA-01F_S6.TAAGAATGGTCTAACTAGAT	371	329	-0.188552	-1.86897	Hindbrain & Spinal cord	nextseq_1	Day8	WT	ETiX
nextseq_1_PA-01F_S6.ACATGGTAATCGTCGCAGCC	382	328	-3.31644	2.81331	Mesencephalon & MHB	nextseq_1	E8.75	WT	NE
nextseq_1_PA-01F_S6.CTCGTTGATCGAACGCCGG	730	602	0.390686	-3.14248	Hindbrain & Spinal cord	nextseq_1	E9.5	WT	NE
nextseq_1_PA-01F_S6.AGAGGTCGTCCAGTCCTCT	715	563	-2.95493	-1.50516	Floor plate	nextseq_1	E8	WT	NE
nextseq_1_PA-01F_S6.GGTACCATTTAGACTTCTT	546	460	2.41829	3.64666	Prosencephalon	nextseq_1	Day8	Failed	ETiX
nextseq_1_PA-01F_S6.TAGAACCAATTAGACTTCTT	330	289	-0.0210053	0.0437467	Prosencephalon	nextseq_1	Day8	Failed	ETiX
nextseq_1_PA-01F_S6.ACTTACTCATAGCTTATCCG	457	362	3.64656	-2.47402	Hindbrain & Spinal cord	nextseq_1	Day8	WT	ETiX
nextseq_1_PA-01F_S6.ATGCATTCATCTAACTAGAT	739	601	-1.117	-3.23069	Hindbrain & Spinal cord	nextseq_1	Day8	WT	ETiX
nextseq_1_PA-01F_S6.TTCGTTCCTATCGGCTATC	500	425	3.12962	-0.71301	Hindbrain & Spinal cord	nextseq_1	E8.5	WT	NE
nextseq_1_PA-01F_S6.AATACCGAATCGTCGCAGCC	2237	1481	1.00054	4.34473	Prosencephalon	nextseq_1	E8.75	WT	NE
nextseq_1_PA-01F_S6.GGTCAGTTTAACCTGGTCT	412	344	-0.132067	-1.9227	Hindbrain & Spinal cord	nextseq_1	Day8	WT	ETiX
nextseq_1_PA-01F_S6.ATCAGTCATTCCATAAGTCC	482	416	-0.550803	-0.181204	Prosencephalon	nextseq_1	Day8	WT	ETiX
nextseq_1_PA-01F_S6.GAGGAACTTTCCAATCATC	481	401	-0.878218	-2.97202	Hindbrain & Spinal cord	nextseq_1	E8.5	WT	NE
nextseq_1_PA-01F_S6.CTTCGACTTCGGTTATGCC	1834	1276	1.02282	5.73378	Prosencephalon	nextseq_1	E8.75	WT	NE
nextseq_1_PA-01F_S6.CCAAGGATTAACCTGGTCT	410	339	3.03516	-3.06933	Prosencephalon	nextseq_1	Day8	WT	ETiX
nextseq_1_PA-01F_S6.CTGCCTTATGCTCAGCCGG	383	316	4.55597	-0.324048	Hindbrain & Spinal cord	nextseq_1	E9.5	WT	NE
nextseq_1_PA-01G_S7.ATCTGATGATGGTACTGCCT	300	249	-0.514497	-1.06933	Hindbrain & Spinal cord	nextseq_1	Day8	Pax6neg	ETiX
nextseq_1_PA-01G_S7.AGGCGGAATTTATAGCAGA	982	738	2.89571	-3.32878	Hindbrain & Spinal cord	nextseq_1	Day8	Pax6neg	ETiX
nextseq_1_PA-01G_S7.ATGGTTGGTGCCGCAACGA	1034	796	0.325589	-3.37082	Hindbrain & Spinal cord	nextseq_1	Day8	Pax6neg	ETiX
nextseq_1_PA-01G_S7.ACTTACTCATATGGCTCTGC	433	383	-0.207647	-4.12521	Hindbrain & Spinal cord	nextseq_1	E8	WT	NE
nextseq_1_PA-01G_S7.AGGCGGAATGTAGCTCCAT	311	279	-0.259969	0.455344	Prosencephalon	nextseq_1	Day8	WT	ETiX
nextseq_1_PA-01G_S7.TAAGAATGGTTTCTTAATAA	371	327	-0.0988759	-0.712308	Mesencephalon & MHB	nextseq_1	Day8	WT	ETiX
nextseq_1_PA-01G_S7.ACGCTTGATGACCTTGATA	331	287	-0.954537	4.05928	Prosencephalon	nextseq_1	E9.5	WT	NE
nextseq_1_PA-01G_S7.ACGTCTAGTCGTCGCAGCC	2397	1382	-4.50726	-1.03937	Floor plate	nextseq_1	E8.75	WT	NE
nextseq_1_PA-01G_S7.TGCTGGATTTTACCGAGGC	1707	1220	1.33162	4.28631	Prosencephalon	nextseq_1	Day8	WT	ETiX
nextseq_1_PA-01G_S7.CTGCCTTATCCATAAGTCC	514	434	1.07633	-4.67997	Roof plate	nextseq_1	Day8	WT	ETiX
nextseq_1_PA-01G_S7.AAGGACGATGTCCTTAAGA	358	308	0.192502	1.47453	Prosencephalon	nextseq_1	E8.75	WT	NE
nextseq_1_PA-01G_S7.CAGCATTGTTTATAGCAGA	304	262	1.15124	2.68539	Prosencephalon	nextseq_1	Day8	Pax6neg	ETiX
nextseq_1_PA-01G_S7.TAGATGACTTCATCAGAATG	678	562	2.26558	-0.808267	Hindbrain & Spinal cord	nextseq_1	Day8	WT	ETiX
nextseq_1_PA-01G_S7.AATTCTAGGTTGGCCGGCCT	523	450	1.31492	5.12827	Prosencephalon	nextseq_1	Day8	WT	ETiX
nextseq_1_PA-01G_S7.TGAATCTGATCATCTCTGCA	1810	1225	-4.44996	-0.724322	Floor plate	nextseq_1	Day8	WT	ETiX
nextseq_1_PA-01G_S7.TAAGAATGGTCCGCTGCCAG	449	382	-3.76717	-0.14078	Floor plate	nextseq_1	Day8	WT	ETiX
nextseq_1_PA-01G_S7.ATGGTTGGTAGGTATACTC	1431	1077	0.85219	3.46667	Prosencephalon	nextseq_1	Day8	WT	ETiX
nextseq_1_PA-01G_S7.CGGAACCTTTAACGATCCA	1100	860	2.08314	4.46343	Prosencephalon	nextseq_1	Day8	WT	ETiX
nextseq_1_PA-01G_S7.ATCTTCAGATGGACTACTAC	708	598	-3.14499	1.50142	Mesencephalon & MHB	nextseq_1	E8.75	WT	NE
nextseq_1_PA-01G_S7.TAATACCAGTAACCATTGGA	439	374	-1.98254	2.65585	Mesencephalon & MHB	nextseq_1	E9.5	WT	NE
nextseq_1_PA-01G_S7.CCAGCCTTTGCTCAGCCGG	1357	1092	0.324237	-0.680404	Prosencephalon	nextseq_1	E9.5	WT	NE
nextseq_1_PA-01G_S7.TGGTTGAATTACGCGAGATT	1165	906	-0.90941	3.52166	Prosencephalon	nextseq_1	Day8	Pax6neg	ETiX
nextseq_1_PA-01G_S7.CAGGACTCTCCATCGCGAA	637	546	-1.09258	-3.09358	Hindbrain & Spinal cord	nextseq_1	Day8	WT	ETiX
nextseq_1_PA-01G_S7.ACGTCTAGTCAGGAGGAGA	568	485	-2.47396	-2.97814	Hindbrain & Spinal cord	nextseq_1	E9.5	WT	NE
nextseq_1_PA-01G_S7.GGTACCATTTATATACTAA	1309	1037	-3.42669	3.05218	Mesencephalon & MHB	nextseq_1	Day8	WT	ETiX
nextseq_1_PA-01G_S7.TAGATGACTTCAACCGCTAA	725	599	-1.55213	-2.93106	Hindbrain & Spinal cord	nextseq_1	Day8	WT	ETiX
nextseq_1_PA-01G_S7.AATTCATCGTTCCAATCATC	963	766	-2.37299	0.00728582	Prosencephalon	nextseq_1	E8.5	WT	NE
nextseq_1_PA-01G_S7.AGCGTAAGTAGGTATACTC	644	538	-3.17395	1.81408	Mesencephalon & MHB	nextseq_1	Day8	WT	ETiX
nextseq_1_PA-01G_S7.ATGCATTCATACGCGAGATT	1086	809	4.60538	0.078248	Hindbrain & Spinal cord	nextseq_1	Day8	Pax6neg	ETiX
nextseq_1_PA-01G_S7.AAGGATATGTCTAACTAGAT	404	349	1.81624	2.55633	Prosencephalon	nextseq_1	Day8	WT	ETiX
nextseq_1_PA-01G_S7.AACGCGTCTCCTTGGTCCA	478	416	-1.994	2.31803	Mesencephalon & MHB	nextseq_1	E8.75	WT	NE
nextseq_1_PA-01G_S7.GATAAGCGTGCTCAGCCGG	1271	987	-2.79294	4.41293	Mesencephalon & MHB	nextseq_1	E9.5	WT	NE
nextseq_1_PA-01G_S7.TCCTAACTTTATATGAGCCA	1146	889	1.19181	4.5188	Prosencephalon	nextseq_1	E8.75	WT	NE
nextseq_1_PA-01G_S7.TTCTCATTGTAACCTGGTCT	333	284	-4.18713	-0.39147	Floor plate	nextseq_1	Day8	WT	ETiX
nextseq_1_PA-01G_S7.AACGCGTCTGGCAATGAGA	754	621	2.44543	-0.725425	Hindbrain & Spinal cord	nextseq_1	Day8	Failed	ETiX
nextseq_1_PA-01G_S7.ATTCAAGCATATCCATGACT	708	565	1.21914	1.32815	Hindbrain & Spinal cord	nextseq_1	Day8	WT	ETiX
nextseq_1_PA-01G_S7.AACTTGGATTTGGTCAGCCA	423	345	-4.11077	-4.5137	Early neurons	nextseq_1	E9.5	WT	NE
nextseq_1_PA-01G_S7.CGAAGACCTTAACTCTTAG	298	259	1.29612	-0.15445	Prosencephalon	nextseq_1	E8	WT	NE
nextseq_1_PA-01G_S7.TGGATTCTATCCAGTCCTCT	1141	895	2.13955	0.951554	Prosencephalon	nextseq_1	E8	WT	NE
nextseq_1_PA-01G_S7.AGTATTAGCTTGCCGGCAGA	681	537	1.74146	3.82776	Prosencephalon	nextseq_1	Day8	WT	ETiX
nextseq_1_PA-01G_S7.CGTAGGCTTGATACGGAAC	447	385	4.2265	-1.78822	Hindbrain & Spinal cord	nextseq_1	E8.5	WT	NE
nextseq_1_PA-01G_S7.TAATACCAGTTTATTCATTC	405	357	-0.330231	-0.750785	Roof plate	nextseq_1	E9.5	WT	NE
nextseq_1_PA-01G_S7.TTCTCATTGTCGCCTAATGC	359	318	0.0305448	2.8191	Prosencephalon	nextseq_1	Day8	Failed	ETiX
nextseq_1_PA-01G_S7.CAACTCTCTGCTGGAACTT	561	470	1.50042	2.74408	Prosencephalon	nextseq_1	Day8	WT	ETiX
nextseq_1_PA-01G_S7.CAAGGCGTTTTATTCATTC	674	583	0.377032	0.398913	Prosencephalon	nextseq_1	E9.5	WT	NE
nextseq_1_PA-01G_S7.GATAAGCGTCCTTGGTCCA	2414	1652	0.791912	4.8945	Prosencephalon	nextseq_1	E8.75	WT	NE
nextseq_1_PA-01G_S7.ACAATGCTATTTCATAGGAC	605	511	-1.93642	-3.06918	Hindbrain & Spinal cord	nextseq_1	Day8	Failed	ETiX
nextseq_1_PA-01G_S7.GATACGTCTTCTAATAGTA	708	604	0.231405	5.11041	Prosencephalon	nextseq_1	Day8	Failed	ETiX
nextseq_1_PA-01G_S7.ACGCTTGATATATGAGCCA	333	294	-0.162083	-0.0373425	Hindbrain & Spinal cord	nextseq_1	E8.75	WT	NE
nextseq_1_PA-01G_S7.ACGATATCATTTAGGACCGG	838	660	2.91803	-1.45117	Hindbrain & Spinal cord	nextseq_1	Day8	WT	ETiX
nextseq_1_PA-01G_S7.ACGGAACGTCCAGTTCCAA	332	294	1.91779	2.97454	Prosencephalon	nextseq_1	Day8	WT	ETiX
nextseq_1_PA-01G_S7.ACAATGCTATAGCTTATCCG	476	397	0.946091	-3.8394	Hindbrain & Spinal cord	nextseq_1	Day8	WT	ETiX
nextseq_1_PA-01G_S7.CAGATCAGTGCCGCAACGA	351	304	0.345297	-0.560419	Prosencephalon	nextseq_1	Day8	Pax6neg	ETiX
nextseq_1_PA-01G_S7.TTTGCTACTTTCGCTAAGCA	516	450	-1.7505	2.46615	Mesencephalon & MHB	nextseq_1	Day8	WT	ETiX
nextseq_1_PA-01G_S7.CCAGCCTTTTTATAGCAGA	460	379	2.05224	-4.10008	Roof plate	nextseq_1	Day8	Pax6neg	ETiX
nextseq_1_PA-01G_S7.AGATTGGTTTGGTAGGTTAG	553	458	-1.82916	-3.35512	Hindbrain & Spinal cord	nextseq_1	Day8	Failed	ETiX
nextseq_1_PA-01G_S7.TTGACCAGTTAATGAACGA	1483	1106	4.02069	0.902508	Hindbrain & Spinal cord	nextseq_1	E9.5	WT	NE
nextseq_1_PA-01G_S7.CTGCCTTATAGAGCCAAGG	381	336	-0.238112	-1.80477	Hindbrain & Spinal cord	nextseq_1	Day8	Pax6neg	ETiX
nextseq_1_PA-01G_S7.ACAATGCTATGCTCAGCCGG	696	577	-0.838042	-1.60271	Prosencephalon	nextseq_1	E9.5	WT	NE
nextseq_1_PA-01G_S7.ACCTCAATATCCAGTCCTCT	893	747	0.727587	0.987315	Prosencephalon	nextseq_1	E8	WT	NE
nextseq_1_PA-01G_S7.ATACTACTCTTTATAGCAGA	1321	1026	1.26744	4.93041	Prosencephalon	nextseq_1	Day8	Pax6neg	ETiX
nextseq_1_PA-01G_S7.CTACCTGGTAGGTATACTC	1021	805	1.46253	2.38487	Prosencephalon	nextseq_1	Day8	WT	ETiX
nextseq_1_PA-01G_S7.TTCGTTCCTGTCCTTAAGA	496	434	-2.60018	-2.87231	Hindbrain & Spinal cord	nextseq_1	E8.75	WT	NE
nextseq_1_PA-01G_S7.TGCAAGGTTCTTGCAGTAG	584	477	-2.95482	-0.643599	Floor plate	nextseq_1	E8	WT	NE
nextseq_1_PA-01G_S7.TCCTAACTTTGGACTACTAC	1005	831	-3.33601	2.20356	Mesencephalon & MHB	nextseq_1	E8.75	WT	NE
nextseq_1_PA-01G_S7.ATTCCTAGATCCATAAGTCC	641	539	1.71171	4.49836	Prosencephalon	nextseq_1	Day8	WT	ETiX
nextseq_1_PA-01G_S7.CGCCATTCTCAAGGAGGTC	485	409	-1.70461	-2.68744	Hindbrain & Spinal cord	nextseq_1	E9.5	WT	NE
nextseq_1_PA-01G_S7.ACTGGACCTGTCCTACTTG	1770	1238	1.50868	5.22481	Prosencephalon	nextseq_1	Day8	Pax6neg	ETiX
nextseq_1_PA-01G_S7.AATTCTAGGTTTATTCATTC	750	635	1.2698	1.95563	Prosencephalon	nextseq_1	E9.5	WT	NE
nextseq_1_PA-01G_S7.AGGCTCGTTACTAGAGAGT	1849	1308	2.48866	2.02529	Prosencephalon	nextseq_1	E8	WT	NE
nextseq_1_PA-01G_S7.AATTCATCGTCCGATTCCTG	420	354	-1.38858	-3.98393	Hindbrain & Spinal cord	nextseq_1	Day8	WT	ETiX
nextseq_1_PA-01G_S7.ACAGGTATTTTAATGAACGA	335	303	3.82637	-0.0990912	Hindbrain & Spinal cord	nextseq_1	E9.5	WT	NE
nextseq_1_PA-01G_S7.AGCATTATGTCGGTTATGCC	292	259	4.04558	-0.508843	Hindbrain & Spinal cord	nextseq_1	E8.75	WT	NE
nextseq_1_PA-01G_S7.TTCGTTCCTGGAGGATAGC	399	341	0.990522	2.55382	Prosencephalon	nextseq_1	Day8	Pax6neg	ETiX
nextseq_1_PA-01G_S7.CTGAGCATTGCTCAGCCGG	1386	1096	4.18453	-2.59526	Hindbrain & Spinal cord	nextseq_1	E9.5	WT	NE
nextseq_1_PA-01G_S7.AGAACTCCTAACCTGGTCT	700	530	0.0785199	5.80098	Prosencephalon	nextseq_1	Day8	WT	ETiX
nextseq_1_PA-01G_S7.CTCTGAGCTATAAGGAGCA	593	486	-0.672677	3.59574	Prosencephalon	nextseq_1	Day8	WT	ETiX
nextseq_1_PA-01G_S7.TATAAGAGGTAATTAAGACT	862	657	2.11719	-4.12969	Roof plate	nextseq_1	Day8	WT	ETiX
nextseq_1_PA-01G_S7.ATATCTGGATGAGCATCATT	583	471	-3.56911	-2.0314	Floor plate	nextseq_1	E9.5	WT	NE
nextseq_1_PA-01G_S7.CTGCCTTATGGTAGGTTAG	949	734	-3.81963	-1.38579	Floor plate	nextseq_1	Day8	Failed	ETiX
nextseq_1_PA-01G_S7.AGTCGCATTAACCTGGTCT	402	345	-2.24541	1.82705	Mesencephalon & MHB	nextseq_1	Day8	WT	ETiX
nextseq_1_PA-01G_S7.AATTCATCGTTAACTGGTTA	296	274	2.03554	-2.70208	Hindbrain & Spinal cord	nextseq_1	E9.5	WT	NE
nextseq_1_PA-01H_S8.AAGGACGATTAACTGGTTA	895	687	3.8429	-1.92203	Hindbrain & Spinal cord	nextseq_1	E9.5	WT	NE
nextseq_1_PA-01H_S8.ACTTACTCATTTACCGAGGC	813	643	-1.94092	-3.8232	Hindbrain & Spinal cord	nextseq_1	Day8	WT	ETiX
nextseq_1_PA-01H_S8.TTTGCTACTTGCAGGTCCGT	1309	989	-3.45068	-3.05464	Hindbrain & Spinal cord	nextseq_1	Day8	Pax6neg	ETiX
nextseq_1_PA-01H_S8.GGCTAAGATATGGAATTGG	1351	1013	0.390078	-3.29665	Hindbrain & Spinal cord	nextseq_1	E9.5	WT	NE
nextseq_1_PA-01H_S8.AGAACTCCTAAGTAAGAGC	338	304	0.040167	0.727357	Prosencephalon	nextseq_1	Day8	Failed	ETiX
nextseq_1_PA-01H_S8.ACGCTTATATAATTAAGACT	402	349	1.47367	5.35375	Prosencephalon	nextseq_1	Day8	WT	ETiX
nextseq_1_PA-01H_S8.TGGATTCTATTTCTTAATAA	590	511	-3.50587	-2.68997	Floor plate	nextseq_1	Day8	WT	ETiX
nextseq_1_PA-01H_S8.AAGTACGTTTCATTCGACGG	1607	1219	-3.30725	1.61131	Mesencephalon & MHB	nextseq_1	E9.5	WT	NE
nextseq_1_PA-01H_S8.CTTCGACTTTTACCGAGGC	863	708	1.58391	5.49494	Prosencephalon	nextseq_1	Day8	WT	ETiX
nextseq_1_PA-01H_S8.ACCGGTTCTATATGAGCCA	1024	806	2.09807	-2.31933	Hindbrain & Spinal cord	nextseq_1	E8.75	WT	NE
nextseq_1_PA-01H_S8.AAACCATAGTCAATTACCGT	895	720	-3.21555	3.86618	Mesencephalon & MHB	nextseq_1	Day8	Pax6neg	ETiX
nextseq_1_PA-01H_S8.ACGCTTGATAAGAAGCTAG	443	380	-1.6398	3.48752	Mesencephalon & MHB	nextseq_1	E8.5	WT	NE
nextseq_1_PA-01H_S8.AGAGGTCGTGTCCTAGAGG	478	415	1.19331	2.79611	Prosencephalon	nextseq_1	Day8	Failed	ETiX
nextseq_1_PA-01H_S8.ATCAATACGTGGTATCCGCC	890	714	1.7271	-0.00692186	Hindbrain & Spinal cord	nextseq_1	Day8	Failed	ETiX
nextseq_1_PA-01H_S8.TGGATTCTATAACTAGGCGC	579	494	1.15219	3.53552	Prosencephalon	nextseq_1	Day8	Failed	ETiX
nextseq_1_PA-01H_S8.TTACCTAAGTCGTCGCAGCC	652	540	3.01103	-2.37848	Hindbrain & Spinal cord	nextseq_1	E8.75	WT	NE
nextseq_1_PA-01H_S8.ATATCTGGATCGCCTAATGC	1467	1095	1.73555	4.81444	Prosencephalon	nextseq_1	Day8	Failed	ETiX
nextseq_1_PA-01H_S8.AACTTGGATTGTCCTACTTG	909	697	0.816361	5.85422	Prosencephalon	nextseq_1	Day8	Pax6neg	ETiX
nextseq_1_PA-01H_S8.TTCCATCTTTACGCGAGATT	1289	954	-1.1046	-3.57925	Hindbrain & Spinal cord	nextseq_1	Day8	Pax6neg	ETiX
nextseq_1_PA-01H_S8.AAATTCCTCTCCGCTGCCAG	514	445	-0.0195224	-2.29028	Hindbrain & Spinal cord	nextseq_1	Day8	WT	ETiX
nextseq_1_PA-01H_S8.TTGACCAGTACCGGAATTA	1738	1298	0.679924	-3.36968	Hindbrain & Spinal cord	nextseq_1	E9.5	WT	NE
nextseq_1_PA-01H_S8.GTCGTAACTTAACTGGTTA	575	487	4.61451	-0.898063	Hindbrain & Spinal cord	nextseq_1	E9.5	WT	NE
nextseq_1_PA-01H_S8.AAGACCTTATGCCGCAACGA	977	769	-2.77586	2.05277	Mesencephalon & MHB	nextseq_1	Day8	Pax6neg	ETiX
nextseq_1_PA-01H_S8.GAGGAACTTTTCTTAATAA	1367	1037	1.48296	-4.56403	Roof plate	nextseq_1	Day8	WT	ETiX
nextseq_1_PA-01H_S8.AAGCAGTATTCAACCGCTAA	618	509	-2.12083	-3.3625	Hindbrain & Spinal cord	nextseq_1	Day8	WT	ETiX
nextseq_1_PA-01H_S8.CAAGGCGTTCCAGTCCTCT	659	550	1.14996	0.899429	Prosencephalon	nextseq_1	E8	WT	NE
nextseq_1_PA-01H_S8.TATAAGAGGTCATCAGAATG	1686	1230	-3.95666	-0.749918	Floor plate	nextseq_1	Day8	WT	ETiX
nextseq_1_PA-01H_S8.CTTCGACTTCAGGAGGAGA	941	707	4.78886	-0.199439	Hindbrain & Spinal cord	nextseq_1	E9.5	WT	NE
nextseq_1_PA-01H_S8.AAATTCCTCTATATTGATAC	1604	1177	0.261273	-3.54787	Hindbrain & Spinal cord	nextseq_1	E8.75	WT	NE
nextseq_1_PA-01H_S8.CGCCATTCTAAGTAAGAGC	414	362	2.01844	3.67276	Prosencephalon	nextseq_1	Day8	Failed	ETiX
nextseq_1_PA-01H_S8.AACTAGTTGTGGAGGCCTCC	1632	1202	-1.46056	-3.81355	Hindbrain & Spinal cord	nextseq_1	E8.75	WT	NE
nextseq_1_PA-01H_S8.TAACGACTTTTTATTCATTC	1006	723	-4.85757	-5.17529	Early neurons	nextseq_1	E9.5	WT	NE
nextseq_1_PA-01H_S8.TGTCCTTATTAGCTTATCCG	447	384	1.74182	3.11628	Prosencephalon	nextseq_1	Day8	WT	ETiX
nextseq_1_PA-01H_S8.ATATCCTACTCGAACGCCGG	534	453	0.12431	-2.92922	Hindbrain & Spinal cord	nextseq_1	E9.5	WT	NE
nextseq_1_PA-01H_S8.AGGCTCGTTAAGAAGCTAG	479	428	-1.78351	-1.2406	Hindbrain & Spinal cord	nextseq_1	E8.5	WT	NE
nextseq_1_PA-01H_S8.ATTCGCAATTACTTGCTAGA	445	381	-1.5403	-2.68137	Hindbrain & Spinal cord	nextseq_1	Day8	WT	ETiX
nextseq_1_PA-01H_S8.TAGAACCAATTTGCTGGCAT	1574	1166	-3.02445	4.35595	Mesencephalon & MHB	nextseq_1	E8	WT	NE
nextseq_1_PA-01H_S8.ATTAGTCTGTGGAGGCCTCC	1643	1225	-0.276189	4.13798	Prosencephalon	nextseq_1	E8.75	WT	NE
nextseq_1_PA-01H_S8.ATGCTTCCTCCATAAGTCC	749	614	0.289782	3.12484	Prosencephalon	nextseq_1	Day8	WT	ETiX
[truncated: 16,625 more rows]

## Sheet: Fig. 2 i
sample_ID	celltype	cell_number	cell_fraction_per_embryo
[truncated: 62 more rows]
