# Supplementary material for: Embryo model completes gastrulation to neurulation and organogenesis
Source: Nature. 2022 Aug 25;610(7930):143–53. doi: 10.1038/s41586-022-05246-3 (PMC9534772; doi:10.1038/s41586-022-05246-3)
Supplement: Supplementary file 14 — Source Data Fig. 3 [file 41586_2022_5246_MOESM14_ESM.xlsx]

## Sheet: Fig. 3b
	Number of Sox1-positive cells				Percentage of Nkx2.2-positive cells
	ETiX-Control	ETiX-Pax6 knockout			ETiX-Control	ETiX-Pax6 knockout
	246	286			6.50407	25.8741
	298	487			12.7517	18.4805
	187	308			8.02139	26.9481
	198	354			10.101	28.8136
	342	390			22.2222	38.9744
	73	464			8.21918	12.931
	82	77			10.9756	24.6753
	238	56			17.2269	26.7857
	158	97			24.6835	13.4021
	74	116			16.2162	12.069
	67	72			22.3881	19.4444
	62	86			16.129	12.7907
		44				22.7273

## Sheet: Fig. 3c
Analysis Type:	PANTHER Overrepresentation Test (Released 20220202)
Annotation Version and Release Date:	GO Ontology database DOI: 10.5281/zenodo.6399963 Released 2022-03-22
Analyzed List:	upload_1 (Mus musculus)
Reference List:	Mus musculus (all genes in database)
Test Type:	FISHER
Correction:	FDR
GO biological process complete	Mus musculus - REFLIST (21997)	upload_1 (35)	upload_1 (expected)	upload_1 (over/under)	upload_1 (fold Enrichment)	upload_1 (raw P-value)	upload_1 (FDR)	- log10 (p-value)
kidney epithelium development (GO:0072073)	139	4	0.22	+	18.09	7.62e-05	0.0375	4.11805
cellular response to chemical stimulus (GO:0070887)	2485	13	3.95	+	3.29	6.54e-05	0.0333	4.18442
tissue development (GO:0009888)	1755	11	2.79	+	3.94	5.83e-05	0.0306	4.23433
cellular component morphogenesis (GO:0032989)	637	7	1.01	+	6.91	5.82e-05	0.0316	4.23508
multicellular organism development (GO:0007275)	4508	18	7.17	+	2.51	4.91e-05	0.0276	4.30892
neuron projection guidance (GO:0097485)	243	5	0.39	+	12.93	4.28e-05	0.025	4.36856
axon guidance (GO:0007411)	242	5	0.39	+	12.99	4.19e-05	0.0254	4.37779
axon development (GO:0061564)	403	6	0.64	+	9.36	4.06e-05	0.0256	4.39147
cell morphogenesis involved in differentiation (GO:0000904)	595	7	0.95	+	7.39	3.79e-05	0.0249	4.42136
nervous system development (GO:0007399)	1986	12	3.16	+	3.8	3.44e-05	0.0236	4.46344
neurogenesis (GO:0022008)	1342	10	2.14	+	4.68	3.27e-05	0.0234	4.48545
axonogenesis (GO:0007409)	367	6	0.58	+	10.27	2.42e-05	0.0182	4.61618
cell part morphogenesis (GO:0032990)	540	7	0.86	+	8.15	2.06e-05	0.0162	4.68613
cell development (GO:0048468)	1882	12	2.99	+	4.01	2.01e-05	0.0167	4.6968
system development (GO:0048731)	3785	17	6.02	+	2.82	1.97e-05	0.0173	4.70553
regulation of anatomical structure morphogenesis (GO:0022603)	993	9	1.58	+	5.7	1.94e-05	0.018	4.7122
neuron projection development (GO:0031175)	731	8	1.16	+	6.88	1.63e-05	0.016	4.78781
cell projection morphogenesis (GO:0048858)	513	7	0.82	+	8.58	1.49e-05	0.0156	4.82681
plasma membrane bounded cell projection morphogenesis (GO:0120039)	507	7	0.81	+	8.68	1.38e-05	0.0155	4.86012
cell projection organization (GO:0030030)	1208	10	1.92	+	5.2	1.32e-05	0.0161	4.87943
neuron projection morphogenesis (GO:0048812)	501	7	0.8	+	8.78	1.28e-05	0.0168	4.89279
generation of neurons (GO:0048699)	1183	10	1.88	+	5.31	1.1e-05	0.0158	4.95861
neuron development (GO:0048666)	905	9	1.44	+	6.25	9.33e-06	0.0147	5.03012
plasma membrane bounded cell projection organization (GO:0120036)	1154	10	1.84	+	5.45	8.9e-06	0.0156	5.05061
cell morphogenesis involved in neuron differentiation (GO:0048667)	464	7	0.74	+	9.48	7.82e-06	0.0154	5.10679
neuron differentiation (GO:0030182)	1112	10	1.77	+	5.65	6.44e-06	0.0145	5.19111
response to chemical (GO:0042221)	3585	18	5.7	+	3.16	1.8e-06	0.00472	5.74473
taxis (GO:0042330)	507	8	0.81	+	9.92	1.14e-06	0.00359	5.9431
chemotaxis (GO:0006935)	505	8	0.8	+	9.96	1.11e-06	0.00436	5.95468
anatomical structure morphogenesis (GO:0009653)	2310	15	3.68	+	4.08	8.89e-07	0.00467	6.0511
locomotion (GO:0040011)	1296	12	2.06	+	5.82	4.24e-07	0.00334	6.37263
movement of cell or subcellular component (GO:0006928)	1527	14	2.43	+	5.76	3.63e-08	0.000572	7.44009
