# Supplementary material for: Embryo model completes gastrulation to neurulation and organogenesis
Source: Nature. 2022 Aug 25;610(7930):143–53. doi: 10.1038/s41586-022-05246-3 (PMC9534772; doi:10.1038/s41586-022-05246-3)
Supplement: Supplementary file 15 — Source Data Fig. 4 [file 41586_2022_5246_MOESM15_ESM.xlsx]

## Sheet: Fig. 4e
Number of somite pairs
Natural Embryos	ETiX-embryoids
5	6
5	5
6	5
6	5
9	5
	5
	7
	7
	4
	4

## Sheet: Fig. 4f
Somite Area
Natural Embryo	ETiX-embryoid
1769.98	1078.62
2453.96	1516.24
2626.88	1667.13
2717.57	496.725
1493.89	1015.11
3305.72	820.165
3349.41	3114.7
3023.76	2351.82
2978.6	3065.88
3244.78	2666.44
2472.99	2769.97
1940.37	5403.69
2466.02	4945.61
1940.73	4845.04
1019.74	3553.4
1892.65	2051.8
1152.09	2586.78
669.664	1501.18
617.163	1453.45
777.971	2746.47
1743.92	1000.05
2307.11	2386.69
1305.94	2263.7
1586.73	1206.38
4048.49	1195
4142.82	812.084
2643.82	1711.53
2900.75	2192.09
1951.2	2410.53
1904.59	1251.52
1857.97	1903.17
	1735.56
	2792.03
	3196.92
	2115.49
	1085.46
	1395.28
	1931.22
	1300.57
	1695.55
	1568.54
	1561.93
	1138.32
	661.482
	1425.75
	2021.88
	3555.17
	2326.92
	2126.86
	3486.03
	1713.83
	1548.61
	1398.82

## Sheet: Fig. 4k
	celltype	Nanog	Eomes	Mesp1	Hoxb1	Nkx1-2	Wnt3a	Epha5	Cdx2	Foxa2	Noto	Chrd	Shh	Tbx6	Meox1	Tcf15	Hes7	Notch1	Lfng	Msgn1	Msx2	Foxf1	Hoxc6	Sfrp5	Ttn	Nkx2-5	Myl7	Gata6	Gata4	Meis1	Tbx5	Hand1	Tnnt2	Myh7	Myh6	Myl3	system
NE75_3_AAAGCCCGCGCCACAGAAACTGGT	CLE/NMP	-0.183403	-0.270064	-0.199387	-0.227716	7.54658	-0.0577546	-0.117315	-0.194338	-0.202584	-0.0338546	-0.0997101	-0.0680447	-0.085802	-0.1286	-0.118081	-0.10617	-0.141475	-0.053653	-0.00938467	-0.421137	-0.24433	-0.124613	-0.208552	-0.153702	-0.108	-0.233578	-0.425035	-0.423645	-0.376333	-0.123541	-0.531046	-0.208578	-0.123433	-0.133902	-0.16989	natural
NE75_3_AAAGTCATCGCCACAGAAACTGGT	Cardiomyocytes	-0.154305	-0.219029	-0.177695	4.54684	-0.12936	-0.0559352	-0.121679	-0.177615	-0.161964	-0.0346597	-0.0809105	-0.0704165	-0.0817213	-0.126792	-0.104866	-0.104471	-0.13652	-0.0529442	-0.00778701	2.27674	-0.238775	-0.128315	-0.189779	-0.144091	-0.0951936	-0.22287	-0.409865	-0.371395	-0.382474	-0.120736	-0.527382	-0.201666	-0.117796	-0.120746	-0.156314	natural
NE75_3_AAATAGCACGCCACAGCGTGCTAG	Cardiomyocytes	-0.191944	-0.285046	-0.205754	-0.228993	-0.129838	-0.0582887	-0.116034	-0.199247	-0.214508	-0.0336183	-0.105229	-0.0673485	-0.0869999	-0.129131	-0.12196	-0.106669	-0.14293	-0.0538611	-0.00985366	-0.424507	-0.245961	-0.123527	-0.214062	-0.156524	-0.111759	-0.236722	-0.429489	-0.438982	-0.37453	-0.124364	-0.532121	-0.210607	-0.125087	-0.137764	-0.173875	natural
NE75_3_AAATTCCGCGCCACAGAAAGTCGG	Somites	-0.152334	-0.215571	5.75399	-0.223074	-0.129335	-0.0558119	-0.121974	-0.176482	-0.159212	-0.0347142	-0.079637	-0.0705772	-0.0814449	7.9144	-0.10397	-0.104356	-0.136184	-0.0528962	-0.00767878	-0.408878	-0.238399	-0.128566	-0.188507	-0.14344	-0.0943261	-0.222144	-0.408837	-0.367856	-0.382891	-0.120546	-0.527133	-0.201198	-0.117414	-0.119855	-0.155395	natural
NE75_3_AAATTCCGCGCCACAGTCATCCTT	Somites	-0.193164	3.12744	-0.206664	-0.229175	-0.129854	-0.058365	-0.115851	-0.199948	-0.216211	-0.0335845	-0.106017	-0.067249	-0.087171	-0.129207	10	-0.10674	-0.143138	-0.0538908	-0.00992066	-0.424988	-0.246194	-0.123372	-0.21485	-0.156927	-0.112296	3.78878	-0.430125	-0.441173	-0.374273	-0.124482	-0.532275	-0.210897	-0.125324	-0.138316	-0.174444	natural
NE75_3_AACAAATGCGCCACAGTTGTGACT	CLE/NMP	4.81468	-0.281095	-0.204075	-0.228656	7.40072	-0.0581478	-0.116372	6.36144	-0.211363	-0.0336806	-0.103773	-0.0675321	-0.086684	-0.128991	-0.120937	-0.106538	-0.142546	-0.0538062	-0.00972997	-0.423618	-0.245531	-0.123813	-0.212609	-0.15578	-0.110767	-0.235893	-0.428314	-0.434937	-0.375005	-0.124147	-0.531838	-0.210072	-0.124651	-0.136746	-0.172824	natural
NE75_3_AACAGAACCGCCACAGTAGTGTTT	Notochord	-0.132999	-0.181657	4.84346	-0.220185	-0.129089	-0.0546029	-0.124874	5.96546	5.5235	-0.0352492	-0.0671444	-0.0721533	-0.0787332	-0.125468	-0.0951887	-0.103227	-0.132891	-0.0524252	-0.00661711	-0.401249	-0.234707	-0.131026	-0.176032	-0.137053	-0.0858162	-0.215028	-0.398756	-0.333136	-0.386972	-0.118683	-0.524699	-0.196605	-0.113668	-0.111113	-0.146373	natural
NE75_3_AACAGCGGCGCCACAGTGCGTATC	CLE/NMP	-0.319221	-0.508285	-0.300635	2.87956	-0.131455	-0.0662473	-0.0969447	-0.272397	-0.392186	-0.0300967	-0.187462	-0.0569736	-0.10485	-0.13704	-0.179765	-0.114101	-0.164605	-0.0569615	-0.0168422	-0.474727	-0.27026	-0.107334	-0.29618	-0.198565	-0.167775	-0.283563	-0.495849	-0.66753	-0.347666	-0.136632	-0.548149	-0.240842	-0.149744	-0.19531	-0.233257	natural
NE75_3_AACGATTTCGCCACAGCCCATAGC	Notochord	-0.208182	-0.313527	-0.217859	-0.231419	-0.130044	-0.0593041	-0.113598	-0.208579	4.14736	10	8.62051	10	-0.0892772	-0.13014	-0.129335	-0.107617	-0.145695	-0.0542566	-0.0107453	-0.430914	-0.249061	-0.121461	-0.224539	-0.161887	-0.118905	-0.242698	-0.437955	-0.468141	-0.371103	-0.125929	-0.534166	-0.214465	-0.128233	-0.145106	-0.181451	natural
NE75_3_AACGCCAACGCCACAGAACAATCC	Cardiomyocytes	-0.305424	-0.484085	-0.290349	-0.245949	-0.13128	-0.0653845	-0.0990141	-0.264467	-0.372924	-0.0304785	-0.178547	-0.0580983	-0.102915	-0.136183	-0.173499	-0.113295	-0.162255	-0.0566254	-0.0160845	1.33988	-0.267626	-0.10909	-0.287277	-0.194007	-0.161703	3.51586	1.41299	1.21943	-0.350578	-0.135302	-0.546411	-0.237564	-0.147071	-0.189072	-0.22682	natural
NE75_3_AACGCCAACGCCACAGTTGCATAT	CLE/NMP	-0.21372	-0.32324	-0.221987	3.73123	-0.130115	-0.0596504	-0.112768	-0.211762	-0.244907	-0.0330158	-0.119298	-0.0655734	-0.0900538	-0.130484	-0.13185	-0.107941	-0.146638	-0.0543915	-0.0110493	-0.433099	-0.250118	-0.120756	-0.228112	-0.163717	-0.121343	-0.244736	-0.440842	-0.478085	-0.369934	-0.126463	-0.534864	-0.21578	-0.129306	-0.14761	-0.184035	natural
NE75_3_AACGGTAGCGCCACAGCATCTCCC	Cardiac mesoderm	-0.257554	-0.400123	3.1747	-0.238797	-0.130671	-0.0623913	-0.106194	-0.236955	-0.306098	-0.031803	-0.147619	-0.0620003	-0.0962012	-0.133208	-0.151758	-0.1105	-0.154103	-0.0554593	-0.0134561	-0.450395	3.15209	-0.11518	-0.256393	-0.178195	-0.140635	-0.260868	1.64133	2.22998	-0.360682	-0.130688	-0.540383	-0.226193	-0.137798	-0.167428	-0.204486	natural
NE75_3_AACTCAGTCGCCACAGACTTCAAT	Nascent mesoderm	-0.268817	-0.419879	-0.26306	-0.24048	-0.130815	-0.0630956	-0.104504	-0.243428	-0.321822	-0.0314913	-0.154896	-0.0610822	-0.0977808	-0.133908	-0.156873	-0.111158	-0.156021	-0.0557337	-0.0140746	1.49786	-0.260637	-0.113747	-0.26366	-0.181916	-0.145592	-0.265013	-0.469569	-0.577021	-0.358304	-0.131774	-0.541802	-0.228868	-0.13998	-0.172521	-0.209741	natural
NE75_3_AACTCAGTCGCCACAGTAACCATC	Posterior lateral plate mesoderm	2.92408	-0.616942	-0.346816	-0.257268	-0.132242	-0.070121	-0.0876536	-0.308001	-0.478667	-0.0283827	-0.227486	-0.0519239	-0.113538	-0.14089	-0.207901	-0.117718	-0.175155	-0.0584705	-0.0202436	-0.499171	4.22753	-0.099453	-0.336148	-0.219027	-0.19504	-0.306362	-0.528148	-0.778771	-0.33459	-0.142603	1.81627	-0.255558	-0.161745	-0.22332	-0.26216	natural
NE75_3_AACTGCCTCGCCACAGCCGCTGTT	CLE/NMP	-0.308521	-0.489517	-0.292658	-0.246412	-0.131319	-0.0655782	-0.0985495	-0.266247	-0.377248	-0.0303928	-0.180548	-0.0578458	-0.103349	-0.136375	-0.174906	-0.113476	-0.162783	-0.0567008	-0.0162546	1.32766	-0.268217	-0.108696	-0.289276	-0.19503	-0.163066	-0.279625	-0.49027	-0.648316	-0.349924	-0.135601	-0.546802	-0.2383	-0.147671	-0.190472	-0.228265	natural
NE75_3_AACTGCCTCGCCACAGCTATAGAG	Nascent mesoderm	-0.135251	-0.185609	-0.163491	4.92024	-0.129118	-0.0547437	-0.124536	-0.166664	5.46642	-0.0351869	-0.0685999	-0.0719697	-0.0790491	-0.125608	-0.0962118	10	-0.133275	-0.0524801	-0.0067408	-0.402137	-0.235137	-0.130739	-0.177485	-0.137797	-0.0868077	-0.215857	-0.39993	-0.337181	-0.386496	-0.1189	-0.524982	-0.19714	-0.114105	-0.112131	-0.147425	natural
NE75_3_AAGAACAGCGCCACAGTCCTTATT	Nascent mesoderm	-0.143887	-0.200755	-0.169929	-0.221812	-0.129228	-0.0552837	-0.123241	-0.171627	-0.14742	-0.034948	-0.0741791	-0.0712658	-0.0802602	-0.126145	-0.100134	-0.103863	-0.134746	-0.0526904	-0.00721494	-0.405545	-0.236786	-0.129641	-0.183057	-0.14065	-0.0906082	-0.219035	-0.404432	-0.352687	2.78476	-0.119732	-0.52607	-0.199191	-0.115777	-0.116036	-0.151453	natural
NE75_3_AAGAAGGTCGCCACAGCTGTTCTT	Somites	-0.333489	-0.533309	2.6253	-0.250143	5.27247	-0.0671394	-0.0948049	-0.280597	-0.412103	-0.029702	-0.196679	-0.0558106	-0.10685	-0.137927	-0.186245	-0.114934	4.80768	-0.057309	-0.0176255	-0.480357	2.6475	-0.105519	-0.305384	-0.203277	-0.174054	-0.288814	-0.503287	-0.693149	1.59999	-0.138007	-0.549946	-0.244231	-0.152508	-0.201761	-0.239914	natural
NE75_3_AAGAGTATCGCCACAGAAGCTTCT	Nascent mesoderm	-0.293128	-0.462518	-0.281183	5.03918	-0.131123	-0.0646157	-0.100858	-0.2574	-0.355759	-0.0308187	-0.170603	-0.0591006	-0.10119	-0.135419	-0.167914	-0.112577	-0.160161	-0.0563259	-0.0154094	-0.464431	-0.265278	-0.110654	-0.279344	-0.189946	-0.156291	-0.27396	-0.482244	-0.620675	-0.353173	-0.134117	-0.544863	-0.234643	-0.144689	-0.183513	-0.221083	natural
NE75_3_AAGAGTATCGCCACAGCTCTTGAC	CLE/NMP	3.56048	-0.468445	-0.283702	-0.244617	-0.131166	10	-0.100351	5.04521	-0.360476	-0.0307252	-0.172786	-0.0588251	8.68527	-0.135629	-0.169449	6.72791	-0.160737	-0.0564082	-0.0155949	-0.465765	-0.265924	-0.110224	-0.281524	-0.191062	-0.157778	-0.275203	-0.484006	-0.626742	-0.35246	-0.134443	-0.545289	-0.235446	-0.145344	-0.18504	-0.22266	natural
NE75_3_AAGAGTATCGCCACAGGACAACTT	Somites	-0.138537	-0.191371	-0.16594	-0.221012	-0.12916	-0.0549491	-0.124044	-0.168552	-0.139951	-0.035096	-0.0707224	-0.0717019	-0.0795098	-0.125812	-0.0977039	-0.103551	-0.133835	-0.0525601	-0.00692118	-0.403434	-0.235764	-0.130321	-0.179605	-0.138882	-0.0882535	-0.217066	-0.401643	-0.34308	-0.385803	-0.119216	-0.525396	-0.19792	-0.114741	-0.113617	-0.148957	natural
NE75_3_AAGAGTATCGCCACAGTGCGACAG	Somites	-0.199735	-0.29871	-0.211562	5.1909	-0.129937	-0.0587758	-0.114865	-0.203724	-0.225383	-0.0334027	-0.110262	-0.0667134	-0.0880925	-0.129615	-0.125498	-0.107124	-0.144257	-0.0540509	-0.0102814	-0.427581	-0.247448	-0.122536	-0.219089	-0.159097	-0.115188	-0.239589	-0.433551	-0.452972	-0.372886	-0.125115	-0.533102	-0.212458	-0.126597	-0.141286	-0.17751	natural
NE75_3_AAGCCTTCCGCCACAGGTTGTCAT	Somites	-0.163316	-0.234833	-0.184413	4.3947	-0.129474	-0.0564986	-0.120327	-0.182793	-0.174543	-0.0344104	-0.0867323	-0.069682	10	-0.127352	-0.108958	9.55738	-0.138055	-0.0531637	-0.00828177	-0.413211	-0.240495	-0.127169	-0.195592	-0.147067	-0.0991593	-0.226186	-0.414563	-0.387576	-0.380573	-0.121605	-0.528516	-0.203807	-0.119541	-0.12482	-0.160518	natural
NE75_3_AAGCTCCTCGCCACAGATCCCACG	Posterior lateral plate mesoderm	-0.338088	-0.541376	-0.314699	-0.25083	-0.131694	-0.067427	-0.0941152	-0.28324	-0.418523	-0.0295747	-0.199651	-0.0554357	-0.107495	-0.138212	-0.188334	-0.115202	-0.167818	-0.0574211	-0.0178781	2.62406	2.62215	-0.104934	-0.308352	-0.204797	-0.176078	-0.290506	-0.505685	1.04894	-0.343684	-0.138451	1.35151	-0.245323	-0.153399	-0.203841	-0.24206	natural
NE75_3_AAGGCGCTCGCCACAGACGCTCAG	Somites	-0.226861	-0.346289	-0.231783	-0.23421	-0.130282	-0.060472	-0.110797	-0.219315	-0.263251	-0.0326522	-0.127788	-0.0645023	-0.0918967	-0.131301	6.93457	-0.108708	-0.148876	-0.0547117	-0.0117709	-0.438284	3.42002	-0.119085	-0.23659	-0.168057	-0.127126	-0.249572	-0.447694	-0.501681	-0.36716	-0.12773	-0.536518	-0.218902	-0.131852	-0.153551	-0.190166	natural
NE75_3_AAGGCGCTCGCCACAGCTACGAGC	Primitive streak	3.50816	-0.478981	4.00015	2.98563	5.60301	-0.0652026	-0.0994505	7.0739	-0.368862	-0.030559	-0.176667	-0.0583355	-0.102507	-0.136002	-0.172177	-0.113125	5.11688	-0.0565545	-0.0159248	2.03614	-0.26707	-0.10946	-0.2854	-0.193046	-0.160422	-0.277414	-0.487138	-0.637529	-0.351192	-0.135022	-0.546045	-0.236873	-0.146507	-0.187756	-0.225462	natural
NE75_3_AAGGCGCTCGCCACAGGCATGGGT	Cardiomyocytes	-0.157591	-0.224791	-0.180144	-0.223859	-0.129402	-0.0561406	-0.121186	-0.179503	-0.16655	-0.0345688	-0.0830331	-0.0701488	-0.082182	-0.126996	-0.106358	-0.104663	-0.137079	-0.0530243	-0.00796739	-0.410952	-0.239402	-0.127897	-0.191898	-0.145176	-0.0966394	-0.224079	-0.411577	-0.377294	-0.381781	-0.121053	-0.527795	-0.202447	-0.118432	-0.122232	-0.157847	natural
NE75_3_AAGGCGCTCGCCACAGTTATAGCC	Primitive streak	6.01652	-0.179847	-0.161042	-0.22003	9.1231	-0.0545383	-0.125029	-0.164776	-0.130779	-0.0352778	-0.0664773	-0.0722375	-0.0785884	-0.125404	-0.0947198	-0.103167	-0.132716	-0.0524001	-0.00656042	-0.400841	-0.23451	-0.131157	-0.175366	-0.136712	-0.0853618	-0.214648	-0.398217	-0.331281	-0.38719	-0.118583	-0.524569	-0.19636	-0.113468	-0.110646	-0.145892	natural
NE75_3_AAGGGACCCGCCACAGGCACCTCT	Somites	-0.258586	-0.401934	-0.255433	5.90339	-0.130685	-0.0624558	-0.106039	3.95311	-0.30754	-0.0317744	-0.148286	-0.0619162	-0.096346	-0.133272	-0.152227	-0.11056	-0.154279	-0.0554845	-0.0135128	-0.450802	-0.258684	-0.115048	-0.257059	-0.178536	-0.141089	-0.261248	-0.464235	-0.55865	-0.360464	-0.130788	-0.540513	-0.226438	-0.137998	-0.167895	-0.204967	natural
NE75_3_AAGTATTGCGCCACAGACTCACCG	Somites	-0.29707	-0.469433	4.78136	3.02198	-0.131173	-0.0648622	-0.100267	-0.259666	-0.361263	-0.0307096	-0.17315	-0.0587792	-0.101743	-0.135664	-0.169705	-0.112807	-0.160833	-0.0564219	-0.0156259	-0.465987	-0.266031	-0.110152	-0.281888	-0.191248	-0.158026	-0.275411	-0.484299	-0.627754	-0.352341	-0.134497	-0.545359	-0.23558	-0.145453	-0.185295	-0.222922	natural
NE75_3_AAGTATTGCGCCACAGATTCCTTG	Somites	-0.52431	-0.868004	-0.453522	4.29517	-0.13406	-0.0790715	-0.0661856	-0.390268	-0.678489	-0.0244222	-0.319968	-0.0402559	-0.133612	3.66392	5.90475	-0.126076	3.52351	-0.0619574	-0.0281031	0.727756	-0.309415	-0.0812425	-0.428499	-0.266308	-0.258037	1.3072	-0.602778	-1.0358	1.15098	-0.1564	-0.573975	-0.28956	-0.189475	-0.288038	-0.328943	natural
NE75_3_AAGTATTGCGCCACAGCGGAATTT	Primitive streak	5.12453	-0.249485	-0.19064	-0.225963	-0.129581	-0.057021	-0.119074	-0.187595	-0.186205	-0.0341793	-0.0921296	-0.0690011	-0.0841566	-0.127871	-0.112752	-0.105485	-0.139477	-0.0533672	-0.00874045	-0.416507	-0.24209	-0.126106	-0.200982	-0.149827	-0.102836	-0.22926	-0.418918	-0.402576	-0.378809	-0.12241	-0.529568	-0.205791	-0.12116	-0.128597	-0.164416	natural
NE75_3_AAGTCCAACGCCACAGGACAAAGG	Nascent mesoderm	-0.305048	-0.483426	5.25587	-0.245893	-0.131275	-0.0653611	-0.0990704	-0.264251	-0.3724	-0.0304889	-0.178304	-0.0581289	-0.102862	-0.136159	-0.173328	-0.113273	-0.162191	-0.0566162	-0.0160639	-0.469135	-0.267554	-0.109137	-0.287035	-0.193883	-0.161537	-0.278347	1.4146	-0.64208	-0.350657	-0.135266	1.80037	-0.237475	-0.146998	-0.188902	-0.226645	natural
NE75_3_AAGTCGGGCGCCACAGGTCATATT	CLE/NMP	-0.30899	-0.490341	-0.293008	2.94356	-0.131325	-0.0656076	-0.0984792	-0.266517	-0.377904	-0.0303798	-0.180851	-0.0578075	-0.103415	-0.136404	-0.175119	-0.113503	-0.162863	-0.0567123	-0.0162804	-0.47069	-0.268307	-0.108636	-0.289579	-0.195185	-0.163272	-0.279798	-0.490514	-0.649159	-0.349825	-0.135646	-0.546861	-0.238411	-0.147762	-0.190685	-0.228484	natural
NE75_3_AAGTCGGGCGCCACAGGTGTAACC	Cardiomyocytes	-0.14858	-0.208986	-0.173427	-0.222513	-0.129287	-0.0555771	-0.122537	-0.174324	-0.153971	-0.0348181	-0.0772113	-0.0708833	-0.0809183	-0.126436	-0.102265	-0.104137	-0.135545	-0.0528048	-0.00747263	-0.407396	-0.237682	-0.129044	-0.186085	-0.1422	-0.0926737	-0.220762	-0.406879	-0.361114	-0.383683	-0.120184	-0.526661	-0.200306	-0.116687	-0.118158	-0.153643	natural
NE75_3_AAGTTGTCCGCCACAGCCTGACAC	Somites	-0.15562	-0.221334	-0.178675	-0.223565	-0.129377	-0.0560173	-0.121482	-0.17837	-0.163799	-0.0346233	-0.0817595	-0.0703094	-0.0819056	-0.126874	10	-0.104548	-0.136744	-0.0529763	-0.00785916	-0.410174	-0.239026	-0.128148	-0.190626	-0.144525	-0.0957719	-0.223353	-0.41055	-0.373755	-0.382197	-0.120863	-0.527547	-0.201978	-0.11805	-0.12134	-0.156927	natural
NE75_2_ACTTCGCTTCGACGGCGCATGGGT	Nascent mesoderm	-0.139288	-0.192688	4.70873	-0.221124	-0.129169	-0.0549961	-0.123931	-0.168983	-0.140999	-0.0350752	-0.0712075	-0.0716407	-0.0796151	-0.125859	-0.0980449	-0.103594	-0.133962	-0.0525784	-0.00696241	-0.40373	-0.235908	-0.130226	-0.180089	-0.13913	-0.088584	-0.217343	-0.402035	-0.344428	-0.385644	-0.119289	-0.52549	-0.198099	-0.114886	-0.113956	-0.149308	natural
NE75_2_AGAAACCATCGACGGCCGACTCCT	Posterior lateral plate mesoderm	-0.150082	-0.21162	-0.174547	-0.222737	-0.129306	-0.055671	-0.122312	-0.175187	-0.156068	-0.0347766	-0.0781816	-0.0707608	-0.081129	-0.12653	-0.102947	-0.104225	-0.135801	-0.0528414	-0.00755509	3.07925	5.70087	-0.128853	-0.187053	-0.142696	-0.0933346	-0.221315	-0.407662	-0.363811	-0.383366	-0.120329	-0.52685	-0.200663	-0.116978	-0.118837	-0.154344	natural
NE75_2_AGAAAGTGTCGACGGCATTTCCGG	Nascent mesoderm	-0.14689	-0.206023	-0.172168	-0.22226	-0.129266	-0.0554715	-0.122791	-0.173353	-0.151613	-0.0348649	-0.0761197	-0.071021	-0.0806814	-0.126332	-0.101498	-0.104038	-0.135257	-0.0527636	-0.00737986	2.35566	-0.237359	-0.129259	-0.184994	-0.141642	-0.0919301	-0.220141	-0.405998	-0.35808	-0.38404	-0.120022	-0.526448	-0.199905	-0.116359	-0.117394	-0.152855	natural
NE75_2_AGAAAGTGTCGACGGCTCGGTACG	Somites	-0.19354	-0.287845	5.86854	3.9658	-0.129858	-0.0583885	7.32879	-0.200164	-0.216735	-0.0335741	-0.10626	-0.0672184	-0.0872237	-0.12923	-0.122685	8.66794	-0.143202	-0.0539	-0.00994128	-0.425136	-0.246265	-0.123324	-0.215092	-0.157051	-0.112461	-0.237309	-0.430321	-0.441848	-0.374193	-0.124518	-0.532322	-0.210986	-0.125396	-0.138485	-0.174619	natural
NE75_2_AGAAGCTTTCGACGGCCCAACCGT	Nascent mesoderm	-0.156934	-0.223638	-0.179655	4.50106	-0.129393	-0.0560995	-0.121285	-0.179125	-0.165633	-0.034587	-0.0826086	-0.0702023	-0.0820899	-0.126956	-0.106059	-0.104625	-0.136968	-0.0530083	-0.00793131	-0.410693	-0.239277	-0.127981	-0.191474	-0.144959	-0.0963502	-0.223837	-0.411235	-0.376115	2.63542	-0.12099	-0.527713	-0.20229	-0.118305	-0.121935	-0.157541	natural
NE75_2_AGAAGCTTTCGACGGCGAGCGGTA	Somites	-0.17993	-0.263973	-0.196798	-0.227197	-0.129685	-0.0575374	-0.117836	-0.192342	-0.197736	-0.0339507	-0.0974663	-0.0683278	-0.085315	7.1891	-0.116503	10	7.00264	-0.0535684	-0.00919398	-0.419766	-0.243667	-0.125055	-0.206311	-0.152555	-0.106471	-0.2323	-0.423225	-0.417408	-0.377066	-0.123206	-0.530608	-0.207753	-0.12276	-0.132332	-0.16827	natural
NE75_2_AGAATCAATCGACGGCGTGTAACC	Primitive streak	-0.170919	3.41221	-0.19008	-0.225851	-0.129571	-0.056974	-0.119187	5.13058	-0.185157	-0.0342	-0.0916445	-0.0690623	-0.0840512	-0.127825	-0.112411	-0.105441	-0.139349	-0.0533489	-0.00869922	2.11909	-0.241947	-0.126202	-0.200497	-0.149579	-0.102505	-0.228984	-0.418527	-0.401228	-0.378968	-0.122338	-0.529474	-0.205613	-0.121014	-0.128258	-0.164066	natural
NE75_2_AGACCTCATCGACGGCTACTTGTG	Primitive streak	-0.175706	-0.256565	-0.193649	-0.226566	-0.129632	-0.0572733	-0.118469	-0.189914	-0.191839	10	-0.0947373	-0.0686721	-0.0847226	-0.128122	-0.114585	-0.105721	-0.140165	-0.0534656	-0.00896206	-0.4181	-0.242861	-0.125593	-0.203586	-0.15116	-0.104612	-0.230746	-0.421022	-0.409824	-0.377957	7.86529	-0.530077	-0.20675	-0.121942	-0.130422	-0.166299	natural
NE75_2_AGACCTCATCGACGGCTCTGTGGT	Nascent mesoderm	5.6076	-0.208328	-0.173147	-0.222457	-0.129282	-0.0555537	-0.122594	-0.174108	-0.153447	-0.0348285	-0.0769687	-0.0709139	-0.0808657	-0.126413	-0.102095	-0.104115	-0.135481	-0.0527956	-0.00745202	-0.407248	-0.23761	-0.129091	-0.185842	-0.142076	-0.0925084	-0.220624	-0.406684	-0.36044	-0.383762	-0.120148	-0.526613	-0.200217	-0.116614	-0.117988	-0.153468	natural
NE75_2_AGACCTCATCGACGGCTGTCTTTC	Nascent mesoderm	-0.194009	-0.288668	3.83263	-0.229301	-0.129864	-0.0584178	-0.115724	4.74797	-0.21739	-0.0335612	-0.106563	-0.0671801	-0.0872895	-0.129259	-0.122898	-0.10679	-0.143282	-0.0539114	-0.00996705	-0.425322	-0.246355	-0.123264	-0.215395	-0.157206	-0.112668	-0.237482	-0.430565	-0.44269	2.30122	-0.124563	-0.532381	-0.211098	-0.125487	-0.138698	-0.174838	natural
NE75_2_AGAGAGACTCGACGGCACTCACCG	Primitive streak	-0.139288	-0.192688	-0.1665	-0.221124	-0.129169	-0.0549961	-0.123931	-0.168983	-0.140999	-0.0350752	-0.0712075	-0.0716407	-0.0796151	-0.125859	-0.0980449	10	-0.133962	-0.0525784	-0.00696241	-0.40373	-0.235908	-0.130226	-0.180089	-0.13913	-0.088584	-0.217343	-0.402035	-0.344428	-0.385644	-0.119289	-0.52549	-0.198099	-0.114886	-0.113956	-0.149308	natural
NE75_2_AGCAACGCTCGACGGCATCAAGTG	Nascent mesoderm	-0.15562	4.72911	-0.178675	4.5238	-0.129377	-0.0560173	-0.121482	-0.17837	-0.163799	-0.0346233	-0.0817595	-0.0703094	-0.0819056	-0.126874	-0.105462	-0.104548	-0.136744	-0.0529763	-0.00785916	-0.410174	-0.239026	-0.128148	-0.190626	-0.144525	-0.0957719	-0.223353	-0.41055	-0.373755	-0.382197	-0.120863	-0.527547	-0.201978	-0.11805	-0.12134	-0.156927	natural
NE75_2_AGCAACGCTCGACGGCATTCCTTG	Nascent mesoderm	-0.161533	-0.231705	-0.183083	4.42376	-0.129452	-0.0563871	-0.120595	-0.181768	-0.172053	-0.0344597	-0.0855801	-0.0698274	-0.0827349	-0.127241	-0.108148	-0.104893	-0.137751	-0.0531203	-0.00818385	-0.412507	-0.240155	-0.127396	-0.194442	-0.146478	-0.0983745	-0.22553	-0.413633	-0.384373	-0.380949	-0.121433	-0.528292	-0.203383	-0.119196	-0.124014	-0.159686	natural
NE75_2_AGCAACGCTCGACGGCCAATTAGT	CLE/NMP	-0.142291	-0.197956	-0.168739	-0.221573	-0.129207	-0.0551839	-0.123481	-0.17071	-0.145192	-0.0349921	-0.0731481	-0.0713959	-0.0800364	-0.126046	-0.099409	-0.10377	-0.134474	-0.0526516	-0.00712733	-0.404915	-0.236481	-0.129844	-0.182027	-0.140123	-0.0899059	-0.218448	-0.4036	-0.349822	-0.38501	-0.119578	-0.525869	-0.198812	-0.115468	-0.115314	-0.150709	natural
NE75_2_AGCAACGCTCGACGGCCTGAGTGC	Somites	-0.277453	-0.435025	-0.269498	-0.24177	-0.130924	10	-0.103209	3.77121	-0.333877	-0.0312524	-0.160475	-0.0603783	9.04401	-0.134445	-0.160795	10	-0.157492	-0.055944	-0.0145487	-0.458246	-0.262286	-0.112648	-0.269231	-0.184768	-0.149392	-0.268191	-0.474071	-0.592527	-0.356482	-0.132606	-0.542889	-0.23092	-0.141652	-0.176425	-0.21377	natural
NE75_2_AGCAACGCTCGACGGCTTCGTTCC	Somites	-0.1865	-0.275497	5.19593	-0.228179	-0.129769	-0.0579483	-0.11685	4.86477	-0.206908	-0.0337689	-0.101711	-0.0677922	-0.0862364	-0.128793	-0.119487	-0.106351	-0.142003	-0.0537285	-0.00955475	-0.422359	-0.244921	-0.124219	-0.21055	-0.154725	-0.109363	-0.234718	-0.42665	-0.429207	-0.375679	-0.123839	-0.531436	-0.209314	-0.124033	-0.135303	-0.171335	natural
NE75_2_AGCACGTATCGACGGCTCCCGTAG	Nascent mesoderm	-0.150645	-0.212608	-0.174967	4.61268	-0.129313	-0.0557063	-0.122228	-0.175511	-0.156854	-0.034761	-0.0785454	-0.0707149	-0.0812079	-0.126565	-0.103203	-0.104258	-0.135897	-0.0528551	-0.00758601	-0.408211	-0.238076	-0.128781	-0.187417	-0.142882	-0.0935825	-0.221522	2.4544	-0.364822	2.70477	-0.120383	2.26685	-0.200797	-0.117087	-0.119091	-0.154606	natural
NE75_2_AGCATGCCTCGACGGCGGCTACTA	Posterior lateral plate mesoderm	-0.13375	-0.182975	-0.162372	4.95331	-0.129099	-0.0546498	-0.124762	-0.165801	-0.133268	-0.0352285	-0.0676296	-0.0720921	-0.0788385	-0.125515	-0.0955298	-0.103271	-0.133019	-0.0524435	-0.00665834	-0.401545	-0.234851	-0.13093	-0.176516	-0.137301	-0.0861467	-0.215305	-0.399147	-0.334484	-0.386813	-0.118755	-0.524793	-0.196783	-0.113814	-0.111452	-0.146724	natural
NE75_2_AGCCATCTTCGACGGCCTCTTGAC	Posterior lateral plate mesoderm	-0.177208	-0.259199	-0.194768	-0.226791	-0.129651	-0.0573672	-0.118244	5.01916	-0.193936	-0.034026	-0.0957076	-0.0685497	-0.0849332	-0.128215	-0.115267	-0.105809	-0.14042	-0.0535021	-0.00904452	2.80922	3.987	-0.125402	-0.204555	-0.151656	-0.105273	-0.231298	2.18907	-0.412521	-0.37764	-0.122944	2.42368	-0.207107	-0.122233	-0.131101	-0.167	natural
NE75_2_AGCCATCTTCGACGGCGCGCATTC	Somites	-0.160313	-0.229565	4.31964	-0.224266	-0.129436	-0.0563108	-0.120778	-0.181067	-0.17035	-0.0344935	-0.0847917	-0.0699269	-0.0825638	-0.127166	-0.107594	-0.104822	-0.137543	-0.0530906	-0.00811685	-0.412026	-0.239922	-0.127551	-0.193654	-0.146075	-0.0978374	-0.22508	-0.412997	-0.382182	-0.381207	-0.121315	-0.528138	-0.203093	-0.11896	-0.123462	-0.159117	natural
NE75_2_AGCGTGGTTCGACGGCAGCGCGAT	Posterior lateral plate mesoderm	-0.171482	-0.249156	-0.1905	-0.225935	-0.129578	-0.0570092	-0.119103	-0.187487	-0.185943	-0.0341844	-0.0920083	-0.0690164	-0.0841302	-0.12786	-0.112667	-0.105474	-0.139445	-0.0533627	-0.00873014	-0.416433	-0.242054	-0.12613	-0.200861	-0.149765	-0.102753	-0.229191	-0.41882	-0.402239	-0.378849	-0.122392	1.50135	-0.205747	-0.121123	-0.128512	-0.164328	natural
NE75_2_AGCTTCGATCGACGGCAGCGCCTT	Nascent mesoderm	-0.24554	-0.37905	-0.245708	-0.237001	-0.130519	-0.06164	-0.107995	-0.23005	-0.289326	-0.0321354	-0.139856	-0.0629797	-0.0945163	-0.132462	-0.146301	-0.109799	-0.152057	-0.0551666	-0.0127965	-0.445654	-0.256193	-0.116708	-0.248641	-0.174227	-0.135347	-0.256446	-0.457432	2.31588	-0.363218	-0.12953	1.11401	-0.223339	-0.13547	-0.161996	-0.19888	natural
NE75_2_AGCTTCGATCGACGGCATTCAGTA	Nascent mesoderm	-0.211561	2.92199	4.86859	-0.231924	-0.130087	-0.0595154	-0.113091	-0.210521	-0.241893	-0.0330755	-0.117903	-0.0657494	-0.0897511	-0.13035	-0.130869	-0.107815	-0.146271	-0.054339	-0.0109308	-0.432247	-0.249706	-0.121031	-0.226719	-0.163003	-0.120393	-0.243941	-0.439717	-0.474208	-0.370389	-0.126255	-0.534592	-0.215267	-0.128888	-0.146634	-0.183028	natural
NE75_2_AGCTTCGATCGACGGCCGATTGAT	Nascent mesoderm	-0.184529	-0.27204	-0.200226	-0.227885	-0.129744	-0.057825	-0.117146	-0.194985	-0.204156	-0.0338235	-0.100438	-0.0679529	-0.08596	-0.12867	7.84227	-0.106236	-0.141667	-0.0536805	-0.00944652	-0.421581	-0.244545	-0.12447	-0.209278	-0.154074	-0.108495	-0.233993	2.12592	-0.425667	-0.376095	-0.123649	-0.531188	-0.208846	-0.123651	-0.134411	-0.170415	natural
NE75_2_AGCTTCGATCGACGGCTGGTTTCT	Somites	-0.149706	-0.210962	-0.174267	4.62997	8.48263	10	-0.122369	-0.174971	-0.155544	-0.034787	-0.077939	-0.0707915	-0.0810763	-0.126506	-0.102777	-0.104203	-0.135737	-0.0528322	-0.00753448	-0.407841	-0.237897	-0.1289	-0.186811	-0.142572	-0.0931694	-0.221177	-0.407467	-0.363137	-0.383445	-0.120293	1.6664	-0.200574	-0.116905	-0.118667	-0.154169	natural
NE75_2_AGGAGTCGTCGACGGCCTCGCGTA	Somites	-0.132154	4.05526	-0.161182	-0.220058	-0.129079	-0.05455	-0.125001	-0.164884	-0.131041	-0.0352726	-0.0665986	-0.0722222	-0.0786147	-0.125416	-0.0948051	10	-0.132748	-0.0524046	-0.00657073	-0.400915	-0.234546	-0.131133	-0.175487	-0.136774	-0.0854444	-0.214717	-0.398315	-0.331619	-0.38715	-0.118601	-0.524592	-0.196404	-0.113504	-0.110731	-0.145979	natural
NE75_2_AGGAGTCGTCGACGGCTAAATAGG	Somites	-0.174955	-0.255248	-0.193089	-0.226454	-0.129622	-0.0572264	-0.118582	-0.189483	-0.190791	-0.0340884	-0.0942522	-0.0687333	10	-0.128075	-0.114244	9.18722	-0.140037	-0.0534473	-0.00892083	-0.417803	-0.242717	-0.125688	-0.203101	-0.150912	-0.104282	-0.230469	-0.420631	-0.408475	-0.378116	-0.122727	-0.529982	-0.206571	-0.121796	-0.130083	-0.165949	natural
NE75_2_AGGAGTCGTCGACGGCTCGGTTTA	CLE/NMP	-0.171201	-0.248662	-0.19029	-0.225893	7.85246	-0.0569916	-0.119145	5.12546	-0.18555	-0.0341922	-0.0918264	-0.0690393	-0.0840908	-0.127842	-0.112539	-0.105458	-0.139397	-0.0533558	-0.00871468	-0.416322	-0.242001	-0.126166	-0.200679	-0.149672	-0.102629	-0.229088	-0.418673	-0.401734	-0.378908	-0.122365	-0.529509	-0.20568	-0.121069	-0.128385	-0.164197	natural
NE75_2_AGGCAATATCGACGGCGAGCCCAT	Somites	-0.17336	-0.252449	-0.1919	-0.226216	-0.129602	-0.0571266	-0.118821	-0.188566	-0.188563	-0.0341325	-0.0932212	-0.0688634	-0.0843935	-0.127976	-0.113519	-0.105584	-0.139765	-0.0534084	-0.00883322	-0.417174	-0.242413	-0.125891	-0.202072	-0.150385	-0.10358	-0.229882	-0.419799	-0.40561	-0.378453	-0.122573	-0.529781	-0.206192	-0.121487	-0.129361	-0.165204	natural
NE75_2_AGGCCGAATCGACGGCAGCTACGG	Cardiac mesoderm	-0.147078	-0.206352	-0.172308	-0.222289	-0.129268	-0.0554832	-0.122763	-0.173461	-0.151875	-0.0348597	-0.076241	-0.0710057	-0.0807077	-0.126343	-0.101583	-0.104049	-0.135289	-0.0527682	-0.00739017	-0.406804	-0.237395	-0.129235	-0.185116	-0.141704	-0.0920127	-0.22021	-0.406096	-0.358417	2.74624	-0.12004	-0.526471	3.80679	-0.116396	-0.117479	-0.152942	natural
NE75_2_AGGCCGAATCGACGGCGTACACTC	Posterior lateral plate mesoderm	-0.184341	-0.271711	-0.200086	-0.227857	-0.129742	-0.0578133	-0.117174	-0.194877	-0.203894	-0.0338287	-0.100317	-0.0679682	-0.0859336	-0.128659	-0.118507	-0.106225	-0.141635	-0.0536759	-0.00943621	-0.421507	-0.244509	-0.124494	-0.209157	-0.154012	-0.108413	-0.233924	-0.425525	2.07472	-0.376135	-0.123631	-0.531164	-0.208801	-0.123614	-0.134327	-0.170328	natural
NE75_2_AGGCGTTTTCGACGGCGTTGTCAT	CLE/NMP	5.17187	-0.24504	-0.188751	-0.225584	-0.129548	-0.0568625	-0.119454	-0.186138	-0.182667	-0.0342494	-0.0904922	-0.0692077	-0.0838011	-0.127714	-0.111601	-0.105337	-0.139046	-0.0533055	-0.0086013	-0.415507	-0.241606	-0.126428	-0.199347	-0.14899	-0.101721	-0.228328	-0.417597	-0.398026	-0.379344	-0.122166	-0.529249	-0.205189	-0.120669	-0.127452	-0.163234	natural
NE75_2_AGGGACTGTCGACGGCGGTGACAC	Nascent mesoderm	-0.225829	-0.344478	-0.231014	-0.234056	-0.130268	-0.0604075	-0.110952	-0.218721	-0.26181	-0.0326808	-0.127121	-0.0645864	-0.0917519	-0.131237	-0.137349	-0.108648	-0.1487	-0.0546865	-0.0117142	1.72437	-0.25243	-0.119216	-0.235924	-0.167716	-0.126672	2.55805	-0.447155	-0.499827	-0.367378	-0.12763	-0.536388	-0.218656	-0.131652	-0.153084	-0.189684	natural
NE75_2_AGGGACTGTCGACGGCTACCAGGC	Nascent mesoderm	-0.143605	-0.200261	-0.169719	-0.22177	-0.129224	-0.0552661	-0.123284	-0.171465	-0.147027	-0.0349558	-0.0739972	-0.0712888	-0.0802207	-0.126127	-0.100006	-0.103847	-0.134698	-0.0526836	-0.00719948	-0.405434	-0.236732	-0.129677	-0.182875	-0.140557	-0.0904842	-0.218932	-0.404286	-0.352181	-0.384733	-0.119705	-0.526034	-0.199124	-0.115723	-0.115908	-0.151322	natural
NE75_2_AGGGACTGTCGACGGCTAGTCGCA	Primitive streak	7.09783	-0.215736	-0.176296	-0.223088	-0.129336	-0.0558178	-0.12196	-0.176536	-0.159343	-0.0347116	-0.0796977	-0.0705696	-0.081458	-0.126676	-0.104013	-0.104362	-0.1362	-0.0528985	-0.00768394	-0.408915	4.36838	-0.128554	-0.188567	-0.143471	-0.0943674	-0.222179	-0.408886	-0.368024	-0.382871	-0.120555	-0.527145	-0.20122	-0.117432	-0.119897	-0.155439	natural
NE75_2_AGGGTAAATCGACGGCAAACTGGT	Primitive streak	-0.187439	-0.277143	-0.202395	-0.228319	-0.129781	-0.058007	-0.116709	-0.196657	-0.208218	-0.033743	-0.102318	-0.0677157	-0.086368	-0.128851	-0.119914	-0.106406	-0.142163	-0.0537514	-0.00960628	-0.422729	-0.245101	-0.1241	-0.211156	-0.155035	-0.109776	-0.235064	-0.42714	-0.430892	-0.375481	-0.12393	-0.531554	-0.209537	-0.124215	-0.135727	-0.171773	natural
NE75_2_AGGGTAAATCGACGGCAACACACG	CLE/NMP	-0.199172	-0.297722	-0.211142	-0.230073	-0.12993	-0.0587406	-0.11495	-0.203401	-0.224597	-0.0334183	-0.109898	-0.0667593	10	-0.12958	-0.125242	-0.107091	-0.144161	10	-0.0102505	-0.427359	-0.247341	-0.122607	-0.218725	-0.158911	-0.11494	-0.239382	-0.433257	-0.45196	-0.373005	-0.125061	-0.533031	-0.212324	-0.126487	-0.141032	-0.177247	natural
NE75_2_AGGGTAAATCGACGGCGGGAACGA	Posterior lateral plate mesoderm	-0.145389	-0.203389	-0.171048	-0.222036	-0.129247	-0.0553776	-0.123016	-0.17249	-0.149516	-0.0349064	-0.0751494	-0.0711434	-0.0804708	-0.126238	-0.100816	-0.103951	-0.135001	-0.052727	-0.0072974	2.3724	4.49484	-0.12945	-0.184026	-0.141146	-0.0912691	-0.219588	2.51535	-0.355384	-0.384357	-0.119877	1.70363	-0.199548	-0.116068	-0.116715	-0.152154	natural
NE75_2_AGGTATATTCGACGGCTTGATTCT	Posterior lateral plate mesoderm	-0.154305	-0.219029	-0.177695	-0.223368	-0.12936	-0.0559352	-0.121679	-0.177615	-0.161964	-0.0346597	-0.0809105	-0.0704165	-0.0817213	-0.126792	-0.104866	-0.104471	-0.13652	-0.0529442	-0.00778701	2.27674	-0.238775	-0.128315	-0.189779	-0.144091	-0.0951936	-0.22287	-0.409865	-0.371395	-0.382474	-0.120736	-0.527382	-0.201666	-0.117796	-0.120746	-0.156314	natural
NE75_2_AGGTTCCCTCGACGGCACTCACCG	Posterior lateral plate mesoderm	4.43963	-0.581875	4.84448	-0.254281	-0.131988	-0.0688708	-0.0906521	3.12743	-0.450757	-0.0289358	-0.214569	-0.0535535	-0.110734	-0.139647	-0.198821	-0.116551	-0.17175	-0.0579835	-0.0191459	1.14113	3.62583	-0.101997	-0.323249	-0.212424	-0.186241	-0.299004	1.19813	-0.74287	-0.33881	-0.140676	1.62409	-0.250808	-0.157872	-0.21428	-0.252832	natural
NE75_2_AGGTTCCCTCGACGGCTGGCTACC	Primitive streak	5.97287	-0.182645	-0.162232	-0.220269	-0.129097	-0.0546381	-0.12479	-0.165693	-0.133006	-0.0352336	-0.0675083	-0.0721074	-0.0788122	-0.125503	-0.0954445	-0.10326	-0.132987	-0.0524389	-0.00664803	-0.401471	-0.234815	-0.130954	-0.176395	-0.137239	-0.0860641	-0.215235	-0.399049	-0.334147	-0.386853	-0.118737	-0.524769	-0.196739	-0.113777	-0.111367	-0.146636	natural
NE75_2_AGTAGTTATCGACGGCACAGCGGA	Nascent mesoderm	-0.183121	-0.26957	-0.199177	4.10156	-0.129726	-0.057737	-0.117357	-0.194176	-0.202191	-0.0338624	-0.0995281	-0.0680677	-0.0857625	-0.128583	-0.117953	-0.106154	-0.141427	-0.0536462	-0.00936921	-0.421026	-0.244276	-0.124649	-0.20837	-0.153609	-0.107876	-0.233475	-0.424889	-0.423139	-0.376392	-0.123514	-0.53101	-0.208511	-0.123378	-0.133775	-0.169759	natural
NE75_2_AGTAGTTATCGACGGCCGGCACAT	CLE/NMP	-0.182558	-0.268583	-0.198757	-0.22759	-0.129719	-0.0577018	-0.117441	-0.193852	-0.201404	-0.033878	-0.0991643	-0.0681136	-0.0856835	-0.128548	-0.117697	8.96515	-0.141331	-0.0536325	-0.00933829	-0.420803	-0.244169	-0.124721	-0.208007	-0.153423	-0.107628	-0.233267	-0.424595	-0.422128	-0.376511	-0.123459	-0.530939	-0.208378	-0.123269	-0.13352	-0.169496	natural
NE75_2_AGTAGTTATCGACGGCGGGAAATC	CLE/NMP	-0.13497	-0.185115	-0.163281	-0.220479	-0.129114	-0.0547261	-0.124579	5.91308	-0.134972	-0.0351947	-0.0684179	-0.0719927	-0.0790096	-0.125591	-0.0960839	-0.103342	-0.133227	-0.0524732	-0.00672534	-0.402026	-0.235084	-0.130775	-0.177304	-0.137704	-0.0866837	-0.215754	-0.399783	-0.336675	-0.386556	-0.118873	-0.524947	-0.197073	-0.11405	-0.112004	-0.147293	natural
NE75_2_AGTAGTTATCGACGGCGTTTGTTT	CLE/NMP	4.73643	-0.28982	-0.207783	-0.229399	-0.129873	-0.0584589	-0.115625	6.27992	-0.218308	-0.033543	-0.106987	-0.0671266	-0.0873816	-0.1293	-0.123196	8.63889	-0.143393	-0.0539274	-0.0100031	-0.425581	-0.246481	-0.12318	-0.215819	-0.157423	-0.112957	-0.237723	-0.430908	-0.44387	-0.373956	-0.124627	-0.532464	-0.211254	-0.125615	-0.138995	-0.175145	natural
NE75_2_AGTCACAATCGACGGCAACAATCC	Nascent mesoderm	-0.208464	-0.314021	-0.218069	-0.231461	-0.130048	-0.0593217	-0.113556	-0.208741	-0.237569	-0.0331612	-0.115902	-0.0660019	-0.0893167	-0.130158	-0.129463	-0.107634	-0.145743	-0.0542635	-0.0107607	1.83321	-0.249115	-0.121425	-0.224721	-0.16198	-0.119029	-0.242801	-0.438102	-0.468646	-0.371043	-0.125957	-0.534202	-0.214532	-0.128288	-0.145233	-0.181582	natural
NE75_2_AGTTGAACTCGACGGCGCCTCTTT	Nascent mesoderm	-0.129432	-0.175402	-0.159153	-0.219652	-0.129044	-0.0543798	-0.125409	-0.163319	-0.127241	-0.0353479	-0.06484	-0.0724441	-0.078233	-0.125247	-0.0935688	-0.103019	-0.132284	-0.0523383	-0.00642127	-0.399841	-0.234026	-0.13148	-0.173731	-0.135875	-0.0842464	-0.213716	-0.396896	-0.326731	-0.387725	-0.118339	-0.524249	-0.195758	-0.112977	-0.1095	-0.144709	natural
NE75_2_AGTTGAACTCGACGGCGTAACGTT	Posterior lateral plate mesoderm	-0.155244	-0.220675	-0.178395	-0.223509	-0.129372	-0.0559939	-0.121538	-0.178154	-0.163274	-0.0346337	-0.081517	-0.07034	-0.0818529	-0.126851	-0.105292	-0.104526	-0.13668	-0.0529671	-0.00783855	3.02269	-0.238954	-0.128196	-0.190384	-0.144401	-0.0956067	-0.223215	-0.410354	-0.373081	-0.382276	-0.120827	1.62105	-0.201889	-0.117978	-0.121171	-0.156752	natural
NE75_2_AGTTGCGGTCGACGGCTCTGTGGT	Nascent mesoderm	-0.152428	-0.215736	-0.176296	-0.223088	-0.129336	-0.0558178	-0.12196	-0.176536	-0.159343	-0.0347116	-0.0796977	-0.0705696	-0.081458	-0.126676	-0.104013	-0.104362	-0.1362	-0.0528985	-0.00768394	-0.408915	-0.238417	-0.128554	-0.188567	-0.143471	-0.0943674	-0.222179	-0.408886	-0.368024	2.68464	-0.120555	-0.527145	-0.20122	-0.117432	-0.119897	-0.155439	natural
NE75_2_AGTTTGTATCGACGGCCGAGATGT	CLE/NMP	-0.135627	-0.186267	-0.163771	-0.220577	-0.129123	-0.0547672	-0.12448	-0.166879	-0.135889	-0.0351765	-0.0688424	-0.0719391	-0.0791018	-0.125632	-0.0963824	-0.103381	-0.133339	-0.0524892	-0.00676141	-0.402286	-0.235209	-0.130692	-0.177727	-0.137921	-0.0869729	-0.215995	-0.400126	-0.337855	-0.386417	-0.118936	-0.52503	-0.197229	-0.114177	-0.112301	-0.1476	natural
NE75_2_AGTTTGTATCGACGGCTGTAGTTT	Nascent mesoderm	-0.163879	-0.235821	-0.184833	-0.224799	-0.129482	-0.0565338	-0.120243	-0.183117	-0.175329	-0.0343948	-0.0870962	-0.0696361	-0.083064	-0.127387	-0.109214	9.53854	-0.13815	-0.0531775	-0.00831269	-0.413433	-0.240603	-0.127097	-0.195956	-0.147254	-0.0994072	-0.226393	-0.414856	-0.388587	-0.380454	-0.121659	-0.528587	-0.20394	-0.11965	-0.125075	-0.160781	natural
NE75_2_ATACTCTCTCGACGGCCGATTGAT	Posterior lateral plate mesoderm	-0.174674	-0.254754	-0.192879	-0.226412	-0.129619	-0.0572088	-0.118624	-0.189321	-0.190398	-0.0340961	-0.0940702	-0.0687563	-0.0845778	-0.128058	-0.114116	-0.105661	-0.139989	-0.0534404	-0.00890537	2.08659	-0.242664	-0.125724	-0.20292	-0.150819	-0.104158	-0.230366	-0.420484	-0.40797	-0.378175	-0.1227	-0.529946	-0.206505	-0.121742	-0.129955	-0.165817	natural
NE75_2_ATACTCTCTCGACGGCGCAACCTG	Posterior lateral plate mesoderm	-0.141352	-0.19631	4.66658	-0.221433	-0.129195	-0.0551252	-0.123621	-0.17017	-0.143882	-0.0350181	-0.0725417	-0.0714724	-0.0799047	-0.125987	-0.0989827	-0.103715	-0.134314	-0.0526287	-0.00707579	-0.404545	-0.236302	-0.129963	-0.181422	-0.139813	-0.0894928	-0.218103	-0.403111	-0.348136	-0.385208	-0.119488	2.35241	-0.198589	-0.115286	-0.11489	-0.150271	natural
NE75_2_ATACTCTCTCGACGGCTGGAGGAG	Nascent mesoderm	-0.153555	-0.217712	4.43577	-0.223256	-0.12935	-0.0558882	-0.121791	-0.177183	-0.160916	-0.0346805	-0.0804254	-0.0704778	-0.081616	-0.126746	-0.104525	-0.104427	-0.136392	-0.0529259	-0.00774578	-0.409359	-0.238632	-0.128411	-0.189294	-0.143843	-0.0948631	-0.222593	-0.409473	-0.370047	-0.382633	-0.120664	-0.527287	-0.201488	-0.11765	-0.120407	-0.155964	natural
NE75_2_ATAGATGTTCGACGGCAGGTTGTG	Nascent mesoderm	-0.145389	-0.203389	4.58692	-0.222036	-0.129247	-0.0553776	-0.123016	-0.17249	-0.149516	-0.0349064	-0.0751494	-0.0711434	-0.0804708	-0.126238	-0.100816	-0.103951	-0.135001	-0.052727	-0.0072974	-0.406137	-0.237073	-0.12945	-0.184026	-0.141146	-0.0912691	-0.219588	-0.405215	-0.355384	-0.384357	-0.119877	-0.526259	-0.199548	-0.116068	-0.116715	-0.152154	natural
NE75_2_ATAGATGTTCGACGGCATTCCTTG	Somites	-0.415524	-0.677197	-0.372425	-0.262401	-0.132678	-0.0722691	4.62623	-0.327745	-0.526624	-0.0274322	-0.249682	-0.0491236	-0.118355	-0.143024	-0.223503	-0.119724	4.15375	-0.0593074	-0.0221299	-0.512726	-0.288646	-0.0950825	-0.358312	-0.230375	-0.210159	-0.319005	-0.546059	-0.840458	-0.327339	-0.145915	-0.560276	-0.263718	-0.1684	-0.238852	-0.278188	natural
NE75_2_ATAGATGTTCGACGGCTACAGCCG	Somites	-0.188002	-0.278131	3.91014	-0.228404	-0.129788	-0.0580422	-0.116625	-0.196981	-0.209004	-0.0337274	-0.102682	-0.0676698	-0.086447	-0.128886	-0.120169	-0.106439	-0.142259	-0.0537651	-0.00963721	-0.422951	-0.245208	-0.124028	-0.211519	-0.155221	-0.110024	-0.235271	-0.427433	-0.431903	-0.375362	-0.123984	-0.531625	-0.209671	-0.124324	-0.135982	-0.172036	natural
NE75_2_ATATGCAATCGACGGCTGCTATTT	CLE/NMP	-0.149519	-0.210633	-0.174127	-0.222653	8.48875	-0.0556358	-0.122397	-0.174863	-0.155281	-0.0347922	-0.0778177	-0.0708068	-0.08105	-0.126495	-0.102691	10	-0.135705	-0.0528276	-0.00752417	-0.407767	-0.237861	-0.128924	-0.18669	-0.14251	-0.0930868	-0.221108	-0.407369	-0.3628	-0.383485	-0.120275	-0.526779	-0.200529	-0.116868	-0.118582	-0.154081	natural
NE75_2_ATATGGGTTCGACGGCTGACCAGT	Nascent mesoderm	-0.297539	-0.470256	-0.284472	-0.244771	-0.131179	-0.0648915	-0.100197	-0.259935	-0.361918	-0.0306966	-0.173453	-0.058741	-0.101809	-0.135693	-0.169918	-0.112835	-0.160913	-0.0564333	-0.0156516	-0.466172	-0.266121	-0.110093	-0.282191	-0.191403	-0.158233	-0.275583	-0.484544	-0.628596	-0.352242	-0.134542	-0.545419	-0.235691	-0.145544	-0.185507	-0.223141	natural
NE75_2_ATCAATCGTCGACGGCACTGCCGT	Notochord	-0.140883	-0.195487	-0.16769	-0.221363	-0.129189	-0.0550959	-0.123692	-0.1699	-0.143227	-0.0350311	-0.0722385	-0.0715107	-0.0798389	-0.125958	-0.0987696	-0.103688	-0.134234	-0.0526173	-0.00705002	-0.40436	-0.236212	-0.130023	-0.181119	-0.139658	-0.0892862	-0.21793	-0.402866	-0.347293	-0.385308	-0.119443	-0.525691	-0.198478	-0.115196	-0.114678	-0.150052	natural
NE75_2_ATCAGGGATCGACGGCATATGCAT	Nascent mesoderm	-0.135627	-0.186267	4.78594	-0.220577	-0.129123	-0.0547672	-0.12448	-0.166879	-0.135889	-0.0351765	-0.0688424	-0.0719391	-0.0791018	-0.125632	-0.0963824	-0.103381	-0.133339	-0.0524892	-0.00676141	-0.402286	-0.235209	-0.130692	-0.177727	-0.137921	-0.0869729	-0.215995	-0.400126	-0.337855	-0.386417	-0.118936	-0.52503	-0.197229	-0.114177	-0.112301	-0.1476	natural
NE75_2_ATCAGGGATCGACGGCGGCCTAAG	Nascent mesoderm	-0.150082	-0.21162	-0.174547	-0.222737	-0.129306	-0.055671	-0.122312	-0.175187	-0.156068	-0.0347766	-0.0781816	-0.0707608	-0.081129	-0.12653	-0.102947	-0.104225	-0.135801	-0.0528414	-0.00755509	-0.407989	-0.237969	-0.128853	-0.187053	-0.142696	-0.0933346	-0.221315	-0.407662	-0.363811	-0.383366	-0.120329	-0.52685	-0.200663	-0.116978	-0.118837	-0.154344	natural
NE75_2_ATCCGCATTCGACGGCGATCGTTT	Nascent mesoderm	-0.152053	-0.215078	-0.176016	-0.223032	-0.129331	-0.0557943	-0.122017	-0.17632	-0.158819	-0.034722	-0.0794551	-0.0706002	-0.0814054	-0.126652	-0.103842	-0.10434	-0.136136	-0.0528894	-0.00766332	-0.408767	-0.238345	-0.128602	-0.188325	-0.143347	-0.0942021	-0.222041	-0.40869	-0.36735	-0.38295	-0.120519	-0.527098	-0.201131	-0.117359	-0.119728	-0.155263	natural
NE75_2_ATCCGCATTCGACGGCGGCGTTAG	Posterior lateral plate mesoderm	-0.158905	-0.227096	-0.181124	5.80563	-0.129418	-0.0562228	-0.120989	-0.180258	-0.168385	-0.0345324	-0.0838821	-0.0700416	-0.0823663	-0.127078	-0.106954	-0.10474	-0.137303	-0.0530563	-0.00803954	2.23063	4.2599	-0.12773	-0.192746	-0.14561	-0.0972178	-0.224562	-0.412263	-0.379654	2.61459	-0.12118	2.5634	-0.202759	-0.118687	-0.122826	-0.15846	natural
NE75_2_ATCGCGCTTCGACGGCAAGATTGT	Notochord	-0.166414	-0.240266	-0.186722	-0.225178	-0.129514	-0.0566923	-0.119863	-0.184574	4.80155	-0.0343247	9.83481	-0.0694296	-0.0834194	-0.127545	-0.110365	-0.105178	-0.138582	-0.0532392	-0.00845184	-0.414433	-0.241087	-0.126775	-0.197591	-0.148091	-0.100523	-0.227326	-0.416178	-0.393138	-0.379919	-0.121903	-0.528906	-0.204542	-0.120141	-0.126221	-0.161964	natural
NE75_2_ATCGCGCTTCGACGGCCGGGCTTT	Somites	-0.199923	-0.299039	5.01384	-0.230185	-0.129939	-0.0587876	-0.114837	-0.203832	-0.225645	-0.0333975	-0.110383	-0.0666981	-0.0881188	-0.129627	-0.125583	8.50655	-0.144289	-0.0540554	-0.0102917	-0.427655	-0.247484	-0.122512	-0.21921	-0.159159	-0.11527	-0.239658	-0.433648	-0.453309	-0.372846	-0.125133	-0.533126	-0.212502	-0.126633	-0.141371	-0.177597	natural
NE75_2_ATCGCGCTTCGACGGCTTTGTGTC	Nascent mesoderm	-0.168103	-0.24323	-0.187981	-0.22543	-0.129535	-0.0567979	-0.119609	-0.185545	-0.181226	-0.0342779	-0.0898252	-0.0692918	-0.0836564	-0.12765	-0.111132	-0.105277	7.28533	-0.0532803	-0.00854461	-0.4151	-0.241409	-0.12656	-0.198681	-0.148649	-0.101266	-0.227948	-0.417058	-0.396172	-0.379562	-0.122066	-0.529119	-0.204944	-0.120469	-0.126985	-0.162752	natural
NE75_2_ATCGTAACTCGACGGCAGGAAGAC	Nascent mesoderm	-0.157685	-0.224955	-0.180214	-0.223873	-0.129403	-0.0561465	-0.121172	-0.179557	-0.166681	-0.0345662	-0.0830937	-0.0701411	-0.0821952	-0.127002	-0.1064	-0.104669	-0.137095	-0.0530265	-0.00797254	-0.410989	-0.23942	-0.127885	-0.191959	-0.145207	-0.0966807	-0.224113	-0.411626	-0.377463	2.62744	-0.121062	-0.527807	-0.202469	-0.11845	-0.122274	-0.157891	natural
NE75_2_ATCGTAACTCGACGGCTCGACACC	Nascent mesoderm	-0.230991	-0.353532	3.41961	-0.234827	-0.130334	-0.0607303	-0.110177	-0.221688	-0.269017	-0.0325379	-0.130456	-0.0641656	-0.0924759	-0.131557	-0.139694	-0.108949	-0.149579	-0.0548123	-0.0119976	-0.439914	-0.253416	-0.118559	-0.239255	-0.169421	-0.128944	-0.251092	-0.449847	-0.509097	-0.366288	-0.128128	-0.537038	-0.219883	-0.132652	-0.155418	-0.192093	natural
NE75_2_ATCTTGGCTCGACGGCGAGTTCAC	Nascent mesoderm	-0.16219	-0.232858	4.28867	-0.224547	-0.12946	-0.0564282	-0.120496	-0.182146	-0.172971	-0.0344416	-0.0860046	-0.0697738	-0.082827	-0.127282	-0.108446	-0.104932	-0.137863	-0.0531363	-0.00821992	-0.412767	-0.24028	-0.127312	-0.194865	-0.146695	-0.0986636	3.16496	-0.413975	-0.385553	-0.38081	-0.121496	-0.528374	-0.203539	-0.119323	-0.124311	-0.159993	natural
NE75_2_ATCTTGGCTCGACGGCGCGCATTC	Nascent mesoderm	-0.149519	-0.210633	4.50889	-0.222653	-0.129299	-0.0556358	-0.122397	-0.174863	-0.155281	-0.0347922	-0.0778177	-0.0708068	-0.08105	-0.126495	-0.102691	-0.104192	-0.135705	-0.0528276	-0.00752417	-0.407767	-0.237861	-0.128924	-0.18669	-0.14251	-0.0930868	-0.221108	-0.407369	-0.3628	-0.383485	-0.120275	-0.526779	-0.200529	-0.116868	-0.118582	-0.154081	natural
NE75_2_ATGACAACTCGACGGCAATGTTTG	Nascent mesoderm	-0.178991	-0.262327	4.03325	-0.227057	-0.129674	-0.0574788	-0.117976	-0.191802	-0.196425	-0.0339767	-0.0968598	-0.0684043	-0.0851833	-0.128326	-0.116077	-0.105913	-0.140724	-0.0535456	-0.00914245	-0.419396	-0.243488	-0.125175	-0.205705	-0.152245	-0.106058	-0.231955	-0.422735	-0.415723	-0.377264	-0.123116	-0.53049	-0.20753	-0.122578	-0.131908	-0.167832	natural
NE75_2_ATGACAACTCGACGGCTAGTCGCA	Somites	-0.166695	-0.24076	-0.186932	-0.22522	-0.129517	-0.0567099	-0.11982	-0.184735	-0.17926	-0.0343169	-0.0889155	-0.0694066	-0.0834589	-0.127562	-0.110493	-0.105195	-0.13863	-0.053246	-0.0084673	-0.414544	-0.24114	-0.126739	-0.197772	-0.148184	-0.100646	-0.227429	-0.416324	-0.393643	-0.379859	-0.121931	-0.528942	-0.204609	-0.120196	-0.126348	-0.162095	natural
NE75_2_ATGCATATTCGACGGCGGACTTCC	CLE/NMP	-0.19185	3.14306	-0.205684	-0.228979	-0.129837	-0.0582828	-0.116048	-0.199193	-0.214377	-0.0336209	-0.105168	-0.0673561	-0.0869867	-0.129125	-0.121917	-0.106664	-0.142914	-0.0538588	-0.00984851	-0.42447	-0.245943	-0.123539	-0.214002	-0.156493	-0.111718	-0.236687	-0.42944	-0.438814	-0.37455	-0.124355	-0.53211	-0.210585	-0.125069	-0.137722	-0.173831	natural
NE75_2_ATGCGGAGTCGACGGCCCCATCTG	Nascent mesoderm	-0.169887	-0.246358	4.16707	-0.225697	-0.129558	-0.0569094	-0.119342	-0.18657	-0.183715	-0.0342286	-0.0909774	-0.0691465	-0.0839064	-0.12776	-0.111942	-0.105381	-0.139173	-0.0533238	-0.00864253	-0.415804	-0.24175	-0.126333	-0.199831	-0.149238	-0.102051	-0.228604	-0.417988	-0.399374	-0.379186	-0.122238	-0.529344	-0.205367	-0.120814	-0.127791	-0.163584	natural
NE75_2_ATGCGGAGTCGACGGCCTACTTGT	Primitive streak	-0.210435	-0.317478	-0.219538	-0.231756	-0.130073	-0.0594449	-0.11326	-0.209874	-0.240321	-0.0331067	-0.117175	-0.0658412	-0.0895931	-0.13028	-0.130358	-0.107749	-0.146079	-0.0543115	-0.010869	-0.431803	-0.249491	-0.121174	-0.225992	-0.162631	-0.119897	-0.243527	-0.439129	-0.472186	-0.370627	-0.126147	-0.53445	-0.215	-0.128669	-0.146124	-0.182502	natural
NE75_2_ATGCGGAGTCGACGGCGCTTTCCA	Notochord	4.69621	-0.29443	-0.209742	-0.229792	-0.129906	-0.0586232	-0.115231	-0.202322	4.29942	-0.0334703	-0.108685	-0.0669123	-0.0877502	-0.129464	-0.12439	-0.106981	-0.143841	-0.0539914	-0.0101474	-0.426618	-0.246982	-0.122846	-0.217514	-0.158291	-0.114114	-0.238691	-0.432278	-0.448589	-0.373401	-0.12488	-0.532795	-0.211878	-0.126124	-0.140183	-0.176371	natural
NE75_2_ATGGGCTCTCGACGGCAAGATTGT	Primitive streak	4.92232	-0.482603	-0.289719	2.97208	7.73412	-0.0653317	-0.0991408	5.87344	-0.371745	-0.0305019	-0.178001	-0.0581672	-0.102796	-0.13613	-0.173115	-0.113246	-0.162111	-0.0566048	-0.0160382	-0.46895	-0.267465	-0.109197	-0.286732	-0.193728	-0.161331	-0.278174	-0.488214	1.22406	-0.350756	-0.135221	-0.546305	-0.237363	-0.146907	-0.18869	-0.226426	natural
NE75_2_ATGGTCTGTCGACGGCATGACCGA	Primitive streak	4.19284	-0.360118	-0.237661	-0.235388	6.5322	-0.0609651	-0.109614	4.21072	-0.274258	-0.032434	-0.132882	-0.0638596	-0.0930025	-0.131791	-0.141399	-0.109168	-0.150219	-0.0549037	-0.0122038	-0.441395	-0.254132	-0.118082	-0.241677	-0.170661	-0.130596	-0.252474	1.7705	-0.515839	-0.365496	-0.12849	-0.537511	-0.220775	-0.133379	-0.157116	-0.193844	natural
NE75_2_ATGGTCTGTCGACGGCTGTTCCAG	Nascent mesoderm	-0.19889	-0.297229	3.77211	-0.230031	-0.129926	-0.058723	-0.114992	-0.203239	-0.224204	-0.0334261	-0.109716	-0.0667823	-0.087974	-0.129563	-0.125114	-0.107075	-0.144113	-0.0540303	-0.010235	-0.427248	-0.247287	-0.122643	-0.218544	-0.158818	-0.114816	-0.239278	-0.43311	1.9427	2.26457	-0.125034	-0.532996	-0.212257	-0.126433	-0.140904	-0.177116	natural
NE75_2_ATGGTCTGTCGACGGCTTAAGCGT	Nascent mesoderm	-0.358456	-0.577101	2.47864	-0.253874	-0.131953	-0.0687006	-0.0910604	-0.294946	-0.446957	-0.0290112	-0.212811	-0.0537754	-0.110352	-0.139478	-0.197584	-0.116392	-0.171287	-0.0579172	-0.0189964	-0.490208	-0.277751	-0.102343	-0.321493	-0.211525	-0.185043	-0.298002	-0.516305	-0.737983	-0.339384	-0.140414	-0.55309	-0.250162	-0.157345	-0.21305	-0.251562	natural
NE75_2_ATGTGCCGTCGACGGCCTGGTGCA	Posterior lateral plate mesoderm	-0.161345	-0.231376	-0.182943	-0.22442	-0.129449	-0.0563754	-0.120623	-0.181661	-0.171791	-0.0344649	-0.0854588	-0.0698427	-0.0827086	-0.12723	-0.108063	-0.104882	-0.137719	-0.0531157	-0.00817354	2.20698	-0.240119	-0.12742	-0.19432	-0.146416	-0.0982918	-0.22546	-0.413535	-0.384036	-0.380989	-0.121415	1.57392	-0.203338	-0.11916	-0.123929	-0.159599	natural
NE75_2_ATTACCTTTCGACGGCACCCATAT	Nascent mesoderm	-0.140883	-0.195487	-0.16769	-0.221363	-0.129189	-0.0550959	-0.123692	-0.1699	-0.143227	-0.0350311	-0.0722385	-0.0715107	-0.0798389	-0.125958	-0.0987696	-0.103688	-0.134234	-0.0526173	-0.00705002	-0.40436	-0.236212	-0.130023	-0.181119	-0.139658	-0.0892862	-0.21793	-0.402866	-0.347293	2.82232	-0.119443	-0.525691	-0.198478	-0.115196	-0.114678	-0.150052	natural
NE75_2_ATTACCTTTCGACGGCACTAGGAT	Notochord	-0.172045	-0.250144	-0.19092	-0.226019	-0.129585	-0.0570444	-0.119018	-0.18781	-0.186729	-0.0341689	9.64587	-0.0689705	-0.0842092	-0.127895	-0.112923	-0.105507	-0.139541	-0.0533764	-0.00876107	-0.416655	-0.242162	-0.126058	-0.201224	-0.149951	-0.103001	-0.229398	-0.419114	-0.403251	-0.37873	-0.122446	-0.529616	-0.20588	-0.121232	-0.128767	-0.164591	natural
NE75_2_ATTACCTTTCGACGGCCTCGATGC	Posterior lateral plate mesoderm	-0.186688	-0.275826	-0.201836	-0.228207	-0.129771	-0.05796	-0.116822	-0.196226	-0.20717	-0.0337637	-0.101833	-0.0677769	-0.0862627	-0.128805	-0.119573	-0.106362	-0.142035	-0.0537331	-0.00956505	1.98903	-0.244957	-0.124195	-0.210671	-0.154787	-0.109446	-0.234787	-0.426748	-0.429544	-0.37564	-0.123858	-0.531459	-0.209359	-0.124069	-0.135387	-0.171423	natural
NE75_2_ATTACCTTTCGACGGCGTTACCGC	Nascent mesoderm	-0.12962	-0.175731	-0.159293	-0.21968	-0.129046	-0.0543916	-0.125381	-0.163427	-0.127503	-0.0353427	-0.0649612	-0.0724288	-0.0782593	-0.125258	-0.0936541	-0.10303	-0.132316	-0.0523429	-0.00643157	-0.399915	-0.234062	-0.131456	-0.173852	-0.135937	-0.0843291	-0.213785	-0.396994	-0.327068	-0.387685	-0.118357	-0.524273	-0.195802	-0.113014	-0.109585	-0.144797	natural
NE75_2_ATTACCTTTCGACGGCTAGAAATG	Primitive streak	-0.137973	-0.190383	-0.16552	-0.220928	-0.129153	-0.0549139	-0.124128	-0.168228	-0.139165	-0.0351116	-0.0703585	-0.0717478	-0.0794309	-0.125777	-0.0974481	-0.103518	-0.133739	-0.0525464	-0.00689026	-0.403211	-0.235657	-0.130393	-0.179241	-0.138696	-0.0880057	-0.216859	-0.401349	-0.342068	-0.385922	-0.119162	-0.525325	-0.197787	-0.114632	-0.113362	-0.148694	natural
NE75_2_ATTATTCGTCGACGGCCAGACCAT	Nascent mesoderm	-0.2232	-0.339868	-0.229054	-0.233663	-0.130235	-0.0602431	-0.111346	-0.217211	-0.258141	-0.0327535	-0.125423	-0.0648006	-0.0913833	-0.131073	-0.136155	-0.108494	-0.148253	-0.0546225	-0.0115699	-0.43684	-0.251928	-0.11955	-0.234228	-0.166848	-0.125515	-0.248225	1.84242	-0.495108	-0.367933	-0.127377	-0.536057	-0.218032	-0.131142	-0.151896	-0.188458	natural
NE75_2_ATTATTCGTCGACGGCCCTGACAC	Nascent mesoderm	-0.202832	-0.304143	-0.213871	-0.23062	-0.129976	-0.0589695	-0.114401	-0.205504	-0.229707	-0.033317	-0.112263	-0.0664609	10	-0.129808	-0.126905	8.4355	-0.144784	-0.0541263	-0.0104515	-0.428803	-0.24804	-0.122142	-0.221087	-0.16012	-0.116551	-0.240729	-0.435165	-0.458534	-0.372232	-0.125414	-0.533492	-0.213194	-0.127197	-0.142687	-0.178955	natural
NE75_2_ATTCTGAGTCGACGGCAGCGAAGT	Somites	-0.162378	-0.233187	-0.183713	-0.224575	-0.129463	-0.0564399	-0.120468	6.86886	-0.173233	-0.0344364	-0.0861259	-0.0697586	-0.0828534	-0.127294	-0.108532	10	-0.137895	-0.0531409	-0.00823023	-0.412841	-0.240316	-0.127288	-0.194987	-0.146757	-0.0987462	-0.22584	-0.414073	-0.38589	-0.380771	-0.121514	-0.528398	-0.203584	-0.11936	-0.124396	-0.16008	natural
NE75_2_ATTGAAGTTCGACGGCTCCCGTAG	Nascent mesoderm	-0.13084	-0.177871	4.8921	-0.219862	-0.129062	-0.0544679	-0.125198	-0.164128	-0.129206	-0.035309	-0.0657496	-0.0723293	-0.0784304	-0.125334	-0.0942083	-0.103101	-0.132524	10	-0.00649857	-0.400397	-0.234295	-0.131301	-0.174639	-0.13634	-0.0848661	-0.214234	-0.39763	-0.329259	-0.387427	-0.118475	-0.524427	-0.196092	-0.11325	-0.110137	-0.145366	natural
NE75_2_ATTGGCCCTCGACGGCGGCTACTA	Posterior lateral plate mesoderm	-0.171482	-0.249156	-0.1905	-0.225935	-0.129578	-0.0570092	-0.119103	-0.187487	-0.185943	-0.0341844	-0.0920083	-0.0690164	-0.0841302	-0.12786	-0.112667	-0.105474	-0.139445	-0.0533627	-0.00873014	-0.416433	4.06758	-0.12613	-0.200861	-0.149765	-0.102753	-0.229191	-0.41882	2.2025	-0.378849	-0.122392	1.50135	-0.205747	-0.121123	-0.128512	-0.164328	natural
NE75_2_ATTGGCCCTCGACGGCTCGGTTCG	Nascent mesoderm	-0.187814	-0.277802	-0.202675	-0.228376	-0.129786	-0.0580305	-0.116653	-0.196873	-0.208742	-0.0337326	-0.10256	-0.0676851	-0.0864207	-0.128875	-0.120084	-0.106428	-0.142227	-0.0537605	-0.0096269	-0.422877	-0.245172	-0.124052	-0.211398	-0.155159	-0.109941	-0.235202	-0.427335	-0.431566	-0.375402	-0.123966	-0.531601	-0.209626	-0.124287	-0.135897	-0.171948	natural
NE75_2_ATTGGCCCTCGACGGCTTATCTGT	Nascent mesoderm	-0.176645	-0.258211	-0.194349	-0.226707	-0.129644	-0.057332	-0.118328	-0.190454	-0.19315	-0.0340416	-0.0953437	-0.0685956	-0.0848542	-0.12818	-0.115011	-0.105776	-0.140324	-0.0534884	-0.0090136	-0.41847	-0.24304	-0.125473	-0.204191	-0.15147	-0.105025	-0.231091	-0.421512	-0.411509	-0.377759	-0.12289	-0.530195	-0.206973	-0.122123	-0.130847	-0.166737	natural
NE75_2_ATTTCCATTCGACGGCGTCCATGT	Notochord	4.70191	-0.293771	-0.209462	-0.229736	-0.129901	-0.0585998	-0.115288	-0.202106	-0.221452	-0.0334807	-0.108443	-0.066943	-0.0876975	-0.12944	-0.124219	-0.10696	-0.143777	-0.0539823	-0.0101268	-0.42647	-0.246911	-0.122894	-0.217272	-0.158167	-0.113948	2.7985	-0.432082	-0.447915	-0.37348	-0.124844	1.34461	-0.211789	-0.126051	-0.140013	-0.176196	natural
NE75_2_ATTTGTTGTCGACGGCATCTTTGT	Posterior lateral plate mesoderm	-0.193164	-0.287186	-0.206664	-0.229175	-0.129854	-0.058365	-0.115851	6.30422	-0.216211	-0.0335845	-0.106017	-0.067249	-0.087171	-0.129207	-0.122514	-0.10674	-0.143138	-0.0538908	-0.00992066	-0.424988	3.78161	-0.123372	-0.21485	-0.156927	-0.112296	-0.237171	-0.430125	-0.441173	-0.374273	-0.124482	-0.532275	-0.210897	-0.125324	-0.138316	-0.174444	natural
NE75_2_ATTTGTTGTCGACGGCCCGTGTTT	Somites	-0.166789	-0.240925	-0.187002	4.33948	-0.129519	-0.0567158	-0.119806	-0.184789	-0.179391	-0.0343143	-0.0889761	-0.069399	-0.0834721	-0.127568	-0.110535	-0.1052	-0.138646	-0.0532483	-0.00847246	-0.414581	-0.241158	-0.126727	-0.197833	-0.148215	-0.100688	-0.227464	-0.416373	-0.393812	-0.379839	-0.12194	-0.528954	-0.204632	-0.120214	-0.126391	-0.162139	natural
NE75_2_ATTTGTTGTCGACGGCGGGTGTAT	Posterior lateral plate mesoderm	-0.132342	-0.180505	-0.161322	-0.220087	-0.129081	-0.0545618	-0.124973	-0.164991	-0.131303	-0.0352674	-0.0667199	-0.0722069	-0.078641	-0.125427	-0.0948903	-0.103189	-0.13278	-0.0524092	-0.00658103	-0.400989	-0.234582	-0.131109	-0.175608	-0.136836	-0.085527	-0.214786	-0.398413	-0.331956	-0.38711	-0.118619	-0.524616	-0.196449	-0.113541	-0.110816	-0.146067	natural
NE75_2_CAAACATTTCGACGGCAGCGCCTT	Nascent mesoderm	-0.188565	-0.279119	-0.203235	-0.228488	-0.129795	-0.0580774	-0.11654	-0.197305	-0.20979	-0.0337118	-0.103045	-0.0676239	-0.086526	-0.128921	-0.120425	-0.106472	-0.142354	-0.0537788	-0.00966813	-0.423174	-0.245316	-0.123957	-0.211882	-0.155408	-0.110272	-0.235478	-0.427727	-0.432915	2.34379	-0.124039	-0.531696	-0.209805	-0.124433	-0.136236	-0.172298	natural
NE75_2_CAACGCAGTCGACGGCTGTAGTTT	Posterior lateral plate mesoderm	-0.19354	-0.287845	-0.206943	-0.229231	-0.129858	-0.0583885	-0.115794	-0.200164	-0.216735	-0.0335741	-0.10626	-0.0672184	-0.0872237	-0.12923	-0.122685	-0.106762	-0.143202	-0.0539	-0.00994128	-0.425136	3.77708	-0.123324	-0.215092	-0.157051	-0.112461	-0.237309	-0.430321	-0.441848	-0.374193	-0.124518	1.36366	-0.210986	-0.125396	-0.138485	-0.174619	natural
NE75_2_CAACGCAGTCGACGGCTGTGTCCT	CLE/NMP	-0.131872	-0.179682	-0.160972	-0.220016	-0.129075	-0.0545324	-0.125043	-0.164722	-0.130648	-0.0352804	-0.0664167	-0.0722452	-0.0785752	-0.125398	-0.0946772	-0.103161	-0.1327	-0.0523978	-0.00655526	-0.400804	-0.234492	-0.131169	-0.175305	-0.136681	-0.0853205	-0.214614	-0.398168	-0.331113	-0.387209	-0.118574	-0.524557	-0.196337	-0.11345	-0.110603	-0.145848	natural
NE75_2_CAACGCAGTCGACGGCTTGCACGC	Nascent mesoderm	-0.130183	-0.176719	-0.159713	-0.219764	-0.129054	-0.0544268	-0.125297	-0.163751	-0.128289	-0.0353271	-0.0653251	-0.0723829	-0.0783383	-0.125293	-0.0939099	-0.103063	-0.132412	-0.0523566	-0.0064625	-0.400137	-0.23417	-0.131384	-0.174215	-0.136123	-0.0845769	3.62757	-0.397288	-0.328079	-0.387566	-0.118411	-0.524344	-0.195936	-0.113123	-0.10984	-0.14506	natural
NE75_2_CAAGGAATTCGACGGCTCATGAGG	Primitive streak	4.97215	-0.264467	-0.197008	-0.22724	-0.129689	-0.0575551	-0.117793	-0.192504	-0.198129	-0.0339429	-0.0976482	-0.0683048	-0.0853544	-0.128402	-0.116631	-0.105984	-0.140932	-0.0535753	-0.00920945	-0.419877	-0.243721	-0.125019	-0.206493	-0.152648	-0.106595	-0.232404	-0.423371	-0.417914	-0.377007	-0.123233	-0.530644	-0.20782	-0.122814	-0.132459	-0.168401	natural
NE75_2_CAAGGGTTTCGACGGCGAGGCTGA	Primitive streak	4.78186	-0.284717	-0.205614	-0.228965	-0.129836	-0.058277	-0.116062	-0.199139	-0.214246	-0.0336235	-0.105107	-0.0673638	-0.0869736	-0.129119	-0.121875	-0.106658	-0.142898	-0.0538565	-0.00984336	-0.424433	-0.245925	-0.123551	-0.213941	-0.156462	-0.111676	-0.236653	-0.429391	-0.438645	-0.37457	-0.124346	-0.532098	-0.210563	-0.125051	-0.137679	-0.173787	natural
NE75_2_CAAGGGTTTCGACGGCGCACCTCT	Nascent mesoderm	-0.181807	-0.267266	-0.198197	4.1195	-0.129709	-0.0576548	-0.117554	-0.193421	-0.200356	-0.0338988	-0.0986791	-0.0681748	-0.0855782	-0.128501	-0.117356	-0.106077	-0.141204	-0.0536142	-0.00929706	-0.420507	-0.244026	-0.124816	-0.207522	-0.153175	-0.107297	-0.232991	-0.424203	-0.420779	-0.37667	-0.123387	-0.530845	-0.208199	-0.123124	-0.133181	-0.169145	natural
NE75_2_CAAGGGTTTCGACGGCGTCAATAC	Somites	-0.198608	-0.296735	-0.210722	3.90361	-0.129923	-0.0587054	-0.115034	-0.203077	-0.223811	-0.0334339	-0.109534	-0.0668052	10	8.96637	-0.124987	8.53915	-0.144065	-0.0540234	-0.0102196	-0.427136	-0.247233	-0.122679	-0.218362	-0.158725	-0.114692	-0.239174	-0.432963	-0.450949	-0.373123	-0.125007	-0.532961	-0.21219	-0.126378	-0.140777	-0.176984	natural
NE75_2_CAAGGGTTTCGACGGCGTGTAACC	Posterior lateral plate mesoderm	-0.209309	-0.315503	-0.218699	-0.231587	-0.130059	-0.0593745	-0.113429	4.52894	-0.238748	-0.0331378	-0.116448	-0.065933	-0.0894351	-0.13021	-0.129846	-0.107683	-0.145887	-0.0542841	-0.0108071	-0.431359	-0.249276	-0.121318	-0.225266	-0.162259	-0.119401	-0.243112	-0.438542	-0.470163	-0.370865	-0.126038	1.27862	-0.214732	-0.128451	-0.145615	-0.181977	natural
NE75_2_CAAGGTACTCGACGGCTACGTGCT	Nascent mesoderm	-0.161251	-0.231211	5.59239	-0.224406	-0.129448	-0.0563695	-0.120637	5.31436	-0.17166	-0.0344675	-0.0853982	-0.0698504	10	-0.127224	-0.10802	-0.104877	-0.137703	-0.0531134	-0.00816839	-0.412396	-0.240101	-0.127432	-0.19426	-0.146385	-0.0982505	-0.225426	-0.413486	-0.383868	-0.381008	-0.121406	-0.528256	-0.203316	-0.119141	-0.123887	-0.159555	natural
NE75_2_CAAGGTACTCGACGGCTTGGATCG	Cardiac mesoderm	-0.138724	-0.1917	-0.16608	-0.22104	-0.129162	-0.0549609	-0.124016	-0.16866	-0.140213	-0.0350908	-0.0708437	-0.0716866	-0.0795362	-0.125824	-0.0977891	-0.103562	-0.133867	-0.0525647	-0.00693149	2.45007	-0.2358	-0.130297	-0.179726	-0.138944	-0.0883361	3.48766	-0.401741	2.59379	2.85015	-0.119234	-0.52542	-0.197965	-0.114777	-0.113701	-0.149045	natural
NE75_2_CAATCTAGTCGACGGCACATCTAT	Nascent mesoderm	-0.159186	-0.22759	4.33847	-0.224098	-0.129422	-0.0562404	-0.120947	-0.18042	-0.168778	-0.0345247	-0.084064	-0.0700187	-0.0824058	-0.127096	-0.107082	-0.104756	-0.137351	-0.0530631	-0.008055	-0.411582	-0.239707	-0.127694	-0.192928	-0.145703	-0.0973417	-0.224666	-0.412409	-0.38016	-0.381444	-0.121207	-0.527996	-0.202826	-0.118741	-0.122953	-0.158592	natural
NE75_2_CAATCTAGTCGACGGCGGTCCCTT	Nascent mesoderm	-0.214471	-0.324557	3.59196	-0.232359	-0.130124	-0.0596973	-0.112655	-0.212194	-0.245955	-0.032995	-0.119783	-0.0655122	-0.0901591	-0.130531	-0.132191	-0.107984	-0.146766	-0.0544098	-0.0110906	-0.433395	-0.250262	-0.120661	-0.228596	-0.163965	-0.121673	-0.245012	-0.441234	-0.479433	-0.369775	-0.126536	-0.534958	-0.215958	-0.129451	-0.147949	-0.184385	natural
NE75_2_CAATCTAGTCGACGGCTTTACCCT	Somites	-0.207432	-0.31221	-0.217299	-0.231307	-0.130035	-0.0592571	-0.113711	-0.208148	-0.236128	-0.0331898	-0.115235	-0.066086	10	-0.130094	-0.128994	10	-0.145567	10	-0.010704	-0.430618	-0.248918	-0.121556	-0.224055	-0.161639	-0.118575	-0.242421	-0.437563	-0.466792	-0.371261	-0.125857	-0.534072	-0.214286	-0.128088	-0.144766	-0.181101	natural
NE75_2_CAATTCTCTCGACGGCCTTAGGTA	Posterior lateral plate mesoderm	-0.155807	-0.221663	-0.178815	4.52053	-0.129379	-0.0560291	-0.121453	-0.178478	-0.164061	-0.0346182	-0.0818808	-0.0702941	-0.0819319	-0.126886	-0.105548	-0.104559	-0.136776	-0.0529808	-0.00786947	2.26146	-0.239062	-0.128124	-0.190747	-0.144587	-0.0958545	-0.223422	-0.410648	-0.374092	-0.382157	-0.120881	1.61658	-0.202023	-0.118087	-0.121425	-0.157015	natural
NE75_2_CAATTCTCTCGACGGCTCGAAGCT	Posterior lateral plate mesoderm	-0.199078	-0.297558	-0.211072	-0.230059	-0.129929	-0.0587348	-0.114964	-0.203347	-0.224466	-0.0334209	-0.109838	-0.066767	-0.0880003	-0.129574	-0.1252	-0.107086	-0.144145	-0.0540349	-0.0102453	-0.427322	-0.247323	-0.122619	-0.218665	-0.15888	-0.114898	-0.239347	2.01036	-0.451792	-0.373024	-0.125052	1.33268	-0.212302	-0.126469	-0.140989	-0.177203	natural
NE75_2_CACAACCTTCGACGGCCTCGATGC	Posterior lateral plate mesoderm	-0.152522	-0.215901	-0.176366	5.92276	-0.129337	-0.0558237	-0.121946	-0.17659	-0.159474	-0.034709	-0.0797583	-0.0705619	-0.0814712	-0.126681	-0.104056	-0.104367	-0.136216	-0.0529008	-0.00768909	-0.408952	4.36676	-0.128542	-0.188628	-0.143502	-0.0944087	-0.222213	-0.408935	2.41518	-0.382851	-0.120564	2.25053	-0.201243	-0.11745	-0.11994	-0.155482	natural
NE75_2_CACAACCTTCGACGGCGAAGTGCC	Somites	-0.165006	-0.237797	-0.185672	-0.224967	-0.129496	-0.0566043	-0.120074	-0.183764	-0.176902	-0.0343636	-0.0878239	-0.0695443	-0.083222	-0.127457	-0.109725	-0.105096	-0.138342	-0.0532049	-0.00837454	-0.413878	-0.240818	-0.126954	-0.196682	-0.147626	-0.0999029	-0.226808	-0.415443	-0.39061	-0.380216	-0.121768	-0.528729	-0.204208	-0.119869	-0.125584	-0.161307	natural
NE75_2_CACAAGTATCGACGGCCAATACTT	Nascent mesoderm	-0.143042	-0.199273	4.63281	-0.221685	-0.129217	-0.0552309	-0.123368	-0.171141	-0.14624	-0.0349713	-0.0736333	-0.0713347	-0.0801417	-0.126092	-0.0997501	-0.103814	-0.134602	-0.0526699	-0.00716856	-0.405211	-0.236625	-0.129748	-0.182512	-0.140371	-0.0902364	-0.218724	-0.403992	-0.35117	-0.384852	-0.119651	-0.525963	-0.198991	-0.115614	-0.115654	-0.151059	natural
NE75_2_CACAAGTATCGACGGCCTCGCGTA	Nascent mesoderm	-0.192507	-0.286034	-0.206174	3.97876	-0.129845	-0.0583239	-0.115949	-0.19957	-0.215294	-0.0336027	-0.105593	-0.0673026	10	-0.129166	-0.122216	-0.106702	-0.143026	-0.0538748	-0.00988459	1.94496	3.78956	-0.123455	-0.214426	-0.15671	-0.112007	-0.236929	-0.429782	-0.439994	2.31278	-0.124419	-0.532192	-0.210741	-0.125196	-0.138019	-0.174138	natural
NE75_2_CACAAGTATCGACGGCGTTGCACG	Nascent mesoderm	-0.191193	-0.283729	-0.205194	-0.22888	-0.129829	-0.0582418	-0.116146	-0.198815	-0.213459	-0.0336391	-0.104744	-0.0674097	-0.0868946	-0.129084	-0.121619	-0.106625	-0.142802	-0.0538428	-0.00981243	-0.424211	-0.245817	-0.123622	-0.213578	-0.156276	-0.111428	-0.236445	-0.429097	-0.437634	2.32301	-0.124292	-0.532027	-0.210429	-0.124942	-0.137425	-0.173525	natural
NE75_2_CACAAGTATCGACGGCTTCCGAGT	Somites	-0.154399	-0.219193	-0.177765	-0.223383	-0.129361	-0.055941	-0.121665	-0.177669	-0.162095	-0.0346571	-0.0809712	-0.0704089	-0.0817345	-0.126798	-0.104908	-0.104477	-0.136536	-0.0529465	-0.00779216	-0.409693	-0.238793	-0.128303	-0.189839	-0.144122	-0.0952349	-0.222904	-0.409913	-0.371564	-0.382455	-0.120745	-0.527393	-0.201688	-0.117814	-0.120789	-0.156358	natural
NE75_2_CACTAACCTCGACGGCAGGAAGAC	Posterior lateral plate mesoderm	-0.154681	-0.219687	-0.177975	-0.223425	-0.129365	-0.0559586	-0.121622	-0.17783	-0.162488	-0.0346493	-0.0811531	-0.0703859	-0.081774	-0.126816	-0.105036	-0.104493	-0.136584	-0.0529534	-0.00780763	-0.409804	-0.238847	-0.128267	-0.190021	-0.144215	-0.0953588	-0.223008	-0.41006	-0.37207	-0.382395	-0.120773	-0.527429	-0.201755	-0.117869	-0.120916	-0.15649	natural
NE75_2_CACTAACCTCGACGGCCGGCACAT	Nascent mesoderm	-0.176832	-0.25854	-0.194489	-0.226735	-0.129646	-0.0573438	-0.1183	-0.190562	-0.193412	-0.0340364	-0.095465	-0.0685803	-0.0848805	-0.128192	-0.115097	-0.105787	7.07389	-0.053493	-0.00902391	-0.418544	-0.243076	-0.125449	-0.204313	-0.151532	-0.105108	-0.23116	-0.42161	-0.411846	-0.37772	-0.122908	-0.530218	-0.207017	-0.12216	-0.130931	-0.166824	natural
NE75_2_CAGACTCGTCGACGGCGCCTCTTT	Notochord	-0.152522	-0.215901	-0.176366	-0.223102	-0.129337	-0.0558237	-0.121946	-0.17659	6.53754	-0.034709	-0.0797583	-0.0705619	-0.0814712	-0.126681	-0.104056	-0.104367	-0.136216	-0.0529008	-0.00768909	-0.408952	-0.238435	-0.128542	-0.188628	-0.143502	-0.0944087	-0.222213	-0.408935	-0.368193	-0.382851	-0.120564	-0.527157	-0.201243	-0.11745	-0.11994	-0.155482	natural
NE75_2_CAGACTCGTCGACGGCGTCCAAAG	Nascent mesoderm	-0.160876	-0.230553	5.59893	-0.22435	-0.129443	-0.056346	-0.120693	-0.181391	-0.171136	-0.0344779	-0.0851556	-0.069881	-0.0826428	-0.127201	-0.10785	-0.104855	-0.137639	-0.0531043	-0.00814777	-0.412248	-0.240029	-0.127479	-0.194018	-0.146261	-0.0980853	-0.225288	-0.41329	-0.383194	2.59418	-0.12137	-0.528209	-0.203227	-0.119069	-0.123717	-0.15938	natural
NE75_2_CAGACTCGTCGACGGCTGTGCTCA	Nascent mesoderm	-0.140132	-0.194169	-0.16713	4.81682	8.8118	-0.0550489	-0.123804	-0.169469	-0.142178	-0.0350519	-0.0717533	-0.0715719	-0.0797336	-0.125912	9.20629	-0.103644	-0.134106	-0.052599	-0.00700879	2.43318	-0.236069	-0.130118	-0.180634	-0.13941	-0.0889558	-0.217654	-0.402475	-0.345945	-0.385466	-0.11937	-0.525597	-0.198299	-0.11505	-0.114338	-0.149702	natural
NE75_2_CAGATGGGTCGACGGCGTTTGTTT	CLE/NMP	-0.157872	-0.225285	-0.180354	-0.223901	-0.129405	-0.0561582	-0.121144	-0.179665	-0.166943	-0.034561	-0.083215	-0.0701258	-0.0822215	-0.127014	-0.106485	-0.10468	-0.137127	-0.0530311	-0.00798285	-0.411063	-0.239456	-0.127861	-0.19208	-0.145269	-0.0967634	-0.224182	-0.411724	-0.3778	-0.381722	-0.12108	-0.527831	-0.202513	-0.118487	-0.122359	-0.157978	natural
NE75_2_CAGGTTGCTCGACGGCACGTATAC	Nascent mesoderm	-0.143511	-0.200096	4.62354	-0.221756	-0.129223	-0.0552602	-0.123298	-0.171411	-0.146895	-0.0349584	-0.0739365	-0.0712964	-0.0802075	-0.126122	-0.0999632	-0.103841	-0.134682	-0.0526813	-0.00719433	-0.405397	-0.236714	-0.129688	-0.182814	-0.140526	-0.0904429	-0.218897	-0.404237	-0.352013	-0.384753	-0.119696	-0.526022	-0.199102	-0.115705	-0.115866	-0.151278	natural
NE75_2_CAGGTTGCTCGACGGCCCCAAGCA	Cardiac mesoderm	-0.169699	-0.246028	-0.189171	-0.225669	-0.129556	-0.0568977	-0.11937	-0.186462	-0.183453	-0.0342338	-0.0908561	-0.0691618	-0.0838801	-0.127749	-0.111857	-0.10537	-0.139142	-0.0533192	-0.00863222	-0.415729	-0.241714	-0.126357	-0.19971	-0.149176	-0.101968	-0.228535	3.52143	2.22117	-0.379225	8.02489	-0.52932	-0.205323	-0.120778	-0.127706	-0.163496	natural
NE75_2_CATGACGATCGACGGCCATTTGTT	Cardiac mesoderm	-0.156277	-0.222486	-0.179165	-0.223663	-0.129385	-0.0560584	-0.121383	-0.178748	-0.164716	-0.0346052	-0.0821841	-0.0702559	-0.0819977	-0.126915	-0.105761	-0.104586	-0.136856	-0.0529923	-0.00789524	-0.410433	-0.239151	-0.128064	4.66231	-0.144742	-0.0960611	-0.223595	-0.410892	2.37038	3.49858	-0.120926	-0.52763	-0.202134	-0.118178	-0.121637	-0.157234	natural
NE75_2_CATGACGATCGACGGCCGGCACAT	Posterior lateral plate mesoderm	-0.135908	-0.186761	-0.163981	-0.220619	-0.129126	-0.0547848	-0.124438	5.88857	-0.136282	-0.0351687	-0.0690244	-0.0719162	-0.0791413	-0.125649	-0.0965102	-0.103397	-0.133387	-0.0524961	-0.00677687	4.04191	-0.235263	-0.130656	-0.177909	-0.138014	-0.0870968	-0.216099	-0.400273	-0.33836	-0.386358	-0.118963	1.79195	-0.197296	-0.114232	-0.112428	-0.147731	natural
NE75_2_CATTCATTTCGACGGCGAGTTCAC	Nascent mesoderm	-0.200673	-0.300356	3.75051	5.1789	-0.129949	-0.0588345	-0.114724	-0.204264	-0.226694	-0.0333768	-0.110869	-0.0666369	-0.0882241	-0.129674	-0.125924	-0.107179	-0.144416	-0.0540737	-0.010333	-0.427951	-0.247627	-0.122416	-0.219694	-0.159407	-0.115601	-0.239934	-0.43404	-0.454657	-0.372688	-0.125206	-0.533221	-0.212681	-0.126778	-0.141711	-0.177948	natural
NE75_2_CATTCATTTCGACGGCGATTTACC	Nascent mesoderm	-0.163692	-0.235492	-0.184693	-0.224771	-0.129479	-0.0565221	-0.120271	-0.183009	-0.175067	-0.0344	-0.0869749	-0.0696514	-0.0830377	-0.127376	-0.109129	-0.105019	-0.138118	-0.0531729	-0.00830238	-0.413359	-0.240567	-0.127121	-0.195834	-0.147191	-0.0993246	-0.226324	-0.414758	-0.38825	-0.380493	-0.121641	-0.528564	-0.203896	-0.119614	-0.12499	-0.160694	natural
NE75_2_CATTTCTATCGACGGCCACAAGGC	CLE/NMP	-0.142854	-0.198944	-0.169159	-0.221657	8.71458	-0.0552191	-0.123396	5.71533	-0.145978	-0.0349765	-0.073512	-0.07135	-0.0801154	-0.126081	-0.0996648	-0.103803	-0.13457	-0.0526653	-0.00715825	-0.405137	-0.236589	-0.129772	-0.18239	-0.140309	-0.0901538	-0.218655	-0.403894	-0.350833	-0.384891	-0.119633	-0.52594	-0.198946	-0.115577	-0.115569	-0.150972	natural
NE75_2_CCACCTCTTCGACGGCTGCGTATC	Nascent mesoderm	-0.155713	-0.221498	-0.178745	-0.223579	-0.129378	-0.0560232	-0.121468	-0.178424	-0.16393	-0.0346207	-0.0818202	-0.0703018	-0.0819188	-0.12688	-0.105505	-0.104554	-0.13676	-0.0529785	-0.00786432	-0.410211	-0.239044	-0.128136	-0.190687	-0.144556	-0.0958132	-0.223388	-0.410599	-0.373924	-0.382177	-0.120872	-0.527559	-0.202001	-0.118069	-0.121383	-0.156971	natural
NE75_2_CCACGTTGTCGACGGCTTGGCGTT	Somites	-0.150363	-0.212114	-0.174757	-0.222779	-0.12931	-0.0556887	-0.12227	-0.175349	-0.156461	-0.0347688	-0.0783635	-0.0707379	-0.0811684	-0.126547	-0.103075	-0.104241	-0.135849	-0.0528482	-0.00757055	-0.4081	-0.238022	-0.128817	-0.187235	-0.142789	-0.0934586	-0.221419	-0.407809	-0.364316	-0.383307	-0.120356	-0.526885	-0.20073	-0.117032	-0.118964	-0.154475	natural
NE75_2_CCAGACAGTCGACGGCATCCCACG	Somites	-0.244226	-0.376745	-0.244728	3.43182	-0.130502	-0.0615578	-0.108193	-0.229294	-0.287492	-0.0321717	-0.139007	-0.0630868	-0.094332	-0.13238	-0.145704	-0.109722	-0.151833	-0.0551346	-0.0127243	-0.445136	-0.255942	-0.116875	-0.247793	-0.173793	-0.134769	-0.255963	-0.456747	-0.532862	-0.363495	-0.129403	-0.538705	-0.223027	-0.135215	-0.161402	-0.198267	natural
NE75_2_CCAGACAGTCGACGGCCGTCAGCA	Somites	-0.172421	-0.250803	-0.1912	4.25359	-0.12959	-0.0570679	-0.118962	-0.188026	-0.187253	-0.0341585	-0.0926148	-0.0689399	-0.0842619	-0.127918	-0.113093	-0.105529	-0.139605	-0.0533855	-0.00878168	-0.416803	-0.242234	-0.126011	-0.201466	-0.150075	-0.103166	-0.229537	-0.41931	-0.403925	-0.378651	-0.122482	-0.529663	-0.205969	-0.121305	-0.128937	-0.164766	natural
NE75_2_CCAGACAGTCGACGGCGCAAAGCC	Somites	-0.181526	-0.266772	-0.197987	-0.227436	-0.129706	-0.0576372	-0.117596	-0.193259	-0.199963	-0.0339066	-0.0984972	-0.0681977	10	-0.128484	-0.117228	8.99448	-0.141156	-0.0536073	-0.0092816	-0.420396	-0.243972	-0.124852	-0.20734	-0.153082	-0.107173	-0.232887	-0.424057	-0.420274	-0.376729	-0.12336	-0.530809	-0.208132	-0.123069	-0.133053	-0.169014	natural
NE75_2_CCAGCGAATCGACGGCATGACTTT	Nascent mesoderm	-0.200392	-0.299863	-0.212051	-0.230255	-0.129945	-0.0588169	-0.114767	-0.204102	-0.2263	-0.0333846	-0.110687	-0.0666599	-0.0881846	-0.129656	-0.125797	-0.107162	-0.144368	-0.0540669	-0.0103175	-0.42784	-0.247574	-0.122452	-0.219513	-0.159314	-0.115477	-0.239831	-0.433893	-0.454151	2.25358	-0.125178	-0.533185	-0.212614	-0.126724	-0.141583	-0.177816	natural
NE75_2_CCAGCGAATCGACGGCATTCGACG	Posterior lateral plate mesoderm	-0.144638	-0.202072	-0.170488	-0.221924	-0.129237	-0.0553306	-0.123129	-0.172058	-0.148468	-0.0349272	-0.0746642	-0.0712046	-0.0803655	-0.126192	-0.100475	-0.103907	-0.134874	-0.0527087	-0.00725617	2.38087	-0.236929	-0.129545	-0.183541	-0.140898	-0.0909386	3.39867	-0.404824	-0.354035	-0.384515	-0.119804	-0.526164	-0.19937	-0.115923	-0.116375	-0.151804	natural
NE75_2_CCAGCGAATCGACGGCTCCAGTCC	Nascent mesoderm	-0.270882	-0.4235	-0.2646	3.21093	-0.130841	-0.0632247	-0.104195	-0.244615	-0.324705	-0.0314342	-0.15623	-0.0609139	-0.0980704	-0.134036	-0.157811	-0.111278	-0.156373	-0.055784	-0.014188	-0.455654	-0.261031	-0.113484	-0.264992	-0.182598	-0.146501	-0.265773	-0.470646	-0.580729	1.84644	-0.131973	-0.542062	-0.229359	-0.14038	-0.173455	-0.210704	natural
NE75_2_CCATATGATCGACGGCCATCGCAG	Posterior lateral plate mesoderm	-0.133656	-0.18281	-0.162302	-0.220283	-0.129098	-0.0546439	-0.124776	-0.165747	-0.133137	-0.035231	-0.0675689	-0.0720998	-0.0788253	-0.125509	-0.0954871	-0.103266	-0.133003	-0.0524412	-0.00665318	-0.401508	-0.234833	-0.130942	-0.176456	-0.13727	-0.0861054	-0.21527	-0.399098	-0.334315	-0.386833	-0.118746	2.43014	-0.196761	-0.113795	-0.11141	-0.14668	natural
NE75_2_CCATATGATCGACGGCGGTCTGAC	Posterior lateral plate mesoderm	-0.12793	-0.172767	-0.158034	5.08753	-0.129025	-0.0542859	-0.125634	-0.162456	-0.125144	-0.0353895	-0.0638697	-0.0725665	-0.0780224	-0.125153	-0.0928867	-0.102931	-0.132028	-0.0523018	-0.00633881	-0.399249	-0.233739	-0.131671	-0.172762	-0.135379	-0.0835855	-0.213163	-0.396113	2.75221	-0.388041	-0.118194	1.87447	-0.195401	-0.112686	-0.108821	-0.144009	natural
NE75_2_CCATATGATCGACGGCTCATGAGG	Nascent mesoderm	-0.160688	-0.230224	-0.182454	-0.224322	-0.129441	-0.0563343	-0.120721	-0.181283	-0.170874	-0.0344831	-0.0850343	-0.0698963	-0.0826164	-0.127189	-0.107764	-0.104844	-0.137607	-0.0530997	-0.00813746	-0.412174	-0.239994	-0.127503	-0.193897	-0.146199	-0.0980027	-0.225219	-0.413192	2.31955	-0.381127	-0.121352	-0.528185	-0.203182	-0.119032	-0.123632	-0.159292	natural
NE75_2_CCATCCACTCGACGGCAACCCTTG	Nascent mesoderm	-0.156183	-0.222321	-0.179095	-0.223649	-0.129384	-0.0560525	-0.121397	-0.178694	-0.164585	-0.0346078	-0.0821234	-0.0702635	-0.0819846	-0.126909	-0.105718	-0.104581	-0.13684	-0.05299	-0.00789008	-0.410396	-0.239133	-0.128076	-0.19099	-0.144711	-0.0960198	-0.223561	2.3936	-0.374766	-0.382078	-0.120917	-0.527618	-0.202112	-0.118159	-0.121595	-0.15719	natural
NE75_2_CCATCCACTCGACGGCTAGCCTCG	Nascent mesoderm	-0.214659	-0.324887	-0.222687	-0.232387	-0.130127	-0.059709	-0.112627	-0.212302	-0.246217	-0.0329898	-0.119904	-0.0654969	-0.0901855	-0.130543	-0.132276	-0.107995	-0.146798	-0.0544144	-0.0111009	-0.43347	-0.250297	-0.120637	-0.228718	-0.164027	-0.121756	-0.245081	-0.441332	2.55835	-0.369736	-0.126554	-0.534982	-0.216003	-0.129488	-0.148034	-0.184473	natural
NE75_2_CCATCGTCTCGACGGCCCGCAACT	Posterior lateral plate mesoderm	-0.133468	-0.182481	-0.162162	-0.220255	-0.129095	-0.0546322	-0.124804	-0.165639	-0.132875	-0.0352362	-0.0674476	-0.0721151	-0.078799	-0.125497	-0.0954019	-0.103255	-0.132971	-0.0524367	-0.00664288	-0.401434	-0.234797	-0.130966	-0.176335	-0.137208	-0.0860228	-0.215201	-0.399	-0.333978	-0.386873	-0.118728	-0.524758	-0.196716	-0.113759	-0.111325	-0.146592	natural
NE75_2_CCATCGTCTCGACGGCCTATAGAG	Nascent mesoderm	-0.180775	-0.265455	-0.197427	-0.227324	-0.129696	-0.0575903	-0.117709	-0.192827	-0.198915	-0.0339273	-0.0980121	-0.0682589	-0.0854334	-0.128437	-0.116887	-0.106017	-0.141028	-0.053589	-0.00924037	-0.4201	-0.243828	-0.124948	-0.206856	-0.152834	-0.106843	-0.232611	-0.423665	-0.418925	-0.376888	-0.123288	-0.530715	-0.207954	-0.122923	-0.132714	-0.168664	natural
NE75_2_CCATCGTCTCGACGGCTGTGGCTA	Nascent mesoderm	-0.159092	3.58459	-0.181264	4.46434	-0.129421	-0.0562345	-0.120961	-0.180366	-0.168647	-0.0345273	-0.0840034	-0.0700263	10	-0.12709	-0.10704	-0.104751	-0.137335	-0.0530608	-0.00804985	-0.411544	-0.239689	-0.127706	-0.192867	-0.145672	-0.0973004	3.20331	2.36294	-0.379991	3.46706	-0.121198	-0.527984	-0.202803	-0.118723	-0.122911	-0.158548	natural
NE75_2_CCATGCATTCGACGGCTGGAGGAG	Nascent mesoderm	-0.157497	-0.224626	4.36711	-0.223845	-0.129401	-0.0561347	-0.1212	-0.179449	-0.166419	-0.0345714	-0.0829724	-0.0701564	-0.0821689	-0.126991	-0.106315	-0.104658	-0.137063	-0.053022	-0.00796224	2.24453	-0.239384	-0.127909	-0.191838	-0.145145	-0.0965981	-0.224044	-0.411528	-0.377126	-0.381801	-0.121044	-0.527783	-0.202424	-0.118414	-0.122189	-0.157803	natural
NE75_2_CCCGTAAGTCGACGGCCTTACGGG	Nascent mesoderm	-0.135908	-0.186761	-0.163981	-0.220619	-0.129126	-0.0547848	-0.124438	-0.167041	-0.136282	-0.0351687	-0.0690244	-0.0719162	-0.0791413	-0.125649	-0.0965102	-0.103397	-0.133387	-0.0524961	-0.00677687	-0.402397	-0.235263	-0.130656	-0.177909	-0.138014	-0.0870968	-0.216099	2.63439	-0.33836	-0.386358	-0.118963	-0.525065	-0.197296	-0.114232	-0.112428	-0.147731	natural
NE75_2_CCCGTTCTTCGACGGCCAAGAGGG	Cardiac mesoderm	-0.173829	-0.253272	-0.192249	-0.226286	-0.129608	-0.057156	-0.118751	-0.188835	-0.189219	-0.0341195	-0.0935244	-0.0688251	-0.0844593	-0.128005	-0.113732	-0.105611	-0.139845	-0.0534198	-0.00885899	-0.417359	-0.242502	-0.125831	-0.202375	-0.15054	-0.103786	3.03019	2.21948	-0.406453	-0.378354	-0.122618	-0.52984	-0.206304	-0.121578	-0.129573	-0.165423	natural
NE75_2_CCCTCTTGTCGACGGCCGCTAATA	Notochord	-0.172421	-0.250803	-0.1912	-0.226075	-0.12959	-0.0570679	-0.118962	-0.188026	7.01646	-0.0341585	9.6336	-0.0689399	-0.0842619	-0.127918	-0.113093	-0.105529	-0.139605	-0.0533855	-0.00878168	-0.416803	-0.242234	-0.126011	-0.201466	-0.150075	-0.103166	-0.229537	-0.41931	-0.403925	-0.378651	-0.122482	-0.529663	-0.205969	-0.121305	-0.128937	-0.164766	natural
NE75_2_CCCTCTTGTCGACGGCTTATCTGT	Nascent mesoderm	-0.389806	3.15221	2.31156	-0.258558	-0.132351	-0.070661	-0.0863585	-0.312964	-0.490722	-0.0281437	-0.233066	-0.05122	-0.114749	-0.141426	-0.211822	-0.118222	-0.176625	-0.0586809	-0.0207178	-0.502578	-0.283736	-0.0983544	-0.341719	-0.22188	-0.19884	-0.30954	-0.53265	1.90367	-0.332767	-0.143436	-0.557037	-0.257609	-0.163418	-0.227224	-0.266189	natural
NE75_2_CCCTGTTTTCGACGGCACTGAGTT	Posterior lateral plate mesoderm	-0.129057	-0.174743	-0.158873	-0.219596	-0.129039	-0.0543563	-0.125466	-0.163103	-0.126717	-0.0353583	-0.0645974	-0.0724747	-0.0781803	-0.125223	-0.0933983	-0.102997	-0.13222	-0.0523292	-0.00640065	-0.399693	-0.233955	-0.131527	-0.173488	-0.135751	-0.0840812	-0.213577	-0.3967	-0.326057	-0.387804	-0.118303	-0.524202	-0.195668	-0.112904	-0.10933	-0.144534	natural
NE75_2_CCCTTGCATCGACGGCTTCACATA	Primitive streak	5.97287	-0.182645	-0.162232	-0.220269	-0.129097	-0.0546381	-0.12479	-0.165693	-0.133006	-0.0352336	-0.0675083	-0.0721074	-0.0788122	-0.125503	-0.0954445	-0.10326	-0.132987	-0.0524389	-0.00664803	-0.401471	-0.234815	-0.130954	-0.176395	-0.137239	-0.0860641	-0.215235	-0.399049	-0.334147	-0.386853	-0.118737	-0.524769	-0.196739	-0.113777	-0.111367	-0.146636	natural
NE75_2_CCGAGATCTCGACGGCAGCGTAGG	Nascent mesoderm	-0.219727	-0.333777	3.53521	3.66757	-0.130191	-0.060026	-0.111867	-0.215215	-0.253293	-0.0328496	-0.123179	-0.0650837	-0.0908963	-0.130858	-0.134578	-0.108291	-0.147661	-0.0545379	-0.0113792	-0.435469	-0.251265	-0.119992	-0.231988	-0.165701	-0.123987	-0.246947	1.86504	-0.488872	2.94191	-0.127042	-0.53562	-0.217207	-0.13047	-0.150326	-0.186838	natural
NE75_2_CCGAGATCTCGACGGCTTCCGAGT	Somites	-0.212969	-0.321923	-0.221427	-0.232134	-0.130105	-0.0596034	-0.11288	-0.211331	-0.243859	-0.0330366	-0.118813	-0.0656346	-0.0899485	-0.130438	-0.131509	-0.107897	-0.14651	-0.0543733	-0.0110081	-0.432803	-0.249975	-0.120852	-0.227628	-0.163469	-0.121012	-0.244459	-0.440451	-0.476737	-0.370092	-0.126391	-0.534769	-0.215602	-0.12916	-0.14727	-0.183684	natural
NE75_2_CCGGAAATTCGACGGCGTTGTCAT	Nascent mesoderm	-0.218132	-0.330978	-0.225276	-0.232906	-0.130171	-0.0599262	-0.112106	-0.214298	-0.251065	-0.0328937	-0.122148	-0.0652138	-0.0906725	-0.130758	-0.133853	8.08524	-0.14739	-0.054499	-0.0112916	2.49461	-0.25096	-0.120195	-0.230958	-0.165174	-0.123284	-0.246359	-0.443142	-0.486007	2.13254	-0.126888	1.23497	-0.216828	-0.13016	-0.149604	-0.186093	natural
NE75_2_CCGTAGCTTCGACGGCTCGAAGCT	Nascent mesoderm	-0.15806	-0.225614	-0.180494	-0.22393	-0.129408	-0.0561699	-0.121116	-0.179772	-0.167205	-0.0345558	-0.0833363	-0.0701105	-0.0822478	-0.127026	-0.106571	-0.104691	-0.137159	-0.0530357	-0.00799316	-0.411137	-0.239492	-0.127838	-0.192201	-0.145331	-0.096846	-0.224251	-0.411822	-0.378137	-0.381682	-0.121098	-0.527854	-0.202558	-0.118523	-0.122444	-0.158066	natural
NE75_2_CCGTCTTATCGACGGCTTGGACTT	Nascent mesoderm	-0.165569	-0.238784	-0.186092	-0.225052	-0.129503	-0.0566395	-0.119989	-0.184088	-0.177688	-0.0343481	-0.0881878	-0.0694984	-0.0833009	-0.127492	-0.109981	-0.105129	-0.138438	-0.0532186	-0.00840546	-0.4141	-0.240925	-0.126882	-0.197046	-0.147812	-0.100151	-0.227015	-0.415737	-0.391621	-0.380097	-0.121822	-0.5288	-0.204342	-0.119978	-0.125839	-0.161569	natural
NE75_2_CCTATTTATCGACGGCTTAAACTG	Nascent mesoderm	-0.14736	-0.206846	4.54926	-0.222331	-0.129272	-0.0555008	-0.12272	-0.173623	-0.152268	-0.0348519	-0.0764229	-0.0709827	-0.0807472	-0.126361	-0.101711	-0.104066	-0.135337	-0.052775	-0.00740563	-0.406915	-0.237449	-0.129199	-0.185297	-0.141797	-0.0921366	3.35961	-0.406243	-0.358923	-0.383941	-0.120067	-0.526507	-0.200016	-0.11645	-0.117606	-0.153074	natural
NE75_2_CCTCATGATCGACGGCACGCTCAG	Nascent mesoderm	-0.154399	-0.219193	-0.177765	-0.223383	-0.129361	-0.055941	-0.121665	-0.177669	-0.162095	-0.0346571	-0.0809712	-0.0704089	-0.0817345	-0.126798	-0.104908	-0.104477	-0.136536	-0.0529465	-0.00779216	-0.409693	-0.238793	-0.128303	-0.189839	-0.144122	-0.0952349	-0.222904	2.41282	-0.371564	-0.382455	-0.120745	-0.527393	-0.201688	-0.117814	-0.120789	-0.156358	natural
NE75_2_CCTCATGATCGACGGCTTCGTTCC	Posterior lateral plate mesoderm	-0.130089	-0.176554	-0.159643	-0.21975	-0.129052	-0.0544209	-0.125311	-0.163697	-0.128158	-0.0353297	-0.0652645	-0.0723905	-0.0783251	-0.125287	-0.0938672	10	-0.132396	-0.0523543	-0.00645734	-0.400101	-0.234152	-0.131396	-0.174154	-0.136092	-0.0845356	-0.213957	-0.397239	-0.327911	-0.387586	-0.118402	-0.524332	-0.195914	-0.113104	-0.109797	-0.145016	natural
NE75_2_CCTTTACATCGACGGCAGAGGTGG	Nascent mesoderm	-0.173641	-0.252943	-0.19211	-0.226258	-0.129606	-0.0571442	-0.118779	-0.188727	-0.188957	-0.0341247	-0.0934031	-0.0688404	-0.084433	-0.127994	-0.113647	-0.1056	-0.139813	-0.0534152	-0.00884868	-0.417285	4.03673	-0.125855	-0.202254	-0.150478	-0.103703	-0.229986	-0.419946	-0.406116	2.47097	-0.1226	-0.529817	-0.206259	-0.121542	-0.129489	-0.165336	natural
NE75_2_CCTTTACATCGACGGCTAACTACT	Somites	-0.197107	-0.2941	-0.209602	-0.229764	-0.129904	-0.0586115	-0.115259	-0.202214	-0.221714	-0.0334755	-0.108564	-0.0669277	-0.0877239	-0.129452	-0.124305	-0.106971	-0.143809	-0.0539869	-0.0101371	-0.426544	-0.246946	-0.12287	-0.217393	-0.158229	-0.114031	-0.238622	-0.43218	1.95825	-0.37344	-0.124862	-0.532771	-0.211834	-0.126087	-0.140098	-0.176284	natural
NE75_2_CCTTTACATCGACGGCTGTAAAGG	Nascent mesoderm	-0.189504	-0.280765	-0.203935	-0.228628	-0.129807	-0.0581361	-0.1164	-0.197844	-0.211101	-0.0336858	-0.103652	-0.0675474	-0.0866576	-0.128979	-0.120852	-0.106527	-0.142514	-0.0538017	-0.00971967	1.96747	-0.245495	-0.123837	-0.212488	-0.155718	-0.110685	-0.235824	-0.428216	-0.4346	-0.375045	-0.124129	1.38707	-0.210028	-0.124615	-0.136661	-0.172736	natural
NE75_2_CCTTTGTCTCGACGGCCCAGCAGT	Posterior lateral plate mesoderm	-0.164724	-0.237303	-0.185462	-0.224925	-0.129492	-0.0565866	-0.120116	-0.183603	-0.176509	-0.0343714	-0.087642	-0.0695673	-0.0831825	-0.12744	-0.109597	-0.10508	-0.138294	-0.053198	-0.00835908	-0.413767	-0.240764	-0.12699	-0.196501	-0.147533	-0.099779	-0.226704	-0.415297	-0.390104	-0.380275	-0.121741	2.15129	-0.204141	-0.119814	-0.125457	-0.161175	natural
NE75_2_CCTTTGTCTCGACGGCGTTTGTTT	Nascent mesoderm	-0.186031	-0.274674	-0.201346	-0.228109	-0.129763	-0.0579189	-0.116921	-0.195848	-0.206253	-0.0337819	-0.101408	-0.0678305	-0.0861706	-0.128764	-0.119274	-0.106324	-0.141923	-0.0537171	-0.00952898	-0.422174	-0.244832	-0.124279	-0.210247	-0.15457	-0.109156	2.90253	-0.426406	-0.428364	-0.375778	7.60947	-0.531377	-0.209203	-0.123942	-0.13509	-0.171116	natural
NE75_2_CCTTTGTCTCGACGGCTGTTTGAG	Somites	-0.14032	-0.194499	-0.16727	-0.221279	-0.129182	-0.0550607	-0.123776	-0.169577	-0.14244	-0.0350467	-0.0718746	-0.0715566	-0.0797599	-0.125923	-0.0985138	-0.103655	-0.134138	-0.0526036	-0.0070191	-0.404137	-0.236105	-0.130094	-0.180755	-0.139472	-0.0890384	-0.217723	-0.402573	-0.346282	-0.385426	-0.119388	-0.52562	-0.198344	-0.115086	-0.114423	-0.149789	natural
NE75_2_CGAAACTCTCGACGGCTCTGTGGT	Nascent mesoderm	-0.166695	-0.24076	4.21649	-0.22522	-0.129517	-0.0567099	-0.11982	-0.184735	-0.17926	-0.0343169	-0.0889155	-0.0694066	10	-0.127562	-0.110493	-0.105195	-0.13863	-0.053246	-0.0084673	2.15694	-0.24114	-0.126739	-0.197772	-0.148184	-0.100646	-0.227429	-0.416324	-0.393643	-0.379859	-0.121931	-0.528942	-0.204609	-0.120196	-0.126348	-0.162095	natural
NE75_2_CGAACCGATCGACGGCGGGAACCT	Nascent mesoderm	-0.202457	-0.303484	-0.213591	3.85793	-0.129972	-0.0589461	-0.114457	-0.205289	-0.229183	-0.0333274	-0.112021	-0.0664915	-0.0884742	-0.129784	-0.126734	-0.107283	-0.14472	-0.0541172	-0.0104309	-0.428655	-0.247968	-0.122189	-0.220845	-0.159996	-0.116386	-0.240591	-0.43497	-0.457859	-0.372311	-0.125378	-0.533445	-0.213104	-0.127124	-0.142517	-0.17878	natural
NE75_2_CGAACCGATCGACGGCGGGCCAAT	Cardiac mesoderm	-0.145764	-0.204047	-0.171328	-0.222092	-0.129251	-0.0554011	-0.12296	-0.172706	-0.15004	-0.034896	-0.075392	-0.0711128	-0.0805234	-0.126262	-0.100986	-0.103973	-0.135065	-0.0527362	-0.00731802	-0.406285	-0.237144	-0.129402	-0.184268	-0.14127	-0.0914344	-0.219726	2.51088	2.49972	2.76193	8.75967	1.70033	-0.199637	-0.116141	-0.116884	-0.152329	natural
NE75_2_CGAAGAAGTCGACGGCATATGCAT	CLE/NMP	-0.187345	-0.276979	-0.202325	-0.228305	7.45428	10	-0.116723	4.85129	-0.208087	-0.0337455	-0.102257	-0.0677234	-0.0863549	-0.128845	-0.119871	8.83238	-0.142147	-0.0537491	-0.00960113	1.98396	-0.245083	-0.124112	-0.211095	-0.155004	-0.109735	-0.235029	-0.427091	-0.430724	-0.375501	-0.123921	-0.531542	-0.209515	-0.124196	-0.135685	-0.171729	natural
NE75_2_CGAAGAAGTCGACGGCTGATGCCC	Nascent mesoderm	-0.250702	2.54941	5.74654	-0.237773	-0.130584	-0.0619628	-0.107221	-0.233017	-0.296533	-0.0319926	-0.143192	-0.0625589	-0.0952402	-0.132782	-0.148646	-0.1101	5.74933	-0.0552924	-0.0130799	-0.447691	-0.257179	-0.116051	-0.251972	-0.175932	-0.137619	-0.258346	-0.460124	-0.544492	-0.362128	-0.130028	-0.539521	-0.224565	-0.13647	-0.16433	-0.201289	natural
NE75_2_CGACATTTTCGACGGCCTTTCTTT	Somites	4.89432	-0.272534	-0.200436	-0.227927	-0.129747	-0.0578427	-0.117104	-0.195147	-0.204549	-0.0338157	-0.10062	-0.0679299	-0.0859995	-0.128688	-0.11872	-0.106253	-0.141715	-0.0536873	-0.00946198	-0.421692	-0.244599	-0.124434	-0.20946	-0.154167	-0.108619	-0.234096	-0.425769	-0.426173	-0.376036	-0.123677	-0.531223	-0.208913	-0.123705	-0.134539	-0.170547	natural
NE75_2_CGAGGCTATCGACGGCATACCCAG	Nascent mesoderm	-0.175706	-0.256565	4.08038	-0.226566	-0.129632	-0.0572733	-0.118469	-0.189914	-0.191839	-0.0340676	-0.0947373	-0.0686721	-0.0847226	-0.128122	-0.114585	-0.105721	-0.140165	-0.0534656	-0.00896206	-0.4181	-0.242861	-0.125593	-0.203586	-0.15116	-0.104612	-0.230746	2.20248	-0.409824	-0.377957	-0.122799	-0.530077	-0.20675	-0.121942	-0.130422	-0.166299	natural
NE75_2_CGAGGCTATCGACGGCGTAATCCC	Somites	-0.224045	-0.34135	3.48997	3.62334	-0.130246	-0.060296	-0.111219	-0.217696	-0.25932	-0.0327301	-0.125969	-0.0647318	10	6.32363	-0.136539	-0.108543	-0.148397	-0.0546431	-0.0116162	-0.437173	-0.252089	-0.119443	-0.234773	-0.167127	-0.125887	-0.248536	-0.446225	-0.496625	-0.367755	-0.127458	-0.536164	-0.218233	-0.131306	-0.152278	-0.188852	natural
NE75_2_CGATCCAATCGACGGCGGTCTGAC	Notochord	-0.143699	-0.200425	-0.169789	-0.221784	-0.129225	-0.055272	-0.123269	-0.171519	-0.147158	-0.0349532	10	-0.0712811	-0.0802338	-0.126133	-0.100048	-0.103852	-0.134714	-0.0526859	-0.00720464	-0.405471	-0.23675	-0.129665	-0.182935	-0.140588	-0.0905255	-0.218966	-0.404335	-0.35235	-0.384713	-0.119714	-0.526046	-0.199147	-0.115741	-0.115951	-0.151366	natural
NE75_2_CGATGGCATCGACGGCCTAGTAAC	Nascent mesoderm	-0.228175	-0.348593	6.42088	3.58218	-0.130298	-0.0605542	-0.1106	-0.22007	-0.265086	-0.0326158	-0.128637	-0.0643951	-0.092081	-0.131383	-0.138415	-0.108785	-0.1491	-0.0547437	-0.011843	-0.438803	-0.252878	-0.118917	-0.237438	-0.168491	-0.127705	-0.250056	-0.448379	-0.504041	-0.366883	-0.127856	-0.536684	-0.219214	-0.132106	-0.154145	-0.190779	natural
NE75_2_CGATGGCATCGACGGCGAGCGGTA	Nascent mesoderm	-0.178334	-0.261174	-0.195608	-0.226959	-0.129665	-0.0574377	-0.118075	-0.191425	-0.195508	-0.0339949	-0.0964353	-0.0684579	-0.0850912	-0.128285	-0.115779	-0.105874	-0.140612	-0.0535296	-0.00910637	-0.419137	-0.243362	-0.125258	-0.205281	-0.152028	-0.105769	2.98156	-0.422393	-0.414543	-0.377403	-0.123052	-0.530407	-0.207374	-0.122451	-0.13161	-0.167525	natural
NE75_2_CGGCTGTATCGACGGCCCAGCAGT	Posterior lateral plate mesoderm	-0.159186	-0.22759	-0.181334	-0.224098	-0.129422	-0.0562404	-0.120947	-0.18042	-0.168778	-0.0345247	-0.084064	-0.0700187	-0.0824058	-0.127096	-0.107082	-0.104756	-0.137351	-0.0530631	-0.008055	-0.411582	4.25534	-0.127694	-0.192928	-0.145703	-0.0973417	-0.224666	-0.412409	-0.38016	-0.381444	-0.121207	-0.527996	-0.202826	-0.118741	-0.122953	-0.158592	natural
NE75_2_CGGTGAGTTCGACGGCTCGAAGCT	Somites	-0.232399	-0.356002	-0.235912	-0.235038	-0.130352	10	-0.109966	-0.222497	-0.270982	-0.032499	-0.131366	-0.0640508	-0.0926734	-0.131645	-0.140333	7.78963	-0.149819	-0.0548465	-0.0120749	-0.440469	-0.253684	-0.11838	-0.240163	-0.169886	-0.129563	-0.25161	-0.450581	-0.511625	-0.365991	-0.128264	-0.537216	-0.220217	-0.132924	-0.156055	-0.192749	natural
NE75_2_CGGTGAGTTCGACGGCTGTTTGAG	Somites	-0.160031	-0.229071	-0.181964	-0.224224	-0.129433	-0.0562932	-0.12082	-0.180905	-0.169957	-0.0345013	-0.0846098	-0.0699498	10	-0.127148	-0.107466	-0.104806	-0.137495	-0.0530837	-0.00810139	-0.411915	-0.239868	-0.127587	-0.193473	-0.145982	-0.0977135	-0.224977	-0.41285	-0.381677	-0.381266	-0.121288	-0.528103	-0.203026	-0.118905	-0.123335	-0.158986	natural
NE75_2_CGTACCGATCGACGGCTTTGTGTC	CLE/NMP	4.97054	-0.264632	-0.197077	4.14024	-0.12969	-0.0575609	7.63286	-0.192558	-0.19826	-0.0339403	-0.0977088	-0.0682972	-0.0853676	-0.128408	-0.116674	-0.105989	-0.140948	-0.0535776	-0.0092146	-0.419915	-0.243739	-0.125007	-0.206553	-0.152679	-0.106636	-0.232438	-0.42342	-0.418083	-0.376987	-0.123242	-0.530656	-0.207842	-0.122833	-0.132502	-0.168445	natural
NE75_2_CGTCGAATTCGACGGCTACGTGCT	Somites	-0.150363	-0.212114	4.49334	-0.222779	-0.12931	10	-0.12227	-0.175349	-0.156461	-0.0347688	-0.0783635	-0.0707379	-0.0811684	-0.126547	-0.103075	-0.104241	-0.135849	-0.0528482	-0.00757055	-0.4081	-0.238022	-0.128817	-0.187235	-0.142789	-0.0934586	-0.221419	-0.407809	-0.364316	-0.383307	-0.120356	-0.526885	-0.20073	-0.117032	-0.118964	-0.154475	natural
NE75_2_CGTCGAATTCGACGGCTTGCACGC	Somites	-0.168948	-0.244711	-0.188611	4.30604	-0.129546	-0.0568508	-0.119483	-0.18603	-0.182405	-0.0342546	-0.090371	-0.069223	10	-0.127702	-0.111516	-0.105326	-0.139014	-0.0533009	-0.00859099	-0.415433	-0.24157	-0.126452	-0.199226	-0.148928	-0.101638	-0.228258	-0.417499	2.22911	-0.379384	-0.122148	-0.529226	-0.205145	-0.120632	-0.127367	-0.163146	natural
NE75_2_CGTGCAACTCGACGGCGACAAAGG	Nascent mesoderm	-0.1865	-0.275497	-0.201696	-0.228179	-0.129769	-0.0579483	-0.11685	-0.196118	-0.206908	-0.0337689	-0.101711	-0.0677922	-0.0862364	-0.128793	-0.119487	-0.106351	-0.142003	-0.0537285	-0.00955475	-0.422359	-0.244921	-0.124219	-0.21055	-0.154725	-0.109363	-0.234718	2.88655	-0.429207	-0.375679	-0.123839	1.40497	-0.209314	-0.124033	-0.135303	-0.171335	natural
NE75_2_CGTGGGATTCGACGGCCCGCTGTT	Somites	-0.19767	-0.295088	-0.210022	-0.229848	-0.129911	-0.0586467	-0.115175	-0.202537	-0.222501	-0.0334599	-0.108928	-0.0668817	-0.0878029	-0.129487	10	-0.107003	-0.143905	-0.0540006	-0.010168	-0.426766	-0.247054	-0.122798	-0.217757	-0.158415	-0.114279	-0.238829	-0.432474	-0.449264	-0.373322	-0.124916	-0.532842	-0.211967	-0.126196	-0.140353	-0.176546	natural
NE75_2_CGTGTACATCGACGGCAGCTATGA	Notochord	-0.234464	-0.359624	-0.237451	-0.235346	-0.130378	-0.0609474	-0.109657	-0.223684	3.8199	-0.0324418	8.02417	-0.0638825	-0.092963	-0.131773	-0.141271	-0.109152	-0.150171	-0.0548968	-0.0121883	-0.441284	-0.254079	-0.118117	-0.241495	-0.170568	-0.130472	-0.25237	-0.451658	-0.515334	-0.365555	-0.128463	-0.537476	-0.220708	-0.133324	-0.156989	-0.193713	natural
NE75_2_CGTGTACATCGACGGCCAAGTCAT	Nascent mesoderm	-0.160594	-0.230059	5.60385	-0.224308	-0.12944	-0.0563284	-0.120736	-0.181229	-0.170743	-0.0344857	-0.0849737	-0.0699039	-0.0826033	-0.127183	-0.107722	-0.104839	-0.137591	-0.0530974	-0.00813231	-0.412137	-0.239976	-0.127515	-0.193836	-0.146168	-0.0979613	-0.225184	-0.413143	-0.382688	-0.381147	-0.121342	1.57957	-0.20316	-0.119014	-0.12359	-0.159248	natural
NE75_2_CGTGTGTTTCGACGGCATACTCTT	CLE/NMP	-0.158717	-0.226766	-0.180984	-0.224028	-0.129416	-0.056211	-0.121017	-0.18015	-0.168123	-0.0345376	-0.0837608	-0.0700569	-0.08234	-0.127066	-0.106869	-0.104729	-0.137271	-0.0530517	-0.00802924	-0.411396	-0.239617	-0.127754	-0.192625	-0.145548	-0.0971352	-0.224493	-0.412165	-0.379317	-0.381543	-0.121162	-0.527937	-0.202714	-0.11865	-0.122741	-0.158373	natural
NE75_2_CGTGTGTTTCGACGGCATATGCAT	Nascent mesoderm	-0.151771	-0.214584	5.76465	-0.22299	-0.129328	-0.0557767	-0.122059	-0.176158	-0.158426	-0.0347298	-0.0792732	-0.0706231	-0.0813659	-0.126635	-0.103715	-0.104323	-0.136088	-0.0528825	-0.00764786	-0.408656	-0.238291	-0.128638	-0.188143	-0.143254	-0.0940782	3.29865	-0.408543	-0.366845	-0.383009	-0.120492	-0.527062	-0.201064	-0.117305	-0.1196	-0.155132	natural
NE75_2_CGTGTGTTTCGACGGCATGGGCAC	Somites	-0.156746	-0.223309	-0.179515	-0.223733	-0.129391	-0.0560878	-0.121313	-0.179017	-0.165371	-0.0345922	-0.0824873	-0.0702176	-0.0820636	-0.126944	-0.105974	-0.104614	-0.136936	-0.0530037	-0.00792101	-0.410619	-0.239241	-0.128005	-0.191353	-0.144897	-0.0962676	-0.223768	-0.411137	-0.375778	-0.381959	-0.120972	-0.527689	-0.202246	-0.118269	-0.12185	-0.157453	natural
NE75_2_CGTGTGTTTCGACGGCCAATACTT	Nascent mesoderm	-0.145858	-0.204212	5.88027	-0.222106	-0.129253	-0.0554069	-0.122946	-0.17276	-0.150171	-0.0348934	-0.0754526	-0.0711051	-0.0805366	-0.126267	-0.101029	-0.103978	-0.135081	-0.0527385	-0.00732317	-0.406322	-0.237162	-0.12939	-0.184328	-0.141301	-0.0914757	3.38102	-0.40546	-0.356226	-0.384258	-0.119922	-0.526318	-0.199659	-0.116159	-0.116927	-0.152373	natural
NE75_2_CGTTGCCTTCGACGGCTAGTGTTT	Nascent mesoderm	-0.137692	-0.189889	-0.165311	-0.220886	-0.129149	-0.0548963	-0.12417	-0.168066	-0.138772	-0.0351194	-0.0701766	-0.0717708	-0.0793914	-0.12576	-0.0973202	-0.103501	-0.133691	-0.0525395	-0.0068748	-0.4031	-0.235603	-0.130429	-0.17906	-0.138603	-0.0878817	-0.216755	-0.401203	-0.341563	-0.385981	-0.119135	-0.52529	-0.19772	-0.114577	-0.113235	-0.148563	natural
NE75_2_CGTTGCCTTCGACGGCTGACCAGT	Nascent mesoderm	-0.193258	-0.287351	-0.206734	-0.229189	-0.129855	-0.0583709	-0.115837	-0.200002	-0.216342	-0.0335819	-0.106078	-0.0672414	-0.0871842	-0.129213	-0.122557	-0.106746	-0.143154	-0.0538931	-0.00992581	-0.425025	-0.246212	-0.12336	-0.21491	-0.156958	-0.112337	-0.237205	-0.430174	-0.441342	-0.374253	-0.124491	-0.532287	-0.210919	-0.125342	-0.138358	-0.174488	natural
NE75_2_CGTTGCCTTCGACGGCTTTGTGTC	Primitive streak	4.4353	-0.326533	-0.223387	-0.232527	-0.130139	-0.0597677	-0.112486	-0.212841	-0.247528	-0.0329638	-0.120511	-0.0654204	-0.0903171	-0.130601	-0.132703	-0.10805	-0.146958	-0.0544373	-0.0111524	1.78703	-0.250477	-0.120518	-0.229323	-0.164337	-0.122169	-0.245427	-0.441821	-0.481456	-0.369538	-0.126644	-0.5351	-0.216226	-0.12967	-0.148458	-0.184911	natural
NE75_2_CGTTTCGTTCGACGGCAGGAAGAC	Somites	-0.138912	-0.192029	4.7165	-0.221068	-0.129164	-0.0549726	-0.123987	-0.168768	-0.140475	-0.0350856	-0.070965	-0.0716713	-0.0795625	-0.125836	-0.0978744	-0.103573	-0.133899	-0.0525693	-0.00694179	-0.403582	-0.235836	-0.130274	-0.179847	-0.139006	-0.0884187	-0.217204	-0.401839	-0.343754	-0.385724	-0.119253	-0.525443	-0.19801	-0.114814	-0.113786	-0.149132	natural
NE75_2_CGTTTCGTTCGACGGCTACCAGGC	Notochord	-0.161064	-0.230882	-0.182733	-0.224378	-0.129446	-0.0563577	-0.120665	-0.181499	4.902	-0.0344727	-0.0852769	-0.0698657	-0.0826691	-0.127212	-0.107935	-0.104866	-0.137671	-0.0531089	-0.00815808	-0.412322	-0.240065	-0.127455	-0.194139	-0.146323	-0.0981679	-0.225357	-0.413388	-0.383531	-0.381048	-0.121388	-0.528233	-0.203272	-0.119105	-0.123802	-0.159467	natural
NE75_2_CGTTTCGTTCGACGGCTCGGTTCG	Somites	-0.154024	-0.218535	4.42746	-0.223326	-0.129356	-0.0559176	-0.121721	-0.177453	-0.161571	-0.0346675	-0.0807286	-0.0704395	-0.0816818	-0.126775	-0.104738	-0.104455	-0.136472	-0.0529374	-0.00777155	-0.409545	-0.238721	-0.128351	-0.189597	-0.143998	-0.0950697	-0.222766	-0.409718	-0.37089	-0.382534	-0.120709	-0.527346	-0.201599	-0.117741	-0.120619	-0.156183	natural
NE75_2_CTACGGGATCGACGGCATGTTGGC	Somites	-0.131122	-0.178365	-0.160413	-0.219904	-0.129065	-0.0544855	-0.125156	-0.16429	-0.129599	-0.0353012	-0.0659315	-0.0723064	-0.0784699	-0.125352	-0.0943361	-0.103118	-0.132572	-0.0523795	-0.00651403	-0.400508	-0.234349	-0.131265	-0.174821	-0.136433	-0.08499	-0.214337	-0.397777	2.70338	-0.387368	-0.118502	-0.524462	-0.196159	-0.113304	-0.110264	-0.145498	natural
NE75_2_CTACGGGATCGACGGCCAACAAAT	Nascent mesoderm	-0.137035	5.72981	-0.164821	-0.220788	-0.129141	-0.0548552	-0.124269	-0.167689	-0.137854	-0.0351376	-0.0697521	-0.0718243	-0.0792992	-0.125719	-0.0970218	-0.103463	8.20232	-0.0525235	-0.00683872	-0.402841	4.65824	-0.130512	-0.178636	-0.138386	-0.0875926	-0.216514	-0.40086	-0.340383	-0.38612	-0.119072	-0.525207	-0.197564	-0.11445	-0.112938	-0.148257	natural
NE75_2_CTACGGGATCGACGGCCCAACCGT	Nascent mesoderm	-0.1605	-0.229894	4.31651	-0.224294	-0.129439	-0.0563225	-0.12075	-0.181175	-0.170612	-0.0344883	-0.084913	-0.0699116	-0.0825901	-0.127177	-0.107679	-0.104833	-0.137575	-0.0530951	-0.00812716	-0.4121	-0.239958	-0.127527	-0.193775	-0.146137	-0.09792	-0.22515	-0.413094	-0.382519	-0.381167	-0.121333	-0.528162	-0.203138	-0.118996	-0.123547	-0.159205	natural
NE75_2_CTAGACTATCGACGGCATGGATTA	Posterior lateral plate mesoderm	-0.201143	-0.30118	-0.212611	-0.230367	-0.129955	-0.0588639	-0.114654	-0.204533	-0.227349	-0.0333638	-0.111172	-0.0665987	-0.0882899	-0.129703	-0.126138	-0.107206	-0.144496	-0.0540852	-0.0103587	1.88294	-0.247717	-0.122357	-0.219997	-0.159562	-0.115807	-0.240107	-0.434285	-0.4555	-0.372589	-0.125251	1.32145	-0.212792	-0.126869	-0.141923	-0.178167	natural
NE75_2_CTAGACTATCGACGGCCAAGTCAT	Nascent mesoderm	-0.135627	-0.186267	-0.163771	-0.220577	-0.129123	-0.0547672	-0.12448	-0.166879	-0.135889	-0.0351765	-0.0688424	-0.0719391	-0.0791018	-0.125632	-0.0963824	-0.103381	-0.133339	-0.0524892	-0.00676141	-0.402286	-0.235209	-0.130692	-0.177727	-0.137921	-0.0869729	-0.215995	-0.400126	-0.337855	-0.386417	-0.118936	-0.52503	-0.197229	-0.114177	-0.112301	-0.1476	natural
NE75_2_CTAGCACGTCGACGGCTAGTCGCA	Somites	-0.20302	-0.304472	3.72249	3.85135	-0.129979	-0.0589813	-0.114373	-0.205612	-0.229969	-0.0333118	-0.112385	-0.0664456	-0.0885532	-0.129819	-0.12699	-0.107316	-0.144816	-0.0541309	-0.0104618	1.86995	-0.248075	-0.122118	-0.221208	-0.160182	-0.116633	2.74375	-0.435263	-0.458871	-0.372192	-0.125432	-0.533516	-0.213238	-0.127233	-0.142772	-0.179042	natural
NE75_2_CTAGTAGGTCGACGGCTACAGCCG	Nascent mesoderm	-0.184154	3.23736	5.22958	-0.227829	-0.129739	-0.0578016	-0.117202	-0.194769	-0.203632	-0.0338338	-0.100195	-0.0679835	-0.0859073	-0.128647	-0.118422	-0.106214	-0.141603	-0.0536713	-0.0094259	-0.421433	-0.244473	-0.124518	-0.209036	-0.15395	-0.10833	-0.233855	-0.425427	-0.424993	-0.376174	-0.123613	-0.53114	-0.208757	-0.123578	-0.134242	-0.17024	natural
NE75_2_CTAGTAGGTCGACGGCTACCGGCA	Somites	-0.17411	-0.253766	-0.192459	4.22865	-0.129612	-0.0571736	-0.118708	-0.188997	-0.189612	-0.0341117	-0.0937064	-0.0688022	10	-0.128023	-0.11386	-0.105628	-0.139893	-0.0534267	-0.00887445	-0.41747	-0.242556	-0.125796	-0.202556	-0.150633	-0.10391	-0.230158	-0.42019	-0.406959	-0.378294	-0.122645	-0.529876	-0.206371	-0.121632	-0.129701	-0.165555	natural
NE75_2_CTCAAACATCGACGGCAGAAGTTA	Cardiomyocytes	-0.131966	-0.179847	-0.161042	-0.22003	-0.129076	-0.0545383	-0.125029	-0.164776	-0.130779	-0.0352778	-0.0664773	-0.0722375	-0.0785884	-0.125404	-0.0947198	-0.103167	-0.132716	-0.0524001	-0.00656042	-0.400841	-0.23451	-0.131157	5.16718	-0.136712	-0.0853618	-0.214648	-0.398217	2.69075	-0.38719	-0.118583	-0.524569	-0.19636	-0.113468	-0.110646	-0.145892	natural
NE75_2_CTCAAACATCGACGGCTCATGAGG	Somites	-0.157121	-0.223968	-0.179795	-0.223789	-0.129396	-0.0561112	-0.121256	-0.179233	-0.165895	-0.0345818	-0.0827298	-0.070187	-0.0821162	-0.126967	-0.106144	-0.104636	-0.137	-0.0530128	-0.00794162	-0.410767	-0.239313	-0.127957	-0.191595	-0.145021	-0.0964329	-0.223906	-0.411333	-0.376452	-0.38188	-0.121008	-0.527736	-0.202335	-0.118341	-0.122019	-0.157628	natural
NE75_2_CTCACATCTCGACGGCTGACCAGT	Somites	-0.231648	-0.354685	-0.235352	-0.234926	-0.130342	-0.0607714	-0.110079	-0.222066	-0.269934	-0.0325198	-0.130881	-0.064112	-0.092568	-0.131598	-0.139992	-0.108987	-0.149691	-0.0548283	-0.0120337	-0.440173	-0.253541	-0.118476	-0.239679	-0.169638	-0.129233	-0.251334	-0.450189	-0.510277	-0.36615	-0.128191	1.17278	-0.220039	-0.132779	-0.155715	-0.192399	natural
NE75_2_CTCACATCTCGACGGCTTGAGGGT	Primitive streak	-0.174955	-0.255248	-0.193089	-0.226454	-0.129622	-0.0572264	-0.118582	-0.189483	-0.190791	-0.0340884	-0.0942522	-0.0687333	-0.0846173	-0.128075	-0.114244	-0.105677	-0.140037	-0.0534473	-0.00892083	-0.417803	-0.242717	-0.125688	-0.203101	-0.150912	-0.104282	-0.230469	-0.420631	-0.408475	-0.378116	-0.122727	-0.529982	-0.206571	-0.121796	-0.130083	-0.165949	natural
NE75_2_CTCCTCCATCGACGGCAAGGTAAT	Nascent mesoderm	-0.150551	-0.212444	-0.174897	-0.222807	-0.129312	-0.0557004	-0.122242	-0.175457	-0.156723	-0.0347636	-0.0784848	-0.0707226	-0.0811948	-0.126559	-0.10316	-0.104252	-0.135881	-0.0528528	-0.00758086	-0.408174	-0.238058	-0.128793	-0.187356	-0.142851	-0.0935412	-0.221488	-0.407907	-0.364654	-0.383267	-0.120374	1.65932	-0.200774	-0.117068	-0.119049	-0.154563	natural
NE75_2_CTCCTCCATCGACGGCAGGAAGAC	Posterior lateral plate mesoderm	-0.142573	-0.19845	-0.168949	-0.221615	-0.129211	-0.0552015	-0.123438	-0.170871	-0.145585	-0.0349843	-0.0733301	-0.0713729	-0.0800759	-0.126063	-0.0995369	-0.103786	-0.134522	-0.0526584	-0.00714279	-0.405026	-0.236535	-0.129808	-0.182209	-0.140216	-0.0900298	-0.218552	-0.403747	-0.350327	-0.384951	-0.119605	-0.525904	-0.198879	-0.115523	-0.115441	-0.15084	natural
NE75_2_CTCCTCCATCGACGGCCTCCGCAT	Primitive streak	-0.136472	-0.187749	-0.164401	-0.220704	-0.129133	-0.05482	-0.124353	-0.167365	6.91763	-0.0351531	-0.0693882	-0.0718702	10	-0.125684	-0.096766	-0.10343	-0.133483	-0.0525098	-0.0068078	-0.402619	-0.23537	-0.130584	-0.178272	-0.1382	-0.0873447	-0.216306	-0.400566	-0.339372	-0.386239	-0.119017	-0.525136	-0.19743	-0.114341	-0.112683	-0.147994	natural
NE75_2_CTCCTCCATCGACGGCTGATGCCC	Somites	-0.186219	-0.275003	5.19994	-0.228137	-0.129765	-0.0579307	-0.116892	-0.195956	-0.206515	-0.0337767	-0.101529	-0.0678152	-0.0861969	-0.128775	-0.11936	-0.106335	-0.141955	-0.0537216	-0.00953928	-0.422248	-0.244868	-0.124255	-0.210368	-0.154632	-0.109239	-0.234615	-0.426503	-0.428701	-0.375739	-0.123812	-0.5314	-0.209247	-0.123978	-0.135175	-0.171204	natural
NE75_2_CTCTATAGTCGACGGCCTCGCGTA	Cardiomyocytes	-0.185092	-0.273028	-0.200646	-0.227969	-0.129751	-0.0578603	-0.117061	-0.195309	4.48391	-0.0338079	-0.100802	-0.067907	-0.086039	-0.128705	-0.118848	-0.106269	-0.141763	-0.0536942	-0.00947744	-0.421803	-0.244653	-0.124398	-0.209642	-0.15426	-0.108743	2.91191	-0.425916	2.82924	-0.375976	-0.123704	2.00736	-0.20898	-0.12376	-0.134666	-0.170678	natural
NE75_2_CTCTATAGTCGACGGCGTTACGAT	Nascent mesoderm	-0.134313	-0.183962	-0.162792	4.94084	-0.129106	-0.054685	-0.124677	-0.166124	-0.134054	-0.0352129	-0.0679934	-0.0720462	-0.0789175	-0.12555	-0.0957855	-0.103304	-0.133115	-0.0524572	-0.00668926	-0.401767	-0.234958	-0.130859	-0.17688	-0.137487	-0.0863946	-0.215512	-0.399441	-0.335495	-0.386694	-0.118809	-0.524864	-0.196917	-0.113923	-0.111707	-0.146987	natural
NE75_2_CTCTGCGTTCGACGGCAGGTTGTG	CLE/NMP	-0.158154	-0.225779	-0.180564	-0.223944	-0.129409	-0.0561758	-0.121102	-0.179826	-0.167336	-0.0345532	-0.0833969	-0.0701029	-0.082261	-0.127031	-0.106613	9.73494	-0.137175	-0.053038	-0.00799831	-0.411174	-0.23951	-0.127826	-0.192261	-0.145362	-0.0968873	-0.224286	-0.411871	-0.378306	-0.381662	-0.121107	-0.527866	-0.20258	-0.118541	-0.122486	-0.15811	natural
NE75_2_CTCTGCGTTCGACGGCCACTCCTC	Somites	-0.159092	-0.227425	-0.181264	-0.224084	-0.129421	-0.0562345	-0.120961	-0.180366	-0.168647	-0.0345273	-0.0840034	-0.0700263	-0.0823926	-0.12709	-0.10704	-0.104751	-0.137335	-0.0530608	-0.00804985	-0.411544	-0.239689	-0.127706	-0.192867	-0.145672	-0.0973004	-0.224631	-0.41236	-0.379991	-0.381464	-0.121198	-0.527984	-0.202803	-0.118723	-0.122911	-0.158548	natural
NE75_2_CTCTGCGTTCGACGGCCTTCGATT	Nascent mesoderm	-0.188471	-0.278954	3.90396	-0.228474	-0.129794	-0.0580715	-0.116555	-0.197251	-0.209659	-0.0337144	-0.102985	-0.0676315	-0.0865128	-0.128915	-0.120383	-0.106466	-0.142338	-0.0537765	-0.00966298	-0.423137	-0.245298	-0.123969	-0.211822	-0.155377	-0.11023	-0.235444	-0.427678	-0.432746	-0.375263	-0.124029	1.39318	-0.209782	-0.124415	-0.136194	-0.172255	natural
NE75_2_CTCTGCGTTCGACGGCTAGTGGAC	Posterior lateral plate mesoderm	-0.199735	-0.29871	-0.211562	3.8901	-0.129937	-0.0587758	-0.114865	4.6632	-0.225383	-0.0334027	-0.110262	-0.0667134	-0.0880925	-0.129615	-0.125498	-0.107124	-0.144257	-0.0540509	-0.0102814	-0.427581	3.70419	-0.122536	-0.219089	-0.159097	-0.115188	-0.239589	-0.433551	1.93539	-0.372886	-0.125115	-0.533102	-0.212458	-0.126597	-0.141286	-0.17751	natural
NE75_2_CTGAAGGGTCGACGGCTAACTACT	Nascent mesoderm	-0.172796	-0.251461	4.12319	-0.226132	-0.129595	-0.0570914	-0.118905	-0.188242	-0.187777	-0.0341481	-0.0928573	-0.0689093	-0.0843145	-0.127941	-0.113264	-0.105551	-0.139669	-0.0533947	-0.0088023	-0.416952	-0.242305	-0.125963	-0.201709	-0.150199	-0.103332	-0.229675	-0.419505	-0.404599	-0.378572	-0.122519	-0.52971	-0.206059	-0.121378	-0.129107	-0.164941	natural
NE75_2_CTGCTAGATCGACGGCAGGTTGTG	Nascent mesoderm	-0.130558	4.08758	7.00593	-0.21982	-0.129058	-0.0544503	-0.12524	-0.163966	-0.128813	-0.0353168	-0.0655677	-0.0723523	-0.0783909	-0.125317	-0.0940804	-0.103085	-0.132476	-0.0523658	-0.00648311	-0.400286	-0.234241	-0.131336	-0.174457	-0.136247	-0.0847422	-0.21413	-0.397483	-0.328753	-0.387487	-0.118447	-0.524391	-0.196025	-0.113195	-0.110009	-0.145235	natural
NE75_2_CTGCTAGATCGACGGCCTACGAGC	Posterior lateral plate mesoderm	-0.144262	-0.201413	-0.170209	-0.221868	-0.129232	-0.0553072	-0.123185	-0.171842	-0.147944	-0.0349376	-0.0744217	-0.0712352	-0.0803128	-0.126168	-0.100304	-0.103885	-0.13481	-0.0526996	-0.00723556	3.14656	-0.236858	-0.129593	-0.183299	-0.140774	-0.0907734	-0.219173	-0.404628	-0.353361	-0.384594	-0.119768	-0.526117	-0.19928	-0.11585	-0.116205	-0.151629	natural
NE75_2_CTGCTAGATCGACGGCTCGACGGT	Primitive streak	5.71603	-0.200261	-0.169719	-0.22177	-0.129224	-0.0552661	-0.123284	-0.171465	-0.147027	-0.0349558	-0.0739972	-0.0712888	-0.0802207	-0.126127	-0.100006	-0.103847	-0.134698	-0.0526836	-0.00719948	-0.405434	-0.236732	-0.129677	-0.182875	-0.140557	-0.0904842	-0.218932	-0.404286	-0.352181	-0.384733	-0.119705	-0.526034	-0.199124	-0.115723	-0.115908	-0.151322	natural
NE75_2_CTGGGTATTCGACGGCGTCAAAGA	Nascent mesoderm	-0.160125	-0.229236	4.32276	-0.224238	-0.129434	-0.0562991	-0.120806	-0.180959	-0.170088	-0.0344987	-0.0846704	-0.0699422	-0.0825374	-0.127154	-0.107509	-0.104811	-0.137511	-0.053086	-0.00810654	-0.411952	-0.239886	-0.127575	-0.193533	-0.146013	-0.0977548	-0.225011	-0.412899	-0.381845	-0.381246	-0.121297	-0.528114	-0.203049	-0.118923	-0.123377	-0.159029	natural
NE75_2_CTGTCGCATCGACGGCAGCTATGA	Nascent mesoderm	-0.176269	3.33943	-0.194069	-0.22665	-0.129639	-0.0573086	-0.118385	-0.190238	-0.192625	-0.034052	-0.0951012	-0.0686262	-0.0848016	-0.128157	-0.114841	-0.105754	-0.14026	-0.0534793	-0.00899299	-0.418322	-0.242968	-0.125521	-0.203949	-0.151346	-0.10486	-0.230953	-0.421316	-0.410835	2.44736	-0.122853	-0.530147	-0.206884	-0.122051	-0.130677	-0.166562	natural
NE75_2_CTGTCGCATCGACGGCGTACCTTG	Notochord	-0.142385	-0.198121	-0.168809	-0.221587	-0.129209	-0.0551898	-0.123467	-0.170764	-0.145323	-0.0349895	10	-0.0713882	-0.0800495	-0.126052	-0.0994517	-0.103775	-0.13449	-0.0526539	-0.00713248	-0.404952	-0.236499	-0.129832	-0.182088	-0.140154	-0.0899472	-0.218483	-0.403649	-0.34999	-0.384991	-0.119587	-0.52588	-0.198834	-0.115486	-0.115357	-0.150753	natural
NE75_2_CTGTCGCATCGACGGCTCCTTATT	Posterior lateral plate mesoderm	-0.15102	-0.213267	-0.175246	-0.222878	-0.129318	-0.0557297	-0.122171	-0.175727	-0.157378	-0.0347506	-0.078788	-0.0706843	-0.0812606	-0.126588	-0.103374	-0.10428	-0.135961	-0.0528642	-0.00760663	2.31097	-0.238148	-0.128733	-0.187659	-0.143006	-0.0937477	-0.221661	-0.408152	-0.365496	-0.383168	-0.12042	-0.526968	-0.200886	-0.117159	-0.119261	-0.154782	natural
NE75_2_CTGTGACCTCGACGGCCACGGACT	Nascent mesoderm	-0.133186	4.03466	-0.161952	-0.220213	-0.129092	-0.0546146	-0.124846	-0.165477	-0.132482	-0.035244	-0.0672657	-0.072138	-0.0787595	-0.12548	-0.095274	-0.103238	-0.132923	-0.0524298	-0.00662742	-0.401323	-0.234743	-0.131002	-0.176153	-0.137115	-0.0858988	-0.215097	-0.398854	-0.333473	-0.386932	-0.118701	-0.524722	-0.196649	-0.113705	-0.111198	-0.146461	natural
NE75_2_CTGTGACCTCGACGGCGTTTACGT	Nascent mesoderm	-0.131309	-0.178694	-0.160553	-0.219932	-0.129068	-0.0544972	-0.125128	-0.164398	-0.129861	-0.035296	-0.0660528	-0.0722911	-0.0784962	-0.125363	-0.0944214	-0.103129	-0.132604	-0.0523841	-0.00652434	-0.400582	-0.234385	-0.131241	-0.174942	-0.136495	-0.0850726	4.60602	-0.397875	-0.330102	-0.387328	-0.11852	-0.524486	-0.196203	-0.113341	-0.110349	-0.145585	natural
NE75_2_CTGTTAAATCGACGGCTGACCAGT	Posterior lateral plate mesoderm	-0.130089	-0.176554	-0.159643	-0.21975	-0.129052	-0.0544209	-0.125311	-0.163697	-0.128158	-0.0353297	-0.0652645	-0.0723905	-0.0783251	-0.125287	-0.0938672	-0.103057	-0.132396	-0.0523543	-0.00645734	2.56005	-0.234152	-0.131396	-0.174154	-0.136092	-0.0845356	-0.213957	-0.397239	-0.327911	-0.387586	-0.118402	1.85131	-0.195914	-0.113104	-0.109797	-0.145016	natural
NE75_2_CTGTTGTGTCGACGGCAACTTAGC	Nascent mesoderm	-0.157215	-0.224132	4.37193	-0.223803	-0.129397	-0.0561171	-0.121242	-0.179287	4.97729	-0.0345792	-0.0827905	-0.0701794	-0.0821294	-0.126973	-0.106187	-0.104641	-0.137016	-0.0530151	-0.00794678	-0.410804	-0.239331	-0.127945	-0.191656	-0.145052	-0.0964742	-0.223941	-0.411382	-0.37662	-0.38186	-0.121017	-0.527748	-0.202357	-0.118359	-0.122062	-0.157672	natural
NE75_2_CTTAGGCCTCGACGGCTTCCGAGT	Nascent mesoderm	-0.221511	-0.336905	3.51638	-0.233411	-0.130214	-0.0601375	-0.111599	-0.21624	-0.255782	-0.0328002	-0.124331	-0.0649384	-0.0911464	-0.130968	-0.135388	-0.108395	6.19488	-0.0545813	-0.0114771	-0.436173	-0.251606	-0.119765	-0.233138	-0.16629	-0.124772	-0.247603	2.61209	-0.492074	-0.368289	-0.127214	-0.535845	-0.217631	-0.130815	-0.151132	-0.18767	natural
NE75_2_CTTAGTGTTCGACGGCACCCATAT	Nascent mesoderm	-0.203771	-0.305789	-0.21457	-0.23076	-0.129988	-0.0590282	-0.11426	-0.206044	-0.231018	-0.0332911	-0.11287	-0.0663844	-0.0886585	-0.129866	-0.127331	-0.10736	-0.144944	-0.0541492	-0.010503	-0.429173	-0.248219	-0.122022	-0.221693	-0.16043	-0.116964	-0.241074	1.97557	1.90097	-0.372034	-0.125504	-0.533611	-0.213417	-0.127378	-0.143111	-0.179393	natural
NE75_2_CTTAGTGTTCGACGGCGGCCCTTA	CLE/NMP	-0.134876	-0.18495	-0.163211	-0.220465	-0.129113	-0.0547202	-0.124593	-0.166448	-0.134841	-0.0351973	-0.0683573	-0.0720003	-0.0789965	-0.125585	-0.0960413	-0.103337	-0.133211	-0.052471	-0.00672018	-0.401989	-0.235066	-0.130787	-0.177243	-0.137673	-0.0866424	-0.215719	-0.399734	-0.336506	-0.386575	-0.118864	-0.524935	-0.197051	-0.114032	-0.111962	-0.147249	natural
NE75_2_CTTAGTGTTCGACGGCGGGTGTAT	CLE/NMP	-0.136002	-0.186926	-0.164051	-0.220634	-0.129127	10	-0.124424	-0.167095	-0.136413	-0.0351661	-0.069085	-0.0719085	-0.0791544	-0.125655	-0.0965529	-0.103403	-0.133403	-0.0524984	-0.00678203	-0.402434	-0.235281	-0.130644	-0.17797	-0.138045	-0.0871381	-0.216134	-0.400322	-0.338529	-0.386338	-0.118972	-0.525077	-0.197318	-0.11425	-0.112471	-0.147775	natural
NE75_2_CTTCTACGTCGACGGCTTTGTGTC	Somites	-0.17871	-0.261833	-0.195888	-0.227015	-0.12967	-0.0574612	-0.118019	4.99341	-0.196032	-0.0339845	-0.0966779	-0.0684273	-0.0851438	-0.128309	-0.115949	9.07576	-0.140676	-0.0535387	-0.00912699	-0.419285	-0.243434	-0.12521	-0.205524	-0.152152	-0.105934	-0.231851	-0.422588	-0.415217	-0.377323	-0.123089	-0.530455	3.38073	-0.122523	-0.13178	-0.1677	natural
NE75_2_CTTTATCCTCGACGGCAGGATTCA	Primitive streak	5.50834	-0.216065	-0.176436	-0.223116	-0.129339	-0.0558295	-0.121932	-0.176644	-0.159606	-0.0347064	-0.0798189	-0.0705543	-0.0814844	-0.126687	-0.104098	-0.104373	-0.136232	-0.0529031	-0.00769424	-0.408989	-0.238452	-0.12853	-0.188689	-0.143533	-0.09445	-0.222248	-0.408984	-0.368362	-0.382831	-0.120573	-0.527169	-0.201265	-0.117468	-0.119982	-0.155526	natural
NE75_2_CTTTCACTTCGACGGCGGCTACTA	Nascent mesoderm	-0.154587	-0.219523	-0.177905	-0.223411	-0.129364	-0.0559528	-0.121636	-0.177776	-0.162357	-0.0346519	-0.0810925	-0.0703936	-0.0817608	-0.12681	-0.104993	-0.104488	-0.136568	-0.0529511	-0.00780247	2.27386	-0.238829	-0.128279	-0.18996	-0.144184	-0.0953175	-0.222973	-0.410011	2.39036	2.66076	-0.120763	-0.527417	-0.201733	-0.11785	-0.120874	-0.156446	natural
NE75_2_CTTTGGACTCGACGGCCGTATTTC	Nascent mesoderm	-0.152428	-0.215736	-0.176296	-0.223088	-0.129336	-0.0558178	-0.12196	-0.176536	-0.159343	-0.0347116	-0.0796977	-0.0705696	-0.081458	-0.126676	-0.104013	-0.104362	-0.1362	-0.0528985	-0.00768394	-0.408915	-0.238417	-0.128554	-0.188567	-0.143471	-0.0943674	-0.222179	-0.408886	-0.368024	-0.382871	-0.120555	-0.527145	-0.20122	-0.117432	-0.119897	-0.155439	natural
NE75_2_CTTTGGACTCGACGGCTGGGATTC	Posterior lateral plate mesoderm	-0.16341	-0.234998	-0.184483	-0.224729	-0.129476	-0.0565045	-0.120313	-0.182847	-0.174674	-0.0344078	-0.086793	-0.0696744	-0.0829982	-0.127358	-0.109001	-0.105003	-0.138071	-0.053166	-0.00828692	2.93858	-0.240513	-0.127157	-0.195653	-0.147098	-0.0992006	3.15016	-0.414612	-0.387744	-0.380553	-0.121614	-0.528528	-0.203829	-0.11956	-0.124863	-0.160562	natural
NE75_2_GAAAGACATCGACGGCATCCGCTA	Nascent mesoderm	-0.183778	-0.270723	6.00834	-0.227772	-0.129734	-0.0577781	-0.117258	-0.194554	-0.203108	-0.0338442	-0.0999527	-0.0680141	-0.0858547	-0.128624	-0.118251	-0.106192	-0.141539	-0.0536622	-0.00940529	-0.421285	-0.244402	-0.124566	-0.208794	-0.153826	-0.108165	-0.233716	-0.425231	-0.424319	-0.376254	-0.123577	-0.531093	-0.208667	-0.123505	-0.134072	-0.170065	natural
NE75_2_GAAAGACATCGACGGCCACAACAG	CLE/NMP	-0.150645	-0.212608	-0.174967	-0.222821	-0.129313	-0.0557063	-0.122228	-0.175511	-0.156854	-0.034761	-0.0785454	-0.0707149	-0.0812079	-0.126565	-0.103203	-0.104258	-0.135897	-0.0528551	-0.00758601	-0.408211	-0.238076	-0.128781	-0.187417	-0.142882	-0.0935825	3.31395	-0.407956	-0.364822	-0.383247	-0.120383	-0.526921	-0.200797	-0.117087	-0.119091	-0.154606	natural
NE75_2_GAAAGACATCGACGGCTACCGGCA	Somites	-0.195699	-0.291631	-0.208553	-0.229554	-0.129886	-0.0585235	-0.115471	4.72258	-0.219749	-0.0335144	-0.107654	-0.0670424	-0.0875264	-0.129364	-0.123665	-0.106888	-0.143569	-0.0539526	-0.0100598	-0.425988	-0.246678	-0.123049	-0.216485	-0.157764	-0.113411	-0.238103	-0.431446	-0.445724	-0.373738	-0.124726	-0.532594	-0.211499	-0.125815	-0.139462	-0.175627	natural
NE75_2_GAAATACGTCGACGGCCGGACAAC	CLE/NMP	-0.138255	-0.190877	-0.16573	-0.22097	-0.129156	-0.0549315	-0.124086	5.82848	5.39259	-0.0351038	-0.0705405	-0.0717249	-0.0794703	-0.125795	-0.097576	-0.103534	-0.133787	-0.0525533	-0.00690572	2.45577	-0.235711	-0.130357	-0.179423	-0.138789	-0.0881296	-0.216963	-0.401496	-0.342574	-0.385862	-0.119189	-0.52536	-0.197853	-0.114686	-0.113489	-0.148826	natural
NE75_2_GAAGATATTCGACGGCACTTCAAT	Somites	-0.249388	-0.3858	4.45962	-0.237576	-0.130568	-0.0618806	-0.107418	-0.232261	-0.294699	-0.0320289	-0.142343	-0.062666	-0.095056	-0.132701	-0.148049	-0.110023	-0.152712	-0.0552604	-0.0130078	-0.447173	-0.256928	-0.116219	-0.251124	-0.175498	-0.137041	-0.257862	-0.459439	-0.542132	-0.362405	-0.129901	1.09855	-0.224253	-0.136216	-0.163736	-0.200676	natural
NE75_2_GAAGATATTCGACGGCGAATACGC	Posterior lateral plate mesoderm	-0.167822	-0.242736	-0.187771	-0.225388	-0.129532	-0.0567803	-0.119652	-0.185383	-0.180833	-0.0342857	-0.0896432	-0.0693148	-0.0836169	-0.127632	-0.111004	-0.105261	-0.138822	-0.0532735	-0.00852915	-0.414989	-0.241355	-0.126596	-0.198499	-0.148556	-0.101142	-0.227844	-0.416912	-0.395666	-0.379622	-0.122039	1.52679	-0.204877	-0.120414	-0.126857	-0.16262	natural
NE75_2_GAAGATATTCGACGGCGGTGACAC	CLE/NMP	-0.161345	-0.231376	-0.182943	-0.22442	-0.129449	-0.0563754	-0.120623	-0.181661	-0.171791	-0.0344649	-0.0854588	-0.0698427	-0.0827086	-0.12723	-0.108063	-0.104882	-0.137719	-0.0531157	-0.00817354	-0.412433	-0.240119	-0.12742	-0.19432	-0.146416	-0.0982918	-0.22546	-0.413535	-0.384036	-0.380989	-0.121415	-0.528268	-0.203338	-0.11916	-0.123929	-0.159599	natural
NE75_2_GAAGATATTCGACGGCTTTAACAG	Nascent mesoderm	-0.266002	-0.41494	-0.260961	-0.240059	-0.130779	-0.0629195	-0.104927	-0.24181	-0.317891	-0.0315692	-0.153077	-0.0613117	-0.0973859	-0.133733	-0.155594	-0.110993	5.54446	-0.0556651	-0.01392	-0.453728	-0.2601	-0.114105	-0.261843	-0.180986	-0.144352	2.28705	-0.468101	-0.571965	-0.358899	-0.131502	-0.541447	-0.228199	-0.139434	-0.171248	-0.208427	natural
NE75_2_GAATGCGCTCGACGGCGGCGGTTT	Cardiac mesoderm	-0.138161	3.93873	-0.16566	-0.220956	-0.129155	-0.0549257	-0.1241	-0.168336	5.39486	-0.0351064	-0.0704798	-0.0717325	-0.0794572	-0.125789	-0.0975333	-0.103529	-0.133771	-0.052551	-0.00690056	-0.403286	-0.235693	-0.130369	-0.179363	-0.138758	-0.0880883	-0.216928	-0.401447	-0.342406	-0.385882	-0.11918	1.77008	-0.197831	-0.114668	-0.113447	-0.148782	natural
NE75_2_GACACAAATCGACGGCATATAGGA	Nascent mesoderm	-0.144544	-0.201907	-0.170418	-0.22191	-0.129236	-0.0553248	-0.123143	-0.172004	-0.148337	-0.0349298	-0.0746036	-0.0712123	-0.0803523	-0.126186	-0.100432	-0.103901	-0.134858	-0.0527065	-0.00725102	-0.405804	-0.236911	-0.129557	-0.18348	-0.140867	-0.0908973	-0.219277	-0.404775	-0.353867	-0.384535	-0.119795	-0.526152	-0.199347	-0.115905	-0.116333	-0.15176	natural
NE75_2_GACTAGCGTCGACGGCGTGGATGG	Nascent mesoderm	-0.153648	-0.217876	-0.177206	4.55847	-0.129352	-0.0558941	-0.121777	-0.177237	-0.161047	-0.0346779	-0.080486	-0.0704701	-0.0816292	-0.126751	-0.104567	-0.104433	-0.136408	-0.0529282	-0.00775093	-0.409396	-0.23865	-0.128399	-0.189355	-0.143874	-0.0949044	-0.222628	-0.409522	-0.370216	-0.382613	-0.120673	-0.527299	-0.20151	-0.117668	-0.120449	-0.156008	natural
NE75_2_GACTAGCGTCGACGGCGTTCAACT	Nascent mesoderm	-0.150551	-0.212444	-0.174897	-0.222807	-0.129312	-0.0557004	-0.122242	-0.175457	-0.156723	-0.0347636	-0.0784848	-0.0707226	-0.0811948	-0.126559	-0.10316	-0.104252	-0.135881	-0.0528528	-0.00758086	-0.408174	-0.238058	-0.128793	-0.187356	-0.142851	-0.0935412	-0.221488	-0.407907	-0.364654	-0.383267	-0.120374	-0.526909	-0.200774	-0.117068	-0.119049	-0.154563	natural
NE75_2_GACTAGCGTCGACGGCTCCAGTCC	Notochord	5.65122	-0.205035	-0.171748	-0.222176	-0.129259	-0.0554363	-0.122875	5.63366	-0.150826	-0.0348805	-0.0757558	-0.0710669	-0.0806024	-0.126297	-0.101242	-0.104005	-0.135161	-0.0527499	-0.00734894	-0.406508	-0.237252	-0.12933	-0.184631	-0.141456	-0.0916822	-0.219933	-0.405705	-0.357069	-0.384158	-0.119967	-0.526377	-0.199771	-0.11625	-0.117139	-0.152592	natural
NE75_2_GAGAAACCTCGACGGCAGGAGCTT	Somites	-0.143887	-0.200755	-0.169929	6.09358	-0.129228	-0.0552837	-0.123241	-0.171627	-0.14742	-0.034948	-0.0741791	-0.0712658	-0.0802602	-0.126145	-0.100134	10	7.97315	-0.0526904	-0.00721494	-0.405545	-0.236786	-0.129641	-0.183057	-0.14065	-0.0906082	-0.219035	-0.404432	-0.352687	-0.384674	-0.119732	-0.52607	-0.199191	-0.115777	-0.116036	-0.151453	natural
NE75_2_GAGAAACCTCGACGGCTGGTATGA	Nascent mesoderm	-0.157309	-0.224297	5.6622	-0.223817	-0.129398	-0.056123	-0.121228	-0.179341	-0.166157	-0.0345766	-0.0828511	-0.0701717	10	-0.126979	-0.10623	-0.104647	-0.137032	-0.0530174	-0.00795193	-0.410841	-0.239348	-0.127933	-0.191716	-0.145083	-0.0965155	-0.223975	-0.411431	-0.376789	-0.381841	-0.121026	-0.52776	-0.20238	-0.118378	-0.122104	-0.157716	natural
NE75_2_GAGGAGTGTCGACGGCGATTAGAC	Nascent mesoderm	-0.157309	-0.224297	4.37032	-0.223817	-0.129398	-0.056123	-0.121228	-0.179341	-0.166157	-0.0345766	-0.0828511	-0.0701717	-0.0821425	-0.126979	-0.10623	-0.104647	-0.137032	-0.0530174	-0.00795193	-0.410841	4.28598	-0.127933	-0.191716	-0.145083	-0.0965155	-0.223975	-0.411431	-0.376789	-0.381841	-0.121026	-0.52776	-0.20238	-0.118378	-0.122104	-0.157716	natural
NE75_2_GAGGGTCATCGACGGCCGCTAATA	Posterior lateral plate mesoderm	-0.155995	-0.221992	-0.178955	-0.223621	-0.129381	-0.0560408	-0.121425	-0.178586	-0.164323	-0.034613	-0.0820021	-0.0702788	-0.0819582	-0.126897	-0.105633	-0.10457	-0.136808	-0.0529854	-0.00787978	-0.410322	-0.239098	-0.1281	-0.190869	-0.144649	-0.0959372	-0.223491	-0.410745	-0.374429	-0.382118	-0.120899	-0.527594	-0.202068	-0.118123	-0.12151	-0.157103	natural
NE75_2_GAGTGTACTCGACGGCATCTTTGT	Somites	-0.200767	-0.300521	-0.212331	-0.230311	-0.12995	-0.0588404	-0.11471	-0.204318	-0.226825	-0.0333742	-0.110929	-0.0666293	-0.0882373	-0.129679	-0.125967	-0.107184	-0.144432	-0.054076	-0.0103381	-0.427988	-0.247645	-0.122404	-0.219755	-0.159438	-0.115642	-0.239969	-0.434089	-0.454826	-0.372668	-0.125215	-0.533232	-0.212703	-0.126797	-0.141753	-0.177991	natural
NE75_2_GATGCAGATCGACGGCAAGATTGT	Nascent mesoderm	-0.186219	-0.275003	3.93383	-0.228137	-0.129765	-0.0579307	-0.116892	-0.195956	-0.206515	-0.0337767	-0.101529	-0.0678152	-0.0861969	-0.128775	-0.11936	-0.106335	-0.141955	-0.0537216	-0.00953928	-0.422248	-0.244868	-0.124255	-0.210368	-0.154632	-0.109239	-0.234615	2.11185	-0.428701	-0.375739	-0.123812	-0.5314	-0.209247	-0.123978	-0.135175	-0.171204	natural
NE75_2_GATGCAGATCGACGGCCACAAGGC	Nascent mesoderm	-0.223294	2.80217	3.49775	-0.233677	-0.130236	-0.060249	-0.111332	-0.217265	-0.258272	-0.0327509	-0.125484	-0.064793	10	-0.131079	-0.136198	-0.1085	-0.148269	-0.0546248	-0.011575	-0.436877	-0.251946	-0.119538	-0.234289	-0.166879	-0.125556	2.57736	-0.445834	-0.495277	-0.367913	-0.127386	-0.536069	-0.218054	-0.131161	-0.151938	-0.188502	natural
NE75_2_GATGGTTATCGACGGCTAACTACT	Somites	-0.136566	-0.187913	-0.164471	-0.220718	-0.129135	-0.0548259	-0.124339	-0.167419	-0.137199	-0.0351505	-0.0694489	-0.0718626	-0.0792334	-0.12569	-0.0968086	10	-0.133499	-0.0525121	-0.00681295	-0.402656	-0.235388	-0.130572	-0.178333	-0.138231	-0.087386	-0.216341	-0.400615	-0.33954	-0.386219	-0.119026	-0.525148	-0.197452	-0.114359	-0.112725	-0.148038	natural
NE75_2_GATGTGGCTCGACGGCATATACCT	CLE/NMP	7.61706	-0.18034	-0.161252	4.987	-0.12908	-0.0545559	-0.124987	5.98575	-0.131172	-0.03527	-0.0666593	-0.0722146	-0.0786279	-0.125422	-0.0948477	-0.103183	-0.132764	-0.0524069	-0.00657588	-0.400952	-0.234564	-0.131121	-0.175547	-0.136805	-0.0854857	-0.214752	-0.398364	-0.331787	-0.38713	-0.11861	-0.524604	-0.196426	-0.113523	-0.110773	-0.146023	natural
NE75_2_GATGTGGCTCGACGGCCACAACAG	Primitive streak	6.45754	-0.271217	-0.199876	-0.227815	7.53099	-0.0577957	-0.117216	-0.194715	-0.203501	-0.0338364	-0.100135	-0.0679912	-0.0858941	-0.128641	-0.118379	-0.106209	-0.141587	-0.053669	-0.00942075	2.00959	-0.244456	-0.12453	-0.208976	-0.153919	-0.108289	-0.23382	-0.425378	-0.424824	-0.376194	-0.123604	-0.531128	-0.208734	-0.12356	-0.134199	-0.170196	natural
NE75_2_GATGTGGCTCGACGGCTTGCATAT	CLE/NMP	4.74369	-0.288997	-0.207433	-0.229329	7.30061	-0.0584296	-0.115696	-0.200541	-0.217652	-0.033556	-0.106684	-0.0671648	-0.0873158	-0.129271	-0.122983	-0.106801	-0.143313	-0.053916	-0.00997735	-0.425396	-0.246391	-0.12324	-0.215516	-0.157268	-0.11275	-0.237551	-0.430663	-0.443027	-0.374055	-0.124581	-0.532405	-0.211142	-0.125524	-0.138783	-0.174926	natural
NE75_2_GATTAAAGTCGACGGCCACTTTCT	Nascent mesoderm	-0.188002	-0.278131	-0.202815	-0.228404	-0.129788	-0.0580422	-0.116625	-0.196981	-0.209004	-0.0337274	-0.102682	-0.0676698	-0.086447	-0.128886	-0.120169	-0.106439	-0.142259	-0.0537651	-0.00963721	-0.422951	-0.245208	-0.124028	-0.211519	-0.155221	-0.110024	-0.235271	-0.427433	-0.431903	-0.375362	-0.123984	-0.531625	-0.209671	-0.124324	-0.135982	-0.172036	natural
NE75_2_GATTAAAGTCGACGGCGTCTCTCT	Primitive streak	-0.177677	-0.260022	-0.195118	-0.226861	-0.129657	-0.0573966	-0.118173	-0.191047	-0.194591	-0.034013	9.46602	-0.0685114	-0.084999	-0.128245	-0.11548	-0.105836	-0.1405	-0.0535136	-0.00907029	-0.418878	-0.243237	-0.125342	-0.204858	-0.151811	-0.10548	-0.231471	-0.42205	-0.413363	-0.377541	-0.122989	1.46012	-0.207218	-0.122323	-0.131313	-0.167219	natural
NE75_2_GATTAAAGTCGACGGCTGTTCCAG	Posterior lateral plate mesoderm	-0.171388	-0.248992	-0.19043	-0.225921	-0.129577	-0.0570034	-0.119117	-0.187433	-0.185812	-0.034187	-0.0919477	-0.0690241	-0.0841171	-0.127854	-0.112624	-0.105469	-0.139429	-0.0533604	-0.00872499	2.11497	-0.242036	-0.126142	-0.2008	-0.149734	-0.102712	-0.229157	-0.418771	-0.402071	-0.378869	-0.122383	1.502	-0.205724	-0.121105	-0.12847	-0.164285	natural
NE75_2_GATTACTTTCGACGGCCTCCGCAT	Primitive streak	5.34324	3.56458	-0.182244	-0.22428	-0.129437	-0.0563167	-0.120764	-0.181121	-0.170481	-0.0344909	-0.0848524	-0.0699192	-0.0825769	-0.127171	-0.107636	-0.104828	-0.137559	-0.0530929	-0.008122	-0.412063	-0.23994	-0.127539	-0.193715	-0.146106	-0.0978787	-0.225115	-0.413046	-0.382351	-0.381187	-0.121324	-0.52815	-0.203115	-0.118978	-0.123505	-0.159161	natural
NE75_2_GATTACTTTCGACGGCTTGGACTT	Somites	-0.148392	-0.208657	4.52984	-0.222485	-0.129285	-0.0555654	-0.122566	-0.174216	-0.153709	-0.0348233	-0.07709	-0.0708986	-0.080892	-0.126425	-0.10218	-0.104126	-0.135513	-0.0528002	-0.00746232	-0.407322	-0.237646	-0.129068	-0.185963	-0.142138	-0.0925911	-0.220693	-0.406781	-0.360777	-0.383723	-0.120166	-0.526637	-0.200261	-0.11665	-0.118073	-0.153555	natural
NE75_2_GATTTCCCTCGACGGCCCCGACTT	Somites	-0.162378	-0.233187	4.28561	-0.224575	-0.129463	-0.0564399	-0.120468	-0.182254	-0.173233	-0.0344364	-0.0861259	-0.0697586	-0.0828534	-0.127294	-0.108532	-0.104943	-0.137895	-0.0531409	-0.00823023	-0.412841	-0.240316	-0.127288	-0.194987	-0.146757	-0.0987462	-0.22584	-0.414073	-0.38589	-0.380771	-0.121514	-0.528398	-0.203584	-0.11936	-0.124396	-0.16008	natural
NE75_2_GCAAACTGTCGACGGCAGCGCCTT	CLE/NMP	-0.150645	-0.212608	-0.174967	-0.222821	-0.129313	-0.0557063	-0.122228	5.53627	-0.156854	-0.034761	-0.0785454	-0.0707149	-0.0812079	-0.126565	-0.103203	-0.104258	-0.135897	-0.0528551	-0.00758601	-0.408211	-0.238076	-0.128781	-0.187417	-0.142882	-0.0935825	-0.221522	-0.407956	-0.364822	-0.383247	-0.120383	-0.526921	-0.200797	-0.117087	-0.119091	-0.154606	natural
NE75_2_GCAAACTGTCGACGGCCACGGACT	Nascent mesoderm	-0.192789	-0.286527	-0.206384	-0.229119	-0.129849	-0.0583415	-0.115907	-0.199732	-0.215687	-0.0335949	-0.105774	-0.0672796	-0.0871184	-0.129184	-0.122344	-0.106718	-0.143074	-0.0538817	-0.00990005	1.94288	-0.246122	-0.123419	-0.214607	-0.156803	-0.112131	-0.237033	-0.429929	-0.440499	2.3106	-0.124446	-0.532228	-0.210808	-0.125251	-0.138146	-0.174269	natural
NE75_2_GCAAACTGTCGACGGCCCCTTCAG	Primitive streak	5.84197	3.9317	-0.16594	-0.221012	8.87024	-0.0549491	-0.124044	-0.168552	-0.139951	-0.035096	-0.0707224	-0.0717019	-0.0795098	-0.125812	-0.0977039	-0.103551	-0.133835	-0.0525601	-0.00692118	-0.403434	-0.235764	-0.130321	-0.179605	-0.138882	-0.0882535	-0.217066	-0.401643	-0.34308	-0.385803	-0.119216	-0.525396	-0.19792	-0.114741	-0.113617	-0.148957	natural
NE75_2_GCACTCAGTCGACGGCTCCTTATT	Somites	-0.156652	-0.223145	-0.179445	4.50591	-0.12939	-0.0560819	-0.121327	-0.178963	-0.16524	-0.0345948	-0.0824266	-0.0702253	-0.0820504	-0.126938	8.62913	-0.104608	-0.13692	-0.0530014	-0.00791585	-0.410582	-0.239223	-0.128017	-0.191293	-0.144866	-0.0962263	-0.223733	-0.411088	-0.375609	-0.381979	-0.120962	-0.527677	-0.202224	-0.11825	-0.121807	-0.157409	natural
NE75_2_GCATCACTTCGACGGCCACTCCTC	Somites	-0.16341	-0.234998	4.26883	-0.224729	-0.129476	-0.0565045	-0.120313	6.84752	-0.174674	-0.0344078	-0.086793	-0.0696744	10	-0.127358	-0.109001	10	-0.138071	-0.053166	-0.00828692	-0.413248	-0.240513	-0.127157	-0.195653	-0.147098	-0.0992006	-0.22622	-0.414612	-0.387744	2.56851	-0.121614	-0.528528	-0.203829	-0.11956	-0.124863	-0.160562	natural
NE75_2_GCATCGAGTCGACGGCTTTAACAG	Nascent mesoderm	-0.210529	-0.317643	-0.219608	-0.23177	-0.130074	-0.0594508	-0.113246	-0.209928	-0.240452	-0.0331041	-0.117236	-0.0658335	-0.0896063	-0.130286	-0.130401	-0.107754	-0.146095	-0.0543138	-0.0108741	1.81962	-0.249509	-0.121162	-0.226053	-0.162662	-0.119938	-0.243561	-0.439178	-0.472354	2.1825	-0.126156	-0.534462	-0.215022	-0.128688	-0.146167	-0.182546	natural
NE75_2_GCCAAAGCTCGACGGCAACCCTTG	Somites	-0.136659	3.96713	-0.164541	-0.220732	-0.129136	-0.0548318	-0.124325	-0.167473	-0.13733	-0.0351479	-0.0695095	-0.071855	-0.0792466	-0.125696	-0.0968513	10	-0.133515	-0.0525144	-0.0068181	-0.402693	-0.235406	-0.13056	-0.178394	-0.138262	-0.0874273	-0.216375	-0.400664	-0.339709	-0.386199	-0.119035	-0.52516	-0.197474	-0.114377	-0.112768	-0.148081	natural
NE75_2_GCCAAAGCTCGACGGCAAGTAATC	Posterior lateral plate mesoderm	-0.165757	-0.239114	-0.186232	-0.22508	-0.129505	-0.0566512	-0.119961	-0.184196	-0.17795	-0.0343429	-0.0883091	-0.0694831	-0.0833273	-0.127504	-0.110066	-0.10514	-0.13847	-0.0532232	-0.00841577	-0.414174	-0.240961	-0.126858	-0.197167	-0.147874	-0.100233	-0.227084	-0.415835	-0.391958	-0.380057	-0.12184	-0.528824	-0.204386	-0.120014	-0.125924	-0.161657	natural
NE75_2_GCCAACATTCGACGGCTGCCTCAC	Nascent mesoderm	-0.165757	-0.239114	4.23128	4.35571	-0.129505	-0.0566512	-0.119961	-0.184196	-0.17795	-0.0343429	-0.0883091	-0.0694831	-0.0833273	-0.127504	-0.110066	-0.10514	-0.13847	-0.0532232	-0.00841577	-0.414174	-0.240961	-0.126858	-0.197167	-0.147874	-0.100233	-0.227084	-0.415835	-0.391958	-0.380057	-0.12184	-0.528824	-0.204386	-0.120014	-0.125924	-0.161657	natural
NE75_2_GCCTGGTATCGACGGCCTGTCTGG	Primitive streak	5.65343	-0.20487	-0.171678	-0.222162	-0.129257	-0.0554304	-0.122889	-0.172975	-0.150695	-0.034883	-0.0756952	-0.0710745	-0.0805892	-0.126291	-0.101199	-0.104	-0.135145	-0.0527476	-0.00734379	-0.406471	-0.237234	-0.129342	-0.184571	-0.141425	-0.0916409	-0.219899	-0.405656	-0.3569	-0.384178	-0.119958	-0.526365	-0.199749	-0.116232	-0.117097	-0.152548	natural
NE75_2_GCCTTGTGTCGACGGCTGCGACAG	Nascent mesoderm	-0.144825	-0.202401	4.59783	-0.221952	-0.12924	-0.0553424	-0.123101	-0.172166	-0.14873	-0.034922	-0.0747855	-0.0711893	-0.0803918	-0.126203	-0.10056	-0.103918	-0.134906	-0.0527133	-0.00726648	3.59885	-0.236965	-0.129521	-0.183662	-0.14096	-0.0910213	-0.219381	-0.404922	-0.354372	-0.384475	-0.119823	-0.526188	-0.199414	-0.115959	-0.11646	-0.151891	natural
NE75_2_GCGTATTCTCGACGGCGGATAAAG	Posterior lateral plate mesoderm	-0.135064	-0.185279	-0.163351	-0.220493	-0.129116	-0.054732	-0.124565	-0.166556	-0.135103	-0.0351921	-0.0684786	-0.071985	-0.0790228	-0.125597	-0.0961266	-0.103348	-0.133243	-0.0524755	-0.00673049	-0.402063	-0.235101	-0.130763	-0.177364	-0.137735	-0.086725	-0.215788	-0.399832	-0.336844	-0.386536	-0.118882	-0.524959	-0.197095	-0.114068	-0.112046	-0.147337	natural
NE75_2_GCGTATTCTCGACGGCTGGAGGAG	Nascent mesoderm	-0.173829	-0.253272	-0.192249	-0.226286	-0.129608	-0.057156	-0.118751	-0.188835	-0.189219	-0.0341195	-0.0935244	-0.0688251	-0.0844593	-0.128005	-0.113732	-0.105611	-0.139845	-0.0534198	-0.00885899	-0.417359	-0.242502	-0.125831	-0.202375	-0.15054	-0.103786	-0.230055	3.00335	2.1783	-0.378354	-0.122618	-0.52984	-0.206304	-0.121578	-0.129573	-0.165423	natural
NE75_2_GCGTGCAATCGACGGCCGGACAAC	Posterior lateral plate mesoderm	-0.133844	-0.183139	-0.162442	-0.220311	-0.1291	-0.0546557	-0.124748	-0.165855	-0.133399	-0.0352259	-0.0676902	-0.0720845	-0.0788517	-0.125521	-0.0955724	-0.103277	-0.133035	-0.0524458	-0.00666349	3.27794	-0.234868	-0.130918	-0.176577	-0.137332	-0.086188	-0.215339	-0.399196	-0.334652	-0.386793	-0.118764	1.81252	-0.196805	-0.113832	-0.111495	-0.146768	natural
NE75_2_GCTAAGTTTCGACGGCGAAAGACC	Somites	-0.165475	-0.23862	4.23575	-0.225038	-0.129502	-0.0566336	-0.120003	-0.184034	-0.177557	-0.0343507	-0.0881271	-0.0695061	-0.0832878	-0.127486	-0.109938	-0.105124	-0.138422	-0.0532163	-0.00840031	-0.414063	-0.240907	-0.126894	-0.196985	-0.147781	-0.100109	-0.22698	-0.415688	-0.391452	-0.380117	-0.121813	-0.528788	-0.20432	-0.11996	-0.125796	-0.161526	natural
NE75_2_GCTAAGTTTCGACGGCGCCAAGAT	Notochord	-0.130558	-0.177377	-0.159993	-0.21982	-0.129058	-0.0544503	-0.12524	-0.163966	-0.128813	-0.0353168	10	-0.0723523	-0.0783909	-0.125317	-0.0940804	-0.103085	8.43696	-0.0523658	-0.00648311	-0.400286	-0.234241	-0.131336	-0.174457	-0.136247	-0.0847422	-0.21413	-0.397483	-0.328753	-0.387487	-0.118447	-0.524391	-0.196025	-0.113195	-0.110009	-0.145235	natural
NE75_2_GCTAAGTTTCGACGGCGGCCTAAG	Somites	-0.212312	-0.320771	-0.220938	3.74653	-0.130097	-0.0595623	-0.112979	-0.210953	-0.242941	-0.0330547	-0.118388	-0.0656882	-0.0898564	-0.130397	-0.13121	-0.107858	-0.146399	-0.0543573	-0.010972	1.80803	-0.249849	-0.120935	-0.227204	-0.163251	-0.120723	-0.244218	-0.440108	-0.475557	-0.370231	-0.126327	-0.534686	-0.215446	-0.129033	-0.146973	-0.183378	natural
NE75_2_GCTAAGTTTCGACGGCTCTCAACC	Nascent mesoderm	-0.146797	-0.205858	-0.172098	-0.222246	-0.129265	-0.0554656	-0.122805	-0.173299	-0.151482	-0.0348675	-0.076059	-0.0710286	10	-0.126326	-0.101455	-0.104033	7.8811	-0.0527613	-0.00737471	-0.406693	-0.237341	-0.129271	-0.184934	-0.141611	-0.0918888	-0.220106	-0.40595	-0.357912	-0.384059	-0.120013	-0.526436	-0.199882	-0.116341	-0.117351	-0.152811	natural
NE75_2_GCTACCGTTCGACGGCGCGCATTC	Nascent mesoderm	-0.261308	2.46012	3.14279	-0.239358	-0.130719	-0.062626	-0.10563	-0.239113	-0.31134	-0.0316991	-0.150044	-0.0616943	-0.0967277	5.76706	-0.153463	-0.110719	-0.154743	-0.0555508	-0.0136623	-0.451876	-0.259204	-0.114702	-0.258815	-0.179435	-0.142287	-0.26225	-0.465654	-0.563538	-0.359889	-0.13105	1.05272	-0.227085	-0.138525	-0.169126	-0.206237	natural
NE75_2_GCTACCGTTCGACGGCTAAGACGG	Posterior lateral plate mesoderm	-0.175143	-0.255577	-0.193229	-0.226482	-0.129625	-0.0572381	-0.118554	-0.189591	-0.191053	-0.0340832	-0.0943734	-0.068718	-0.0846436	-0.128087	-0.114329	-0.105688	-0.140069	-0.0534518	-0.00893114	2.08259	4.0156	-0.125664	-0.203223	-0.150974	-0.104364	-0.230538	-0.420729	-0.408813	-0.378076	-0.122745	1.47673	-0.206616	-0.121832	-0.130168	-0.166036	natural
NE75_2_GCTATGGGTCGACGGCCGGCTTAC	Nascent mesoderm	-0.15149	-0.21409	6.55377	-0.222948	-0.129324	-0.0557591	-0.122101	-0.175996	-0.158033	-0.0347376	-0.0790912	-0.0706461	-0.0813264	-0.126617	-0.103587	-0.104307	-0.13604	-0.0528757	-0.0076324	-0.408545	-0.238237	-0.128673	-0.187962	-0.143161	-0.0939543	-0.221833	-0.408396	-0.366339	-0.383069	-0.120465	-0.527027	-0.200997	-0.11725	-0.119473	-0.155001	natural
NE75_2_GCTATGGGTCGACGGCGCAAAGCC	Primitive streak	6.34978	-0.282082	-0.204494	-0.22874	-0.129817	-0.0581831	-0.116287	-0.198276	-0.212149	-0.033665	-0.104137	-0.0674862	-0.0867629	-0.129026	-0.121193	-0.10657	-0.142642	-0.0538199	-0.0097609	-0.42384	-0.245638	-0.123742	-0.212972	-0.155966	-0.111015	-0.2361	-0.428608	-0.435948	-0.374887	-0.124201	-0.531909	-0.210206	-0.12476	-0.137	-0.173087	natural
NE75_2_GCTATGGGTCGACGGCGTTCTGTT	Somites	-0.219446	-0.333283	3.53821	-0.233102	-0.130187	-0.0600084	-0.111909	-0.215053	-0.2529	-0.0328574	-0.122997	-0.0651067	-0.0908568	-0.13084	-0.13445	8.05684	-0.147613	-0.054531	-0.0113637	-0.435358	-0.251211	-0.120028	-0.231806	-0.165608	-0.123863	-0.246843	-0.443828	-0.488366	-0.368725	-0.127015	-0.535585	-0.21714	-0.130415	-0.150198	-0.186706	natural
NE75_2_GCTATGGGTCGACGGCGTTTACGT	Nascent mesoderm	4.61112	-0.304472	3.72249	-0.230648	-0.129979	-0.0589813	-0.114373	4.61611	-0.229969	-0.0333118	-0.112385	-0.0664456	-0.0885532	-0.129819	-0.12699	-0.107316	-0.144816	-0.0541309	-0.0104618	-0.428877	-0.248075	-0.122118	-0.221208	-0.160182	-0.116633	2.74375	-0.435263	-0.458871	-0.372192	-0.125432	-0.533516	-0.213238	-0.127233	-0.142772	-0.179042	natural
NE75_2_GCTCGTAGTCGACGGCAGTGAAAG	Somites	-0.167822	-0.242736	-0.187771	-0.225388	-0.129532	-0.0567803	-0.119652	-0.185383	-0.180833	-0.0342857	-0.0896432	-0.0693148	-0.0836169	-0.127632	8.29008	-0.105261	-0.138822	-0.0532735	-0.00852915	-0.414989	-0.241355	-0.126596	-0.198499	-0.148556	-0.101142	-0.227844	-0.416912	-0.395666	-0.379622	-0.122039	-0.529084	-0.204877	-0.120414	-0.126857	-0.16262	natural
NE75_2_GCTCGTAGTCGACGGCCTTACTCC	Nascent mesoderm	-0.179179	-0.262656	4.0306	-0.227085	-0.129676	-0.0574905	-0.117948	-0.19191	-0.196687	-0.0339715	-0.0969811	-0.068389	-0.0852096	-0.128338	-0.116162	-0.105924	-0.140756	-0.0535501	-0.00915275	-0.41947	-0.243524	-0.125151	-0.205826	-0.152307	-0.106141	2.97265	2.1717	2.12464	-0.377224	-0.123134	-0.530514	-0.207575	-0.122614	-0.131992	-0.167919	natural
NE75_2_GCTCGTAGTCGACGGCGGGAAATC	Cardiomyocytes	-0.229677	-0.351227	-0.233882	-0.234631	-0.130317	-0.0606481	-0.110375	-0.220933	-0.267182	-0.0325743	-0.129607	-0.0642727	-0.0922916	-0.131476	-0.139097	-0.108872	-0.149356	-0.0547802	-0.0119255	-0.439395	-0.253165	-0.118726	-0.238407	-0.168987	-0.128365	-0.250608	3.02193	-0.506738	3.37818	-0.128001	-0.536873	-0.219571	-0.132397	-0.154824	-0.191479	natural
NE75_2_GGAACGAATCGACGGCCAGTTTGC	Somites	-0.148768	-0.209316	-0.173567	-0.222541	-0.12929	-0.0555889	-0.122509	-0.174432	-0.154233	-0.0348129	-0.0773326	-0.070868	-0.0809447	-0.126448	-0.10235	-0.104148	-0.135577	-0.0528093	-0.00748294	-0.407471	-0.237718	-0.12902	-0.186206	-0.142262	-0.0927563	-0.220832	-0.406977	-0.361451	-0.383643	-0.120203	-0.526684	-0.200351	-0.116723	-0.118242	-0.153731	natural
NE75_2_GGAACGAATCGACGGCCGACGTCA	Nascent mesoderm	-0.148861	-0.20948	4.52108	-0.222555	-0.129291	-0.0555948	-0.122495	-0.174486	-0.154364	-0.0348103	-0.0773932	-0.0708603	-0.0809578	-0.126454	-0.102393	-0.104153	7.81753	-0.0528116	-0.00748809	-0.407508	-0.237736	-0.129008	-0.186266	-0.142293	-0.0927976	-0.220866	-0.407026	-0.36162	-0.383624	-0.120212	-0.526696	-0.200373	-0.116741	-0.118285	-0.153774	natural
NE75_2_GGAACGAATCGACGGCTTGGCGTT	Primitive streak	6.96457	-0.226108	-0.180704	-0.223972	-0.129411	-0.0561875	-0.121073	-0.179934	-0.167598	-0.034548	-0.0835182	-0.0700875	-0.0822873	-0.127043	-0.106699	-0.104707	-0.137207	-0.0530426	-0.00800862	-0.411248	-0.239546	-0.127802	-0.192383	-0.145424	-0.0969699	-0.224355	-0.411969	-0.378643	-0.381623	-0.121125	-0.52789	-0.202625	-0.118578	-0.122571	-0.158197	natural
NE75_2_GGAAGTCCTCGACGGCAGAACGGG	Nascent mesoderm	-0.201988	3.02599	3.73476	-0.230493	-0.129966	-0.0589167	-0.114527	-0.205019	-0.228528	-0.0333404	-0.111718	-0.0665298	-0.0884084	-0.129755	-0.126521	-0.107256	-0.14464	-0.0541057	-0.0104051	-0.42847	-0.247878	-0.122249	-0.220542	-0.159841	-0.116179	-0.240418	-0.434725	-0.457017	-0.37241	-0.125332	-0.533386	-0.212993	-0.127033	-0.142305	-0.178561	natural
NE75_2_GGAAGTCCTCGACGGCTGCCATCG	CLE/NMP	-0.153648	-0.217876	-0.177206	-0.22327	-0.129352	-0.0558941	-0.121777	-0.177237	-0.161047	-0.0346779	-0.080486	-0.0704701	-0.0816292	-0.126751	-0.104567	-0.104433	-0.136408	-0.0529282	-0.00775093	-0.409396	-0.23865	-0.128399	-0.189355	-0.143874	-0.0949044	-0.222628	-0.409522	-0.370216	-0.382613	-0.120673	-0.527299	-0.20151	-0.117668	-0.120449	-0.156008	natural
NE75_2_GGAAGTCCTCGACGGCTTGGACTT	Nascent mesoderm	-0.186688	-0.275826	-0.201836	-0.228207	-0.129771	-0.05796	-0.116822	-0.196226	-0.20717	-0.0337637	-0.101833	-0.0677769	-0.0862627	-0.128805	-0.119573	-0.106362	-0.142035	-0.0537331	-0.00956505	-0.422433	-0.244957	-0.124195	-0.210671	-0.154787	-0.109446	-0.234787	-0.426748	2.05259	-0.37564	-0.123858	-0.531459	-0.209359	-0.124069	-0.135387	-0.171423	natural
NE75_2_GGACTGGATCGACGGCCGAATAAT	Somites	-0.134594	-0.184456	4.80832	4.93464	-0.12911	-0.0547026	-0.124635	-0.166286	-0.134448	-0.0352051	-0.0681754	-0.0720233	-0.078957	-0.125567	9.42488	-0.10332	-0.133163	-0.0524641	-0.00670472	-0.401878	-0.235012	-0.130823	-0.177061	-0.13758	-0.0865185	-0.215615	-0.399588	-0.336001	-0.386635	-0.118836	-0.524899	-0.196984	-0.113977	-0.111834	-0.147118	natural
NE75_2_GGACTGGATCGACGGCCGGGTAGT	Primitive streak	5.24029	-0.238784	-0.186092	-0.225052	-0.129503	-0.0566395	-0.119989	-0.184088	-0.177688	-0.0343481	-0.0881878	-0.0694984	-0.0833009	-0.127492	-0.109981	-0.105129	-0.138438	-0.0532186	-0.00840546	-0.4141	-0.240925	-0.126882	-0.197046	-0.147812	-0.100151	-0.227015	-0.415737	-0.391621	-0.380097	-0.121822	-0.5288	-0.204342	-0.119978	-0.125839	-0.161569	natural
NE75_2_GGACTGGATCGACGGCGGCGGTTT	Somites	-0.165381	-0.238455	-0.185952	4.36165	-0.129501	-0.0566277	-0.120018	-0.18398	-0.177426	-0.0343533	-0.0880665	-0.0695137	-0.0832746	-0.127481	-0.109896	-0.105118	7.35473	-0.053214	-0.00839515	-0.414026	-0.24089	-0.126906	-0.196924	-0.14775	-0.100068	-0.226946	-0.415639	-0.391284	2.54898	-0.121804	-0.528776	-0.204297	-0.119941	-0.125754	-0.161482	natural
NE75_2_GGACTTCTTCGACGGCAATTCCCA	Somites	-0.155526	-0.221169	-0.178605	-0.223551	-0.129375	-0.0560115	-0.121496	-0.178316	-0.163667	-0.0346259	-0.0816989	-0.0703171	-0.0818924	-0.126868	-0.10542	-0.104543	-0.136728	-0.052974	-0.00785401	-0.410137	-0.239008	-0.12816	-0.190566	-0.144494	-0.0957306	-0.223319	-0.410501	-0.373586	-0.382217	-0.120854	-0.527535	-0.201956	-0.118032	-0.121298	-0.156884	natural
NE75_2_GGACTTCTTCGACGGCACCTTGCC	Somites	-0.1498	-0.211126	-0.174337	-0.222695	-0.129303	-0.0556534	-0.122354	-0.175025	-0.155675	-0.0347844	-0.0779996	-0.0707838	-0.0810895	-0.126512	-0.102819	-0.104208	-0.135753	-0.0528345	-0.00753963	-0.407878	-0.237915	-0.128888	-0.186872	-0.142603	-0.0932107	-0.221212	-0.407516	-0.363305	-0.383425	-0.120302	-0.526814	-0.200596	-0.116923	-0.118709	-0.154212	natural
NE75_2_GGACTTCTTCGACGGCAGCTATGA	CLE/NMP	-0.148017	-0.207998	-0.173007	-0.222429	-0.12928	-0.0555419	-0.122622	5.59502	-0.153185	-0.0348337	-0.0768474	-0.0709292	-0.0808394	-0.126401	-0.102009	-0.104104	-0.135449	-0.052791	-0.00744171	2.34328	-0.237574	-0.129115	-0.185721	-0.142014	-0.0924258	-0.220555	-0.406586	-0.360103	-0.383802	-0.12013	-0.52659	-0.200172	-0.116577	-0.117903	-0.15338	natural
NE75_2_GGAGGTTTTCGACGGCAGAAGTCC	Nascent mesoderm	-0.147829	-0.207669	-0.172867	-0.222401	-0.129278	-0.0555302	-0.12265	-0.173892	-0.152923	-0.0348389	-0.0767261	-0.0709445	-0.080813	-0.12639	-0.101924	-0.104093	-0.135417	-0.0527865	-0.0074314	-0.4071	4.44992	-0.129139	-0.1856	-0.141952	-0.0923432	-0.220486	-0.406488	-0.359766	-0.383841	-0.120112	-0.526566	-0.200128	-0.116541	-0.117818	-0.153293	natural
NE75_2_GGAGGTTTTCGACGGCGAGCCCAT	Primitive streak	5.73196	-0.199108	-0.169229	-0.221671	-0.129216	-0.055225	-0.123382	-0.171087	-0.146109	-0.0349739	-0.0735727	-0.0713423	-0.0801285	-0.126087	-0.0997074	-0.103808	-0.134586	-0.0526676	-0.00716341	-0.405174	-0.236607	-0.12976	-0.182451	-0.14034	-0.0901951	-0.21869	-0.403943	-0.351001	-0.384872	-0.119642	-0.525951	-0.198968	-0.115596	-0.115611	-0.151015	natural
NE75_2_GGAGGTTTTCGACGGCGTCCATGT	Primitive streak	5.78278	-0.195487	-0.16769	-0.221363	-0.129189	-0.0550959	-0.123692	-0.1699	-0.143227	-0.0350311	-0.0722385	-0.0715107	-0.0798389	-0.125958	-0.0987696	-0.103688	-0.134234	-0.0526173	-0.00705002	-0.40436	-0.236212	-0.130023	-0.181119	-0.139658	-0.0892862	-0.21793	-0.402866	-0.347293	-0.385308	-0.119443	-0.525691	-0.198478	-0.115196	-0.114678	-0.150052	natural
NE75_2_GGAGGTTTTCGACGGCTAGTGTTT	Nascent mesoderm	-0.203959	-0.306119	-0.21471	-0.230788	-0.129991	-0.05904	-0.114232	-0.206152	-0.23128	-0.0332859	-0.112991	-0.0663691	-0.0886848	-0.129878	-0.127416	-0.107371	-0.144976	-0.0541538	-0.0105133	-0.429248	-0.248255	-0.121998	-0.221814	-0.160492	-0.117047	-0.241143	-0.435753	1.89939	-0.371994	-0.125522	-0.533634	-0.213461	-0.127415	-0.143196	-0.17948	natural
NE75_2_GGAGGTTTTCGACGGCTTGATTCT	Posterior lateral plate mesoderm	-0.134688	-0.184621	-0.163071	-0.220437	-0.129111	-0.0547085	-0.124621	5.92048	-0.134579	-0.0352025	-0.068236	-0.0720156	-0.0789701	-0.125573	-0.0959561	-0.103326	-0.133179	-0.0524664	-0.00670988	-0.401915	-0.23503	-0.130811	-0.177122	-0.137611	-0.0865598	-0.21565	-0.399637	-0.336169	-0.386615	-0.118845	1.80404	-0.197006	-0.113995	-0.111877	-0.147162	natural
NE75_2_GGAGTAAGTCGACGGCCTGAGTGC	Posterior lateral plate mesoderm	-0.161533	-0.231705	4.29945	-0.224448	-0.129452	-0.0563871	-0.120595	-0.181768	-0.172053	-0.0344597	-0.0855801	-0.0698274	-0.0827349	-0.127241	-0.108148	-0.104893	-0.137751	-0.0531203	-0.00818385	-0.412507	-0.240155	-0.127396	-0.194442	-0.146478	-0.0983745	-0.22553	-0.413633	-0.384373	-0.380949	-0.121433	-0.528292	-0.203383	-0.119196	-0.124014	-0.159686	natural
NE75_2_GGATTGTTTCGACGGCGCCAAGAT	Nascent mesoderm	-0.168385	3.44775	-0.188191	-0.225472	-0.129539	-0.0568155	-0.119567	-0.185706	-0.181619	-0.0342701	-0.0900071	-0.0692689	-0.0836958	-0.127667	-0.11126	-0.105293	-0.138918	-0.0532872	-0.00856007	-0.415211	-0.241463	-0.126524	-0.198862	-0.148742	-0.10139	-0.228051	-0.417205	-0.396677	-0.379503	-0.122093	-0.529155	-0.205011	-0.120523	-0.127112	-0.162883	natural
NE75_2_GGATTGTTTCGACGGCGCCTCTTT	Primitive streak	5.58183	-0.210303	-0.173987	-0.222625	-0.129297	-0.0556241	-0.122425	-0.174756	-0.155019	-0.0347973	-0.0776964	-0.070822	-0.0810236	-0.126483	-0.102606	-0.104181	-0.135673	-0.0528231	-0.00751386	-0.407693	-0.237825	-0.128948	-0.186569	-0.142448	-0.0930041	-0.221039	-0.407271	-0.362463	-0.383524	-0.120257	-0.526755	-0.200484	-0.116832	-0.118497	-0.153993	natural
NE75_2_GGATTGTTTCGACGGCTTGTCGCC	Somites	-0.149988	-0.211456	-0.174477	-0.222723	-0.129305	10	-0.122326	-0.175133	-0.155937	-0.0347792	-0.0781209	-0.0707685	-0.0811158	-0.126524	-0.102905	-0.104219	-0.135785	-0.0528391	-0.00754994	-0.407952	-0.237951	-0.128865	-0.186993	-0.142665	-0.0932933	-0.221281	-0.407613	-0.363642	-0.383386	-0.12032	-0.526838	-0.200641	-0.116959	-0.118794	-0.1543	natural
NE75_2_GGCAAGGTTCGACGGCCGAACGTA	Nascent mesoderm	-0.146984	-0.206188	-0.172238	-0.222275	-0.129267	-0.0554774	-0.122777	-0.173407	-0.151744	-0.0348623	-0.0761803	-0.0710133	-0.0806946	-0.126337	-0.10154	-0.104044	-0.135273	-0.0527659	-0.00738502	-0.406767	-0.237377	-0.129247	-0.185055	-0.141673	-0.0919714	-0.220175	-0.406047	-0.358249	-0.38402	-0.120031	-0.52646	-0.199927	-0.116377	-0.117436	-0.152899	natural
NE75_2_GGCACTTCTCGACGGCACATCTAT	Cardiac mesoderm	-0.173641	-0.252943	-0.19211	-0.226258	-0.129606	-0.0571442	-0.118779	-0.188727	-0.188957	-0.0341247	-0.0934031	-0.0688404	-0.084433	-0.127994	-0.113647	-0.1056	-0.139813	-0.0534152	-0.00884868	-0.417285	-0.242466	-0.125855	4.37005	-0.150478	-0.103703	-0.229986	2.2212	2.18022	2.47097	-0.1226	-0.529817	-0.206259	-0.121542	-0.129489	-0.165336	natural
NE75_2_GGCACTTCTCGACGGCTAGTCTAG	CLE/NMP	-0.142854	-0.198944	-0.169159	-0.221657	-0.129215	-0.0552191	-0.123396	-0.171033	-0.145978	-0.0349765	-0.073512	-0.07135	-0.0801154	-0.126081	-0.0996648	-0.103803	-0.13457	-0.0526653	-0.00715825	2.40127	-0.236589	-0.129772	-0.18239	-0.140309	-0.0901538	-0.218655	-0.403894	-0.350833	-0.384891	-0.119633	-0.52594	-0.198946	-0.115577	-0.115569	-0.150972	natural
NE75_2_GGCCCAATTCGACGGCAATCGGGT	Posterior lateral plate mesoderm	-0.138255	-0.190877	-0.16573	4.85589	-0.129156	-0.0549315	-0.124086	-0.16839	-0.139558	-0.0351038	-0.0705405	-0.0717249	-0.0794703	-0.125795	-0.097576	-0.103534	-0.133787	-0.0525533	-0.00690572	-0.403323	-0.235711	-0.130357	-0.179423	-0.138789	-0.0881296	-0.216963	-0.401496	-0.342574	2.85629	-0.119189	-0.52536	-0.197853	-0.114686	-0.113489	-0.148826	natural
NE75_2_GGCCCAATTCGACGGCATACTCTT	Posterior lateral plate mesoderm	-0.142854	-0.198944	-0.169159	-0.221657	-0.129215	-0.0552191	-0.123396	5.71533	-0.145978	-0.0349765	-0.073512	-0.07135	-0.0801154	-0.126081	-0.0996648	-0.103803	-0.13457	-0.0526653	-0.00715825	-0.405137	-0.236589	-0.129772	-0.18239	-0.140309	-0.0901538	-0.218655	-0.403894	-0.350833	-0.384891	-0.119633	-0.52594	-0.198946	-0.115577	-0.115569	-0.150972	natural
NE75_2_GGCCCAATTCGACGGCTGGTTTCT	Nascent mesoderm	-0.159374	-0.227919	-0.181474	-0.224126	-0.129424	-0.0562521	-0.120919	-0.180528	-0.16904	-0.0345195	-0.0841853	-0.0700034	-0.0824321	-0.127107	-0.107168	-0.104767	-0.137383	-0.0530677	-0.00806531	-0.411656	-0.239743	-0.12767	-0.193049	-0.145765	-0.0974243	-0.224735	-0.412507	-0.380497	-0.381405	-0.121225	-0.52802	-0.20287	-0.118778	-0.123038	-0.158679	natural
NE75_2_GGGAGATGTCGACGGCATTCCTTG	Primitive streak	-0.201518	-0.301838	-0.212891	5.16817	-0.12996	-0.0588874	-0.114598	-0.204749	-0.227873	-0.0333534	-0.111414	-0.0665681	-0.0883426	-0.129726	-0.126308	-0.107228	6.55249	-0.0540943	-0.0103793	-0.428285	-0.247789	-0.122309	-0.220239	-0.159686	-0.115972	-0.240245	-0.43448	-0.456174	-0.372509	-0.125287	-0.533327	-0.212882	-0.126942	-0.142093	-0.178342	natural
NE75_2_GGGAGATGTCGACGGCCCCAAGCA	Nascent mesoderm	-0.214471	-0.324557	-0.222547	-0.232359	-0.130124	-0.0596973	-0.112655	-0.212194	-0.245955	-0.032995	-0.119783	-0.0655122	-0.0901591	-0.130531	-0.132191	8.16568	-0.146766	-0.0544098	-0.0110906	-0.433395	-0.250262	-0.120661	-0.228596	-0.163965	-0.121673	-0.245012	-0.441234	-0.479433	2.15626	-0.126536	-0.534958	-0.215958	-0.129451	-0.147949	-0.184385	natural
NE75_2_GGGATTACTCGACGGCGAGCCCAT	Nascent mesoderm	-0.149988	-0.211456	-0.174477	-0.222723	-0.129305	-0.0556652	-0.122326	-0.175133	-0.155937	-0.0347792	-0.0781209	-0.0707685	-0.0811158	-0.126524	-0.102905	-0.104219	-0.135785	-0.0528391	-0.00754994	-0.407952	-0.237951	-0.128865	-0.186993	-0.142665	-0.0932933	-0.221281	-0.407613	-0.363642	-0.383386	-0.12032	-0.526838	-0.200641	-0.116959	-0.118794	-0.1543	natural
NE75_2_GGGATTACTCGACGGCGTCATATT	Nascent mesoderm	-0.136096	-0.18709	-0.164121	-0.220648	-0.129129	-0.0547965	-0.12441	-0.167149	-0.136544	-0.0351635	-0.0691457	-0.0719009	-0.0791676	-0.125661	-0.0965955	-0.103408	-0.133419	10	-0.00678718	-0.402471	-0.235299	-0.130632	-0.17803	-0.138076	-0.0871794	-0.216168	-0.400371	-0.338698	-0.386318	-0.118981	-0.525089	-0.197341	-0.114268	-0.112513	-0.147819	natural
NE75_2_GGTCTTTCTCGACGGCTTTGTGTC	Notochord	-0.134688	-0.184621	-0.163071	-0.220437	-0.129111	-0.0547085	-0.124621	-0.16634	5.48055	-0.0352025	10	-0.0720156	-0.0789701	-0.125573	-0.0959561	-0.103326	-0.133179	-0.0524664	-0.00670988	-0.401915	-0.23503	-0.130811	-0.177122	-0.137611	-0.0865598	-0.21565	-0.399637	-0.336169	-0.386615	-0.118845	-0.524911	-0.197006	-0.113995	-0.111877	-0.147162	natural
NE75_2_GGTTGAGATCGACGGCAAGCTTCT	Cardiomyocytes	-0.161814	-0.232199	-0.183293	-0.224491	-0.129455	-0.0564047	-0.120553	-0.18193	-0.172447	-0.0344519	-0.085762	-0.0698045	-0.0827744	-0.127259	-0.108276	-0.10491	-0.137799	-0.0531272	-0.00819931	-0.412619	-0.240209	-0.12736	-0.194623	-0.146571	-0.0984984	-0.225633	-0.41378	-0.384879	-0.38089	-0.12146	-0.528327	-0.20345	-0.11925	-0.124141	-0.159818	natural
NE75_2_GGTTGAGATCGACGGCAGTGAAAG	Nascent mesoderm	-0.18941	-0.280601	-0.203865	-0.228614	-0.129806	-0.0581302	-0.116414	-0.19779	-0.21097	-0.0336884	-0.103591	-0.067555	-0.0866445	-0.128974	-0.120809	-0.106521	-0.142498	-0.0537994	-0.00971451	-0.423507	-0.245477	-0.123849	-0.212427	-0.155687	-0.110644	-0.235789	2.08577	-0.434432	-0.375065	-0.12412	-0.531802	-0.210005	-0.124596	-0.136618	-0.172693	natural
NE75_2_GGTTGAGATCGACGGCCTAGTAAC	Nascent mesoderm	-0.19889	3.06095	-0.210932	-0.230031	-0.129926	-0.058723	-0.114992	-0.203239	-0.224204	-0.0334261	-0.109716	-0.0667823	-0.087974	-0.129563	-0.125114	-0.107075	-0.144113	-0.0540303	-0.010235	-0.427248	-0.247287	-0.122643	-0.218544	-0.158818	-0.114816	-0.239278	-0.43311	1.9427	-0.373064	-0.125034	-0.532996	-0.212257	-0.126433	-0.140904	-0.177116	natural
NE75_2_GGTTGAGATCGACGGCTAGTGTTT	Posterior lateral plate mesoderm	4.419	-0.328673	-0.224296	-0.232709	-0.130154	-0.059844	-0.112303	-0.213542	-0.249231	-0.0329301	-0.121299	-0.0653209	-0.0904882	-0.130677	-0.133257	-0.108121	-0.147166	-0.054467	-0.0112194	-0.434321	-0.25071	-0.120362	-0.23011	-0.16474	-0.122706	-0.245876	-0.442457	-0.483647	-0.36928	-0.126762	-0.535254	-0.216516	-0.129906	-0.14901	-0.18548	natural
NE75_2_GTAAGCCGTCGACGGCCAATACTT	Nascent mesoderm	-0.242348	-0.373453	-0.243328	-0.236524	-0.130478	-0.0614405	-0.108474	-0.228216	-0.284871	-0.0322237	-0.137794	-0.0632398	-0.0940687	-0.132263	-0.144852	-0.109612	-0.151514	10	-0.0126212	-0.444395	-0.255584	-0.117114	-0.246582	-0.173173	-0.133942	-0.255272	1.72567	-0.529491	-0.363891	-0.129223	-0.538469	-0.222581	-0.134852	-0.160553	-0.197391	natural
NE75_2_GTAAGCCGTCGACGGCCGCTAGTC	Nascent mesoderm	-0.16754	-0.242242	4.20327	-0.225346	-0.129528	-0.0567627	-0.119694	-0.185221	-0.180439	-0.0342935	-0.0894613	-0.0693378	-0.0835774	-0.127615	-0.110876	-0.105244	-0.138774	-0.0532666	-0.00851369	-0.414878	-0.241302	-0.126631	-0.198317	-0.148463	-0.101018	-0.22774	3.06575	-0.39516	-0.379681	-0.122012	-0.529048	-0.20481	-0.12036	-0.12673	-0.162489	natural
NE75_2_GTAATCTGTCGACGGCCCCTAACC	Nascent mesoderm	-0.158717	-0.226766	-0.180984	-0.224028	-0.129416	-0.056211	-0.121017	-0.18015	-0.168123	-0.0345376	-0.0837608	-0.0700569	-0.08234	-0.127066	-0.106869	-0.104729	-0.137271	-0.0530517	-0.00802924	-0.411396	-0.239617	-0.127754	-0.192625	-0.145548	-0.0971352	-0.224493	-0.412165	-0.379317	-0.381543	-0.121162	-0.527937	-0.202714	-0.11865	-0.122741	-0.158373	natural
NE75_2_GTAATCTGTCGACGGCTCATGAGG	Somites	-0.214002	-0.323734	-0.222197	-0.232289	-0.130118	-0.059668	-0.112725	-0.211924	-0.2453	-0.033008	-0.11948	-0.0655505	-0.0900933	-0.130502	-0.131978	-0.107957	-0.146686	-0.0543984	-0.0110648	-0.43321	-0.250172	-0.120721	-0.228294	-0.16381	-0.121467	-0.244839	-0.440989	-0.478591	-0.369874	-0.12649	1.25508	-0.215847	-0.12936	-0.147737	-0.184166	natural
NE75_2_GTACGCTTTCGACGGCATACCCAG	Somites	-0.184905	-0.272698	-0.200506	4.07751	-0.129749	-0.0578485	-0.117089	-0.195201	-0.20468	-0.0338131	-0.10068	-0.0679223	-0.0860126	-0.128694	7.83291	-0.106258	-0.141731	-0.0536896	-0.00946713	-0.421729	-0.244617	-0.124422	-0.209521	-0.154198	-0.108661	-0.234131	-0.425818	-0.426341	2.37351	-0.123686	1.41466	-0.208935	-0.123724	-0.134581	-0.170591	natural
NE75_2_GTACGGACTCGACGGCTTCCGAGT	Posterior lateral plate mesoderm	-0.198608	-0.296735	-0.210722	-0.229989	-0.129923	-0.0587054	-0.115034	-0.203077	-0.223811	-0.0334339	-0.109534	-0.0668052	-0.0879345	-0.129545	-0.124987	-0.107058	-0.144065	-0.0540234	-0.0102196	-0.427136	-0.247233	-0.122679	-0.218362	-0.158725	-0.114692	-0.239174	-0.432963	-0.450949	-0.373123	-0.125007	2.74823	-0.21219	-0.126378	-0.140777	-0.176984	natural
NE75_2_GTATTGACTCGACGGCTTCCAGAC	Posterior lateral plate mesoderm	-0.138349	-0.191041	-0.1658	-0.220984	-0.129157	-0.0549374	-0.124072	-0.168444	-0.139689	-0.0351012	-0.0706011	-0.0717172	-0.0794835	-0.125801	-0.0976186	-0.10354	8.15694	-0.0525555	-0.00691087	2.45463	-0.235729	-0.130345	-0.179484	-0.13882	-0.0881709	-0.216997	-0.401545	-0.342743	-0.385842	-0.119198	-0.525372	3.95052	-0.114705	-0.113532	-0.14887	natural
NE75_2_GTCAAGAGTCGACGGCCGACTCCT	Nascent mesoderm	-0.217099	-0.329167	3.56335	-0.232752	-0.130158	-0.0598617	-0.112261	-0.213704	-0.249624	-0.0329223	-0.121481	-0.065298	-0.0905277	-0.130694	-0.133385	-0.108138	-0.147214	-0.0544739	-0.0112349	-0.434432	-0.250763	-0.120326	-0.230292	-0.164833	-0.12283	-0.245979	-0.442604	-0.484153	-0.369221	-0.126789	-0.535289	-0.216583	-0.12996	-0.149138	-0.185611	natural
NE75_2_GTCAAGAGTCGACGGCCTATAGAG	Nascent mesoderm	-0.148861	-0.20948	4.52108	-0.222555	-0.129291	-0.0555948	-0.122495	-0.174486	-0.154364	-0.0348103	-0.0773932	-0.0708603	-0.0809578	-0.126454	-0.102393	-0.104153	-0.135593	-0.0528116	-0.00748809	-0.407508	-0.237736	-0.129008	-0.186266	-0.142293	-0.0927976	-0.220866	-0.407026	-0.36162	-0.383624	-0.120212	-0.526696	-0.200373	-0.116741	-0.118285	-0.153774	natural
NE75_2_GTCAGACCTCGACGGCCATTTGTT	Posterior lateral plate mesoderm	-0.190349	-0.282247	5.14197	-0.228754	-0.129818	-0.0581889	-0.116273	-0.19833	-0.21228	-0.0336624	-0.104198	-0.0674785	-0.0867761	-0.129032	-0.121235	-0.106576	-0.142658	-0.0538222	-0.00976605	1.96109	-0.245656	-0.12373	-0.213033	-0.155997	-0.111057	-0.236134	-0.428657	-0.436117	2.32964	-0.12421	-0.53192	-0.210228	-0.124778	-0.137043	-0.173131	natural
NE75_2_GTCAGACCTCGACGGCTGTCTTTC	Primitive streak	5.26604	-0.23648	-0.185112	-0.224855	-0.129486	-0.0565573	-0.120187	-0.183333	-0.175853	-0.0343844	-0.0873388	-0.0696055	-0.0831166	-0.127411	-0.109384	-0.105052	-0.138214	-0.0531866	-0.00833331	-0.413581	-0.240674	-0.127049	-0.196198	-0.147378	-0.0995724	-0.226531	-0.415052	-0.389261	-0.380374	-0.121695	-0.528635	-0.20403	-0.119723	-0.125245	-0.160956	natural
NE75_2_GTCCACTATCGACGGCCTGGTGCA	Posterior lateral plate mesoderm	-0.131122	-0.178365	-0.160413	-0.219904	-0.129065	-0.0544855	-0.125156	6.01654	-0.129599	-0.0353012	-0.0659315	-0.0723064	-0.0784699	-0.125352	-0.0943361	-0.103118	-0.132572	-0.0523795	-0.00651403	-0.400508	-0.234349	-0.131265	-0.174821	-0.136433	-0.08499	-0.214337	-0.397777	-0.329765	-0.387368	-0.118502	2.4573	-0.196159	-0.113304	-0.110264	-0.145498	natural
NE75_2_GTCCACTATCGACGGCGGCCCTTA	Somites	-0.191569	-0.284387	-0.205474	-0.228937	-0.129833	-0.0582652	-0.11609	-0.199031	-0.213983	-0.0336287	-0.104986	-0.0673791	-0.0869472	-0.129108	-0.121789	8.7194	-0.142866	-0.053852	-0.00983305	-0.424359	-0.245889	-0.123575	-0.21382	-0.1564	-0.111594	-0.236584	-0.429293	-0.438308	2.32007	-0.124328	-0.532074	-0.210518	-0.125015	-0.137594	-0.1737	natural
NE75_2_GTCCACTATCGACGGCTTAAGCGT	Somites	-0.174017	-0.253601	-0.192389	4.23002	-0.12961	-0.0571677	-0.118722	-0.188943	-0.189481	-0.0341143	-0.0936457	-0.0688098	-0.0844856	-0.128017	-0.113818	9.21565	-0.139877	-0.0534244	-0.0088693	-0.417433	-0.242538	-0.125808	-0.202496	-0.150602	-0.103869	-0.230124	-0.420142	-0.40679	-0.378314	-0.122636	-0.529864	-0.206349	-0.121614	-0.129658	-0.165511	natural
NE75_2_GTCCGTCATCGACGGCATCCGCTA	Nascent mesoderm	-0.16219	-0.232858	-0.183573	-0.224547	-0.12946	-0.0564282	-0.120496	-0.182146	-0.172971	-0.0344416	-0.0860046	-0.0697738	-0.082827	-0.127282	-0.108446	-0.104932	7.43837	-0.0531363	-0.00821992	-0.412767	-0.24028	-0.127312	-0.194865	-0.146695	-0.0986636	-0.225771	2.3312	2.30266	-0.38081	-0.121496	-0.528374	-0.203539	-0.119323	-0.124311	-0.159993	natural
NE75_2_GTCCTTGCTCGACGGCTCACGTTT	CLE/NMP	-0.160688	-0.230224	-0.182454	4.4377	8.14417	-0.0563343	-0.120721	5.32558	-0.170874	-0.0344831	-0.0850343	-0.0698963	-0.0826164	-0.127189	-0.107764	9.64666	-0.137607	-0.0530997	-0.00813746	-0.412174	-0.239994	-0.127503	-0.193897	-0.146199	-0.0980027	-0.225219	-0.413192	-0.382857	-0.381127	-0.121352	-0.528185	-0.203182	-0.119032	-0.123632	-0.159292	natural
NE75_2_GTCTAATCTCGACGGCCCACATTA	Primitive streak	5.01791	-0.259857	-0.195048	-0.226847	-0.129656	-0.0573907	-0.118188	-0.190993	-0.19446	-0.0340156	-0.0959502	-0.0685191	-0.0849859	-0.128239	-0.115438	-0.105831	-0.140484	-0.0535113	-0.00906514	-0.41884	-0.243219	-0.125354	-0.204797	-0.15178	-0.105438	-0.231436	-0.422001	-0.413195	-0.377561	-0.12298	-0.530313	-0.207196	-0.122305	-0.131271	-0.167175	natural
NE75_2_GTCTTCCTTCGACGGCTTCCGAGT	Nascent mesoderm	-0.214283	-0.324228	3.59402	-0.232331	-0.130122	-0.0596856	-0.112683	-0.212086	-0.245693	-0.0330002	-0.119662	-0.0655275	-0.0901328	-0.130519	-0.132106	-0.107973	-0.146734	-0.0544053	-0.0110803	-0.433321	-0.250226	-0.120685	-0.228475	-0.163903	-0.121591	-0.244943	1.90148	-0.479096	-0.369815	-0.126517	-0.534934	-0.215914	-0.129415	-0.147864	-0.184298	natural
NE75_2_GTGAACTCTCGACGGCCGGCTTAC	Nascent mesoderm	-0.189973	-0.281589	-0.204285	-0.228698	-0.129813	-0.0581655	-0.116329	-0.198114	-0.211756	-0.0336728	-0.103955	-0.0675091	-0.0867234	-0.129009	7.70921	-0.106554	-0.142594	-0.0538131	-0.00974543	-0.423729	-0.245585	-0.123778	-0.212791	-0.155873	-0.110891	-0.235996	-0.428461	-0.435443	-0.374946	-0.124174	-0.531873	-0.210139	-0.124705	-0.136873	-0.172955	natural
NE75_2_GTGAGGCATCGACGGCCGCTCTCA	Posterior lateral plate mesoderm	-0.226204	-0.345136	-0.231293	-0.234112	-0.130273	-0.060431	-0.110895	-0.218937	-0.262334	-0.0326704	-0.127364	-0.0645558	-0.0918046	-0.13126	-0.13752	-0.10867	-0.148764	-0.0546956	-0.0117348	1.72215	3.42632	-0.119168	-0.236166	-0.16784	-0.126837	2.55521	-0.447351	-0.500502	-0.367299	-0.127666	-0.536436	-0.218746	-0.131724	-0.153254	-0.189859	natural
NE75_2_GTGAGGCATCGACGGCTGACGGAC	Somites	4.8572	-0.276485	-0.202115	-0.228263	-0.129776	-0.0579835	-0.116766	-0.196442	-0.207694	-0.0337533	-0.102075	-0.0677463	-0.0863154	-0.128828	-0.119743	-0.106384	-0.142099	-0.0537422	-0.00958567	-0.422581	-0.245029	-0.124148	-0.210913	-0.154911	-0.109611	-0.234925	-0.426944	-0.430218	-0.37556	-0.123894	-0.531507	-0.209448	-0.124142	-0.135557	-0.171598	natural
NE75_2_GTGAGGCATCGACGGCTGTGTCCT	Somites	-0.170168	3.42266	-0.189521	-0.225739	-0.129561	-0.0569271	-0.1193	-0.186731	-0.184108	-0.0342208	-0.0911593	-0.0691235	-0.0839459	-0.127778	-0.11207	-0.105398	-0.139221	-0.0533307	-0.00865799	-0.415915	-0.241803	-0.126297	-0.200013	-0.149331	-0.102175	-0.228708	-0.418135	-0.39988	-0.379126	-0.122265	-0.529379	-0.205434	-0.120869	-0.127918	-0.163715	natural
NE75_2_GTGATAAATCGACGGCTAAGACGG	Cardiac mesoderm	-0.155995	-0.221992	-0.178955	-0.223621	-0.129381	-0.0560408	-0.121425	-0.178586	-0.164323	-0.034613	-0.0820021	-0.0702788	-0.0819582	-0.126897	-0.105633	-0.10457	-0.136808	-0.0529854	-0.00787978	-0.410322	-0.239098	-0.1281	-0.190869	-0.144649	-0.0959372	-0.223491	-0.410745	-0.374429	2.64548	-0.120899	1.6151	-0.202068	-0.118123	-0.12151	-0.157103	natural
NE75_2_GTGCCCATTCGACGGCGTTGCACG	CLE/NMP	-0.153273	-0.217218	-0.176926	-0.223214	-0.129347	-0.0558706	-0.121834	-0.177021	-0.160523	-0.0346883	-0.0802434	-0.0705007	-0.0815765	-0.126728	-0.104397	-0.104411	-0.136344	-0.0529191	-0.00773032	-0.409248	-0.238578	-0.128447	-0.189112	-0.14375	-0.0947392	-0.22249	-0.409326	-0.369541	-0.382692	-0.120637	-0.527252	-0.201421	-0.117596	-0.120279	-0.155833	natural
NE75_2_GTGCGAAGTCGACGGCATCCCACG	CLE/NMP	-0.170544	-0.24751	-0.1898	-0.225795	-0.129566	-0.0569505	-0.119243	-0.186947	-0.184633	-0.0342104	-0.0914019	-0.0690929	-0.0839986	-0.127801	-0.11224	-0.105419	-0.139285	-0.0533398	-0.00867861	-0.416063	-0.241875	-0.126249	-0.200255	-0.149455	-0.10234	-0.228846	-0.418331	-0.400554	-0.379047	-0.122301	-0.529426	-0.205524	-0.120942	-0.128088	-0.16389	natural
NE75_2_GTGCGAAGTCGACGGCCGACGTCA	Notochord	-0.166038	-0.239608	-0.186442	-0.225122	-0.129509	-0.0566688	-0.119919	-0.184358	-0.178343	-0.0343351	-0.088491	-0.0694602	-0.0833667	-0.127521	-0.110194	-0.105156	-0.138518	-0.05323	-0.00843123	-0.414285	-0.241015	-0.126823	-0.197348	-0.147967	-0.100357	-0.227188	-0.415982	-0.392464	-0.379998	-0.121867	-0.528859	-0.204453	-0.120069	-0.126051	-0.161788	natural
NE75_2_GTGCGAAGTCGACGGCTGTAAAGG	Primitive streak	-0.131591	-0.179188	-0.160762	-0.219974	-0.129071	-0.0545148	-0.125085	6.00366	-0.130255	-0.0352882	-0.0662348	-0.0722681	-0.0785357	-0.125381	-0.0945493	-0.103145	-0.132652	-0.0523909	-0.0065398	-0.400693	-0.234438	-0.131205	-0.175123	-0.136588	-0.0851966	-0.21451	-0.398022	-0.330607	-0.387269	-0.118547	-0.524521	-0.19627	-0.113395	-0.110476	-0.145717	natural
NE75_2_GTGGTGCTTCGACGGCCTCCGCAT	CLE/NMP	-0.231742	-0.354849	-0.235422	-0.23494	-0.130344	-0.0607772	-0.110065	4.24574	-0.270065	-0.0325172	-0.130942	-0.0641044	-0.0925812	-0.131604	-0.140035	-0.108993	-0.149707	-0.0548305	-0.0120389	-0.44021	-0.253559	-0.118464	-0.239739	-0.169669	-0.129274	-0.251368	-0.450238	-0.510446	-0.36613	-0.1282	-0.537133	-0.220061	-0.132797	-0.155758	-0.192443	natural
NE75_2_GTGGTGCTTCGACGGCTGACCCTC	Notochord	-0.197013	-0.293936	-0.209532	-0.22975	-0.129902	-0.0586056	-0.115273	-0.20216	-0.221583	-0.0334781	8.90778	-0.0669353	-0.0877107	-0.129446	-0.124262	-0.106965	-0.143793	-0.0539846	-0.010132	-0.426507	-0.246929	-0.122882	-0.217333	-0.158198	-0.11399	-0.238587	-0.432131	-0.448084	-0.37346	-0.124853	-0.53276	-0.211811	-0.126069	-0.140056	-0.17624	natural
NE75_2_GTGGTGCTTCGACGGCTGGTATGA	Posterior lateral plate mesoderm	-0.139288	-0.192688	-0.1665	-0.221124	-0.129169	-0.0549961	-0.123931	5.80256	-0.140999	-0.0350752	-0.0712075	-0.0716407	-0.0796151	-0.125859	-0.0980449	-0.103594	-0.133962	-0.0525784	-0.00696241	-0.40373	-0.235908	-0.130226	-0.180089	-0.13913	-0.088584	-0.217343	-0.402035	-0.344428	-0.385644	-0.119289	1.75936	-0.198099	-0.114886	-0.113956	-0.149308	natural
NE75_2_GTGTCAGGTCGACGGCGAAGTGCC	Notochord	-0.15149	-0.21409	-0.175596	-0.222948	-0.129324	-0.0557591	-0.122101	-0.175996	-0.158033	-0.0347376	-0.0790912	-0.0706461	-0.0813264	7.93982	-0.103587	-0.104307	-0.13604	-0.0528757	-0.0076324	-0.408545	-0.238237	-0.128673	-0.187962	-0.143161	-0.0939543	-0.221833	-0.408396	-0.366339	-0.383069	-0.120465	-0.527027	-0.200997	-0.11725	-0.119473	-0.155001	natural
NE75_2_GTTACTAGTCGACGGCAAATCAGA	Posterior lateral plate mesoderm	-0.175518	-0.256235	5.35863	-0.226538	-0.129629	-0.0572616	-0.118497	-0.189806	-0.191577	-0.0340728	-0.094616	-0.0686874	-0.0846963	-0.12811	-0.1145	-0.10571	-0.140133	-0.053461	-0.00895176	-0.418026	4.01036	-0.125616	-0.203465	-0.151098	-0.10453	-0.230677	-0.420925	-0.409487	-0.377997	-0.122781	-0.530053	-0.206705	-0.121905	-0.130337	-0.166211	natural
NE75_2_GTTCTGCTTCGACGGCAATCGGGT	Somites	-0.173266	-0.252284	4.11622	4.24107	-0.129601	-0.0571207	-0.118835	-0.188512	-0.188432	-0.0341351	-0.0931606	-0.068871	10	-0.12797	-0.113477	-0.105578	-0.139749	-0.0534061	-0.00882807	-0.417137	-0.242395	-0.125903	-0.202011	-0.150354	-0.103538	-0.229848	-0.41975	-0.405442	-0.378473	-0.122564	-0.529769	-0.20617	-0.121469	-0.129319	-0.16516	natural
NE75_2_GTTCTGCTTCGACGGCATACCCAG	Nascent mesoderm	-0.139194	-0.192523	-0.16643	-0.22111	-0.129168	-0.0549902	-0.123945	-0.168929	-0.140868	-0.0350778	-0.0711469	-0.0716484	-0.079602	-0.125853	-0.0980023	-0.103589	-0.133946	-0.0525761	-0.00695725	-0.403693	-0.23589	-0.130238	-0.180029	-0.139099	-0.0885427	-0.217308	-0.401986	-0.34426	-0.385664	-0.11928	-0.525479	-0.198076	-0.114868	-0.113914	-0.149264	natural
NE75_2_GTTCTGCTTCGACGGCTTGGATCG	Nascent mesoderm	-0.186688	-0.275826	-0.201836	-0.228207	-0.129771	-0.05796	-0.116822	-0.196226	-0.20717	-0.0337637	-0.101833	-0.0677769	-0.0862627	-0.128805	-0.119573	-0.106362	-0.142035	-0.0537331	-0.00956505	-0.422433	-0.244957	-0.124195	-0.210671	-0.154787	-0.109446	-0.234787	2.10798	-0.429544	2.35892	-0.123858	-0.531459	-0.209359	-0.124069	-0.135387	-0.171423	natural
NE75_2_GTTGTCCGTCGACGGCTCGACACC	CLE/NMP	4.50963	-0.316984	-0.219328	-0.231714	6.9722	-0.0594273	-0.113303	4.51751	-0.239928	-0.0331145	-0.116994	-0.0658641	-0.0895536	-0.130263	-0.13023	-0.107732	-0.146031	-0.0543047	-0.0108535	-0.431692	3.58877	-0.12121	-0.225811	-0.162538	-0.119773	-0.243423	-0.438983	-0.47168	-0.370687	-0.126119	-0.534414	-0.214933	-0.128615	-0.145997	-0.182371	natural
NE75_2_TAAACCGATCGACGGCGTGGAGCT	Posterior lateral plate mesoderm	-0.189128	3.17584	3.89534	-0.228572	-0.129802	-0.0581126	-0.116456	-0.197628	-0.210577	-0.0336962	-0.103409	-0.067578	-0.086605	-0.128956	-0.120681	-0.106505	-0.14245	-0.0537925	-0.00969905	-0.423396	-0.245423	-0.123885	-0.212246	-0.155594	-0.11052	-0.235685	-0.428021	-0.433926	-0.375124	-0.124093	1.98148	-0.209938	-0.124542	-0.136491	-0.172561	natural
NE75_2_TAATCCATTCGACGGCGGGAACGA	Somites	-0.138255	-0.190877	-0.16573	-0.22097	-0.129156	-0.0549315	-0.124086	-0.16839	-0.139558	-0.0351038	-0.0705405	-0.0717249	-0.0794703	-0.125795	-0.097576	10	-0.133787	-0.0525533	-0.00690572	-0.403323	-0.235711	-0.130357	-0.179423	-0.138789	-0.0881296	-0.216963	-0.401496	-0.342574	-0.385862	-0.119189	-0.52536	-0.197853	-0.114686	-0.113489	-0.148826	natural
NE75_2_TAATGTGGTCGACGGCACGAAACG	Nascent mesoderm	-0.141259	-0.196145	-0.167969	-0.221419	-0.129194	-0.0551193	-0.123635	-0.170116	-0.143751	-0.0350207	-0.0724811	-0.0714801	-0.0798916	-0.125982	-0.0989401	-0.10371	-0.134298	-0.0526264	-0.00707064	-0.404508	-0.236284	-0.129975	-0.181361	-0.139782	-0.0894515	-0.218068	-0.403062	-0.347968	-0.385228	-0.119479	-0.525739	-0.198567	-0.115268	-0.114847	-0.150227	natural
NE75_2_TACCCTGCTCGACGGCCGTATCGG	Posterior lateral plate mesoderm	-0.167165	-0.241583	-0.187282	-0.22529	-0.129523	-0.0567392	-0.11975	-0.185005	-0.179915	-0.0343039	-0.0892187	-0.0693683	-0.0835247	-0.127591	-0.110706	-0.105222	-0.13871	-0.0532575	-0.00849307	-0.41473	4.1311	-0.126679	-0.198075	-0.148339	-0.100853	-0.227602	-0.416569	-0.394486	2.53162	-0.121976	-0.529001	-0.204721	-0.120287	-0.12656	-0.162314	natural
NE75_2_TACCGCTCTCGACGGCGAGAATTG	Somites	-0.170731	-0.247839	5.43401	-0.225823	-0.129569	-0.0569623	-0.119215	-0.187055	-0.184895	-0.0342052	-0.0915232	-0.0690776	-0.0840249	-0.127813	-0.112326	-0.10543	-0.139317	-0.0533444	-0.00868892	-0.416137	-0.241911	-0.126225	-0.200376	-0.149517	-0.102423	-0.228915	-0.418429	-0.400891	-0.379007	-0.12232	-0.52945	-0.205568	-0.120978	-0.128173	-0.163978	natural
NE75_2_TACCTAAGTCGACGGCACACTAAG	Nascent mesoderm	-0.143511	-0.200096	-0.169649	-0.221756	-0.129223	-0.0552602	-0.123298	-0.171411	-0.146895	-0.0349584	-0.0739365	-0.0712964	-0.0802075	-0.126122	-0.0999632	-0.103841	-0.134682	-0.0526813	-0.00719433	-0.405397	-0.236714	-0.129688	-0.182814	-0.140526	-0.0904429	-0.218897	-0.404237	-0.352013	-0.384753	-0.119696	-0.526022	-0.199102	-0.115705	-0.115866	-0.151278	natural
NE75_2_TACCTAAGTCGACGGCTAGTCGCA	Nascent mesoderm	-0.23559	2.68449	5.90577	-0.235515	-0.130392	-0.0610179	-0.109488	-0.224331	-0.275437	-0.0324107	-0.133428	-0.0637907	-0.0931209	-0.131843	-0.141783	-0.109218	-0.150363	-0.0549243	-0.0122502	-0.441728	-0.254294	-0.117974	-0.242222	-0.17094	-0.130968	-0.252785	-0.452245	-0.517356	-0.365318	-0.128571	-0.537617	-0.220975	-0.133543	-0.157498	-0.194238	natural
NE75_2_TACGCGAGTCGACGGCGCACCTCT	Nascent mesoderm	-0.269193	-0.420537	3.07771	-0.240536	-0.130819	-0.063119	-0.104448	-0.243644	-0.322346	-0.0314809	-0.155138	-0.0610516	9.21067	-0.133931	-0.157044	-0.11118	5.50384	-0.0557428	-0.0140952	-0.454987	-0.260709	-0.113699	-0.263902	-0.18204	-0.145757	-0.265151	-0.469765	1.43057	-0.358225	-0.13181	-0.541849	-0.228958	-0.140052	-0.172691	-0.209916	natural
NE75_2_TACGCGAGTCGACGGCTTGATCTA	CLE/NMP	-0.265438	-0.413952	3.10838	-0.239975	6.06898	-0.0628843	-0.105011	-0.241486	-0.317105	-0.0315848	-0.152713	-0.0613577	-0.0973069	-0.133698	-0.155339	-0.11096	-0.155446	-0.0556514	-0.013889	-0.453506	-0.259992	-0.114177	-0.26148	-0.1808	-0.144105	-0.263769	-0.467807	-0.570954	-0.359018	-0.131448	-0.541376	-0.228066	-0.139325	-0.170993	-0.208164	natural
NE75_2_TACGCGAGTCGACGGCTTGGACTT	Primitive streak	5.73907	-0.353697	-0.234932	-0.234841	-0.130335	-0.0607362	-0.110163	-0.221742	-0.269148	-0.0325353	-0.130517	-0.064158	-0.0924891	-0.131563	-0.139736	-0.108955	-0.149595	-0.0548145	-0.0120028	-0.439951	-0.253433	-0.118547	-0.239315	-0.169452	-0.128985	-0.251126	-0.449896	-0.509266	-0.366269	-0.128137	-0.53705	-0.219905	-0.13267	-0.155461	-0.192136	natural
NE75_2_TAGATCAATCGACGGCCTCCGCAT	Nascent mesoderm	-0.197013	-0.293936	3.79514	-0.22975	-0.129902	-0.0586056	-0.115273	-0.20216	-0.221583	-0.0334781	-0.108503	-0.0669353	-0.0877107	-0.129446	-0.124262	8.57916	6.64034	-0.0539846	-0.010132	-0.426507	-0.246929	-0.122882	-0.217333	-0.158198	-0.11399	2.79764	-0.432131	1.95908	-0.37346	-0.124853	-0.53276	-0.211811	-0.126069	-0.140056	-0.17624	natural
NE75_2_TAGATCAATCGACGGCCTCGCGTA	Nascent mesoderm	-0.178897	-0.262162	-0.196028	-0.227043	-0.129672	-0.0574729	-0.11799	-0.191748	-0.196294	-0.0339793	-0.0967992	-0.068412	-0.0851702	-0.12832	-0.116034	-0.105907	-0.140708	-0.0535433	-0.00913729	-0.419359	-0.24347	-0.125187	-0.205645	-0.152214	-0.106017	2.97561	-0.422686	-0.415554	-0.377284	-0.123107	-0.530478	-0.207508	-0.12256	-0.131865	-0.167788	natural
NE75_2_TAGCCACATCGACGGCACCTTGCC	Nascent mesoderm	-0.209684	-0.316161	3.64533	-0.231644	-0.130063	-0.059398	-0.113373	-0.209442	-0.239273	-0.0331275	-0.11669	-0.0659024	-0.0894878	-0.130234	-0.130017	-0.107705	-0.145951	-0.0542932	-0.0108277	-0.431507	-0.249348	-0.12127	-0.225508	-0.162383	-0.119566	-0.24325	1.93327	-0.470837	-0.370786	-0.126074	-0.534355	-0.214821	-0.128524	-0.145785	-0.182152	natural
NE75_2_TAGCGGATTCGACGGCCGGGCTTT	Nascent mesoderm	-0.160125	-0.229236	-0.182034	-0.224238	-0.129434	-0.0562991	-0.120806	-0.180959	-0.170088	-0.0344987	-0.0846704	-0.0699422	-0.0825374	-0.127154	-0.107509	-0.104811	-0.137511	-0.053086	-0.00810654	-0.411952	-0.239886	-0.127575	-0.193533	-0.146013	-0.0977548	-0.225011	-0.412899	-0.381845	-0.381246	-0.121297	-0.528114	-0.203049	-0.118923	-0.123377	-0.159029	natural
NE75_2_TAGCGGATTCGACGGCGAACGATT	Nascent mesoderm	-0.171576	-0.249321	4.14146	-0.225949	-0.129579	-0.0570151	-0.119088	-0.187541	-0.186074	-0.0341819	-0.092069	-0.0690087	10	-0.127865	-0.112709	-0.10548	-0.139461	-0.0533649	-0.0087353	2.11333	-0.242072	-0.126118	-0.200921	-0.149796	-0.102795	-0.229226	-0.418869	-0.402408	-0.378829	-0.122401	-0.529556	-0.205769	-0.121142	-0.128555	-0.164372	natural
NE75_2_TAGCGGATTCGACGGCGTTGTCAT	Somites	-0.146703	-0.205694	5.86333	-0.222232	-0.129263	-0.0554598	8.58828	-0.173245	-0.151351	-0.0348701	-0.0759984	-0.0710363	-0.0806551	-0.12632	-0.101413	-0.104027	-0.135225	-0.052759	-0.00736956	-0.406656	-0.237323	-0.129282	-0.184873	-0.14158	-0.0918475	-0.220072	-0.405901	-0.357743	-0.384079	-0.120003	-0.526424	-0.19986	-0.116323	-0.117309	-0.152767	natural
NE75_2_TAGGCTTTTCGACGGCCGTCAGCA	Somites	-0.146609	-0.205529	-0.171958	-0.222218	-0.129262	-0.0554539	-0.122833	-0.173191	-0.15122	-0.0348727	-0.0759378	-0.0710439	-0.0806419	-0.126314	-0.10137	-0.104022	10	-0.0527568	-0.0073644	2.35878	4.47223	-0.129294	-0.184813	-0.141549	-0.0918062	-0.220037	-0.405852	-0.357575	-0.384099	-0.119994	-0.526412	-0.199838	-0.116305	-0.117266	-0.152723	natural
NE75_2_TAGGTACGTCGACGGCCTGCGTTG	Somites	-0.250327	-0.387446	-0.249276	3.37833	-0.13058	-0.0619393	-0.107278	-0.232801	-0.296009	-0.0320029	-0.142949	-0.0625895	-0.0951876	-0.132759	-0.148475	-0.110078	-0.152872	-0.0552833	-0.0130593	-0.447543	-0.257107	-0.116099	-0.25173	-0.175808	-0.137454	-0.258208	-0.459928	-0.543818	-0.362207	-0.129992	1.09483	-0.224476	-0.136397	-0.164161	-0.201114	natural
NE75_2_TAGGTACGTCGACGGCTCGGTACG	Nascent mesoderm	-0.146984	-0.206188	-0.172238	-0.222275	-0.129267	-0.0554774	-0.122777	-0.173407	-0.151744	-0.0348623	-0.0761803	-0.0710133	-0.0806946	-0.126337	-0.10154	-0.104044	-0.135273	-0.0527659	-0.00738502	-0.406767	4.46533	-0.129247	-0.185055	-0.141673	-0.0919714	-0.220175	-0.406047	-0.358249	-0.38402	-0.120031	-0.52646	-0.199927	-0.116377	-0.117436	-0.152899	natural
NE75_2_TAGTAGCCTCGACGGCCGGAATTT	Nascent mesoderm	-0.231554	-0.35452	-0.235282	-0.234911	-0.130341	-0.0607655	-0.110093	-0.222012	-0.269803	-0.0325223	-0.13082	-0.0641197	-0.0925549	-0.131593	-0.139949	-0.108982	-0.149675	-0.054826	-0.0120285	-0.440136	-0.253523	-0.118488	-0.239618	-0.169607	-0.129192	-0.251299	1.7899	-0.510109	-0.36617	-0.128182	-0.537109	-0.220017	-0.132761	-0.155673	-0.192355	natural
NE75_2_TAGTAGCCTCGACGGCTTGATTCT	CLE/NMP	-0.167446	-0.242077	-0.187491	-0.225332	-0.129527	-0.0567568	-0.119708	-0.185167	-0.180308	-0.0342961	-0.0894007	-0.0693454	-0.0835642	-0.127609	-0.110834	-0.105239	-0.138758	-0.0532643	-0.00850853	-0.414841	-0.241284	-0.126643	-0.198257	-0.148432	-0.100977	-0.227706	-0.416716	-0.394992	-0.379701	-0.122003	-0.529036	-0.204788	-0.120341	-0.126688	-0.162445	natural
NE75_2_TAGTCTCTTCGACGGCAAGTAATC	CLE/NMP	-0.149237	-0.210139	-0.173917	5.98597	8.49797	10	-0.122439	7.15898	-0.154888	-0.0347999	-0.0776358	-0.0708297	-0.0810105	-0.126477	-0.102564	10	-0.135657	-0.0528208	-0.00750871	-0.407656	-0.237807	-0.12896	-0.186508	-0.142417	-0.0929628	-0.221004	-0.407222	-0.362294	-0.383544	-0.120248	-0.526743	-0.200462	-0.116814	-0.118455	-0.15395	natural
NE75_2_TAGTCTCTTCGACGGCAATTCCCA	Nascent mesoderm	-0.251735	-0.389916	-0.250326	-0.237927	-0.130598	-0.0620274	-0.107066	-0.23361	-0.297975	-0.031964	-0.143859	-0.0624747	-0.095385	-0.132846	-0.149115	-0.11016	-0.153112	-0.0553176	-0.0131366	1.58163	-0.257376	-0.11592	-0.252638	-0.176273	-0.138073	-0.258726	-0.460662	1.54286	-0.36191	-0.130127	-0.539651	-0.22481	-0.13667	-0.164797	-0.201771	natural
NE75_2_TATCTGTCTCGACGGCTGTAAAGG	Nascent mesoderm	-0.190161	4.22793	3.88189	4.00861	-0.129815	-0.0581772	-0.116301	-0.198222	-0.212018	-0.0336676	-0.104076	-0.0674938	-0.0867498	-0.12902	-0.12115	-0.106565	6.77982	-0.0538177	-0.00975574	-0.423803	-0.24562	-0.123754	-0.212912	-0.155935	-0.110974	-0.236065	-0.428559	-0.43578	-0.374906	-0.124192	-0.531897	-0.210184	-0.124742	-0.136958	-0.173043	natural
NE75_2_TCAAGGCGTCGACGGCTCACGTTT	Notochord	-0.150363	-0.212114	-0.174757	-0.222779	-0.12931	-0.0556887	-0.12227	-0.175349	-0.156461	-0.0347688	-0.0783635	-0.0707379	-0.0811684	-0.126547	-0.103075	-0.104241	-0.135849	-0.0528482	-0.00757055	-0.4081	-0.238022	-0.128817	-0.187235	-0.142789	-0.0934586	-0.221419	-0.407809	-0.364316	-0.383307	-0.120356	-0.526885	-0.20073	-0.117032	-0.118964	-0.154475	natural
NE75_2_TCATAGCTTCGACGGCATATAGGA	Nascent mesoderm	-0.131966	-0.179847	-0.161042	-0.22003	-0.129076	-0.0545383	-0.125029	-0.164776	-0.130779	-0.0352778	-0.0664773	-0.0722375	-0.0785884	-0.125404	-0.0947198	-0.103167	8.38432	-0.0524001	-0.00656042	-0.400841	-0.23451	-0.131157	-0.175366	-0.136712	-0.0853618	3.59714	-0.398217	-0.331281	-0.38719	-0.118583	-0.524569	-0.19636	-0.113468	-0.110646	-0.145892	natural
NE75_2_TCATAGCTTCGACGGCGTTGTCAT	Notochord	6.92983	-0.228907	-0.181894	-0.22421	-0.129432	-0.0562873	-0.120834	-0.180851	4.92376	-0.0345039	10	-0.0699575	-0.0825111	-0.127142	-0.107423	-0.1048	-0.137479	-0.0530814	-0.00809624	-0.411878	-0.23985	-0.127599	-0.193412	-0.145951	-0.0976722	-0.224942	-0.412801	-0.381508	2.60385	-0.121279	-0.528091	-0.203004	-0.118887	-0.123293	-0.158942	natural
NE75_2_TCCAGAAGTCGACGGCCGAGATGT	Posterior lateral plate mesoderm	-0.264781	-0.412799	3.11381	4.50425	-0.130763	-0.0628432	-0.10511	-0.241108	-0.316188	-0.031603	-0.152288	-0.0614112	-0.0972148	-0.133657	-0.15504	-0.110922	-0.155334	-0.0556354	-0.013853	1.517	3.09551	-0.11426	-0.261056	-0.180583	-0.143815	2.29444	-0.467465	-0.569774	1.87507	-0.131385	1.03991	-0.22791	-0.139198	-0.170696	-0.207858	natural
NE75_2_TCCAGAAGTCGACGGCCTTGGTGT	CLE/NMP	-0.23024	-0.352215	-0.234302	-0.234715	-0.130325	-0.0606833	-0.11029	-0.221257	-0.267968	-0.0325587	-0.129971	-0.0642268	-0.0923706	-0.131511	-0.139353	-0.108905	-0.149452	-0.054794	-0.0119564	-0.439617	-0.253272	-0.118655	-0.23877	-0.169173	-0.128613	-0.250816	-0.449455	-0.507749	-0.366447	-0.128055	-0.536944	-0.219704	-0.132506	-0.155079	-0.191742	natural
NE75_2_TCCCTGGATCGACGGCCTACTTGT	Nascent mesoderm	-0.18772	-0.277637	5.17866	-0.228362	-0.129784	-0.0580246	-0.116667	-0.196819	-0.208611	-0.0337352	-0.1025	-0.0676928	-0.0864075	-0.128869	-0.120042	-0.106422	-0.142211	-0.0537582	-0.00962174	1.98107	-0.245154	-0.124064	-0.211337	-0.155128	-0.1099	-0.235167	-0.427286	-0.431398	-0.375422	-0.123957	-0.531589	-0.209604	-0.124269	-0.135854	-0.171904	natural
NE75_2_TCCGACACTCGACGGCTACGTGCT	Somites	-0.151114	-0.213431	-0.175316	-0.222892	-0.129319	-0.0557356	-0.122157	-0.175781	-0.157509	-0.034748	-0.0788487	-0.0706767	-0.0812738	-0.126594	-0.103416	-0.104285	-0.135977	-0.0528665	-0.00761178	-0.408396	-0.238166	-0.128721	-0.18772	-0.143037	-0.093789	-0.221695	-0.408201	-0.365665	-0.383148	-0.120429	-0.52698	-0.200908	-0.117178	-0.119303	-0.154825	natural
NE75_2_TCCGCTGTTCGACGGCCGTATCGG	Somites	-0.141634	-0.196804	-0.168249	-0.221475	-0.129199	10	-0.123579	-0.170332	-0.144275	-0.0350103	-0.0727236	-0.0714494	-0.0799442	-0.126005	-0.0991106	-0.103731	-0.134362	-0.0526356	-0.00709125	2.41545	-0.236356	-0.129927	-0.181603	-0.139906	-0.0896167	-0.218206	-0.403258	-0.348642	-0.385149	-0.119515	-0.525786	-0.198656	-0.115341	-0.115017	-0.150402	natural
NE75_2_TCCTATATTCGACGGCAAGATTGT	Posterior lateral plate mesoderm	-0.18528	-0.273357	-0.200786	-0.227997	-0.129753	-0.057872	-0.117033	-0.195417	-0.205204	-0.0338027	-0.100923	-0.0678917	-0.0860653	-0.128717	-0.118933	-0.10628	-0.141795	-0.0536988	-0.00948775	2.73985	-0.244689	-0.124375	-0.209763	-0.154322	-0.108826	-0.234269	2.11965	-0.427015	-0.375937	-0.123722	2.00613	-0.209024	-0.123796	-0.134751	-0.170766	natural
NE75_2_TCCTATATTCGACGGCCAAGTCAT	Somites	-0.136941	-0.188572	6.8571	4.88376	-0.129139	-0.0548494	-0.124283	-0.167635	-0.137723	-0.0351402	-0.0696915	-0.071832	-0.0792861	-0.125713	-0.0969792	10	8.20559	-0.0525212	-0.00683357	-0.402804	-0.23546	-0.130524	-0.178575	-0.138355	-0.0875512	-0.216479	-0.400811	2.6187	-0.38614	-0.119063	-0.525195	-0.197541	-0.114432	-0.112895	-0.148213	natural
NE75_2_TCCTATATTCGACGGCGTAATCCC	Nascent mesoderm	-0.146233	-0.20487	-0.171678	-0.222162	-0.129257	-0.0554304	-0.122889	-0.172975	-0.150695	-0.034883	-0.0756952	-0.0710745	-0.0805892	-0.126291	-0.101199	-0.104	-0.135145	-0.0527476	-0.00734379	-0.406471	-0.237234	-0.129342	-0.184571	-0.141425	-0.0916409	-0.219899	-0.405656	-0.3569	-0.384178	-0.119958	-0.526365	3.8201	-0.116232	-0.117097	-0.152548	natural
NE75_2_TCGACTGCTCGACGGCCACAAGGC	Nascent mesoderm	-0.157778	-0.22512	-0.180284	-0.223887	-0.129404	-0.0561523	-0.121158	-0.179611	-0.166812	-0.0345636	-0.0831544	-0.0701335	-0.0822084	-0.127008	-0.106443	-0.104674	-0.137111	-0.0530288	-0.0079777	-0.411026	-0.239438	-0.127873	-0.192019	-0.145238	-0.096722	-0.224148	2.37668	2.35287	2.62644	-0.121071	-0.527819	-0.202491	-0.118469	-0.122316	-0.157935	natural
NE75_2_TCGAGTTTTCGACGGCAGAGGTGG	CLE/NMP	-0.155807	-0.221663	-0.178815	-0.223593	-0.129379	-0.0560291	-0.121453	-0.178478	-0.164061	-0.0346182	-0.0818808	-0.0702941	-0.0819319	-0.126886	-0.105548	-0.104559	-0.136776	-0.0529808	-0.00786947	-0.410248	-0.239062	-0.128124	-0.190747	-0.144587	-0.0958545	-0.223422	-0.410648	-0.374092	-0.382157	-0.120881	-0.527571	-0.202023	-0.118087	-0.121425	-0.157015	natural
NE75_2_TCGAGTTTTCGACGGCAGGTTGTG	Somites	-0.173735	-0.253107	-0.19218	4.23416	-0.129607	-0.0571501	-0.118765	-0.188781	-0.189088	-0.0341221	-0.0934638	-0.0688328	-0.0844462	-0.128	-0.11369	10	-0.139829	-0.0534175	-0.00885384	-0.417322	-0.242484	-0.125843	-0.202314	-0.150509	-0.103745	-0.23002	-0.419995	-0.406284	-0.378373	-0.122609	-0.529828	-0.206282	-0.12156	-0.129531	-0.165379	natural
NE75_2_TCGAGTTTTCGACGGCGTTGTCAT	Primitive streak	-0.163973	-0.235986	-0.184902	-0.224813	8.0499	-0.0565397	-0.120229	-0.183171	-0.17546	-0.0343922	-0.0871568	-0.0696285	-0.0830772	-0.127393	-0.109256	10	-0.138166	-0.0531797	-0.00831785	-0.41347	-0.240621	-0.127085	-0.196016	-0.147285	-0.0994485	-0.226428	-0.414905	-0.388756	-0.380434	-0.121668	-0.528599	-0.203963	-0.119669	-0.125117	-0.160825	natural
NE75_2_TCGGTCATTCGACGGCTGATGCCC	Posterior lateral plate mesoderm	-0.129714	-0.175895	-0.159363	-0.219694	-0.129048	-0.0543974	-0.125367	-0.163481	-0.127634	-0.0353401	-0.0650219	-0.0724211	-0.0782725	-0.125264	-0.0936967	-0.103035	-0.132332	-0.0523452	-0.00643673	-0.399952	-0.23408	-0.131444	-0.173912	-0.135968	-0.0843704	-0.213819	-0.397043	-0.327236	-0.387665	-0.118366	-0.524285	-0.195824	-0.113032	-0.109627	-0.144841	natural
NE75_2_TCGTGGGTTCGACGGCCGACTCCT	Posterior lateral plate mesoderm	-0.304673	-0.482768	2.81284	2.97146	-0.13127	-0.0653376	-0.0991267	-0.264035	-0.371876	-0.0304993	-0.178062	-0.0581595	-0.102809	-0.136136	-0.173158	-0.113251	-0.162127	-0.0566071	-0.0160433	1.34287	-0.267483	-0.109185	-0.286793	-0.193759	-0.161372	-0.278209	1.41621	-0.641406	-0.350736	-0.13523	1.80168	-0.237386	-0.146926	-0.188732	-0.226469	natural
NE75_2_TCGTTCCCTCGACGGCCAAGAGGG	Nascent mesoderm	-0.357423	-0.57529	2.48445	-0.25372	-0.13194	-0.0686361	-0.0912152	-0.294353	-0.445516	-0.0290397	-0.212144	-0.0538596	7.72867	-0.139414	-0.197115	-0.116331	-0.171111	-0.0578921	-0.0189397	-0.489801	-0.277554	-0.102474	-0.320827	-0.211183	-0.184588	-0.297622	-0.515766	-0.736129	-0.339602	-0.140314	-0.55296	-0.249917	-0.157145	-0.212583	-0.251081	natural
NE75_2_TCGTTCCCTCGACGGCCGAACGTA	Nascent mesoderm	-0.15684	-0.223474	-0.179585	-0.223747	-0.129392	-0.0560936	-0.121299	-0.179071	-0.165502	-0.0345896	-0.0825479	-0.07021	-0.0820767	-0.12695	-0.106017	-0.104619	-0.136952	-0.053006	-0.00792616	2.25108	-0.239259	-0.127993	-0.191414	-0.144928	-0.096309	-0.223802	-0.411186	-0.375946	-0.38194	-0.120981	-0.527701	-0.202268	-0.118287	-0.121892	-0.157497	natural
NE75_2_TCGTTCCCTCGACGGCTTTGGGAG	CLE/NMP	5.28462	-0.234833	-0.184413	-0.224715	-0.129474	-0.0564986	-0.120327	-0.182793	-0.174543	-0.0344104	-0.0867323	-0.069682	-0.082985	-0.127352	-0.108958	9.55738	-0.138055	-0.0531637	-0.00828177	-0.413211	-0.240495	-0.127169	-0.195592	-0.147067	-0.0991593	-0.226186	-0.414563	-0.387576	-0.380573	-0.121605	-0.528516	-0.203807	-0.119541	-0.12482	-0.160518	natural
NE75_2_TCTGATTTTCGACGGCCAATACTT	Nascent mesoderm	-0.211937	-0.320112	4.86408	-0.23198	-0.130092	-0.0595388	-0.113035	-0.210737	-0.242417	-0.0330651	-0.118146	-0.0657188	-0.0898037	-0.130373	-0.13104	-0.107836	-0.146335	-0.0543481	-0.0109514	-0.432396	-0.249778	-0.120983	-0.226961	-0.163127	-0.120558	-0.24408	-0.439912	1.8337	2.17305	-0.126291	-0.534639	-0.215356	-0.12896	-0.146803	-0.183203	natural
NE75_2_TCTGATTTTCGACGGCTTAAGCGT	Nascent mesoderm	-0.271915	2.37485	-0.265369	-0.240942	-0.130854	-0.0632893	-0.10404	-0.245208	-0.326146	-0.0314056	-0.156897	-0.0608297	-0.0982152	-0.1341	-0.15828	-0.111339	-0.156549	-0.0558091	-0.0142447	-0.456061	-0.261229	-0.113353	-0.265658	-0.182939	-0.146955	-0.266153	-0.471184	-0.582583	-0.357651	-0.132072	-0.542192	-0.229604	-0.14058	-0.173922	-0.211186	natural
NE75_2_TCTTTGACTCGACGGCCGGAATTT	Nascent mesoderm	-0.134407	-0.184127	-0.162862	-0.220395	-0.129107	-0.0546909	-0.124663	-0.166178	-0.134185	-0.0352103	-0.0680541	-0.0720386	-0.0789306	-0.125556	-0.0958282	-0.103309	-0.133131	-0.0524595	-0.00669441	-0.401804	-0.234976	-0.130847	-0.17694	-0.137518	-0.0864359	-0.215546	-0.39949	-0.335664	2.90804	-0.118818	-0.524876	-0.196939	-0.113941	-0.111749	-0.14703	natural
NE75_2_TGAATAGGTCGACGGCAGACACCA	Cardiac mesoderm	-0.154493	-0.219358	-0.177835	-0.223397	-0.129362	-0.0559469	-0.121651	-0.177723	-0.162226	-0.0346545	-0.0810318	-0.0704012	-0.0817476	-0.126804	-0.104951	-0.104482	-0.136552	-0.0529488	-0.00779732	-0.40973	-0.238811	-0.128291	-0.1899	-0.144153	-0.0952762	3.2624	2.4118	-0.371733	-0.382435	-0.120754	-0.527405	-0.201711	-0.117832	-0.120831	-0.156402	natural
NE75_2_TGAATAGGTCGACGGCCTTGGTGT	Posterior lateral plate mesoderm	-0.139381	-0.192852	-0.16657	-0.221138	-0.12917	-0.055002	-0.123917	-0.169037	-0.14113	-0.0350726	-0.0712682	-0.0716331	-0.0796283	-0.125865	-0.0980875	-0.1036	-0.133978	-0.0525807	-0.00696756	2.44216	4.61074	-0.130214	-0.18015	-0.139161	-0.0886253	-0.217377	-0.402083	-0.344597	-0.385624	-0.119298	1.75847	-0.198121	-0.114905	-0.113999	-0.149351	natural
NE75_2_TGAATCCTTCGACGGCGAAGTGCC	Posterior lateral plate mesoderm	-0.148298	-0.208492	-0.173217	-0.222471	-0.129284	-0.0555595	-0.12258	5.58865	-0.153578	-0.0348259	-0.0770293	-0.0709062	-0.0808788	-0.126419	-0.102137	-0.104121	-0.135497	-0.0527979	-0.00745717	2.34021	-0.237628	-0.129079	-0.185903	-0.142107	-0.0925497	-0.220659	-0.406733	-0.360608	-0.383742	-0.120157	-0.526625	-0.200239	-0.116632	-0.11803	-0.153512	natural
NE75_2_TGAATCCTTCGACGGCTTCCAGAC	Posterior lateral plate mesoderm	-0.135439	-0.185938	-0.163631	-0.220549	-0.12912	-0.0547555	-0.124508	-0.166772	-0.135627	-0.0351817	-0.0687211	-0.0719544	-0.0790754	-0.12562	-0.0962971	-0.10337	-0.133307	-0.0524847	-0.00675111	2.49058	-0.235173	-0.130715	-0.177606	-0.137859	-0.0868903	-0.215926	-0.400028	-0.337518	-0.386457	-0.118918	-0.525006	-0.197185	-0.114141	-0.112216	-0.147512	natural
NE75_2_TGACGTCGTCGACGGCCCTCGTCT	Primitive streak	5.74341	-0.198285	-0.168879	-0.221601	-0.12921	-0.0551956	-0.123452	-0.170818	-0.145454	-0.0349869	-0.0732694	-0.0713806	-0.0800627	-0.126057	-0.0994943	-0.103781	-0.134506	-0.0526561	-0.00713764	-0.404989	-0.236517	-0.12982	-0.182148	-0.140185	-0.0899885	-0.218517	-0.403698	-0.350159	-0.384971	-0.119596	-0.525892	-0.198857	-0.115505	-0.115399	-0.150797	natural
NE75_2_TGACGTCGTCGACGGCTAGCCTCG	Nascent mesoderm	-0.15928	-0.227754	4.3369	-0.224112	-0.129423	-0.0562462	-0.120933	-0.180474	-0.168909	-0.0345221	-0.0841247	-0.070011	-0.082419	-0.127101	-0.107125	-0.104762	-0.137367	-0.0530654	-0.00806016	-0.411619	-0.239725	-0.127682	-0.192988	-0.145734	-0.097383	-0.2247	-0.412458	2.33557	-0.381424	-0.121216	-0.528008	-0.202848	-0.118759	-0.122995	-0.158635	natural
NE75_2_TGAGAGCGTCGACGGCCGTGGATA	Cardiac mesoderm	-0.148017	-0.207998	-0.173007	-0.222429	-0.12928	-0.0555419	-0.122622	-0.174	-0.153185	-0.0348337	-0.0768474	-0.0709292	-0.0808394	-0.126401	-0.102009	-0.104104	-0.135449	-0.052791	-0.00744171	-0.407174	-0.237574	-0.129115	-0.185721	-0.142014	-0.0924258	-0.220555	-0.406586	-0.360103	4.11609	8.68257	-0.52659	-0.200172	-0.116577	-0.117903	-0.15338	natural
NE75_2_TGAGAGCGTCGACGGCGGCCTAAG	Posterior lateral plate mesoderm	-0.140977	-0.195651	-0.16776	-0.221377	-0.129191	-0.0551017	-0.123678	-0.169954	-0.143358	-0.0350285	-0.0722991	-0.071503	-0.0798521	-0.125964	-0.0988122	-0.103693	-0.13425	-0.0526196	-0.00705518	3.18638	-0.23623	-0.130011	-0.181179	-0.139689	-0.0893276	-0.217964	-0.402915	-0.347462	-0.385288	-0.119452	2.35604	-0.1985	-0.115214	-0.11472	-0.150096	natural
NE75_2_TGAGAGCGTCGACGGCGTTCTGTT	Posterior lateral plate mesoderm	-0.260088	-0.404568	4.35795	-0.239175	-0.130704	-0.0625497	-0.105813	-0.238411	-0.309636	-0.0317328	-0.149256	-0.0617938	-0.0965566	-0.133366	-0.152909	-0.110648	-0.154535	-0.0555211	-0.0135953	-0.451395	-0.258971	-0.114857	-0.258028	-0.179032	-0.14175	-0.2618	-0.465018	-0.561347	-0.360147	-0.130932	1.62195	-0.226795	-0.138288	-0.168574	-0.205668	natural
NE75_2_TGAGAGCGTCGACGGCGTTTACGT	Somites	-0.155432	-0.221004	-0.178535	4.52707	-0.129374	-0.0560056	-0.12151	-0.178262	-0.163536	-0.0346285	-0.0816383	-0.0703247	-0.0818793	-0.126862	-0.105377	-0.104537	-0.136712	-0.0529717	-0.00784886	-0.4101	-0.23899	-0.128172	-0.190505	-0.144463	-0.0956893	-0.223284	-0.410452	-0.373418	-0.382237	-0.120845	-0.527523	-0.201934	-0.118014	-0.121256	-0.15684	natural
NE75_2_TGCCGGTATCGACGGCAGTGATGC	CLE/NMP	-0.171107	-0.248498	-0.19022	4.27324	-0.129573	-0.0569858	-0.119159	5.12717	-0.185419	-0.0341948	-0.0917658	-0.069047	-0.0840776	-0.127836	-0.112496	-0.105452	-0.139381	-0.0533535	-0.00870953	-0.416285	-0.241983	-0.126178	-0.200619	-0.149641	-0.102588	-0.229053	-0.418624	-0.401565	-0.378928	-0.122356	-0.529497	-0.205657	-0.121051	-0.128343	-0.164153	natural
NE75_2_TGCTTCATTCGACGGCGCAACCTG	CLE/NMP	-0.181526	-0.266772	-0.197987	-0.227436	-0.129706	-0.0576372	-0.117596	-0.193259	-0.199963	-0.0339066	-0.0984972	-0.0681977	-0.0855387	-0.128484	-0.117228	-0.106061	-0.141156	-0.0536073	-0.0092816	-0.420396	-0.243972	-0.124852	-0.20734	-0.153082	-0.107173	-0.232887	-0.424057	-0.420274	-0.376729	-0.12336	-0.530809	-0.208132	-0.123069	-0.133053	-0.169014	natural
NE75_2_TGCTTCATTCGACGGCGCCTCTTT	Nascent mesoderm	-0.186031	-0.274674	5.20262	-0.228109	-0.129763	-0.0579189	-0.116921	-0.195848	-0.206253	-0.0337819	-0.101408	-0.0678305	-0.0861706	-0.128764	-0.119274	-0.106324	-0.141923	-0.0537171	-0.00952898	-0.422174	-0.244832	-0.124279	-0.210247	-0.15457	-0.109156	-0.234545	-0.426406	-0.428364	-0.375778	-0.123794	-0.531377	-0.209203	-0.123942	-0.13509	-0.171116	natural
NE75_2_TGCTTCATTCGACGGCTCCGTCCA	Nascent mesoderm	-0.28102	3.3067	-0.272157	-0.242303	-0.13097	-0.0638586	-0.102674	-0.250441	-0.338856	-0.0311537	-0.16278	-0.0600876	-0.0994921	-0.134666	-0.162415	-0.11187	-0.158099	-0.0560309	-0.0147446	-0.459654	-0.262967	-0.112194	-0.271532	-0.185946	-0.150962	2.1997	-0.475931	1.35868	2.58807	-0.13295	-0.543338	-0.231767	-0.142343	-0.178038	-0.215434	natural
NE75_2_TGCTTGGGTCGACGGCACAGCGGA	Primitive streak	-0.181056	-0.265949	-0.197637	-0.227366	-0.1297	-0.0576079	-0.117667	-0.192989	-0.199308	-0.0339195	-0.098194	-0.068236	-0.0854729	-0.128455	-0.117015	-0.106033	-0.141076	-0.0535959	-0.00925583	2.0336	-0.243882	-0.124912	-0.207038	-0.152927	-0.106967	-0.232715	-0.423812	-0.419431	-0.376828	-0.123315	-0.53075	-0.208021	-0.122978	-0.132841	-0.168795	natural
NE75_2_TGCTTGGGTCGACGGCTGCGACAG	Cardiac mesoderm	-0.143981	-0.200919	-0.169999	-0.221826	-0.129229	-0.0552896	-0.123227	-0.171681	-0.147551	-0.0349454	-0.0742397	-0.0712582	-0.0802733	-0.126151	-0.100176	-0.103868	-0.134762	-0.0526927	-0.0072201	2.38834	-0.236804	-0.129629	-0.183117	-0.140681	-0.0906495	3.40827	-0.404481	2.52294	-0.384654	-0.119741	-0.526081	-0.199214	-0.115796	-0.116078	-0.151497	natural
NE75_2_TGCTTGGGTCGACGGCTTATAGCC	Somites	-0.139006	-0.192194	-0.16629	4.84016	-0.129166	-0.0549785	-0.123973	-0.168822	-0.140606	-0.035083	-0.0710256	-0.0716637	-0.0795756	-0.125842	-0.097917	10	-0.133915	-0.0525716	-0.00694695	-0.403619	-0.235854	-0.130262	-0.179908	-0.139037	-0.0884601	-0.217239	-0.401888	-0.343922	-0.385704	-0.119262	-0.525455	-0.198032	-0.114832	-0.113829	-0.149176	natural
NE75_2_TGGAAAGCTCGACGGCCCCTTCAG	Notochord	-0.201049	-0.301015	-0.212541	-0.230353	-0.129954	-0.058858	-0.114668	-0.20448	4.24574	10	-0.111111	-0.0666063	-0.0882767	-0.129697	-0.126095	-0.107201	-0.14448	-0.0540829	-0.0103536	-0.428099	-0.247699	-0.122368	-0.219937	-0.159531	-0.115766	-0.240072	-0.434236	-0.455331	-0.372608	-0.125242	-0.533268	-0.21277	-0.126851	-0.141881	-0.178123	natural
NE75_2_TGGAAAGCTCGACGGCCTACTTGT	Primitive streak	5.70924	-0.200755	-0.169929	-0.221812	-0.129228	-0.0552837	-0.123241	-0.171627	-0.14742	-0.034948	-0.0741791	-0.0712658	-0.0802602	-0.126145	-0.100134	-0.103863	-0.134746	-0.0526904	-0.00721494	-0.405545	-0.236786	-0.129641	-0.183057	-0.14065	-0.0906082	-0.219035	-0.404432	-0.352687	-0.384674	-0.119732	-0.52607	-0.199191	-0.115777	-0.116036	-0.151453	natural
NE75_2_TGGAAAGCTCGACGGCTTTGTGTC	CLE/NMP	-0.17289	-0.251626	-0.19155	-0.226146	-0.129596	-0.0570973	-0.118891	5.09501	-0.187908	-0.0341455	-0.092918	-0.0689016	-0.0843277	7.35705	-0.113306	-0.105556	-0.139685	-0.053397	-0.00880745	-0.416989	-0.242323	-0.125951	-0.201769	-0.15023	-0.103373	-0.229709	-0.419554	-0.404767	-0.378552	-0.122528	-0.529722	-0.206081	-0.121396	-0.129149	-0.164985	natural
NE75_2_TGGACGGATCGACGGCATGCATGG	Nascent mesoderm	-0.143699	-0.200425	4.61984	-0.221784	-0.129225	-0.055272	-0.123269	-0.171519	-0.147158	-0.0349532	-0.0740578	-0.0712811	-0.0802338	-0.126133	-0.100048	-0.103852	-0.134714	-0.0526859	-0.00720464	-0.405471	-0.23675	-0.129665	-0.182935	-0.140588	-0.0905255	-0.218966	-0.404335	-0.35235	2.78707	-0.119714	-0.526046	-0.199147	-0.115741	-0.115951	-0.151366	natural
NE75_2_TGGACGGATCGACGGCCAGTCCCT	Nascent mesoderm	-0.150551	-0.212444	4.4899	-0.222807	-0.129312	-0.0557004	-0.122242	-0.175457	-0.156723	-0.0347636	-0.0784848	-0.0707226	-0.0811948	-0.126559	-0.10316	-0.104252	-0.135881	-0.0528528	-0.00758086	-0.408174	-0.238058	-0.128793	-0.187356	-0.142851	-0.0935412	-0.221488	-0.407907	2.4393	-0.383267	-0.120374	-0.526909	-0.200774	-0.117068	-0.119049	-0.154563	natural
NE75_2_TGGGAATTTCGACGGCCTTCAGGT	Nascent mesoderm	-0.215504	-0.326368	-0.223317	3.71206	-0.130137	-0.0597619	-0.1125	-0.212787	-0.247396	-0.0329664	-0.12045	-0.065428	10	-0.130595	9.52935	-0.108045	6.29722	-0.054435	-0.0111473	-0.433803	-0.250459	-0.120529	-0.229263	-0.164306	-0.122128	-0.245392	-0.441772	-0.481287	-0.369557	-0.126635	-0.535088	-0.216204	-0.129651	-0.148416	-0.184867	natural
NE75_2_TGGTGTCTTCGACGGCGAAGGCTT	CLE/NMP	-0.219821	-0.333941	-0.226535	-0.233158	-0.130192	-0.0600319	-0.111853	-0.215269	-0.253424	-0.032847	8.34388	-0.0650761	-0.0909095	-0.130863	-0.134621	8.04877	-0.147677	-0.0545402	-0.0113843	-0.435507	-0.251283	-0.11998	-0.232048	-0.165732	-0.124028	-0.246981	-0.444023	-0.48904	-0.368646	-0.127051	-0.535632	-0.217229	-0.130488	-0.150368	-0.186881	natural
NE75_2_TGGTTAACTCGACGGCGGCATGCT	Nascent mesoderm	-0.196356	-0.292783	-0.209043	-0.229652	-0.129894	-0.0585646	-0.115372	-0.201782	-0.220666	-0.0334962	-0.108079	-0.0669889	10	-0.129405	-0.123964	-0.106927	-0.143681	-0.0539686	-0.0100959	-0.426248	-0.246803	-0.122966	-0.216909	-0.157981	-0.1137	-0.238345	-0.431789	-0.446904	-0.373599	-0.124789	-0.532677	-0.211655	-0.125942	-0.139759	-0.175933	natural
NE75_2_TGGTTAACTCGACGGCTCCAGTCC	Nascent mesoderm	-0.187439	-0.277143	-0.202395	4.04393	-0.129781	-0.058007	-0.116709	-0.196657	-0.208218	-0.033743	-0.102318	-0.0677157	-0.086368	-0.128851	-0.119914	-0.106406	-0.142163	-0.0537514	-0.00960628	-0.422729	-0.245101	-0.1241	-0.211156	-0.155035	-0.109776	-0.235064	-0.42714	-0.430892	-0.375481	-0.12393	-0.531554	-0.209537	-0.124215	-0.135727	-0.171773	natural
NE75_2_TGTTATCATCGACGGCATGCGGAT	Nascent mesoderm	-0.202832	4.07197	3.72472	-0.23062	-0.129976	-0.0589695	-0.114401	-0.205504	-0.229707	-0.033317	-0.112263	-0.0664609	-0.0885269	-0.129808	-0.126905	-0.107305	-0.144784	-0.0541263	-0.0104515	-0.428803	-0.24804	-0.122142	-0.221087	-0.16012	-0.116551	-0.240729	-0.435165	-0.458534	-0.372232	-0.125414	-0.533492	-0.213194	-0.127197	-0.142687	-0.178955	natural
NE75_1_AAACAAACTGCGAAGGCTGTTCTT	Posterior lateral plate mesoderm	-0.331517	-0.529852	3.78862	4.00005	-0.131611	-0.0670162	-0.0951006	3.33057	-0.409351	-0.0297565	-0.195406	-0.0559713	-0.106574	-0.137804	-0.18535	-0.114819	-0.166699	-0.057261	-0.0175173	1.24155	3.80336	-0.10577	-0.304113	-0.202626	-0.173187	-0.288088	-0.502259	-0.68961	-0.34507	-0.137817	1.71271	-0.243763	-0.152126	-0.20087	-0.238994	natural
NE75_1_AAACAAACTGCGAAGGTAAATAGG	Posterior lateral plate mesoderm	-0.277922	-0.435848	-0.269848	-0.24184	5.90214	-0.0636649	-0.103139	-0.248661	-0.334532	-0.0312394	-0.160778	-0.0603401	-0.0990577	-0.134474	-0.161008	-0.111689	-0.157572	-0.0559555	-0.0145745	-0.458432	-0.262375	-0.112588	-0.269534	-0.184923	-0.149599	4.09613	-0.474316	1.37721	-0.356383	-0.132651	0.993496	-0.231031	-0.141743	-0.176638	-0.213989	natural
NE75_1_AAACACTATGCGAAGGTTCCAGAC	CLE/NMP	-0.137129	-0.188901	-0.164891	-0.220802	8.92273	-0.0548611	-0.124255	-0.167743	-0.137985	-0.035135	-0.0698127	-0.0718167	-0.0793124	-0.125725	-0.0970644	-0.103468	-0.133595	-0.0525258	-0.00684387	-0.402878	-0.235496	-0.1305	-0.178696	-0.138417	-0.0876339	-0.216548	-0.400909	-0.340552	-0.3861	-0.119081	-0.525219	-0.197586	-0.114468	-0.11298	-0.1483	natural
NE75_1_AAACCGCCTGCGAAGGATTGGGCC	Posterior lateral plate mesoderm	-0.142291	-0.197956	-0.168739	-0.221573	-0.129207	-0.0551839	-0.123481	-0.17071	-0.145192	-0.0349921	-0.0731481	-0.0713959	-0.0800364	-0.126046	-0.099409	-0.10377	-0.134474	-0.0526516	-0.00712733	2.40779	-0.236481	-0.129844	-0.182027	-0.140123	-0.0899059	-0.218448	-0.4036	-0.349822	-0.38501	-0.119578	2.97688	-0.198812	-0.115468	-0.115314	-0.150709	natural
NE75_1_AAACGATCTGCGAAGGTGTCTTTC	Somites	-0.261872	-0.407696	-0.257883	-0.239442	-0.130726	-0.0626613	-0.105546	-0.239436	-0.312126	-0.0316835	-0.150408	-0.0616484	-0.0968067	-0.133476	-0.153719	-0.110752	-0.154838	-0.0555645	-0.0136932	-0.452098	-0.259311	-0.11463	-0.259178	-0.179622	-0.142535	-0.262457	-0.465948	-0.564549	-0.35977	-0.131104	-0.540927	2.65133	-0.138634	-0.169381	-0.2065	natural
NE75_1_AAACTACATGCGAAGGGACAAAGG	Nascent mesoderm	-0.187157	-0.27665	-0.202185	-0.228277	-0.129777	-0.0579894	-0.116752	-0.196496	-0.207825	-0.0337507	-0.102136	-0.0677387	-0.0863285	-0.128834	-0.119786	-0.10639	-0.142115	-0.0537445	-0.00959082	-0.422618	-0.245047	-0.124136	-0.210974	-0.154942	-0.109652	3.85068	-0.426993	-0.430386	-0.37554	-0.123903	-0.531519	-0.20947	-0.12416	-0.1356	-0.171642	natural
NE75_1_AAACTACATGCGAAGGGAGAGTAT	Posterior lateral plate mesoderm	-0.218883	-0.332295	-0.225836	-0.233018	-0.13018	-0.0599732	-0.111993	-0.214729	-0.252114	-0.0328729	-0.122633	-0.0651526	-0.0907778	-0.130805	-0.134195	-0.108242	-0.147517	-0.0545173	-0.0113328	1.76648	3.49829	-0.1201	-0.231443	-0.165422	-0.123615	-0.246636	2.63068	-0.487355	-0.368844	-0.126961	1.8117	-0.217006	-0.130306	-0.149944	-0.186443	natural
NE75_1_AAACTACATGCGAAGGGGGTTGGT	Primitive streak	3.32972	2.00206	2.68345	2.84947	-0.131518	-0.0665584	-0.0961986	-0.275256	-0.399131	-0.0299591	-0.190676	-0.0565681	-0.105547	-0.137349	-0.182025	-0.114391	-0.165452	-0.0570827	-0.0171153	-0.47669	-0.27121	-0.106701	-0.299389	-0.200208	-0.169965	-0.285394	-0.498442	-0.676463	-0.346616	-0.137112	-0.548775	-0.242024	-0.150708	-0.19756	-0.235578	natural
NE75_1_AAACTGTGTGCGAAGGCCTATTCA	Notochord	5.51248	-0.215736	-0.176296	-0.223088	-0.129336	-0.0558178	-0.12196	-0.176536	-0.159343	-0.0347116	10	-0.0705696	-0.081458	-0.126676	-0.104013	-0.104362	-0.1362	-0.0528985	-0.00768394	-0.408915	-0.238417	-0.128554	-0.188567	-0.143471	-0.0943674	-0.222179	-0.408886	-0.368024	-0.382871	-0.120555	-0.527145	-0.20122	-0.117432	-0.119897	-0.155439	natural
NE75_1_AAACTGTGTGCGAAGGGAGCCCAT	Somites	-0.165944	-0.239443	-0.186372	-0.225108	-0.129508	-0.0566629	-0.119933	-0.184304	-0.178212	-0.0343377	-0.0884304	-0.0694678	-0.0833536	-0.127516	-0.110152	-0.105151	-0.138502	-0.0532278	-0.00842607	-0.414248	-0.240997	-0.126834	-0.197288	-0.147936	-0.100316	-0.227153	-0.415933	-0.392295	-0.380018	-0.121858	-0.528847	-0.204431	-0.120051	-0.126009	-0.161745	natural
NE75_1_AAACTGTGTGCGAAGGTGCAAGGG	Nascent mesoderm	-0.135251	3.99419	-0.163491	-0.220521	-0.129118	-0.0547437	-0.124536	-0.166664	-0.135365	-0.0351869	-0.0685999	-0.0719697	-0.0790491	-0.125608	-0.0962118	-0.103359	-0.133275	-0.0524801	-0.0067408	-0.402137	-0.235137	-0.130739	-0.177485	-0.137797	-0.0868077	-0.215857	-0.39993	-0.337181	-0.386496	-0.1189	-0.524982	4.00509	-0.114105	-0.112131	-0.147425	natural
NE75_1_AAAGAAAGTGCGAAGGGAACGATT	Notochord	-0.251359	-0.389257	-0.250046	-0.237871	-0.130593	10	-0.107123	-0.233394	7.35739	10	10	10	-0.0953324	-0.132823	-0.148944	7.43529	-0.153048	-0.0553084	-0.013116	-0.44795	-0.257304	-0.115968	-0.252396	-0.176149	-0.137908	-0.258588	-0.460466	-0.545672	-0.361989	-0.130091	-0.539603	-0.224721	-0.136597	-0.164628	-0.201596	natural
NE75_1_AAAGCCCGTGCGAAGGTCTCAACC	Posterior lateral plate mesoderm	-0.160313	-0.229565	-0.182174	-0.224266	-0.129436	-0.0563108	-0.120778	-0.181067	-0.17035	-0.0344935	-0.0847917	-0.0699269	-0.0825638	-0.127166	-0.107594	-0.104822	-0.137543	-0.0530906	-0.00811685	-0.412026	-0.239922	-0.127551	-0.193654	-0.146075	-0.0978374	-0.22508	-0.412997	-0.382182	3.45367	-0.121315	2.18588	-0.203093	-0.11896	-0.123462	-0.159117	natural
NE75_1_AAAGCCCGTGCGAAGGTGGTTTCT	Posterior lateral plate mesoderm	-0.222074	-0.337892	3.51047	-0.233495	-0.130221	-0.0601727	-0.111515	-0.216563	-0.256569	-0.0327846	-0.124695	-0.0648925	-0.0912254	-0.131003	-0.135644	-0.108428	-0.148061	-0.054595	-0.011508	-0.436395	-0.251713	-0.119694	-0.233502	-0.166476	-0.125019	-0.24781	-0.445198	-0.493086	-0.368171	-0.127268	-0.535915	-0.217765	-0.130924	-0.151387	-0.187932	natural
NE75_1_AAAGCCCGTGCGAAGGTTTACCCT	Somites	-0.219446	-0.333283	-0.226255	-0.233102	-0.130187	-0.0600084	-0.111909	-0.215053	-0.2529	-0.0328574	-0.122997	-0.0651067	10	-0.13084	-0.13445	-0.108275	-0.147613	-0.054531	-0.0113637	-0.435358	-0.251211	-0.120028	-0.231806	-0.165608	-0.123863	-0.246843	-0.443828	-0.488366	-0.368725	-0.127015	-0.535585	-0.21714	-0.130415	-0.150198	-0.186706	natural
NE75_1_AAAGTCATTGCGAAGGGCTTACCT	Primitive streak	-0.16876	-0.244382	-0.188471	4.30892	-0.129544	-0.056839	-0.119511	-0.185922	4.75895	-0.0342598	-0.0902497	-0.0692383	-0.0837485	-0.127691	-0.11143	-0.105315	-0.138982	-0.0532963	-0.00858069	-0.415359	-0.241535	-0.126476	-0.199105	-0.148866	-0.101555	3.08717	-0.417401	-0.397351	-0.379424	-0.12213	-0.529202	-0.2051	-0.120596	-0.127282	-0.163058	natural
NE75_1_AAAGTCATTGCGAAGGTGCAAGGG	Posterior lateral plate mesoderm	-0.138818	-0.191865	-0.16615	-0.221054	-0.129163	-0.0549667	-0.124001	-0.168714	-0.140344	-0.0350882	-0.0709043	-0.071679	-0.0795493	-0.12583	-0.0978317	-0.103567	-0.133883	-0.052567	-0.00693664	2.44894	-0.235818	-0.130286	-0.179786	-0.138975	-0.0883774	-0.21717	-0.40179	-0.343585	-0.385743	-0.119244	1.76381	-0.197987	-0.114796	-0.113744	-0.149089	natural
NE75_1_AAATAGCATGCGAAGGCAACAAAT	CLE/NMP	-0.152991	-0.216724	-0.176716	-0.223172	-0.129343	-0.055853	-0.121876	-0.176859	-0.16013	-0.0346961	-0.0800615	-0.0705237	-0.081537	-0.126711	-0.104269	-0.104395	-0.136296	-0.0529122	-0.00771486	-0.409137	-0.238524	-0.128482	-0.188931	-0.143657	-0.0946152	-0.222386	-0.409179	-0.369036	-0.382752	-0.12061	-0.527216	-0.201354	-0.117541	-0.120152	-0.155701	natural
NE75_1_AAATTCCGTGCGAAGGGGACTTCC	Posterior lateral plate mesoderm	-0.141165	-0.19598	-0.167899	-0.221405	-0.129193	-0.0551135	-0.12365	-0.170062	-0.14362	-0.0350233	-0.0724204	-0.0714877	-0.0798784	-0.125976	-0.0988975	-0.103704	-0.134282	-0.0526241	-0.00706548	2.42096	-0.236266	-0.129987	-0.1813	-0.139751	-0.0894102	3.45021	-0.403013	-0.347799	-0.385248	-0.11947	-0.525727	-0.198545	-0.11525	-0.114805	-0.150183	natural
NE75_1_AACAAATGTGCGAAGGAGAGGTGG	Posterior lateral plate mesoderm	-0.3119	2.08359	2.76374	2.92506	5.49789	-0.0657895	-0.0980428	-0.268189	-0.381966	-0.0302993	-0.182731	-0.0575704	-0.103823	-0.136585	-0.17644	-0.113673	-0.163358	-0.0567832	-0.0164402	-0.471838	-0.268862	-0.108266	-0.291456	-0.196147	-0.164553	2.03832	-0.492031	-0.654384	-0.349211	-0.135927	1.43256	-0.239103	-0.148326	-0.192	-0.229841	natural
NE75_1_AACAAATGTGCGAAGGGGGCCAAT	Nascent mesoderm	-0.173078	-0.251955	-0.19169	-0.226174	-0.129598	-0.057109	-0.118863	-0.188404	-0.18817	-0.0341403	-0.0930393	-0.0688863	-0.084354	-0.127959	-0.113391	-0.105567	-0.139717	-0.0534015	-0.00881776	-0.417063	-0.242359	-0.125927	-0.20189	-0.150292	-0.103456	-0.229778	-0.419652	-0.405105	-0.378512	-0.122546	-0.529746	-0.206126	-0.121432	-0.129234	-0.165073	natural
NE75_1_AACGATTTTGCGAAGGACATCTAT	CLE/NMP	-0.174674	-0.254754	-0.192879	4.22041	-0.129619	-0.0572088	-0.118624	-0.189321	-0.190398	-0.0340961	-0.0940702	-0.0687563	-0.0845778	-0.128058	-0.114116	-0.105661	-0.139989	-0.0534404	-0.00890537	-0.417692	-0.242664	-0.125724	-0.20292	-0.150819	-0.104158	-0.230366	-0.420484	-0.40797	-0.378175	-0.1227	-0.529946	-0.206505	-0.121742	-0.129955	-0.165817	natural
NE75_1_AACGCCAATGCGAAGGACCACGCT	Nascent mesoderm	-0.31359	-0.498408	4.65067	-0.24717	-0.131383	-0.0658952	-0.0977894	-0.26916	-0.384324	-0.0302525	-0.183823	-0.0574326	-0.10406	-0.13669	-0.177207	-0.113772	-0.163646	-0.0568243	-0.0165329	-0.472505	-0.269185	-0.108051	-0.292546	-0.196705	-0.165297	-0.28149	-0.492912	-0.657418	-0.348854	-0.136089	-0.54744	-0.239504	-0.148653	-0.192764	-0.23063	natural
NE75_1_AACGCCAATGCGAAGGCAACGTGG	Nascent mesoderm	-0.158529	-0.226437	-0.180844	-0.224	-0.129414	-0.0561993	-0.121045	-0.180042	-0.16786	-0.0345428	-0.0836395	-0.0700723	-0.0823137	-0.127055	-0.106784	-0.104718	7.53752	-0.0530471	-0.00801893	-0.411322	-0.239581	-0.127778	-0.192504	-0.145486	-0.0970525	-0.224424	-0.412067	-0.37898	-0.381583	-0.121143	-0.527914	-0.20267	-0.118614	-0.122656	-0.158285	natural
NE75_1_AACGCCAATGCGAAGGCTGTCTGG	Nascent mesoderm	-0.34616	-0.555535	-0.320717	-0.252037	-0.131797	-0.0679318	-0.0929045	-0.287879	-0.429792	-0.0293514	-0.204866	-0.0547777	-0.108628	-0.138714	-0.192	-0.115674	-0.169193	-0.0576177	-0.0183213	-0.485356	-0.275403	-0.103907	-0.31356	-0.207463	-0.179631	-0.293477	-0.509894	-0.715903	-0.34198	-0.139229	0.793492	-0.247241	-0.154963	-0.20749	-0.245826	natural
NE75_1_AACGCCAATGCGAAGGGGCGTTAG	Posterior lateral plate mesoderm	-0.141728	-0.196968	-0.168319	-0.221489	-0.1292	-0.0551487	-0.123565	-0.170386	-0.144406	-0.0350077	-0.0727843	-0.0714418	-0.0799574	-0.126011	-0.0991533	-0.103737	-0.134378	-0.0526379	-0.00709641	-0.404693	-0.236374	-0.129915	-0.181664	-0.139937	-0.089658	-0.218241	-0.403307	-0.34881	-0.385129	-0.119524	-0.525798	-0.198678	-0.115359	-0.11506	-0.150446	natural
NE75_1_AACTCAGTTGCGAAGGATGGAAAT	Nascent mesoderm	-0.16876	-0.244382	4.18436	-0.225528	-0.129544	-0.056839	-0.119511	-0.185922	-0.182143	-0.0342598	-0.0902497	-0.0692383	-0.0837485	-0.127691	-0.11143	-0.105315	-0.138982	-0.0532963	-0.00858069	-0.415359	-0.241535	-0.126476	-0.199105	-0.148866	-0.101555	-0.228189	-0.417401	-0.397351	-0.379424	-0.12213	-0.529202	-0.2051	-0.120596	-0.127282	-0.163058	natural
NE75_1_AACTCAGTTGCGAAGGGCCTCTTT	Nascent mesoderm	-0.222825	-0.339209	3.50263	-0.233607	-0.13023	-0.0602197	-0.111402	-0.216995	-0.257617	-0.0327639	-0.12518	-0.0648313	-0.0913307	-0.13105	-0.135985	-0.108472	-0.148189	-0.0546133	-0.0115492	1.74236	-0.251856	-0.119598	-0.233986	-0.166724	-0.12535	-0.248087	-0.445589	1.74847	-0.368012	-0.127341	1.21277	-0.217943	-0.13107	-0.151726	-0.188283	natural
NE75_1_AACTCAGTTGCGAAGGGGCGGTTT	Nascent mesoderm	-0.138724	-0.1917	4.7204	-0.22104	-0.129162	-0.0549609	-0.124016	-0.16866	-0.140213	-0.0350908	-0.0708437	-0.0716866	-0.0795362	-0.125824	-0.0977891	-0.103562	-0.133867	-0.0525647	-0.00693149	-0.403508	-0.2358	-0.130297	-0.179726	-0.138944	-0.0883361	-0.217135	-0.401741	-0.343417	-0.385763	-0.119234	-0.52542	-0.197965	-0.114777	-0.113701	-0.149045	natural
NE75_1_AACTGCCTTGCGAAGGACTGAGTT	Nascent mesoderm	-0.330109	1.96401	2.64621	-0.249638	-0.131593	-0.0669281	-0.0953117	-0.278655	-0.407386	-0.0297955	-0.194496	-0.0560861	-0.106377	-0.137717	-0.18471	-0.114737	-0.166459	-0.0572267	-0.01744	-0.479023	-0.272339	-0.105949	-0.303204	-0.202161	-0.172567	-0.28757	-0.501525	-0.687082	-0.345368	-0.137682	-0.54952	-0.243428	-0.151853	-0.200233	-0.238337	natural
NE75_1_AACTGCCTTGCGAAGGGATTTACC	Posterior lateral plate mesoderm	-0.191006	-0.283399	-0.205054	3.99781	-0.129826	-0.05823	-0.116174	-0.198707	-0.213197	-0.0336443	-0.104622	-0.067425	-0.0868682	6.94407	-0.121534	-0.106614	-0.14277	-0.0538382	-0.00980213	1.95615	-0.245782	-0.123646	-0.213457	-0.156214	-0.111346	-0.236376	-0.428999	-0.437297	-0.374728	-0.124274	1.96971	-0.210384	-0.124905	-0.13734	-0.173437	natural
NE75_1_AAGAAGGTTGCGAAGGACTAGCCA	Somites	-0.144919	-0.202566	-0.170698	4.72092	-0.129241	-0.0553482	-0.123086	5.6664	-0.148861	-0.0349194	-0.0748462	-0.0711817	-0.080405	-0.126209	-0.100603	10	-0.134922	-0.0527156	-0.00727163	-0.405952	-0.236983	-0.129509	-0.183723	-0.140991	-0.0910626	-0.219415	-0.404971	-0.354541	-0.384456	-0.119832	-0.5262	-0.199436	-0.115977	-0.116502	-0.151935	natural
NE75_1_AAGAAGGTTGCGAAGGACTAGGAT	Posterior lateral plate mesoderm	-0.147923	-0.207834	-0.172937	-0.222415	-0.129279	-0.0555361	-0.122636	-0.173946	-0.153054	-0.0348363	-0.0767868	-0.0709368	-0.0808262	-0.126396	-0.101967	-0.104099	-0.135433	-0.0527888	-0.00743656	3.56214	-0.237556	-0.129127	-0.185661	-0.141983	-0.0923845	-0.220521	-0.406537	-0.359934	-0.383822	-0.120121	-0.526578	-0.20015	-0.116559	-0.11786	-0.153336	natural
NE75_1_AAGCCTTCTGCGAAGGTCATATGG	Nascent mesoderm	-0.408297	-0.66452	2.22058	-0.261321	-0.132586	-0.0718172	-0.0835853	-0.323591	-0.516535	-0.0276321	-0.245012	-0.0497127	-0.117342	-0.142575	-0.22022	-0.119302	-0.179774	-0.0591313	-0.0217331	-0.509874	-0.287266	-0.096002	-0.353649	-0.227988	-0.206978	-0.316345	-0.542291	-0.82748	1.3847	-0.145218	-0.559366	-0.262002	-0.167	-0.235584	-0.274816	natural
NE75_1_AAGCTCCTTGCGAAGGCCCGAATG	Nascent mesoderm	-0.246666	-0.381026	3.27082	-0.23717	-0.130533	-0.0617104	-0.107827	4.07764	-0.290899	-0.0321042	-0.140584	-0.0628879	-0.0946742	-0.132532	-0.146813	-0.109864	-0.152249	-0.0551941	-0.0128583	-0.446099	-0.256408	-0.116565	-0.249368	-0.174599	-0.135843	2.40991	1.70103	2.30764	-0.36298	-0.129639	-0.539012	-0.223606	-0.135688	-0.162506	-0.199406	natural
NE75_1_AAGCTCCTTGCGAAGGGAACGATT	Posterior lateral plate mesoderm	-0.285994	-0.450006	-0.275865	-0.243046	-0.131033	-0.0641696	-0.101928	3.69428	-0.345801	-0.0310161	-0.165994	-0.0596821	-0.10019	-0.134975	-0.164674	-0.112161	-0.158946	-0.0561521	-0.0150177	2.11233	2.94127	-0.111562	-0.274742	-0.18759	-0.153151	-0.271335	-0.478525	1.32935	-0.354679	-0.133429	0.966466	-0.232949	-0.143307	-0.180287	-0.217755	natural
NE75_1_AAGGATGATGCGAAGGGCCAAGAT	Nascent mesoderm	-0.193164	-0.287186	-0.206664	-0.229175	-0.129854	-0.058365	-0.115851	-0.199948	-0.216211	-0.0335845	-0.106017	-0.067249	-0.087171	-0.129207	-0.122514	-0.10674	-0.143138	-0.0538908	-0.00992066	-0.424988	-0.246194	-0.123372	-0.21485	-0.156927	-0.112296	-0.237171	-0.430125	-0.441173	-0.374273	-0.124482	-0.532275	-0.210897	-0.125324	-0.138316	-0.174444	natural
NE75_1_AAGGCGCTTGCGAAGGATATAGGA	Nascent mesoderm	-0.169323	-0.24537	4.17569	4.30029	-0.129551	-0.0568742	-0.119426	-0.186246	-0.182929	-0.0342442	-0.0906135	-0.0691924	-0.0838275	-0.127725	-0.111686	-0.105348	-0.139078	-0.0533101	-0.00861161	-0.415581	4.09903	-0.126405	-0.199468	-0.149052	-0.101803	-0.228397	-0.417695	-0.398363	-0.379305	-0.122184	-0.529273	-0.205234	-0.120705	-0.127536	-0.163321	natural
NE75_1_AAGGGACCTGCGAAGGAGGCAGTT	Somites	-0.191757	-0.284717	-0.205614	-0.228965	-0.129836	-0.058277	-0.116062	-0.199139	-0.214246	-0.0336235	-0.105107	-0.0673638	-0.0869736	-0.129119	7.66684	-0.106658	-0.142898	-0.0538565	-0.00984336	-0.424433	-0.245925	-0.123551	-0.213941	-0.156462	-0.111676	-0.236653	-0.429391	-0.438645	-0.37457	-0.124346	-0.532098	-0.210563	-0.125051	-0.137679	-0.173787	natural
NE75_1_AAGTCGGGTGCGAAGGCCTATTCA	Nascent mesoderm	4.58664	-0.307436	4.95279	-0.2309	-0.13	-0.0590869	-0.114119	-0.206583	-0.232328	-0.0332651	-0.113476	-0.0663079	10	-0.129924	-0.127757	-0.107414	-0.145104	-0.0541721	-0.0105546	-0.429544	-0.248398	-0.121903	-0.222298	-0.16074	-0.117377	-0.24142	-0.436144	-0.461905	-0.371836	-0.125595	-0.533729	-0.21364	-0.12756	-0.143536	-0.179831	natural
NE75_1_AAGTGAGATGCGAAGGATCTTTGT	CLE/NMP	4.23824	-0.353532	-0.234862	-0.234827	-0.130334	-0.0607303	-0.110177	-0.221688	-0.269017	-0.0325379	-0.130456	-0.0641656	10	-0.131557	-0.139694	-0.108949	-0.149579	-0.0548123	-0.0119976	-0.439914	-0.253416	-0.118559	-0.239255	-0.169421	-0.128944	-0.251092	-0.449847	-0.509097	-0.366288	-0.128128	-0.537038	-0.219883	-0.132652	-0.155418	-0.192093	natural
NE75_1_AAGTGAGATGCGAAGGCTGTCTGG	Somites	4.18724	-0.360941	3.37821	-0.235458	-0.130388	-0.0609944	-0.109544	-0.224116	-0.274913	-0.0324211	-0.133185	-0.0638213	9.98211	-0.13182	-0.141612	-0.109196	-0.150299	-0.0549151	-0.0122295	-0.44158	-0.254222	-0.118022	-0.24198	-0.170816	-0.130803	-0.252646	-0.452049	-0.516682	-0.365397	-0.128535	-0.53757	-0.220886	-0.13347	-0.157328	-0.194063	natural
NE75_1_AAGTGAGATGCGAAGGTCGTCATG	Posterior lateral plate mesoderm	-0.142948	-0.199108	-0.169229	-0.221671	-0.129216	-0.055225	-0.123382	-0.171087	-0.146109	-0.0349739	-0.0735727	-0.0713423	-0.0801285	-0.126087	-0.0997074	-0.103808	-0.134586	-0.0526676	-0.00716341	-0.405174	-0.236607	-0.12976	-0.182451	-0.14034	-0.0901951	-0.21869	-0.403943	-0.351001	-0.384872	-0.119642	-0.525951	-0.198968	-0.115596	-0.115611	-0.151015	natural
NE75_1_AAGTTGTCTGCGAAGGAAGCGTAC	Cardiac mesoderm	-0.205085	-0.308094	-0.21555	-0.230956	-0.130005	-0.0591104	-0.114063	-0.206799	-0.232852	-0.0332547	-0.113719	-0.0662773	-0.0888428	-0.129948	-0.127928	-0.107436	-0.145168	-0.0541812	-0.0105752	1.85585	-0.24847	-0.121855	-0.222541	-0.160864	-0.117542	-0.241558	-0.43634	-0.462579	3.04769	-0.125631	-0.533776	-0.213729	-0.127633	-0.143705	-0.180006	natural
NE75_1_AAGTTGTCTGCGAAGGGACAACTT	Posterior lateral plate mesoderm	-0.200767	-0.300521	-0.212331	-0.230311	-0.12995	-0.0588404	-0.11471	-0.204318	-0.226825	-0.0333742	-0.110929	-0.0666293	-0.0882373	-0.129679	-0.125967	-0.107184	-0.144432	-0.054076	-0.0103381	2.61759	3.69236	-0.122404	-0.219755	-0.159438	-0.115642	-0.239969	-0.434089	1.92651	-0.372668	-0.125215	1.91097	-0.212703	-0.126797	-0.141753	-0.177991	natural
NE75_1_AATAAGGATGCGAAGGAGGAGCTT	Nascent mesoderm	-0.218413	-0.331472	6.10262	-0.232948	-0.130174	-0.0599438	-0.112064	-0.214459	-0.251458	-0.0328859	-0.12233	-0.0651908	-0.090712	-0.130776	-0.133981	-0.108215	-0.147438	-0.0545059	-0.011307	-0.434951	-0.251014	-0.120159	-0.23114	-0.165267	-0.123408	-0.246463	-0.443289	-0.486512	-0.368943	-0.126916	-0.535455	-0.216895	-0.130215	-0.149732	-0.186224	natural
NE75_1_AATAAGGATGCGAAGGTGACCAGT	Cardiomyocytes	-0.21954	-0.333447	-0.226325	-0.233116	-0.130189	-0.0600142	-0.111895	-0.215107	-0.253031	-0.0328548	-0.123058	-0.065099	-0.09087	-0.130846	-0.134493	-0.10828	-0.147629	-0.0545333	-0.0113689	-0.435395	-0.251229	-0.120016	-0.231867	-0.165639	-0.123904	-0.246878	-0.443876	1.77368	-0.368705	-0.127024	1.80831	-0.217163	-0.130433	-0.150241	-0.18675	natural
NE75_1_AATACATCTGCGAAGGATTCCTTG	Nascent mesoderm	-0.1911	4.21595	5.13161	-0.228866	-0.129827	-0.0582359	-0.11616	-0.198761	-0.213328	-0.0336417	-0.104683	-0.0674173	-0.0868814	-0.129079	-0.121576	-0.10662	-0.142786	-0.0538405	-0.00980728	-0.424174	-0.2458	-0.123634	-0.213517	-0.156245	-0.111387	-0.236411	2.07221	2.01189	-0.374708	-0.124283	-0.532015	-0.210407	-0.124924	-0.137382	-0.173481	natural
NE75_1_AATATGACTGCGAAGGAAATGTCG	Nascent mesoderm	-0.181901	-0.26743	-0.198267	-0.227492	-0.129711	-0.0576607	-0.11754	-0.193475	-0.200487	-0.0338962	-0.0987398	-0.0681671	-0.0855914	-0.128507	-0.117399	-0.106083	-0.141219	-0.0536165	-0.00930221	-0.420544	-0.244043	-0.124804	-0.207583	-0.153206	-0.107339	-0.233026	-0.424252	-0.420948	-0.37665	-0.123396	-0.530857	-0.208221	-0.123142	-0.133223	-0.169189	natural
NE75_1_AATATGACTGCGAAGGCTTTCTTT	Somites	-0.230428	-0.352545	3.42521	-0.234743	-0.130327	-0.0606951	-0.110262	-0.221364	-0.26823	-0.0325535	-0.130093	-0.0642115	-0.0923969	-0.131522	-0.139438	7.82887	-0.149484	-0.0547985	-0.0119667	1.69746	-0.253308	-0.118631	-0.238891	-0.169235	-0.128696	-0.250885	1.79683	-0.508086	-0.366407	-0.128074	-0.536967	-0.219749	-0.132543	-0.155164	-0.19183	natural
NE75_1_AATCCGGCTGCGAAGGTCATATGG	Nascent mesoderm	-0.322882	-0.514706	3.84923	2.85736	-0.131501	-0.0664762	5.41542	-0.274501	-0.397296	-0.0299954	-0.189827	-0.0566752	-0.105363	-0.137268	-0.181428	-0.114315	4.90883	-0.0570507	-0.0170431	-0.476172	-0.270959	-0.106869	-0.298541	-0.199774	-0.169386	-0.28491	-0.497757	-0.674104	-0.346893	-0.136985	-0.54861	-0.241711	-0.150453	-0.196966	-0.234965	natural
NE75_1_AATCGAAGTGCGAAGGAAACCTCC	Nascent mesoderm	-0.266752	-0.416257	4.29721	3.24308	-0.130788	-0.0629664	6.07664	-0.242241	-0.31894	-0.0315485	-0.153562	-0.0612505	-0.0974912	-0.13378	-0.155935	-0.111037	-0.15567	-0.0556834	-0.0139612	-0.454024	3.08046	-0.11401	-0.262327	-0.181234	-0.144683	-0.264253	-0.468492	-0.573313	-0.35874	-0.131575	-0.541542	-0.228378	-0.139579	-0.171587	-0.208777	natural
NE75_1_AATCGAAGTGCGAAGGAAATGTCG	Nascent mesoderm	4.65673	3.04922	3.75957	-0.230185	-0.129939	-0.0587876	-0.114837	-0.203832	-0.225645	-0.0333975	-0.110383	-0.0666981	-0.0881188	-0.129627	-0.125583	-0.107135	-0.144289	-0.0540554	-0.0102917	-0.427655	-0.247484	-0.122512	-0.21921	-0.159159	-0.11527	2.77125	-0.433648	-0.453309	2.257	-0.125133	-0.533126	-0.212502	-0.126633	-0.141371	-0.177597	natural
NE75_1_AATGGCGTTGCGAAGGTTTAACAG	Nascent mesoderm	-0.276796	-0.433872	4.20911	-0.241672	-0.130916	-0.0635944	5.94413	-0.248014	-0.33296	-0.0312706	-0.160051	-0.0604319	-0.0988997	-0.134404	-0.160497	-0.111624	-0.15738	-0.055928	-0.0145127	-0.457987	-0.26216	-0.112732	-0.268807	-0.184551	-0.149103	-0.267949	-0.473729	-0.591348	-0.35662	-0.132543	-0.542806	-0.230764	-0.141525	-0.176128	-0.213463	natural
NE75_1_AATGTATGTGCGAAGGTAGTGGAC	Nascent mesoderm	-0.204428	-0.306942	3.7059	-0.230858	-0.129997	-0.0590693	-0.114161	-0.206422	-0.231935	-0.0332729	-0.113294	-0.0663309	-0.0887506	-0.129907	-0.12763	-0.107398	-0.145056	-0.0541652	-0.0105391	-0.429433	-0.248344	-0.121939	-0.222117	-0.160647	-0.117253	-0.241316	-0.435997	-0.461399	-0.371895	-0.125567	1.30392	-0.213573	-0.127506	-0.143408	-0.179699	natural
NE75_1_ACAAGTAGTGCGAAGGGTTACGAT	Nascent mesoderm	-0.2232	-0.339868	-0.229054	-0.233663	-0.130235	-0.0602431	-0.111346	-0.217211	-0.258141	-0.0327535	-0.125423	-0.0648006	-0.0913833	-0.131073	-0.136155	7.97706	-0.148253	-0.0546225	-0.0115699	-0.43684	-0.251928	-0.11955	-0.234228	-0.166848	-0.125515	-0.248225	1.84242	-0.495108	-0.367933	-0.127377	-0.536057	-0.218032	-0.131142	-0.151896	-0.188458	natural
NE75_1_ACAAGTAGTGCGAAGGTTCCGAGT	CLE/NMP	-0.300449	2.16266	-0.286641	-0.245206	-0.131216	-0.0650735	-0.0997602	3.57087	-0.36598	-0.0306161	-0.175333	-0.0585038	8.61513	-0.135874	-0.171239	6.67351	-0.161408	-0.0565042	-0.0158114	-0.46732	-0.266676	-0.109723	-0.284068	-0.192364	-0.159513	-0.276654	-0.486061	-0.633821	-0.351628	-0.134823	0.920605	-0.236382	-0.146107	-0.186823	-0.224499	natural
NE75_1_ACAATCTTTGCGAAGGGGTCACAG	Nascent mesoderm	-0.294348	2.20612	4.8037	-0.244295	-0.131139	-0.064692	-0.100675	-0.258101	-0.357463	-0.0307849	-0.171391	-0.0590011	-0.101361	-0.135494	-0.168468	-0.112648	5.20593	-0.0563556	-0.0154764	-0.464913	-0.265511	-0.110499	-0.280132	2.92719	-0.156828	-0.274409	-0.48288	1.28122	-0.352916	-0.134235	-0.545017	-0.234933	-0.144925	-0.184064	-0.221652	natural
NE75_1_ACAATCTTTGCGAAGGTGTAAAGG	Primitive streak	3.42124	-0.497091	-0.295877	-0.247058	-0.131374	-0.0658482	-0.097902	-0.268729	-0.383276	-0.0302733	-0.183338	-0.0574939	-0.103955	-0.136643	-0.176866	-0.113728	-0.163518	-0.056806	-0.0164917	-0.472209	-0.269042	-0.108146	-0.292062	-0.196457	-0.164966	-0.281214	-0.492521	-0.656069	-0.349013	-0.136017	-0.547345	-0.239326	-0.148508	-0.192425	-0.230279	natural
NE75_1_ACACCAAGTGCGAAGGAATGACCC	Posterior lateral plate mesoderm	-0.232305	-0.355837	-0.235842	-0.235024	-0.130351	-0.0608125	-0.10998	-0.222443	-0.270851	-0.0325016	-0.131305	-0.0640585	-0.0926602	-0.131639	-0.140291	-0.109026	-0.149803	-0.0548443	-0.0120698	2.40331	-0.253666	-0.118392	-0.240103	-0.169855	-0.129522	-0.251576	-0.450532	-0.511457	-0.366011	-0.128254	-0.537204	-0.220195	-0.132906	-0.156013	-0.192706	natural
NE75_1_ACACCAAGTGCGAAGGGGCATGCT	Nascent mesoderm	-0.159656	-0.228413	-0.181684	-0.224168	-0.129428	-0.0562697	-0.120876	-0.18069	-0.169433	-0.0345117	-0.0843672	-0.0699804	-0.0824716	-0.127125	-0.107295	-0.104784	-0.137431	-0.0530746	-0.00808077	-0.411767	-0.239796	-0.127635	-0.19323	-0.145858	-0.0975483	-0.224839	-0.412654	-0.381003	-0.381345	-0.121252	-0.528055	-0.202937	-0.118832	-0.123165	-0.15881	natural
NE75_1_ACAGATAATGCGAAGGAAACTGGT	Nascent mesoderm	-0.278673	-0.437165	4.93727	-0.241952	-0.13094	-0.0637118	-0.103026	-0.249092	-0.335581	-0.0312186	-0.161263	-0.0602789	-0.099163	-0.13452	-0.161349	-0.111733	-0.1577	-0.0559738	-0.0146157	-0.458728	-0.262519	-0.112493	-0.270018	-0.185171	-0.149929	-0.26864	-0.474707	1.3727	-0.356224	-0.132724	-0.543043	-0.23121	-0.141889	-0.176977	-0.214339	natural
NE75_1_ACAGGCCATGCGAAGGAATGAATG	CLE/NMP	-0.147454	-0.207011	-0.172588	4.67218	-0.129273	-0.0555067	-0.122706	-0.173677	-0.152399	-0.0348493	-0.0764835	-0.0709751	-0.0807604	-0.126366	-0.101754	-0.104071	-0.135353	-0.0527773	-0.00741079	-0.406952	-0.237467	-0.129187	-0.185358	-0.141828	-0.0921779	-0.220348	-0.406292	-0.359092	-0.383921	-0.120076	-0.526519	-0.200039	-0.116468	-0.117648	-0.153118	natural
NE75_1_ACAGGCCATGCGAAGGGAGCCCAT	CLE/NMP	-0.161064	-0.230882	-0.182733	4.43149	-0.129446	-0.0563577	-0.120665	-0.181499	-0.171398	-0.0344727	-0.0852769	-0.0698657	-0.0826691	-0.127212	-0.107935	-0.104866	7.46851	10	-0.00815808	-0.412322	-0.240065	-0.127455	-0.194139	-0.146323	-0.0981679	-0.225357	-0.413388	-0.383531	-0.381048	-0.121388	-0.528233	-0.203272	-0.119105	-0.123802	-0.159467	natural
NE75_1_ACAGGCCATGCGAAGGGCCACATC	Somites	-0.142291	-0.197956	-0.168739	-0.221573	-0.129207	-0.0551839	-0.123481	-0.17071	-0.145192	-0.0349921	-0.0731481	-0.0713959	-0.0800364	-0.126046	-0.099409	-0.10377	-0.134474	-0.0526516	-0.00712733	-0.404915	-0.236481	-0.129844	-0.182027	-0.140123	-0.0899059	-0.218448	-0.4036	-0.349822	-0.38501	-0.119578	-0.525869	-0.198812	-0.115468	-0.115314	-0.150709	natural
NE75_1_ACATCTCGTGCGAAGGAAGGTAAT	Nascent mesoderm	-0.213533	-0.322911	-0.221847	3.73326	-0.130112	-0.0596386	-0.112796	-0.211654	-0.244645	-0.033021	-0.119177	-0.0655887	-0.0900275	-0.130473	-0.131765	-0.10793	-0.146606	-0.054387	-0.011039	-0.433025	-0.250082	-0.12078	-0.227991	-0.163655	-0.12126	-0.244667	2.66943	-0.477748	-0.369973	-0.126445	-0.53484	-0.215736	-0.12927	-0.147525	-0.183947	natural
NE75_1_ACATCTCGTGCGAAGGCAAGAGGG	Nascent mesoderm	-0.150926	-0.213102	4.48305	-0.222864	-0.129317	-0.0557239	-0.122186	-0.175673	-0.157247	-0.0347532	-0.0787274	-0.070692	-0.0812474	-0.126582	-0.103331	-0.104274	-0.135945	-0.0528619	-0.00760147	-0.408322	-0.23813	-0.128745	-0.187598	-0.142975	-0.0937064	-0.221626	2.45123	-0.365328	-0.383188	-0.120411	-0.526956	-0.200864	-0.117141	-0.119218	-0.154738	natural
NE75_1_ACCAAGGGTGCGAAGGCTGAGTGC	Nascent mesoderm	-0.177396	-0.259528	-0.194908	-0.226819	-0.129653	-0.057379	-0.118216	-0.190885	-0.194198	-0.0340208	-0.0958289	-0.0685344	-0.0849595	-0.128227	-0.115352	-0.10582	-0.140452	-0.0535067	-0.00905483	-0.418766	-0.243183	-0.125378	-0.204676	-0.151718	-0.105356	-0.231367	-0.421903	-0.412858	-0.377601	-0.122962	-0.530289	-0.207151	-0.122269	-0.131186	-0.167087	natural
NE75_1_ACCAAGGGTGCGAAGGGAGTTTCG	Notochord	-0.260276	2.46862	-0.256693	-0.239203	-0.130706	-0.0625615	-0.105785	-0.238519	-0.309898	-0.0317277	7.52398	-0.0617785	-0.0965829	-0.133377	6.37419	-0.110659	-0.154567	-0.0555256	-0.0136056	-0.451469	-0.259006	-0.114833	-0.258149	-0.179094	-0.141833	-0.26187	-0.465116	-0.561684	-0.360107	-0.130951	-0.540726	-0.226839	-0.138325	-0.168659	-0.205756	natural
NE75_1_ACCAAGGGTGCGAAGGTTCCGAGT	Somites	-0.332738	-0.531992	-0.310711	-0.250031	-0.131626	-0.0670925	-0.0949176	-0.280165	-0.411055	-0.0297227	-0.196194	-0.0558718	-0.106745	-0.13788	-0.185904	-0.11489	-0.166907	-0.0572907	-0.0175843	-0.48006	-0.272841	-0.105615	-0.3049	-0.203029	-0.173724	-0.288537	-0.502896	1.7672	2.36426	-0.137935	-0.549851	-0.244053	-0.152362	-0.201422	-0.239563	natural
NE75_1_ACCACAGATGCGAAGGTTCCAGAC	Nascent mesoderm	-0.258117	-0.401111	-0.255084	-0.238881	-0.130679	-0.0624265	-0.106109	-0.237278	-0.306885	-0.0317874	-0.147982	-0.0619544	-0.0962802	-0.133243	-0.152014	-0.110533	-0.154199	-0.055473	-0.0134871	-0.450617	-0.258594	-0.115108	-0.256756	-0.178381	-0.140882	-0.261075	-0.46399	1.50089	-0.360563	-0.130742	-0.540454	-0.226327	-0.137907	-0.167683	-0.204749	natural
NE75_1_ACCAGTTTTGCGAAGGATCAGCGC	Nascent mesoderm	-0.204052	-0.306283	3.71031	3.83936	-0.129992	-0.0590458	-0.114218	-0.206206	-0.231411	-0.0332833	-0.113052	-0.0663615	-0.088698	-0.129884	-0.127459	-0.107376	-0.144992	-0.054156	-0.0105185	-0.429285	-0.248273	-0.121986	-0.221874	-0.160523	-0.117088	-0.241178	-0.435802	-0.460725	-0.371974	-0.125531	-0.533646	-0.213484	-0.127433	-0.143239	-0.179524	natural
NE75_1_ACCCGATTTGCGAAGGATCCGCTA	Somites	-0.190349	-0.282247	-0.204564	-0.228754	-0.129818	-0.0581889	-0.116273	-0.19833	-0.21228	-0.0336624	-0.104198	-0.0674785	-0.0867761	-0.129032	-0.121235	-0.106576	-0.142658	-0.0538222	-0.00976605	-0.423877	-0.245656	-0.12373	-0.213033	-0.155997	-0.111057	-0.236134	-0.428657	-0.436117	-0.374867	-0.12421	-0.53192	-0.210228	-0.124778	-0.137043	-0.173131	natural
NE75_1_ACCCGATTTGCGAAGGCAGTCCCT	Somites	-0.162659	-0.233681	-0.183923	-0.224617	-0.129466	-0.0564575	-0.120426	-0.182416	-0.173626	-0.0344286	-0.0863078	-0.0697356	-0.0828929	-0.127311	-0.10866	-0.104959	-0.137943	-0.0531477	-0.00824569	-0.412952	-0.24037	-0.127252	-0.195168	-0.14685	-0.0988702	-0.225944	-0.41422	-0.386396	-0.380711	-0.121542	-0.528434	-0.203651	-0.119414	-0.124523	-0.160212	natural
NE75_1_ACCCTCAATGCGAAGGTGTGTCCT	Nascent mesoderm	-0.558007	-0.927107	1.62875	-0.283692	-0.134488	-0.0811785	-0.0611318	-0.409634	-0.72553	-0.0234899	-0.341739	-0.0375092	-0.138338	-0.151878	-0.288214	4.44289	-0.20527	-0.0627782	-0.0299533	1.25105	-0.315848	-0.0769556	-0.45024	-0.277439	-0.272868	-0.371442	0.673222	-1.09631	-0.297265	-0.159648	0.882401	-0.297565	-0.196003	-0.303274	-0.344665	natural
NE75_1_ACCTGAAGTGCGAAGGCTACGAGC	Posterior lateral plate mesoderm	-0.196919	-0.293771	3.7963	-0.229736	-0.129901	-0.0585998	-0.115288	-0.202106	-0.221452	-0.0334807	-0.108443	-0.066943	-0.0876975	-0.12944	-0.124219	-0.10696	-0.143777	-0.0539823	-0.0101268	-0.42647	-0.246911	-0.122894	-0.217272	-0.158167	-0.113948	-0.238553	-0.432082	1.9599	-0.37348	-0.124844	-0.532748	-0.211789	-0.126051	-0.140013	-0.176196	natural
NE75_1_ACCTGAAGTGCGAAGGCTTTCTTT	Cardiomyocytes	-0.192414	-0.285869	-0.206104	-0.229063	-0.129844	-0.0583181	-0.115963	-0.199517	-0.215163	-0.0336053	-0.105532	-0.0673102	-0.0870657	-0.12916	-0.122173	-0.106696	-0.14301	-0.0538725	-0.00987943	-0.424692	-0.24605	-0.123467	-0.214365	-0.156679	-0.111965	-0.236894	-0.429733	-0.439825	-0.374431	-0.124409	-0.53218	-0.210719	-0.125178	-0.137976	-0.174094	natural
NE75_1_ACCTGAAGTGCGAAGGGGGAACGA	CLE/NMP	-0.155244	3.64454	-0.178395	-0.223509	-0.129372	-0.0559939	-0.121538	-0.178154	-0.163274	-0.0346337	-0.081517	-0.07034	-0.0818529	-0.126851	-0.105292	-0.104526	-0.13668	-0.0529671	-0.00783855	-0.410026	-0.238954	-0.128196	-0.190384	-0.144401	-0.0956067	-0.223215	-0.410354	-0.373081	-0.382276	-0.120827	-0.5275	-0.201889	-0.117978	-0.121171	-0.156752	natural
NE75_1_ACCTTCCCTGCGAAGGCTATAGAG	Somites	-0.140602	-0.194993	-0.16748	-0.221321	-0.129186	-0.0550783	-0.123734	-0.169739	-0.142834	-0.0350389	-0.0720566	-0.0715336	-0.0797994	-0.125941	-0.0986417	10	-0.134186	-0.0526104	-0.00703456	-0.404248	-0.236159	-0.130059	-0.180937	-0.139565	-0.0891623	-0.217826	-0.40272	-0.346788	-0.385367	-0.119415	-0.525656	-0.198411	-0.115141	-0.11455	-0.149921	natural
NE75_1_ACCTTCCCTGCGAAGGTTCCGAGT	Somites	-0.169323	3.4345	-0.188891	4.30029	-0.129551	-0.0568742	-0.119426	-0.186246	-0.182929	-0.0342442	-0.0906135	-0.0691924	-0.0838275	-0.127725	-0.111686	9.36144	-0.139078	-0.0533101	-0.00861161	-0.415581	-0.241642	-0.126405	-0.199468	-0.149052	-0.101803	-0.228397	-0.417695	-0.398363	-0.379305	-0.122184	2.11663	-0.205234	-0.120705	-0.127536	-0.163321	natural
NE75_1_ACCTTCCCTGCGAAGGTTGATTCT	Primitive streak	4.94103	1.49931	-0.369627	-0.26184	4.60365	-0.0720343	-0.0830644	-0.325587	-0.521383	-0.027536	-0.247256	-0.0494296	-0.117829	-0.142791	-0.221798	-0.119505	-0.180366	-0.0592159	-0.0219237	1.63198	-0.287929	-0.0955602	-0.35589	-0.229135	-0.208507	-0.317623	-0.544102	-0.833717	-0.328132	-0.145553	-0.559803	-0.262827	-0.167673	-0.237155	-0.276436	natural
NE75_1_ACGACGACTGCGAAGGATGACTTT	Nascent mesoderm	-0.163316	-0.234833	-0.184413	4.3947	-0.129474	-0.0564986	-0.120327	-0.182793	-0.174543	-0.0344104	-0.0867323	-0.069682	-0.082985	-0.127352	-0.108958	-0.104997	-0.138055	-0.0531637	-0.00828177	-0.413211	-0.240495	-0.127169	-0.195592	-0.147067	-0.0991593	-0.226186	-0.414563	3.06339	-0.380573	-0.121605	-0.528516	-0.203807	-0.119541	-0.12482	-0.160518	natural
NE75_1_ACGACGACTGCGAAGGCGAATAAT	Primitive streak	-0.261778	-0.407531	3.13884	-0.239428	-0.130725	-0.0626554	-0.10556	3.9211	-0.311995	-0.0316861	-0.150348	-0.061656	-0.0967936	-0.133471	-0.153676	-0.110747	-0.154822	-0.0555622	-0.0136881	-0.452061	-0.259293	-0.114642	-0.259118	-0.179591	-0.142493	2.31283	-0.465899	-0.56438	-0.35979	-0.131095	-0.540915	-0.227196	-0.138616	-0.169338	-0.206456	natural
NE75_1_ACGCTTAATGCGAAGGCATCGCAG	Posterior lateral plate mesoderm	-0.239908	-0.369172	-0.241509	-0.23616	-0.130447	-0.0612879	-0.10884	5.64751	-0.281465	-0.0322912	-0.136218	-0.0634388	-0.0937264	-0.132112	-0.143743	-0.10947	-0.151098	-0.0550295	-0.0124872	-0.443432	-0.255118	-0.117425	-0.245008	-0.172367	-0.132868	-0.254374	-0.454496	-0.525109	-0.364406	-0.128987	1.70949	-0.222001	-0.134379	-0.15945	-0.196253	natural
NE75_1_ACGCTTAATGCGAAGGCCCAAGCA	Somites	-0.167071	-0.241419	-0.187212	-0.225276	-0.129522	-0.0567334	-0.119764	-0.184951	-0.179784	-0.0343065	-0.0891581	-0.069376	-0.0835115	-0.127586	-0.110663	-0.105217	-0.138694	-0.0532552	-0.00848792	-0.414693	-0.241212	-0.126691	-0.198015	-0.148308	-0.100812	3.10673	-0.41652	2.24916	-0.37978	-0.121967	-0.528989	-0.204699	-0.120269	-0.126518	-0.16227	natural
NE75_1_ACGCTTAATGCGAAGGTGGCCTGT	Posterior lateral plate mesoderm	-0.172609	-0.251132	-0.19134	-0.226103	-0.129592	-0.0570797	-0.118934	-0.188134	-0.187515	-0.0341533	-0.0927361	-0.0689246	-0.0842882	-0.12793	-0.113178	-0.10554	-0.139637	-0.0533901	-0.00879199	-0.416878	-0.242269	-0.125987	-0.201587	-0.150137	-0.103249	-0.229606	2.23068	2.19083	-0.378611	-0.1225	2.0927	-0.206014	-0.121342	-0.129022	-0.164854	natural
NE75_1_ACGGAGCATGCGAAGGTTGTGACT	Nascent mesoderm	-0.195042	3.10537	-0.208063	-0.229456	-0.129877	-0.0584824	-0.115569	-0.201027	-0.218832	-0.0335326	-0.10723	-0.067096	-0.0874343	-0.129324	-0.123367	-0.10685	-0.143457	-0.0539366	-0.0100237	-0.425729	-0.246552	-0.123133	-0.216061	-0.157547	-0.113122	-0.237862	-0.431104	-0.444544	-0.373876	-0.124663	-0.532511	-0.211343	-0.125687	-0.139164	-0.17532	natural
NE75_1_ACGGCAGTTGCGAAGGCAATTAGT	Primitive streak	3.03358	-0.587967	2.44422	-0.2548	-0.132032	-0.069088	-0.0901312	-0.298507	-0.455605	-0.0288398	-0.216813	-0.0532704	-0.111221	-0.139863	-0.200398	-0.116753	-0.172342	-0.0580681	-0.0193366	-0.492652	-0.278933	-0.101555	-0.32549	-0.213571	-0.187769	-0.300282	-0.519535	-0.749107	-0.338077	-0.141011	-0.55387	-0.251634	-0.158545	-0.215851	-0.254453	natural
NE75_1_ACGGGTTATGCGAAGGTAGTGGAC	Nascent mesoderm	-0.262998	2.44627	5.62526	-0.23961	-0.130741	-0.0627317	-0.105377	-0.240084	-0.313698	-0.0316523	-0.151136	-0.0615566	-0.0969647	-0.133546	-0.15423	-0.110818	-0.15503	-0.0555919	-0.0137551	-0.452543	-0.259526	-0.114487	-0.259905	-0.179994	-0.143031	-0.262871	-0.466535	2.19237	-0.359533	-0.131213	1.04646	-0.227486	-0.138852	-0.16989	-0.207026	natural
NE75_1_ACGGGTTATGCGAAGGTGTGGCTA	Cardiac mesoderm	-0.134501	-0.184292	-0.162932	-0.220409	-0.129108	-0.0546968	-0.124649	-0.166232	-0.134316	-0.0352077	-0.0681147	-0.0720309	-0.0789438	-0.125562	-0.0958708	-0.103315	-0.133147	-0.0524618	-0.00669957	2.50244	-0.234994	-0.130835	-0.177001	-0.137549	-0.0864772	3.55504	-0.399539	-0.335832	-0.386655	-0.118827	-0.524888	-0.196962	-0.113959	-0.111792	-0.147074	natural
NE75_1_ACGGTTGGTGCGAAGGAGCTACGG	Primitive streak	4.14182	-0.367691	-0.240879	-0.236034	-0.130437	-0.061235	-0.108967	-0.226327	-0.280285	-0.0323146	-0.135672	-0.0635076	-0.093608	-0.132059	-0.14336	-0.10942	-0.150954	-0.0550089	-0.0124408	-0.443099	-0.254957	-0.117532	-0.244463	-0.172088	-0.132496	-0.254063	-0.454056	-0.523592	-0.364585	-0.128906	1.14081	-0.2218	-0.134215	-0.159068	-0.195859	natural
NE75_1_ACGGTTGGTGCGAAGGTCCTTATT	Nascent mesoderm	-0.148486	-0.208822	-0.173357	-0.222499	-0.129286	-0.0555713	-0.122552	-0.17427	-0.15384	-0.0348207	-0.0771506	-0.0708909	-0.0809052	-0.126431	-0.102223	-0.104132	-0.135529	-0.0528025	-0.00746748	-0.407359	-0.237664	-0.129056	-0.186024	-0.142169	-0.0926324	-0.220728	-0.40683	-0.360946	-0.383703	-0.120175	-0.526649	-0.200284	-0.116668	-0.118115	-0.153599	natural
NE75_1_ACGTAAACTGCGAAGGTACTTGTG	CLE/NMP	-0.142667	-0.198614	-0.169019	4.7654	-0.129212	-0.0552074	-0.123424	7.31872	5.28854	-0.0349817	-0.0733907	-0.0713653	-0.080089	-0.126069	-0.0995795	-0.103792	-0.134538	-0.0526607	-0.00714795	2.40344	-0.236553	-0.129796	-0.182269	-0.140247	-0.0900711	-0.218586	-0.403796	-0.350496	-0.384931	-0.119614	-0.525916	-0.198901	-0.115541	-0.115484	-0.150884	natural
NE75_1_ACGTAAACTGCGAAGGTCCCAATC	Somites	-0.257648	-0.400287	4.38068	-0.238811	-0.130673	-0.0623971	-0.106179	-0.237009	-0.306229	-0.0318004	-0.147679	-0.0619927	9.45629	-0.133214	-0.1518	7.32618	5.65417	-0.0554616	-0.0134613	-0.450432	-0.258505	-0.115168	-0.256453	-0.178226	-0.140676	-0.260902	-0.463745	-0.556964	1.90983	-0.130697	-0.540395	-0.226215	-0.137816	-0.167471	-0.20453	natural
NE75_1_ACTAATTGTGCGAAGGGGTGACAC	Somites	-0.227893	-0.348099	-0.232553	3.58495	-0.130295	-0.0605366	-0.110642	4.29153	-0.264693	-0.0326236	-0.128455	-0.0644181	-0.0920415	-0.131365	-0.138287	7.88005	6.09047	-0.0547368	-0.0118275	-0.438692	-0.252824	-0.118953	-0.237256	-0.168398	-0.127581	-0.249952	-0.448232	-0.503535	-0.366942	-0.127829	-0.536648	-0.219147	-0.132052	-0.154018	-0.190647	natural
NE75_1_ACTAATTGTGCGAAGGTTATAGCC	Nascent mesoderm	-0.178804	-0.261997	4.03591	-0.227029	-0.129671	-0.057467	-0.118005	-0.191694	-0.196163	-0.0339819	-0.0967385	-0.0684196	-0.085157	-0.128315	-0.115992	-0.105902	-0.140692	-0.053541	-0.00913214	-0.419322	-0.243452	-0.125199	-0.205584	-0.152183	-0.105975	-0.231886	-0.422637	-0.415386	-0.377304	-0.123098	-0.530467	-0.207486	-0.122542	-0.131823	-0.167744	natural
NE75_1_ACTACCCGTGCGAAGGCCCGACTT	Nascent mesoderm	-0.15806	-0.225614	5.64871	-0.22393	-0.129408	-0.0561699	-0.121116	-0.179772	-0.167205	-0.0345558	-0.0833363	-0.0701105	-0.0822478	-0.127026	-0.106571	-0.104691	-0.137159	-0.0530357	-0.00799316	-0.411137	-0.239492	-0.127838	-0.192201	-0.145331	9.01371	-0.224251	-0.411822	-0.378137	2.62347	-0.121098	-0.527854	-0.202558	-0.118523	-0.122444	-0.158066	natural
NE75_1_ACTACCCGTGCGAAGGGCGCATTC	CLE/NMP	-0.199266	4.11466	-0.211212	-0.230087	-0.129931	-0.0587465	-0.114936	-0.203455	-0.224728	-0.0334157	-0.109959	-0.0667517	-0.0880266	-0.129586	-0.125285	-0.107097	-0.144177	-0.0540394	-0.0102557	-0.427396	-0.247359	-0.122595	-0.218786	4.99173	-0.114981	-0.239416	-0.433306	-0.452129	-0.372985	-0.12507	-0.533043	-0.212346	-0.126506	-0.141074	-0.177291	natural
NE75_1_ACTAGAGCTGCGAAGGGAATTCGT	Nascent mesoderm	-0.275951	3.34879	3.02388	-0.241546	-0.130905	-0.0635416	-0.103434	-0.247528	-0.331781	-0.031294	-0.159505	-0.0605007	-0.0987812	-0.134351	-0.160113	-0.111574	-0.157236	-0.0559075	-0.0144663	-0.457654	-0.261999	-0.112839	-0.268262	-0.184272	-0.148731	-0.267638	-0.473288	-0.589831	-0.356799	-0.132461	-0.5427	-0.230563	-0.141361	-0.175746	-0.213069	natural
NE75_1_ACTAGAGCTGCGAAGGGCAAGGAC	Nascent mesoderm	-0.134219	-0.183798	4.81653	-0.220367	-0.129105	-0.0546792	-0.124691	5.93288	-0.133923	-0.0352155	-0.0679328	-0.0720539	-0.0789043	-0.125544	-0.0957429	-0.103298	-0.133099	-0.0524549	-0.00668411	2.50603	-0.23494	-0.130871	-0.176819	-0.137456	-0.0863533	-0.215477	-0.399392	-0.335327	-0.386714	-0.1188	-0.524852	-0.196895	-0.113905	-0.111664	-0.146943	natural
NE75_1_ACTAGAGCTGCGAAGGGCCACATC	Nascent mesoderm	-0.252579	-0.391397	-0.250955	-0.238053	-0.130608	-0.0620802	-0.10694	-0.234096	-0.299154	-0.0319406	-0.144404	-0.0624059	-0.0955035	-0.132899	-0.149498	-0.11021	-0.153256	-0.0553381	-0.013183	-0.448432	-0.257537	-0.115813	-0.253183	-0.176552	-0.138445	2.37098	-0.461103	-0.547863	2.73724	-0.130209	-0.539757	-0.225011	-0.136834	-0.165179	-0.202165	natural
NE75_1_ACTCATACTGCGAAGGATGTTGGC	CLE/NMP	-0.140132	-0.194169	-0.16713	-0.221251	10	-0.0550489	-0.123804	5.78158	-0.142178	-0.0350519	10	-0.0715719	-0.0797336	-0.125912	-0.0984286	-0.103644	-0.134106	-0.052599	-0.00700879	-0.404063	-0.236069	-0.130118	-0.180634	-0.13941	-0.0889558	-0.217654	-0.402475	-0.345945	-0.385466	-0.11937	-0.525597	-0.198299	-0.11505	-0.114338	-0.149702	natural
NE75_1_ACTGCTGGTGCGAAGGGGTCCCTT	Posterior lateral plate mesoderm	-0.153367	-0.217382	-0.176996	-0.223228	-0.129348	-0.0558765	-0.121819	-0.177075	-0.160654	-0.0346857	-0.0803041	-0.0704931	-0.0815897	-0.126734	-0.104439	-0.104417	-0.13636	-0.0529214	-0.00773547	-0.409285	-0.238596	-0.128435	-0.189173	-0.143781	-0.0947805	-0.222524	2.4241	-0.36971	-0.382673	-0.120646	-0.527263	-0.201443	-0.117614	-0.120322	-0.155876	natural
NE75_1_ACTTCGCTTGCGAAGGCGTGGATA	Nascent mesoderm	-0.409048	-0.665837	-0.367597	-0.261434	4.62376	-0.0718641	-0.0834726	-0.324023	-0.517583	-0.0276114	-0.245498	-0.0496515	-0.117447	-0.142622	-0.220561	-0.119346	-0.179902	-0.0591496	-0.0217743	-0.51017	2.28302	-0.0959065	-0.354134	-0.228236	-0.207309	1.64294	-0.542682	0.724738	2.9251	-0.14529	-0.55946	1.92864	-0.167146	-0.235924	-0.275166	natural
NE75_1_ACTTCGCTTGCGAAGGTCCCAATC	Posterior lateral plate mesoderm	-0.159749	-0.228577	-0.181754	-0.224182	-0.129429	-0.0562756	-0.120862	-0.180743	-0.169564	-0.0345091	-0.0844279	-0.0699728	-0.0824848	-0.127131	-0.107338	-0.104789	-0.137447	-0.0530769	-0.00808593	2.22238	4.24626	-0.127623	-0.193291	-0.145889	-0.0975895	-0.224873	-0.412703	-0.381171	-0.381325	-0.121261	-0.528067	-0.202959	-0.11885	-0.123208	-0.158854	natural
NE75_1_ACTTCGCTTGCGAAGGTGATGCCC	Posterior lateral plate mesoderm	-0.150082	-0.21162	-0.174547	-0.222737	-0.129306	-0.055671	-0.122312	-0.175187	-0.156068	-0.0347766	-0.0781816	-0.0707608	-0.081129	-0.12653	-0.102947	-0.104225	-0.135801	-0.0528414	-0.00755509	2.32096	-0.237969	-0.128853	-0.187053	-0.142696	-0.0933346	-0.221315	-0.407662	-0.363811	-0.383366	-0.120329	1.66325	-0.200663	-0.116978	-0.118837	-0.154344	natural
NE75_1_AGAAACCATGCGAAGGTAAATAGG	Nascent mesoderm	-0.165006	-0.237797	5.52813	-0.224967	-0.129496	-0.0566043	-0.120074	-0.183764	-0.176902	-0.0343636	-0.0878239	-0.0695443	-0.083222	-0.127457	-0.109725	-0.105096	-0.138342	-0.0532049	-0.00837454	-0.413878	-0.240818	-0.126954	-0.196682	-0.147626	-0.0999029	-0.226808	-0.415443	-0.39061	-0.380216	-0.121768	-0.528729	-0.204208	-0.119869	-0.125584	-0.161307	natural
NE75_1_AGACCTCATGCGAAGGAGCTATGA	Posterior lateral plate mesoderm	-0.234276	-0.359294	-0.237311	4.79414	-0.130376	-0.0609357	-0.109685	-0.223576	-0.273603	-0.032447	-0.132579	-0.0638978	-0.0929366	-0.131762	-0.141186	-0.109141	-0.150139	-0.0548923	-0.012178	1.67549	-0.254043	-0.118141	-0.241374	-0.170506	-0.13039	-0.252301	-0.45156	-0.514996	-0.365595	-0.128444	1.73566	-0.220663	-0.133288	-0.156904	-0.193625	natural
NE75_1_AGACCTCATGCGAAGGTCTGTGGT	Posterior lateral plate mesoderm	-0.212406	-0.320935	-0.221008	-0.23205	-0.130098	-0.0595682	-0.112965	-0.211007	-0.243072	-0.0330521	-0.118449	-0.0656805	-0.0898695	-0.130403	-0.131253	-0.107864	-0.146415	-0.0543595	-0.0109772	-0.432581	3.56491	-0.120924	-0.227264	-0.163282	-0.120764	-0.244252	-0.440157	-0.475725	-0.370211	-0.126337	1.263	-0.215468	-0.129051	-0.147016	-0.183422	natural
NE75_1_AGACGAGGTGCGAAGGCAGACCAT	Notochord	-0.306362	2.12143	-0.291049	-0.24609	-0.131291	-0.0654432	-0.0988733	-0.265006	4.44137	10	10	-0.0580218	-0.103046	-0.136241	-0.173925	-0.11335	-0.162415	-0.0566483	-0.0161361	-0.469653	-0.267805	-0.10897	-0.287883	-0.194317	-0.162116	-0.278831	-0.489144	-0.64444	-0.35038	-0.135393	-0.54653	-0.237787	-0.147253	-0.189496	-0.227258	natural
NE75_1_AGAGAGACTGCGAAGGCGACGTCA	Posterior lateral plate mesoderm	-0.243099	-0.37477	5.2768	4.70534	-0.130488	-0.0614874	-0.108361	-0.228647	3.72251	-0.0322029	-0.138279	-0.0631786	-0.094174	-0.13231	-0.145193	-0.109656	-0.151641	-0.0551072	-0.0126625	-0.444691	-0.255727	-0.117019	-0.247067	-0.173421	-0.134273	2.43402	-0.45616	1.60148	1.98544	-0.129295	-0.538563	-0.222759	-0.134997	-0.160893	-0.197742	natural
NE75_1_AGAGAGACTGCGAAGGCGCTCTCA	Nascent mesoderm	-0.233056	-0.357154	-0.236401	-0.235136	-0.13036	-0.0608594	-0.109868	-0.222875	-0.271899	-0.0324808	-0.131791	-0.0639973	-0.0927655	-0.131686	-0.140632	-0.10907	-0.149931	-0.0548626	-0.012111	-0.440729	-0.25381	-0.118296	-0.240587	-0.170103	-0.129853	-0.251852	-0.450924	-0.512805	2.04174	-0.128327	-0.537298	-0.220373	-0.133052	-0.156352	-0.193056	natural
NE75_1_AGAGAGACTGCGAAGGTCGACACC	Somites	-0.287684	-0.452969	4.11789	-0.243299	-0.131054	-0.0642753	-0.101675	-0.254271	-0.34816	-0.0309693	-0.167085	-0.0595443	-0.100427	7.49164	-0.165442	6.8535	-0.159234	10	-0.0151105	-0.462283	-0.264239	-0.111347	-0.275832	-0.188148	-0.153895	-0.271956	2.21837	-0.610899	1.7724	-0.133592	-0.544178	-0.23335	-0.143634	-0.181051	-0.218543	natural
NE75_1_AGAGAGACTGCGAAGGTGTGCTCA	CLE/NMP	-0.157872	-0.225285	-0.180354	-0.223901	-0.129405	-0.0561582	-0.121144	-0.179665	-0.166943	-0.034561	-0.083215	-0.0701258	-0.0822215	-0.127014	-0.106485	-0.10468	-0.137127	-0.0530311	-0.00798285	-0.411063	-0.239456	-0.127861	-0.19208	-0.145269	-0.0967634	-0.224182	-0.411724	-0.3778	-0.381722	-0.12108	-0.527831	-0.202513	-0.118487	-0.122359	-0.157978	natural
NE75_1_AGCAACGCTGCGAAGGAGAAGTTA	Nascent mesoderm	-0.148204	-0.208328	4.53336	-0.222457	-0.129282	-0.0555537	-0.122594	-0.174108	-0.153447	-0.0348285	-0.0769687	-0.0709139	-0.0808657	-0.126413	-0.102095	-0.104115	-0.135481	-0.0527956	-0.00745202	-0.407248	-0.23761	-0.129091	-0.185842	-0.142076	-0.0925084	4.92855	-0.406684	-0.36044	-0.383762	-0.120148	-0.526613	-0.200217	-0.116614	-0.117988	-0.153468	natural
NE75_1_AGCAACGCTGCGAAGGCCCTAACC	Nascent mesoderm	-0.409141	1.5128	-0.367667	-0.261448	-0.132597	-0.07187	-0.0834586	-0.324077	-0.517714	-0.0276088	-0.245558	-0.0496438	-0.11746	-0.142628	-0.220604	-0.119351	-0.179918	-0.0591519	-0.0217794	-0.510207	-0.287427	-0.0958945	-0.354194	-0.228267	-0.20735	-0.316656	1.04352	-0.828997	-0.328686	-0.145299	-0.559472	-0.262202	-0.167164	-0.235966	-0.27521	natural
NE75_1_AGCAACGCTGCGAAGGTGCAAGGG	Nascent mesoderm	-0.25624	2.50226	-0.253684	-0.2386	-0.130655	-0.0623091	-0.106391	-0.236199	-0.304264	-0.0318393	-0.14677	-0.0621075	-0.0960169	-0.133126	-0.151161	-0.110423	-0.153879	-0.0554273	-0.013384	2.2642	-0.258236	-0.115347	-0.255545	-0.177761	-0.140056	2.3475	-0.463011	1.51312	-0.360959	-0.130562	-0.540218	-0.225881	-0.137543	-0.166834	-0.203873	natural
NE75_1_AGCGTGGTTGCGAAGGAAATCGTT	Nascent mesoderm	-0.296038	-0.467622	5.32985	3.02898	-0.13116	-0.0647976	-0.100422	-0.259072	-0.359821	-0.0307382	-0.172483	-0.0588634	-0.101598	-0.135599	-0.169236	-0.112747	-0.160657	-0.0563968	-0.0155692	-0.465579	-0.265834	-0.110284	-0.281222	-0.190907	-0.157572	-0.275031	-0.483761	-0.6259	-0.352559	-0.134398	-0.545229	-0.235334	-0.145253	-0.184828	-0.222441	natural
NE75_1_AGCGTGGTTGCGAAGGGGGAACCT	Primitive streak	5.75151	-0.352051	-0.234232	3.56291	-0.130323	-0.0606775	-0.110304	-0.221203	-0.267837	-0.0325613	-0.129911	-0.0642345	-0.0923574	-0.131505	-0.13931	-0.1089	-0.149436	-0.0547917	-0.0119512	1.69908	-0.253254	-0.118667	-0.23871	-0.169142	-0.128572	-0.250781	-0.449406	1.69375	-0.366467	-0.128046	-0.536932	-0.219682	-0.132488	-0.155036	-0.191698	natural
NE75_1_AGCTTCGATGCGAAGGGACAAAGG	Nascent mesoderm	-0.217287	-0.329496	3.56133	3.69312	-0.13016	-0.0598734	-0.112233	4.42353	-0.249886	-0.0329171	-0.121602	-0.0652827	-0.090554	-0.130706	-0.13347	-0.108149	-0.147246	-0.0544784	-0.0112452	-0.434507	-0.250799	-0.120303	-0.230413	-0.164895	-0.122913	-0.246049	-0.442702	-0.48449	-0.369181	-0.126807	-0.535313	-0.216627	-0.129997	-0.149222	-0.185699	natural
NE75_1_AGCTTCGATGCGAAGGTCTGCATC	Somites	-0.162659	-0.233681	-0.183923	5.73994	8.08725	-0.0564575	-0.120426	-0.182416	-0.173626	-0.0344286	-0.0863078	-0.0697356	-0.0828929	-0.127311	-0.10866	-0.104959	7.42592	-0.0531477	-0.00824569	-0.412952	-0.24037	-0.127252	-0.195168	-0.14685	-0.0988702	-0.225944	-0.41422	-0.386396	-0.380711	-0.121542	-0.528434	-0.203651	-0.119414	-0.124523	-0.160212	natural
NE75_1_AGGACACATGCGAAGGAAACCTCC	Primitive streak	4.68627	-0.295582	-0.210232	-0.22989	-0.129914	-0.0586643	-0.115133	-0.202699	-0.222894	-0.0334521	-0.10911	-0.0668588	-0.0878423	-0.129504	-0.124688	-0.10702	-0.143953	-0.0540074	-0.0101835	-0.426877	-0.247108	-0.122762	-0.217938	-0.158508	-0.114403	-0.238932	-0.432621	-0.449769	-0.373262	-0.124943	-0.532878	-0.212034	-0.126251	-0.14048	-0.176678	natural
NE75_1_AGGACACATGCGAAGGCCTGTTAT	Somites	-0.16998	-0.246522	-0.189381	-0.225711	-0.129559	-0.0569153	-0.119328	-0.186624	-0.183846	-0.034226	-0.091038	-0.0691388	-0.0839196	-0.127766	-0.111985	9.34066	-0.139189	-0.0533261	-0.00864769	-0.415841	-0.241768	-0.126321	-0.199892	-0.149269	-0.102092	-0.228638	-0.418037	-0.399543	-0.379166	-0.122247	-0.529355	-0.20539	-0.120832	-0.127833	-0.163628	natural
NE75_1_AGGAGTCGTGCGAAGGCGTGGATA	Somites	-0.142573	-0.19845	-0.168949	4.76728	-0.129211	-0.0552015	-0.123438	-0.170871	-0.145585	-0.0349843	-0.0733301	-0.0713729	-0.0800759	-0.126063	-0.0995369	-0.103786	-0.134522	-0.0526584	-0.00714279	-0.405026	-0.236535	-0.129808	-0.182209	-0.140216	-0.0900298	-0.218552	-0.403747	-0.350327	-0.384951	-0.119605	-0.525904	-0.198879	-0.115523	-0.115441	-0.15084	natural
NE75_1_AGGCAATATGCGAAGGTCGTCATG	Primitive streak	-0.216161	-0.327521	-0.223807	3.70506	-0.130146	-0.059803	-0.112402	-0.213165	-0.248314	-0.0329483	-0.120875	-0.0653745	-0.0903961	-0.130636	-0.132958	10	-0.147054	-0.054451	-0.0111833	-0.434062	-0.250584	-0.120446	-0.229686	-0.164523	-0.122417	-0.245634	-0.442115	-0.482467	-0.369419	-0.126698	-0.535171	-0.21636	-0.129779	-0.148713	-0.185173	natural
NE75_1_AGGGACTGTGCGAAGGGGAAACAG	Nascent mesoderm	-0.136659	-0.188078	-0.164541	-0.220732	-0.129136	-0.0548318	-0.124325	-0.167473	-0.13733	-0.0351479	-0.0695095	-0.071855	-0.0792466	-0.125696	-0.0968513	-0.103441	-0.133515	-0.0525144	-0.0068181	-0.402693	-0.235406	-0.13056	-0.178394	-0.138262	-0.0874273	3.52018	-0.400664	-0.339709	-0.386199	-0.119035	-0.52516	-0.197474	-0.114377	-0.112768	-0.148081	natural
NE75_1_AGGGACTGTGCGAAGGTGCTATTT	Primitive streak	-0.18772	-0.277637	-0.202605	-0.228362	-0.129784	-0.0580246	-0.116667	-0.196819	-0.208611	-0.0337352	-0.1025	-0.0676928	-0.0864075	-0.128869	-0.120042	-0.106422	-0.142211	-0.0537582	-0.00962174	1.98107	-0.245154	-0.124064	-0.211337	-0.155128	-0.1099	-0.235167	-0.427286	-0.431398	-0.375422	-0.123957	-0.531589	-0.209604	-0.124269	-0.135854	-0.171904	natural
NE75_1_AGGGTAAATGCGAAGGAAACAGGG	Notochord	-0.217944	-0.330649	-0.225136	-0.232878	-0.130168	-0.0599145	-0.112134	-0.21419	-0.250803	-0.0328989	8.38706	-0.0652291	-0.0906462	-0.130747	-0.133768	-0.108187	-0.147358	-0.0544944	-0.0112813	-0.434766	-0.250925	-0.120219	-0.230837	-0.165112	-0.123202	-0.24629	-0.443045	-0.485669	-0.369042	-0.12687	-0.535395	-0.216783	-0.130124	-0.149519	-0.186005	natural
NE75_1_AGGGTAAATGCGAAGGCTTAGGTA	Primitive streak	4.82675	3.17813	-0.203515	-0.228544	-0.1298	-0.0581009	-0.116484	-0.197521	-0.210315	-0.0337014	-0.103288	-0.0675933	-0.0865786	-0.128944	-0.120596	-0.106494	6.80544	-0.0537879	-0.00968874	-0.423322	-0.245387	-0.123909	-0.212125	-0.155532	-0.110437	-0.235616	-0.427923	-0.433589	-0.375164	-0.124075	-0.531743	-0.209894	-0.124505	-0.136406	-0.172474	natural
NE75_1_AGGGTAAATGCGAAGGTGCCTCAC	Nascent mesoderm	-0.230334	-0.35238	4.65493	3.56108	-0.130326	-0.0606892	-0.110276	-0.22131	-0.268099	-0.0325561	-0.130032	-0.0642192	-0.0923838	-0.131517	-0.139395	-0.108911	-0.149468	-0.0547963	-0.0119615	-0.439655	-0.25329	-0.118643	-0.238831	-0.169204	-0.128655	-0.25085	-0.449504	-0.507918	2.05763	-0.128065	-0.536956	-0.219727	-0.132524	-0.155121	-0.191786	natural
NE75_1_AGGGTAAATGCGAAGGTGGGATTC	Primitive streak	-0.16876	-0.244382	-0.188471	4.30892	-0.129544	-0.056839	-0.119511	5.17024	-0.182143	-0.0342598	-0.0902497	-0.0692383	-0.0837485	-0.127691	-0.11143	-0.105315	-0.138982	-0.0532963	-0.00858069	-0.415359	-0.241535	-0.126476	-0.199105	-0.148866	-0.101555	-0.228189	-0.417401	-0.397351	-0.379424	-0.12213	-0.529202	-0.2051	-0.120596	-0.127282	-0.163058	natural
NE75_1_AGGTAAGCTGCGAAGGGAGTTCAC	Nascent mesoderm	-0.26694	-0.416586	-0.261661	-0.240199	-0.130791	-0.0629782	6.07409	-0.242349	-0.319202	-0.0315433	-0.153683	-0.0612352	-0.0975175	-0.133791	-0.156021	-0.111048	-0.155702	-0.055688	-0.0139715	-0.454098	3.07903	-0.113986	-0.262449	-0.181296	-0.144766	-0.264322	-0.46859	1.44463	-0.358701	-0.131593	-0.541565	-0.228422	-0.139616	-0.171672	-0.208865	natural
NE75_1_AGGTTCCCTGCGAAGGACTAGCCA	Posterior lateral plate mesoderm	-0.230709	-0.353038	-0.234652	-0.234785	-0.13033	-0.0607127	-0.11022	-0.221526	-0.268624	-0.0325457	-0.130274	-0.0641886	-0.0924364	-0.13154	-0.139566	-0.108933	-0.149532	-0.0548054	-0.0119822	2.41323	-0.253362	-0.118595	-0.239073	-0.169328	-0.12882	-0.250988	-0.4497	-0.508592	-0.366348	-0.128101	2.10822	-0.219816	-0.132597	-0.155291	-0.191961	natural
NE75_1_AGGTTCCCTGCGAAGGGAAGTGCC	Primitive streak	-0.139381	-0.192852	-0.16657	-0.221138	-0.12917	-0.055002	-0.123917	-0.169037	-0.14113	-0.0350726	-0.0712682	-0.0716331	-0.0796283	-0.125865	-0.0980875	-0.1036	-0.133978	-0.0525807	-0.00696756	3.20623	-0.235926	-0.130214	-0.18015	-0.139161	-0.0886253	-0.217377	-0.402083	-0.344597	-0.385624	-0.119298	-0.525502	-0.198121	-0.114905	-0.113999	-0.149351	natural
NE75_1_AGGTTCCCTGCGAAGGGAGAGTAT	Nascent mesoderm	-0.228738	-0.349581	3.44211	-0.234491	-0.130305	-0.0605894	-0.110515	-0.220393	-0.265872	-0.0326003	-0.129001	-0.0643492	-0.09216	-0.131417	-0.138671	-0.108817	-0.149196	-0.0547574	-0.0118739	-0.439025	-0.252985	-0.118846	-0.237801	-0.168677	-0.127952	-0.250263	-0.448672	-0.505052	-0.366764	-0.127911	-0.536755	-0.219348	-0.132215	-0.1544	-0.191042	natural
NE75_1_AGGTTCCCTGCGAAGGTACCGGCA	Posterior lateral plate mesoderm	-0.204052	-0.306283	-0.21478	-0.230802	-0.129992	-0.0590458	-0.114218	-0.206206	-0.231411	-0.0332833	-0.113052	-0.0663615	-0.088698	-0.129884	-0.127459	-0.107376	-0.144992	-0.054156	-0.0105185	-0.429285	3.65532	-0.121986	-0.221874	-0.160523	-0.117088	-0.241178	-0.435802	-0.460725	-0.371974	-0.125531	-0.533646	-0.213484	-0.127433	-0.143239	-0.179524	natural
NE75_1_AGTCACAATGCGAAGGAGACACCA	Nascent mesoderm	-0.354232	-0.569693	-0.326734	-0.253243	-0.131899	-0.0684365	-0.0916938	-0.292519	-0.441061	-0.029128	-0.210082	-0.0541197	-0.10976	-0.139216	-0.195666	-0.116145	-0.170567	-0.0578143	-0.0187645	-0.488541	-0.276944	-0.10288	-0.318768	-0.210129	-0.183184	-0.296448	-0.514102	-0.730398	-0.340276	-0.140007	0.773421	-0.249159	-0.156526	-0.21114	-0.249592	natural
NE75_1_AGTCACAATGCGAAGGGACAGATA	Somites	-0.19598	-0.292125	-0.208763	5.2397	-0.129889	-0.0585411	-0.115428	-0.201566	-0.220142	-0.0335066	-0.107836	-0.0670195	-0.0875659	10	-0.123793	10	-0.143617	-0.0539594	-0.0100753	-0.426099	-0.246731	-0.123013	-0.216666	-0.157857	-0.113535	-0.238207	-0.431593	-0.44623	3.11909	-0.124753	-0.53263	-0.211566	-0.125869	-0.139589	-0.175758	natural
NE75_1_AGTCCGTGTGCGAAGGCTGTTCTT	Nascent mesoderm	-0.258868	-0.402428	-0.255643	4.55687	-0.130688	-0.0624734	-0.105996	-0.23771	-0.307933	-0.0317666	-0.148468	-0.0618932	-0.0963855	-0.13329	6.39572	-0.110577	-0.154327	-0.0554913	-0.0135283	-0.450913	-0.258738	-0.115013	-0.257241	-0.178629	-0.141213	-0.261351	-0.464382	-0.559155	1.90379	-0.130815	-0.540549	-0.226505	-0.138052	-0.168023	-0.205099	natural
NE75_1_AGTCCGTGTGCGAAGGCTTAGGTA	CLE/NMP	-0.203395	-0.305131	-0.21429	3.84698	-0.129984	-0.0590047	-0.114316	-0.205828	-0.230493	-0.0333015	-0.112627	-0.066415	-0.0886058	-0.129843	-0.127161	-0.107338	-0.14488	-0.05414	-0.0104824	-0.429025	-0.248147	-0.12207	-0.221451	-0.160306	-0.116799	-0.240936	-0.435459	-0.459545	-0.372113	-0.125468	1.30939	-0.213327	-0.127306	-0.142942	-0.179218	natural
NE75_1_AGTCCGTGTGCGAAGGTTTACCCT	Nascent mesoderm	-0.30533	-0.48392	2.80831	-0.245935	-0.131278	-0.0653787	-0.0990282	-0.264413	-0.372793	-0.0304811	-0.178486	-0.0581059	8.5301	-0.136177	-0.173456	-0.11329	-0.162239	-0.0566231	-0.0160794	1.34026	-0.267608	-0.109102	-0.287217	-0.193976	-0.161661	-0.278451	-0.488606	1.21994	-0.350598	-0.135293	0.905801	-0.237542	-0.147053	-0.18903	-0.226776	natural
NE75_1_AGTGCTTCTGCGAAGGGCAACCTG	CLE/NMP	-0.183966	-0.271052	-0.199806	-0.227801	-0.129737	-0.0577898	-0.11723	4.90574	-0.20337	-0.033839	-0.100074	-0.0679988	-0.085881	-0.128635	-0.118336	-0.106203	-0.141571	-0.0536667	-0.00941559	2.01033	-0.244438	-0.124542	-0.208915	-0.153888	-0.108248	-0.233785	-0.425329	-0.424656	-0.376214	-0.123595	-0.531117	-0.208712	-0.123542	-0.134157	-0.170153	natural
NE75_1_AGTGCTTCTGCGAAGGGTTGTCAT	Nascent mesoderm	-0.168479	-0.243888	-0.188261	-0.225486	-0.12954	-0.0568214	-0.119553	-0.18576	-0.18175	-0.0342676	-0.0900677	-0.0692612	-0.083709	-0.127673	-0.111303	-0.105299	-0.138934	-0.0532895	-0.00856523	-0.415248	-0.241481	-0.126512	-0.198923	-0.148773	-0.101431	-0.228086	2.26944	-0.396846	-0.379483	-0.122102	-0.529166	-0.205033	-0.120541	-0.127154	-0.162927	natural
NE75_1_AGTTGAACTGCGAAGGCAGACCAT	Notochord	-0.270132	-0.422183	-0.26404	-0.240676	-0.130831	-0.0631777	-0.104307	-0.244183	-0.323657	-0.031455	-0.155745	-0.0609751	-0.0979651	-0.13399	-0.15747	-0.111234	-0.156245	-0.0557657	-0.0141467	-0.455358	-0.260888	-0.11358	-0.264508	-0.18235	-0.14617	-0.265497	-0.470254	-0.579381	-0.358027	-0.131901	-0.541967	-0.229181	-0.140234	-0.173115	-0.210354	natural
NE75_1_AGTTGCGGTGCGAAGGATATAGGA	Somites	4.38552	-0.333118	-0.226186	-0.233088	-0.130186	-0.0600025	-0.111923	-0.214999	-0.252769	-0.03286	-0.122937	-0.0651143	-0.0908436	-0.130834	-0.134408	8.05886	-0.147597	-0.0545287	-0.0113586	-0.435321	-0.251193	-0.12004	-0.231745	-0.165577	-0.123821	-0.246808	-0.443779	-0.488198	-0.368745	-0.127006	-0.535573	-0.217118	-0.130397	-0.150156	-0.186662	natural
NE75_1_AGTTGCGGTGCGAAGGGTCATATT	Somites	-0.193821	-0.288338	3.835	-0.229273	-0.129862	-0.0584061	-0.115752	-0.200326	-0.217128	-0.0335664	-0.106442	-0.0671954	-0.0872631	-0.129248	-0.122813	8.66066	-0.14325	-0.0539068	-0.00995674	-0.425248	-0.246319	-0.123288	-0.215274	-0.157144	-0.112585	-0.237413	-0.430467	-0.442353	-0.374134	-0.124545	-0.532358	-0.211053	-0.125451	-0.138613	-0.174751	natural
NE75_1_AGTTTGTATGCGAAGGAGAGACTA	Nascent mesoderm	-0.129995	-0.176389	4.91149	-0.219736	-0.129051	-0.054415	-0.125325	-0.163643	-0.128027	-0.0353323	-0.0652038	-0.0723982	-0.078312	-0.125282	-0.0938246	-0.103052	-0.13238	-0.0523521	-0.00645219	-0.400063	-0.234134	-0.131408	-0.174094	-0.136061	-0.0844943	-0.213923	-0.39719	-0.327742	-0.387606	-0.118393	-0.52432	-0.195891	-0.113086	-0.109755	-0.144972	natural
NE75_1_AGTTTGTATGCGAAGGTTGAGGGT	CLE/NMP	-0.179179	-0.262656	-0.196238	-0.227085	-0.129676	-0.0574905	-0.117948	4.98543	-0.196687	-0.0339715	-0.0969811	-0.068389	-0.0852096	-0.128338	-0.116162	-0.105924	-0.140756	-0.0535501	-0.00915275	-0.41947	-0.243524	-0.125151	-0.205826	-0.152307	-0.106141	-0.232024	-0.422833	-0.41606	-0.377224	-0.123134	-0.530514	-0.207575	-0.122614	-0.131992	-0.167919	natural
NE75_1_ATAACAGGTGCGAAGGAGAAGTCC	Nascent mesoderm	-0.194479	-0.289491	-0.207643	-0.229371	-0.12987	-0.0584472	-0.115654	-0.200703	-0.218045	-0.0335482	-0.106866	-0.0671419	-0.0873553	-0.129289	-0.123111	-0.106817	6.69108	-0.0539228	-0.00999282	-0.425507	-0.246445	-0.123204	-0.215698	-0.157361	-0.112874	-0.237654	-0.43081	-0.443533	-0.373995	-0.124608	-0.53244	-0.211209	-0.125578	-0.13891	-0.175057	natural
NE75_1_ATAACAGGTGCGAAGGGTATGAGT	Nascent mesoderm	-0.199453	-0.298216	-0.211352	-0.230115	-0.129933	-0.0587582	-0.114907	-0.203562	-0.22499	-0.0334105	-0.11008	-0.0667364	-0.088053	-0.129598	-0.12537	-0.107108	-0.144209	-0.054044	-0.010266	-0.42747	-0.247394	-0.122571	-0.218907	-0.159004	-0.115064	-0.239485	-0.433404	1.93783	-0.372945	-0.125088	-0.533067	-0.212391	-0.126542	-0.141159	-0.177378	natural
NE75_1_ATAACAGGTGCGAAGGGTTACCGC	CLE/NMP	-0.2278	-0.347935	-0.232483	-0.23435	6.6494	-0.0605307	-0.110656	-0.219854	-0.264562	-0.0326262	-0.128395	-0.0644257	-0.0920283	-0.131359	-0.138244	10	6.09197	-0.0547345	-0.0118224	-0.438655	-0.252806	-0.118965	-0.237196	-0.168367	-0.127539	-0.249917	-0.448183	-0.503367	-0.366962	-0.12782	-0.536636	-0.219125	-0.132033	-0.153975	-0.190604	natural
NE75_1_ATAAGCTATGCGAAGGCGAACGTA	Notochord	-0.209121	-0.315173	-0.218559	-0.231559	-0.130056	-0.0593628	-0.113458	-0.209119	-0.238486	-0.033143	8.59738	-0.0659483	-0.0894088	-0.130199	-0.129761	-0.107672	-0.145855	-0.0542795	-0.0107968	-0.431284	-0.24924	-0.121341	-0.225145	-0.162197	-0.119319	-0.243043	-0.438444	-0.469826	-0.370905	-0.12602	-0.534284	-0.214688	-0.128415	-0.14553	-0.181889	natural
NE75_1_ATAAGCTATGCGAAGGGGTTTCTC	CLE/NMP	-0.204803	-0.3076	-0.21534	3.8307	-0.130001	10	-0.114105	-0.206637	-0.232459	-0.0332625	-0.113537	-0.0663003	-0.0888033	-0.12993	-0.1278	-0.10742	-0.14512	-0.0541743	-0.0105597	-0.429581	-0.248416	-0.121891	-0.222359	-0.160771	-0.117418	-0.241454	-0.436193	-0.462073	-0.371816	-0.125604	-0.533741	-0.213662	-0.127578	-0.143578	-0.179875	natural
NE75_1_ATACTCTCTGCGAAGGACGAAACG	Nascent mesoderm	-0.159656	-0.228413	-0.181684	-0.224168	-0.129428	-0.0562697	-0.120876	-0.18069	-0.169433	-0.0345117	-0.0843672	-0.0699804	-0.0824716	-0.127125	-0.107295	-0.104784	-0.137431	-0.0530746	-0.00808077	-0.411767	-0.239796	-0.127635	-0.19323	-0.145858	-0.0975483	-0.224839	2.3571	-0.381003	3.46086	-0.121252	-0.528055	-0.202937	-0.118832	-0.123165	-0.15881	natural
NE75_1_ATACTCTCTGCGAAGGGTTGCACG	Nascent mesoderm	-0.23606	-0.362422	3.37005	-0.235585	-0.130398	-0.0610472	-0.109417	-0.224601	-0.276092	-0.0323977	7.99104	-0.0637525	9.96101	-0.131872	-0.141996	-0.109245	5.96289	-0.0549357	-0.0122759	-0.441914	-0.254383	-0.117914	-0.242525	-0.171095	-0.131175	-0.252957	-0.45249	-0.518199	-0.365219	-0.128616	-0.537677	-0.221087	-0.133634	-0.15771	-0.194457	natural
NE75_1_ATAGATGTTGCGAAGGTAACTACT	Somites	-0.191287	-0.283893	3.86733	3.99422	-0.12983	-0.0582476	-0.116132	-0.198869	-0.21359	-0.0336365	-0.104804	-0.067402	-0.0869077	-0.12909	-0.121662	8.72682	-0.142818	-0.0538451	-0.00981759	-0.424248	-0.245835	-0.12361	-0.213639	-0.156307	-0.11147	-0.23648	-0.429146	-0.437802	-0.374669	-0.124301	-0.532039	-0.210451	-0.12496	-0.137467	-0.173568	natural
NE75_1_ATAGATGTTGCGAAGGTGGCTACC	Posterior lateral plate mesoderm	-0.189222	-0.280271	-0.203725	-0.228586	-0.129804	-0.0581185	-0.116442	-0.197682	-0.210708	-0.0336936	-0.10347	-0.0675703	-0.0866181	-0.128962	-0.120724	-0.10651	-0.142466	-0.0537948	-0.0097042	-0.423433	-0.245441	-0.123873	-0.212306	-0.155625	-0.110561	-0.23572	-0.428069	-0.434094	3.17527	-0.124102	1.98089	-0.209961	-0.12456	-0.136533	-0.172605	natural
NE75_1_ATATGCAATGCGAAGGATCAAGTG	Posterior lateral plate mesoderm	-0.317626	-0.505487	3.88707	-0.247773	-0.131435	-0.0661475	-0.097184	-0.27148	-0.389958	-0.0301409	-0.186431	-0.0571037	-0.104626	-0.136941	-0.179041	-0.114008	-0.164333	-0.0569226	-0.0167545	-0.474098	-0.269956	-0.107537	-0.29515	-0.198038	-0.167073	2.01073	-0.495017	-0.664665	1.65541	-0.136478	0.869907	-0.240463	-0.149435	-0.194589	-0.232513	natural
NE75_1_ATATGCAATGCGAAGGCTTACGGG	Somites	-0.146984	-0.206188	-0.172238	-0.222275	-0.129267	-0.0554774	-0.122777	-0.173407	-0.151744	-0.0348623	-0.0761803	-0.0710133	-0.0806946	8.07928	-0.10154	10	-0.135273	10	-0.00738502	-0.406767	-0.237377	-0.129247	-0.185055	-0.141673	-0.0919714	-0.220175	-0.406047	-0.358249	-0.38402	-0.120031	-0.52646	-0.199927	-0.116377	-0.117436	-0.152899	natural
NE75_1_ATATGCAATGCGAAGGGGAAACAG	Notochord	-0.151771	-0.214584	-0.175806	4.59216	8.41603	-0.0557767	-0.122059	-0.176158	-0.158426	10	-0.0792732	-0.0706231	-0.0813659	-0.126635	-0.103715	-0.104323	-0.136088	-0.0528825	-0.00764786	-0.408656	-0.238291	-0.128638	-0.188143	-0.143254	-0.0940782	-0.221937	-0.408543	-0.366845	-0.383009	-0.120492	-0.527062	-0.201064	-0.117305	-0.1196	-0.155132	natural
NE75_1_ATATGCAATGCGAAGGTAGAAATG	Cardiomyocytes	-0.130746	-0.177706	-0.160133	-0.219848	-0.129061	-0.054462	-0.125212	-0.164074	-0.129075	-0.0353116	-0.065689	-0.072337	-0.0784173	-0.125328	-0.0941656	-0.103096	-0.132508	-0.0523703	-0.00649342	-0.40036	-0.234277	-0.131312	-0.174578	-0.136309	-0.0848248	-0.214199	-0.397581	-0.32909	-0.387447	-0.118465	-0.524415	-0.19607	-0.113232	-0.110094	-0.145322	natural
NE75_1_ATCAATCGTGCGAAGGCTAGATTG	CLE/NMP	-0.204052	-0.306283	-0.21478	-0.230802	-0.129992	-0.0590458	-0.114218	-0.206206	-0.231411	-0.0332833	-0.113052	-0.0663615	-0.088698	-0.129884	-0.127459	-0.107376	-0.144992	-0.054156	-0.0105185	-0.429285	-0.248273	-0.121986	-0.221874	-0.160523	-0.117088	-0.241178	-0.435802	-0.460725	-0.371974	-0.125531	-0.533646	-0.213484	-0.127433	-0.143239	-0.179524	natural
NE75_1_ATCAATCGTGCGAAGGCTAGTAAC	Somites	-0.264687	-0.412635	3.11459	4.50507	-0.130762	-0.0628373	-0.105124	3.89237	-0.316057	-0.0316056	-0.152228	-0.0614189	9.30469	-0.133651	-0.154998	7.20852	-0.155318	-0.0556331	-0.0138478	-0.453209	-0.259849	-0.114272	-0.260995	-0.180552	-0.143774	-0.263493	-0.467416	-0.569605	-0.359176	-0.131376	-0.541282	-0.227887	-0.139179	-0.170654	-0.207814	natural
NE75_1_ATCAATCGTGCGAAGGGTTTGTTT	Notochord	-0.21419	-0.324063	3.59505	-0.232317	-0.130121	-0.0596797	-0.112697	-0.212032	-0.245562	-0.0330028	-0.119601	-0.0655352	-0.0901196	-0.130513	-0.132063	-0.107968	-0.146718	-0.054403	-0.0110751	-0.433284	-0.250208	-0.120697	-0.228415	-0.163872	-0.121549	-0.244909	-0.441087	-0.478928	-0.369835	-0.126508	-0.534923	-0.215892	-0.129397	-0.147822	-0.184254	natural
NE75_1_ATCAATCGTGCGAAGGTGTGGCTA	Somites	-0.161814	-0.232199	-0.183293	4.41914	-0.129455	-0.0564047	-0.120553	-0.18193	-0.172447	-0.0344519	-0.085762	-0.0698045	-0.0827744	-0.127259	-0.108276	9.60812	-0.137799	-0.0531272	-0.00819931	-0.412619	-0.240209	-0.12736	-0.194623	-0.146571	-0.0984984	-0.225633	-0.41378	-0.384879	-0.38089	-0.12146	-0.528327	-0.20345	-0.11925	-0.124141	-0.159818	natural
NE75_1_ATCAGGGATGCGAAGGAAACCTCC	Nascent mesoderm	-0.142948	-0.199108	-0.169229	-0.221671	-0.129216	-0.055225	-0.123382	-0.171087	-0.146109	-0.0349739	-0.0735727	-0.0713423	-0.0801285	-0.126087	-0.0997074	-0.103808	-0.134586	-0.0526676	-0.00716341	-0.405174	-0.236607	-0.12976	-0.182451	-0.14034	-0.0901951	-0.21869	-0.403943	-0.351001	-0.384872	-0.119642	-0.525951	-0.198968	-0.115596	-0.115611	-0.151015	natural
NE75_1_ATCAGGGATGCGAAGGGTCAATAC	Primitive streak	5.02122	-0.259528	-0.194908	-0.226819	-0.129653	-0.057379	-0.118216	-0.190885	-0.194198	-0.0340208	-0.0958289	-0.0685344	-0.0849595	-0.128227	-0.115352	-0.10582	-0.140452	-0.0535067	-0.00905483	-0.418766	-0.243183	-0.125378	-0.204676	-0.151718	-0.105356	-0.231367	2.1874	-0.412858	-0.377601	-0.122962	-0.530289	-0.207151	-0.122269	-0.131186	-0.167087	natural
NE75_1_ATCAGGGATGCGAAGGTAGCTTAT	Somites	-0.226673	-0.345959	-0.231643	3.59702	-0.130279	-0.0604603	-0.110825	-0.219207	-0.262989	-0.0326574	-0.127667	-0.0645176	-0.0918704	-0.131289	-0.137733	-0.108697	-0.148844	-0.0547071	-0.0117606	-0.43821	-0.252591	-0.119108	-0.236469	-0.167995	-0.127044	-0.249503	-0.447596	-0.501344	-0.3672	-0.127712	-0.536495	-0.218857	-0.131815	-0.153466	-0.190078	natural
NE75_1_ATCAGGGATGCGAAGGTTGTCGCC	Somites	-0.193634	-0.288009	-0.207013	-0.229245	7.31294	10	-0.11578	-0.200218	-0.216866	-0.0335715	-0.10632	-0.0672107	-0.0872368	-0.129236	-0.122727	-0.106768	-0.143218	-0.0539023	-0.00994643	-0.425174	-0.246283	-0.123312	-0.215152	-0.157082	-0.112502	-0.237343	-0.43037	-0.442016	-0.374173	-0.124527	-0.532334	-0.211009	-0.125415	-0.138528	-0.174663	natural
NE75_1_ATCCCACCTGCGAAGGTTATCTGT	CLE/NMP	-0.161627	-0.23187	-0.183153	-0.224462	-0.129453	-0.056393	-0.120581	5.30691	-0.172185	-0.0344571	-0.0856407	-0.0698198	-0.0827481	-0.127247	-0.108191	-0.104899	-0.137767	-0.0531226	-0.008189	-0.412544	-0.240173	-0.127384	-0.194502	-0.146509	-0.0984158	-0.225564	-0.413682	-0.384542	-0.380929	-0.121442	-0.528304	-0.203405	-0.119214	-0.124056	-0.15973	natural
NE75_1_ATCCGCATTGCGAAGGGGTGACAC	Nascent mesoderm	-0.192977	-0.286857	-0.206524	-0.229147	-0.129851	-0.0583533	-0.115879	4.76364	-0.215949	-0.0335897	-0.105896	-0.0672643	-0.0871447	-0.129195	-0.122429	-0.106729	-0.143106	-0.0538862	-0.00991035	-0.424914	-0.246158	-0.123395	-0.214729	-0.156865	-0.112213	-0.237102	-0.430027	-0.440836	-0.374312	-0.124464	-0.532251	-0.210852	-0.125287	-0.138231	-0.174357	natural
NE75_1_ATCCGCATTGCGAAGGGTTGTCAT	Nascent mesoderm	-0.232023	-0.355343	4.6368	-0.234982	-0.130347	-0.0607948	-0.110023	-0.222282	-0.270458	-0.0325094	-0.131124	-0.0640814	-0.0926207	-0.131622	-0.140163	-0.109009	-0.149755	-0.0548374	-0.0120543	-0.440321	-0.253613	-0.118428	-0.239921	-0.169762	-0.129398	-0.251472	-0.450385	-0.510951	-0.366071	-0.128227	-0.537168	-0.220128	-0.132852	-0.155885	-0.192574	natural
NE75_1_ATCGCGCTTGCGAAGGCCAGCAGT	Somites	-0.284586	-0.447537	-0.274816	4.33869	-0.131015	-0.0640816	-0.102139	-0.252491	-0.343835	-0.031055	-0.165084	-0.0597968	8.90569	-0.134888	-0.164035	-0.112078	-0.158707	-0.0561178	-0.0149404	-0.461061	-0.263648	-0.111741	-0.273834	-0.187124	-0.152532	-0.270816	-0.477791	-0.605337	-0.354976	-0.133294	-0.543787	-0.232614	-0.143034	-0.179651	-0.217098	natural
NE75_1_ATCGCGCTTGCGAAGGTAGAAATG	CLE/NMP	-0.143511	-0.200096	-0.169649	4.74859	-0.129223	-0.0552602	-0.123298	5.69964	-0.146895	-0.0349584	-0.0739365	-0.0712964	-0.0802075	-0.126122	-0.0999632	-0.103841	-0.134682	-0.0526813	-0.00719433	-0.405397	-0.236714	-0.129688	-0.182814	-0.140526	-0.0904429	-0.218897	-0.404237	-0.352013	-0.384753	-0.119696	-0.526022	-0.199102	-0.115705	-0.115866	-0.151278	natural
NE75_1_ATGACAACTGCGAAGGGGTCACAG	CLE/NMP	-0.170544	-0.24751	-0.1898	4.28174	-0.129566	-0.0569505	-0.119243	-0.186947	-0.184633	-0.0342104	-0.0914019	-0.0690929	-0.0839986	-0.127801	-0.11224	-0.105419	-0.139285	-0.0533398	-0.00867861	-0.416063	-0.241875	-0.126249	-0.200255	-0.149455	-0.10234	-0.228846	-0.418331	-0.400554	-0.379047	-0.122301	1.5078	-0.205524	-0.120942	-0.128088	-0.16389	natural
NE75_1_ATGACAACTGCGAAGGTCCCTGAT	CLE/NMP	-0.143793	-0.20059	-0.169859	-0.221798	-0.129226	-0.0552778	-0.123255	-0.171573	-0.147289	-0.0349506	-0.0741184	-0.0712735	-0.080247	-0.126139	-0.100091	-0.103858	-0.13473	-0.0526882	-0.00720979	-0.405508	-0.236768	-0.129653	-0.182996	-0.140619	-0.0905669	-0.219001	-0.404384	-0.352518	-0.384693	-0.119723	-0.526058	-0.199169	-0.115759	-0.115993	-0.15141	natural
NE75_1_ATGACTTGTGCGAAGGCTCGATGC	CLE/NMP	-0.241879	-0.372629	-0.242979	3.45291	-0.130472	-0.0614111	-0.108544	-0.227946	-0.284216	-0.0322367	-0.137491	-0.0632781	-0.0940029	-0.132234	-0.144639	-0.109585	-0.151434	-0.0550775	-0.0125955	-0.44421	-0.255494	-0.117174	-0.246279	-0.173018	-0.133736	-0.255099	-0.455524	-0.528649	-0.36399	-0.129177	-0.538409	-0.222469	-0.134761	-0.160341	-0.197173	natural
NE75_1_ATGCATATTGCGAAGGATCAGCGC	CLE/NMP	-0.147266	3.77579	-0.172448	-0.222317	-0.129271	-0.055495	-0.122735	-0.173569	-0.152137	-0.0348545	-0.0763623	-0.0709904	-0.080734	-0.126355	-0.101668	10	-0.135321	-0.0527728	-0.00740048	-0.406878	-0.237431	-0.129211	-0.185237	-0.141766	-0.0920953	-0.220279	-0.406194	-0.358754	-0.38396	-0.120058	-0.526495	-0.199994	-0.116432	-0.117563	-0.15303	natural
NE75_1_ATGCGGAGTGCGAAGGACATCTAT	Posterior lateral plate mesoderm	-0.42538	1.43074	2.14089	2.34995	-0.132803	-0.0728854	-0.0810232	2.75408	-0.540382	-0.0271595	-0.25605	-0.0483202	-0.119738	-0.143637	-0.227979	-0.120299	-0.182684	-0.0595475	-0.022671	-0.516614	-0.290527	-0.0938287	-0.364671	-0.23363	-0.214497	-0.322632	-0.551197	1.31074	-0.325259	-0.146865	-0.561517	-0.26606	-0.170309	-0.243308	-0.282786	natural
NE75_1_ATGCGGAGTGCGAAGGCGTATTTC	Nascent mesoderm	-0.195886	4.80471	-0.208693	-0.229582	-0.129888	-0.0585352	-0.115442	-0.201513	-0.220011	-0.0335092	-0.107776	-0.0670271	-0.0875527	-0.129376	-0.12375	-0.106899	-0.143601	-0.0539571	-0.0100701	-0.426062	3.74907	-0.123025	-0.216606	-0.157826	-0.113494	-0.238173	-0.431544	2.725	-0.373698	-0.124744	-0.532618	-0.211544	-0.125851	-0.139546	-0.175714	natural
NE75_1_ATGGGCTCTGCGAAGGTAAATAGG	Nascent mesoderm	-0.255583	-0.396666	3.1917	-0.238502	-0.130646	-0.062268	-0.106489	-0.235822	-0.303347	-0.0318575	-0.146345	-0.062161	9.50189	-0.133086	-0.150863	-0.110385	-0.153767	-0.0554113	-0.0133479	-0.449617	-0.258111	-0.115431	-0.255121	-0.177544	-0.139767	2.35168	-0.462669	-0.553256	-0.361098	-0.130498	-0.540135	-0.225725	-0.137416	-0.166537	-0.203566	natural
NE75_1_ATGGGCTCTGCGAAGGTTCACATA	Somites	-0.276045	-0.432555	4.21556	5.18069	-0.130906	-0.0635475	5.95379	-0.247582	-0.331912	-0.0312914	-0.159565	-0.0604931	-0.0987944	-0.134357	-0.160156	-0.11158	-0.157252	-0.0559097	-0.0144714	-0.457691	-0.262017	-0.112827	-0.268323	-0.184303	-0.148773	-0.267673	-0.473337	-0.589999	1.82297	-0.13247	-0.542712	-0.230585	-0.14138	-0.175789	-0.213113	natural
NE75_1_ATGGTCTGTGCGAAGGCTTTAATC	Nascent mesoderm	-0.453726	-0.744202	3.08664	-0.26811	-0.133163	-0.0746579	-0.0767718	-0.349701	-0.579954	-0.0263752	-0.274364	-0.0460096	-0.123713	-0.145398	-0.240853	-0.121955	-0.187511	-0.0602379	-0.0242275	0.884092	-0.295939	-0.0902224	-0.38296	-0.242993	-0.226972	-0.333064	-0.565977	1.18727	1.28178	-0.149597	-0.565087	-0.272793	-0.175801	-0.256125	-0.296012	natural
NE75_1_ATGGTCTGTGCGAAGGTGAAATGA	Posterior lateral plate mesoderm	-0.199735	-0.29871	3.76184	-0.230157	-0.129937	-0.0587758	-0.114865	-0.203724	-0.225383	-0.0334027	-0.110262	-0.0667134	-0.0880925	-0.129615	-0.125498	-0.107124	-0.144257	-0.0540509	-0.0102814	-0.427581	-0.247448	-0.122536	-0.219089	-0.159097	-0.115188	-0.239589	-0.433551	-0.452972	-0.372886	-0.125115	2.27706	-0.212458	-0.126597	-0.141286	-0.17751	natural
NE75_1_ATGTGCCGTGCGAAGGCCACATTA	Nascent mesoderm	-0.190067	-0.281753	-0.204355	-0.228712	-0.129814	-0.0581713	-0.116315	-0.198168	-0.211887	-0.0336702	-0.104016	-0.0675015	-0.0867366	-0.129014	-0.121107	-0.106559	-0.14261	-0.0538154	-0.00975059	-0.423766	-0.245602	-0.123766	-0.212851	-0.155904	-0.110933	-0.236031	-0.42851	-0.435611	-0.374926	-0.124183	1.38376	-0.210161	-0.124724	-0.136915	-0.172999	natural
NE75_1_ATGTGCCGTGCGAAGGGGACTTCC	Posterior lateral plate mesoderm	-0.262716	-0.409178	-0.258512	-0.239568	-0.130737	-0.0627141	-0.105419	-0.239922	-0.313305	-0.0316601	-0.150954	-0.0615795	-0.0969252	-0.133529	-0.154102	-0.110801	-0.154982	-0.0555851	-0.0137396	1.52695	3.11145	-0.114523	-0.259723	-0.179901	-0.142907	-0.262768	-0.466388	-0.566066	-0.359592	-0.131186	-0.541033	-0.227419	-0.138798	-0.169763	-0.206894	natural
NE75_1_ATTACCTTTGCGAAGGGCAGCATG	Posterior lateral plate mesoderm	-0.225735	-0.344313	-0.230944	-0.234042	-0.130267	-0.0604016	-0.110966	4.31769	-0.261679	-0.0326834	-0.12706	-0.0645941	-0.0917387	-0.131231	-0.137306	-0.108642	-0.148684	-0.0546842	-0.011709	-0.43784	-0.252412	-0.119228	-0.235863	-0.167685	-0.12663	-0.249157	-0.447106	-0.499659	-0.367398	-0.127621	-0.536377	-0.218634	-0.131633	-0.153042	-0.18964	natural
NE75_1_ATTATTCGTGCGAAGGATATGCAT	Somites	-0.234839	-0.360282	-0.237731	5.5737	-0.130383	-0.0609709	-0.1096	-0.2239	-0.274389	-0.0324315	-0.132943	-0.0638519	9.99152	-0.131797	-0.141442	-0.109174	5.98155	-0.054906	-0.0122089	-0.441432	-0.25415	-0.11807	-0.241738	-0.170692	-0.130638	-0.252508	-0.451853	-0.516008	-0.365476	-0.128499	-0.537523	-0.220797	-0.133397	4.33547	-0.193888	natural
NE75_1_ATTATTCGTGCGAAGGCGGGTAGT	Nascent mesoderm	-0.169511	-0.245699	5.45369	-0.225641	-0.129553	-0.056886	-0.119398	-0.186354	-0.183191	-0.034239	-0.0907348	-0.0691771	-0.0838538	-0.127737	-0.111772	-0.105359	-0.13911	-0.0533146	-0.00862192	-0.415655	-0.241678	-0.126381	-0.199589	-0.149114	-0.101886	3.07857	2.25962	-0.3987	-0.379265	-0.122202	-0.529296	-0.205278	-0.120741	-0.127621	-0.163409	natural
NE75_1_ATTATTCGTGCGAAGGCTTTCTTT	Posterior lateral plate mesoderm	-0.17871	-0.261833	-0.195888	-0.227015	-0.12967	-0.0574612	-0.118019	-0.19164	-0.196032	-0.0339845	-0.0966779	-0.0684273	-0.0851438	-0.128309	-0.115949	-0.105896	-0.140676	-0.0535387	-0.00912699	2.05276	-0.243434	-0.12521	-0.205524	-0.152152	-0.105934	-0.231851	-0.422588	2.12927	-0.377323	-0.123089	-0.530455	-0.207463	-0.122523	-0.13178	-0.1677	natural
NE75_1_ATTCTGAGTGCGAAGGCTCGATGC	Notochord	-0.166414	3.4759	-0.186722	-0.225178	-0.129514	-0.0566923	-0.119863	-0.184574	-0.178867	10	9.83481	-0.0694296	-0.0834194	-0.127545	-0.110365	-0.105178	-0.138582	-0.0532392	-0.00845184	-0.414433	-0.241087	-0.126775	-0.197591	-0.148091	-0.100523	-0.227326	-0.416178	-0.393138	-0.379919	-0.121903	-0.528906	-0.204542	-0.120141	-0.126221	-0.161964	natural
NE75_1_ATTCTGAGTGCGAAGGTACAAACT	Nascent mesoderm	-0.132905	-0.181493	-0.161742	-0.220171	-0.129088	-0.054597	-0.124888	-0.165315	-0.132089	-0.0352518	-0.0670838	-0.072161	-0.07872	-0.125462	-0.0951461	-0.103222	-0.132876	-0.0524229	-0.00661195	-0.401212	-0.234689	-0.131038	-0.175971	-0.137022	-0.0857749	-0.214994	-0.398707	-0.332967	-0.386991	-0.118674	-0.524687	-0.196582	-0.11365	-0.11107	-0.14633	natural
NE75_1_ATTGAAGTTGCGAAGGCAGTCCCT	Posterior lateral plate mesoderm	-0.199172	3.05775	-0.211142	-0.230073	-0.12993	-0.0587406	-0.11495	-0.203401	-0.224597	-0.0334183	-0.109898	-0.0667593	-0.0880135	-0.12958	-0.125242	-0.107091	6.59788	-0.0540372	-0.0102505	-0.427359	3.71068	-0.122607	-0.218725	-0.158911	-0.11494	-0.239382	-0.433257	-0.45196	-0.373005	-0.125061	-0.533031	-0.212324	-0.126487	-0.141032	-0.177247	natural
NE75_1_ATTGAAGTTGCGAAGGGTCTCTCT	Somites	-0.267973	-0.418397	-0.262431	4.47649	-0.130804	-0.0630427	-0.104631	-0.242943	-0.320643	-0.0315147	-0.15435	-0.0611511	-0.0976623	-0.133856	-0.15649	9.75507	-0.155877	-0.0557131	-0.0140282	-0.454506	-0.260476	-0.113854	-0.263115	-0.181637	-0.14522	-0.264702	-0.469129	-0.575504	-0.358483	-0.131692	-0.541695	-0.228668	-0.139816	-0.172139	-0.209347	natural
NE75_1_ATTGAAGTTGCGAAGGTCCCTGAT	Nascent mesoderm	-0.326167	-0.520468	5.09182	2.83773	-0.131543	-0.0666816	-0.095903	-0.276389	-0.401882	-0.0299045	-0.191949	-0.0564074	-0.105824	-0.137472	-0.18292	-0.114506	-0.165788	-0.0571307	-0.0172235	-0.477468	-0.271586	-0.106451	-0.300661	-0.200859	-0.170832	-0.286119	-0.49947	-0.680003	2.38992	-0.137302	-0.549024	-0.242492	-0.15109	-0.198451	-0.236498	natural
NE75_1_ATTTGTTGTGCGAAGGATTCAGTA	Posterior lateral plate mesoderm	-0.172515	-0.250967	-0.19127	-0.226089	-0.129591	-0.0570738	-0.118948	-0.18808	-0.187384	-0.0341559	-0.0926754	-0.0689322	-0.084275	-0.127924	-0.113136	-0.105535	-0.139621	-0.0533878	-0.00878684	-0.416841	-0.242251	-0.125999	-0.201527	-0.150106	-0.103208	-0.229571	-0.419359	2.1918	-0.378631	-0.122491	2.09337	-0.205992	-0.121323	-0.128979	-0.16481	natural
NE75_1_ATTTGTTGTGCGAAGGCAGACCAT	Cardiomyocytes	-0.229583	-0.351063	3.43364	-0.234617	-0.130316	-0.0606423	-0.110389	-0.220879	-0.267051	-0.0325769	-0.129547	-0.0642804	-0.0922785	-0.13147	-0.139054	-0.108867	-0.14934	-0.054778	-0.0119203	-0.439358	-0.253147	-0.118738	-0.238346	-0.168956	-0.128324	-0.250574	-0.449113	-0.506569	-0.366586	-0.127992	-0.536861	-0.219548	-0.132379	-0.154782	-0.191436	natural
NE75_1_ATTTGTTGTGCGAAGGTCTCACTT	Primitive streak	-0.147923	-0.207834	-0.172937	6.01185	-0.129279	-0.0555361	-0.122636	-0.173946	-0.153054	-0.0348363	-0.0767868	-0.0709368	-0.0808262	-0.126396	-0.101967	-0.104099	-0.135433	-0.0527888	-0.00743656	-0.407137	-0.237556	-0.129127	-0.185661	-0.141983	-0.0923845	-0.220521	-0.406537	-0.359934	-0.383822	-0.120121	-0.526578	-0.20015	-0.116559	-0.11786	-0.153336	natural
NE75_1_CAAACATTTGCGAAGGCAGATTAC	Nascent mesoderm	-0.317626	-0.505487	3.88707	-0.247773	-0.131435	-0.0661475	-0.097184	-0.27148	-0.389958	-0.0301409	-0.186431	-0.0571037	-0.104626	-0.136941	-0.179041	-0.114008	-0.164333	-0.0569226	-0.0167545	-0.474098	-0.269956	-0.107537	-0.29515	-0.198038	-0.167073	-0.282976	-0.495017	1.8518	-0.348002	-0.136478	-0.547948	-0.240463	-0.149435	-0.194589	-0.232513	natural
NE75_1_CAAACATTTGCGAAGGCAGTCCCT	Primitive streak	6.80526	-0.239278	-0.186302	-0.225094	-0.129507	-0.0566571	-0.119947	-0.18425	-0.178081	-0.0343403	-0.0883697	-0.0694755	-0.0833404	-0.12751	-0.110109	-0.105145	-0.138486	-0.0532255	-0.00842092	-0.414211	-0.240979	-0.126846	-0.197227	-0.147905	-0.100275	-0.227119	-0.415884	-0.392127	-0.380038	-0.121849	-0.528836	-0.204409	-0.120032	-0.125966	-0.161701	natural
NE75_1_CAAACATTTGCGAAGGGAATTCGT	Posterior lateral plate mesoderm	-0.222449	-0.338551	-0.228495	-0.233551	-0.130226	-0.0601962	-0.111459	-0.216779	-0.257093	-0.0327743	-0.124938	-0.0648618	-0.091278	-0.131027	-0.135814	-0.10845	-0.148125	-0.0546042	-0.0115286	-0.436543	-0.251785	-0.119646	-0.233744	-0.1666	-0.125185	-0.247948	-0.445394	-0.49376	-0.368091	-0.127305	1.79345	-0.217854	-0.130997	-0.151556	-0.188107	natural
NE75_1_CAAACATTTGCGAAGGTTAGTCCG	Nascent mesoderm	4.01738	-0.386952	3.2404	3.38076	-0.130576	-0.0619217	-0.10732	-0.232639	-0.295616	-0.0320107	-0.142767	-0.0626124	-0.0951481	-0.132742	-0.148347	-0.110062	-0.152824	-0.0552764	-0.0130438	2.29859	4.41947	-0.116135	-0.251548	-0.175715	-0.13733	-0.258104	-0.459781	-0.543312	-0.362267	-0.129964	-0.539438	-0.224409	-0.136343	-0.164033	-0.200982	natural
NE75_1_CAACGCAGTGCGAAGGACGAAACG	Posterior lateral plate mesoderm	-0.219352	-0.333118	-0.226186	-0.233088	-0.130186	-0.0600025	-0.111923	-0.214999	-0.252769	-0.03286	-0.122937	-0.0651143	-0.0908436	-0.130834	-0.134408	-0.108269	-0.147597	-0.0545287	-0.0113586	2.48645	-0.251193	-0.12004	-0.231745	-0.165577	-0.123821	-0.246808	-0.443779	1.77513	-0.368745	-0.127006	-0.535573	-0.217118	-0.130397	-0.150156	-0.186662	natural
NE75_1_CAACGCAGTGCGAAGGATTCGACG	Nascent mesoderm	-0.348976	-0.560473	3.67154	-0.252457	-0.131833	-0.0681078	-0.0924822	-0.289498	-0.433723	-0.0292735	-0.206686	-0.0545482	-0.109022	-0.138889	-0.193279	-0.115838	-0.169672	-0.0576863	-0.0184759	1.18113	2.56401	-0.103549	-0.315377	-0.208393	-0.18087	-0.294513	1.24147	-0.720959	-0.341385	-0.1395	1.32012	-0.24791	-0.155508	-0.208763	-0.247139	natural
NE75_1_CAAGGTACTGCGAAGGAAGCGTAC	Primitive streak	-0.185843	-0.274345	5.2053	-0.228081	-0.129761	-0.0579072	-0.116949	-0.19574	-0.205991	-0.0337871	-0.101287	-0.0678458	-0.0861443	-0.128752	-0.119189	-0.106313	6.87161	-0.0537125	-0.00951867	-0.4221	-0.244796	-0.124303	-0.210126	-0.154508	-0.109074	-0.234476	-0.426308	-0.428027	-0.375818	-0.123776	-0.531353	-0.209158	-0.123905	-0.135006	-0.171029	natural
NE75_1_CAATCTAGTGCGAAGGATACTCTT	Somites	5.75723	-0.197297	-0.168459	4.78048	-0.129203	-0.0551604	-0.123537	-0.170494	-0.144668	-0.0350025	-0.0729056	-0.0714265	-0.0799837	-0.126022	-0.0992385	10	-0.13441	-0.0526424	-0.00710671	-0.404767	-0.23641	-0.129891	-0.181785	-0.139999	-0.0897407	-0.21831	-0.403405	-0.349147	-0.38509	-0.119542	-0.525821	-0.198723	-0.115396	-0.115144	-0.150534	natural
NE75_1_CAATCTAGTGCGAAGGGAATTCGT	Nascent mesoderm	-0.247041	-0.381684	-0.246827	-0.237226	-0.130538	-0.0617339	-0.10777	-0.230913	-0.291423	-0.0320938	-0.140827	-0.0628573	-0.0947269	-0.132555	-0.146983	-0.109886	5.80101	-0.0552032	-0.0128789	-0.446247	-0.25648	-0.116517	-0.24961	-0.174723	-0.136008	-0.256999	-0.458215	-0.537919	-0.362901	-0.129675	-0.53906	-0.223695	-0.135761	-0.162675	-0.199581	natural
NE75_1_CAATTCTCTGCGAAGGACCTTCTT	Nascent mesoderm	-0.235496	-0.361435	5.90679	-0.235501	-0.130391	-0.061012	-0.109502	-0.224277	-0.275306	-0.0324133	-0.133367	-0.0637984	-0.0931078	-0.131837	-0.14174	-0.109212	-0.150347	-0.054922	-0.012245	-0.441691	-0.254276	-0.117986	-0.242162	-0.170909	-0.130927	-0.25275	-0.452196	1.65497	-0.365338	-0.128562	-0.537606	-0.220953	-0.133524	-0.157455	-0.194195	natural
NE75_1_CACAACCTTGCGAAGGCGGACAAC	Nascent mesoderm	-0.172609	3.3889	-0.19134	-0.226103	-0.129592	-0.0570797	-0.118934	-0.188134	-0.187515	-0.0341533	-0.0927361	-0.0689246	-0.0842882	-0.12793	-0.113178	-0.10554	-0.139637	-0.0533901	-0.00879199	-0.416878	-0.242269	-0.125987	-0.201587	-0.150137	-0.103249	-0.229606	2.23068	-0.404262	-0.378611	-0.1225	1.49369	-0.206014	-0.121342	-0.129022	-0.164854	natural
NE75_1_CACAACCTTGCGAAGGTAACCCGT	Nascent mesoderm	-0.186031	-0.274674	5.20262	4.0625	-0.129763	-0.0579189	-0.116921	-0.195848	-0.206253	-0.0337819	-0.101408	-0.0678305	-0.0861706	-0.128764	-0.119274	-0.106324	-0.141923	-0.0537171	-0.00952898	-0.422174	-0.244832	-0.124279	-0.210247	-0.15457	-0.109156	-0.234545	-0.426406	-0.428364	-0.375778	-0.123794	-0.531377	-0.209203	-0.123942	-0.13509	-0.171116	natural
NE75_1_CACAACCTTGCGAAGGTTATAGCC	Notochord	-0.190067	-0.281753	-0.204355	-0.228712	-0.129814	-0.0581713	-0.116315	-0.198168	4.40675	-0.0336702	-0.104016	-0.0675015	-0.0867366	-0.129014	-0.121107	-0.106559	-0.14261	-0.0538154	-0.00975059	-0.423766	-0.245602	-0.123766	-0.212851	-0.155904	-0.110933	-0.236031	-0.42851	-0.435611	-0.374926	-0.124183	-0.531885	-0.210161	-0.124724	-0.136915	-0.172999	natural
NE75_1_CACAAGTATGCGAAGGAAATGTCG	Posterior lateral plate mesoderm	-0.162753	-0.233846	-0.183993	-0.224631	-0.129467	-0.0564634	-0.120412	-0.18247	-0.173757	-0.034426	-0.0863685	-0.0697279	-0.082906	-0.127317	-0.108702	-0.104965	-0.137959	-0.05315	-0.00825085	-0.412989	-0.240388	-0.127241	-0.195229	-0.146881	-0.0989115	3.15811	2.32553	-0.386565	-0.380691	-0.121551	-0.528445	-0.203673	-0.119432	-0.124566	-0.160256	natural
NE75_1_CACAAGTATGCGAAGGTTGTCGCC	Nascent mesoderm	-0.143324	-0.199767	-0.169509	-0.221727	-0.12922	-0.0552485	-0.123326	-0.171303	-0.146633	-0.0349636	-0.0738152	-0.0713117	-0.0801812	-0.12611	-0.0998779	-0.10383	-0.13465	-0.0526767	-0.00718402	-0.405322	-0.236678	-0.129712	-0.182693	-0.140464	-0.0903603	3.41794	-0.404139	-0.351676	2.7917	-0.119678	-0.525999	-0.199057	-0.115668	-0.115781	-0.151191	natural
NE75_1_CACTAACCTGCGAAGGAGCAGAAC	Nascent mesoderm	-0.200486	-0.300027	3.75277	-0.230269	-0.129947	-0.0588228	-0.114753	-0.204156	-0.226431	-0.033382	-0.110747	-0.0666522	-0.0881978	-0.129662	-0.125839	-0.107168	-0.144384	-0.0540692	-0.0103227	-0.427877	-0.247592	-0.12244	-0.219573	-0.159345	-0.115518	-0.239865	1.99981	-0.45432	2.25289	-0.125188	-0.533197	-0.212636	-0.126742	-0.141626	-0.17786	natural
NE75_1_CACTAACCTGCGAAGGCAATACTT	Posterior lateral plate mesoderm	-0.167634	-0.242406	-0.187631	-0.22536	-0.129529	-0.0567686	-0.11968	-0.185275	-0.180571	-0.0342909	-0.0895219	-0.0693301	-0.0835905	-0.12762	-0.110919	-0.10525	-0.13879	-0.0532689	-0.00851884	2.89739	5.3996	-0.12662	-0.198378	-0.148494	-0.10106	-0.227775	-0.416814	-0.395329	-0.379661	-0.122021	-0.52906	-0.204832	-0.120378	-0.126773	-0.162533	natural
NE75_1_CACTAACCTGCGAAGGCGATTGAT	Posterior lateral plate mesoderm	-0.190349	-0.282247	-0.204564	-0.228754	-0.129818	-0.0581889	-0.116273	4.80408	-0.21228	-0.0336624	-0.104198	-0.0674785	-0.0867761	-0.129032	-0.121235	-0.106576	-0.142658	-0.0538222	-0.00976605	1.96109	-0.245656	-0.12373	-0.213033	-0.155997	-0.111057	-0.236134	2.07821	-0.436117	-0.374867	-0.12421	1.97381	-0.210228	-0.124778	-0.137043	-0.173131	natural
NE75_1_CAGACTCGTGCGAAGGAGAAGTCC	Somites	-0.166695	-0.24076	-0.186932	4.34095	-0.129517	-0.0567099	-0.11982	-0.184735	-0.17926	-0.0343169	-0.0889155	-0.0694066	-0.0834589	-0.127562	-0.110493	9.44582	-0.13863	-0.053246	-0.0084673	-0.414544	-0.24114	-0.126739	-0.197772	-0.148184	-0.100646	3.11112	-0.416324	-0.393643	-0.379859	-0.121931	-0.528942	-0.204609	-0.120196	-0.126348	-0.162095	natural
NE75_1_CAGACTCGTGCGAAGGATCTTTGT	Primitive streak	3.30035	-0.523596	-0.307142	-0.249316	-0.131566	-0.0667931	-0.0956355	-0.277414	-0.404372	-0.0298552	-0.193101	-0.056262	-0.106074	-0.137583	-0.18373	-0.114611	-0.166092	-0.0571741	-0.0173214	-0.478172	-0.271927	-0.106224	-0.301811	-0.201448	-0.171617	-0.286776	-0.5004	-0.683205	-0.345823	-0.137474	-0.549248	-0.242915	-0.151435	-0.199257	-0.23733	natural
NE75_1_CAGACTCGTGCGAAGGTGCAAGGG	Cardiomyocytes	4.26131	-0.35024	3.43834	-0.234547	-0.13031	-0.0606129	-0.110459	-0.220609	-0.266396	-0.0325899	-0.129244	-0.0643186	-0.0922126	-0.131441	-0.138841	-0.108839	-0.14926	-0.0547665	-0.0118945	-0.439173	-0.253057	-0.118798	-0.238044	-0.168801	-0.128118	3.46585	-0.448868	-0.505726	-0.366685	-0.127947	-0.536802	-0.219437	-0.132288	-0.15457	-0.191217	natural
NE75_1_CAGGTTGCTGCGAAGGTTGTGACT	Primitive streak	-0.200767	-0.300521	-0.212331	5.97403	-0.12995	-0.0588404	-0.11471	-0.204318	-0.226825	-0.0333742	-0.110929	-0.0666293	-0.0882373	-0.129679	-0.125967	-0.107184	-0.144432	-0.054076	-0.0103381	-0.427988	-0.247645	-0.122404	-0.219755	-0.159438	-0.115642	2.76369	-0.434089	-0.454826	-0.372668	-0.125215	-0.533232	-0.212703	-0.126797	-0.141753	-0.177991	natural
NE75_1_CAGTTTAATGCGAAGGCGACTCCT	Nascent mesoderm	-0.245258	3.62274	3.28366	4.68427	6.36411	-0.0616224	-0.108038	-0.229888	-0.288933	-0.0321432	-0.139674	-0.0630026	-0.0944768	-0.132444	-0.146173	-0.109782	-0.152009	-0.0551598	-0.012781	-0.445543	-0.256139	-0.116744	-0.24846	-0.174134	-0.135223	-0.256343	-0.457286	-0.534716	-0.363277	-0.129503	-0.538835	-0.223272	-0.135415	-0.161869	-0.198749	natural
NE75_1_CATGCTGCTGCGAAGGACAGCGGA	Primitive streak	4.21542	-0.356825	-0.236261	-0.235108	-0.130358	-0.0608477	-0.109896	-0.222767	-0.271637	-0.032486	-0.131669	-0.0640126	-0.0927392	-0.131674	-0.140546	-0.109059	-0.149899	-0.054858	-0.0121007	2.84247	-0.253774	-0.11832	-0.240466	-0.170041	-0.12977	-0.251783	-0.450826	-0.512468	-0.365892	-0.128309	-0.537275	-0.220329	-0.133015	-0.156267	-0.192968	natural
NE75_1_CATGCTGCTGCGAAGGCCGTGTTT	Somites	-0.177959	3.31706	-0.195328	-0.226903	-0.12966	-0.0574142	-0.118131	-0.191209	-0.194984	-0.0340053	-0.0961927	-0.0684885	-0.0850385	-0.128262	-0.115608	9.09777	-0.140548	-0.0535204	-0.00908575	-0.418989	-0.243291	-0.125306	-0.205039	-0.151904	-0.105604	-0.231575	-0.422197	-0.413869	-0.377482	-0.123016	-0.53036	-0.207285	-0.122378	-0.131441	-0.16735	natural
NE75_1_CATGCTGCTGCGAAGGGTCGTCGT	CLE/NMP	-0.191944	-0.285046	5.12003	-0.228993	-0.129838	-0.0582887	-0.116034	-0.199247	-0.214508	-0.0336183	-0.105229	-0.0673485	-0.0869999	-0.129131	-0.12196	-0.106669	-0.14293	-0.0538611	-0.00985366	-0.424507	-0.245961	-0.123527	-0.214062	-0.156524	-0.111759	-0.236722	-0.429489	-0.438982	-0.37453	-0.124364	-0.532121	-0.210607	-0.125087	-0.137764	-0.173875	natural
NE75_1_CATGCTGCTGCGAAGGGTTAACCA	Nascent mesoderm	3.96437	-0.395513	3.1974	-0.238404	-0.130638	-0.0622269	-0.106588	-0.235444	-0.30243	-0.0318757	-0.145921	-0.0622146	-0.0958326	-0.133045	-0.150564	-0.110347	-0.153656	-0.0553953	-0.0133118	-0.449358	-0.257985	-0.115514	-0.254697	-0.177327	-0.139478	-0.259901	-0.462326	-0.552076	-0.361237	-0.130435	-0.540052	-0.225568	-0.137288	-0.16624	-0.20326	natural
NE75_1_CATTCATTTGCGAAGGCCATTACT	Nascent mesoderm	-0.224045	3.83515	-0.229684	-0.233789	-0.130246	-0.060296	-0.111219	-0.217696	-0.25932	-0.0327301	-0.125969	-0.0647318	-0.0915018	-0.131126	-0.136539	-0.108543	-0.148397	-0.0546431	-0.0116162	-0.437173	-0.252089	-0.119443	-0.234773	-0.167127	-0.125887	3.50716	2.59443	-0.496625	-0.367755	-0.127458	-0.536164	-0.218233	-0.131306	-0.152278	-0.188852	natural
NE75_1_CATTCGGGTGCGAAGGGAACGATT	Somites	-0.194572	-0.289655	-0.207713	3.95294	-0.129871	-0.058453	-0.11564	-0.200757	-0.218176	-0.0335456	-0.106927	-0.0671342	-0.0873685	-0.129294	-0.123154	-0.106823	-0.143377	-0.0539251	-0.00999797	-0.425544	-0.246463	-0.123192	-0.215758	-0.157392	-0.112916	-0.237689	-0.430859	-0.443702	2.29692	-0.124618	-0.532452	-0.211232	-0.125596	-0.138952	-0.175101	natural
NE75_1_CATTCGGGTGCGAAGGTCGTCATG	Somites	-0.138161	-0.190712	-0.16566	-0.220956	-0.129155	-0.0549257	-0.1241	-0.168336	-0.139427	-0.0351064	10	-0.0717325	-0.0794572	-0.125789	-0.0975333	-0.103529	-0.133771	-0.052551	-0.00690056	-0.403286	-0.235693	-0.130369	-0.179363	-0.138758	-0.0880883	-0.216928	-0.401447	-0.342406	-0.385882	-0.11918	-0.525349	-0.197831	-0.114668	-0.113447	-0.148782	natural
NE75_1_CATTTCTATGCGAAGGACCCACGA	Posterior lateral plate mesoderm	-0.252485	-0.391233	-0.250885	-0.238039	-0.130607	-0.0620743	-0.106954	-0.234042	-0.299023	-0.0319432	-0.144344	-0.0624135	-0.0954904	-0.132893	-0.149456	-0.110204	-0.15324	-0.0553358	-0.0131778	2.72407	3.19312	-0.115825	-0.253123	-0.176521	-0.138404	-0.259002	-0.461054	-0.547694	-0.361752	-0.1302	-0.539745	-0.224989	-0.136816	-0.165137	-0.202121	natural
NE75_1_CCACCTCTTGCGAAGGGAACGATT	Cardiac mesoderm	-0.363618	-0.586156	-0.333731	-0.254645	-0.132019	-0.0690234	-0.0902861	-0.297913	-0.454164	-0.0288683	-0.216146	-0.0533546	-0.111076	-0.139799	-0.199929	-0.116693	-0.172166	-0.058043	-0.0192799	-0.492245	-0.278736	-0.101686	-0.324824	-0.21323	-0.187315	-0.299902	-0.518996	-0.747253	1.50508	-0.140911	0.750854	-0.251388	-0.158345	-0.215384	-0.253971	natural
NE75_1_CCACGTTGTGCGAAGGAAGATTGT	Nascent mesoderm	-0.175425	-0.256071	-0.193439	-0.226524	-0.129628	-0.0572557	-0.118511	-0.189752	-0.191446	-0.0340754	-0.0945554	-0.068695	-0.0846831	-0.128105	-0.114457	-0.105704	-0.140117	-0.0534587	-0.0089466	2.08021	-0.242807	-0.125628	-0.203404	-0.151067	-0.104488	-0.230642	-0.420876	-0.409318	-0.378017	-0.122772	1.47486	-0.206683	-0.121887	-0.130295	-0.166168	natural
NE75_1_CCACGTTGTGCGAAGGAGCTATGA	Nascent mesoderm	-0.209872	-0.31649	4.88902	-0.231672	-0.130066	-0.0594097	-0.113345	-0.20955	-0.239535	-0.0331223	-0.116812	-0.0658871	-0.0895141	-0.130245	-0.130102	-0.107716	-0.145983	-0.0542978	-0.010838	-0.431581	-0.249384	-0.121246	-0.225629	-0.162445	-0.119649	-0.24332	-0.438836	-0.471175	-0.370746	-0.126092	-0.534379	-0.214866	-0.12856	-0.14587	-0.182239	natural
NE75_1_CCACGTTGTGCGAAGGGCAGCATG	Nascent mesoderm	-0.208558	-0.314185	3.65813	3.78806	-0.130049	-0.0593275	-0.113542	4.53915	-0.2377	-0.0331586	-0.115963	-0.0659942	-0.0893298	-0.130163	-0.129505	-0.107639	-0.145759	-0.0542658	-0.0107659	2.56076	-0.249133	-0.121413	-0.224781	-0.162011	-0.119071	-0.242836	-0.438151	-0.468815	-0.371023	-0.125966	-0.534213	-0.214554	-0.128306	-0.145276	-0.181626	natural
NE75_1_CCACGTTGTGCGAAGGGTTGCACG	Somites	-0.209121	-0.315173	-0.218559	5.07428	6.99232	10	-0.113458	-0.209119	-0.238486	-0.033143	-0.116326	-0.0659483	-0.0894088	-0.130199	-0.129761	-0.107672	-0.145855	-0.0542795	-0.0107968	-0.431284	-0.24924	-0.121341	-0.225145	-0.162197	-0.119319	-0.243043	-0.438444	-0.469826	-0.370905	-0.12602	-0.534284	-0.214688	-0.128415	-0.14553	-0.181889	natural
NE75_1_CCAGACAGTGCGAAGGGCATGGGT	Nascent mesoderm	-0.268067	-0.418562	-0.262501	-0.240367	-0.130805	-0.0630486	-0.104617	-0.242997	-0.320774	-0.0315121	-0.154411	-0.0611434	-0.0976755	-0.133861	-0.156532	-0.111114	-0.155893	-0.0557154	-0.0140334	-0.454543	-0.260494	-0.113842	-0.263175	-0.181668	-0.145261	3.1834	-0.469177	-0.575673	-0.358463	-0.131701	-0.541707	-0.22869	-0.139834	-0.172182	-0.209391	natural
NE75_1_CCATATGATGCGAAGGAGGATTCA	Nascent mesoderm	-0.215222	-0.325874	3.58374	3.71508	-0.130134	-0.0597443	-0.112542	-0.212625	-0.247003	-0.0329742	-0.120268	-0.065451	-0.0902644	-0.130578	-0.132532	-0.108028	-0.146894	-0.0544281	-0.0111318	-0.433692	-0.250405	-0.120565	-0.229081	-0.164213	-0.122004	-0.245289	-0.441625	-0.480782	-0.369617	-0.126608	2.18863	-0.216137	-0.129597	-0.148289	-0.184735	natural
NE75_1_CCATATGATGCGAAGGCGTATCGG	Posterior lateral plate mesoderm	-0.191381	-0.284058	-0.205334	3.99302	-0.129831	-0.0582535	-0.116118	-0.198923	-0.213721	-0.0336339	-0.104865	-0.0673944	-0.0869209	-0.129096	-0.121704	-0.106636	-0.142834	-0.0538474	-0.00982274	-0.424285	-0.245853	-0.123598	-0.213699	-0.156338	-0.111511	-0.236514	-0.429195	-0.437971	-0.374649	-0.12431	1.37609	-0.210473	-0.124978	-0.137509	-0.173612	natural
NE75_1_CCATATGATGCGAAGGGCAAGGAC	Posterior lateral plate mesoderm	-0.153273	-0.217218	-0.176926	-0.223214	-0.129347	-0.0558706	-0.121834	-0.177021	-0.160523	-0.0346883	-0.0802434	-0.0705007	-0.0815765	-0.126728	-0.104397	-0.104411	-0.136344	-0.0529191	-0.00773032	3.04395	-0.238578	-0.128447	-0.189112	-0.14375	-0.0947392	-0.22249	-0.409326	-0.369541	-0.382692	-0.120637	2.61113	-0.201421	-0.117596	-0.120279	-0.155833	natural
NE75_1_CCATCCACTGCGAAGGCCTGTTAT	Primitive streak	-0.158342	-0.226108	-0.180704	-0.223972	-0.129411	-0.0561875	-0.121073	-0.179934	-0.167598	-0.034548	-0.0835182	-0.0700875	-0.0822873	-0.127043	-0.106699	-0.104707	-0.137207	-0.0530426	-0.00800862	-0.411248	-0.239546	-0.127802	-0.192383	-0.145424	-0.0969699	-0.224355	-0.411969	-0.378643	-0.381623	-0.121125	-0.52789	-0.202625	-0.118578	-0.122571	-0.158197	natural
NE75_1_CCATCCACTGCGAAGGGATTGCGA	Cardiac mesoderm	-0.210341	-0.317313	-0.219468	-0.231742	-0.130072	-0.0594391	-0.113275	-0.20982	-0.24019	-0.0331093	-0.117115	-0.0658489	-0.0895799	-0.130274	-0.130315	-0.107743	-0.146063	-0.0543092	-0.0108638	1.82085	-0.249473	-0.121186	-0.225932	-0.1626	-0.119856	-0.243492	-0.439081	-0.472017	2.18377	-0.126137	-0.534438	-0.214977	-0.128651	-0.146082	-0.182458	natural
NE75_1_CCATCCACTGCGAAGGTTGCATAT	Primitive streak	-0.155713	-0.221498	-0.178745	4.52216	-0.129378	-0.0560232	-0.121468	-0.178424	5.0074	-0.0346207	-0.0818202	-0.0703018	-0.0819188	-0.12688	-0.105505	-0.104554	-0.13676	-0.0529785	-0.00786432	-0.410211	-0.239044	-0.128136	-0.190687	-0.144556	-0.0958132	-0.223388	-0.410599	-0.373924	-0.382177	-0.120872	-0.527559	-0.202001	-0.118069	-0.121383	-0.156971	natural
NE75_1_CCATGCATTGCGAAGGTTGTTTAC	CLE/NMP	-0.188941	-0.279778	5.16154	-0.228544	7.41775	-0.0581009	-0.116484	-0.197521	-0.210315	-0.0337014	-0.103288	-0.0675933	-0.0865786	-0.128944	-0.120596	-0.106494	-0.142418	-0.0537879	-0.00968874	-0.423322	-0.245387	-0.123909	-0.212125	-0.155532	-0.110437	-0.235616	-0.427923	-0.433589	-0.375164	-0.124075	-0.531743	-0.209894	-0.124505	-0.136406	-0.172474	natural
NE75_1_CCCGTAAGTGCGAAGGAGGATTCA	CLE/NMP	-0.1605	-0.229894	-0.182314	4.44081	-0.129439	-0.0563225	-0.12075	-0.181175	-0.170612	-0.0344883	-0.084913	-0.0699116	-0.0825901	-0.127177	-0.107679	-0.104833	-0.137575	-0.0530951	-0.00812716	3.42382	-0.239958	-0.127527	-0.193775	-0.146137	-0.09792	-0.22515	-0.413094	-0.382519	-0.381167	-0.121333	1.58028	-0.203138	-0.118996	-0.123547	-0.159205	natural
NE75_1_CCCGTTCTTGCGAAGGGAGTTCAC	Posterior lateral plate mesoderm	-0.158435	-0.226272	-0.180774	-0.223986	8.21057	-0.0561934	-0.121059	-0.179988	-0.167729	-0.0345454	-0.0835789	-0.0700799	-0.0823005	-0.127049	-0.106741	-0.104712	-0.137223	-0.0530448	-0.00801378	-0.411285	-0.239563	-0.12779	-0.192443	-0.145455	-0.0970112	-0.22439	-0.412018	-0.378811	-0.381603	-0.121134	1.59605	-0.202647	-0.118596	-0.122614	-0.158241	natural
NE75_1_CCCGTTCTTGCGAAGGTAGTGTTT	Posterior lateral plate mesoderm	-0.143136	-0.199438	-0.169369	-0.221699	-0.129218	-0.0552367	-0.123354	-0.171195	-0.146371	-0.0349687	-0.0736939	-0.071327	-0.0801548	-0.126098	-0.0997927	-0.103819	-0.134618	-0.0526722	-0.00717371	-0.405248	-0.236643	-0.129736	4.91846	-0.140402	-0.0902777	4.41006	-0.404041	-0.351338	3.65816	-0.11966	1.72376	-0.199013	-0.115632	-0.115696	-0.151103	natural
NE75_1_CCCTCTTGTGCGAAGGCTTCGATT	Somites	-0.181713	-0.267101	-0.198127	4.12079	-0.129708	-0.057649	-0.117568	4.94286	-0.200225	-0.0339014	-0.0986185	-0.0681824	-0.0855651	-0.128495	-0.117313	-0.106072	-0.141188	-0.0536119	-0.0092919	-0.42047	-0.244008	-0.124828	-0.207462	-0.153144	-0.107256	-0.232956	-0.424154	-0.420611	-0.37669	-0.123378	-0.530833	-0.208177	-0.123105	-0.133138	-0.169102	natural
NE75_1_CCCTCTTGTGCGAAGGGATGTGAG	Notochord	-0.200204	-0.299533	-0.211911	-0.230227	-0.129943	-0.0588052	-0.114795	-0.203994	-0.226038	10	-0.110565	-0.0666752	-0.0881583	-0.129644	-0.125711	-0.107151	-0.144337	-0.0540623	-0.0103072	-0.427766	-0.247538	-0.122476	-0.219392	-0.159252	-0.115394	-0.239762	-0.433795	-0.453814	-0.372787	-0.12516	-0.533161	-0.212569	-0.126687	-0.141499	-0.177729	natural
NE75_1_CCCTCTTGTGCGAAGGTGGAGGAG	Somites	-0.340528	-0.545657	-0.316518	-0.251195	-0.131725	-0.0675796	-0.0937492	-0.284643	-0.42193	-0.0295072	-0.201228	-0.0552368	-0.107838	-0.138364	-0.189442	-0.115345	-0.168234	-0.0574805	-0.0180121	-0.483134	-0.274328	-0.104624	-0.309926	-0.205603	-0.177153	1.90662	-0.506958	-0.70579	-0.343168	-0.138686	0.807876	-0.245903	-0.153872	-0.204944	-0.243198	natural
NE75_1_CCCTGTTTTGCGAAGGCGTCAGCA	Somites	-0.271446	-0.424488	-0.26502	-0.240872	-0.130848	-0.0632599	-0.10411	-0.244939	-0.325491	-0.0314186	-0.156594	-0.060868	-0.0981494	-0.134071	-0.158067	-0.111311	-0.156469	-0.0557977	-0.0142189	-0.455876	-0.261139	-0.113412	-0.265355	-0.182784	-0.146748	-0.26598	-0.470939	-0.581741	-0.35775	-0.132027	-0.542133	-0.229493	-0.140489	-0.173709	-0.210967	natural
NE75_1_CCCTTGCATGCGAAGGAACCCTTG	Somites	-0.153648	-0.217876	-0.177206	-0.22327	-0.129352	-0.0558941	-0.121777	-0.177237	-0.161047	-0.0346779	-0.080486	-0.0704701	-0.0816292	-0.126751	8.72676	-0.104433	-0.136408	-0.0529282	-0.00775093	-0.409396	-0.23865	-0.128399	-0.189355	-0.143874	-0.0949044	-0.222628	-0.409522	-0.370216	-0.382613	-0.120673	-0.527299	-0.20151	-0.117668	-0.120449	-0.156008	natural
NE75_1_CCCTTGCATGCGAAGGGCTCTAGT	Somites	5.92009	-0.186103	6.09997	-0.220563	-0.129122	-0.0547613	-0.124494	-0.166826	-0.135758	-0.0351791	-0.0687818	-0.0719468	-0.0790886	-0.125626	-0.0963397	-0.103375	-0.133323	-0.052487	-0.00675626	2.4894	-0.235191	-0.130703	-0.177667	-0.13789	-0.0869316	-0.215961	-0.400077	-0.337686	-0.386437	-0.118927	-0.525018	-0.197207	-0.114159	-0.112259	-0.147556	natural
NE75_1_CCCTTGCATGCGAAGGGTTCAACT	Nascent mesoderm	-0.182933	3.25278	5.24731	-0.227646	-0.129724	-0.0577253	-0.117385	-0.194068	-0.201929	-0.0338676	-0.0994069	-0.068083	-0.0857362	-0.128571	-0.117868	-0.106143	-0.141395	-0.0536416	-0.0093589	-0.420952	-0.244241	-0.124673	-0.208249	-0.153547	-0.107793	-0.233406	2.13938	2.08816	-0.376432	-0.123496	-0.530987	-0.208467	-0.123342	-0.13369	-0.169671	natural
NE75_1_CCGACTTTTGCGAAGGATTTCCGG	Cardiomyocytes	-0.153273	-0.217218	-0.176926	-0.223214	-0.129347	-0.0558706	-0.121834	-0.177021	-0.160523	-0.0346883	-0.0802434	-0.0705007	-0.0815765	-0.126728	-0.104397	-0.104411	-0.136344	-0.0529191	-0.00773032	-0.409248	-0.238578	-0.128447	-0.189112	-0.14375	-0.0947392	-0.22249	2.42514	2.4061	2.67523	-0.120637	-0.527252	-0.201421	-0.117596	-0.120279	-0.155833	natural
NE75_1_CCGACTTTTGCGAAGGCGCTCTCA	Nascent mesoderm	-0.233713	-0.358307	3.39282	3.52863	-0.130369	-0.0609005	-0.109769	-0.223253	-0.272817	-0.0324626	-0.132215	-0.0639437	-0.0928576	-0.131727	-0.14093	-0.109108	-0.150043	-0.0548786	-0.0121471	-0.440988	-0.253935	-0.118213	-0.241011	-0.17032	-0.130142	-0.252094	-0.451266	-0.513985	-0.365714	-0.12839	-0.537381	-0.220529	-0.133179	-0.156649	-0.193363	natural
NE75_1_CCGACTTTTGCGAAGGGCTCTAGT	Nascent mesoderm	-0.165757	-0.239114	6.29464	-0.22508	-0.129505	-0.0566512	-0.119961	-0.184196	-0.17795	-0.0343429	-0.0883091	-0.0694831	-0.0833273	-0.127504	-0.110066	-0.10514	-0.13847	-0.0532232	-0.00841577	-0.414174	-0.240961	-0.126858	-0.197167	-0.147874	-0.100233	-0.227084	-0.415835	-0.391958	-0.380057	-0.12184	-0.528824	-0.204386	-0.120014	-0.125924	-0.161657	natural
NE75_1_CCGACTTTTGCGAAGGGGTCCCTT	Nascent mesoderm	-0.273229	-0.427616	4.23994	-0.241139	-0.130871	-0.0633714	-0.103843	-0.245964	-0.327981	-0.0313693	-0.157746	-0.0607226	9.12833	-0.134182	-0.158877	-0.111415	-0.156773	-0.0558411	-0.0143168	-0.45658	-0.261479	-0.113186	-0.266506	-0.183373	-0.147533	-0.266637	-0.471869	-0.584943	-0.357373	-0.132199	-0.542357	-0.229916	-0.140834	-0.174516	-0.211799	natural
NE75_1_CCGACTTTTGCGAAGGTCACCGAG	Nascent mesoderm	-0.23193	-0.355179	-0.235562	-0.234968	-0.130346	-0.060789	-0.110037	-0.222228	-0.270327	-0.032512	-0.131063	-0.0640891	-0.0926075	-0.131616	9.19307	-0.109004	6.0266	-0.0548351	-0.0120492	-0.440284	-0.253595	-0.11844	-0.23986	-0.169731	-0.129357	2.51278	-0.450336	-0.510783	-0.36609	-0.128218	-0.537157	-0.220106	-0.132833	-0.155843	-0.19253	natural
NE75_1_CCGGAAATTGCGAAGGGACGATGG	Posterior lateral plate mesoderm	-0.48348	-0.79639	1.89618	4.46834	-0.133541	-0.0765184	-0.0723093	-0.366802	-0.621491	-0.0255519	-0.293588	-0.0435842	-0.127886	-0.147247	-0.254367	-0.123692	-0.192578	-0.0609628	-0.0258612	0.814857	-0.30162	-0.086437	-0.402157	-0.252822	-0.240068	-0.344015	-0.58149	0.4316	-0.312996	-0.152465	0.518125	-0.279861	-0.181565	-0.269578	-0.309894	natural
NE75_1_CCGTAGCTTGCGAAGGGATTAGAC	Notochord	-0.174861	-0.255083	-0.193019	-0.22644	-0.129621	-0.0572205	-0.118596	-0.189429	4.652	-0.034091	9.55486	-0.068741	-0.0846041	-0.12807	-0.114201	-0.105672	-0.140021	-0.053445	-0.00891568	-0.417766	-0.242699	-0.1257	-0.203041	-0.150881	-0.10424	-0.230435	-0.420582	-0.408307	-0.378136	-0.122718	1.47859	-0.206549	-0.121778	-0.13004	-0.165905	natural
NE75_1_CCGTAGCTTGCGAAGGTTTAACAG	CLE/NMP	-0.285243	-0.448689	-0.275305	-0.242934	9.3566	-0.0641227	-0.102041	5.15284	-0.344753	-0.0310368	-0.165509	-0.0597433	-0.100084	-0.134929	-0.164333	-0.112117	-0.158819	-0.0561338	-0.0149765	-0.46132	-0.263773	-0.111657	-0.274257	-0.187341	-0.152821	-0.271058	-0.478133	-0.606517	-0.354837	-0.133357	-0.54387	-0.23277	-0.143162	-0.179948	-0.217404	natural
NE75_1_CCGTCTTATGCGAAGGCTTACGGG	Somites	-0.166132	-0.239772	4.22535	4.34979	7.98954	-0.0566747	-0.119905	-0.184412	-0.178474	-0.0343325	-0.0885516	-0.0694525	-0.0833799	-0.127527	-0.110237	9.46417	-0.138534	-0.0532323	-0.00843638	-0.414322	-0.241033	-0.126811	-0.197409	-0.147998	-0.100399	-0.227222	-0.416031	-0.392632	-0.379978	-0.121876	-0.528871	-0.204476	-0.120087	-0.126093	-0.161832	natural
NE75_1_CCTCATGATGCGAAGGAGCAGAAC	Posterior lateral plate mesoderm	-0.225641	-0.344148	-0.230874	3.60731	-0.130266	-0.0603957	-0.11098	-0.218613	-0.261548	-0.032686	-0.127	-0.0646017	-0.0917256	-0.131225	-0.137264	-0.108637	-0.148668	-0.0546819	-0.0117039	1.72549	-0.252394	-0.11924	-0.235803	-0.167654	-0.126589	-0.249123	-0.447057	1.72719	-0.367418	-0.127612	-0.536365	-0.218612	-0.131615	-0.152999	-0.189596	natural
NE75_1_CCTCATGATGCGAAGGATGACTTT	Primitive streak	-0.345503	-0.554382	4.95177	-0.251938	5.15587	-0.0678907	-0.0930031	3.23193	-0.428875	-0.0293696	-0.204442	-0.0548313	-0.108535	-0.138673	-0.191701	-0.115635	-0.169081	-0.0576017	-0.0182852	-0.485097	3.71723	-0.103991	-0.313136	-0.207246	-0.179342	-0.293235	-0.509551	-0.714723	-0.342118	-0.139165	1.66977	-0.247085	-0.154835	-0.207193	-0.245519	natural
NE75_1_CCTTTACATGCGAAGGAACACACG	Nascent mesoderm	-0.190161	-0.281918	-0.204424	-0.228726	-0.129815	-0.0581772	-0.116301	-0.198222	-0.212018	-0.0336676	-0.104076	-0.0674938	-0.0867498	-0.12902	-0.12115	-0.106565	-0.142626	-0.0538177	-0.00975574	-0.423803	-0.24562	-0.123754	-0.212912	-0.155935	-0.110974	2.86206	-0.428559	-0.43578	-0.374906	-0.124192	-0.531897	-0.210184	-0.124742	-0.136958	-0.173043	natural
NE75_1_CCTTTACATGCGAAGGGTTGCACG	Nascent mesoderm	-0.163035	-0.234339	4.27491	-0.224673	-0.129471	-0.056481	-0.12037	-0.182632	-0.17415	-0.0344182	-0.0865504	-0.069705	-0.0829455	-0.127335	8.43102	-0.104981	-0.138007	10	-0.00826631	-0.4131	-0.240442	-0.127205	-0.19541	-0.146974	-0.0990354	3.1547	-0.414416	-0.38707	-0.380632	-0.121578	-0.528481	-0.20374	-0.119487	-0.124693	-0.160387	natural
NE75_1_CCTTTACATGCGAAGGTTAAGCGT	Nascent mesoderm	-0.177583	-0.259857	4.05329	-0.226847	-0.129656	-0.0573907	-0.118188	-0.190993	-0.19446	-0.0340156	-0.0959502	-0.0685191	-0.0849859	-0.128239	-0.115438	-0.105831	-0.140484	-0.0535113	-0.00906514	-0.41884	-0.243219	-0.125354	-0.204797	-0.15178	-0.105438	-0.231436	-0.422001	-0.413195	-0.377561	-0.12298	-0.530313	-0.207196	-0.122305	-0.131271	-0.167175	natural
NE75_1_CCTTTGTCTGCGAAGGATGGATTA	Notochord	-0.207619	-0.312539	-0.217439	-0.231335	-0.130037	-0.0592689	-0.113683	-0.208256	-0.23639	-0.0331846	-0.115356	-0.0660707	-0.0891982	-0.130105	-0.129079	8.32183	-0.145599	-0.0542429	-0.0107143	-0.430692	-0.248953	-0.121533	-0.224176	-0.161701	-0.118658	-0.242491	-0.437661	-0.467129	-0.371221	-0.125875	-0.534095	-0.214331	-0.128124	-0.144851	-0.181188	natural
NE75_1_CCTTTGTCTGCGAAGGGAGCGGTA	Nascent mesoderm	-0.388022	1.62431	-0.351924	-0.258292	-0.132329	-0.0705494	-0.086626	-0.311939	-0.488232	-0.0281931	-0.231913	-0.0513653	-0.114498	-0.141315	-0.211013	-0.118118	-0.176322	-0.0586375	-0.0206198	-0.501874	-0.283395	-0.0985813	-0.340569	-0.221291	-0.198055	2.56047	1.10875	-0.791075	-0.333144	-0.143264	-0.556813	-0.257185	-0.163072	-0.226418	-0.265357	natural
NE75_1_CGAAACTCTGCGAAGGAAAGTCGG	Posterior lateral plate mesoderm	-0.133374	-0.182316	-0.162092	-0.220241	-0.129094	-0.0546263	-0.124818	7.56492	-0.132744	-0.0352388	-0.067387	-0.0721227	-0.0787858	-0.125492	-0.0953593	-0.103249	-0.132955	-0.0524344	-0.00663772	3.28423	-0.234779	-0.130978	-0.176274	-0.137177	-0.0859815	-0.215166	-0.398951	-0.33381	-0.386892	-0.118719	-0.524746	-0.196694	-0.113741	-0.111283	-0.146549	natural
NE75_1_CGAAGAAGTGCGAAGGAGGAGCTT	Nascent mesoderm	-0.192226	3.13858	3.85528	-0.229035	-0.129842	-0.0583063	-0.115991	-0.199409	-0.214901	-0.0336105	-0.105411	-0.0673255	-0.0870394	-0.129149	-0.122088	-0.106686	-0.142978	-0.053868	-0.00986912	-0.424618	-0.246015	-0.123491	-0.214244	-0.156617	-0.111883	2.8423	-0.429636	-0.439488	-0.374471	-0.124391	-0.532157	-0.210674	-0.125142	-0.137891	-0.174006	natural
NE75_1_CGAAGAAGTGCGAAGGGCAGTCGA	CLE/NMP	-0.174955	-0.255248	-0.193089	4.21631	7.75488	-0.0572264	-0.118582	6.62136	-0.190791	-0.0340884	-0.0942522	-0.0687333	-0.0846173	-0.128075	-0.114244	-0.105677	-0.140037	-0.0534473	-0.00892083	-0.417803	-0.242717	-0.125688	-0.203101	-0.150912	-0.104282	-0.230469	-0.420631	-0.408475	-0.378116	-0.122727	-0.529982	-0.206571	-0.121796	-0.130083	-0.165949	natural
NE75_1_CGACATTTTGCGAAGGGAATACGC	Nascent mesoderm	-0.20133	-0.301509	3.74262	-0.230395	-0.129957	-0.0588756	-0.114626	-0.204641	-0.227611	-0.0333586	-0.111293	-0.0665833	-0.0883162	-0.129714	-0.126223	-0.107217	-0.144528	-0.0540897	-0.010369	-0.42821	-0.247753	-0.122333	-0.220118	-0.159624	-0.11589	-0.240176	-0.434383	-0.455837	-0.372549	-0.125269	-0.533303	-0.212837	-0.126906	-0.142008	-0.178254	natural
NE75_1_CGAGGCTATGCGAAGGCCGCAACT	Posterior lateral plate mesoderm	-0.151771	-0.214584	-0.175806	-0.22299	-0.129328	-0.0557767	-0.122059	-0.176158	-0.158426	-0.0347298	-0.0792732	-0.0706231	-0.0813659	-0.126635	-0.103715	-0.104323	-0.136088	-0.0528825	-0.00764786	-0.408656	-0.238291	-0.128638	-0.188143	-0.143254	-0.0940782	-0.221937	-0.408543	-0.366845	2.69201	-0.120492	-0.527062	-0.201064	-0.117305	-0.1196	-0.155132	natural
NE75_1_CGGTGAGTTGCGAAGGCTCAGAAT	Nascent mesoderm	-0.240753	-0.370654	-0.242139	-0.236286	-0.130458	-0.0613407	-0.108713	-0.227298	-0.282644	10	-0.136763	-0.0633699	-0.0938449	-0.132164	-0.144127	-0.109519	-0.151242	-0.05505	-0.0125336	1.6396	-0.255279	-0.117317	-0.245553	-0.172646	-0.13324	-0.254684	1.73492	-0.526626	1.99828	-0.129069	-0.538268	-0.222202	-0.134543	-0.159832	-0.196647	natural
NE75_1_CGGTGAGTTGCGAAGGTTCGGCCT	Nascent mesoderm	-0.15149	3.70508	-0.175596	-0.222948	-0.129324	-0.0557591	-0.122101	-0.175996	-0.158033	-0.0347376	-0.0790912	-0.0706461	-0.0813264	-0.126617	-0.103587	-0.104307	-0.13604	-0.0528757	-0.0076324	-0.408545	-0.238237	-0.128673	-0.187962	-0.143161	-0.0939543	3.30246	-0.408396	-0.366339	2.69519	-0.120465	-0.527027	-0.200997	-0.11725	-0.119473	-0.155001	natural
NE75_1_CGTACCGATGCGAAGGGGGTGTAT	Primitive streak	-0.150645	-0.212608	4.48819	-0.222821	-0.129313	-0.0557063	-0.122228	-0.175511	-0.156854	-0.034761	-0.0785454	-0.0707149	-0.0812079	-0.126565	-0.103203	-0.104258	-0.135897	-0.0528551	-0.00758601	2.31496	-0.238076	-0.128781	-0.187417	-0.142882	-0.0935825	-0.221522	-0.407956	2.43814	-0.383247	-0.120383	1.65853	-0.200797	-0.117087	-0.119091	-0.154606	natural
NE75_1_CGTCGAATTGCGAAGGCTTGGTGT	Posterior lateral plate mesoderm	-0.203771	-0.305789	-0.21457	-0.23076	-0.129988	-0.0590282	-0.11426	-0.206044	-0.231018	-0.0332911	-0.11287	-0.0663844	-0.0886585	-0.129866	-0.127331	-0.10736	-0.144944	-0.0541492	-0.010503	-0.429173	-0.248219	-0.122022	-0.221693	-0.16043	-0.116964	-0.241074	-0.435655	-0.460219	-0.372034	-0.125504	1.89369	-0.213417	-0.127378	-0.143111	-0.179393	natural
NE75_1_CGTCGAATTGCGAAGGTGACGGAC	Nascent mesoderm	-0.148204	-0.208328	5.83358	-0.222457	-0.129282	-0.0555537	-0.122594	-0.174108	-0.153447	-0.0348285	-0.0769687	-0.0709139	-0.0808657	-0.126413	-0.102095	-0.104115	-0.135481	-0.0527956	-0.00745202	-0.407248	-0.23761	-0.129091	-0.185842	-0.142076	-0.0925084	-0.220624	-0.406684	-0.36044	-0.383762	-0.120148	-0.526613	-0.200217	-0.116614	-0.117988	-0.153468	natural
NE75_1_CGTGCAACTGCGAAGGACGGTAGC	Nascent mesoderm	-0.237561	-0.365056	-0.23976	3.49248	-0.130418	-0.0611411	-0.109192	-0.225464	-0.278189	-0.0323561	-0.134701	-0.06363	-0.0933974	-0.131966	-0.142678	-0.109333	5.94012	-0.0549723	-0.0123584	-0.442506	-0.25467	-0.117723	-0.243494	-0.171592	-0.131835	-0.25351	-0.453273	-0.520896	-0.364902	-0.128761	-0.537866	-0.221443	-0.133924	-0.158389	-0.195158	natural
NE75_1_CGTGGGATTGCGAAGGAGGAGCTT	Posterior lateral plate mesoderm	-0.283366	-0.445396	-0.273906	-0.242654	-0.130999	-0.0640053	-0.102322	-0.25179	-0.342132	-0.0310888	-0.164296	-0.0598963	-0.0998212	-0.134812	-0.163481	-0.112007	-0.158499	-0.0560881	-0.0148734	1.43189	2.9595	-0.111896	-0.273046	-0.186721	-0.151995	2.18662	-0.477154	1.34478	-0.355234	-0.133176	0.97515	-0.232324	-0.142798	-0.179099	-0.216529	natural
NE75_1_CGTGGGATTGCGAAGGCCCATAGC	Somites	-0.314716	-0.500383	-0.297276	4.87455	-0.131398	-0.0659656	-0.0976204	3.4566	-0.385896	-0.0302214	-0.184551	-0.0573408	10	5.14254	-0.177719	-0.113838	-0.163838	-0.0568518	-0.0165948	-0.472949	-0.2694	-0.107908	-0.293273	-0.197077	-0.165792	-0.281905	-0.4935	-0.65944	-0.348617	-0.136198	-0.547582	-0.239772	-0.148871	-0.193273	-0.231155	natural
NE75_1_CGTGTACATGCGAAGGCCGCAACT	Nascent mesoderm	-0.31312	-0.497584	-0.296087	-0.2471	-0.131377	-0.0658658	-0.0978597	-0.26889	-0.383669	-0.0302655	-0.18352	-0.0574709	-0.103994	-0.136661	-0.176994	-0.113745	-0.163566	-0.0568129	-0.0165072	-0.47232	-0.269095	-0.10811	-0.292243	-0.19655	-0.16509	2.03238	-0.492668	1.17776	-0.348953	-0.136044	-0.547381	-0.239393	-0.148562	-0.192552	-0.230411	natural
NE75_1_CGTGTACATGCGAAGGGTTACCGC	Posterior lateral plate mesoderm	-0.147547	-0.207175	4.54572	-0.222359	-0.129274	-0.0555126	-0.122692	-0.173731	-0.15253	-0.0348467	-0.0765442	-0.0709674	-0.0807735	-0.126372	-0.101796	-0.104077	-0.135369	-0.0527796	-0.00741594	-0.406989	-0.237485	-0.129175	-0.185418	-0.141859	-0.0922193	-0.220383	-0.406341	-0.35926	-0.383901	-0.120085	1.6848	-0.200061	-0.116487	-0.117691	-0.153161	natural
NE75_1_CGTGTACATGCGAAGGTCCTTATT	Nascent mesoderm	-0.271727	-0.424982	-0.265229	3.20443	-0.130851	-0.0632775	-0.104068	-0.2451	-0.325884	-0.0314108	-0.156776	-0.060845	-0.0981889	-0.134089	-0.158195	-0.111328	-0.156517	-0.0558046	-0.0142344	2.18259	-0.261193	-0.113377	-0.265537	-0.182877	-0.146872	2.25298	-0.471086	1.4149	-0.35769	-0.132054	-0.542168	-0.22956	-0.140543	-0.173837	-0.211098	natural
NE75_1_CGTGTGTTTGCGAAGGATCTTTGT	CLE/NMP	-0.176926	-0.258705	-0.194559	-0.226749	-0.129647	-0.0573496	-0.118286	-0.190616	-0.193543	-0.0340338	-0.0955257	-0.0685726	-0.0848937	-0.128198	-0.115139	-0.105792	-0.140372	-0.0534953	-0.00902906	-0.418581	-0.243094	-0.125437	-0.204373	-0.151563	-0.105149	-0.231195	-0.421659	-0.412015	-0.3777	-0.122917	-0.53023	-0.20704	-0.122178	-0.130974	-0.166868	natural
NE75_1_CTAGACTATGCGAAGGTGCCATCG	Somites	-0.20424	-0.306612	-0.21492	3.83719	-0.129994	-0.0590576	-0.11419	-0.206314	-0.231673	-0.0332781	-0.113173	-0.0663462	10	-0.129895	-0.127544	10	-0.145024	-0.0541606	-0.0105288	-0.429359	-0.248308	-0.121962	-0.221996	-0.160585	-0.11717	-0.241247	-0.4359	-0.461062	-0.371935	-0.125549	-0.53367	-0.213528	-0.127469	-0.143323	-0.179612	natural
NE75_1_CTAGCACGTGCGAAGGTTGTTTAC	Primitive streak	-0.149425	-0.210468	-0.174057	-0.222639	-0.129298	-0.05563	-0.122411	-0.174809	5.13832	-0.0347947	10	-0.0708144	-0.0810368	-0.126489	-0.102649	-0.104186	-0.135689	-0.0528253	-0.00751902	-0.40773	-0.237843	-0.128936	-0.18663	-0.142479	-0.0930455	-0.221073	-0.40732	-0.362631	-0.383505	-0.120266	-0.526767	-0.200507	-0.11685	-0.118539	-0.154037	natural
NE75_1_CTAGTAGGTGCGAAGGAAATCAGA	Nascent mesoderm	-0.321099	-0.511578	-0.302034	-0.248292	-0.131479	-0.0663647	-0.0966632	-0.273476	-0.394807	-0.0300448	-0.188674	-0.0568206	-0.105113	-0.137157	-0.180618	-0.11421	-0.164925	-0.0570072	-0.0169452	1.27958	-0.270619	-0.107095	-0.297391	-0.199185	-0.168601	1.99432	-0.496827	-0.670901	1.64292	-0.136813	-0.548385	-0.241288	-0.150108	-0.196159	-0.234133	natural
NE75_1_CTCAAACATGCGAAGGACCACGCT	CLE/NMP	-0.171107	-0.248498	-0.19022	5.59998	-0.129573	-0.0569858	-0.119159	-0.187271	-0.185419	-0.0341948	-0.0917658	-0.069047	-0.0840776	-0.127836	-0.112496	-0.105452	-0.139381	-0.0533535	-0.00870953	-0.416285	-0.241983	-0.126178	-0.200619	-0.149641	-0.102588	-0.229053	-0.418624	-0.401565	-0.378928	-0.122356	-0.529497	-0.205657	-0.121051	-0.128343	-0.164153	natural
NE75_1_CTCAAACATGCGAAGGGCATGGGT	Primitive streak	4.35471	-0.601467	-0.340239	-0.25595	4.91519	-0.0695693	-0.0889769	-0.30293	-0.46635	-0.0286268	-0.221786	-0.0526431	-0.1123	-0.140341	-0.203893	-0.117203	-0.173652	-0.0582556	-0.0197592	-0.495689	-0.280403	-0.100576	-0.330456	-0.216113	-0.191157	-0.303115	-0.523548	-0.762927	-0.336452	-0.141753	-0.554839	-0.253462	-0.160036	-0.219331	-0.258044	natural
NE75_1_CTCACATCTGCGAAGGAGGATTCA	Nascent mesoderm	-0.143511	-0.200096	4.62354	4.74859	-0.129223	-0.0552602	-0.123298	-0.171411	-0.146895	-0.0349584	-0.0739365	-0.0712964	-0.0802075	-0.126122	-0.0999632	-0.103841	-0.134682	-0.0526813	-0.00719433	-0.405397	-0.236714	-0.129688	-0.182814	-0.140526	-0.0904429	-0.218897	-0.404237	-0.352013	3.65328	-0.119696	-0.526022	-0.199102	-0.115705	-0.115866	-0.151278	natural
NE75_1_CTCACATCTGCGAAGGAGGTTGTG	Posterior lateral plate mesoderm	-0.215034	-0.325545	-0.222967	-0.232443	-0.130131	-0.0597325	-0.112571	-0.212517	-0.246741	-0.0329794	-0.120147	-0.0654663	-0.0902381	-0.130566	-0.132447	-0.108017	-0.146862	-0.0544236	-0.0111215	2.96144	-0.250369	-0.120589	-0.22896	-0.164151	-0.121921	-0.245219	1.89638	-0.480445	-0.369656	-0.12659	-0.535029	-0.216092	-0.12956	-0.148204	-0.184648	natural
NE75_1_CTCCCAAATGCGAAGGGAGTTTCG	Somites	5.1437	-0.247675	4.15564	-0.225809	7.86738	-0.0569564	-0.119229	-0.187001	-0.184764	-0.0342078	-0.0914625	-0.0690853	-0.0840118	-0.127807	-0.112283	-0.105425	-0.139301	-0.0533421	-0.00868376	-0.4161	-0.241893	-0.126237	-0.200316	-0.149486	-0.102382	-0.22888	-0.41838	-0.400722	-0.379027	-0.122311	-0.529438	-0.205546	-0.12096	5.26552	-0.163934	natural
NE75_1_CTCCTCCATGCGAAGGTAGTGGAC	Primitive streak	-0.177583	-0.259857	-0.195048	4.17851	7.68846	-0.0573907	-0.118188	-0.190993	-0.19446	-0.0340156	-0.0959502	-0.0685191	-0.0849859	-0.128239	-0.115438	-0.105831	-0.140484	-0.0535113	-0.00906514	-0.41884	-0.243219	-0.125354	-0.204797	-0.15178	-0.105438	-0.231436	-0.422001	-0.413195	2.43576	-0.12298	-0.530313	-0.207196	-0.122305	-0.131271	-0.167175	natural
NE75_1_CTCTATAGTGCGAAGGAGACACCA	Notochord	3.82048	-0.419879	-0.26306	-0.24048	-0.130815	-0.0630956	-0.104504	-0.243428	-0.321822	-0.0314913	10	-0.0610822	-0.0977808	-0.133908	-0.156873	-0.111158	-0.156021	-0.0557337	-0.0140746	-0.454839	-0.260637	-0.113747	-0.26366	-0.181916	-0.145592	-0.265013	-0.469569	-0.577021	-0.358304	-0.131774	-0.541802	-0.228868	-0.13998	-0.172521	-0.209741	natural
NE75_1_CTCTATAGTGCGAAGGCTTCGCAC	Nascent mesoderm	-0.15806	-0.225614	-0.180494	-0.22393	-0.129408	-0.0561699	-0.121116	-0.179772	-0.167205	-0.0345558	10	-0.0701105	-0.0822478	-0.127026	-0.106571	-0.104691	-0.137159	-0.0530357	-0.00799316	-0.411137	-0.239492	-0.127838	-0.192201	-0.145331	-0.096846	3.21634	-0.411822	2.34961	-0.381682	-0.121098	1.59895	-0.202558	-0.118523	-0.122444	-0.158066	natural
NE75_1_CTCTATAGTGCGAAGGGTAATCCC	CLE/NMP	-0.182183	-0.267924	-0.198477	4.11435	-0.129714	-0.0576783	7.5877	-0.193636	-0.20088	-0.0338884	-0.0989217	-0.0681442	-0.0856309	-0.128525	-0.117526	-0.106099	-0.141267	-0.0536233	-0.00931767	-0.420655	-0.244097	-0.124769	-0.207764	-0.153299	-0.107463	-0.233129	-0.424399	-0.421454	-0.37659	-0.123423	-0.530892	-0.208288	-0.123196	-0.13335	-0.169321	natural
NE75_1_CTCTGCGTTGCGAAGGTTGATCTA	Nascent mesoderm	-0.335741	-0.537261	3.75964	-0.25048	-0.131665	-0.0672803	-0.0944671	-0.281891	2.88925	-0.0296396	-0.198135	-0.055627	-0.107166	-0.138067	-0.187268	-0.115065	-0.167418	-0.0573639	-0.0177492	2.32202	2.63503	-0.105233	-0.306838	-0.204022	-0.175046	-0.289643	-0.504462	-0.697195	-0.344179	-0.138224	1.69951	-0.244766	-0.152944	-0.20278	-0.240965	natural
NE75_1_CTGAAGGGTGCGAAGGAGAACGGG	Somites	-0.224702	-0.342502	-0.230174	4.89573	-0.130254	-0.0603371	-0.111121	-0.218074	-0.260238	-0.0327119	-0.126393	-0.0646782	-0.091594	-0.131167	-0.136838	-0.108582	-0.148508	-0.0546591	-0.0116523	1.73108	-0.252215	-0.119359	-0.235197	-0.167344	-0.126176	-0.248777	-0.446568	-0.497805	2.09144	-0.127522	-0.536246	-0.218389	-0.131433	-0.152575	-0.189159	natural
NE75_1_CTGAGCGTTGCGAAGGACGTATAC	Nascent mesoderm	-0.349164	2.80601	3.67032	-0.252485	-0.131835	-0.0681196	-0.092454	-0.289606	-0.433985	-0.0292683	-0.206807	-0.0545329	-0.109049	-0.138901	-0.193364	-0.115849	-0.169704	-0.0576909	-0.0184862	-0.486542	3.69542	-0.103525	-0.315498	-0.208455	-0.180953	-0.294583	-0.51146	-0.721297	-0.341346	-0.139518	0.78595	-0.247954	-0.155545	-0.208848	-0.247227	natural
NE75_1_CTGCTAGATGCGAAGGATATCTTC	Nascent mesoderm	-0.170544	-0.24751	4.15707	-0.225795	-0.129566	-0.0569505	-0.119243	-0.186947	-0.184633	-0.0342104	-0.0914019	-0.0690929	-0.0839986	-0.127801	-0.11224	-0.105419	-0.139285	-0.0533398	-0.00867861	-0.416063	-0.241875	-0.126249	-0.200255	-0.149455	-0.10234	3.06683	-0.418331	2.2123	-0.379047	-0.122301	-0.529426	-0.205524	-0.120942	-0.128088	-0.16389	natural
NE75_1_CTGCTAGATGCGAAGGATCAGCGC	Posterior lateral plate mesoderm	-0.157778	-0.22512	-0.180284	-0.223887	-0.129404	-0.0561523	-0.121158	-0.179611	-0.166812	-0.0345636	-0.0831544	-0.0701335	-0.0822084	-0.127008	-0.106443	-0.104674	-0.137111	-0.0530288	-0.0079777	-0.411026	-0.239438	-0.127873	-0.192019	-0.145238	-0.096722	-0.224148	-0.411675	-0.377632	-0.381741	-0.121071	-0.527819	-0.202491	-0.118469	-0.122316	-0.157935	natural
NE75_1_CTGCTAGATGCGAAGGGAGAGTAT	Somites	-0.180211	-0.264467	-0.197008	-0.22724	-0.129689	-0.0575551	-0.117793	-0.192504	-0.198129	-0.0339429	-0.0976482	-0.0683048	-0.0853544	-0.128402	7.95201	-0.105984	-0.140932	-0.0535753	-0.00920945	-0.419877	-0.243721	-0.125019	-0.206493	-0.152648	-0.106595	3.92576	2.16272	-0.417914	-0.377007	-0.123233	-0.530644	-0.20782	-0.122814	-0.132459	-0.168401	natural
NE75_1_CTGCTAGATGCGAAGGGTTACGAT	Somites	-0.152522	-0.215901	-0.176366	-0.223102	-0.129337	-0.0558237	-0.121946	-0.17659	-0.159474	-0.034709	-0.0797583	-0.0705619	10	-0.126681	-0.104056	-0.104367	7.70822	-0.0529008	-0.00768909	-0.408952	-0.238435	-0.128542	-0.188628	-0.143502	-0.0944087	-0.222213	-0.408935	-0.368193	-0.382851	-0.120564	-0.527157	-0.201243	-0.11745	-0.11994	-0.155482	natural
NE75_1_CTGCTAGATGCGAAGGTAAATAGG	Nascent mesoderm	-0.214753	-0.325051	-0.222757	-0.232401	-0.130128	-0.0597149	-0.112613	-0.212356	-0.246348	-0.0329872	-0.119965	-0.0654892	-0.0901986	-0.130548	-0.132319	-0.108001	-0.146814	-0.0544167	-0.011106	-0.433507	-0.250315	-0.120625	-0.228778	-0.164058	-0.121797	2.64476	-0.441381	-0.479939	-0.369716	-0.126563	-0.534994	-0.216025	-0.129506	-0.148077	-0.184517	natural
NE75_1_CTGCTAGATGCGAAGGTGGGATTC	Nascent mesoderm	-0.254175	-0.394196	-0.252145	-0.238292	-0.130629	-0.06218	-0.1067	-0.235013	-0.301381	-0.0318965	-0.145435	-0.0622758	-0.0957273	5.86439	-0.150223	-0.110303	5.70128	-0.055377	-0.0132706	-0.449062	-0.257842	-0.11561	-0.254213	-0.177079	-0.139147	-0.259624	-0.461935	-0.550728	-0.361395	-0.130363	-0.539958	-0.22539	-0.137143	-0.165901	-0.202909	natural
NE75_1_CTGGGTATTGCGAAGGATATCTTC	CLE/NMP	-0.202738	-0.303978	-0.213801	-0.230606	-0.129975	-0.0589637	-0.114415	4.62011	-0.229576	-0.0333196	-0.112203	-0.0664686	-0.0885137	-0.129802	-0.126862	-0.107299	-0.144768	-0.054124	-0.0104463	-0.428766	-0.248022	-0.122153	-0.221027	-0.160089	-0.11651	-0.240694	-0.435117	-0.458365	-0.372252	-0.125405	1.31289	-0.213171	-0.127178	-0.142644	-0.178911	natural
NE75_1_CTGGGTATTGCGAAGGCGAATAAT	Nascent mesoderm	-0.274074	-0.429098	-0.266979	-0.241265	-0.130881	-0.0634242	-0.103716	-0.246449	-0.32916	-0.0313459	-0.158292	-0.0606538	-0.098518	-0.134235	-0.159261	-0.111465	-0.156916	-0.0558617	-0.0143632	-0.456913	3.02589	-0.113078	-0.267051	-0.183652	-0.147905	-0.266948	-0.472309	1.40052	-0.357195	-0.13228	-0.542464	-0.230117	-0.140998	-0.174898	-0.212193	natural
NE75_1_CTGGGTATTGCGAAGGCTTACTCC	Notochord	2.13117	0.954939	1.71839	-0.279751	-0.134153	-0.0795293	-0.0650876	2.27253	1.77161	-0.0242196	6.88263	-0.0396592	-0.134639	-0.150239	-0.276235	-0.126504	-0.200778	-0.0621357	-0.0285051	-0.558539	-0.310813	-0.0803111	-0.433223	-0.268727	-0.26126	-0.361736	-0.606595	0.25984	-0.302832	-0.157106	-0.574897	-0.2913	-0.190893	-0.291348	-0.332359	natural
NE75_1_CTGGGTATTGCGAAGGGGGTGTAT	Primitive streak	5.18432	-0.243888	-0.188261	-0.225486	-0.12954	-0.0568214	-0.119553	-0.18576	-0.18175	-0.0342676	-0.0900677	-0.0692612	-0.083709	-0.127673	-0.111303	-0.105299	-0.138934	-0.0532895	-0.00856523	-0.415248	-0.241481	-0.126512	-0.198923	-0.148773	-0.101431	-0.228086	-0.417254	-0.396846	-0.379483	-0.122102	-0.529166	-0.205033	-0.120541	-0.127154	-0.162927	natural
NE75_1_CTGTCGCATGCGAAGGTGAAATGA	Primitive streak	3.52925	-0.474701	-0.286361	-0.24515	-0.131212	-0.06505	-0.0998165	-0.261392	-0.365456	-0.0306265	-0.17509	-0.0585344	-0.102164	-0.13585	-0.171069	-0.112983	-0.161344	-0.0564951	-0.0157908	-0.467172	-0.266605	-0.10977	-0.283826	-0.19224	-0.159348	-0.276516	-0.485865	1.95478	-0.351707	-0.134787	-0.545738	-0.236293	-0.146035	-0.186653	-0.224324	natural
NE75_1_CTGTGACCTGCGAAGGAAGCGTAC	Nascent mesoderm	-0.229677	-0.351227	-0.233882	-0.234631	6.61721	-0.0606481	-0.110375	-0.220933	-0.267182	-0.0325743	-0.129607	-0.0642727	-0.0922916	-0.131476	-0.139097	-0.108872	-0.149356	-0.0547802	-0.0119255	-0.439395	-0.253165	-0.118726	-0.238407	-0.168987	-0.128365	-0.250608	-0.449162	-0.506738	-0.366566	-0.128001	-0.536873	-0.219571	-0.132397	-0.154824	-0.191479	natural
NE75_1_CTGTGACCTGCGAAGGTGCGACAG	Notochord	-0.17993	-0.263973	-0.196798	-0.227197	-0.129685	-0.0575374	-0.117836	-0.192342	4.56707	-0.0339507	-0.0974663	-0.0683278	-0.085315	-0.128385	-0.116503	-0.105968	7.00264	-0.0535684	-0.00919398	-0.419766	-0.243667	-0.125055	-0.206311	-0.152555	-0.106471	-0.2323	-0.423225	-0.417408	-0.377066	-0.123206	1.44566	-0.207753	-0.12276	-0.132332	-0.16827	natural
NE75_1_CTGTTAAATGCGAAGGGATCGTTT	Somites	-0.25211	-0.390574	-0.250605	-0.237983	-0.130602	-0.0620509	-0.10701	-0.233826	-0.298499	-0.0319536	-0.144101	-0.0624441	-0.0954377	-0.13287	8.82097	-0.110182	-0.153176	-0.0553267	-0.0131572	-0.448247	-0.257447	-0.115872	-0.25288	-0.176397	-0.138239	-0.258864	1.67076	1.54036	-0.361831	-0.130163	-0.539698	-0.2249	-0.136743	-0.164967	-0.201946	natural
NE75_1_CTGTTGTGTGCGAAGGAGCGAAGT	Primitive streak	-0.192132	-0.285375	3.85648	-0.229021	-0.12984	-0.0583004	-0.116006	-0.199355	-0.21477	-0.0336131	-0.10535	-0.0673332	-0.0870262	-0.129143	-0.122045	-0.10668	-0.142962	-0.0538657	-0.00986397	-0.424581	-0.245997	-0.123503	-0.214184	-0.156586	-0.111841	-0.236791	-0.429587	-0.439319	-0.37449	-0.124382	-0.532145	-0.210652	-0.125124	-0.137849	-0.173963	natural
NE75_1_CTGTTGTGTGCGAAGGCAAGAGGG	Primitive streak	-0.15102	3.7128	-0.175246	-0.222878	-0.129318	-0.0557297	-0.122171	-0.175727	-0.157378	-0.0347506	-0.078788	-0.0706843	-0.0812606	-0.126588	-0.103374	-0.10428	-0.135961	-0.0528642	-0.00760663	-0.408359	-0.238148	-0.128733	-0.187659	-0.143006	-0.0937477	-0.221661	-0.408152	-0.365496	-0.383168	-0.12042	-0.526968	-0.200886	-0.117159	-0.119261	-0.154782	natural
NE75_1_CTTAGTGTTGCGAAGGTCTCAACC	Posterior lateral plate mesoderm	-0.243944	-0.376251	-0.244518	-0.236763	-0.130499	-0.0615402	-0.108235	-0.229133	-0.287099	-0.0321795	-0.138825	-0.0631098	-0.0942925	-0.132362	-0.145577	-0.109705	-0.151785	-0.0551278	-0.0127088	-0.445025	-0.255888	-0.116911	-0.247612	-0.1737	-0.134645	-0.255859	-0.4566	1.59565	-0.363554	-0.129376	-0.538669	-0.22296	-0.135161	-0.161275	-0.198136	natural
NE75_1_CTTTCACTTGCGAAGGAGATGGCT	Posterior lateral plate mesoderm	-0.338463	-0.542035	2.595	-0.250887	-0.131699	-0.0674505	-0.0940588	-0.283456	-0.419047	-0.0295643	-0.199893	-0.0554051	-0.107548	-0.138236	5.38453	-0.115224	-0.167882	-0.0574302	-0.0178987	1.21704	2.62011	-0.104886	-0.308594	-0.204921	-0.176244	-0.290645	-0.505881	-0.702082	-0.343604	-0.138487	2.30228	-0.245413	-0.153472	-0.20401	-0.242235	natural
NE75_1_CTTTCACTTGCGAAGGAGGAAGAC	Somites	-0.178897	-0.262162	4.03458	4.15993	-0.129672	-0.0574729	-0.11799	-0.191748	-0.196294	-0.0339793	-0.0967992	-0.068412	-0.0851702	-0.12832	-0.116034	-0.105907	-0.140708	-0.0535433	-0.00913729	-0.419359	-0.24347	-0.125187	-0.205645	-0.152214	-0.106017	-0.23192	-0.422686	-0.415554	-0.377284	-0.123107	-0.530478	-0.207508	-0.12256	-0.131865	-0.167788	natural
NE75_1_CTTTCACTTGCGAAGGATGAAGCA	Nascent mesoderm	-0.154869	-0.220017	-0.178115	-0.223453	-0.129367	-0.0559704	-0.121594	-0.177938	-0.16275	-0.0346441	-0.0812744	-0.0703706	-0.0818003	-0.126827	-0.105121	-0.104504	-0.136616	-0.052958	-0.00781793	-0.409878	-0.238883	-0.128244	-0.190142	-0.144277	-0.0954414	-0.223077	-0.410158	-0.372407	-0.382356	-0.120791	-0.527453	-0.2018	-0.117905	-0.121001	-0.156577	natural
NE75_1_CTTTGGACTGCGAAGGATGCATGG	Nascent mesoderm	-0.21832	-0.331307	-0.225416	-0.232934	-0.130173	-0.0599379	-0.112078	-0.214405	-0.251327	-0.0328885	-0.12227	-0.0651985	-0.0906988	-0.13077	-0.133939	-0.108209	-0.147422	-0.0545036	-0.0113019	-0.434914	-0.250996	-0.120171	-0.231079	-0.165236	-0.123367	2.61616	-0.44324	-0.486344	-0.368963	-0.126906	-0.535443	-0.216873	-0.130197	-0.149689	-0.186181	natural
NE75_1_CTTTGGACTGCGAAGGCGACGTCA	Notochord	-0.155901	-0.221827	-0.178885	-0.223607	-0.12938	-0.0560349	-0.121439	-0.178532	5.00361	-0.0346156	10	-0.0702865	10	-0.126891	-0.10559	-0.104565	-0.136792	-0.0529831	-0.00787462	-0.410285	-0.23908	-0.128112	-0.190808	-0.144618	-0.0958959	-0.223457	-0.410697	-0.374261	-0.382138	-0.12089	-0.527583	-0.202045	-0.118105	-0.121468	-0.157059	natural
NE75_1_GAAAGACATGCGAAGGTGCTATTT	Nascent mesoderm	-0.259525	2.47484	3.15787	-0.239091	-0.130696	-0.0625145	-0.105898	-0.238088	-0.30885	-0.0317484	-0.148892	-0.0618397	9.41529	-0.133331	-0.152653	-0.110615	5.62908	-0.0555073	-0.0135644	-0.451173	-0.258863	-0.114929	-0.257664	-0.178846	-0.141502	-0.261593	-0.464724	-0.560335	-0.360266	-0.130878	-0.540632	-0.226661	-0.138179	-0.16832	-0.205405	natural
NE75_1_GAATGCGCTGCGAAGGACCTTCTT	Notochord	-0.150926	3.71434	-0.175177	-0.222864	-0.129317	-0.0557239	-0.122186	-0.175673	-0.157247	10	-0.0787274	-0.070692	-0.0812474	-0.126582	-0.103331	-0.104274	-0.135945	-0.0528619	-0.00760147	-0.408322	-0.23813	-0.128745	-0.187598	-0.142975	-0.0937064	-0.221626	-0.408103	-0.365328	-0.383188	-0.120411	-0.526956	-0.200864	-0.117141	-0.119218	-0.154738	natural
NE75_1_GAATGCGCTGCGAAGGCCCATCTG	Nascent mesoderm	-0.163879	-0.235821	-0.184833	-0.224799	-0.129482	-0.0565338	-0.120243	-0.183117	-0.175329	-0.0343948	-0.0870962	-0.0696361	10	-0.127387	-0.109214	-0.10503	-0.13815	-0.0531775	-0.00831269	-0.413433	-0.240603	-0.127097	-0.195956	-0.147254	-0.0994072	-0.226393	-0.414856	-0.388587	-0.380454	-0.121659	1.55514	-0.20394	-0.11965	-0.125075	-0.160781	natural
NE75_1_GACACAAATGCGAAGGAAACCTCC	Posterior lateral plate mesoderm	-0.161533	-0.231705	-0.183083	5.75941	-0.129452	-0.0563871	-0.120595	-0.181768	-0.172053	-0.0344597	-0.0855801	-0.0698274	-0.0827349	-0.127241	-0.108148	-0.104893	-0.137751	-0.0531203	-0.00818385	2.20518	-0.240155	-0.127396	-0.194442	-0.146478	-0.0983745	-0.22553	2.33786	2.31002	2.58746	-0.121433	2.17617	-0.203383	-0.119196	-0.124014	-0.159686	natural
NE75_1_GACACAAATGCGAAGGCGGCACAT	Nascent mesoderm	-0.214002	2.89641	-0.222197	-0.232289	-0.130118	-0.059668	-0.112725	-0.211924	-0.2453	-0.033008	8.4795	-0.0655505	-0.0900933	-0.130502	-0.131978	-0.107957	-0.146686	-0.0543984	-0.0110648	-0.43321	-0.250172	-0.120721	-0.228294	-0.16381	-0.121467	2.65086	-0.440989	-0.478591	-0.369874	-0.12649	-0.534899	-0.215847	-0.12936	-0.147737	-0.184166	natural
NE75_1_GACTAGCGTGCGAAGGCCATTACT	Nascent mesoderm	-0.277547	-0.435189	3.01142	4.39576	-0.130925	-0.0636414	-0.103195	-0.248445	-0.334008	-0.0312498	-0.160536	-0.0603707	-0.099005	-0.13445	-0.160838	-0.111667	-0.157508	-0.0559463	-0.0145539	-0.458283	-0.262304	-0.112636	-0.269292	-0.184799	-0.149434	-0.268226	-0.47412	-0.592696	-0.356462	-0.132615	-0.542901	-0.230942	-0.141671	-0.176468	-0.213814	natural
NE75_1_GAGAAACCTGCGAAGGCACTTTCT	CLE/NMP	-0.202457	-0.303484	-0.213591	-0.230564	7.12581	-0.0589461	-0.114457	4.62411	-0.229183	-0.0333274	-0.112021	-0.0664915	-0.0884742	-0.129784	-0.126734	-0.107283	-0.14472	-0.0541172	-0.0104309	-0.428655	-0.247968	-0.122189	-0.220845	-0.159996	-0.116386	-0.240591	-0.43497	-0.457859	-0.372311	-0.125378	-0.533445	-0.213104	-0.127124	-0.142517	-0.17878	natural
NE75_1_GAGAAACCTGCGAAGGTGTAGTTT	Notochord	-0.243944	-0.376251	-0.244518	-0.236763	-0.130499	-0.0615402	-0.108235	-0.229133	3.71322	-0.0321795	-0.138825	-0.0631098	-0.0942925	-0.132362	-0.145577	-0.109705	-0.151785	-0.0551278	-0.0127088	-0.445025	-0.255888	-0.116911	-0.247612	-0.1737	-0.134645	-0.255859	-0.4566	-0.532357	-0.363554	-0.129376	-0.538669	-0.22296	-0.135161	-0.161275	-0.198136	natural
NE75_1_GAGAAACCTGCGAAGGTTGTCGCC	Somites	-0.208558	-0.314185	4.90505	3.78806	-0.130049	-0.0593275	-0.113542	-0.208795	-0.2377	-0.0331586	-0.115963	-0.0659942	-0.0893298	-0.130163	-0.129505	-0.107639	-0.145759	-0.0542658	-0.0107659	-0.431062	-0.249133	-0.121413	-0.224781	-0.162011	-0.119071	-0.242836	-0.438151	-0.468815	-0.371023	-0.125966	-0.534213	-0.214554	-0.128306	-0.145276	-0.181626	natural
NE75_1_GAGCGGAATGCGAAGGAACCTGAC	Nascent mesoderm	-0.388867	-0.630442	4.66689	-0.258418	-0.132339	-0.0706023	-0.0864993	-0.312424	-0.489411	-0.0281697	-0.232459	-0.0512965	7.32113	-0.141368	-0.211396	-0.118168	-0.176466	-0.058658	-0.0206662	-0.502208	-0.283557	-0.0984739	-0.341114	-0.22157	-0.198427	-0.309195	-0.532161	-0.792591	1.43441	-0.143345	-0.556919	-0.257386	-0.163236	-0.2268	-0.265751	natural
NE75_1_GAGCGGAATGCGAAGGAATCGGGT	Nascent mesoderm	-0.177771	-0.260186	4.05061	-0.226875	-0.129658	-0.0574025	-0.118159	-0.191101	-0.194722	-0.0340104	-0.0960715	-0.0685038	-0.0850122	-0.12825	-0.115523	-0.105842	-0.140516	-0.0535158	-0.00907545	-0.418915	-0.243255	-0.12533	-0.204918	-0.151842	-0.105521	-0.231506	-0.422099	-0.413532	-0.377522	-0.122998	-0.530337	-0.20724	-0.122342	-0.131356	-0.167262	natural
NE75_1_GAGCGGAATGCGAAGGGGTTAGTG	Nascent mesoderm	-0.371127	-0.599326	3.53244	-0.255767	-0.132114	-0.069493	-0.0891599	-0.302229	-0.464646	-0.0286606	-0.220997	-0.0527425	-0.112129	-0.140266	-0.203339	-0.117132	-0.173445	-0.0582259	-0.0196922	-0.495208	2.45311	-0.100731	-0.329668	-0.21571	-0.19062	-0.302666	-0.522911	-0.760736	-0.33671	-0.141635	1.59632	-0.253172	-0.159799	-0.218779	-0.257474	natural
NE75_1_GAGGAGTGTGCGAAGGAGCTATGA	Somites	-0.151114	-0.213431	-0.175316	-0.222892	-0.129319	-0.0557356	-0.122157	-0.175781	-0.157509	-0.034748	-0.0788487	-0.0706767	-0.0812738	-0.126594	8.81147	-0.104285	-0.135977	-0.0528665	-0.00761178	-0.408396	-0.238166	-0.128721	-0.18772	-0.143037	-0.093789	-0.221695	-0.408201	-0.365665	-0.383148	-0.120429	-0.52698	-0.200908	-0.117178	-0.119303	-0.154825	natural
NE75_1_GAGGAGTGTGCGAAGGTGTGTCCT	CLE/NMP	-0.330579	-0.528206	2.64329	-0.249708	-0.131599	-0.0669575	-0.0952414	-0.278924	-0.408041	-0.0297825	-0.194799	-0.0560478	-0.106442	-0.137746	-0.184923	-0.114764	-0.166539	-0.0572382	-0.0174658	-0.479208	2.66379	-0.105889	-0.303507	-0.202316	-0.172774	-0.287743	-0.50177	-0.687924	-0.345268	-0.137727	-0.549579	-0.24354	-0.151944	-0.200445	-0.238556	natural
NE75_1_GAGGGTCATGCGAAGGGAAGCACT	CLE/NMP	-0.203959	-0.306119	-0.21471	-0.230788	-0.129991	-0.05904	-0.114232	-0.206152	-0.23128	-0.0332859	-0.112991	-0.0663691	-0.0886848	-0.129878	-0.127416	8.4084	-0.144976	-0.0541538	-0.0105133	-0.429248	-0.248255	-0.121998	-0.221814	-0.160492	-0.117047	-0.241143	-0.435753	-0.460556	-0.371994	-0.125522	-0.533634	-0.213461	-0.127415	-0.143196	-0.17948	natural
NE75_1_GAGGGTCATGCGAAGGGTTAACCA	Posterior lateral plate mesoderm	-0.147266	-0.206681	-0.172448	-0.222317	-0.129271	-0.055495	-0.122735	-0.173569	-0.152137	-0.0348545	-0.0763623	-0.0709904	-0.080734	-0.126355	-0.101668	-0.10406	-0.135321	-0.0527728	-0.00740048	2.35152	4.46018	-0.129211	-0.185237	-0.141766	-0.0920953	-0.220279	-0.406194	-0.358754	-0.38396	-0.120058	-0.526495	-0.199994	-0.116432	-0.117563	-0.15303	natural
NE75_1_GAGTGTACTGCGAAGGAGGCAACG	Nascent mesoderm	-0.174955	3.35703	6.1435	-0.226454	-0.129622	-0.0572264	-0.118582	-0.189483	-0.190791	-0.0340884	-0.0942522	-0.0687333	-0.0846173	-0.128075	-0.114244	-0.105677	-0.140037	-0.0534473	-0.00892083	2.08419	-0.242717	-0.125688	-0.203101	-0.150912	-0.104282	-0.230469	-0.420631	-0.408475	-0.378116	-0.122727	-0.529982	-0.206571	-0.121796	-0.130083	-0.165949	natural
NE75_1_GAGTGTACTGCGAAGGGTTCTGTT	Nascent mesoderm	-0.238312	3.68995	3.34849	-0.235921	-0.130427	-0.0611881	-0.109079	-0.225896	-0.279237	-0.0323354	-0.135187	-0.0635688	-0.0935027	-0.132012	-0.143019	-0.109377	-0.150826	-0.0549906	-0.0123996	1.65297	-0.254813	-0.117628	-0.243978	-0.17184	-0.132166	-0.253786	-0.453664	-0.522244	-0.364743	-0.128834	-0.53796	-0.221622	-0.13407	-0.158729	-0.195508	natural
NE75_1_GATACGCATGCGAAGGCTACCGTT	Primitive streak	-0.217756	-0.330319	-0.224996	-0.23285	-0.130166	-0.0599027	-0.112162	-0.214082	-0.250541	-0.0329041	-0.121906	-0.0652444	-0.0906199	-0.130735	-0.133683	-0.108176	-0.147326	-0.0544899	-0.0112709	-0.434692	-0.250889	-0.120243	-0.230716	-0.16505	-0.123119	-0.246221	-0.442947	-0.485332	-0.369082	-0.126852	-0.535372	-0.216739	-0.130088	-0.149435	-0.185918	natural
NE75_1_GATGCAGATGCGAAGGAAATGTCG	Nascent mesoderm	-0.199641	-0.298546	3.76298	-0.230143	-0.129936	-0.05877	-0.114879	-0.20367	-0.225252	-0.0334053	-0.110201	-0.0667211	-0.0880793	-0.129609	-0.125456	-0.107119	-0.144241	-0.0540486	-0.0102763	-0.427544	-0.24743	-0.122548	-0.219028	-0.159066	-0.115146	-0.239554	-0.433502	-0.452803	-0.372906	-0.125106	-0.533091	-0.212436	-0.126578	-0.141244	-0.177466	natural
NE75_1_GATGGTTATGCGAAGGAAACTGGT	Nascent mesoderm	4.43153	2.87698	-0.223597	-0.232569	-0.130142	-0.0597853	-0.112444	-0.213003	-0.247921	-0.0329561	-0.120693	-0.0653974	-0.0903566	-0.130618	-0.13283	-0.108067	-0.147006	-0.0544441	-0.0111679	-0.433951	-0.25053	-0.120482	-0.229505	-0.16443	-0.122293	-0.24553	-0.441968	-0.481961	-0.369478	-0.126671	-0.535135	-0.216293	-0.129724	-0.148586	-0.185042	natural
NE75_1_GATGGTTATGCGAAGGCGACTCCT	Somites	-0.147735	-0.207505	-0.172797	-0.222387	-0.129277	-0.0555243	-0.122664	-0.173838	-0.152792	-0.0348415	-0.0766655	-0.0709521	-0.0807999	-0.126384	8.92797	10	10	-0.0527842	-0.00742625	-0.407063	-0.237521	-0.129151	-0.185539	-0.141921	-0.0923019	-0.220452	-0.406439	-0.359597	-0.383861	-0.120103	-0.526554	-0.200105	-0.116523	-0.117776	-0.153249	natural
NE75_1_GATGTGGCTGCGAAGGATGCATGG	Nascent mesoderm	-0.160313	-0.229565	4.31964	-0.224266	-0.129436	-0.0563108	-0.120778	-0.181067	-0.17035	-0.0344935	-0.0847917	-0.0699269	-0.0825638	-0.127166	-0.107594	-0.104822	-0.137543	10	-0.00811685	-0.412026	-0.239922	-0.127551	-0.193654	-0.146075	-0.0978374	-0.22508	-0.412997	2.3238	-0.381207	-0.121315	-0.528138	-0.203093	-0.11896	-0.123462	-0.159117	natural
NE75_1_GATGTGGCTGCGAAGGCAACAAAT	Nascent mesoderm	-0.243005	-0.374605	4.52289	-0.236623	-0.130487	-0.0614815	-0.108376	-0.228593	-0.285789	-0.0322055	-0.138219	-0.0631863	-0.0941608	-0.132304	-0.14515	-0.109651	-0.151625	10	-0.0126573	-0.444654	-0.255709	-0.117031	-0.247006	-0.17339	-0.134232	-0.255514	-0.456111	1.60213	-0.363753	-0.129286	-0.538551	-0.222737	-0.134979	-0.160851	-0.197698	natural
NE75_1_GATGTGGCTGCGAAGGCTTACGGG	Nascent mesoderm	-0.146139	-0.204706	4.57248	-0.222148	-0.129256	-0.0554245	-0.122903	-0.172921	-0.150564	-0.0348856	-0.0756345	-0.0710822	-0.0805761	-0.126285	-0.101157	-0.103995	-0.135129	-0.0527453	-0.00733863	-0.406434	-0.237216	-0.129354	-0.18451	-0.141394	-0.0915996	-0.219864	-0.405607	-0.356732	-0.384198	-0.119949	1.69703	-0.199726	-0.116214	-0.117054	-0.152504	natural
NE75_1_GATTGGGATGCGAAGGGCACCTCT	Cardiac mesoderm	-0.174486	-0.254424	-0.192739	-0.226384	-0.129616	-0.057197	-0.118652	-0.189213	-0.190136	-0.0341013	-0.0939489	-0.0687716	-0.0845515	-0.128046	-0.114031	-0.10565	-0.139957	-0.0534358	-0.00889507	-0.417618	-0.242628	-0.125748	-0.202799	-0.150757	-0.104075	-0.230297	2.2135	2.93886	-0.378215	-0.122681	-0.529923	-0.20646	-0.121705	-0.12987	-0.16573	natural
NE75_1_GATTGGGATGCGAAGGGTACACTC	Primitive streak	5.20942	-0.241583	-0.187282	-0.22529	-0.129523	-0.0567392	-0.11975	-0.185005	-0.179915	-0.0343039	-0.0892187	-0.0693683	-0.0835247	-0.127591	-0.110706	-0.105222	-0.13871	-0.0532575	-0.00849307	-0.41473	-0.24123	-0.126679	-0.198075	-0.148339	-0.100853	-0.227602	2.28206	-0.394486	-0.37976	-0.121976	-0.529001	-0.204721	-0.120287	-0.12656	-0.162314	natural
NE75_1_GATTTCCCTGCGAAGGCTACTTGT	Notochord	-0.182933	-0.269241	-0.199037	-0.227646	-0.129724	-0.0577253	-0.117385	-0.194068	-0.201929	-0.0338676	10	-0.068083	-0.0857362	-0.128571	-0.117868	-0.106143	-0.141395	-0.0536416	-0.0093589	-0.420952	-0.244241	-0.124673	-0.208249	-0.153547	-0.107793	-0.233406	-0.424791	-0.422802	-0.376432	-0.123496	-0.530987	-0.208467	-0.123342	-0.13369	-0.169671	natural
NE75_1_GATTTCCCTGCGAAGGTTAAACTG	Nascent mesoderm	-0.154963	-0.220181	-0.178185	4.53528	-0.129368	-0.0559762	-0.12158	-0.177992	-0.162881	-0.0346415	-0.081335	-0.070363	-0.0818135	-0.126833	-0.105164	-0.10451	-0.136632	-0.0529602	-0.00782309	-0.409915	-0.2389	-0.128232	-0.190202	-0.144308	-0.0954827	3.25624	3.20102	-0.372575	-0.382336	-0.1208	-0.527464	-0.201822	-0.117923	-0.121043	-0.156621	natural
NE75_1_GCAAACTGTGCGAAGGAAACAGGG	Somites	-0.21128	-0.31896	-0.220168	3.75785	-0.130084	-0.0594978	-0.113134	-0.21036	-0.2415	-0.0330833	-0.117721	-0.0657723	-0.0897116	6.54632	-0.130742	-0.107798	6.3717	-0.0543321	-0.0109153	-0.432136	-0.249652	-0.121067	-0.226537	-0.16291	-0.120269	-0.243838	-0.43957	-0.473703	-0.370449	-0.126228	-0.534556	-0.2152	-0.128833	-0.146506	-0.182896	natural
NE75_1_GCAAACTGTGCGAAGGCTAGACCC	Cardiac mesoderm	-0.213157	-0.322252	4.84949	5.02632	-0.130108	-0.0596151	-0.112852	-0.211438	-0.244121	-0.0330314	-0.118934	-0.0656193	-0.0899748	-0.130449	-0.131594	-0.107908	-0.146542	-0.0543778	-0.0110184	1.80259	-0.250011	-0.120828	-0.227749	-0.163531	-0.121095	-0.244529	-0.440549	-0.477074	2.16493	-0.126409	-0.534793	-0.215646	-0.129197	-0.147355	-0.183772	natural
NE75_1_GCAAACTGTGCGAAGGGGTCCCTT	Somites	-0.141446	-0.196474	-0.168109	4.78997	-0.129197	-0.0551311	-0.123607	-0.170224	-0.144013	-0.0350155	-0.0726023	-0.0714647	10	-0.125993	-0.0990254	-0.10372	-0.13433	-0.052631	-0.00708095	-0.404582	-0.23632	-0.129951	-0.181482	-0.139844	-0.0895341	-0.218137	-0.40316	-0.348305	-0.385189	-0.119497	-0.525762	-0.198612	-0.115305	-0.114932	-0.150315	natural
NE75_1_GCACTCAGTGCGAAGGAAAGTCGG	Primitive streak	-0.168291	-0.243559	4.19161	-0.225458	-0.129538	-0.0568097	-0.119581	-0.185653	-0.181488	-0.0342727	-0.0899464	-0.0692765	-0.0836827	-0.127661	-0.111217	-0.105288	-0.138902	-0.0532849	-0.00855492	-0.415174	-0.241445	-0.126536	-0.198802	-0.148711	-0.101349	-0.228017	-0.417156	-0.396509	-0.379523	-0.122084	-0.529143	-0.204988	-0.120505	-0.12707	-0.162839	natural
NE75_1_GCACTCAGTGCGAAGGAATGACCC	CLE/NMP	-0.190161	-0.281918	-0.204424	4.00861	-0.129815	-0.0581772	-0.116301	-0.198222	-0.212018	-0.0336676	-0.104076	-0.0674938	10	-0.12902	-0.12115	-0.106565	-0.142626	-0.0538177	-0.00975574	1.9625	-0.24562	-0.123754	-0.212912	-0.155935	-0.110974	-0.236065	-0.428559	-0.43578	-0.374906	-0.124192	-0.531897	-0.210184	-0.124742	-0.136958	-0.173043	natural
NE75_1_GCACTCAGTGCGAAGGTAGTGTTT	Cardiac mesoderm	-0.590296	-0.98374	-0.502712	2.84298	3.59736	-0.0831975	3.67583	2.05597	-0.770604	-0.0225965	-0.3626	-0.0348772	-0.142866	-0.153885	-0.302879	6.4202	-0.210769	-0.0635647	-0.0317262	-0.581686	-0.322013	-0.0728478	-0.471072	-0.288104	-0.287078	-0.383325	-0.637182	0.0647741	1.05259	-0.16276	0.368212	-0.305235	-0.202258	-0.317872	-0.359729	natural
NE75_1_GCATCACTTGCGAAGGCGAGATGT	Notochord	5.15598	-0.246522	-0.189381	-0.225711	-0.129559	-0.0569153	-0.119328	-0.186624	-0.183846	-0.034226	10	-0.0691388	-0.0839196	-0.127766	-0.111985	-0.105387	-0.139189	-0.0533261	-0.00864769	-0.415841	-0.241768	-0.126321	-0.199892	-0.149269	-0.102092	-0.228638	-0.418037	-0.399543	-0.379166	-0.122247	-0.529355	-0.20539	-0.120832	-0.127833	-0.163628	natural
NE75_1_GCATCACTTGCGAAGGCTTCGCAC	Posterior lateral plate mesoderm	-0.170168	-0.246851	-0.189521	-0.225739	-0.129561	-0.0569271	-0.1193	5.14429	-0.184108	-0.0342208	-0.0911593	-0.0691235	-0.0839459	-0.127778	-0.11207	-0.105398	-0.139221	-0.0533307	-0.00865799	-0.415915	5.35993	-0.126297	-0.200013	-0.149331	-0.102175	-0.228708	-0.418135	-0.39988	-0.379126	-0.122265	1.51039	-0.205434	-0.120869	-0.127918	-0.163715	natural
NE75_1_GCCAAAGCTGCGAAGGATGACCGA	CLE/NMP	-0.201237	-0.301344	3.74374	-0.230381	-0.129956	-0.0588698	-0.11464	-0.204587	-0.22748	-0.0333612	-0.111232	-0.066591	-0.0883031	-0.129709	-0.12618	-0.107212	-0.144512	-0.0540875	-0.0103639	-0.428173	-0.247735	-0.122345	-0.220058	-0.159593	-0.115849	-0.240142	-0.434334	-0.455668	-0.372569	-0.12526	-0.533291	-0.212815	-0.126887	-0.141965	-0.17821	natural
NE75_1_GCCAAAGCTGCGAAGGTGGAGGAG	Nascent mesoderm	-0.170638	-0.247675	-0.18987	-0.225809	-0.129567	-0.0569564	-0.119229	-0.187001	-0.184764	-0.0342078	-0.0914625	-0.0690853	-0.0840118	-0.127807	-0.112283	-0.105425	-0.139301	-0.0533421	-0.00868376	-0.4161	-0.241893	-0.126237	-0.200316	-0.149486	-0.102382	-0.22888	-0.41838	-0.400722	-0.379027	-0.122311	-0.529438	-0.205546	-0.12096	-0.128131	-0.163934	natural
NE75_1_GCCAACATTGCGAAGGGAGTTTCG	Nascent mesoderm	-0.311525	2.08614	-0.294897	-0.246861	-0.131357	-0.065766	-0.0980991	-0.267973	-0.381441	-0.0303097	-0.182489	-0.057601	-0.10377	-0.136562	-0.17627	-0.113651	-0.163294	-0.056774	-0.0164195	-0.47169	-0.268791	-0.108313	-0.291214	-0.196023	-0.164388	-0.28073	-0.491836	-0.65371	-0.34929	-0.13589	-0.54718	-0.239013	-0.148253	-0.19183	-0.229666	natural
NE75_1_GCCTGGTATGCGAAGGTACCAGGC	Somites	-0.20058	-0.300192	-0.212191	-0.230283	-0.129948	-0.0588287	-0.114739	-0.20421	-0.226562	-0.0333794	-0.110808	-0.0666446	-0.0882109	-0.129668	-0.125882	-0.107173	6.57055	-0.0540715	-0.0103278	-0.427914	-0.247609	-0.122428	-0.219634	-0.159376	-0.115559	-0.2399	-0.433991	1.92812	-0.372707	-0.125197	1.3245	-0.212659	-0.12676	-0.141668	-0.177904	natural
NE75_1_GCCTTGTGTGCGAAGGAGGCAGTT	Posterior lateral plate mesoderm	-0.225735	-0.344313	-0.230944	-0.234042	6.68525	-0.0604016	-0.110966	4.31769	-0.261679	-0.0326834	-0.12706	-0.0645941	-0.0917387	-0.131231	-0.137306	-0.108642	-0.148684	-0.0546842	-0.011709	-0.43784	-0.252412	-0.119228	-0.235863	-0.167685	-0.12663	-0.249157	-0.447106	-0.499659	-0.367398	-0.127621	1.19934	-0.218634	-0.131633	-0.153042	-0.18964	natural
NE75_1_GCGCTGATTGCGAAGGGGGTTGGT	Notochord	-0.164349	3.50589	-0.185182	-0.224869	-0.129488	-0.0565632	-0.120172	-0.183387	-0.175984	-0.0343818	-0.0873994	-0.0695979	-0.0831298	-0.127416	-0.109427	-0.105058	-0.13823	-0.0531889	-0.00833846	-0.413618	-0.240692	-0.127037	-0.196258	-0.147409	-0.0996138	-0.226566	-0.415101	-0.38943	-0.380355	-0.121704	-0.528646	-0.204052	-0.119741	-0.125287	-0.161	natural
NE75_1_GCGCTGATTGCGAAGGTAAGACGG	Nascent mesoderm	-0.228081	-0.348429	3.44873	-0.234393	-0.130297	-0.0605483	-0.110614	-0.220016	-0.264955	-0.0326184	-0.128576	-0.0644028	-0.0920678	-0.131377	-0.138372	-0.108779	-0.149084	-0.0547414	-0.0118379	-0.438766	-0.25286	-0.118929	-0.237377	-0.16846	-0.127663	3.47417	-0.44833	-0.503872	-0.366903	-0.127847	-0.536672	-0.219192	-0.132088	-0.154103	-0.190735	natural
NE75_1_GCGCTGATTGCGAAGGTGTAAAGG	Posterior lateral plate mesoderm	-0.349445	-0.561297	3.66849	3.88666	-0.131839	-0.0681372	-0.0924118	3.20507	-0.434378	-0.0292605	-0.206989	-0.0545099	-0.109088	-0.138918	-0.193492	-0.115866	-0.169752	-0.0576977	-0.0185017	-0.486653	-0.27603	-0.103489	-0.315679	-0.208548	-0.181077	-0.294686	-0.511607	0.993234	1.54817	-0.139545	1.31879	-0.248021	-0.155599	-0.208976	-0.247358	natural
NE75_1_GCGGTAACTGCGAAGGACTCACCG	CLE/NMP	-0.143699	-0.200425	-0.169789	-0.221784	8.68502	-0.055272	-0.123269	-0.171519	-0.147158	-0.0349532	-0.0740578	-0.0712811	-0.0802338	-0.126133	-0.100048	-0.103852	-0.134714	-0.0526859	-0.00720464	-0.405471	-0.23675	-0.129665	-0.182935	-0.140588	-0.0905255	-0.218966	-0.404335	-0.35235	-0.384713	-0.119714	-0.526046	-0.199147	-0.115741	-0.115951	-0.151366	natural
NE75_1_GCGTATTCTGCGAAGGCGAGTCTG	Primitive streak	-0.27276	-0.426793	-0.265999	-0.241069	-0.130865	-0.0633421	-0.103913	3.81486	-0.327326	-0.0313823	-0.157443	-0.0607609	-0.0983337	-0.134153	-0.158664	-0.111388	-0.156693	-0.0558297	-0.014291	-0.456395	-0.26139	-0.113245	-0.266203	-0.183218	-0.147327	-0.266464	-0.471624	-0.5841	-0.357472	-0.132154	1.57139	-0.229805	-0.140743	-0.174303	-0.21158	natural
NE75_1_GCGTATTCTGCGAAGGGCGTTGCT	Primitive streak	4.19397	-0.359953	-0.237591	-0.235374	-0.130381	-0.0609592	-0.109628	-0.223792	-0.274127	-0.0324366	-0.132822	-0.0638672	-0.0929893	-0.131785	-0.141356	-0.109163	-0.150203	-0.0549014	-0.0121986	-0.441358	-0.254114	-0.118093	-0.241616	-0.17063	-0.130555	-0.252439	-0.451755	-0.515671	-0.365516	-0.128481	-0.537499	-0.220752	-0.133361	-0.157073	-0.1938	natural
NE75_1_GCGTATTCTGCGAAGGGTCAAAGA	Nascent mesoderm	-0.221042	-0.336081	-0.227445	-0.233341	-0.130208	-0.0601081	-0.11167	-0.21597	-0.255127	-0.0328132	-0.124028	-0.0649766	-0.0910806	-0.130939	-0.135175	-0.108368	-0.147885	-0.0545699	-0.0114513	-0.435988	-0.251516	-0.119825	-0.232836	-0.166135	-0.124565	-0.24743	-0.444659	1.7621	-0.368388	-0.127169	-0.535785	-0.217519	-0.130724	-0.15092	-0.187451	natural
NE75_1_GCGTATTCTGCGAAGGTACCGGCA	Nascent mesoderm	-0.33499	-0.535943	2.61609	-0.250368	-0.131655	-0.0672333	-0.0945797	-0.28146	-0.414199	-0.0296604	-0.19765	-0.0556882	-0.107061	-0.13802	-0.186927	-0.115022	-0.16729	-0.0573456	-0.017708	-0.480949	-0.273271	-0.105328	-0.306353	-0.203774	-0.174715	3.35372	-0.50407	-0.695846	-0.344337	-0.138152	-0.550135	-0.244588	-0.152799	-0.20244	-0.240614	natural
NE75_1_GCGTGCAATGCGAAGGCACAACAG	Somites	-0.230522	-0.352709	-0.234512	-0.234757	-0.130328	-0.0607009	-0.110248	-0.221418	-0.268361	-0.0325509	-0.130153	-0.0642039	-0.0924101	-0.131528	6.86763	-0.108922	-0.1495	-0.0548008	-0.0119719	-0.439729	-0.253326	-0.118619	-0.238952	-0.169266	-0.128737	-0.250919	1.79625	-0.508255	2.05653	-0.128083	-0.536979	-0.219771	-0.132561	-0.155206	-0.191874	natural
NE75_1_GCGTGCAATGCGAAGGCCCAAGCA	Notochord	-0.264594	2.43329	3.11536	-0.239848	-0.130761	-0.0628315	-0.105138	-0.241001	-0.315926	-0.0316082	-0.152167	-0.0614265	-0.0971884	5.72351	-0.154955	-0.110911	-0.155302	-0.0556308	-0.0138427	-0.453172	-0.259831	-0.114284	-0.260935	-0.180521	-0.143733	-0.263459	-0.467367	-0.569437	-0.359196	-0.131367	1.0406	-0.227865	-0.139161	-0.170611	-0.20777	natural
NE75_1_GCGTGCAATGCGAAGGCCTGACAC	CLE/NMP	-0.228832	2.74824	-0.233253	-0.234505	-0.130307	-0.0605953	-0.110501	4.28026	-0.266003	-0.0325977	-0.129062	-0.0643416	10	-0.131423	-0.138713	-0.108823	-0.149212	-0.0547597	-0.0118791	-0.439062	-0.253003	-0.118834	-0.237862	-0.168708	-0.127994	-0.250297	-0.448721	1.70343	-0.366744	-0.12792	-0.536767	-0.21937	-0.132233	-0.154442	-0.191085	natural
NE75_1_GCGTGCAATGCGAAGGTACTTGTG	Primitive streak	-0.148861	-0.20948	4.52108	4.64568	-0.129291	-0.0555948	-0.122495	-0.174486	-0.154364	-0.0348103	-0.0773932	-0.0708603	-0.0809578	-0.126454	-0.102393	-0.104153	-0.135593	-0.0528116	-0.00748809	-0.407508	-0.237736	-0.129008	-0.186266	-0.142293	-0.0927976	-0.220866	-0.407026	-0.36162	-0.383624	-0.120212	-0.526696	-0.200373	-0.116741	-0.118285	-0.153774	natural
NE75_1_GCTAAGTTTGCGAAGGCGTAGAAG	Somites	-0.204616	-0.307271	-0.2152	-0.230886	-0.129999	-0.059081	-0.114133	-0.206529	-0.232197	-0.0332677	-0.113416	-0.0663156	-0.0887769	-0.129919	-0.127715	-0.107409	-0.145088	-0.0541698	-0.0105494	-0.429507	-0.24838	-0.121915	-0.222238	-0.160709	-0.117336	-0.241385	-0.436095	-0.461736	-0.371856	-0.125586	-0.533717	-0.213617	-0.127542	-0.143493	-0.179787	natural
NE75_1_GCTACCGTTGCGAAGGAGGAAGAC	Nascent mesoderm	-0.278204	-0.436342	3.00631	-0.241882	-0.130934	-0.0636825	-0.103097	-0.248823	-0.334925	-0.0312316	-0.16096	-0.0603171	9.02921	-0.134491	-0.161136	-0.111706	5.39274	-0.0559623	-0.01459	-0.458543	-0.262429	-0.112553	-0.269716	-0.185016	-0.149723	-0.268467	-0.474463	1.37551	-0.356323	-0.132679	-0.542984	-0.231098	-0.141798	-0.176765	-0.21412	natural
NE75_1_GCTACCGTTGCGAAGGGTTTGTTT	Posterior lateral plate mesoderm	-0.237749	-0.365386	-0.2399	-0.235837	-0.13042	-0.0611529	-0.109164	-0.225572	-0.278451	-0.0323509	-0.134823	-0.0636147	-0.0934237	-0.131977	-0.142763	-0.109344	-0.15073	-0.0549769	-0.0123687	-0.44258	4.53539	-0.117699	-0.243615	-0.171654	-0.131918	-0.253579	-0.45337	-0.521233	-0.364862	-0.128779	1.14637	-0.221488	-0.133961	-0.158474	-0.195246	natural
NE75_1_GCTATGGGTGCGAAGGCAGATTAC	Posterior lateral plate mesoderm	-0.321756	-0.51273	-0.302524	-0.24839	7.5237	-0.0664058	-0.0965646	3.40273	-0.395724	-0.0300266	-0.189099	-0.056767	-0.105205	-0.137198	-0.180916	-0.114249	-0.165037	-0.0570232	-0.0169813	1.27714	-0.270744	-0.107012	-0.297815	-0.199402	-0.168891	-0.284496	-0.49717	-0.672081	-0.347131	-0.136876	1.40108	-0.241444	-0.150235	-0.196456	-0.23444	natural
NE75_1_GCTATGGGTGCGAAGGTGCGTATC	Primitive streak	-0.141446	-0.196474	-0.168109	4.78997	-0.129197	-0.0551311	-0.123607	5.74935	-0.144013	-0.0350155	-0.0726023	-0.0714647	-0.0799179	-0.125993	-0.0990254	-0.10372	-0.13433	-0.052631	-0.00708095	-0.404582	-0.23632	-0.129951	-0.181482	-0.139844	-0.0895341	-0.218137	-0.40316	-0.348305	-0.385189	-0.119497	-0.525762	-0.198612	-0.115305	-0.114932	-0.150315	natural
NE75_1_GCTCGTAGTGCGAAGGCGGGTAGT	Somites	-0.207244	-0.311881	-0.217159	5.09702	-0.130032	-0.0592454	-0.113739	-0.20804	-0.235866	-0.033195	-0.115114	-0.0661013	10	-0.130082	-0.128909	-0.107562	-0.145535	-0.0542338	-0.0106937	-0.430544	-0.248882	-0.12158	-0.223933	-0.161577	-0.118492	-0.242352	-0.437466	-0.466455	-0.371301	-0.125839	-0.534048	-0.214242	-0.128051	-0.144681	-0.181013	natural
NE75_1_GCTCGTAGTGCGAAGGGCCGGATT	Posterior lateral plate mesoderm	-0.42538	-0.694483	-0.379772	-0.263874	-0.132803	-0.0728854	-0.0810232	-0.333409	-0.540382	-0.0271595	-0.25605	-0.0483202	-0.119738	-0.143637	-0.227979	-0.120299	-0.182684	-0.0595475	-0.022671	1.59053	3.29798	-0.0938287	-0.364671	-0.23363	-0.214497	1.58846	-0.551197	-0.858156	-0.325259	-0.146865	2.19548	-0.26606	-0.170309	-0.243308	-0.282786	natural
NE75_1_GCTCGTAGTGCGAAGGTTAGGACC	Nascent mesoderm	-0.216255	-0.327685	3.5725	-0.232625	-0.130147	-0.0598088	-0.112388	-0.213219	-0.248445	-0.0329457	-0.120935	-0.0653668	-0.0904092	-0.130642	-0.133001	-0.108089	-0.14707	-0.0544533	-0.0111885	-0.434099	-0.250602	-0.120434	-0.229747	-0.164554	-0.122458	3.57311	-0.442164	-0.482636	2.14463	-0.126707	-0.535183	-0.216382	-0.129797	-0.148756	-0.185217	natural
NE75_1_GCTTCTCCTGCGAAGGAGCAGAAC	Nascent mesoderm	-0.241785	-0.372465	-0.242909	-0.23644	-0.130471	-0.0614052	-0.108559	-0.227892	-0.284085	-0.0322393	-0.13743	-0.0632857	-0.0939897	-0.132228	-0.144596	-0.109579	-0.151418	-0.0550752	-0.0125903	-0.444173	-0.255476	-0.117186	-0.246219	-0.172987	-0.133694	-0.255064	-0.455475	-0.52848	-0.36401	-0.129168	-0.538398	-0.222447	-0.134743	-0.160299	-0.197129	natural
NE75_1_GCTTCTCCTGCGAAGGATGGGCAC	Nascent mesoderm	-0.132905	-0.181493	6.94993	-0.220171	-0.129088	-0.054597	-0.124888	-0.165315	-0.132089	-0.0352518	-0.0670838	-0.072161	-0.07872	-0.125462	-0.0951461	-0.103222	-0.132876	-0.0524229	-0.00661195	-0.401212	-0.234689	-0.131038	-0.175971	-0.137022	-0.0857749	-0.214994	-0.398707	-0.332967	-0.386991	-0.118674	-0.524687	-0.196582	-0.11365	-0.11107	-0.14633	natural
NE75_1_GGAACGAATGCGAAGGGTTCTGTT	Nascent mesoderm	-0.16219	-0.232858	-0.183573	-0.224547	-0.12946	-0.0564282	-0.120496	-0.182146	-0.172971	-0.0344416	-0.0860046	-0.0697738	-0.082827	-0.127282	-0.108446	-0.104932	-0.137863	-0.0531363	-0.00821992	-0.412767	-0.24028	-0.127312	-0.194865	-0.146695	-0.0986636	-0.225771	-0.413975	-0.385553	-0.38081	-0.121496	-0.528374	-0.203539	-0.119323	-0.124311	-0.159993	natural
NE75_1_GGAACGAATGCGAAGGTCCCGTAG	CLE/NMP	-0.154869	-0.220017	-0.178115	-0.223453	-0.129367	-0.0559704	-0.121594	-0.177938	-0.16275	-0.0346441	-0.0812744	-0.0703706	-0.0818003	-0.126827	-0.105121	-0.104504	-0.136616	-0.052958	-0.00781793	-0.409878	-0.238883	-0.128244	-0.190142	-0.144277	-0.0954414	-0.223077	-0.410158	-0.372407	-0.382356	-0.120791	-0.527453	-0.2018	-0.117905	-0.121001	-0.156577	natural
NE75_1_GGAAGTCCTGCGAAGGAAAGCCTA	Somites	-0.334146	-0.534462	2.62127	3.98294	-0.131644	-0.0671805	-0.0947064	-0.280974	-0.41302	-0.0296838	-0.197104	-0.0557571	-0.106943	4.95175	-0.186543	-0.114972	-0.167147	-0.057325	-0.0176616	-0.480616	-0.273109	-0.105436	-0.305808	-0.203494	-0.174343	-0.289056	1.29674	-0.694329	-0.344516	-0.138071	-0.550028	-0.244387	-0.152635	-0.202058	-0.24022	natural
NE75_1_GGAAGTCCTGCGAAGGAACTTAGC	Nascent mesoderm	-0.184623	-0.272205	3.9553	-0.227899	-0.129745	-0.0578309	-0.117132	-0.195039	-0.204287	-0.0338209	-0.100498	-0.0679452	-0.0859731	-0.128676	-0.118635	-0.106242	-0.141683	-0.0536828	-0.00945167	2.00515	-0.244563	-0.124458	-0.209339	-0.154105	-0.108537	-0.234027	2.12514	-0.425836	-0.376075	-0.123659	-0.531199	-0.208868	-0.123669	-0.134454	-0.170459	natural
NE75_1_GGAAGTCCTGCGAAGGCCGTGTTT	Nascent mesoderm	-0.193164	-0.287186	-0.206664	-0.229175	-0.129854	-0.058365	-0.115851	-0.199948	-0.216211	-0.0335845	-0.106017	-0.067249	-0.087171	-0.129207	-0.122514	-0.10674	-0.143138	-0.0538908	-0.00992066	-0.424988	-0.246194	-0.123372	-0.21485	-0.156927	-0.112296	-0.237171	-0.430125	1.99323	-0.374273	-0.124482	-0.532275	-0.210897	-0.125324	-0.138316	-0.174444	natural
NE75_1_GGAAGTCCTGCGAAGGGGAAACAG	Nascent mesoderm	-0.259713	-0.403909	-0.256273	-0.239119	-0.130699	-0.0625263	-0.10587	3.94175	3.54691	-0.0317432	-0.149013	-0.0618244	-0.096504	-0.133342	-0.152738	-0.110626	-0.154471	-0.0555119	-0.0135747	-0.451247	-0.258899	-0.114905	-0.257786	-0.178908	-0.141585	-0.261662	-0.464822	-0.560672	-0.360226	-0.130896	-0.540655	-0.226706	-0.138216	-0.168405	-0.205493	natural
NE75_1_GGACTGGATGCGAAGGTGAAATGA	Posterior lateral plate mesoderm	-0.172984	-0.25179	4.1204	4.24523	-0.129597	-0.0571031	-0.118877	5.09333	-0.188039	-0.0341429	-0.0929786	-0.068894	-0.0843408	-0.127953	-0.113349	-0.105562	-0.139701	-0.0533992	-0.0088126	2.10109	4.04606	-0.125939	-0.20183	-0.150261	-0.103414	-0.229744	-0.419603	2.18697	-0.378532	-0.122537	-0.529734	-0.206103	-0.121414	-0.129191	-0.165029	natural
NE75_1_GGAGGTTTTGCGAAGGAAAGTCGG	Somites	-0.189222	-0.280271	-0.203725	-0.228586	-0.129804	-0.0581185	-0.116442	-0.197682	-0.210708	-0.0336936	-0.10347	-0.0675703	-0.0866181	-0.128962	-0.120724	-0.10651	-0.142466	-0.0537948	-0.0097042	-0.423433	-0.245441	-0.123873	-0.212306	-0.155625	-0.110561	-0.23572	-0.428069	-0.434094	-0.375105	-0.124102	-0.531779	-0.209961	-0.12456	-0.136533	-0.172605	natural
NE75_1_GGAGGTTTTGCGAAGGGATTTACC	Nascent mesoderm	-0.264312	-0.411976	-0.259702	-0.239806	-0.130757	-0.0628139	-0.10518	3.89605	-0.315533	-0.031616	-0.151985	-0.0614495	-0.097149	-0.133628	-0.154827	-0.110895	-0.155254	-0.0556239	-0.0138272	-0.453061	-0.259777	-0.11432	-0.260753	-0.180428	-0.143609	-0.263355	-0.46722	-0.568931	-0.359255	-0.13134	-0.541234	-0.227798	-0.139107	-0.170484	-0.207639	natural
NE75_1_GGAGGTTTTGCGAAGGTTTACCCT	Primitive streak	4.74562	-0.516682	-0.304203	-0.248727	-0.131516	-0.0665466	-0.0962268	-0.275148	-0.398869	-0.0299643	-0.190554	-0.0565834	-0.105521	-0.137338	-0.181939	-0.11438	-0.16542	-0.0570781	-0.017105	-0.476616	-0.271174	-0.106725	-0.299268	-0.200146	-0.169882	-0.285325	-0.498344	-0.676126	-0.346655	-0.137094	-0.548752	-0.241979	-0.150671	-0.197475	-0.235491	natural
NE75_1_GGAGTAAGTGCGAAGGGACAACTT	CLE/NMP	-0.158999	-0.22726	-0.181194	-0.22407	-0.12942	-0.0562286	-0.120975	-0.180312	-0.168516	-0.0345299	-0.0839427	-0.070034	-0.0823795	-0.127084	-0.106997	-0.104745	-0.137319	-0.0530586	-0.0080447	-0.411507	-0.239671	-0.127718	-0.192806	-0.145641	-0.0972591	-0.224597	-0.412311	-0.379823	-0.381484	-0.121189	-0.527973	-0.202781	-0.118705	-0.122868	-0.158504	natural
NE75_1_GGATTGTTTGCGAAGGTTCACATA	Posterior lateral plate mesoderm	-0.148674	-0.209151	-0.173497	-0.222527	-0.129288	-0.055583	-0.122523	-0.174378	-0.154102	-0.0348155	-0.0772719	-0.0708756	-0.0809315	-0.126442	-0.102308	-0.104142	-0.135561	-0.0528071	-0.00747778	3.09517	-0.2377	-0.129032	-0.186145	-0.142231	-0.092715	-0.220797	-0.406928	-0.361283	-0.383663	-0.120193	-0.526672	-0.200328	-0.116705	-0.1182	-0.153687	natural
NE75_1_GGCAAGGTTGCGAAGGCCCAAGCA	Primitive streak	5.78512	-0.195322	-0.16762	-0.221349	-0.129188	-0.05509	-0.123706	-0.169846	-0.143096	-0.0350337	-0.0721779	-0.0715183	-0.0798258	-0.125952	-0.098727	-0.103682	-0.134218	-0.052615	-0.00704487	-0.404323	-0.236195	-0.130035	-0.181058	-0.139627	-0.089245	-0.217895	-0.402817	-0.347125	-0.385327	-0.119434	-0.525679	-0.198455	-0.115177	-0.114635	-0.150008	natural
NE75_1_GGCAAGGTTGCGAAGGGACGATGG	Posterior lateral plate mesoderm	-0.131591	-0.179188	4.87503	-0.219974	-0.129071	-0.0545148	-0.125085	-0.16456	-0.130255	-0.0352882	-0.0662348	-0.0722681	-0.0785357	-0.125381	-0.0945493	-0.103145	-0.132652	-0.0523909	-0.0065398	-0.400693	-0.234438	-0.131205	-0.175123	-0.136588	-0.0851966	-0.21451	-0.398022	-0.330607	-0.387269	-0.118547	-0.524521	-0.19627	-0.113395	-0.110476	-0.145717	natural
NE75_1_GGCAAGGTTGCGAAGGGTGTAACC	Notochord	-0.236623	-0.36341	-0.23906	3.50122	-0.130406	-0.0610824	-0.109333	-0.224925	-0.276879	-0.0323821	-0.134095	-0.0637065	9.947	-0.131907	-0.142251	-0.109278	-0.150539	-0.0549494	-0.0123068	-0.442136	-0.254491	-0.117843	-0.242888	-0.171281	-0.131422	-0.253165	-0.452783	-0.51921	-0.3651	-0.128671	-0.537748	-0.221221	-0.133743	-0.157965	-0.19472	natural
NE75_1_GGCACTTCTGCGAAGGACACTAAG	Notochord	-0.219352	-0.333118	-0.226186	-0.233088	-0.130186	-0.0600025	-0.111923	-0.214999	-0.252769	10	-0.122937	-0.0651143	-0.0908436	-0.130834	-0.134408	-0.108269	-0.147597	-0.0545287	-0.0113586	-0.435321	4.72465	-0.12004	-0.231745	-0.165577	-0.123821	-0.246808	-0.443779	-0.488198	-0.368745	-0.127006	1.22913	-0.217118	-0.130397	-0.150156	-0.186662	natural
NE75_1_GGCCCAATTGCGAAGGCTAGACCC	Nascent mesoderm	-0.221792	-0.337398	-0.228005	-0.233453	-0.130217	-0.0601551	-0.111557	-0.216401	-0.256176	-0.0327924	-0.124513	-0.0649154	-0.0911859	-0.130986	-0.135516	-0.108412	-0.148013	-0.0545882	-0.0114926	-0.436284	-0.251659	-0.119729	-0.23332	-0.166383	-0.124895	-0.247707	-0.445051	-0.49258	-0.36823	-0.127241	-0.53588	-0.217698	-0.13087	-0.151259	-0.187801	natural
NE75_1_GGCGACAATGCGAAGGCCGTGTTT	Nascent mesoderm	-0.224327	-0.341844	-0.229894	-0.233832	-0.130249	-0.0603136	-0.111177	-0.217858	-0.259713	-0.0327223	-0.126151	-0.0647088	10	-0.131143	-0.136667	-0.10856	6.14828	-0.0546499	-0.0116317	-0.437284	-0.252143	-0.119407	-0.234955	-0.16722	-0.126011	-0.248639	-0.446372	-0.497131	-0.367695	-0.127486	-0.536199	-0.2183	-0.131361	-0.152405	-0.188983	natural
NE75_1_GGCGACAATGCGAAGGGCTTTCCA	Somites	-0.163973	-0.235986	4.25975	5.71748	-0.129483	-0.0565397	-0.120229	6.83597	-0.17546	-0.0343922	-0.0871568	-0.0696285	-0.0830772	-0.127393	-0.109256	-0.105036	-0.138166	-0.0531797	-0.00831785	-0.41347	-0.240621	-0.127085	-0.196016	-0.147285	-0.0994485	-0.226428	-0.414905	-0.388756	-0.380434	-0.121668	-0.528599	-0.203963	-0.119669	-0.125117	-0.160825	natural
NE75_1_GGCGACAATGCGAAGGGTCAAAGA	Primitive streak	5.29772	-0.233681	-0.183923	-0.224617	-0.129466	-0.0564575	-0.120426	-0.182416	-0.173626	-0.0344286	-0.0863078	-0.0697356	-0.0828929	-0.127311	-0.10866	-0.104959	-0.137943	-0.0531477	-0.00824569	-0.412952	-0.24037	-0.127252	-0.195168	-0.14685	-0.0988702	-0.225944	-0.41422	-0.386396	-0.380711	-0.121542	-0.528434	-0.203651	-0.119414	-0.124523	-0.160212	natural
NE75_1_GGCTTTGCTGCGAAGGAAATCGTT	Nascent mesoderm	-0.229677	2.74015	7.06213	-0.234631	-0.130317	-0.0606481	-0.110375	-0.220933	-0.267182	-0.0325743	-0.129607	-0.0642727	-0.0922916	-0.131476	-0.139097	-0.108872	-0.149356	-0.0547802	-0.0119255	-0.439395	3.39333	-0.118726	-0.238407	-0.168987	-0.128365	-0.250608	-0.449162	1.6972	-0.366566	-0.128001	1.75766	-0.219571	-0.132397	-0.154824	-0.191479	natural
NE75_1_GGCTTTGCTGCGAAGGATGACTTT	Posterior lateral plate mesoderm	-0.303171	-0.480134	-0.28867	-0.245613	-0.131251	-0.0652437	-0.099352	-0.263172	-0.36978	-0.0305408	-0.177091	-0.0582819	-0.102599	-0.136043	-0.172476	6.63655	-0.161872	-0.0565705	-0.0159609	1.34888	2.82766	-0.109376	-0.285824	-0.193263	-0.160711	-0.277656	1.42268	1.23182	-0.351053	-0.135085	1.80694	-0.237029	-0.146635	-0.188053	-0.225769	natural
NE75_1_GGGAGATGTGCGAAGGCCCAAGCA	Somites	-0.266471	-0.415763	4.29974	-0.240129	-0.130785	-0.0629488	-0.104856	3.87497	-0.318546	-0.0315563	-0.15338	-0.0612735	-0.0974517	-0.133762	-0.155808	-0.111021	-0.155622	-0.0556765	-0.0139457	-0.453913	4.27588	-0.114045	-0.262146	3.12681	-0.144559	-0.264149	-0.468345	1.44757	-0.3588	-0.131548	-0.541506	-0.228311	-0.139525	-0.17146	-0.208646	natural
NE75_1_GGGAGATGTGCGAAGGTAACTACT	Notochord	-0.192601	-0.286198	-0.206244	-0.229091	-0.129846	-0.0583298	-0.115935	-0.199624	-0.215425	10	-0.105653	10	-0.087092	-0.129172	-0.122258	-0.106707	-0.143042	-0.0538771	-0.00988974	-0.424766	-0.246086	-0.123443	-0.214486	-0.156741	-0.112048	-0.236964	-0.429831	-0.440162	-0.374391	-0.124428	-0.532204	-0.210763	-0.125215	-0.138061	-0.174182	natural
NE75_1_GGGCATCATGCGAAGGACGAAACG	Somites	-0.242818	-0.374276	-0.243678	4.70811	-0.130484	-0.0614698	-0.108404	-0.228485	-0.285527	-0.0322107	-0.138098	-0.0632016	-0.0941345	-0.132292	-0.145065	-0.10964	-0.151594	-0.0551003	-0.012647	-0.44458	-0.255673	-0.117055	-0.246885	-0.173328	-0.134149	-0.255444	-0.456013	-0.530334	-0.363792	-0.129268	-0.538528	-0.222692	-0.134943	-0.160766	-0.19761	natural
NE75_1_GGGCATCATGCGAAGGTTCACATA	Posterior lateral plate mesoderm	-0.142854	-0.198944	-0.169159	-0.221657	-0.129215	-0.0552191	-0.123396	-0.171033	-0.145978	-0.0349765	-0.073512	-0.07135	-0.0801154	-0.126081	-0.0996648	-0.103803	-0.13457	-0.0526653	-0.00715825	-0.405137	-0.236589	-0.129772	-0.18239	-0.140309	-0.0901538	-0.218655	2.54596	-0.350833	-0.384891	-0.119633	1.72632	-0.198946	-0.115577	-0.115569	-0.150972	natural
NE75_1_GGGTCATTTGCGAAGGAGCGAAGT	Somites	-0.232023	-0.355343	-0.235632	5.60379	-0.130347	-0.0607948	-0.110023	-0.222282	-0.270458	-0.0325094	-0.131124	-0.0640814	-0.0926207	-0.131622	-0.140163	-0.109009	-0.149755	-0.0548374	-0.0120543	-0.440321	-0.253613	-0.118428	-0.239921	-0.169762	-0.129398	-0.251472	-0.450385	-0.510951	-0.366071	-0.128227	-0.537168	-0.220128	-0.132852	-0.155885	-0.192574	natural
NE75_1_GGGTCATTTGCGAAGGTGCCATCG	Posterior lateral plate mesoderm	-0.186406	-0.275333	-0.201626	-0.228165	-0.129768	-0.0579424	-0.116864	-0.196064	-0.206777	-0.0337715	-0.101651	-0.0677999	-0.0862232	-0.128787	-0.119445	-0.106346	-0.141987	-0.0537262	-0.00954959	1.99122	-0.244904	-0.124231	-0.210489	-0.154694	-0.109322	-0.234684	-0.426601	-0.429038	-0.375699	-0.12383	1.40554	-0.209292	-0.124014	-0.13526	-0.171291	natural
NE75_1_GGGTCTAGTGCGAAGGATCAAGTG	Cardiomyocytes	-0.238688	-0.367032	-0.2406	-0.235977	-0.130432	-0.0612116	-0.109023	-0.226112	-0.279761	-0.032325	-0.135429	-0.0635382	-0.0935553	-0.132036	-0.143189	-0.109398	-0.15089	-0.0549997	-0.0124202	-0.442951	3.31099	-0.11758	-0.24422	-0.171964	-0.132331	-0.253924	-0.45386	-0.522918	2.00973	-0.12887	1.1424	-0.221711	-0.134143	-0.158898	-0.195684	natural
NE75_1_GGGTCTAGTGCGAAGGGGTCCCTT	Posterior lateral plate mesoderm	-0.165006	-0.237797	-0.185672	-0.224967	-0.129496	-0.0566043	-0.120074	-0.183764	-0.176902	-0.0343636	-0.0878239	-0.0695443	-0.083222	-0.127457	-0.109725	-0.105096	-0.138342	-0.0532049	-0.00837454	3.37797	-0.240818	-0.126954	-0.196682	-0.147626	-0.0999029	-0.226808	-0.415443	-0.39061	-0.380216	-0.121768	-0.528729	-0.204208	-0.119869	-0.125584	-0.161307	natural
NE75_1_GGGTCTAGTGCGAAGGTGGCCTGT	Posterior lateral plate mesoderm	-0.138349	-0.191041	-0.1658	-0.220984	-0.129157	-0.0549374	-0.124072	5.82611	-0.139689	-0.0351012	-0.0706011	-0.0717172	-0.0794835	-0.125801	-0.0976186	-0.10354	-0.133803	-0.0525555	10	3.21927	4.63148	-0.130345	-0.179484	-0.13882	-0.0881709	-0.216997	-0.401545	-0.342743	-0.385842	-0.119198	1.76828	-0.197876	-0.114705	-0.113532	-0.14887	natural
NE75_1_GGTAAATCTGCGAAGGCTTTAATC	Notochord	-0.229771	2.73925	-0.233952	-0.234645	-0.130319	-0.060654	-0.11036	-0.220987	3.87477	-0.0325717	10	-0.0642651	-0.0923048	-0.131482	-0.13914	-0.108878	-0.149372	-0.0547825	-0.0119306	-0.439432	-0.253183	-0.118714	-0.238467	-0.169018	-0.128407	-0.250643	-0.449211	-0.506906	-0.366546	-0.12801	-0.536885	-0.219593	-0.132415	-0.154867	-0.191523	natural
NE75_1_GGTAAATCTGCGAAGGTACGTGCT	Nascent mesoderm	-0.206868	2.97222	-0.216879	-0.231223	-0.130028	-0.0592219	-0.113795	-0.207824	-0.235342	-0.0332054	-0.114871	-0.0661319	10	-0.130059	-0.128738	-0.10754	-0.145471	-0.0542246	-0.0106731	-0.430396	-0.24881	-0.121628	-0.223691	-0.161453	-0.118327	-0.242214	-0.43727	-0.465781	-0.37138	-0.125803	-0.534001	-0.214152	-0.127978	-0.144512	-0.180838	natural
NE75_1_GGTCCTAATGCGAAGGCTTACTCC	Nascent mesoderm	-0.162941	-0.234175	4.27644	-0.224659	-0.12947	-0.0564751	-0.120384	-0.182578	-0.174019	-0.0344208	-0.0864898	-0.0697127	-0.0829324	-0.127329	-0.108787	-0.104976	-0.137991	-0.0531546	-0.00826115	-0.413063	-0.240424	-0.127217	-0.19535	-0.146943	-0.0989941	-0.226048	-0.414367	-0.386902	-0.380652	-0.121569	-0.528469	-0.203717	-0.119469	-0.124651	-0.160343	natural
NE75_1_GGTGTCGATGCGAAGGATCAGCGC	Nascent mesoderm	-0.172515	-0.250967	-0.19127	-0.226089	-0.129591	-0.0570738	-0.118948	-0.18808	-0.187384	-0.0341559	-0.0926754	-0.0689322	-0.084275	-0.127924	-0.113136	-0.105535	-0.139621	-0.0533878	-0.00878684	-0.416841	-0.242251	-0.125999	-0.201527	-0.150106	-0.103208	-0.229571	-0.419359	-0.404093	-0.378631	-0.122491	-0.529675	-0.205992	-0.121323	-0.128979	-0.16481	natural
NE75_1_GGTTACACTGCGAAGGGTCAATAC	Notochord	-0.169323	3.4345	-0.188891	-0.225613	-0.129551	-0.0568742	-0.119426	-0.186246	-0.182929	-0.0342442	-0.0906135	-0.0691924	-0.0838275	-0.127725	-0.111686	-0.105348	-0.139078	-0.0533101	-0.00861161	-0.415581	-0.241642	-0.126405	-0.199468	-0.149052	-0.101803	-0.228397	-0.417695	-0.398363	-0.379305	-0.122184	-0.529273	-0.205234	-0.120705	-0.127536	-0.163321	natural
NE75_1_GGTTAGGGTGCGAAGGACATCTAT	Nascent mesoderm	-0.135627	-0.186267	6.09786	-0.220577	-0.129123	-0.0547672	-0.12448	-0.166879	-0.135889	-0.0351765	-0.0688424	-0.0719391	-0.0791018	-0.125632	-0.0963824	-0.103381	-0.133339	-0.0524892	-0.00676141	-0.402286	-0.235209	-0.130692	-0.177727	-0.137921	-0.0869729	-0.215995	-0.400126	-0.337855	-0.386417	-0.118936	-0.52503	-0.197229	-0.114177	-0.112301	-0.1476	natural
NE75_1_GGTTAGGGTGCGAAGGCCAGCAGT	Notochord	-0.167352	3.46244	-0.187421	-0.225318	-0.129526	-0.056751	-0.119722	-0.185113	-0.180177	-0.0342987	-0.08934	-0.069353	-0.083551	-0.127603	-0.110791	-0.105233	-0.138742	-0.053262	-0.00850338	-0.414804	-0.241266	-0.126655	-0.198196	-0.148401	-0.100936	-0.227671	-0.416667	-0.394823	-0.379721	-0.121994	-0.529025	-0.204765	-0.120323	-0.126645	-0.162401	natural
NE75_1_GGTTAGGGTGCGAAGGTCGACGGT	Nascent mesoderm	-0.381546	-0.6176	2.35393	-0.257324	-0.132246	-0.0701445	-0.0875973	-0.308217	-0.479191	-0.0283723	-0.227729	-0.0518933	-0.11359	-0.140913	-0.208071	-0.11774	-0.175219	-0.0584797	-0.0202642	-0.499319	-0.282159	-0.0994053	-0.33639	-0.219151	-0.195205	1.74134	-0.528343	-0.779445	-0.334511	-0.14264	-0.555997	-0.255647	-0.161818	-0.22349	-0.262335	natural
NE75_1_GGTTGAGATGCGAAGGGATCTCGG	Somites	-0.24798	-0.383331	-0.247527	3.39868	-0.13055	10	-0.107629	-0.231452	-0.292733	-0.0320679	-0.141433	-0.0627808	-0.0948585	-0.132613	-0.14741	7.49555	-0.152473	-0.0552261	-0.0129305	-0.446617	-0.256659	-0.116398	-0.250216	-0.175033	-0.136421	-0.257344	-0.458705	-0.539604	-0.362703	-0.129765	1.10417	-0.223918	-0.135943	-0.1631	-0.200019	natural
NE75_1_GGTTGAGATGCGAAGGGGAATAGA	Primitive streak	5.9003	-0.18742	-0.164261	-0.220676	-0.129131	-0.0548083	-0.124382	-0.167257	-0.136806	-0.0351583	-0.0692669	-0.0718856	-0.0791939	-0.125672	-0.0966807	-0.103419	8.22858	-0.0525052	-0.00679749	-0.402545	-0.235334	-0.130608	-0.178151	-0.138138	-0.0872621	-0.216237	-0.400468	2.628	-0.386278	-0.118999	-0.525112	-0.197385	-0.114305	-0.112598	-0.147906	natural
NE75_1_GGTTGAGATGCGAAGGTTATCTGT	Posterior lateral plate mesoderm	-0.384831	1.64167	-0.349545	-0.257815	-0.132288	-0.0703499	-0.0871046	-0.310105	-0.483777	-0.0282814	-0.229851	-0.0516255	-0.114051	-0.141117	-0.209563	-0.117932	-0.175778	-0.0585597	-0.0204446	1.06823	2.38898	-0.0989873	-0.33851	-0.220237	-0.196651	-0.307709	-0.530056	0.829471	-0.333817	-0.142956	0.702649	-0.256427	-0.162454	-0.224975	-0.263868	natural
NE75_1_GGTTGAGATGCGAAGGTTTATCAC	Somites	-0.246197	-0.380202	5.79278	3.41434	-0.130527	-0.0616811	-0.107897	-0.230427	-0.290244	-0.0321172	-0.140281	-0.0629261	-0.0946084	-0.132502	-0.1466	7.52784	-0.152169	-0.0551827	-0.0128325	1.61043	-0.256319	-0.116625	-0.249065	-0.174444	-0.135636	-0.256688	-0.457775	-0.536402	-0.363079	-0.129593	-0.538953	-0.223495	-0.135597	-0.162293	-0.199187	natural
NE75_1_GTAATCTGTGCGAAGGCTTTCTTT	Posterior lateral plate mesoderm	2.3234	-0.807091	1.87253	-0.273467	-0.133619	9.41314	-0.0713942	-0.370308	-0.630008	-0.0253831	-0.29753	-0.0430869	-0.128741	-0.147626	-0.257137	-0.124048	-0.193617	-0.0611114	-0.0261962	-0.541947	-0.302785	-0.0856608	-0.406093	-0.254837	-0.242753	-0.34626	-0.584671	-0.973441	-0.311708	-0.153053	0.999632	-0.281311	-0.182747	-0.272336	-0.31274	natural
NE75_1_GTACGCTTTGCGAAGGCCACATTA	CLE/NMP	-0.200955	-0.30085	-0.212471	-0.230339	-0.129953	10	-0.114682	4.64558	-0.227087	-0.033369	-0.11105	-0.066614	-0.0882636	-0.129691	-0.126052	-0.107195	-0.144464	-0.0540806	-0.0103484	-0.428062	-0.247681	-0.12238	-0.219876	-0.1595	-0.115725	-0.240038	-0.434187	-0.455163	-0.372628	-0.125233	-0.533256	-0.212748	-0.126833	-0.141838	-0.178079	natural
NE75_1_GTACGGACTGCGAAGGGATCGTTT	CLE/NMP	-0.16219	-0.232858	-0.183573	-0.224547	8.10071	-0.0564282	-0.120496	-0.182146	-0.172971	-0.0344416	-0.0860046	-0.0697738	-0.082827	-0.127282	-0.108446	-0.104932	7.43837	-0.0531363	-0.00821992	-0.412767	-0.24028	-0.127312	-0.194865	-0.146695	-0.0986636	-0.225771	-0.413975	-0.385553	-0.38081	-0.121496	-0.528374	-0.203539	-0.119323	-0.124311	-0.159993	natural
NE75_1_GTCAAGAGTGCGAAGGTCCTTATT	Somites	-0.177396	-0.259528	4.05598	-0.226819	-0.129653	-0.057379	-0.118216	-0.190885	-0.194198	-0.0340208	-0.0958289	-0.0685344	-0.0849595	-0.128227	-0.115352	-0.10582	7.0608	-0.0535067	-0.00905483	-0.418766	-0.243183	-0.125378	-0.204676	-0.151718	-0.105356	-0.231367	-0.421903	-0.412858	-0.377601	-0.122962	-0.530289	-0.207151	-0.122269	-0.131186	-0.167087	natural
NE75_1_GTCAGACCTGCGAAGGAATTCCCA	CLE/NMP	-0.184154	-0.271381	-0.199946	-0.227829	-0.129739	-0.0578016	-0.117202	-0.194769	-0.203632	-0.0338338	-0.100195	-0.0679835	-0.0859073	-0.128647	-0.118422	-0.106214	-0.141603	-0.0536713	-0.0094259	-0.421433	-0.244473	-0.124518	-0.209036	-0.15395	-0.10833	-0.233855	-0.425427	-0.424993	-0.376174	-0.123613	-0.53114	-0.208757	-0.123578	-0.134242	-0.17024	natural
NE75_1_GTCAGGTTTGCGAAGGCAGTCCCT	Somites	-0.180305	-0.264632	-0.197077	4.14024	7.62124	10	-0.117779	-0.192558	4.56091	-0.0339403	-0.0977088	-0.0682972	-0.0853676	-0.128408	-0.116674	-0.105989	6.99413	-0.0535776	-0.0092146	-0.419915	-0.243739	-0.125007	-0.206553	-0.152679	-0.106636	-0.232438	-0.42342	-0.418083	-0.376987	-0.123242	-0.530656	-0.207842	-0.122833	-0.132502	-0.168445	natural
NE75_1_GTCAGGTTTGCGAAGGTCATATGG	Posterior lateral plate mesoderm	-0.16876	3.44244	-0.188471	4.30892	-0.129544	-0.056839	-0.119511	-0.185922	-0.182143	-0.0342598	-0.0902497	-0.0692383	-0.0837485	-0.127691	-0.11143	-0.105315	-0.138982	-0.0532963	-0.00858069	2.13826	-0.241535	-0.126476	-0.199105	-0.148866	-0.101555	-0.228189	-0.417401	-0.397351	-0.379424	-0.12213	2.1208	-0.2051	-0.120596	-0.127282	-0.163058	natural
NE75_1_GTCCACTATGCGAAGGGATGTGAG	Nascent mesoderm	-0.335178	1.93194	-0.31253	-0.250396	-0.131657	-0.0672451	-0.0945516	-0.281568	-0.414461	-0.0296552	-0.197771	-0.0556729	-0.107087	-0.138032	-0.187012	-0.115033	4.79199	-0.0573502	-0.0177183	-0.481023	-0.273307	-0.105304	-0.306474	-0.203836	-0.174798	-0.289436	-0.504168	-0.696183	-0.344298	-0.13817	-0.550158	-0.244632	-0.152835	-0.202525	-0.240702	natural
NE75_1_GTCCACTATGCGAAGGTGGAGGAG	Cardiac mesoderm	-0.135908	-0.186761	4.77988	4.90597	-0.129126	-0.0547848	-0.124438	-0.167041	-0.136282	-0.0351687	-0.0690244	-0.0719162	-0.0791413	-0.125649	-0.0965102	-0.103397	-0.133387	-0.0524961	-0.00677687	-0.402397	4.68152	-0.130656	-0.177909	-0.138014	-0.0870968	-0.216099	2.63439	-0.33836	-0.386358	-0.118963	-0.525065	-0.197296	-0.114232	-0.112428	-0.147731	natural
NE75_1_GTCCGTCATGCGAAGGAAGCGTAC	Nascent mesoderm	-0.14323	-0.199602	4.6291	-0.221713	-0.129219	-0.0552426	-0.12334	-0.171249	-0.146502	-0.0349662	-0.0737546	-0.0713194	-0.080168	-0.126104	-0.0998353	-0.103825	-0.134634	-0.0526744	-0.00717887	2.39694	-0.23666	-0.129724	-0.182633	-0.140433	-0.090319	-0.218794	-0.40409	-0.351507	-0.384812	-0.119669	-0.525987	-0.199035	-0.11565	-0.115739	-0.151147	natural
NE75_1_GTCCTTGCTGCGAAGGCGCTCTCA	Nascent mesoderm	-0.218601	2.84916	5.54807	-0.232976	-0.130177	-0.0599556	-0.112036	4.40669	-0.251721	-0.0328807	-0.122451	-0.0651755	-0.0907383	-0.130788	-0.134067	-0.108226	-0.147469	-0.0545104	-0.0113173	-0.435025	-0.25105	-0.120135	-0.231261	-0.165329	-0.123491	-0.246532	-0.443387	-0.486849	-0.368904	-0.126934	-0.535478	-0.21694	-0.130251	-0.149817	-0.186312	natural
NE75_1_GTCCTTGCTGCGAAGGGTGTCGGA	Posterior lateral plate mesoderm	-0.254081	-0.394031	4.41437	3.34633	-0.130627	-0.0621741	-0.106714	-0.234959	-0.30125	-0.0318991	-0.145375	-0.0622834	-0.0957141	-0.132992	-0.15018	-0.110297	-0.153512	-0.0553747	-0.0132654	1.56968	-0.257824	-0.115622	-0.254152	-0.177048	-0.139106	-0.25959	-0.461886	-0.55056	-0.361415	-0.130353	-0.539946	2.70481	-0.137125	-0.165858	-0.202865	natural
NE75_1_GTCTAATCTGCGAAGGAGCGAAGT	CLE/NMP	-0.149706	-0.210962	-0.174267	-0.222681	-0.129302	-0.0556476	-0.122369	-0.174971	-0.155544	-0.034787	-0.077939	-0.0707915	-0.0810763	-0.126506	-0.102777	-0.104203	-0.135737	-0.0528322	-0.00753448	-0.407841	-0.237897	-0.1289	-0.186811	-0.142572	-0.0931694	-0.221177	-0.407467	2.44977	-0.383445	-0.120293	-0.526802	-0.200574	-0.116905	-0.118667	-0.154169	natural
NE75_1_GTCTGGAATGCGAAGGCTGGTGCA	CLE/NMP	-0.162847	-0.23401	-0.184063	4.4023	-0.129468	-0.0564693	-0.120398	-0.182524	-0.173888	-0.0344234	-0.0864291	-0.0697203	-0.0829192	-0.127323	-0.108745	-0.10497	-0.137975	-0.0531523	-0.008256	-0.413026	-0.240406	-0.127229	-0.195289	-0.146912	-0.0989528	-0.226013	-0.414318	-0.386733	-0.380672	-0.12156	-0.528457	-0.203695	-0.11945	-0.124608	-0.160299	natural
NE75_1_GTCTTCCTTGCGAAGGCAGTTTGC	Nascent mesoderm	-0.167071	-0.241419	5.49366	-0.225276	-0.129522	-0.0567334	-0.119764	-0.184951	-0.179784	-0.0343065	-0.0891581	-0.069376	-0.0835115	-0.127586	-0.110663	-0.105217	-0.138694	-0.0532552	-0.00848792	-0.414693	-0.241212	-0.126691	-0.198015	-0.148308	-0.100812	-0.227568	-0.41652	-0.394318	-0.37978	-0.121967	-0.528989	-0.204699	-0.120269	-0.126518	-0.16227	natural
NE75_1_GTCTTCCTTGCGAAGGGTAACGTT	Notochord	-0.217005	-0.329002	-0.224436	-0.232738	-0.130156	-0.0598558	-0.112275	-0.21365	-0.249493	-0.0329249	8.40885	-0.0653056	-0.0905145	-0.130688	-0.133342	-0.108132	-0.147198	-0.0544716	-0.0112297	-0.434395	-0.250745	-0.120338	-0.230232	-0.164802	-0.122789	-0.245945	-0.442555	-0.483984	-0.36924	-0.12678	-0.535277	-0.216561	-0.129942	-0.149095	-0.185568	natural
NE75_1_GTGAACTCTGCGAAGGGATGTATT	Nascent mesoderm	-0.181713	-0.267101	-0.198127	-0.227464	-0.129708	-0.057649	-0.117568	-0.193367	-0.200225	-0.0339014	-0.0986185	-0.0681824	-0.0855651	-0.128495	-0.117313	-0.106072	-0.141188	-0.0536119	-0.0092919	-0.42047	-0.244008	-0.124828	-0.207462	-0.153144	-0.107256	-0.232956	-0.424154	-0.420611	-0.37669	-0.123378	-0.530833	-0.208177	-0.123105	-0.133138	-0.169102	natural
NE75_1_GTGAGGCATGCGAAGGCCGCTGTT	Cardiomyocytes	4.95444	-0.266278	-0.197777	-0.227394	-0.129702	-0.0576196	-0.117638	-0.193097	4.54559	-0.0339144	-0.0983153	-0.0682207	-0.0854992	-0.128466	-0.1171	-0.106044	-0.141108	-0.0536004	-0.00926613	-0.420285	-0.243918	-0.124888	-0.207159	-0.152989	-0.10705	-0.232784	-0.42391	2.86813	-0.376789	-0.123333	-0.530774	-0.208065	-0.123014	-0.132926	-0.168883	natural
NE75_1_GTGATAAATGCGAAGGCTTACTCC	Posterior lateral plate mesoderm	-0.287965	-0.453463	2.93229	-0.243341	-0.131058	10	-0.101632	-0.254433	-0.348553	-0.0309615	-0.167267	-0.0595214	-0.100466	-0.135098	-0.16557	-0.112276	-0.159282	-0.0562001	-0.015126	-0.462394	-0.264293	-0.111311	-0.276014	-0.188241	-0.154019	-0.27206	-0.479552	-0.611405	-0.354263	-0.133619	0.960026	-0.233417	-0.143689	-0.181178	-0.218674	natural
NE75_1_GTGCCCATTGCGAAGGACTGAGTT	Posterior lateral plate mesoderm	-0.22489	-0.342831	3.48125	3.61483	-0.130257	-0.0603488	-0.111093	-0.218182	-0.2605	-0.0327067	-0.126515	-0.0646629	-0.0916203	-0.131178	-0.136923	-0.108593	-0.14854	-0.0546636	-0.0116626	1.72996	-0.252251	-0.119335	-0.235318	-0.167406	-0.126259	-0.248847	1.83159	2.47414	-0.367576	-0.12754	-0.53627	-0.218433	-0.13147	-0.15266	-0.189246	natural
NE75_1_GTGCCCATTGCGAAGGTCTGTGGT	Posterior lateral plate mesoderm	-0.394968	-0.641143	-0.357102	3.62941	-0.132417	-0.0709837	-0.0855843	-0.315931	-0.497928	-0.0280009	-0.236401	-0.0507992	-0.115473	-0.141747	-0.214167	-0.118524	-0.177505	-0.0588066	-0.0210012	1.68537	-0.284721	-0.0976977	-0.34505	-0.223585	-0.201112	-0.31144	1.76659	-0.803547	-0.331678	-0.143933	0.680869	-0.258835	-0.164418	-0.229558	-0.268598	natural
NE75_1_GTGGTGCTTGCGAAGGAATGAATG	Posterior lateral plate mesoderm	4.32728	-0.34102	-0.229544	-0.233761	-0.130243	-0.0602842	-0.111247	-0.217588	-0.259058	-0.0327353	-0.125848	-0.0647471	-0.0914755	-0.131114	-0.136454	-0.108533	-0.148365	-0.0546385	-0.0116059	-0.437099	-0.252054	-0.119467	-0.234652	-0.167065	-0.125804	-0.248467	-0.446128	-0.496288	-0.367794	-0.12744	1.20797	-0.218188	-0.13127	-0.152193	-0.188764	natural
NE75_1_GTGTCACCTGCGAAGGACTCACCG	Somites	-0.258399	-0.401605	3.16746	-0.238923	-0.130682	-0.0624441	-0.106067	-0.23744	-0.307278	-0.0317796	-0.148164	-0.0619315	-0.0963197	-0.133261	-0.152141	-0.110549	-0.154247	-0.0554799	-0.0135025	-0.450728	-0.258648	-0.115072	-0.256938	-0.178474	-0.141006	-0.261179	1.63684	2.67505	-0.360503	-0.13077	-0.54049	-0.226393	-0.137961	-0.16781	-0.20488	natural
NE75_1_GTGTCACCTGCGAAGGCCCTTCAG	Somites	-0.191944	-0.285046	-0.205754	-0.228993	-0.129838	-0.0582887	-0.116034	4.77943	-0.214508	-0.0336183	-0.105229	-0.0673485	-0.0869999	-0.129131	-0.12196	-0.106669	-0.14293	-0.0538611	-0.00985366	-0.424507	-0.245961	-0.123527	-0.214062	-0.156524	-0.111759	-0.236722	-0.429489	-0.438982	-0.37453	-0.124364	-0.532121	-0.210607	-0.125087	-0.137764	-0.173875	natural
NE75_1_GTTCTGCTTGCGAAGGCTCCGCAT	Somites	-0.344001	-0.551748	-0.319107	3.92029	-0.13177	-0.0677968	-0.0932283	-0.286639	-0.426778	-0.0294111	-0.203471	-0.0549537	-0.108325	-0.13858	-0.191019	6.13341	-0.168825	10	-0.0182027	-0.484505	-0.274991	-0.104182	-0.312167	-0.20675	-0.178681	-0.292683	-0.508768	-0.712027	-0.342435	-0.139021	-0.551269	-0.246728	-0.154544	-0.206514	-0.244818	natural
NE75_1_GTTGTCCGTGCGAAGGAAACTCGA	Primitive streak	-0.205742	-0.309247	-0.21604	-0.231054	-0.130013	-0.0591515	-0.113964	-0.207177	-0.233769	-0.0332365	-0.114143	-0.0662237	-0.0889349	-0.129989	-0.128226	-0.107475	-0.14528	-0.0541972	-0.0106113	3.02852	-0.248595	-0.121771	-0.222965	-0.161081	-0.117831	-0.2418	-0.436683	-0.463759	-0.371618	-0.125694	-0.533859	-0.213885	-0.12776	-0.144002	-0.180312	natural
NE75_1_TAAGGGCCTGCGAAGGCTAGATTG	Posterior lateral plate mesoderm	-0.157685	-0.224955	-0.180214	-0.223873	-0.129403	-0.0561465	-0.121172	-0.179557	-0.166681	-0.0345662	-0.0830937	-0.0701411	-0.0821952	-0.127002	-0.1064	-0.104669	-0.137095	-0.0530265	-0.00797254	-0.410989	-0.23942	-0.127885	-0.191959	-0.145207	-0.0966807	-0.224113	-0.411626	-0.377463	-0.381761	-0.121062	-0.527807	-0.202469	-0.11845	-0.122274	-0.157891	natural
NE75_1_TAATGTGGTGCGAAGGGTCAAAGA	Nascent mesoderm	-0.203395	-0.305131	4.96936	-0.230704	-0.129984	-0.0590047	-0.114316	-0.205828	-0.230493	-0.0333015	-0.112627	-0.066415	-0.0886058	-0.129843	-0.127161	-0.107338	-0.14488	-0.05414	-0.0104824	-0.429025	-0.248147	-0.12207	-0.221451	-0.160306	-0.116799	-0.240936	-0.435459	-0.459545	-0.372113	-0.125468	-0.533563	-0.213327	-0.127306	-0.142942	-0.179218	natural
NE75_1_TACCCTGCTGCGAAGGCAAGTCAT	Nascent mesoderm	-0.193821	-0.288338	-0.207153	-0.229273	-0.129862	-0.0584061	-0.115752	-0.200326	-0.217128	-0.0335664	-0.106442	-0.0671954	-0.0872631	-0.129248	-0.122813	-0.106779	-0.14325	-0.0539068	-0.00995674	1.93527	-0.246319	-0.123288	-0.215274	-0.157144	-0.112585	2.82724	2.05071	-0.442353	2.30265	-0.124545	-0.532358	-0.211053	-0.125451	-0.138613	-0.174751	natural
NE75_1_TACCCTGCTGCGAAGGCCTCGTCT	Somites	-0.214377	-0.324393	-0.222477	-0.232345	-0.130123	-0.0596914	-0.112669	-0.21214	-0.245824	-0.0329976	-0.119723	-0.0655199	-0.090146	-0.130525	7.17502	-0.107979	-0.14675	-0.0544076	-0.0110854	-0.433358	-0.250244	-0.120673	-0.228536	-0.163934	-0.121632	-0.244978	-0.441185	-0.479265	-0.369795	-0.126526	-0.534946	-0.215936	-0.129433	-0.147907	-0.184341	natural
NE75_1_TACCTAAGTGCGAAGGAGAAGTCC	Posterior lateral plate mesoderm	-0.214377	-0.324393	-0.222477	-0.232345	-0.130123	-0.0596914	-0.112669	-0.21214	-0.245824	-0.0329976	-0.119723	-0.0655199	-0.090146	-0.130525	-0.132148	-0.107979	-0.14675	-0.0544076	-0.0110854	-0.433358	-0.250244	-0.120673	-0.228536	-0.163934	-0.121632	2.64781	-0.441185	-0.479265	-0.369795	-0.126526	-0.534946	-0.215936	-0.129433	-0.147907	-0.184341	natural
NE75_1_TACCTAAGTGCGAAGGCAATACTT	Nascent mesoderm	-0.27276	-0.426793	-0.265999	-0.241069	-0.130865	-0.0633421	-0.103913	-0.245694	-0.327326	-0.0313823	-0.157443	-0.0607609	-0.0983337	-0.134153	-0.158664	-0.111388	-0.156693	-0.0558297	-0.014291	-0.456395	-0.26139	-0.113245	-0.266203	-0.183218	-0.147327	-0.266464	-0.471624	1.40855	-0.357472	-0.132154	-0.542298	-0.229805	-0.140743	-0.174303	-0.21158	natural
NE75_1_TACCTAAGTGCGAAGGCGTATCGG	Nascent mesoderm	-0.224608	-0.342337	-0.230104	4.89675	-0.130253	-0.0603312	-0.111135	4.33148	-0.260107	-0.0327145	-0.126333	-0.0646859	-0.0915808	-0.131161	-0.136795	-0.108576	-0.148492	-0.0546568	-0.0116472	-0.437395	-0.252197	-0.119371	-0.235137	-0.167313	-0.126135	-0.248743	-0.446519	-0.497636	2.09201	-0.127513	-0.536235	-0.218367	-0.131415	-0.152533	-0.189115	natural
NE75_1_TACCTCCCTGCGAAGGGTTAACCA	Nascent mesoderm	-0.171013	-0.248333	4.14996	-0.225865	-0.129572	-0.0569799	7.86753	-0.187217	-0.185288	-0.0341974	-0.0917051	-0.0690546	-0.0840644	-0.12783	-0.112454	-0.105447	7.21302	-0.0533512	-0.00870438	-0.416248	-0.241965	-0.12619	-0.200558	-0.14961	-0.102547	-0.229018	-0.418576	-0.401397	-0.378948	-0.122347	-0.529486	-0.205635	-0.121032	-0.1283	-0.164109	natural
NE75_1_TACGCGAGTGCGAAGGAGCGAAGT	Nascent mesoderm	4.71766	-0.29196	-0.208693	-0.229582	-0.129888	-0.0585352	-0.115442	-0.201513	-0.220011	-0.0335092	-0.107776	-0.0670271	-0.0875527	-0.129376	-0.12375	-0.106899	-0.143601	-0.0539571	-0.0100701	-0.426062	-0.246713	-0.123025	-0.216606	-0.157826	-0.113494	2.80801	-0.431544	-0.446061	-0.373698	-0.124744	-0.532618	-0.211544	-0.125851	-0.139546	-0.175714	natural
NE75_1_TACGCGAGTGCGAAGGCTTACGGG	Primitive streak	5.13497	-0.248498	-0.19022	-0.225879	-0.129573	-0.0569858	-0.119159	-0.187271	-0.185419	-0.0341948	-0.0917658	-0.069047	-0.0840776	-0.127836	-0.112496	-0.105452	-0.139381	-0.0533535	-0.00870953	-0.416285	-0.241983	-0.126178	-0.200619	-0.149641	-0.102588	-0.229053	-0.418624	-0.401565	-0.378928	-0.122356	1.50392	-0.205657	-0.121051	-0.128343	-0.164153	natural
NE75_1_TACGTTCGTGCGAAGGATATAGGA	Posterior lateral plate mesoderm	-0.228551	-0.349252	3.444	-0.234463	-0.130303	-0.0605777	-0.110543	-0.220286	-0.26561	-0.0326055	-0.12888	-0.0643645	-0.0921337	-0.131406	-0.138585	-0.108807	-0.149164	-0.0547528	-0.0118636	-0.438951	3.40395	-0.11887	-0.23768	-0.168615	-0.12787	2.53764	-0.448574	-0.504715	2.88289	-0.127893	-0.536731	-0.219303	-0.132179	-0.154315	-0.190954	natural
NE75_1_TACGTTCGTGCGAAGGTACGTGCT	Primitive streak	-0.23606	-0.362422	-0.23864	-0.235585	-0.130398	-0.0610472	-0.109417	5.69497	-0.276092	-0.0323977	-0.133731	-0.0637525	-0.0931867	-0.131872	-0.141996	-0.109245	-0.150443	-0.0549357	-0.0122759	-0.441914	-0.254383	-0.117914	-0.242525	-0.171095	-0.131175	-0.252957	-0.45249	-0.518199	-0.365219	-0.128616	-0.537677	-0.221087	-0.133634	-0.15771	-0.194457	natural
NE75_1_TACTGAATTGCGAAGGACGGTAGC	CLE/NMP	-0.133844	-0.183139	-0.162442	-0.220311	-0.1291	-0.0546557	-0.124748	5.94285	-0.133399	-0.0352259	-0.0676902	-0.0720845	-0.0788517	-0.125521	-0.0955724	-0.103277	-0.133035	-0.0524458	-0.00666349	-0.401582	-0.234868	-0.130918	-0.176577	-0.137332	-0.086188	-0.215339	-0.399196	-0.334652	-0.386793	-0.118764	-0.524805	-0.196805	-0.113832	-0.111495	-0.146768	natural
NE75_1_TAGATCAATGCGAAGGGTCAAAGA	Somites	-0.243662	-0.375757	-0.244308	-0.236721	-0.130495	-0.0615226	-0.108277	-0.228971	-0.286706	-0.0321873	-0.138643	-0.0631327	-0.094253	-0.132345	8.97176	-0.109689	-0.151737	-0.0551209	-0.0126934	-0.444914	-0.255835	-0.116947	-0.24743	-0.173607	-0.134521	-0.255755	-0.456454	-0.531851	-0.363614	-0.129349	-0.538634	-0.222893	-0.135106	-0.161148	-0.198005	natural
NE75_1_TAGCCACATGCGAAGGATCAAGTG	Posterior lateral plate mesoderm	-0.161064	-0.230882	4.30719	-0.224378	-0.129446	-0.0563577	-0.120665	-0.181499	-0.171398	-0.0344727	-0.0852769	-0.0698657	-0.0826691	-0.127212	-0.107935	-0.104866	-0.137671	-0.0531089	-0.00815808	-0.412322	5.50667	-0.127455	-0.194139	-0.146323	-0.0981679	-0.225357	-0.413388	-0.383531	-0.381048	-0.121388	2.17989	-0.203272	-0.119105	-0.123802	-0.159467	natural
NE75_1_TAGCCACATGCGAAGGTTGATTCT	Posterior lateral plate mesoderm	-0.143136	-0.199438	-0.169369	-0.221699	-0.129218	-0.0552367	-0.123354	-0.171195	-0.146371	-0.0349687	-0.0736939	-0.071327	-0.0801548	-0.126098	-0.0997927	-0.103819	-0.134618	-0.0526722	-0.00717371	-0.405248	-0.236643	-0.129736	-0.182572	-0.140402	-0.0902777	3.42071	-0.404041	-0.351338	2.79402	-0.11966	-0.525975	-0.199013	-0.115632	-0.115696	-0.151103	natural
NE75_1_TAGCCACATGCGAAGGTTGTGACT	CLE/NMP	-0.310962	-0.493798	-0.294477	-0.246777	5.5082	-0.0657308	-0.0981835	-0.26765	-0.380655	-0.0303253	-0.182125	-0.0576469	-0.103691	-0.136527	-0.176014	-0.113619	-0.163198	-0.0567603	-0.0163886	-0.471468	-0.268683	-0.108385	-0.29085	-0.195837	-0.16414	-0.280523	-0.491542	-0.652698	-0.349409	-0.135836	-0.547109	-0.23888	-0.148144	-0.191576	-0.229404	natural
NE75_1_TAGCGGATTGCGAAGGCTTTAATC	Posterior lateral plate mesoderm	-0.17824	-0.26101	-0.195538	-0.226945	-0.129664	-0.0574318	-0.118089	-0.191371	-0.195377	-0.0339975	-0.0963747	-0.0684655	-0.085078	-0.12828	-0.115736	-0.105869	-0.140596	-0.0535273	-0.00910122	2.05663	3.97288	-0.12527	-0.205221	-0.151997	-0.105728	-0.231678	-0.422344	2.13391	-0.377422	-0.123043	1.45648	-0.207352	-0.122433	-0.131568	-0.167481	natural
NE75_1_TAGCGGATTGCGAAGGGGGCCAAT	Nascent mesoderm	-0.210904	2.92894	3.63157	-0.231826	-0.130079	-0.0594743	-0.11319	-0.210144	-0.240976	-0.0330937	-0.117479	-0.0658029	-0.0896589	-0.130309	-0.130571	-0.107776	-0.146159	-0.054323	-0.0108947	-0.431988	3.58078	-0.121115	-0.226295	-0.162786	-0.120103	-0.2437	1.92475	-0.473029	-0.370528	-0.126192	-0.534509	-0.215111	-0.12876	-0.146337	-0.182721	natural
NE75_1_TAGGCTTTTGCGAAGGCAAGAGGG	Posterior lateral plate mesoderm	-0.170356	-0.247181	4.15992	-0.225767	-0.129564	-0.0569388	-0.119271	-0.186839	-0.18437	-0.0342156	-0.0912806	-0.0691082	-0.0839723	-0.12779	-0.112155	-0.105409	-0.139253	-0.0533352	-0.0086683	-0.415989	4.08392	-0.126273	-0.200134	-0.149393	-0.102258	-0.228777	-0.418233	-0.400217	-0.379087	-0.122283	2.10904	-0.205479	-0.120905	-0.128003	-0.163803	natural
NE75_1_TAGGCTTTTGCGAAGGCTTTCTTT	Nascent mesoderm	-0.218226	-0.331142	-0.225346	3.68324	-0.130172	-0.0599321	-0.112092	-0.214352	-0.251196	-0.0328911	-0.122209	-0.0652062	10	-0.130764	-0.133896	-0.108204	-0.147406	-0.0545013	-0.0112967	-0.434877	-0.250978	-0.120183	-0.231019	-0.165205	-0.123326	-0.246394	-0.443191	-0.486175	2.13194	-0.126897	-0.535431	-0.21685	-0.130179	-0.149647	-0.186137	natural
NE75_1_TAGGCTTTTGCGAAGGTTCGTTCC	Posterior lateral plate mesoderm	-0.210154	-0.316984	-0.219328	-0.231714	-0.130069	-0.0594273	-0.113303	-0.209712	-0.239928	-0.0331145	-0.116994	-0.0658641	-0.0895536	-0.130263	-0.13023	-0.107732	-0.146031	-0.0543047	-0.0108535	-0.431692	-0.249437	-0.12121	-0.225811	-0.162538	-0.119773	-0.243423	-0.438983	1.84813	-0.370687	-0.126119	2.47609	-0.214933	-0.128615	-0.145997	-0.182371	natural
NE75_1_TAGGTACGTGCGAAGGGGCCCTTA	CLE/NMP	-0.160407	-0.22973	-0.182244	-0.22428	-0.129437	-0.0563167	-0.120764	5.33121	-0.170481	-0.0344909	-0.0848524	-0.0699192	10	-0.127171	-0.107636	-0.104828	-0.137559	-0.0530929	-0.008122	-0.412063	-0.23994	-0.127539	-0.193715	-0.146106	-0.0978787	-0.225115	-0.413046	-0.382351	-0.381187	-0.121324	-0.52815	-0.203115	-0.118978	-0.123505	-0.159161	natural
NE75_1_TAGTAGCCTGCGAAGGTGTTCCAG	Notochord	-0.144168	-0.201249	-0.170139	-0.221854	-0.129231	-0.0553013	-0.123199	-0.171789	-0.147813	-0.0349402	10	-0.0712429	-0.0802996	-0.126162	-0.100262	-0.103879	-0.134794	-0.0526973	-0.0072304	-0.405656	-0.23684	-0.129605	-0.183238	-0.140743	-0.0907321	-0.219139	-0.404579	-0.353192	-0.384614	-0.119759	-0.526105	-0.199258	-0.115832	-0.116163	-0.151585	natural
NE75_1_TATCCACGTGCGAAGGCAGGTGTC	Posterior lateral plate mesoderm	-0.132623	-0.180999	-0.161532	-0.220129	-0.129085	-0.0545794	-0.124931	-0.165153	-0.131696	-0.0352596	-0.0669018	-0.0721839	-0.0786805	-0.125445	-0.0950182	-0.103205	-0.132828	-0.0524161	-0.00659649	2.52658	-0.234635	-0.131074	-0.17579	-0.136929	-0.085651	-0.21489	-0.39856	-0.332461	-0.387051	-0.118646	-0.524651	-0.196516	-0.113595	-0.110943	-0.146198	natural
NE75_1_TATCCACGTGCGAAGGTCGGTTTA	Posterior lateral plate mesoderm	-0.180869	3.27918	-0.197497	4.13243	-0.129697	-0.0575961	-0.117695	-0.192881	-0.199046	-0.0339247	-0.0980727	-0.0682513	-0.0854466	-0.128443	-0.11693	-0.106022	-0.141044	-0.0535913	-0.00924552	2.03512	-0.243846	-0.124936	-0.206917	-0.152865	-0.106884	-0.232646	-0.423714	-0.419094	-0.376868	-0.123297	-0.530727	-0.207976	-0.122942	-0.132756	-0.168708	natural
NE75_1_TATGTGAATGCGAAGGGCCGGATT	Somites	-0.140508	-0.194828	-0.16741	-0.221307	-0.129185	-0.0550724	-0.123748	-0.169685	-0.142702	-0.0350415	-0.0719959	-0.0715413	10	-0.125935	-0.0985991	10	-0.13417	-0.0526081	-0.00702941	-0.404211	-0.236141	-0.130071	-0.180876	-0.139534	-0.089121	-0.217792	-0.402671	-0.346619	-0.385387	-0.119406	-0.525644	-0.198389	-0.115123	-0.114508	-0.149877	natural
NE75_1_TCAGCCTCTGCGAAGGCGGGCTTT	Posterior lateral plate mesoderm	-0.186594	-0.275662	3.92881	-0.228193	7.47164	-0.0579542	-0.116836	-0.196172	-0.207039	-0.0337663	-0.101772	-0.0677846	-0.0862496	-0.128799	-0.11953	-0.106357	-0.142019	-0.0537308	-0.0095599	1.98976	-0.244939	-0.124207	-0.210611	-0.154756	-0.109404	-0.234753	-0.426699	-0.429375	-0.375659	-0.123849	1.40441	-0.209336	-0.124051	-0.135345	-0.171379	natural
NE75_1_TCAGCCTCTGCGAAGGTAGCCTCG	Somites	-0.154963	-0.220181	-0.178185	4.53528	-0.129368	-0.0559762	-0.12158	-0.177992	-0.162881	-0.0346415	-0.081335	-0.070363	-0.0818135	-0.126833	-0.105164	9.84932	-0.136632	-0.0529602	-0.00782309	-0.409915	-0.2389	-0.128232	-0.190202	-0.144308	-0.0954827	-0.223111	-0.410207	-0.372575	-0.382336	-0.1208	-0.527464	-0.201822	-0.117923	-0.121043	-0.156621	natural
NE75_1_TCATAGCTTGCGAAGGTAGAAATG	Somites	-0.237937	-0.365715	-0.24004	-0.235865	-0.130422	10	-0.109136	-0.22568	-0.278713	-0.0323457	-0.134944	-0.0635994	9.91451	-0.131989	-0.142848	-0.109355	-0.150762	-0.0549815	-0.012379	1.65504	-0.254742	-0.117676	-0.243736	-0.171716	-0.132001	-0.253648	-0.453468	-0.52157	2.01393	-0.128797	-0.537913	-0.221533	-0.133997	-0.158559	-0.195333	natural
NE75_1_TCATAGCTTGCGAAGGTAGTGTTT	Somites	-0.266659	-0.416092	-0.261451	3.24382	-0.130787	-0.0629606	-0.104828	-0.242187	-0.318808	-0.0315511	-0.153501	-0.0612582	-0.0974781	5.69653	6.27861	-0.111032	-0.155654	-0.0556811	-0.013956	-0.453987	-0.260225	-0.114021	-0.262267	-0.181203	-0.144642	-0.264219	-0.468443	-0.573145	-0.35876	-0.131566	-0.54153	-0.228356	-0.139561	-0.171545	-0.208734	natural
NE75_1_TCCCTGGATGCGAAGGAGTTTAGA	Nascent mesoderm	-0.135064	-0.185279	-0.163351	4.92434	-0.129116	-0.054732	-0.124565	-0.166556	-0.135103	-0.0351921	-0.0684786	-0.071985	-0.0790228	-0.125597	-0.0961266	-0.103348	-0.133243	10	-0.00673049	-0.402063	-0.235101	-0.130763	-0.177364	-0.137735	-0.086725	-0.215788	-0.399832	-0.336844	-0.386536	-0.118882	-0.524959	-0.197095	-0.114068	-0.112046	-0.147337	natural
NE75_1_TCCGCTGTTGCGAAGGAAACTGGT	Nascent mesoderm	-0.222168	2.81334	-0.228285	-0.233509	-0.130222	-0.0601786	-0.111501	-0.216617	-0.2567	-0.0327821	-0.124756	-0.0648848	-0.0912385	-0.131009	-0.135687	-0.108434	6.18393	-0.0545973	-0.0115132	-0.436432	-0.251731	-0.119682	-0.233562	-0.166507	-0.125061	2.58604	-0.445247	-0.493254	-0.368151	-0.127277	-0.535927	-0.217787	-0.130942	-0.151429	-0.187976	natural
NE75_1_TCCGCTGTTGCGAAGGAGTGATGC	Nascent mesoderm	-0.200392	-0.299863	-0.212051	3.88228	-0.129945	-0.0588169	-0.114767	-0.204102	-0.2263	-0.0333846	-0.110687	-0.0666599	-0.0881846	6.75251	-0.125797	-0.107162	-0.144368	-0.0540669	-0.0103175	-0.42784	-0.247574	-0.122452	-0.219513	-0.159314	-0.115477	-0.239831	-0.433893	-0.454151	2.25358	-0.125178	-0.533185	-0.212614	-0.126724	-0.141583	-0.177816	natural
NE75_1_TCCGCTGTTGCGAAGGCTTGGTGT	Posterior lateral plate mesoderm	-0.160594	-0.230059	-0.182384	-0.224308	-0.12944	-0.0563284	-0.120736	-0.181229	-0.170743	-0.0344857	-0.0849737	-0.0699039	-0.0826033	-0.127183	-0.107722	-0.104839	-0.137591	-0.0530974	-0.00813231	2.2142	-0.239976	-0.127515	-0.193836	-0.146168	-0.0979613	-0.225184	2.34744	-0.382688	2.59707	-0.121342	-0.528173	-0.20316	-0.119014	-0.12359	-0.159248	natural
[truncated: 5,429 more rows]

## Sheet: Fig. 4m
	UMI_count	gene_count	UMAP_1	UMAP_2	celltype	batch	stage	condition	sample_resource
[truncated: 11,675 more rows]
