# Supplementary material for: Embryo model completes gastrulation to neurulation and organogenesis
Source: Nature. 2022 Aug 25;610(7930):143–53. doi: 10.1038/s41586-022-05246-3 (PMC9534772; doi:10.1038/s41586-022-05246-3)
Supplement: Supplementary file 16 — Source Data Fig. 5 [file 41586_2022_5246_MOESM16_ESM.xlsx]

## Sheet: Fig. 5c
	celltype	Cer1	Sox17	Gata6	Rhox5	Cldn6	Apoa1	system
NE75_5_AACAAATGCGCCACAGAGATGGCT	Definitive endoderm	5.99881	-0.377337	-0.489046	0.196656	1.26241	-0.672183	natural
NE75_5_AACAGAACCGCCACAGGCAGCATG	Definitive endoderm	-0.126267	-0.306246	-0.451755	-0.82435	0.817759	-0.609895	natural
NE75_5_AACTCAGTCGCCACAGAAACAGGG	Definitive endoderm	-0.100626	-0.247003	2.2084	-0.735946	1.24305	-0.557988	natural
NE75_5_AACTCAGTCGCCACAGCTCGATGC	Definitive endoderm	-0.131678	2.89244	-0.458313	-0.843005	0.741677	-0.620849	natural
NE75_5_AAGCCTTCCGCCACAGCTCCGCAT	Gut precursors	-0.167091	-0.400568	-0.501232	1.14726	0.819069	1.97742	natural
NE75_5_AAGTCGGGCGCCACAGGATGTGAG	Gut precursors	-0.0996973	-0.244857	-0.419554	1.58744	1.2612	2.31399	natural
NE75_5_AAGTGAGACGCCACAGCTAGTAAC	Definitive endoderm	-0.202181	-0.481642	1.03764	-1.08608	0.983646	-0.763572	natural
NE75_2_AGAAAGTGTCGACGGCTCACCGAG	Definitive endoderm	-0.105633	-0.258571	-0.426748	-0.753209	1.7057	-0.568124	natural
NE75_2_AGACGAGGTCGACGGCATCTTTGT	Definitive endoderm	-0.0883505	-0.21864	2.50201	1.03237	2.07931	-0.533138	natural
NE75_2_AGCATGCCTCGACGGCCAATTAGT	Definitive endoderm	9.23954	5.25206	3.26793	-0.697661	1.47923	-0.535509	natural
NE75_2_AGGCAATATCGACGGCCTTAGGTA	Definitive endoderm	9.25979	-0.220786	-0.406928	-0.696826	2.40135	-0.535018	natural
NE75_2_AGGCGTTTTCGACGGCCGTACCTA	Definitive endoderm	8.40169	-0.247749	-0.421071	-0.73706	1.23679	-0.558642	natural
NE75_2_AGGCGTTTTCGACGGCGGCGTTAG	Definitive endoderm	10	-0.198955	-0.395477	-0.664249	-0.531094	-0.51589	natural
NE75_2_AGGCGTTTTCGACGGCTTTACCCT	Definitive endoderm	-0.0833838	-0.207165	-0.399783	1.61015	-0.549706	-0.523084	natural
NE75_2_AGGTATATTCGACGGCTTAAACTG	Definitive endoderm	-0.0840702	4.29838	-0.400615	-0.678867	-0.553302	-0.524473	natural
NE75_2_AGTAATGGTCGACGGCGGGAGGTA	Definitive endoderm	-0.104785	3.54121	-0.42572	-0.750286	-0.661805	1.1547	natural
NE75_2_ATAACAGGTCGACGGCGGACTTCC	Definitive endoderm	10	-0.24411	-0.419163	-0.731631	-0.633463	-0.555454	natural
NE75_2_ATACACCCTCGACGGCAAAGTCGG	Definitive endoderm	9.97003	3.21262	-0.440647	-0.792747	-0.726314	-0.591339	natural
NE75_2_ATACACCCTCGACGGCCTACTTGT	Definitive endoderm	-0.0924289	-0.228063	-0.410745	-0.707685	1.41295	-0.541394	natural
NE75_2_ATATGCAATCGACGGCGGACTTCC	Definitive endoderm	9.15974	-0.223585	-0.408396	1.75084	1.45673	-0.53747	natural
NE75_2_ATCAATCGTCGACGGCTGCCATCG	Definitive endoderm	-0.0867353	4.17995	-0.403845	-0.688055	1.54634	-0.529868	natural
NE75_2_ATCGCGCTTCGACGGCGTTTGTTT	Definitive endoderm	-0.116859	3.2185	-0.440353	-0.791912	0.959643	-0.590849	natural
NE75_2_ATGACTTGTCGACGGCTAGTGTTT	Definitive endoderm	10	-0.276297	1.97011	-0.779661	1.56667	-0.583655	natural
NE75_2_ATGTGCCGTCGACGGCATTCCTTG	Definitive endoderm	7.30609	-0.294397	-0.44554	-0.806669	0.893443	-0.599514	natural
NE75_2_CAAGGGTTTCGACGGCCTGTCTGG	Definitive endoderm	-0.101393	-0.248775	-0.42161	1.27733	-0.644038	-0.559541	natural
NE75_2_CCGGAAATTCGACGGCACGGTAGC	Definitive endoderm	7.90583	-0.266875	-0.431104	1.44088	1.08571	-0.575399	natural
NE75_2_CGAGGCTATCGACGGCAAATCGTT	Definitive endoderm	-0.113184	3.3103	-0.4359	-0.779243	1.01896	-0.58341	natural
NE75_2_CGTGTGTTTCGACGGCTAGTCTAG	Definitive endoderm	-0.101514	3.64049	-0.421756	-0.739009	1.22591	-0.559786	natural
NE75_2_CTCCTCCATCGACGGCCTTTAATC	Definitive endoderm	-0.0917828	5.15923	-0.409962	-0.705458	1.42737	-0.540086	natural
NE75_2_CTGAGCGTTCGACGGCGAATTCGT	Definitive endoderm	-0.103291	-0.25316	-0.42391	-0.745135	1.1923	1.70272	natural
NE75_2_GAGCGGAATCGACGGCACCCACGA	Definitive endoderm	-0.0931557	-0.229743	-0.411626	-0.710191	1.39693	-0.542865	natural
NE75_2_GATGTGGCTCGACGGCTGGTTTCT	Definitive endoderm	9.38742	-0.217334	-0.405118	-0.691675	1.52061	-0.531994	natural
NE75_2_GATTAAAGTCGACGGCTGGCCTGT	Definitive endoderm	10	-0.3542	-0.47691	-0.895908	0.543123	0.691981	natural
NE75_2_GATTTCCCTCGACGGCTTGATTCT	Definitive endoderm	9.6962	-0.209498	-0.401007	-0.679981	-0.554994	-0.525127	natural
NE75_2_GCGGTAACTCGACGGCGAAGGCTT	Definitive endoderm	9.50906	-0.214162	-0.403454	-0.686942	1.55437	-0.529214	natural
NE75_2_GCTAAGTTTCGACGGCTGAAATGA	Definitive endoderm	-0.109671	3.40304	-0.431642	1.15415	-0.687397	-0.576298	natural
NE75_2_GGAACGAATCGACGGCAAGATTGT	Gut precursors	-0.0868968	-0.215282	-0.404041	1.53583	-0.568107	1.99912	natural
NE75_2_GGAAGTCCTCGACGGCCTTCTTCG	Definitive endoderm	9.93094	-0.203993	-0.398119	-0.671767	1.66966	1.56426	natural
NE75_2_GGACTGGATCGACGGCGCATGGGT	Definitive endoderm	9.56414	-0.212763	-0.40272	-0.684853	1.56958	-0.527988	natural
NE75_2_GGTAAATCTCGACGGCAGCGCGAT	Definitive endoderm	-0.085322	-0.211643	-0.402132	-0.683183	-0.559858	-0.527007	natural
NE75_2_GGTCTTTCTCGACGGCTTCGTTCC	Definitive endoderm	8.89748	-0.231329	-0.412458	1.68837	-0.604486	-0.544255	natural
NE75_2_GTGGTGCTTCGACGGCTTGCACGC	Definitive endoderm	7.84591	-0.269394	-0.432425	1.14509	1.067	-0.577606	natural
NE75_2_GTTCTGCTTCGACGGCCCCATAGC	Definitive endoderm	6.62133	2.77191	-0.465899	-0.864584	1.18701	0.77367	natural
NE75_2_TACGCGAGTCGACGGCATGTTGGC	Definitive endoderm	-0.126792	-0.307458	-0.452392	1.21117	1.34846	-0.610958	natural
NE75_2_TAGCCACATCGACGGCCCTCGTCT	Definitive endoderm	9.26657	-0.2206	-0.40683	-0.696548	-0.580163	-0.534855	natural
NE75_2_TAGCCACATCGACGGCGGAGAAGC	Definitive endoderm	10	-0.237113	-0.415492	-0.721189	-0.6176	-0.549323	natural
NE75_2_TCATAGCTTCGACGGCTGACCAGT	Definitive endoderm	9.39798	-0.217054	-0.404971	-0.691257	-0.572126	1.44303	natural
NE75_2_TCCCTGGATCGACGGCCATCTCCC	Definitive endoderm	10	-0.223119	-0.408152	-0.700307	-0.585874	-0.537062	natural
NE75_2_TCGGTCATTCGACGGCAGATGGCT	Definitive endoderm	-0.0896023	-0.221533	-0.40732	-0.69794	2.39336	-0.535672	natural
NE75_2_TCGTTCCCTCGACGGCTGTTCCAG	Definitive endoderm	-0.109429	3.40963	-0.431348	0.699192	1.97368	-0.575808	natural
NE75_2_TCTATTCCTCGACGGCGGCGTTAG	Definitive endoderm	-0.0912982	-0.225451	-0.409375	0.978091	1.4383	-0.539105	natural
NE75_2_TCTGATTTTCGACGGCGTATGAGT	Definitive endoderm	-0.0823743	4.37823	-0.39856	-0.67302	-0.544418	-0.52104	natural
NE75_2_TGAATAGGTCGACGGCAGCGCCTT	Definitive endoderm	-0.0989704	-0.243177	-0.418673	0.850099	-0.631348	-0.554636	natural
NE75_2_TGACGTCGTCGACGGCGGAGAAGC	Definitive endoderm	8.87929	-0.231889	-0.412752	0.929566	1.37675	-0.544746	natural
NE75_2_TGCTGACGTCGACGGCATCCCACG	Definitive endoderm	-0.0946901	-0.233288	-0.413486	-0.715481	1.93016	-0.545972	natural
NE75_2_TGGTGTCTTCGACGGCCTAGATTG	Definitive endoderm	-0.0971937	-0.239072	-0.41652	-0.724113	1.31145	-0.55104	natural
NE75_2_TGGTTAACTCGACGGCTGCTCCGT	Definitive endoderm	7.18293	3.05591	-0.448868	-0.816136	0.852458	-0.605072	natural
NE75_1_AAACACTATGCGAAGGATTCAGTA	Definitive endoderm	-0.0914194	-0.225731	-0.409522	-0.704205	1.43556	-0.53935	natural
NE75_1_AAAGAAAGTGCGAAGGCATCGCAG	Definitive endoderm	10	3.52227	-0.426503	0.754189	-0.665189	-0.567715	natural
NE75_1_AACGATTTTGCGAAGGTTGAGGGT	Definitive endoderm	10	-0.226664	2.41078	-0.705597	-0.593911	-0.540168	natural
NE75_1_AACGCCAATGCGAAGGACGGTAGC	Definitive endoderm	-0.0826569	-0.205486	-0.398902	-0.673994	1.65201	-0.521612	natural
NE75_1_AAGAGTATTGCGAAGGCAATACTT	Definitive endoderm	7.61837	3.14989	1.19422	-1.01369	0.164613	-0.721066	natural
NE75_1_AAGAGTATTGCGAAGGTATTGCCT	Definitive endoderm	7.92992	3.97904	-0.504657	-0.974845	1.68009	-0.698259	natural
NE75_1_AAGCTCCTTGCGAAGGGATCTCGG	Definitive endoderm	-0.103776	-0.25428	2.14416	0.777884	-0.656517	1.69522	natural
NE75_1_AAGGCGCTTGCGAAGGTACCAGGC	Gut precursors	-0.114032	-0.277977	-0.436927	1.57552	-0.710239	-0.585127	natural
NE75_1_AAGGGACCTGCGAAGGTCCAGTCC	Definitive endoderm	4.93328	-0.480616	-0.543221	-1.08455	-0.0351444	-0.762673	natural
NE75_1_AAGGGACCTGCGAAGGTGTAAAGG	Definitive endoderm	-0.0891177	-0.220413	-0.406733	-0.696269	-0.57974	-0.534691	natural
NE75_1_AAGTATTGTGCGAAGGACGGTAGC	Definitive endoderm	6.73981	2.83225	1.65848	-0.853586	1.80244	-0.627061	natural
NE75_1_AAGTGAGATGCGAAGGTGCAAGGG	Definitive endoderm	-0.0888754	5.99707	2.48773	-0.695434	-0.578471	-0.534201	natural
NE75_1_AATACATCTGCGAAGGAACCTGAC	Definitive endoderm	-0.0976782	-0.240192	-0.417107	-0.725783	-0.624579	-0.552021	natural
NE75_1_AATGGCGTTGCGAAGGAGGATTCA	Definitive endoderm	-0.145367	-0.350375	-0.474903	-0.8902	1.41385	1.50766	natural
NE75_1_ACAGATAATGCGAAGGGTAATCCC	Gut precursors	-0.101635	-0.249335	-0.421903	1.55602	1.22359	-0.560032	natural
NE75_1_ACCACAGATGCGAAGGCCACATTA	Definitive endoderm	10	-0.275551	1.97557	-0.778547	-0.70474	-0.583001	natural
NE75_1_ACGTAAACTGCGAAGGAAATCGTT	Definitive endoderm	-0.104664	-0.256332	-0.425574	0.765099	1.72422	-0.566162	natural
NE75_1_ACTAATTGTGCGAAGGGGGAGGTA	Definitive endoderm	6.89857	-0.316415	-0.45709	-0.839525	2.0526	-0.618805	natural
NE75_1_ACTCATACTGCGAAGGTGAGGTCT	Definitive endoderm	10	-0.226571	2.4118	0.969467	-0.593699	-0.540086	natural
NE75_1_ACTCGGAATGCGAAGGCGAGATGT	Definitive endoderm	9.14989	-0.223865	-0.408543	1.46299	-0.587566	-0.537716	natural
NE75_1_ACTGGTCATGCGAAGGGCAGGGTA	Gut precursors	-0.095417	-0.234967	-0.414367	0.907222	1.34835	1.30051	natural
NE75_1_AGCGTGGTTGCGAAGGGCCAAGAT	Definitive endoderm	-0.130911	4.01993	-0.457383	0.888151	1.28708	-0.619295	natural
NE75_1_AGGCCGAATGCGAAGGTGTGCTCA	Definitive endoderm	10	-0.240565	-0.417303	0.867905	-0.625425	1.2604	natural
NE75_1_AGGCGTTTTGCGAAGGGTGTCGGA	Definitive endoderm	-0.0824954	-0.205113	-0.398707	-0.673438	1.65639	-0.521285	natural
NE75_1_AGGGTAAATGCGAAGGCGCTAGTC	Definitive endoderm	10	-0.573259	-0.591816	0.790932	-0.38671	-0.843844	natural
NE75_1_AGGTAAGCTGCGAAGGCGCCTTGA	Gut precursors	5.50514	-0.420067	1.24079	0.460755	-1.03236	1.46505	natural
NE75_1_AGTTGAACTGCGAAGGTGTTTGAG	Definitive endoderm	-0.0979205	-0.240752	-0.417401	-0.726619	-0.625848	-0.552511	natural
NE75_1_ATCGCGCTTGCGAAGGTACAGCCG	Definitive endoderm	8.43321	-0.246629	-0.420484	-0.73539	-0.639173	-0.557661	natural
NE75_1_ATGACAACTGCGAAGGGATTTACC	Gut precursors	-0.0901272	-0.222746	-0.407956	1.96317	-0.585028	1.39515	natural
NE75_1_ATGACTTGTGCGAAGGCGTGGATA	Definitive endoderm	10	4.2229	1.83099	-0.81001	-0.752541	-0.601475	natural
NE75_1_ATGACTTGTGCGAAGGGGTCTGAC	Definitive endoderm	7.60475	-0.280029	-0.438004	0.628185	0.990626	-0.586925	natural
NE75_1_ATGCGGAGTGCGAAGGGGGCCAAT	Definitive endoderm	-0.117263	-0.28544	-0.440842	-0.793304	0.95327	0.991824	natural
NE75_1_ATGCGGAGTGCGAAGGTCTGTGGT	Definitive endoderm	-0.150334	-0.36185	-0.480923	-0.907324	-0.900384	-0.658614	natural
NE75_1_ATTACCTTTGCGAAGGCTTCGATT	Definitive endoderm	8.88315	-0.341045	-0.470009	0.339778	1.70817	0.742338	natural
NE75_1_CAAGGTACTGCGAAGGAAACAGGG	Definitive endoderm	7.10582	-0.304846	-0.451021	-0.822262	-0.771153	-0.608669	natural
NE75_1_CACTAACCTGCGAAGGGGCGGTTT	Definitive endoderm	-0.100868	3.66081	-0.420973	-0.736782	1.23835	-0.558478	natural
NE75_1_CACTAACCTGCGAAGGTTGATCTA	Definitive endoderm	-0.0886332	-0.219294	-0.406145	-0.694599	1.50022	-0.53371	natural
NE75_1_CACTTGATTGCGAAGGTATTGCCT	Definitive endoderm	-0.115728	-0.281895	-0.438983	0.618142	1.52525	-0.58856	natural
NE75_1_CAGACTCGTGCGAAGGACGCTCAG	Definitive endoderm	-0.138139	-0.333675	-0.466143	-0.86528	1.51355	-0.633927	natural
NE75_1_CAGATGGGTGCGAAGGCCACATTA	Definitive endoderm	8.55149	-0.242524	-0.418331	-0.729264	1.28123	-0.554064	natural
NE75_1_CAGGTTGCTGCGAAGGATTCAGTA	Definitive endoderm	-0.133051	-0.321919	1.68006	0.42253	-0.809859	-0.623628	natural
NE75_1_CATTCGGGTGCGAAGGATCTTTGT	Definitive endoderm	10	4.53058	-0.432572	1.42354	2.19948	-0.577852	natural
NE75_1_CCCGTTCTTGCGAAGGTCTGCATC	Definitive endoderm	10	5.19515	-0.408886	-0.702395	1.44748	-0.538288	natural
NE75_1_CCGAGATCTGCGAAGGAAGATTGT	Definitive endoderm	-0.156552	-0.376218	-0.488459	-0.928764	1.50531	-0.671202	natural
NE75_1_CCGAGATCTGCGAAGGTCGAAGCT	Definitive endoderm	-0.179286	-0.428743	-0.516011	0.692677	0.681859	-0.717224	natural
NE75_1_CCGTCTTATGCGAAGGGTTGTCAT	Definitive endoderm	-0.0858066	4.2203	-0.40272	1.84516	-0.562396	-0.527988	natural
NE75_1_CGACATTTTGCGAAGGAGCTATGA	Definitive endoderm	9.7583	-0.208005	-0.400224	-0.677753	1.62281	-0.523819	natural
NE75_1_CGTGCAACTGCGAAGGGTTTGTTT	Definitive endoderm	-0.186756	-0.446003	-0.525065	-1.0329	0.108795	0.398389	natural
NE75_1_CTAGACTATGCGAAGGAGCGCCTT	Definitive endoderm	-0.129255	-0.313149	-0.455377	0.906904	-0.789977	0.859034	natural
NE75_1_CTTAGGCCTGCGAAGGCAAGTCAT	Definitive endoderm	-0.108662	-0.265568	-0.430419	-0.763651	-0.682109	-0.574255	natural
NE75_1_CTTAGTGTTGCGAAGGGACAAAGG	Definitive endoderm	-0.118434	3.18065	-0.442262	1.51645	-0.733294	0.977963	natural
NE75_1_CTTCTACGTGCGAAGGAGGATTCA	Definitive endoderm	5.90475	-0.384894	-0.49301	0.860295	-0.952626	-0.678804	natural
NE75_1_GAAAGACATGCGAAGGCGAGTCTG	Definitive endoderm	7.70143	3.1938	1.21957	-1.00297	0.196361	-0.714771	natural
NE75_1_GAATCCCATGCGAAGGGAGAATTG	Gut precursors	-0.0851201	-0.211177	-0.401888	1.09585	1.58706	-0.526599	natural
NE75_1_GAGAAACCTGCGAAGGCGGGTAGT	Definitive endoderm	7.57436	-0.281429	-0.438738	-0.787318	-0.718065	-0.588151	natural
NE75_1_GATGTGGCTGCGAAGGAGTTTAGA	Definitive endoderm	7.13363	3.03118	-0.450238	1.59042	1.37562	-0.607361	natural
NE75_1_GATTACTTTGCGAAGGATTCCTTG	Definitive endoderm	8.66007	-0.467741	-0.536467	-1.06534	0.816178	0.339684	natural
NE75_1_GCTATGGGTGCGAAGGTGTTTGAG	Gut precursors	-0.0915809	-0.226104	-0.409718	0.97305	1.43192	2.46212	natural
NE75_1_GGAGTAAGTGCGAAGGCACAGTTT	Definitive endoderm	10	2.84866	-0.461005	0.854991	-0.814301	1.31408	natural
NE75_1_GGATTGTTTGCGAAGGATGACCGA	Definitive endoderm	10	-0.243457	-0.41882	-0.730656	-0.631982	-0.554882	natural
NE75_1_GGCACTTCTGCGAAGGGTTACGAT	Definitive endoderm	-0.112094	-0.273499	-0.434578	-0.775484	1.5878	-0.581203	natural
NE75_1_GGCCCAATTGCGAAGGTGTGGCTA	Gut precursors	-0.196246	1.93894	1.07954	1.57003	1.04607	2.18023	natural
NE75_1_GGCGACAATGCGAAGGCTCTTGAC	Definitive endoderm	8.5928	-0.241125	-0.417597	-0.727176	1.85668	-0.552838	natural
NE75_1_GGGTCATTTGCGAAGGTTGCACGC	Definitive endoderm	-0.1255	3.02069	-0.450826	-0.821705	0.828849	-0.608342	natural
NE75_1_GGGTCTAGTGCGAAGGGTCCAAAG	Definitive endoderm	9.90225	-0.204646	-0.398462	-0.672741	1.6619	-0.520877	natural
NE75_1_GGTAAATCTGCGAAGGCGGAATTT	Definitive endoderm	-0.103331	3.58461	-0.423959	0.78434	-0.65419	-0.563465	natural
NE75_1_GGTAGCCATGCGAAGGCTTAGGTA	Definitive endoderm	8.32674	-0.250454	-0.422491	-0.741097	-0.647845	-0.561012	natural
NE75_1_GGTCCTAATGCGAAGGTTGGATCG	Gut precursors	-0.111084	-0.271166	-0.433355	1.13443	1.60563	1.06874	natural
NE75_1_GTACGGACTGCGAAGGCCCTTCAG	Definitive endoderm	-0.0875025	-0.216681	-0.404775	1.52358	1.52748	-0.531421	natural
NE75_1_GTCAGACCTGCGAAGGGTGGATGG	Definitive endoderm	-0.105189	-0.257545	-0.42621	1.70384	2.05389	1.14893	natural
NE75_1_GTGTCAGGTGCGAAGGCAGATTAC	Definitive endoderm	-0.10321	5.96811	-0.423812	-0.744856	2.6884	-0.56322	natural
NE75_1_GTTCTGCTTGCGAAGGAAGATTGT	Definitive endoderm	10	-0.266875	-0.431104	0.701899	1.97741	-0.575399	natural
NE75_1_TAAGGGCCTGCGAAGGGAAAGACC	Definitive endoderm	10	-0.242431	2.25077	-0.729125	-0.629656	-0.553983	natural
NE75_1_TACGCGAGTGCGAAGGCGACGTCA	Gut precursors	-0.15421	-0.370806	-0.485621	0.918106	0.973629	2.29713	natural
NE75_1_TAGCCACATGCGAAGGGCAGCATG	Definitive endoderm	8.96812	-0.229183	-0.411333	-0.709356	1.40225	-0.542375	natural
NE75_1_TAGGCTTTTGCGAAGGGATGTGAG	Definitive endoderm	6.35473	2.63524	-0.475197	-0.891035	-0.875638	-0.64905	natural
NE75_1_TAGGCTTTTGCGAAGGTGGCTACC	Definitive endoderm	-0.0837472	-0.208005	-0.400224	-0.677753	1.62281	-0.523819	natural
NE75_1_TCATAGCTTGCGAAGGGACAACTT	Gut precursors	-0.0947305	3.86711	-0.413535	-0.715621	1.3629	1.31222	natural
NE75_1_TCGGTCATTGCGAAGGATGAAGCA	Definitive endoderm	7.12665	-0.303727	1.78645	0.507166	0.833542	-0.607688	natural
NE75_1_TCTGATTTTGCGAAGGGAGAATTG	Definitive endoderm	10	-0.363343	-0.481706	0.679938	-0.903768	-0.659922	natural
NE75_1_TCTGATTTTGCGAAGGGTTGCACG	Definitive endoderm	-0.0953362	-0.234781	-0.414269	-0.717709	1.35005	-0.54728	natural
NE75_1_TGAGCACATGCGAAGGCGTGGATA	Definitive endoderm	7.26387	-0.296543	-0.446666	0.99178	-0.752329	-0.601394	natural
NE75_1_TGCACCAGTGCGAAGGGGACTTCC	Definitive endoderm	-0.0894004	-0.221066	2.47363	1.01267	-0.581221	1.409	natural
NE75_1_TGCCGGTATGCGAAGGGTTGCACG	Definitive endoderm	-0.0866142	-0.214629	-0.403698	-0.687638	-0.566627	-0.529623	natural
NE75_1_TGCCGGTATGCGAAGGTAGAAATG	Definitive endoderm	-0.0990916	-0.243457	-0.41882	-0.730656	1.83554	-0.554882	natural
NE75_1_TGCTTGGGTGCGAAGGGAGTTCAC	Definitive endoderm	8.61785	-0.240285	-0.417156	-0.725923	1.30075	-0.552102	natural
NE75_1_TGGTTAACTGCGAAGGTGCAAGGG	Definitive endoderm	-0.0902484	-0.223025	-0.408103	0.997057	-0.585662	-0.53698	natural
NE85_EXE_AAACACTAAGATATAAGTCAATAC	Gut precursors	-0.0974764	-0.239725	2.27663	2.11982	1.86951	1.79761	natural
NE85_EXE_AAACTGTGAGATATAAGCAACCTG	Gut precursors	-0.102928	-0.25232	-0.423469	-0.743882	1.75799	1.70839	natural
NE85_EXE_AACTCAGTAGATATAAAAAGCCTA	Gut precursors	-0.0891985	-0.2206	-0.40683	1.98144	1.48682	2.96932	natural
NE85_EXE_AAGCCTTCAGATATAACCTCGTCT	Gut precursors	-0.195115	-0.465315	-0.535195	0.564376	1.98281	2.79018	natural
NE85_EXE_AAGGCGCTAGATATAAAGAGGTGG	Gut precursors	-0.107733	-0.263423	-0.429293	-0.760449	1.66637	2.36666	natural
NE85_EXE_AAGGCGCTAGATATAACAGACCAT	Gut precursors	-0.109671	-0.267901	-0.431642	-0.767131	1.07806	1.60831	natural
NE85_EXE_AAGGGACCAGATATAAGCACCTCT	Gut precursors	-0.100707	-0.247189	-0.420778	0.82338	-0.640442	2.297	natural
NE85_EXE_AATAAGGAAGATATAAACTAGCCA	Gut precursors	-0.127963	-0.310164	-0.453811	0.921737	2.09431	2.37054	natural
NE85_EXE_ACAAGTAGAGATATAAGCAACCTG	Gut precursors	-0.087341	-0.216308	-0.404579	1.81327	2.10471	1.98973	natural
NE85_EXE_ACACCAAGAGATATAAAAACAGGG	Gut precursors	-0.103776	-0.25428	-0.424497	1.52234	1.7414	3.14745	natural
NE85_EXE_ACAGATAAAGATATAAGTTAACCA	Gut precursors	-0.113063	-0.275738	-0.435753	1.38683	1.57088	1.87931	natural
NE85_EXE_ACATCTCGAGATATAAACCTTCTT	Gut precursors	-0.152918	-0.367821	-0.484055	0.66141	2.13992	1.65986	natural
NE85_EXE_ACCAACCCAGATATAATCTAGCAG	Gut precursors	-0.213205	1.75843	-0.557119	1.09187	1.05244	2.34289	natural
NE85_EXE_ACCAACCCAGATATAATCTCAACC	Gut precursors	-0.139148	-0.336007	-0.467367	1.42618	1.92743	2.35309	natural
NE85_EXE_ACCAAGGGAGATATAACGTATCGG	Gut precursors	-0.0989704	3.72196	-0.418673	1.31624	1.27559	2.09437	natural
NE85_EXE_ACCACAGAAGATATAAACTGAGTT	Definitive endoderm	-0.127802	2.97174	-0.453615	-0.82964	1.33322	0.874133	natural
NE85_EXE_ACCCATGCAGATATAAGTCATATT	Gut precursors	-0.176702	-0.422772	-0.512879	1.06141	1.26193	2.18449	natural
NE85_EXE_ACCTTCCCAGATATAATAGAAATG	Gut precursors	-0.124289	-0.301674	-0.449358	1.2414	0.846522	1.73523	natural
NE85_EXE_ACGGGTTAAGATATAACGAGATGT	Definitive endoderm	-0.114072	-0.27807	-0.436976	-0.782306	2.32504	-0.585209	natural
NE85_EXE_ACGGGTTAAGATATAATTGTGACT	Gut precursors	-0.0870583	-0.215655	-0.404237	1.53255	-0.568953	2.55544	natural
NE85_EXE_ACTGGTCAAGATATAAATGCGGAT	Gut precursors	-0.1383	-0.334048	-0.466339	1.2792	1.51127	2.62251	natural
NE85_EXE_AGAAGCTTAGATATAAATGCGGAT	Gut precursors	-0.0979609	-0.240845	-0.41745	1.33288	1.85924	1.78933	natural
NE85_EXE_AGAATCAAAGATATAACCATTACT	Gut precursors	-0.147669	-0.355692	-0.477693	1.18012	1.62134	3.09579	natural
NE85_EXE_AGCTCCACAGATATAAGTCATATT	Gut precursors	-0.0960631	-0.23646	2.30868	1.36492	-0.616119	3.28056	natural
NE85_EXE_AGGTAAGCAGATATAAGTCCGTAC	Gut precursors	-0.0887543	-0.219573	-0.406292	1.49873	2.66243	1.96046	natural
NE85_EXE_AGGTATATAGATATAAAGGAGCTT	Gut precursors	-0.0902484	-0.223025	-0.408103	1.46988	-0.585662	1.93048	natural
NE85_EXE_AGTAGTTAAGATATAAAACCCTTG	Gut precursors	-0.193782	-0.462237	-0.53358	1.24526	1.40747	2.48295	natural
NE85_EXE_AGTCACAAAGATATAACCCGAATG	Gut precursors	-0.0958208	-0.2359	-0.414856	-0.719379	1.90522	2.14947	natural
NE85_EXE_AGTCCGTGAGATATAAGGGAACCT	Gut precursors	-0.0848778	-0.210617	-0.401594	-0.681651	1.59329	2.60385	natural
NE85_EXE_AGTGCTTCAGATATAACCATTACT	Gut precursors	-0.0995761	-0.244577	-0.419407	-0.732327	2.16707	2.31605	natural
NE85_EXE_AGTTTGTAAGATATAAGAGCGGTA	Gut precursors	-0.0993742	-0.24411	-0.419163	1.59277	1.82968	1.23592	natural
NE85_EXE_ATAACAGGAGATATAATCGACGGT	Gut precursors	-0.127357	-0.308765	-0.453077	1.40458	1.91407	2.25258	natural
NE85_EXE_ATATGGGTAGATATAACAACGTGG	Gut precursors	-0.213407	-0.507579	-0.557364	1.17303	1.05039	2.93593	natural
NE85_EXE_ATCAGGGAAGATATAATGAGGTCT	Gut precursors	-0.185585	-0.443297	-0.523645	1.11185	1.34572	2.38716	natural
NE85_EXE_ATCCTAGTAGATATAATTGCATAT	Gut precursors	-0.186595	-0.44563	-0.524869	0.824725	0.603187	2.75034	natural
NE85_EXE_ATGACAACAGATATAAGTTACGAT	Gut precursors	-0.188977	-0.451134	1.13328	1.3683	0.0869144	2.30028	natural
NE85_EXE_ATGCATATAGATATAAAAACTCGA	Gut precursors	-0.159096	-0.382095	-0.491542	1.45868	0.913701	2.98495	natural
NE85_EXE_ATGCATATAGATATAATGTTTGAG	Gut precursors	-0.0940441	-0.231795	2.35613	0.930252	1.94462	2.59677	natural
NE85_EXE_ATGCGGAGAGATATAATTCACATA	Gut precursors	-0.124208	-0.301487	-0.44926	1.60043	1.72176	2.52507	natural
NE85_EXE_ATGGGCTCAGATATAACTGTTCTT	Gut precursors	-0.0915001	-0.225918	-0.40962	1.44634	1.43374	1.90609	natural
NE85_EXE_ATGTGCCGAGATATAATTAGTCCG	Gut precursors	-0.103049	-0.2526	-0.423616	0.78847	1.19683	2.58857	natural
NE85_EXE_ATTGAAGTAGATATAACGCTCTCA	Gut precursors	-0.127438	-0.308951	1.75479	1.56082	0.800983	2.3768	natural
NE85_EXE_ATTTCCATAGATATAACACAGTTT	Gut precursors	-0.148153	-0.356812	-0.47828	1.459	1.3767	2.77459	natural
NE85_EXE_CAAGGGTTAGATATAAGTGGAGCT	Gut precursors	-0.091702	-0.226384	-0.409865	0.970899	-0.593276	2.22653	natural
NE85_EXE_CAATCTAGAGATATAATACCGGCA	Gut precursors	-0.0858066	-0.212763	-0.40272	1.55828	1.56958	2.76572	natural
NE85_EXE_CACAACCTAGATATAAAAACTGGT	Gut precursors	-0.185949	-0.444137	1.15653	1.10879	0.610044	1.82386	natural
NE85_EXE_CACAACCTAGATATAACACTCCTC	Gut precursors	-0.0840299	-0.208658	-0.400566	1.11833	-0.55309	1.51896	natural
NE85_EXE_CACTAACCAGATATAACTTCGATT	Gut precursors	-0.141975	-0.342538	-0.470792	1.23952	2.3916	2.41912	natural
NE85_EXE_CAGATGGGAGATATAAGGGAACCT	Gut precursors	-0.169191	-0.405419	-0.503777	0.0957578	0.794864	1.95943	natural
NE85_EXE_CAGGTTGCAGATATAACAGACCAT	Gut precursors	-0.119605	-0.290852	-0.443681	1.89939	1.79623	2.20124	natural
NE85_EXE_CAGTTTAAAGATATAACGACTCCT	Gut precursors	-0.12659	-0.306992	-0.452147	1.21358	0.813114	2.11448	natural
NE85_EXE_CATTCATTAGATATAAGGGAAGGT	Gut precursors	-0.0934787	-0.230489	-0.412018	0.939901	-0.602583	-0.543519	natural
NE85_EXE_CCACGTTGAGATATAAATATGCAT	Gut precursors	-0.0898446	-0.222092	2.46184	1.76334	-0.583547	2.2634	natural
NE85_EXE_CCACGTTGAGATATAAATCAGCGC	Definitive endoderm	-0.10955	3.40633	-0.431495	0.697571	-0.686762	-0.576053	natural
NE85_EXE_CCACGTTGAGATATAAGATCGTTT	Gut precursors	-0.141208	-0.340765	-0.469863	1.40378	1.47061	1.95194	natural
NE85_EXE_CCATCGTCAGATATAAGTATGAGT	Gut precursors	-0.133737	-0.323505	-0.460809	1.6159	2.68658	2.9285	natural
NE85_EXE_CCGACTTTAGATATAACACTCCTC	Gut precursors	-0.0989704	-0.243177	-0.418673	0.850099	1.27559	2.3264	natural
NE85_EXE_CCGTAGCTAGATATAACGATTGAT	Gut precursors	-0.110236	-0.269207	-0.432327	-0.76908	1.62077	2.81021	natural
NE85_EXE_CCTATTTAAGATATAATTGGACTT	Gut precursors	-0.180861	-0.432382	-0.51792	0.872636	0.981474	2.67535	natural
NE85_EXE_CGAAGAAGAGATATAAGCAGGGTA	Gut precursors	-0.111084	-0.271166	2.77844	1.90576	1.94345	2.59155	natural
NE85_EXE_CGTGCAACAGATATAATAGTCGCA	Gut precursors	-0.100868	-0.247562	-0.420973	1.28564	1.7991	2.86082	natural
NE85_EXE_CGTTGCCTAGATATAAGAGAGTAT	Gut precursors	-0.156068	-0.375098	-0.487872	0.900263	1.27459	2.69746	natural
NE85_EXE_CTAACGCCAGATATAAATGGAAAT	Gut precursors	-0.0857258	-0.212576	-0.402622	-0.684575	-0.561974	1.48269	natural
NE85_EXE_CTACGGGAAGATATAACTTGGTGT	Gut precursors	-0.108177	-0.264449	-0.429831	-0.76198	-0.679571	2.35999	natural
NE85_EXE_CTAGACTAAGATATAACAATACTT	Definitive endoderm	-0.180619	-0.431822	-0.517626	-1.01174	0.984175	0.438526	natural
NE85_EXE_CTAGACTAAGATATAACAGACCAT	Gut precursors	-0.166607	-0.399448	-0.500645	1.1517	1.14555	1.85822	natural
NE85_EXE_CTCCCAAAAGATATAATGTAGTTT	Gut precursors	-0.0963457	-0.237113	-0.415492	0.891957	1.8938	2.94014	natural
NE85_EXE_CTCTGCGTAGATATAAGACGATGG	Gut precursors	-0.0905714	-0.223772	-0.408494	1.46375	1.45488	1.38679	natural
NE85_EXE_CTGAAGGGAGATATAAAGAAGTTA	Gut precursors	-0.126106	-0.305872	-0.45156	1.21939	1.69195	1.71364	natural
NE85_EXE_CTGAGCGTAGATATAACACGGACT	Gut precursors	-0.201616	1.87966	-0.543074	0.981387	1.45267	1.05491	natural
NE85_EXE_CTGTGACCAGATATAAGAGTTCAC	Gut precursors	-0.0845548	-0.209871	-0.401203	-0.680538	2.17758	2.61123	natural
NE85_EXE_CTGTTGTGAGATATAAAAAGCCTA	Gut precursors	-0.188977	-0.451134	1.13328	1.3683	1.12439	1.90748	natural
NE85_EXE_CTGTTTCCAGATATAATACTTGTG	Definitive endoderm	-0.171372	-0.410457	-0.506419	0.0784104	1.08947	0.502107	natural
NE85_EXE_CTTAGTGTAGATATAATTTGTGTC	Gut precursors	-0.135595	-0.327797	1.64786	0.836545	1.21977	2.72374	natural
NE85_EXE_CTTTCACTAGATATAAGGTCCCTT	Gut precursors	-0.0988896	-0.242991	-0.418576	1.80488	-0.630924	2.32778	natural
NE85_EXE_GAAAGACAAGATATAAAAACTCGA	Gut precursors	-0.199961	-0.476511	-0.541067	1.59288	1.47033	2.72041	natural
NE85_EXE_GAAGATATAGATATAAACCTTGCC	Gut precursors	-0.0927115	-0.228716	-0.411088	0.95316	1.4067	2.77171	natural
NE85_EXE_GAGAAACCAGATATAATTTACCCT	Definitive endoderm	-0.0982032	-0.241405	-0.417744	-0.727593	-0.627329	-0.553083	natural
NE85_EXE_GAGGGTCAAGATATAAACCCACGA	Gut precursors	-0.170281	-0.407938	-0.505098	1.35376	0.278004	1.68244	natural
NE85_EXE_GATGTGGCAGATATAAGTCATATT	Gut precursors	-0.0941248	-0.231982	-0.412801	1.68327	1.37588	2.87139	natural
NE85_EXE_GATTAAAGAGATATAAGGGTGTAT	Gut precursors	-0.20093	-0.47875	-0.542242	1.27049	0.996702	1.91361	natural
NE85_EXE_GATTTCCCAGATATAACCCATCTG	Gut precursors	-0.157602	-0.378643	-0.489731	0.885679	0.418047	2.16979	natural
NE85_EXE_GCACTCAGAGATATAATCGTCATG	Gut precursors	-0.18712	-0.446843	-0.525505	1.38394	0.912647	2.43157	natural
NE85_EXE_GCACTCAGAGATATAATCTAGCAG	Gut precursors	-0.131597	-0.318561	-0.458215	1.35462	1.84921	2.32812	natural
NE85_EXE_GCCTGGTAAGATATAACTTCTTCG	Gut precursors	-0.0945286	3.87435	-0.41329	0.922059	1.93376	2.173	natural
NE85_EXE_GCGTATTCAGATATAAGGACTTCC	Gut precursors	-0.119362	-0.290292	1.87248	-0.800544	1.80024	1.48021	natural
NE85_EXE_GCTCGTAGAGATATAAAAAGTCGG	Gut precursors	-0.102685	-0.251761	-0.423176	0.793806	1.20366	2.44565	natural
NE85_EXE_GCTTCTCCAGATATAATGAAATGA	Gut precursors	-0.0898446	-0.222092	-0.407613	1.00446	1.47168	2.2634	natural
NE85_EXE_GGAAGTCCAGATATAATCGGTTTA	Gut precursors	-0.194065	1.96361	-0.533922	0.764105	1.40439	2.6544	natural
NE85_EXE_GGACTGGAAGATATAAGAAGCACT	Gut precursors	-0.152918	-0.367821	-0.484055	1.61458	1.31464	2.61001	natural
NE85_EXE_GGAGGTTTAGATATAAAGAACGGG	Gut precursors	-0.0870987	-0.215748	-0.404286	-0.689308	-0.569165	1.99484	natural
NE85_EXE_GGAGGTTTAGATATAAGCGTTGCT	Gut precursors	-0.107087	-0.26193	-0.42851	1.67509	-0.67386	1.64546	natural
NE85_EXE_GGAGTAAGAGATATAACTTGGTGT	Gut precursors	-0.186999	-0.446563	-0.525358	1.52773	1.14609	2.85264	natural
NE85_EXE_GGCTTTGCAGATATAAGGATAAAG	Gut precursors	-0.141208	-0.340765	-0.469863	1.53249	1.47061	3.1998	natural
NE85_EXE_GGGATTACAGATATAATTCGGCCT	Gut precursors	-0.109792	-0.268181	3.27508	1.15245	1.07598	2.33607	natural
NE85_EXE_GGGTCATTAGATATAATGATAACA	Gut precursors	-0.110317	-0.269394	-0.432425	1.62773	1.067	1.07877	natural
NE85_EXE_GGTTACACAGATATAAAGGAAGAC	Gut precursors	-0.151949	-0.365582	-0.48288	1.70852	1.00195	2.68028	natural
NE85_EXE_GTAAGCCGAGATATAACTACGAGC	Gut precursors	-0.114759	-0.279656	-0.437808	1.08472	2.12191	2.74555	natural
NE85_EXE_GTCAAGAGAGATATAATTTACCCT	Gut precursors	-0.113265	-0.276204	-0.435997	1.58612	1.01763	2.2864	natural
NE85_EXE_GTCAGACCAGATATAACCAACCGT	Gut precursors	-0.0952959	-0.234687	-0.41422	-0.71757	1.91674	2.15896	natural
NE85_EXE_GTGAGGCAAGATATAACGCTAATA	Gut precursors	-0.145407	-0.350468	-0.474952	1.0057	1.08618	2.05524	natural
NE85_EXE_GTTGTCCGAGATATAAAACCCTTG	Gut precursors	-0.0945286	-0.232915	-0.41329	-0.714924	1.36721	1.84956	natural
NE85_EXE_GTTGTCCGAGATATAATAGCTTAT	Definitive endoderm	-0.104058	-0.254933	-0.42484	-0.74778	-0.657997	-0.564936	natural
NE85_EXE_TACCGCTCAGATATAACGGCACAT	Gut precursors	-0.11383	-0.27751	-0.436683	1.5783	1.55761	1.03373	natural
NE85_EXE_TACGCGAGAGATATAACTCCGCAT	Gut precursors	-0.0951343	-0.234314	-0.414024	-0.717013	1.35432	-0.546871	natural
NE85_EXE_TAGGCTTTAGATATAAATACTCTT	Gut precursors	-0.186877	-0.446283	-0.525211	0.630008	1.33132	2.6274	natural
NE85_EXE_TAGTAGCCAGATATAATAACTACT	Gut precursors	-0.107854	-0.263703	-0.42944	1.18003	-0.677879	2.18421	natural
NE85_EXE_TATCCACGAGATATAAGAGTTCAC	Gut precursors	-0.0918232	-0.226664	-0.410011	0.968752	1.42647	2.45736	natural
NE85_EXE_TATGTGAAAGATATAATCCAGTCC	Gut precursors	-0.0888351	-0.21976	-0.40639	1.02323	-0.578259	2.28404	natural
NE85_EXE_TCATTTCAAGATATAAGTTGTCAT	Gut precursors	-0.0897638	-0.221906	-0.407516	1.97028	2.63719	2.26503	natural
NE85_EXE_TCGAGTTTAGATATAACCATTACT	Gut precursors	-0.162003	-0.388813	-0.495066	0.577577	1.20102	2.38845	natural
NE85_EXE_TGGCTAGTAGATATAACCGCAACT	Gut precursors	-0.114961	-0.280123	-0.438053	1.72107	1.53825	3.16425	natural
NE85_EXE_TGGTGTCTAGATATAAGTTACGAT	Gut precursors	-0.149647	-0.360264	-0.480091	1.55283	1.35704	2.13742	natural
NE85_EXE_TGGTGTCTAGATATAATACAAACT	Gut precursors	-0.0902887	-0.223119	-0.408152	-0.700307	2.62425	2.48788	natural
NE85_EXE_TGGTTAACAGATATAAGGAATAGA	Gut precursors	-0.0872199	-0.216028	-0.404432	1.52928	1.5344	-0.530849	natural
NE85_EXE_TGGTTAACAGATATAAGTTGTCAT	Gut precursors	-0.123239	-0.299248	-0.448085	0.977543	0.862003	2.30276	natural
NE85_6_AATACATCGATCGTGTCATTTGTT	Gut precursors	-0.12235	-0.297196	1.8274	1.26532	0.875226	1.98709	natural
NE85_6_ACATGGACGATCGTGTTACTTGTG	Gut precursors	-0.187402	3.06487	1.14531	1.29825	0.102409	1.54678	natural
NE85_6_ACCCGATTGATCGTGTAAATGTCG	Gut precursors	-0.148476	-0.357558	-0.478671	1.32736	1.37243	2.25706	natural
NE85_6_AGGCAATAGATCGTGTCGGCACAT	Definitive endoderm	-0.100263	-0.246163	-0.420239	1.29531	1.25012	-0.557252	natural
NE85_6_AGGTTCCCGATCGTGTAGAGGTGG	Definitive endoderm	-0.118474	3.17969	-0.44231	-0.797481	0.934315	-0.594118	natural
NE85_6_AGTAGTTAGATCGTGTGCAACCTG	Definitive endoderm	-0.0836261	-0.207725	-0.400077	-0.677336	-0.550975	-0.523574	natural
NE85_6_ATACTCTCGATCGTGTGAGAGTAT	Definitive endoderm	-0.098607	-0.242338	-0.418233	0.855786	1.84565	-0.553901	natural
NE85_6_CAACGCAGGATCGTGTATTCCTTG	Definitive endoderm	-0.0917828	-0.226571	-0.409962	0.969467	-0.593699	-0.540086	natural
NE85_6_CAAGGGTTGATCGTGTAAACTGGT	Definitive endoderm	-0.0851605	-0.21127	-0.401937	2.06492	-0.559012	-0.52668	natural
NE85_6_CCGACTTTGATCGTGTCTAGATTG	Definitive endoderm	-0.0862104	-0.213696	-0.403209	1.07392	-0.564512	-0.528806	natural
NE85_6_CTGCTAGAGATCGTGTCAATTAGT	Definitive endoderm	-0.091379	-0.225638	-0.409473	-0.704065	-0.591584	-0.539269	natural
NE85_6_GATTAAAGGATCGTGTCCATTACT	Definitive endoderm	-0.0852413	5.44152	3.39369	-0.682904	2.94821	-0.526844	natural
NE85_6_GCCAAAGCGATCGTGTATATAGGA	Gut precursors	-0.131355	-0.318001	-0.457922	1.5143	1.28059	1.65359	natural
NE85_6_GCCAACATGATCGTGTTTGTGACT	Definitive endoderm	-0.101151	-0.248215	2.97997	-0.737756	1.23289	-0.559051	natural
NE85_6_GGACTTCTGATCGTGTTAGCTTAT	Gut precursors	-0.112821	-0.275178	-0.435459	0.654761	-0.703894	1.04644	natural
NE85_6_TACCCTGCGATCGTGTCTTCTTCG	Definitive endoderm	-0.0868161	-0.215095	-0.403943	-0.688334	-0.567684	-0.530032	natural
NE85_6_TACCGCTCGATCGTGTGTTCAACT	Definitive endoderm	-0.0966284	-0.237766	3.08405	-0.722164	1.88769	1.28022	natural
NE85_6_TCTAAACTGATCGTGTAGCAGAAC	Definitive endoderm	-0.0911367	-0.225078	-0.409179	-0.70323	1.44197	-0.538778	natural
NE85_5_ACAATCTTCTATTCAAATATAGGA	Gut precursors	-0.133536	-0.323039	-0.460564	1.33238	-0.812397	2.30612	natural
NE85_5_ACGGGTTACTATTCAAGATTGCGA	Gut precursors	-0.0977186	-0.240285	-0.417156	0.869833	-0.624791	1.26236	natural
NE85_5_ACTACCCGCTATTCAATCGGTTCG	Definitive endoderm	-0.0958612	-0.235994	-0.414905	0.899891	1.33902	-0.548342	natural
NE85_5_AGCACGTACTATTCAATCCCTGAT	Gut precursors	-0.095417	-0.234967	2.32364	2.02475	1.34835	-0.547443	natural
NE85_5_AGGTATATCTATTCAAGATTGCGA	Gut precursors	-0.106643	-0.260904	2.0888	0.737202	-0.671534	-0.570168	natural
NE85_5_AGTGCTTCCTATTCAACCGCAACT	Definitive endoderm	-0.099778	-0.245043	-0.419652	-0.733023	1.25961	-0.556271	natural
NE85_5_ATACTCTCCTATTCAATGGGATTC	Gut precursors	-0.171493	-0.410737	-0.506566	0.953794	1.08807	2.37636	natural
NE85_5_ATCGCGCTCTATTCAACTTAGGTA	Gut precursors	-0.0948113	3.86423	-0.413633	-0.715899	1.36118	-0.546217	natural
NE85_5_ATGTGCCGCTATTCAATCCGTCCA	Gut precursors	-0.189906	-0.45328	-0.528882	0.605606	0.88257	2.40999	natural
NE85_5_CAAGGTACCTATTCAAAATGAATG	Gut precursors	-0.105875	-0.259131	-0.427042	-0.754045	2.04061	1.66337	natural
NE85_5_CATGCTGCCTATTCAACAATACTT	Definitive endoderm	-0.0841106	-0.208844	2.62449	1.11665	-0.553513	1.5172	natural
NE85_5_CCATGCATCTATTCAACGTGGATA	Gut precursors	-0.13935	-0.336473	-0.467611	1.66239	0.639528	2.44694	natural
NE85_5_CCCTCTTGCTATTCAATGACCAGT	Gut precursors	-0.139875	-0.337686	-0.468248	0.353898	0.63276	1.96585	natural
NE85_5_CGACATTTCTATTCAACCCATCTG	Gut precursors	-0.174117	-0.416801	-0.509747	1.08408	0.237433	1.65081	natural
NE85_5_CTGTTGTGCTATTCAATAGCCTCG	Definitive endoderm	-0.102443	-0.251201	2.17088	-0.742211	1.20823	-0.561666	natural
NE85_5_GCACTCAGCTATTCAAATATACCT	Gut precursors	-0.195842	-0.466995	-0.536076	0.299634	0.506967	1.74963	natural
NE85_5_GCTATGGGCTATTCAAAAACAGGG	Gut precursors	-0.0927115	-0.228716	-0.411088	1.70902	-0.598564	1.34762	natural
NE85_5_GGGTCATTCTATTCAATAACTACT	Gut precursors	-0.0951343	-0.234314	-0.414024	0.911918	-0.611255	1.83865	natural
NE85_5_TAGTAGCCCTATTCAATACAGCCG	Gut precursors	-0.147992	3.67869	-0.478084	1.46066	1.05248	2.15371	natural
NE85_5_TCAGCCTCCTATTCAACAGACCAT	Gut precursors	-0.102524	-0.251387	-0.42298	2.0357	1.20671	2.03567	natural
NE85_5_TCATAGCTCTATTCAAAACCTGAC	Gut precursors	-0.158208	-0.380043	-0.490465	1.23069	0.41113	1.78735	natural
NE85_5_TCTGATTTCTATTCAACCCGACTT	Definitive endoderm	-0.099778	-0.245043	-0.419652	-0.733023	1.25961	-0.556271	natural
NE85_5_TGGAAAGCCTATTCAATGAGGTCT	Gut precursors	-0.153968	-0.370247	2.1619	0.223381	0.460082	1.6501	natural
NE85_4_AAACCGCCTAGATCCTACATCTAT	Gut precursors	-0.107733	-0.263423	-0.429293	1.66546	1.66637	1.63604	natural
NE85_4_AAGTGAGATAGATCCTTTGATTCT	Gut precursors	-0.092873	-0.22909	2.38461	1.42114	-0.59941	-0.542293	natural
NE85_4_AATGGCGTTAGATCCTAAACTCGA	Gut precursors	-0.142379	-0.343471	-0.471282	0.765249	1.45447	2.08613	natural
NE85_4_ACCAGTTTTAGATCCTAAGGTAAT	Gut precursors	-0.145973	-0.351774	-0.475637	1.48169	0.55601	1.19366	natural
NE85_4_ACCGTCGATAGATCCTCCTGTTAT	Gut precursors	-0.132324	2.87958	-0.459096	0.87236	1.26651	1.86967	natural
NE85_4_ACTAGAGCTAGATCCTTCCCAATC	Gut precursors	-0.141208	-0.340765	1.58011	1.04944	0.615697	2.33123	natural
NE85_4_AGACGAGGTAGATCCTGAGAATTG	Gut precursors	-0.128205	2.9633	-0.454105	1.39443	1.32716	1.68922	natural
NE85_4_AGCGTGGTTAGATCCTTCATCCTT	Gut precursors	-0.135433	-0.327424	-0.462864	0.83829	0.690897	1.298	natural
NE85_4_AGGCGTTTTAGATCCTTAACTACT	Gut precursors	-0.10002	-0.245603	2.2212	1.94558	1.81637	1.75494	natural
NE85_4_AGTTTGTATAGATCCTCGGCTTAC	Gut precursors	-0.0843529	-0.209404	-0.400958	-0.679841	-0.554782	2.05483	natural
NE85_4_ATCCTAGTTAGATCCTGACAAAGG	Gut precursors	-0.106481	-0.26053	2.09185	1.19999	-0.670688	-0.569841	natural
NE85_4_ATGCGGAGTAGATCCTAAAGCCTA	Gut precursors	-0.0851201	-0.211177	-0.401888	1.5727	1.58706	1.49547	natural
NE85_4_CACTAACCTAGATCCTTACAGCCG	Gut precursors	-0.126065	-0.305779	-0.451511	1.81721	1.69258	-0.609486	natural
NE85_4_CCCTGTTTTAGATCCTCTAGATTG	Gut precursors	-0.0885928	-0.2192	-0.406096	1.5019	-0.57699	2.28906	natural
NE85_4_CGATGGCATAGATCCTCGAACGTA	Gut precursors	-0.0982032	-0.241405	-0.417744	1.81647	1.29095	2.10751	natural
NE85_4_CTGTTAAATAGATCCTCTTACGGG	Gut precursors	-0.0868161	-0.215095	-0.403943	1.06197	-0.567684	1.46016	natural
NE85_4_CTTAGGCCTAGATCCTCACGGACT	Gut precursors	-0.163417	-0.392078	-0.496778	1.30874	0.86206	0.560197	natural
NE85_4_GAAGATATTAGATCCTTTCACATA	Gut precursors	-0.125823	-0.305219	-0.451217	1.71005	1.36322	2.39627	natural
NE85_4_GATGCAGATAGATCCTCAGTCCCT	Definitive endoderm	-0.0921058	-0.227317	-0.410354	-0.706571	-0.595391	-0.54074	natural
NE85_4_GCTTCTCCTAGATCCTCGGCACAT	Gut precursors	-0.0963053	-0.23702	-0.415443	1.64473	-0.617388	2.70426	natural
NE85_4_GTGAACTCTAGATCCTGAGAGTAT	Gut precursors	-0.0976379	-0.240099	-0.417058	1.98584	1.30239	1.26367	natural
NE85_4_GTTACTAGTAGATCCTGATCTCGG	Gut precursors	-0.112498	-0.274432	-0.435068	2.17761	-0.702202	1.88712	natural
NE85_4_TCCGACACTAGATCCTTACAAACT	Gut precursors	-0.0969514	-0.238513	-0.416226	1.63358	-0.620772	2.54338	natural
NE85_4_TCGAGTTTTAGATCCTGGTTAGTG	Gut precursors	-0.0963457	-0.237113	-0.415492	2.00831	-0.6176	2.37252	natural
NE85_4_TGAATCCTTAGATCCTGGGCCAAT	Gut precursors	-0.107612	-0.263143	-0.429146	1.82614	1.66861	-0.57213	natural
NE85_4_TGAGCACATAGATCCTGTCCATGT	Gut precursors	-0.0879063	-0.217614	-0.405264	-0.692093	-0.573395	-0.532239	natural
NE85_4_TGGTGTCTTAGATCCTGTTGTCAT	Gut precursors	-0.112498	-0.274432	-0.435068	1.88561	-0.702202	1.88712	natural
NE85_3_AGCAACGCTCAGCGAACTGTTCTT	Gut precursors	-0.0879871	4.12702	-0.405362	1.51388	2.08839	1.4366	natural
NE85_3_ATTGGCCCTCAGCGAAACTGAGTT	Gut precursors	-0.0886332	-0.219294	-0.406145	1.78719	-0.577202	2.28822	natural
NE85_3_GGACTGGATCAGCGAAAAACTCGA	Gut precursors	-0.0903695	-0.223305	-0.40825	0.994849	2.02995	1.9281	natural
NE85_2_AAACTACATCGCTATGACTTCAAT	Definitive endoderm	-0.102443	-0.251201	-0.422882	-0.742211	-0.649537	-0.561666	natural
NE85_2_AAACTACATCGCTATGATGGATTA	Definitive endoderm	-0.126227	3.00507	-0.451707	-0.824211	0.818341	-0.609813	natural
NE85_2_AAAGAAAGTCGCTATGCTCTTGAC	Gut precursors	-0.0895619	-0.221439	-0.407271	-0.697801	1.47828	1.4059	natural
NE85_2_AAAGAGGCTCGCTATGGGTGACAC	Definitive endoderm	-0.0912579	-0.225358	-0.409326	0.978813	-0.59095	-0.539023	natural
NE85_2_AAAGCCCGTCGCTATGGCACCTCT	Definitive endoderm	-0.0907733	-0.224238	-0.408739	-0.701977	2.0203	-0.538043	natural
NE85_2_AAATAGCATCGCTATGGACAAAGG	Definitive endoderm	-0.111367	-0.271819	2.00331	-0.772979	1.60062	-0.579732	natural
NE85_2_AACAGCGGTCGCTATGTTCGGCCT	Definitive endoderm	-0.0988493	-0.242897	-0.418527	0.851991	-0.630713	-0.554391	natural
NE85_2_AACGATTTTCGCTATGTCGACACC	Definitive endoderm	-0.0957804	-0.235807	-0.414807	-0.71924	-0.614639	-0.548179	natural
NE85_2_AACGCCAATCGCTATGTCGGTTTA	Definitive endoderm	-0.0934787	5.09252	-0.412018	-0.711305	1.38987	-0.543519	natural
NE85_2_AACGGTAGTCGCTATGCTGCGTTG	Definitive endoderm	-0.0903695	-0.223305	2.44807	-0.700585	-0.586297	-0.537225	natural
NE85_2_AACTGCCTTCGCTATGGGTCCCTT	Gut precursors	-0.151424	-0.364369	-0.482244	1.29744	0.490069	-0.660821	natural
NE85_2_AAGAAGGTTCGCTATGAAACTCGA	Definitive endoderm	-0.0866545	-0.214722	2.54941	-0.687777	-0.566838	-0.529705	natural
NE85_2_AAGCCTTCTCGCTATGCTCTTGAC	Definitive endoderm	-0.101918	-0.249988	-0.422246	-0.740401	-0.646787	-0.560604	natural
NE85_2_AAGGCGCTTCGCTATGAATGTTTG	Gut precursors	-0.102201	-0.250641	-0.422588	-0.741376	1.21282	-0.561176	natural
NE85_2_AAGTTGTCTCGCTATGGTACACTC	Definitive endoderm	-0.083303	4.33404	2.64941	-0.676222	1.63461	-0.52292	natural
NE85_2_AAGTTGTCTCGCTATGGTCAATAC	Gut precursors	-0.116576	-0.283854	-0.44001	-0.790938	-0.723564	1.51539	natural
NE85_2_AATCGAAGTCGCTATGATACTCTT	Definitive endoderm	-0.134464	2.8377	-0.46169	0.407983	1.23579	-0.626489	natural
NE85_2_ACAAAGATTCGCTATGTTCCAGAC	Definitive endoderm	-0.162569	-0.390119	-0.495751	-0.949507	0.362028	-0.683382	natural
NE85_2_ACAAGTAGTCGCTATGGACAGATA	Definitive endoderm	-0.134141	-0.324438	1.66614	-0.851498	1.57095	-0.625835	natural
NE85_2_ACCACAGATCGCTATGGAGAATTG	Definitive endoderm	-0.0839087	-0.208378	-0.40042	1.88608	1.61854	-0.524146	natural
NE85_2_ACCAGTTTTCGCTATGCAATACTT	Definitive endoderm	-0.0920251	-0.22713	-0.410256	-0.706293	-0.594968	-0.540577	natural
NE85_2_ACCAGTTTTCGCTATGCTGTCTGG	Gut precursors	-0.149647	-0.360264	-0.480091	1.55283	-0.896788	1.15953	natural
NE85_2_ACCAGTTTTCGCTATGGGGAACCT	Definitive endoderm	-0.175571	-0.42016	-0.511509	-0.994335	0.222256	-0.709703	natural
NE85_2_ACTCATACTCGCTATGGGCCCTTA	Definitive endoderm	-0.118716	3.17395	-0.442604	0.581791	-0.734774	-0.594609	natural
NE85_2_ACTGCTGGTCGCTATGCAAGTCAT	Definitive endoderm	-0.083303	-0.206979	-0.399685	-0.676222	1.63461	-0.52292	natural
NE85_2_ACTGCTGGTCGCTATGGTTGTCAT	Gut precursors	-0.106683	-0.260997	2.08805	0.736641	-0.671745	1.65139	natural
NE85_2_AGAGAGACTCGCTATGTGGGATTC	Definitive endoderm	-0.0860488	-0.213323	-0.403013	1.07714	-0.563666	-0.528479	natural
NE85_2_AGAGGTGCTCGCTATGAGGAAGAC	Gut precursors	-0.0840702	-0.208751	-0.400615	1.11749	1.6143	2.38797	natural
NE85_2_AGAGGTGCTCGCTATGATCAAGTG	Gut precursors	-0.20739	-0.493677	-0.550072	1.0433	0.391364	1.40369	natural
NE85_2_AGCAACGCTCGCTATGTACAGCCG	Definitive endoderm	-0.124248	-0.301581	-0.449309	1.59993	0.847114	-0.605808	natural
NE85_2_AGGTTCCCTCGCTATGCGGAATTT	Gut precursors	-0.139229	-0.336194	-0.467465	1.07053	0.641094	1.97266	natural
NE85_2_AGTAATGGTCGCTATGACGAAACG	Gut precursors	-0.0863719	-0.214069	-0.403405	1.54658	1.55538	1.46927	natural
NE85_2_AGTTGAACTCGCTATGATGTTGGC	Definitive endoderm	-0.114396	3.27947	-0.437368	-0.78342	1.5479	-0.585862	natural
NE85_2_AGTTGCGGTCGCTATGCAACGTGG	Definitive endoderm	-0.0952555	-0.234594	-0.414171	-0.71743	1.35176	-0.547116	natural
NE85_2_AGTTTGTATCGCTATGAAACGCCT	Definitive endoderm	-0.0860488	-0.213323	-0.403013	-0.685689	-0.563666	-0.528479	natural
NE85_2_AGTTTGTATCGCTATGCTTCTGGA	Gut precursors	-0.0859681	-0.213136	-0.402915	2.04766	-0.563242	-0.528315	natural
NE85_2_ATACACCCTCGCTATGTTAAACTG	Gut precursors	-0.106158	-0.259784	2.09797	1.20473	1.69577	1.97899	natural
NE85_2_ATAGATGTTCGCTATGCACAGTTT	Gut precursors	-0.160025	-0.384241	-0.492668	1.05874	0.390523	1.59528	natural
NE85_2_ATCAATCGTCGCTATGGATGTATT	Gut precursors	-0.0855643	-0.212203	2.58098	1.56335	-0.561127	2.02788	natural
NE85_2_ATCAGGGATCGCTATGATGAAGCA	Definitive endoderm	-0.121018	-0.294117	1.84727	-0.806252	-0.74683	-0.599268	natural
NE85_2_ATCCTAGTTCGCTATGAAAGTCGG	Definitive endoderm	-0.0920654	3.96515	-0.410305	-0.706432	-0.59518	-0.540658	natural
NE85_2_ATCGTAACTCGCTATGGAGTTTCG	Gut precursors	-0.145488	-0.350654	-0.47505	1.59613	1.41222	2.17877	natural
NE85_2_ATGCATATTCGCTATGCCCGACTT	Definitive endoderm	-0.142742	-0.34431	-0.471722	-0.881151	-0.860621	-0.643246	natural
NE85_2_ATGCATATTCGCTATGGATTGCGA	Definitive endoderm	-0.170281	-0.407938	1.28601	-0.976098	0.278004	-0.698995	natural
NE85_2_ATGGGCTCTCGCTATGACAGCGGA	Definitive endoderm	9.31149	-0.316881	-0.457334	-0.840221	-0.798438	-0.619214	natural
NE85_2_ATGGGCTCTCGCTATGTAAGACGG	Gut precursors	-0.187766	-0.448335	-0.526288	0.967423	-1.09645	1.37084	natural
NE85_2_ATGGTCTGTCGCTATGCCGCAACT	Definitive endoderm	-0.108783	-0.265848	-0.430565	-0.764069	2.23021	-0.5745	natural
NE85_2_ATTTCCATTCGCTATGCCTATTCA	Definitive endoderm	-0.0943267	-0.232448	-0.413046	-0.714228	-0.607024	-0.545236	natural
NE85_2_CAACGCAGTCGCTATGCCGCAACT	Definitive endoderm	-0.1404	5.00403	-0.468884	-0.873076	0.626018	-0.638505	natural
NE85_2_CAACGCAGTCGCTATGGAGAATTG	Definitive endoderm	-0.151707	-0.365022	1.46408	-0.912057	-0.907575	-0.661393	natural
NE85_2_CAAGGAATTCGCTATGACTTCAAT	Gut precursors	-0.124531	-0.302234	1.79568	0.962025	0.842971	2.70394	natural
NE85_2_CAAGGGTTTCGCTATGAGCGCGAT	Gut precursors	-0.124087	3.05147	-0.449113	-0.816832	-0.762905	1.42322	natural
NE85_2_CAAGGTACTCGCTATGGGTCTGAC	Definitive endoderm	-0.105956	-0.259318	-0.42714	-0.754323	1.14341	-0.568778	natural
NE85_2_CACAACCTTCGCTATGATCCGCTA	Definitive endoderm	-0.106804	3.48273	-0.428167	-0.757247	1.12821	-0.570495	natural
NE85_2_CACAAGTATCGCTATGCACGGACT	Definitive endoderm	-0.108258	3.44185	-0.429929	-0.762259	-0.679994	-0.573437	natural
NE85_2_CATTCATTTCGCTATGAAACTCGA	Definitive endoderm	-0.107652	-0.263236	-0.429195	-0.76017	-0.676821	-0.572211	natural
NE85_2_CATTCATTTCGCTATGCAATACTT	Definitive endoderm	-0.107692	-0.263329	-0.429244	-0.76031	1.11248	-0.572293	natural
NE85_2_CCAGCGAATCGCTATGGATCTCGG	Gut precursors	-0.11274	-0.274991	-0.435361	-0.777712	1.5765	1.88376	natural
NE85_2_CCATCGTCTCGCTATGCGTACCTA	Gut precursors	-0.148072	-0.356625	-0.478182	0.708192	1.05144	1.70595	natural
NE85_2_CCCGTAAGTCGCTATGGAGAGTAT	Definitive endoderm	-0.15522	2.4786	1.42797	-0.924169	0.445499	-0.668505	natural
NE85_2_CCCGTAAGTCGCTATGGAGTTTCG	Definitive endoderm	-0.121947	-0.296263	-0.446519	-0.809454	-0.751695	-0.601148	natural
NE85_2_CCCGTAAGTCGCTATGGCCGGATT	Gut precursors	-0.112417	-0.274245	-0.43497	0.65995	-0.701779	2.11813	natural
NE85_2_CCCTCTTGTCGCTATGGAGGCTGA	Definitive endoderm	-0.112013	3.34064	-0.43448	-0.775206	1.03838	-0.58104	natural
NE85_2_CCGACTTTTCGCTATGAAATCGTT	Definitive endoderm	-0.202101	-0.481456	-0.543661	0.700959	-1.17153	-0.763409	natural
NE85_2_CCTTTACATCGCTATGAACCCTTG	Definitive endoderm	-0.121179	3.11665	-0.445589	0.552731	0.892833	-0.599595	natural
NE85_2_CGAAGAAGTCGCTATGGAGTTTCG	Gut precursors	-0.128205	-0.310724	-0.454105	0.473857	-0.784478	0.869914	natural
NE85_2_CGACATTTTCGCTATGACTTCAAT	Gut precursors	-0.140965	-0.340205	1.58294	1.4064	0.618787	1.55149	natural
NE85_2_CGATGGCATCGCTATGGCTCTAGT	Definitive endoderm	-0.116374	-0.283388	-0.439766	-0.790242	-0.722507	-0.589868	natural
NE85_2_CGGACTAATCGCTATGAGCGCGAT	Definitive endoderm	-0.132849	-0.321453	-0.459732	-0.847043	-0.808801	-0.623219	natural
NE85_2_CGGTGAGTTCGCTATGTAGAAATG	Definitive endoderm	-0.113265	3.30822	-0.435997	-0.779522	-0.706221	-0.583574	natural
NE85_2_CGTACCGATCGCTATGATGACTTT	Definitive endoderm	-0.0855643	-0.212203	-0.402426	-0.684018	-0.561127	-0.527498	natural
NE85_2_CGTACCGATCGCTATGTGACGGAC	Definitive endoderm	-0.101878	3.62916	2.18242	-0.740262	-0.646576	-0.560522	natural
NE85_2_CGTGGGATTCGCTATGCCATTTGA	Gut precursors	-0.141046	-0.340392	-0.469667	0.34251	-0.851737	0.74491	natural
NE85_2_CGTTTCGTTCGCTATGCAACAAAT	Definitive endoderm	-0.146053	-0.351961	-0.475735	-0.892567	-0.877964	-0.649949	natural
NE85_2_CTCGGTGATCGCTATGCCTATTCA	Gut precursors	-0.100707	-0.247189	2.20671	1.28821	1.80237	1.74374	natural
NE85_2_CTCGGTGATCGCTATGTTTATCAC	Definitive endoderm	-0.0887947	5.2829	-0.406341	-0.695156	-0.578048	-0.534037	natural
NE85_2_CTGAAGGGTCGCTATGCTGTTCTT	Gut precursors	-0.103654	-0.254	-0.42435	0.77964	-0.655882	1.69709	natural
NE85_2_CTGCGATGTCGCTATGCCATTTGA	Gut precursors	-0.143631	-0.346363	-0.472799	1.02404	-0.865274	1.74984	natural
NE85_2_CTGCTAGATCGCTATGTAAGACGG	Gut precursors	-0.129336	-0.313336	-0.455475	1.18116	1.3103	1.90356	natural
NE85_2_CTGTTGTGTCGCTATGGATCTCGG	Definitive endoderm	-0.112215	-0.273778	-0.434725	-0.775902	1.03501	-0.581448	natural
NE85_2_CTTAGGCCTCGCTATGATGCGGAT	Definitive endoderm	-0.124935	-0.303167	-0.450141	-0.819756	0.837072	0.904666	natural
NE85_2_CTTAGTGTTCGCTATGGTTACGAT	Definitive endoderm	-0.0845952	4.2744	-0.401251	-0.680677	-0.556051	-0.525536	natural
NE85_2_CTTAGTGTTCGCTATGTTGTGACT	Definitive endoderm	-0.126146	-0.305966	-0.451609	-0.823932	-0.773691	-0.60965	natural
NE85_2_CTTTGGACTCGCTATGATTTCCGG	Gut precursors	-0.114032	-0.277977	-0.436927	-0.782167	-0.710239	2.0957	natural
NE85_2_GAAATACGTCGCTATGTCATATGG	Definitive endoderm	-0.0891985	-0.2206	-0.40683	-0.696548	-0.580163	-0.534855	natural
NE85_2_GAGAAACCTCGCTATGCCTATTCA	Definitive endoderm	-0.0976782	-0.240192	-0.417107	-0.725783	1.30157	-0.552021	natural
NE85_2_GAGGGTCATCGCTATGAAGATTGT	Gut precursors	-0.08617	-0.213603	-0.40316	-0.686106	-0.5643	1.47344	natural
NE85_2_GAGTGTACTCGCTATGCGCTAATA	Definitive endoderm	-0.122996	-0.298689	-0.447792	0.531784	-0.757194	-0.603274	natural
NE85_2_GAGTGTACTCGCTATGGAACGATT	Gut precursors	-0.104462	-0.255866	-0.425329	-0.749172	1.72811	1.6847	natural
NE85_2_GAGTGTACTCGCTATGTGGTATGA	Definitive endoderm	-0.0817686	-0.203433	-0.397826	-0.670932	-0.541246	-0.519814	natural
NE85_2_GATGCAGATCGCTATGGAAAGACC	Definitive endoderm	-0.142742	-0.34431	-0.471722	-0.881151	1.12155	-0.643246	natural
NE85_2_GATGCAGATCGCTATGGACGATGG	Definitive endoderm	-0.0962246	-0.236833	-0.415346	-0.720772	-0.616965	-0.549078	natural
NE85_2_GATTAAAGTCGCTATGTCATGAGG	Definitive endoderm	-0.117263	-0.28544	-0.440842	-0.793304	-0.72716	-0.591666	natural
NE85_2_GATTACTTTCGCTATGCCATTTGA	Gut precursors	-0.15522	-0.373139	-0.486844	1.10482	0.961107	2.52235	natural
NE85_2_GATTACTTTCGCTATGGTGTCGGA	Gut precursors	-0.115647	-0.281709	-0.438885	1.71171	1.86297	1.0113	natural
NE85_2_GCATCACTTCGCTATGGATTGCGA	Definitive endoderm	-0.172987	2.22312	-0.508377	-0.985425	0.751741	-0.704472	natural
NE85_2_GCCAAAGCTCGCTATGCAGATTAC	Gut precursors	-0.141289	2.71081	-0.46996	1.04859	1.46949	-0.640303	natural
NE85_2_GCCTTGTGTCGCTATGTCTGCATC	Definitive endoderm	-0.0879871	-0.217801	-0.405362	-0.692371	-0.573818	-0.532402	natural
NE85_2_GCGGTAACTCGCTATGCGAATAAT	Definitive endoderm	-0.0929942	-0.22937	-0.411431	-0.709634	-0.600045	-0.542539	natural
NE85_2_GCGGTAACTCGCTATGGCTTACCT	Gut precursors	-0.0987281	-0.242618	3.03462	0.853886	1.28042	2.7877	natural
NE85_2_GCGTGCAATCGCTATGACCCACGA	Definitive endoderm	-0.107652	4.6121	-0.429195	-0.76017	-0.676821	-0.572211	natural
NE85_2_GCGTGCAATCGCTATGCAGTCCCT	Definitive endoderm	-0.119483	5.48957	-0.443534	1.90098	-0.738793	-0.596162	natural
NE85_2_GCTTCTCCTCGCTATGGAACGATT	Definitive endoderm	-0.125137	-0.303633	-0.450385	-0.820452	-0.768404	-0.607606	natural
NE85_2_GGACTTCTTCGCTATGAAACGCCT	Definitive endoderm	-0.0800322	-0.199422	-0.395722	-0.664945	-0.532151	-0.516299	natural
NE85_2_GGAGGTTTTCGCTATGCAGACCAT	Gut precursors	-0.161034	-0.386573	1.37084	0.586297	0.890384	1.06	natural
NE85_2_GGAGTAAGTCGCTATGGTGGATGG	Gut precursors	-0.198305	-0.472686	-0.539061	0.882045	0.793831	2.58255	natural
NE85_2_GGCACTTCTCGCTATGGTCCGTAC	Gut precursors	-0.108702	-0.265662	-0.430467	0.70897	1.09481	2.73619	natural
NE85_2_GGCCCAATTCGCTATGCAACGTGG	Definitive endoderm	-0.100707	6.05304	-0.420778	1.28821	2.3895	-0.558152	natural
NE85_2_GGCCCAATTCGCTATGTAGCTTAT	Definitive endoderm	-0.0915001	-0.225918	-0.40962	-0.704483	-0.592219	-0.539514	natural
NE85_2_GGCGACAATCGCTATGGGTCCCTT	Definitive endoderm	-0.130749	2.9111	-0.457188	-0.839803	1.28945	-0.618968	natural
NE85_2_GGCTTTGCTCGCTATGTAGTGGAC	Definitive endoderm	-0.0929538	-0.229276	-0.411382	-0.709495	1.96937	-0.542457	natural
NE85_2_GGGAGATGTCGCTATGAAACTCGA	Definitive endoderm	-0.128165	-0.31063	1.74481	-0.830893	1.32776	-0.613737	natural
NE85_2_GGGTCATTTCGCTATGCGGCACAT	Gut precursors	-0.10527	-0.257732	-0.426308	-0.751957	1.15583	1.67245	natural
NE85_2_GGGTCATTTCGCTATGTCGGTTCG	Gut precursors	-0.124612	-0.30242	1.79452	1.43797	0.841789	1.73136	natural
NE85_2_GGGTCTAGTCGCTATGCCGCAACT	Gut precursors	-0.0939633	-0.231609	2.35807	-0.712975	1.37936	-0.5445	natural
NE85_2_GGTCCTAATCGCTATGCGTGGATA	Definitive endoderm	-0.0891177	-0.220413	2.4812	-0.696269	-0.57974	-0.534691	natural
NE85_2_GTACGGACTCGCTATGTTTATCAC	Gut precursors	-0.117545	-0.286094	-0.441185	-0.794279	1.49488	1.81939	natural
NE85_2_GTCTTCCTTCGCTATGGGATAAAG	Gut precursors	-0.152878	-0.367728	-0.484006	1.28289	1.31516	2.47354	natural
NE85_2_GTGAACTCTCGCTATGTCATATGG	Definitive endoderm	-0.179448	-0.429116	-0.516207	0.428467	0.182287	-0.717551	natural
NE85_2_GTGGTGCTTCGCTATGCTCCGCAT	Definitive endoderm	-0.0980821	-0.241125	-0.417597	-0.727176	1.2934	-0.552838	natural
NE85_2_GTGTCAGGTCGCTATGCACAGTTT	Definitive endoderm	-0.120735	-0.293464	-0.445051	-0.805277	0.899565	-0.598696	natural
NE85_2_TAATGTGGTCGCTATGAATTCCCA	Definitive endoderm	-0.124854	-0.30298	1.79105	-0.819477	-0.766923	-0.607034	natural
NE85_2_TACGTTCGTCGCTATGGCCGGATT	Definitive endoderm	-0.143509	-0.346083	-0.472652	0.318901	1.439	-0.644799	natural
NE85_2_TACGTTCGTCGCTATGGTTTGTTT	Definitive endoderm	-0.140885	3.81338	1.58389	-0.874747	-0.850891	-0.639486	natural
NE85_2_TAGCCACATCGCTATGGATCTCGG	Definitive endoderm	-0.104179	-0.255213	2.1362	-0.748198	-0.658632	-0.565181	natural
NE85_2_TCGGTCATTCGCTATGAACCCTTG	Definitive endoderm	-0.0906522	4.01952	-0.408592	-0.70156	-0.587777	-0.537797	natural
NE85_2_TCGTTCCCTCGCTATGCAACGTGG	Definitive endoderm	-0.166445	-0.399075	2.0285	-0.962872	0.826569	-0.691229	natural
NE85_2_TCTATTCCTCGCTATGGCCAAGAT	Definitive endoderm	-0.0859681	4.21321	3.3714	-0.68541	-0.563242	-0.528315	natural
NE85_2_TGCACCAGTCGCTATGGGAATAGA	Definitive endoderm	-0.0807187	-0.201008	-0.396553	-0.667312	-0.535747	-0.517689	natural
NE85_1_AAACCGCCTGGTAACGTCGACACC	Definitive endoderm	-0.0861296	-0.213509	2.5645	-0.685967	1.56145	-0.528642	natural
NE85_1_ACGGCAGTTGGTAACGAAACGCCT	Gut precursors	-0.117182	-0.285254	-0.440744	2.25785	0.954542	2.50655	natural
NE85_1_AGGCCGAATGGTAACGAGCACCAC	Gut precursors	-0.0864123	-0.214162	-0.403454	1.06992	1.55437	-0.529214	natural
NE85_1_AGGGACTGTGGTAACGGATGTATT	Definitive endoderm	-0.0847567	-0.210337	-0.401447	-0.681234	-0.556897	-0.525863	natural
NE85_1_AGGGACTGTGGTAACGTGCAAGGG	Definitive endoderm	-0.0921058	-0.227317	-0.410354	-0.706571	-0.595391	-0.54074	natural
NE85_1_ATCCGCATTGGTAACGATTCCTTG	Gut precursors	-0.0914194	-0.225731	-0.409522	-0.704205	-0.591796	2.4653	natural
NE85_1_ATTTCCATTGGTAACGCGTATCGG	Definitive endoderm	-0.160792	-0.386014	-0.493597	-0.943381	0.893285	-0.679785	natural
NE85_1_CCAGCGAATGGTAACGGAGAGTAT	Gut precursors	-0.105956	-0.259318	-0.42714	-0.754323	1.14341	-0.568778	natural
NE85_1_CCATCCACTGGTAACGGAGAGTAT	Gut precursors	-0.0828588	-0.205952	-0.399147	1.14313	1.64654	-0.522021	natural
NE85_1_CGTTGCCTTGGTAACGAGCGCGAT	Gut precursors	-0.173915	-0.416335	1.2545	1.49895	1.63245	0.95703	natural
NE85_1_CTCAAACATGGTAACGGATTAGAC	Definitive endoderm	-0.0839491	-0.208471	-0.400468	-0.678449	-0.552667	-0.524228	natural
NE85_1_CTGTTAAATGGTAACGATGCGGAT	Gut precursors	-0.0811629	-0.202034	-0.397092	-0.668843	-0.538073	-0.518588	natural
NE85_1_CTGTTGTGTGGTAACGCGAATAAT	Definitive endoderm	-0.0855239	5.4284	-0.402377	1.56419	1.57674	-0.527416	natural
NE85_1_CTTTATCCTGGTAACGCTACTTGT	Definitive endoderm	-0.109994	-0.268647	-0.432033	-0.768245	-0.689089	-0.576952	natural
NE85_1_GAGAAACCTGGTAACGTACTTGTG	Gut precursors	-0.102645	-0.251667	2.16679	1.74355	-0.650595	2.72148	natural
NE85_1_GATTGGGATGGTAACGAAACAGGG	Gut precursors	-0.160954	-0.386387	1.37161	1.4408	0.380073	2.39796	natural
NE85_1_GCCAACATTGGTAACGTTGCATAT	Definitive endoderm	-0.111852	-0.272939	1.99492	-0.774649	-0.698818	-0.580713	natural
NE85_1_GCCTGGTATGGTAACGTTCCGAGT	Gut precursors	-0.096588	-0.237673	-0.415786	0.888015	1.32391	1.81297	natural
NE85_1_GGACTGGATGGTAACGTTGGATCG	Gut precursors	-0.0908541	-0.224425	-0.408837	-0.702256	-0.588835	1.38151	natural
NE85_1_GGAGGTTTTGGTAACGTAGCTTAT	Definitive endoderm	-0.0858469	-0.212856	-0.402769	-0.684993	1.56856	-0.52807	natural
NE85_1_GGCACTTCTGGTAACGCTCGCGTA	Gut precursors	-0.167818	-0.402247	-0.502113	1.14061	1.13117	2.07864	natural
NE85_1_GGTAAATCTGGTAACGAAACAGGG	Gut precursors	-0.0966688	-0.23786	-0.415884	1.35459	-0.619292	2.13433	natural
NE85_1_GTCTAATCTGGTAACGCAAGTCAT	Definitive endoderm	-0.0828185	-0.205859	-0.399098	-0.674551	1.64763	-0.521939	natural
NE85_1_GTGTCACCTGGTAACGTACAGCCG	Definitive endoderm	-0.0970726	-0.238792	-0.416373	-0.723695	1.31393	-0.550795	natural
NE85_1_TAGCGGATTGGTAACGACCTTCTT	Definitive endoderm	-0.0996569	-0.244763	-0.419505	-0.732605	-0.634943	-0.556026	natural
NE85_1_TATTAGCGTGGTAACGTTTATCAC	Definitive endoderm	-0.0853624	-0.211737	-0.402181	-0.683322	1.58086	-0.527089	natural
NE85_1_TCAAGGCGTGGTAACGAGCTACGG	Definitive endoderm	-0.116051	3.23824	-0.439374	-0.789128	2.0994	-0.589214	natural
NE85_1_TCTTTGACTGGTAACGGTTCAACT	Definitive endoderm	-0.128569	-0.311563	-0.454545	1.19014	-0.786382	-0.614554	natural
NE85_1_TGGAAAGCTGGTAACGATGCATGG	Definitive endoderm	-0.0897234	-0.221813	-0.407467	1.7657	-0.582913	-0.535917	natural
NE65_1_AGACCTCAGGCATAGGCATCGCAG	Definitive endoderm	-0.102685	-0.251761	2.16598	1.53937	1.20366	1.18533	natural
NE65_1_ATCCCACCGGCATAGGGTCCAAAG	Definitive endoderm	-0.0803553	-0.200168	-0.396113	-0.666059	-0.533843	1.60328	natural
NE65_1_CAAACATTGGCATAGGGAATACGC	Definitive endoderm	-0.0887543	-0.219573	-0.406292	-0.695016	2.66243	1.42151	natural
NE65_1_CGGACTAAGGCATAGGTTGGCGTT	Definitive endoderm	-0.0859277	-0.213043	-0.402866	-0.685271	-0.563031	-0.528233	natural
NE65_1_GCGTATTCGGCATAGGGGTGACAC	Definitive endoderm	7.09028	-0.305686	-0.451462	-0.823515	1.36013	2.39382	natural
NE65_1_TAACTTCTGGCATAGGAGGTTGTG	Definitive endoderm	7.78778	-0.418667	1.94544	0.92362	1.04848	-0.708395	natural
NE65_2_AAACCGCCCTTGCAGAGTTCTGTT	Gut precursors	-0.0950132	-0.234034	-0.413878	-0.716595	2.51297	1.30738	natural
NE65_2_AAAGTCATCTTGCAGACACTCCTC	Definitive endoderm	-0.104502	-0.255959	-0.425378	0.767411	2.31257	1.15876	natural
NE65_2_ACAAGTAGCTTGCAGACTTACTCC	Gut precursors	-0.142863	-0.34459	-0.471869	0.325049	-0.861255	2.40985	natural
NE65_2_ACACCAAGCTTGCAGACTTCAGGT	Definitive endoderm	-0.0894408	-0.221159	-0.407124	-0.697383	-0.581432	2.83731	natural
NE65_2_ACCAGTTTCTTGCAGAGCTTACCT	Definitive endoderm	9.41565	6.05942	-0.404726	-0.690561	-0.571068	-0.53134	natural
NE65_2_ACCCGATTCTTGCAGAGGTCCCTT	Gut precursors	-0.139754	-0.337406	-0.468101	0.792381	0.634319	2.67824	natural
NE65_2_ACGGTTGGCTTGCAGAACCTTCTT	Gut precursors	-0.0950132	-0.234034	-0.413878	0.913937	2.26606	1.84083	natural
NE65_2_AGGAGTCGCTTGCAGATATTGCCT	Gut precursors	-0.106562	-0.260717	2.09033	-0.756412	-0.671111	2.86573	natural
NE65_2_ATGCGGAGCTTGCAGATACTTGTG	Definitive endoderm	7.56631	-0.281802	-0.438934	-0.787875	0.978283	-0.588478	natural
NE65_2_ATTACCTTCTTGCAGAGCACCTCT	Gut precursors	-0.139148	-0.336007	-0.467367	-0.868761	1.73891	2.11999	natural
NE65_2_ATTGAAGTCTTGCAGAACGGTAGC	Gut precursors	-0.106077	-0.259597	-0.427286	-0.754741	1.14122	1.66036	natural
NE65_2_ATTGGCCCCTTGCAGACGGGTAGT	Definitive endoderm	-0.154574	-0.371646	-0.486061	-0.921942	0.969112	-0.667197	natural
NE65_2_CAACGCAGCTTGCAGAAACACACG	Definitive endoderm	-0.0852413	-0.211457	-0.402035	-0.682904	-0.559435	-0.526844	natural
NE65_2_CATTTCTACTTGCAGAACGCCATT	Gut precursors	-0.13612	-0.32901	-0.463696	-0.858319	0.681781	2.15263	natural
NE65_2_CCATCGTCCTTGCAGAATCTTTGT	Gut precursors	-0.0915809	-0.226104	-0.409718	-0.704762	-0.592642	2.64434	natural
NE65_2_CCCTCTTGCTTGCAGAATTTCCGG	Definitive endoderm	6.464	3.78427	1.56651	0.765249	0.60084	-0.64251	natural
NE65_2_CCGACTTTCTTGCAGATTGTGACT	Gut precursors	-0.220433	-0.523812	-0.565879	0.375534	0.572051	2.13563	natural
NE65_2_CCGATACGCTTGCAGAACTTCAAT	Gut precursors	-0.224633	-0.533515	-0.570968	0.683088	0.226787	1.98304	natural
NE65_2_CTGGAACACTTGCAGATAGCTTAT	Definitive endoderm	-0.319485	0.921063	-0.685924	0.296474	0.663025	1.30707	natural
NE65_2_CTGTGACCCTTGCAGATGTCTTTC	Definitive endoderm	-0.0996973	-0.244857	3.01247	1.30441	1.2612	1.23085	natural
NE65_2_CTGTTAAACTTGCAGATCTGTGGT	Gut precursors	-0.0947709	-0.233475	-0.413584	-0.71576	2.51846	1.84518	natural
NE65_2_CTTAGGCCCTTGCAGATAGTGTTT	Gut precursors	-0.0990108	-0.243271	-0.418722	-0.730378	2.17897	2.50719	natural
NE65_2_GCATCACTCTTGCAGAATCAAGTG	Definitive endoderm	10	-0.246629	-0.420484	-0.73539	-0.639173	-0.557661	natural
NE65_2_GCCTTGTGCTTGCAGATCGACGGT	Gut precursors	-0.138664	-0.334887	-0.466779	0.365794	2.08986	2.61857	natural
NE65_2_GCTCGTAGCTTGCAGACAGATTAC	Definitive endoderm	-0.192692	-0.459718	-0.532258	-1.05336	-1.12225	-0.744363	natural
NE65_2_GGAACGAACTTGCAGAGACAGATA	Gut precursors	-0.120614	-0.293184	-0.444904	0.559331	-0.744715	1.4648	natural
NE65_2_GGATTGTTCTTGCAGAAGAACGGG	Definitive endoderm	10	2.1864	-0.511753	-0.995031	0.720581	-0.710112	natural
NE65_2_GTCTAATCCTTGCAGAACGCCATT	Definitive endoderm	-0.183243	2.09179	-0.520807	-0.0125626	1.52453	1.95182	natural
NE65_2_GTGCCCATCTTGCAGACACAAGGC	Definitive endoderm	-0.154089	-0.370527	-0.485474	-0.920271	0.458666	-0.666216	natural
NE65_2_GTGTCACCCTTGCAGACCCTTCAG	Gut precursors	-0.103453	-0.253533	-0.424106	-0.745692	1.18928	2.02088	natural
NE65_2_GTGTCACCCTTGCAGATTATCTGT	Definitive endoderm	-0.248376	-0.588373	-0.599744	-0.0628553	0.0129486	1.89914	natural
NE65_2_TATCCACGCTTGCAGAAGGCAGTT	Gut precursors	-0.0923481	-0.227877	-0.410648	0.959507	1.41475	2.62927	natural
NE65_2_TATCCACGCTTGCAGAGGTGACAC	Gut precursors	-0.117828	-0.286747	-0.441527	1.32297	0.944394	2.49792	natural
NE65_2_TCTATTCCCTTGCAGAAAATCAGA	Definitive endoderm	-0.300991	1.0418	0.512707	0.497977	1.10198	1.47471	natural
NE65_2_TGGACGGACTTGCAGAATCCCACG	Definitive endoderm	10	4.88592	3.84617	-0.730795	-0.632194	-0.554963	natural
ETiX8_1_AAACACGGTGGTAACGGACAACTT	Gut precursors	-0.101797	-0.249708	-0.422099	1.27099	2.71732	2.0474	synthetic
ETiX8_1_AAAGAAAGTGGTAACGAATCGGGT	Definitive endoderm	-0.089037	-0.220227	-0.406635	-0.695991	1.49063	-0.534528	synthetic
ETiX8_1_AAAGAAAGTGGTAACGGACAACTT	Definitive endoderm	-0.102483	-0.251294	2.17006	-0.74235	-0.649749	-0.561748	synthetic
ETiX8_1_AAAGAAAGTGGTAACGTTGAGGGT	Definitive endoderm	-0.0938825	-0.231422	-0.412507	-0.712697	-0.604698	-0.544337	synthetic
ETiX8_1_AAAGAGGCTGGTAACGGCACCTCT	Definitive endoderm	-0.100464	-0.246629	-0.420484	-0.73539	-0.639173	-0.557661	synthetic
ETiX8_1_AACGGTAGTGGTAACGCGCTAGTC	Definitive endoderm	-0.0883101	-0.218547	-0.405754	-0.693485	-0.57551	-0.533056	synthetic
ETiX8_1_AAGTCCAATGGTAACGCGAGATGT	Gut precursors	-0.105149	-0.257452	-0.426161	2.20175	2.6496	2.22546	synthetic
ETiX8_1_AATCGTTCTGGTAACGTCGGTTCG	Gut precursors	-0.176581	-0.422492	1.23198	1.84107	1.60117	1.77504	synthetic
ETiX8_1_AATGTATGTGGTAACGATGAAGCA	Definitive endoderm	-0.108783	-0.265848	-0.430565	-0.764069	1.98564	1.09919	synthetic
ETiX8_1_ACAAAGATTGGTAACGCGTAGAAG	Gut precursors	-0.150334	-0.36185	-0.480923	1.5458	1.02243	2.13072	synthetic
ETiX8_1_ACAAGTAGTGGTAACGGGTTAGTG	Definitive endoderm	-0.0860085	-0.213229	-0.402964	-0.685549	2.13904	-0.528397	synthetic
ETiX8_1_ACCAACCCTGGTAACGTGCGACAG	Definitive endoderm	-0.0917424	-0.226477	-0.409913	-0.705318	1.99742	-0.540004	synthetic
ETiX8_1_ACCCGATTTGGTAACGTACAAACT	Gut precursors	-0.104624	-0.256239	-0.425525	0.765676	1.725	2.79924	synthetic
ETiX8_1_AGAAAGTGTGGTAACGTGTTCCAG	Gut precursors	-0.113871	-0.277604	-0.436732	1.37576	-0.709393	2.75795	synthetic
ETiX8_1_AGACCTCATGGTAACGGTTCAACT	Gut precursors	-0.100788	3.66336	-0.420876	-0.736503	2.1419	2.47697	synthetic
ETiX8_1_AGCATGCCTGGTAACGCCCAAGCA	Gut precursors	-0.117182	-0.285254	-0.440744	1.33143	1.83677	2.05327	synthetic
ETiX8_1_AGCTTCGATGGTAACGGAACGATT	Definitive endoderm	-0.1085	-0.265195	-0.430223	-0.763094	2.23552	-0.573928	synthetic
ETiX8_1_AGGGTAAATGGTAACGGGATAAAG	Gut precursors	-0.16378	-0.392918	1.34491	1.41395	0.857771	2.44356	synthetic
ETiX8_1_AGTAGTTATGGTAACGTATTGCCT	Gut precursors	-0.106239	-0.259971	-0.427482	1.20355	1.13832	2.38943	synthetic
ETiX8_1_AGTTGAACTGGTAACGTAGTGTTT	Definitive endoderm	-0.093398	-0.230303	-0.41192	-0.711026	-0.60216	1.33542	synthetic
ETiX8_1_ATAAGCTATGGTAACGTCCCGTAG	Gut precursors	-0.121987	-0.296356	-0.446568	1.26985	1.99967	2.31847	synthetic
ETiX8_1_ATACACCCTGGTAACGGCAGCATG	Definitive endoderm	-0.0972341	-0.239166	-0.416569	-0.724252	2.21702	-0.551122	synthetic
ETiX8_1_ATGCATATTGGTAACGAGTTTAGA	Definitive endoderm	-0.102968	-0.252414	2.16028	-0.744021	2.3432	-0.562729	synthetic
ETiX8_1_ATGGTCTGTGGTAACGATTCCTTG	Gut precursors	-0.120735	3.12684	-0.445051	1.2856	1.77764	1.77875	synthetic
ETiX8_1_CAACGCAGTGGTAACGCCACATTA	Definitive endoderm	-0.0934787	-0.230489	-0.412018	-0.711305	1.95739	-0.543519	synthetic
ETiX8_1_CACAAGTATGGTAACGGACAGATA	Gut precursors	-0.107046	-0.261837	-0.428461	2.07619	-0.673649	2.76134	synthetic
ETiX8_1_CACTTGATTGGTAACGCGCTAGTC	Gut precursors	-0.0878659	-0.217521	-0.405215	1.04161	2.09144	1.43901	synthetic
ETiX8_1_CACTTGATTGGTAACGTATTGCCT	Definitive endoderm	-0.0874621	-0.216588	-0.404726	-0.690561	1.52847	-0.53134	synthetic
ETiX8_1_CAGGTTGCTGGTAACGATGCATGG	Definitive endoderm	-0.0827377	-0.205672	-0.399	-0.674273	1.64982	-0.521776	synthetic
ETiX8_1_CATTCATTTGGTAACGTCGGTTCG	Definitive endoderm	-0.107571	-0.263049	2.07146	-0.759892	-0.676398	-0.572048	synthetic
ETiX8_1_CCATATGATGGTAACGTGATGCCC	Definitive endoderm	-0.111932	3.34276	-0.434383	-0.774928	1.03973	-0.580876	synthetic
ETiX8_1_CCGAGATCTGGTAACGAAAGTCGG	Definitive endoderm	-0.0887139	-0.21948	-0.406243	-0.694877	2.66345	-0.533874	synthetic
ETiX8_1_CCGTAGCTTGGTAACGCGGCTTAC	Definitive endoderm	-0.0955381	-0.235247	-0.414514	-0.718405	-0.61337	-0.547688	synthetic
ETiX8_1_CCTTTACATGGTAACGGCTTTCCA	Definitive endoderm	-0.126429	-0.306619	-0.451951	-0.824907	1.68693	-0.610222	synthetic
ETiX8_1_CGAAGAAGTGGTAACGTTGCATAT	Definitive endoderm	-0.115647	-0.281709	1.9313	-0.787736	-0.7187	-0.588396	synthetic
ETiX8_1_CGGACTAATGGTAACGAGCGAAGT	Definitive endoderm	-0.098607	-0.242338	-0.418233	-0.728985	-0.629444	-0.553901	synthetic
ETiX8_1_CGGTGAGTTGGTAACGACGTATAC	Definitive endoderm	-0.0905714	4.02268	2.44281	-0.701281	1.45488	-0.537634	synthetic
ETiX8_1_CGTCGAATTGGTAACGGAAGCACT	Definitive endoderm	-0.0804764	-0.200448	2.74121	-0.666477	1.71272	-0.517198	synthetic
ETiX8_1_CGTGTACATGGTAACGATTCGACG	Definitive endoderm	-0.0904099	-0.223399	-0.408299	-0.700724	1.45859	-0.537307	synthetic
ETiX8_1_CTAACGCCTGGTAACGAAAGCCTA	Gut precursors	-0.108258	3.44185	-0.429929	-0.762259	2.24009	2.50725	synthetic
ETiX8_1_CTAGACTATGGTAACGCTAGATTG	Definitive endoderm	-0.0921058	-0.227317	-0.410354	-0.706571	1.42014	-0.54074	synthetic
ETiX8_1_CTCTGCGTTGGTAACGCGACTCCT	Gut precursors	-0.0993742	-0.24411	-0.419163	1.95636	1.26758	1.7656	synthetic
ETiX8_1_CTGGGTATTGGTAACGCTTACTCC	Definitive endoderm	-0.0952151	-0.234501	-0.414122	-0.717291	-0.611677	-0.547034	synthetic
ETiX8_1_GAAAGACATGGTAACGAAACTCGA	Definitive endoderm	-0.105149	-0.257452	-0.426161	-0.751539	1.71493	-0.567143	synthetic
ETiX8_1_GAATCCCATGGTAACGTTAAACTG	Definitive endoderm	-0.0865334	-0.214442	-0.4036	-0.687359	-0.566204	-0.52946	synthetic
ETiX8_1_GATGTGGCTGGTAACGCTCAGAAT	Gut precursors	-0.0920654	-0.227224	-0.410305	0.964473	1.98988	2.45262	synthetic
ETiX8_1_GATTGGGATGGTAACGGTTCTGTT	Definitive endoderm	-0.141329	-0.341045	1.57869	-0.876278	0.614154	-0.640385	synthetic
ETiX8_1_GCCTGGTATGGTAACGAGAGGTGG	Definitive endoderm	-0.0924289	-0.228063	-0.410745	-0.707685	1.98145	-0.541394	synthetic
ETiX8_1_GCTTCTCCTGGTAACGTGTGCTCA	Definitive endoderm	-0.094892	-0.233754	-0.413731	-0.716177	1.92567	-0.54638	synthetic
ETiX8_1_GGCTTTGCTGGTAACGCTAGATTG	Definitive endoderm	-0.111892	-0.273032	2.76343	-0.774788	1.92891	-0.580794	synthetic
ETiX8_1_GGCTTTGCTGGTAACGGTGGATGG	Definitive endoderm	-0.1106	-0.270047	2.01675	-0.770333	1.06219	-0.578179	synthetic
ETiX8_1_GGGAGATGTGGTAACGACGCCATT	Definitive endoderm	-0.119241	-0.290012	-0.44324	-0.800126	0.922434	-0.595672	synthetic
ETiX8_1_GGTTGAGATGGTAACGTGCCATCG	Definitive endoderm	-0.127156	-0.308298	-0.452832	-0.827413	1.34296	-0.611693	synthetic
ETiX8_1_GTACGGACTGGTAACGTCATCCTT	Gut precursors	-0.114113	-0.278163	-0.437025	1.97361	1.88959	2.09459	synthetic
ETiX8_1_GTGTCACCTGGTAACGGGGTGTAT	Definitive endoderm	-0.101959	-0.250081	-0.422295	-0.740541	2.11797	-0.560685	synthetic
ETiX8_1_GTTACTAGTGGTAACGCTCGCGTA	Definitive endoderm	-0.146901	-0.35392	1.51559	-0.89549	-0.882406	0.693025	synthetic
ETiX8_1_TAATCCATTGGTAACGTCCGTCCA	Gut precursors	-0.129498	-0.313709	-0.455671	1.77553	1.6399	2.64387	synthetic
ETiX8_1_TACGTTCGTGGTAACGGCCAAGAT	Definitive endoderm	-0.109227	-0.266875	-0.431104	-0.7656	1.08571	-0.575399	synthetic
ETiX8_1_TAGGTACGTGGTAACGGTGTAACC	Definitive endoderm	-0.0932768	-0.230023	-0.411773	-0.710609	2.55284	-0.543111	synthetic
ETiX8_1_TATCTGTCTGGTAACGAAACTGGT	Definitive endoderm	-0.0991723	-0.243644	2.23937	-0.730935	1.83386	-0.555045	synthetic
ETiX8_1_TCGACTGCTGGTAACGTACCAGGC	Gut precursors	-0.101635	-0.249335	-0.421903	1.55602	-0.645307	2.05002	synthetic
ETiX8_1_TCGTGGGTTGGTAACGAGCGCGAT	Definitive endoderm	-0.101999	-0.250175	-0.422344	-0.74068	1.21666	-0.560767	synthetic
ETiX8_1_TGCTTGGGTGGTAACGATGGGCAC	Gut precursors	-0.0912982	-0.225451	-0.409375	1.4501	2.59971	1.90998	synthetic
ETiX8_2_AACGATTTTCGCTATGAATGACCC	Gut precursors	-0.175652	-0.420347	-0.511607	1.07058	1.8563	2.19313	synthetic
ETiX8_2_AACGATTTTCGCTATGTGGCCTGT	Definitive endoderm	-0.135353	-0.327237	-0.462767	-0.855674	1.22319	-0.628287	synthetic
ETiX8_2_AACGCCAATCGCTATGCGGGCTTT	Gut precursors	-0.155179	-0.373046	-0.486795	1.26014	1.52285	2.08446	synthetic
ETiX8_2_AAGAAGGTTCGCTATGCATCGCAG	Gut precursors	-0.129376	-0.313429	-0.455524	2.03329	1.3097	2.6453	synthetic
ETiX8_2_AAGGCGCTTCGCTATGACCTTGCC	Definitive endoderm	-0.118474	-0.288239	-0.44231	-0.797481	1.47957	1.49129	synthetic
ETiX8_2_AATAAGGATCGCTATGAATGAATG	Definitive endoderm	-0.0931961	-0.229836	-0.411675	-0.71033	2.3075	-0.542947	synthetic
ETiX8_2_AATGGCGTTCGCTATGCAGTCCCT	Definitive endoderm	-0.0911367	-0.225078	-0.409179	-0.70323	-0.590315	-0.538778	synthetic
ETiX8_2_ACAAAGATTCGCTATGACGCCATT	Gut precursors	-0.205371	-0.489013	-0.547625	0.675819	1.13279	2.91862	synthetic
ETiX8_2_ACAAGTAGTCGCTATGCCCTAACC	Gut precursors	-0.119201	-0.289919	-0.443191	0.576012	1.80292	2.47979	synthetic
ETiX8_2_ACAATCTTTCGCTATGAGCTACGG	Definitive endoderm	-0.184495	2.07645	3.09332	-1.0251	0.131284	-0.727769	synthetic
ETiX8_2_ACATGGACTCGCTATGTTATAGCC	Definitive endoderm	-0.115163	-0.280589	-0.438298	-0.786065	0.986717	-0.587415	synthetic
ETiX8_2_ACCACAGATCGCTATGCAAGAGGG	Definitive endoderm	-0.0953766	-0.234874	-0.414318	-0.717848	-0.612523	-0.547361	synthetic
ETiX8_2_ACCCTCAATCGCTATGCAGTTTGC	Definitive endoderm	-0.101635	-0.249335	2.1874	-0.739427	2.12453	-0.560032	synthetic
ETiX8_2_ACCTGAAGTCGCTATGCCAGCAGT	Definitive endoderm	-0.0995357	-0.244484	-0.419359	-0.732187	-0.634309	-0.555781	synthetic
ETiX8_2_ACCTTCCCTCGCTATGGCCACATC	Gut precursors	-0.17012	-0.407565	-0.504902	0.771507	1.80844	2.67359	synthetic
ETiX8_2_ACTGCTGGTCGCTATGTTAAGCGT	Definitive endoderm	-0.116334	-0.283295	-0.439717	-0.790102	1.8512	-0.589786	synthetic
ETiX8_2_AGACGAGGTCGCTATGGACGATGG	Gut precursors	-0.0936806	-0.230956	-0.412263	1.8961	2.29633	2.75308	synthetic
ETiX8_2_AGAGGTGCTCGCTATGATCCCACG	Gut precursors	-0.192329	-0.458878	1.10815	1.41513	0.856682	1.65332	synthetic
ETiX8_2_AGCCATCTTCGCTATGCCATTACT	Definitive endoderm	-0.135474	2.8183	2.3909	-0.856092	1.22148	-0.628532	synthetic
ETiX8_2_AGCTCCACTCGCTATGTTGGCGTT	Gut precursors	-0.182274	-0.435647	-0.519632	1.42533	1.97034	2.2876	synthetic
ETiX8_2_AGGACACATCGCTATGAACAATCC	Gut precursors	-0.119443	-0.290478	-0.443485	1.66116	2.04171	2.47663	synthetic
ETiX8_2_AGGAGTCGTCGCTATGTAACCCGT	Definitive endoderm	-0.0964669	-0.237393	-0.415639	-0.721607	-0.618234	-0.549568	synthetic
ETiX8_2_AGGCAATATCGCTATGCCTGACAC	Definitive endoderm	-0.0883505	-0.21864	-0.405803	-0.693624	1.50698	-0.533138	synthetic
ETiX8_2_AGGTATATTCGCTATGAGCAGAAC	Definitive endoderm	-0.0973956	-0.239539	-0.416765	-0.724809	-0.623099	-0.551448	synthetic
ETiX8_2_AGTAGTTATCGCTATGCTAGTAAC	Definitive endoderm	-0.0870987	-0.215748	-0.404286	-0.689308	2.70487	-0.530604	synthetic
ETiX8_2_ATAAGCTATCGCTATGCTAGATTG	Gut precursors	-0.125783	-0.305126	-0.451168	1.71055	1.93875	1.40351	synthetic
ETiX8_2_ATACACCCTCGCTATGTGTGTCCT	Definitive endoderm	-0.0864527	-0.214256	-0.403503	-0.687081	-0.565781	-0.529296	synthetic
ETiX8_2_ATCAGGGATCGCTATGCCGCTGTT	Gut precursors	-0.127438	2.97937	-0.453175	1.20348	0.800983	1.38463	synthetic
ETiX8_2_ATCCGCATTCGCTATGTTATAGCC	Definitive endoderm	-0.101312	-0.248589	-0.421512	-0.738313	2.13112	-0.559378	synthetic
ETiX8_2_ATTACCTTTCGCTATGCGTAGAAG	Definitive endoderm	-0.130709	-0.316508	-0.457139	-0.839664	0.755041	-0.618887	synthetic
ETiX8_2_ATTACCTTTCGCTATGGGTGGGAT	Definitive endoderm	-0.18187	-0.434714	-0.519143	-1.01605	0.653759	-0.722455	synthetic
ETiX8_2_ATTATTCGTCGCTATGCGGGCTTT	Definitive endoderm	-0.122673	-0.297942	-0.4474	-0.81196	1.4121	-0.60262	synthetic
ETiX8_2_ATTTCCATTCGCTATGCAATACTT	Definitive endoderm	-0.136968	-0.330969	-0.464724	-0.861243	1.2005	-0.631557	synthetic
ETiX8_2_CAAGGGTTTCGCTATGCCCTTGGT	Definitive endoderm	-0.10846	-0.265102	-0.430174	-0.762955	-0.681052	-0.573846	synthetic
ETiX8_2_CAATCTAGTCGCTATGAGGCAGTT	Definitive endoderm	-0.0970322	-0.238699	-0.416324	-0.723556	1.31476	-0.550713	synthetic
ETiX8_2_CACAAGTATCGCTATGGATCTCGG	Definitive endoderm	-0.0959419	-0.23618	-0.415003	-0.719797	1.33733	-0.548506	synthetic
ETiX8_2_CAGGTTGCTCGCTATGAGGCAGTT	Definitive endoderm	-0.130305	-0.315575	-0.456649	-0.838272	-0.795477	-0.618069	synthetic
ETiX8_2_CAGTTTAATCGCTATGGTCCATGT	Definitive endoderm	-0.137977	-0.333301	-0.465948	-0.864723	0.657357	-0.6336	synthetic
ETiX8_2_CCACGTTGTCGCTATGCGAGTCTG	Gut precursors	-0.104947	-0.256985	2.12121	1.70756	-0.662651	3.05668	synthetic
ETiX8_2_CCGAGATCTCGCTATGTGACGGAC	Definitive endoderm	-0.124652	-0.302514	-0.449798	-0.818781	-0.765866	-0.606625	synthetic
ETiX8_2_CCGGAAATTCGCTATGGCCACATC	Gut precursors	-0.196084	-0.467554	-0.536369	0.899729	0.504492	1.62579	synthetic
ETiX8_2_CCGTCTTATCGCTATGAGAAGTTA	Definitive endoderm	-0.0858873	-0.212949	-0.402817	1.08036	1.56754	-0.528152	synthetic
ETiX8_2_CCTATTTATCGCTATGATGGAAAT	Definitive endoderm	-0.0994146	-0.244204	-0.419212	-0.73177	2.17046	-0.555536	synthetic
ETiX8_2_CCTATTTATCGCTATGTTGTTTAC	Definitive endoderm	-0.0946498	-0.233195	-0.413437	-0.715342	-0.608716	-0.54589	synthetic
ETiX8_2_CGTGTACATCGCTATGCCCTAACC	Definitive endoderm	-0.0990916	-0.243457	-0.41882	-0.730656	2.17726	1.24038	synthetic
ETiX8_2_CGTGTACATCGCTATGCCGCAACT	Definitive endoderm	-0.126873	-0.307645	-0.45249	-0.826438	-0.777498	-0.611121	synthetic
ETiX8_2_CGTTTCGTTCGCTATGCTTCGATT	Gut precursors	-0.194751	-0.464476	-0.534754	0.75863	1.39694	2.75924	synthetic
ETiX8_2_CTAGCACGTCGCTATGACCTTCTT	Definitive endoderm	-0.0917828	-0.226571	-0.409962	-0.705458	1.42737	-0.540086	synthetic
ETiX8_2_CTAGCACGTCGCTATGGCAACCTG	Definitive endoderm	-0.0950939	-0.234221	-0.413975	-0.716874	1.35517	-0.546789	synthetic
ETiX8_2_CTCAAACATCGCTATGGAGCCCAT	Gut precursors	-0.108783	-0.265848	-0.430565	-0.764069	1.98564	-0.5745	synthetic
ETiX8_2_CTCGGTGATCGCTATGTTAAACTG	Definitive endoderm	-0.0830607	-0.206419	-0.399392	-0.675387	-0.548014	-0.52243	synthetic
ETiX8_2_CTCTGCGTTCGCTATGAAACAGGG	Definitive endoderm	-0.11698	-0.284787	-0.4405	-0.79233	-0.725679	-0.591094	synthetic
ETiX8_2_CTGAAGGGTCGCTATGCGGGCTTT	Gut precursors	-0.160025	-0.384241	-0.492668	1.62841	1.46155	2.03984	synthetic
ETiX8_2_CTGAAGGGTCGCTATGTCCGTCCA	Definitive endoderm	-0.0810417	-0.201754	2.72225	-0.668426	-0.537439	-0.518343	synthetic
ETiX8_2_CTGAGCGTTCGCTATGCGCCTTGA	Definitive endoderm	-0.0931557	-0.229743	-0.411626	-0.710191	2.30844	-0.542865	synthetic
ETiX8_2_CTGCGATGTCGCTATGACCCACGA	Gut precursors	-0.0957804	-0.235807	-0.414807	-0.71924	-0.614639	1.29437	synthetic
ETiX8_2_CTGCTAGATCGCTATGAGCGAAGT	Definitive endoderm	-0.106158	-0.259784	-0.427384	-0.755019	2.2802	-0.569187	synthetic
ETiX8_2_CTGGGTATTCGCTATGTCCTTATT	Definitive endoderm	-0.146861	-0.353827	-0.476714	-0.895351	1.39385	-0.651584	synthetic
ETiX8_2_CTTCTACGTCGCTATGCGGAATTT	Definitive endoderm	-0.153766	-0.36978	1.44276	-0.919157	1.54105	-0.665562	synthetic
ETiX8_2_CTTTATCCTCGCTATGGACAAAGG	Definitive endoderm	-0.13927	-0.336287	-0.467514	-0.869178	1.16863	-0.636216	synthetic
ETiX8_2_GAAAGACATCGCTATGATGGGCAC	Definitive endoderm	-0.0969514	-0.238513	-0.416226	-0.723278	1.31642	-0.550549	synthetic
ETiX8_2_GAAATACGTCGCTATGTGCTATTT	Definitive endoderm	-0.099455	-0.244297	2.23328	-0.731909	1.26598	-0.555617	synthetic
ETiX8_2_GAAATACGTCGCTATGTTAAACTG	Definitive endoderm	-0.113669	-0.277137	-0.436487	-0.780914	-0.708336	-0.584391	synthetic
ETiX8_2_GAAGATATTCGCTATGTTAGTCCG	Definitive endoderm	-0.0882294	-0.218361	-0.405656	-0.693206	1.50989	-0.532893	synthetic
ETiX8_2_GAAGATATTCGCTATGTTTACCCT	Definitive endoderm	-0.116697	-0.284134	1.91434	-0.791355	0.9622	-0.590522	synthetic
ETiX8_2_GACACAAATCGCTATGCAAGTCAT	Definitive endoderm	-0.0951747	-0.234408	-0.414073	-0.717152	-0.611466	-0.546953	synthetic
ETiX8_2_GAGAAACCTCGCTATGTGGGATTC	Definitive endoderm	-0.0880275	-0.217894	2.51088	-0.69251	2.08738	-0.532484	synthetic
ETiX8_2_GAGCGGAATCGCTATGTGCTCCGT	Definitive endoderm	-0.160631	-0.38564	1.3747	-0.942825	0.383701	-0.679458	synthetic
ETiX8_2_GATGCAGATCGCTATGTTGGACTT	Definitive endoderm	-0.0967899	-0.238139	-0.416031	-0.722721	2.66613	-0.550222	synthetic
ETiX8_2_GATGTGGCTCGCTATGGACAGATA	Definitive endoderm	-0.122835	-0.298315	-0.447596	-0.812516	1.98588	-0.602947	synthetic
ETiX8_2_GCCTGGTATCGCTATGAGAACGGG	Definitive endoderm	-0.146659	-0.35336	2.24736	-0.894655	0.547574	-0.651175	synthetic
ETiX8_2_GCTACCGTTCGCTATGCGTGGATA	Gut precursors	-0.0964265	-0.2373	-0.41559	1.35871	-0.618023	2.37107	synthetic
ETiX8_2_GCTACCGTTCGCTATGTAACCCGT	Gut precursors	-0.259077	-0.613096	1.32874	-0.500481	0.438449	-0.878748	synthetic
ETiX8_2_GCTATGGGTCGCTATGAAACTGGT	Definitive endoderm	-0.144115	-0.347482	-0.473386	-0.885884	-0.867812	-0.646025	synthetic
ETiX8_2_GCTATGGGTCGCTATGATATAGGA	Definitive endoderm	-0.0985262	-0.242151	-0.418135	-0.728707	1.84734	-0.553737	synthetic
ETiX8_2_GCTTCTCCTCGCTATGAAACTGGT	Definitive endoderm	-0.130871	-0.316881	-0.457334	-0.840221	2.20553	-0.619214	synthetic
ETiX8_2_GGACTTCTTCGCTATGTGTGTCCT	Definitive endoderm	-0.13507	-0.326584	1.65442	0.401803	1.55746	0.800999	synthetic
ETiX8_2_GGCGACAATCGCTATGGTTACGAT	Definitive endoderm	-0.0984051	-0.241871	-0.417988	-0.728289	1.28689	-0.553492	synthetic
ETiX8_2_GGCTTTGCTCGCTATGAAGCGTAC	Definitive endoderm	-0.128771	-0.31203	-0.45479	-0.832982	1.31871	-0.614963	synthetic
ETiX8_2_GGGCATCATCGCTATGTTGCATAT	Gut precursors	-0.139956	-0.337873	-0.468345	1.65572	2.42048	2.74188	synthetic
ETiX8_2_GGTAGCCATCGCTATGGGGTTGGT	Definitive endoderm	-0.108742	-0.265755	-0.430516	-0.763929	-0.682532	-0.574418	synthetic
ETiX8_2_GGTCCTAATCGCTATGTTCACATA	Definitive endoderm	-0.0938825	-0.231422	-0.412507	-0.712697	1.94825	-0.544337	synthetic
ETiX8_2_GTATTGACTCGCTATGTGAGGTCT	Gut precursors	-0.131072	-0.317348	-0.457579	1.75682	1.28472	2.70369	synthetic
ETiX8_2_GTCTTCCTTCGCTATGACCTTCTT	Gut precursors	-0.132324	-0.32024	-0.459096	0.87236	1.59763	0.82795	synthetic
ETiX8_2_GTTACTAGTCGCTATGATGACCGA	Definitive endoderm	-0.156754	-0.376684	-0.488704	-0.92946	-0.934013	-0.671611	synthetic
ETiX8_2_TAAACCGATCGCTATGGTCCAAAG	Definitive endoderm	-0.135878	-0.32845	-0.463403	-0.857484	0.684993	-0.62935	synthetic
ETiX8_2_TAAGGGCCTCGCTATGAACCTGAC	Definitive endoderm	-0.125904	-0.305406	-0.451315	-0.823097	1.6951	-0.609159	synthetic
ETiX8_2_TAATGTGGTCGCTATGAAACAGGG	Gut precursors	-0.120695	-0.293371	1.85214	0.558386	0.900179	0.951788	synthetic
ETiX8_2_TACGCGAGTCGCTATGTGATGCCC	Gut precursors	-0.111892	-0.273032	-0.434334	-0.774788	1.92891	1.89555	synthetic
ETiX8_2_TACGTTCGTCGCTATGACGCTCAG	Gut precursors	-0.177227	-0.423985	-0.513515	1.29166	1.2559	2.2576	synthetic
ETiX8_2_TAGGCTTTTCGCTATGTGTCTTTC	Definitive endoderm	-0.113911	-0.277697	-0.43678	-0.781749	1.00703	-0.584882	synthetic
ETiX8_2_TAGTCTCTTCGCTATGCACGGACT	Definitive endoderm	-0.0967091	-0.237953	3.08211	-0.722442	1.88595	1.27889	synthetic
ETiX8_2_TATTAGCGTCGCTATGTGTACACG	Gut precursors	-0.156189	-0.375378	1.41823	1.37814	0.949156	1.80578	synthetic
ETiX8_2_TCTATTCCTCGCTATGGTCGTCGT	Definitive endoderm	-0.111488	-0.272099	3.24239	-0.773396	1.04718	-0.579977	synthetic
ETiX8_2_TGAATAGGTCGCTATGAGACACCA	Gut precursors	-0.127479	-0.309044	-0.453224	1.40312	0.800407	2.48519	synthetic
ETiX8_2_TGAATAGGTCGCTATGCACGGACT	Definitive endoderm	-0.125177	-0.303727	1.78645	-0.820591	1.70648	-0.607688	synthetic
ETiX8_2_TGAGCACATCGCTATGCCTGACAC	Gut precursors	-0.105108	-0.257358	-0.426112	1.50188	1.15877	1.99504	synthetic
ETiX8_2_TGCTTGGGTCGCTATGGTCATATT	Gut precursors	-0.137937	-0.333208	-0.465899	1.43952	1.18701	2.62646	synthetic
ETiX8_2_TGGACGGATCGCTATGAAACCTCC	Definitive endoderm	-0.129053	-0.312683	-0.455132	0.464706	1.3145	-0.615535	synthetic
ETiX8_3_AAAGAGGCTCAGCGAATGCGACAG	Definitive endoderm	-0.119403	-0.290385	-0.443436	-0.800683	-0.73837	-0.595999	synthetic
ETiX8_3_AAGGCGCTTCAGCGAAAACCCTTG	Definitive endoderm	-0.0866949	-0.214815	-0.403796	-0.687916	-0.56705	-0.529787	synthetic
ETiX8_3_AAGGCGCTTCAGCGAACTACTTGT	Definitive endoderm	-0.109429	-0.267341	-0.431348	-0.766296	1.08223	-0.575808	synthetic
ETiX8_3_AAGTGAGATCAGCGAACGAGTCTG	Definitive endoderm	-0.0903695	-0.223305	-0.40825	-0.700585	1.45952	-0.537225	synthetic
ETiX8_3_ACAAAGATTCAGCGAAAGCGCCTT	Definitive endoderm	-0.125783	-0.305126	1.77788	-0.822679	0.824754	0.895528	synthetic
ETiX8_3_ACACCAAGTCAGCGAACGAGTCTG	Definitive endoderm	-0.104906	-0.256892	-0.425867	-0.750704	-0.662439	-0.566653	synthetic
ETiX8_3_ACAGATAATCAGCGAAAACCCTTG	Definitive endoderm	-0.0948517	-0.233661	-0.413682	-0.716038	1.92657	-0.546299	synthetic
ETiX8_3_ACTAATTGTCAGCGAAGATCTCGG	Gut precursors	-0.152958	-0.367914	1.45107	1.12698	-0.914132	1.83584	synthetic
ETiX8_3_AGCTCCACTCAGCGAAGTTTACGT	Gut precursors	-0.107975	-0.263982	-0.429587	-0.761284	1.10751	1.9518	synthetic
ETiX8_3_AGCTTCGATCAGCGAACTACCGTT	Definitive endoderm	-0.135716	-0.328077	-0.463207	-0.856927	1.78827	-0.629023	synthetic
ETiX8_3_AGGTATATTCAGCGAAGTCAAAGA	Gut precursors	-0.113628	-0.277044	-0.436438	1.37907	-0.708124	2.84805	synthetic
ETiX8_3_AGTCCGTGTCAGCGAACGATTGAT	Definitive endoderm	-0.0954977	-0.235154	2.32176	-0.718266	2.50204	-0.547607	synthetic
ETiX8_3_CAAACATTTCAGCGAATGCCTCAC	Definitive endoderm	-0.0957804	-0.235807	-0.414807	-0.71924	2.4957	2.56454	synthetic
ETiX8_3_CAATCTAGTCAGCGAATGCTATTT	Definitive endoderm	-0.112498	-0.274432	1.98382	-0.776877	1.03031	-0.58202	synthetic
ETiX8_3_CAGGTTGCTCAGCGAAAGAAGTTA	Definitive endoderm	-0.10951	3.40743	-0.431446	-0.766574	2.81558	-0.575971	synthetic
ETiX8_3_CCACGTTGTCAGCGAAGGGAAGGT	Definitive endoderm	-0.131759	-0.318934	1.6968	-0.843284	1.27471	-0.621012	synthetic
ETiX8_3_CCCGTTCTTCAGCGAAATATGCAT	Definitive endoderm	-0.0884313	-0.218827	2.4998	-0.693903	-0.576144	-0.533302	synthetic
ETiX8_3_CCGAGATCTCAGCGAAATGGATTA	Definitive endoderm	-0.0925096	-0.22825	-0.410843	-0.707963	1.41116	-0.541558	synthetic
ETiX8_3_CCGAGATCTCAGCGAATGGCTACC	Gut precursors	-0.129013	-0.31259	-0.455083	0.909672	-0.788708	2.08589	synthetic
ETiX8_3_CTGAGCGTTCAGCGAAGAGTTTCG	Definitive endoderm	-0.10535	-0.257918	-0.426406	-0.752235	1.15436	-0.567552	synthetic
ETiX8_3_CTGGAACATCAGCGAAATTCCTTG	Definitive endoderm	-0.146134	-0.352147	1.52406	-0.892845	1.40355	-0.650113	synthetic
ETiX8_3_GAAAGACATCAGCGAAGTTCAACT	Definitive endoderm	-0.0975167	-0.239819	-0.416912	-0.725227	1.30486	-0.551694	synthetic
ETiX8_3_GAAAGACATCAGCGAATTATAGCC	Gut precursors	-0.102726	-0.251854	-0.423225	-0.743186	1.2029	1.18473	synthetic
ETiX8_3_GACTAGCGTCAGCGAAAAATCAGA	Definitive endoderm	-0.0946094	-0.233101	-0.413388	-0.715203	-0.608505	-0.545808	synthetic
ETiX8_3_GCTAAGTTTCAGCGAATGCAAGGG	Definitive endoderm	-0.149203	-0.359238	1.4906	-0.903426	0.516648	-0.656325	synthetic
ETiX8_3_GGCTATAATCAGCGAATGACCAGT	Definitive endoderm	-0.102806	3.60056	-0.423322	-0.743464	2.10088	-0.562402	synthetic
ETiX8_3_GGTAGCCATCAGCGAATTAAACTG	Gut precursors	-0.131678	2.89244	-0.458313	1.15413	2.19322	2.61844	synthetic
ETiX8_3_GGTCCTAATCAGCGAATCCCAATC	Definitive endoderm	-0.106239	-0.259971	-0.427482	-0.755298	1.13832	-0.56935	synthetic
ETiX8_3_GTTCTGCTTCAGCGAACGTATCGG	Gut precursors	-0.13297	-0.321733	-0.459879	1.13945	1.25718	3.04068	synthetic
ETiX8_3_TCATAGCTTCAGCGAATTCCAGAC	Gut precursors	-0.104947	-0.256985	-0.425916	1.50434	1.16172	2.40952	synthetic
ETiX8_3_TCGAGTTTTCAGCGAAGAACGATT	Definitive endoderm	-0.0889158	-0.219947	-0.406488	-0.695573	1.4935	-0.534282	synthetic
ETiX8_3_TCGTTCCCTCAGCGAAATTGGGCC	Definitive endoderm	-0.103816	-0.254373	2.14337	0.777299	2.3262	1.1687	synthetic
ETiX8_3_TCTTTGACTCAGCGAATCACCGAG	Gut precursors	-0.141612	-0.341698	-0.470352	1.2434	0.61056	2.32699	synthetic
ETiX8_4_AAAGAGGCTAGATCCTCATCTCCC	Definitive endoderm	-0.0929942	-0.22937	-0.411431	-0.709634	1.40047	-0.542539	synthetic
ETiX8_4_AAAGTCATTAGATCCTCACTTTCT	Definitive endoderm	-0.0924693	-0.228157	-0.410794	-0.707824	1.98052	-0.541476	synthetic
ETiX8_4_AACAGCGGTAGATCCTCCTCGTCT	Definitive endoderm	-0.0883505	-0.21864	3.30107	-0.693624	-0.575721	-0.533138	synthetic
ETiX8_4_AACGCCAATAGATCCTTTCACATA	Definitive endoderm	-0.12659	-0.306992	-0.452147	-0.825464	-0.776018	0.88691	synthetic
ETiX8_4_AACGGTAGTAGATCCTTTGCACGC	Gut precursors	-0.118353	-0.28796	-0.442164	0.586146	-0.732871	2.21754	synthetic
ETiX8_4_AAGCCTTCTAGATCCTATGCGGAT	Definitive endoderm	-0.106885	-0.261463	-0.428265	0.733839	1.68213	1.12511	synthetic
ETiX8_4_AAGCTCCTTAGATCCTATATGCAT	Definitive endoderm	-0.125338	-0.3041	-0.45063	0.505364	0.831194	-0.608015	synthetic
ETiX8_4_AATGGCGTTAGATCCTAGCGTAGG	Gut precursors	-0.131113	-0.317441	-0.457628	1.1606	1.61562	0.840095	synthetic
ETiX8_4_ACCGTCGATAGATCCTTACCAGGC	Gut precursors	-0.124369	-0.301861	-0.449455	0.516219	1.7192	1.96229	synthetic
ETiX8_4_ACGACGACTAGATCCTAGAGACTA	Definitive endoderm	-0.0958612	-0.235994	-0.414905	-0.719519	1.33902	-0.548342	synthetic
ETiX8_4_ACGGCAGTTAGATCCTAGCGCCTT	Definitive endoderm	-0.0964669	-0.237393	-0.415639	-0.721607	1.32642	-0.549568	synthetic
ETiX8_4_ACGGTTGGTAGATCCTTACAGCCG	Gut precursors	-0.101757	-0.249615	-0.42205	1.55409	2.56014	2.27964	synthetic
ETiX8_4_ACTCATACTAGATCCTAACACACG	Definitive endoderm	-0.08617	-0.213603	-0.40316	-0.686106	-0.5643	-0.528724	synthetic
ETiX8_4_ACTCATACTAGATCCTGCAGTCGA	Gut precursors	-0.125783	-0.305126	-0.451168	-0.822679	1.69699	1.71745	synthetic
ETiX8_4_ACTTCGCTTAGATCCTGACGATGG	Gut precursors	-0.122148	3.09464	-0.446764	1.46868	-0.752752	2.31643	synthetic
ETiX8_4_AGAATCAATAGATCCTTGTTTGAG	Gut precursors	-0.110559	-0.269953	-0.432719	1.91333	-0.69205	1.59585	synthetic
ETiX8_4_AGAGGTGCTAGATCCTTGTCTTTC	Gut precursors	-0.126631	-0.307085	-0.452196	1.2131	0.812534	2.114	synthetic
ETiX8_4_AGCAACGCTAGATCCTAAGCTTCT	Definitive endoderm	-0.170322	-0.408032	-0.505147	0.0867364	1.10172	-0.699077	synthetic
ETiX8_4_AGCTTCGATAGATCCTGGTCACAG	Definitive endoderm	-0.0871391	-0.215842	-0.404335	-0.689447	-0.569376	-0.530686	synthetic
ETiX8_4_AGTGCTTCTAGATCCTCCACATTA	Gut precursors	-0.0973552	-0.239446	3.06671	-0.72467	-0.622887	-0.551367	synthetic
ETiX8_4_ATAGATGTTAGATCCTACGAAACG	Definitive endoderm	-0.0802745	-0.199981	-0.396015	-0.66578	-0.53342	-0.516789	synthetic
ETiX8_4_ATCCTAGTTAGATCCTAAATCGTT	Gut precursors	-0.11908	-0.289639	1.87684	1.0289	-0.736678	-0.595345	synthetic
ETiX8_4_ATCTTGGCTAGATCCTGGCTACTA	Gut precursors	-0.131072	-0.317348	-0.457579	1.16107	-0.799495	2.33415	synthetic
ETiX8_4_ATGACAACTAGATCCTTTGATCTA	Gut precursors	-0.130749	-0.316601	-0.457188	-0.839803	1.28945	2.06584	synthetic
ETiX8_4_ATGACTTGTAGATCCTCTATAGAG	Definitive endoderm	-0.0924289	-0.228063	-0.410745	-0.707685	1.41295	-0.541394	synthetic
ETiX8_4_ATGCGGAGTAGATCCTACGCCATT	Gut precursors	-0.121866	-0.296076	-0.446421	1.47225	1.75925	2.32	synthetic
ETiX8_4_ATTCTGAGTAGATCCTTCATGAGG	Gut precursors	-0.10313	-0.252787	-0.423714	1.25031	-0.653133	2.026	synthetic
ETiX8_4_CATTTCTATAGATCCTCCCTAACC	Gut precursors	-0.0852009	-0.211363	-0.401986	-0.682765	-0.559224	1.49375	synthetic
ETiX8_4_CCACGTTGTAGATCCTGTTACCGC	Definitive endoderm	-0.172825	-0.413816	1.26385	-0.984869	-1.01819	-0.704145	synthetic
ETiX8_4_CCCGTAAGTAGATCCTGTCGTCGT	Definitive endoderm	-0.107491	-0.262863	-0.428999	-0.759614	-0.675975	-0.571884	synthetic
ETiX8_4_CCCGTTCTTAGATCCTGATTTACC	Gut precursors	-0.136443	-0.329756	-0.464088	1.69485	1.53769	2.38243	synthetic
ETiX8_4_CCGAGATCTAGATCCTCTAGTAAC	Gut precursors	-0.144923	-0.349348	-0.474365	1.49273	0.56899	1.20362	synthetic
ETiX8_4_CCTTTGTCTAGATCCTGTCCATGT	Gut precursors	-0.111044	-0.271073	-0.433306	1.41496	1.60635	1.58912	synthetic
ETiX8_4_CGAACCGATAGATCCTAGTGAAAG	Definitive endoderm	-0.112659	-0.274805	-0.435263	-0.777433	1.91522	-0.582347	synthetic
ETiX8_4_CGAAGAAGTAGATCCTATGCGGAT	Definitive endoderm	-0.0953362	-0.234781	-0.414269	-0.717709	1.35005	1.83504	synthetic
ETiX8_4_CGTTTCGTTAGATCCTAAACCTCC	Definitive endoderm	-0.0969514	-0.238513	3.07631	-0.723278	1.88074	-0.550549	synthetic
ETiX8_4_CTCCTCCATAGATCCTAAACTGGT	Definitive endoderm	-0.0829396	-0.206139	-0.399245	-0.674969	-0.54738	1.54312	synthetic
ETiX8_4_CTCTATAGTAGATCCTATGTTGGC	Definitive endoderm	-0.0843529	-0.209404	-0.400958	-0.679841	1.6069	1.51194	synthetic
ETiX8_4_CTCTATAGTAGATCCTCGTACCTA	Definitive endoderm	-0.0943671	-0.232542	-0.413094	-0.714368	1.37067	-0.545318	synthetic
ETiX8_4_CTGCGATGTAGATCCTGTCTCTCT	Definitive endoderm	-0.0825358	-0.205206	-0.398756	-0.673577	1.6553	-0.521367	synthetic
ETiX8_4_CTGTTGTGTAGATCCTACGAAACG	Gut precursors	-0.220595	-0.524185	-0.566075	1.2604	0.797654	2.46569	synthetic
ETiX8_4_CTGTTGTGTAGATCCTGATTTACC	Definitive endoderm	-0.0958208	-0.2359	-0.414856	-0.719379	-0.61485	-0.548261	synthetic
ETiX8_4_CTTAGGCCTAGATCCTCGTACCTA	Definitive endoderm	-0.0887947	-0.219667	-0.406341	-0.695156	-0.578048	-0.534037	synthetic
ETiX8_4_CTTCTACGTAGATCCTCATCTCCC	Definitive endoderm	-0.106562	-0.260717	-0.427874	-0.756412	-0.671111	-0.570004	synthetic
ETiX8_4_CTTCTACGTAGATCCTGTTTACGT	Definitive endoderm	-0.0960227	-0.236367	-0.415101	-0.720076	-0.615908	-0.548669	synthetic
ETiX8_4_GAAGATATTAGATCCTTGCAAGGG	Gut precursors	-0.103453	-0.253533	-0.424106	1.73079	1.18928	2.02088	synthetic
ETiX8_4_GAATGCGCTAGATCCTATTCCTTG	Definitive endoderm	-0.089037	-0.220227	-0.406635	-0.695991	2.06231	-0.534528	synthetic
ETiX8_4_GACACCTGTAGATCCTGTAACGTT	Gut precursors	-0.133334	-0.322572	-0.46032	-0.848713	0.719097	-0.6242	synthetic
ETiX8_4_GAGGAGTGTAGATCCTCCATTTGA	Definitive endoderm	-0.101878	3.62916	-0.422197	-0.740262	-0.646576	-0.560522	synthetic
ETiX8_4_GAGGAGTGTAGATCCTCGCTAATA	Definitive endoderm	-0.102605	-0.251574	-0.423078	-0.742768	1.20518	-0.561993	synthetic
ETiX8_4_GATGGTTATAGATCCTTAGTCTAG	Definitive endoderm	-0.0938018	-0.231235	-0.412409	-0.712419	-0.604275	-0.544173	synthetic
ETiX8_4_GGACTGGATAGATCCTTGTGTCCT	Definitive endoderm	-0.0902484	-0.223025	-0.408103	-0.700167	1.46232	-0.53698	synthetic
ETiX8_4_GGACTTCTTAGATCCTAGGAGCTT	Gut precursors	-0.102241	3.61791	-0.422637	1.26405	1.21206	2.45289	synthetic
ETiX8_4_GGGAGATGTAGATCCTAGAAGTTA	Definitive endoderm	-0.0918232	-0.226664	-0.410011	-0.705597	1.42647	-0.540168	synthetic
ETiX8_4_GGGAGATGTAGATCCTTCATCCTT	Definitive endoderm	-0.178923	-0.427904	-0.515571	-1.00589	0.187658	-0.716488	synthetic
ETiX8_4_GGGCATCATAGATCCTAATGAATG	Definitive endoderm	-0.101837	-0.249801	-0.422148	-0.740123	-0.646365	1.19801	synthetic
ETiX8_4_GTAATCTGTAGATCCTCCAGCAGT	Definitive endoderm	-0.106925	-0.261557	3.33234	-0.757664	1.68137	-0.57074	synthetic
ETiX8_4_GTATTGACTAGATCCTACTAGGAT	Definitive endoderm	-0.0928327	-0.228996	-0.411235	-0.709077	1.40402	1.34545	synthetic
ETiX8_4_GTCAGGTTTAGATCCTGATGTGAG	Definitive endoderm	-0.081284	-0.202314	-0.397239	-0.669261	-0.538708	-0.518833	synthetic
ETiX8_4_GTCCACTATAGATCCTAGCTACGG	Gut precursors	-0.118918	-0.289266	-0.442849	1.51011	1.4723	2.03059	synthetic
ETiX8_4_GTCCGTCATAGATCCTTAACTACT	Definitive endoderm	-0.117787	-0.286653	-0.441479	-0.795114	1.49087	-0.592729	synthetic
ETiX8_4_GTCCTTGCTAGATCCTCTTTCTTT	Gut precursors	-0.145892	-0.351587	-0.475539	-0.89201	1.4068	1.90431	synthetic
ETiX8_4_GTGAACTCTAGATCCTTAAATAGG	Definitive endoderm	-0.117626	-0.28628	-0.441283	-0.794557	2.07237	2.04742	synthetic
ETiX8_4_GTGAGGCATAGATCCTCCTGACAC	Definitive endoderm	-0.0971129	-0.238886	2.28478	-0.723834	-0.621618	-0.550876	synthetic
ETiX8_4_GTGATAAATAGATCCTCTAGATTG	Gut precursors	-0.118151	-0.287493	-0.441919	1.04067	1.48488	2.04055	synthetic
ETiX8_4_GTGGTGCTTAGATCCTGGTTAGTG	Gut precursors	-0.125904	-0.305406	-0.451315	0.49908	0.823003	0.89423	synthetic
ETiX8_4_GTGTCAGGTAGATCCTGGCGTTAG	Definitive endoderm	-0.0869776	-0.215468	-0.404139	-0.688891	1.54035	-0.530359	synthetic
ETiX8_4_GTTACTAGTAGATCCTGGGTTGGT	Definitive endoderm	-0.13293	2.86762	-0.45983	-0.847321	-0.809225	-0.623383	synthetic
ETiX8_4_TACCTAAGTAGATCCTCCCGACTT	Definitive endoderm	-0.121502	-0.295237	-0.445981	-0.807922	1.76514	-0.600249	synthetic
ETiX8_4_TAGCGGATTAGATCCTCATCTCCC	Gut precursors	-0.118797	-0.288986	-0.442702	0.580825	2.24311	2.21173	synthetic
ETiX8_4_TCATACCATAGATCCTGTTTACGT	Gut precursors	-0.137331	-0.331809	-0.465164	1.09106	-0.832279	1.58901	synthetic
ETiX8_4_TCCCTGGATAGATCCTCGGAATTT	Definitive endoderm	-0.103412	-0.25344	-0.424057	-0.745552	1.19003	1.17461	synthetic
ETiX8_4_TCTAAACTTAGATCCTCATCGCAG	Definitive endoderm	-0.107127	-0.262023	3.32822	-0.758361	-0.674072	-0.571149	synthetic
ETiX8_4_TGCGACTATAGATCCTGCCTCTTT	Definitive endoderm	-0.143429	-0.345896	1.55447	-0.883518	-0.864216	-0.644636	synthetic
ETiX8_4_TGGGAATTTAGATCCTAGATGGCT	Definitive endoderm	-0.10321	3.58828	2.15542	-0.744856	-0.653556	-0.56322	synthetic
ETiX8_4_TGGGAATTTAGATCCTGCGTTGCT	Definitive endoderm	-0.0827377	-0.205672	-0.399	-0.674273	-0.546322	-0.521776	synthetic
ETiX8_5_AAACACGGCTATTCAATAACCATC	Definitive endoderm	-0.0901272	-0.222746	-0.407956	-0.69975	-0.585028	-0.536735	synthetic
ETiX8_5_AAACACGGCTATTCAATGGCCTGT	Definitive endoderm	-0.0959823	-0.236273	-0.415052	-0.719936	1.33649	-0.548588	synthetic
ETiX8_5_AACAAATGCTATTCAATTGTGACT	Definitive endoderm	-0.0914598	-0.225824	2.41999	-0.704344	-0.592007	-0.539432	synthetic
ETiX8_5_AACAGCGGCTATTCAATACAGCCG	Gut precursors	-0.200082	-0.476791	-0.541214	1.53882	1.85382	2.48296	synthetic
ETiX8_5_AACGGTAGCTATTCAACCCATCTG	Definitive endoderm	-0.0955381	-0.235247	-0.414514	-0.718405	1.3458	-0.547688	synthetic
ETiX8_5_AATCCGGCCTATTCAAGAGTTTCG	Definitive endoderm	-0.0901676	-0.222839	-0.408005	-0.699889	-0.585239	-0.536817	synthetic
ETiX8_5_AATCGAAGCTATTCAACGGACAAC	Definitive endoderm	-0.0823339	-0.204739	2.68006	-0.672881	1.6608	-0.520958	synthetic
ETiX8_5_ACATGGACCTATTCAAAGGAAGAC	Gut precursors	-0.0909752	-0.224705	-0.408984	0.983885	1.44564	1.37926	synthetic
ETiX8_5_ACCAAGGGCTATTCAATCCCAATC	Definitive endoderm	-0.0942056	-0.232168	-0.412899	-0.713811	1.37414	-0.544991	synthetic
ETiX8_5_ACGGGTTACTATTCAATCGTCATG	Definitive endoderm	-0.0898446	-0.222092	-0.407613	-0.698775	-0.583547	-0.536163	synthetic
ETiX8_5_ACTTCGCTCTATTCAAGTCCAAAG	Definitive endoderm	-0.107652	-0.263236	-0.429195	0.723264	1.66786	-0.572211	synthetic
ETiX8_5_AGGTATATCTATTCAATCTAGCAG	Definitive endoderm	-0.118918	-0.289266	-0.442849	-0.799012	0.927425	-0.595018	synthetic
ETiX8_5_AGTAGTTACTATTCAACGTATTTC	Definitive endoderm	-0.113951	-0.27779	-0.436829	-0.781888	2.48436	-0.584963	synthetic
ETiX8_5_ATGCATATCTATTCAACCATTACT	Definitive endoderm	-0.0852413	-0.211457	3.39369	-0.682904	1.58395	1.4929	synthetic
ETiX8_5_ATTTCCATCTATTCAACTACCGTT	Definitive endoderm	-0.0986474	-0.242431	-0.418282	-0.729125	-0.629656	-0.553983	synthetic
ETiX8_5_CAAGGAATCTATTCAAGTCCGTAC	Gut precursors	-0.113305	-0.276297	-0.436046	-0.779661	1.01696	-0.583655	synthetic
ETiX8_5_CAATCTAGCTATTCAAACTGCCGT	Definitive endoderm	-0.0887947	-0.219667	-0.406341	-0.695156	-0.578048	-0.534037	synthetic
ETiX8_5_CATGACGACTATTCAAGTCAATAC	Definitive endoderm	-0.1127	-0.274898	1.98037	-0.777573	1.02696	-0.582429	synthetic
ETiX8_5_CATTTCTACTATTCAATCACGTTT	Gut precursors	-0.0898042	-0.221999	-0.407564	1.47837	2.04358	2.49772	synthetic
ETiX8_5_CCGGAAATCTATTCAACGAGATGT	Definitive endoderm	-0.0954977	-0.235154	-0.414465	-0.718266	1.9123	-0.547607	synthetic
ETiX8_5_CGAAGAAGCTATTCAATAAATAGG	Definitive endoderm	-0.0877448	-0.217241	3.31857	-0.691536	1.52159	-0.531912	synthetic
ETiX8_5_GATTACTTCTATTCAAATCTTTGT	Definitive endoderm	-0.104139	-0.255119	-0.424937	-0.748058	1.17655	-0.5651	synthetic
ETiX8_5_GTCTTCCTCTATTCAACATTTGTT	Definitive endoderm	-0.0878256	-0.217428	-0.405166	-0.691814	1.51963	-0.532075	synthetic
ETiX8_5_TCATAGCTCTATTCAAATGGGCAC	Definitive endoderm	-0.0933576	-0.230209	-0.411871	-0.710887	1.39251	-0.543274	synthetic
ETiX8_5_TCTAAACTCTATTCAAATGAAGCA	Definitive endoderm	-0.095417	-0.234967	2.32364	-0.717987	1.91408	-0.547443	synthetic
ETiX8_6_AAACGATCGATCGTGTACGGTAGC	Gut precursors	-0.0976379	-0.240099	-0.417058	1.82611	1.86608	1.26367	synthetic
ETiX8_6_AAGAAGGTGATCGTGTTCGGTACG	Definitive endoderm	-0.106966	-0.26165	-0.428363	-0.757804	-0.673226	-0.570822	synthetic
ETiX8_6_AAGTGAGAGATCGTGTAAACAGGG	Gut precursors	-0.121825	-0.295983	-0.446372	-0.809036	-0.75106	0.93898	synthetic
ETiX8_6_ACAGGCCAGATCGTGTCAACGTGG	Gut precursors	-0.102806	-0.252041	-0.423322	-0.743464	-0.651441	1.71028	synthetic
ETiX8_6_ACATCTCGGATCGTGTGTCATATT	Definitive endoderm	-0.085322	-0.211643	-0.402132	-0.683183	1.58189	-0.527007	synthetic
ETiX8_6_ACCAACCCGATCGTGTTAGAAATG	Definitive endoderm	-0.108742	-0.265755	-0.430516	0.708425	1.09411	-0.574418	synthetic
ETiX8_6_ACCAAGGGGATCGTGTCCCGACTT	Gut precursors	-0.108258	-0.264635	-0.429929	1.45494	-0.679994	1.10628	synthetic
ETiX8_6_ACGAATTCGATCGTGTCAATTAGT	Gut precursors	-0.0976379	-0.240099	-0.417058	-0.725644	1.30239	2.34955	synthetic
ETiX8_6_ACTCGGAAGATCGTGTTGTCTTTC	Definitive endoderm	-0.0954977	-0.235154	2.32176	-0.718266	-0.613158	-0.547607	synthetic
ETiX8_6_ATACTCTCGATCGTGTGAGAATTG	Gut precursors	-0.190431	-0.454493	-0.529518	0.793353	0.87694	3.10431	synthetic
ETiX8_6_ATCCTAGTGATCGTGTTAACCCGT	Gut precursors	-0.101999	-0.250175	-0.422344	0.803965	1.77638	2.60575	synthetic
ETiX8_6_CAAGGGTTGATCGTGTGGTCCCTT	Definitive endoderm	-0.1064	-0.260344	-0.427678	-0.755855	1.69121	-0.569677	synthetic
ETiX8_6_CAGATGGGGATCGTGTCTCCGCAT	Gut precursors	-0.154493	-0.371459	-0.485963	0.64653	1.29452	2.59488	synthetic
ETiX8_6_CAGGTTGCGATCGTGTTGACGGAC	Gut precursors	-0.0981224	-0.241218	-0.417646	0.863422	1.29258	1.78659	synthetic
ETiX8_6_GCACTCAGGATCGTGTCCAACCGT	Definitive endoderm	-0.0864527	-0.214256	-0.403503	-0.687081	1.55337	-0.529296	synthetic
ETiX8_6_GGTTAGGGGATCGTGTGCCAAGAT	Gut precursors	-0.0890773	-0.22032	-0.406684	-0.69613	1.48968	-0.534609	synthetic
ETiX8_6_GTCAAGAGGATCGTGTGGTCTGAC	Gut precursors	-0.0865738	-0.214535	-0.403649	1.54243	1.55035	2.33195	synthetic
ETiX8_6_GTGGTGCTGATCGTGTTGCTATTT	Gut precursors	-0.08936	-0.220973	2.47471	-0.697105	-0.581009	-0.535182	synthetic
ETiX8_6_GTGTCAGGGATCGTGTTTCCGAGT	Definitive endoderm	-0.109711	-0.267994	-0.431691	-0.76727	1.07736	-0.57638	synthetic
ETiX8_6_TGCTTCATGATCGTGTATTCCTTG	Gut precursors	-0.102605	-0.251574	-0.423078	-0.742768	1.20518	2.72214	synthetic
ETiX8_EXE_1_AACAGCGGAGATATAAATACCCAG	Gut precursors	-0.120856	-0.293744	-0.445198	1.7727	1.77566	2.75049	synthetic
ETiX8_EXE_1_AACGGTAGAGATATAAAACAATCC	Definitive endoderm	-0.109106	3.41846	2.04339	-0.765182	-0.684436	1.09485	synthetic
ETiX8_EXE_1_AACTCAGTAGATATAAAATGACCC	Gut precursors	-0.0864527	-0.214256	-0.403503	1.06912	-0.565781	-0.529296	synthetic
ETiX8_EXE_1_AACTGCCTAGATATAATAGCCTCG	Gut precursors	-0.158652	-0.381069	-0.491004	1.35415	1.24226	1.38464	synthetic
ETiX8_EXE_1_AAGCTCCTAGATATAAGTCCATGT	Gut precursors	-0.117828	-0.286747	-0.441527	2.01898	2.06894	2.04478	synthetic
ETiX8_EXE_1_AAGGATGAAGATATAATTTGTGTC	Gut precursors	-0.217566	-0.517188	-0.562404	0.734718	1.00856	2.15485	synthetic
ETiX8_EXE_1_AAGGCGCTAGATATAACGGGTAGT	Gut precursors	-0.187402	-0.447496	-0.525848	1.09662	1.47775	2.24726	synthetic
ETiX8_EXE_1_AAGGGACCAGATATAAAGGTTGTG	Gut precursors	-0.104947	-0.256985	-0.425916	1.22273	1.16172	1.67733	synthetic
ETiX8_EXE_1_AAGGGACCAGATATAACATACATT	Gut precursors	-0.103493	-0.253627	-0.424154	1.73016	1.74691	2.02024	synthetic
ETiX8_EXE_1_AAGTCCAAAGATATAACAGACCAT	Gut precursors	-0.114113	-0.278163	-0.437025	1.73274	2.13328	2.65785	synthetic
ETiX8_EXE_1_AATCGAAGAGATATAAAAGCGTAC	Gut precursors	-0.0995761	-0.244577	-0.419407	1.95298	1.82551	2.31605	synthetic
ETiX8_EXE_1_AATCGTTCAGATATAAGTTTACGT	Gut precursors	-0.105997	-0.259411	-0.427189	1.85053	1.14268	1.98145	synthetic
ETiX8_EXE_1_ACAAAGATAGATATAAGGGAGGTA	Gut precursors	-0.101757	-0.249615	-0.42205	1.55409	1.78122	2.04805	synthetic
ETiX8_EXE_1_ACAGGCCAAGATATAAGGGAGGTA	Gut precursors	-0.117101	-0.285067	-0.440647	1.69211	-0.726314	2.23408	synthetic
ETiX8_EXE_1_ACCAAGGGAGATATAAGTGGATGG	Gut precursors	-0.16055	-0.385454	-0.493304	0.590675	0.89619	2.0351	synthetic
ETiX8_EXE_1_ACCCTCAAAGATATAACTACTTGT	Gut precursors	-0.0891581	-0.220506	-0.406781	1.49085	2.40436	1.95226	synthetic
ETiX8_EXE_1_ACGGTTGGAGATATAATCCTTATT	Gut precursors	-0.142944	-0.344777	-0.471967	0.759476	1.87385	2.40901	synthetic
ETiX8_EXE_1_ACGTAAACAGATATAAGGTCCCTT	Gut precursors	-0.133778	-0.323599	-0.460858	0.856319	-0.813666	2.67265	synthetic
ETiX8_EXE_1_ACTCATACAGATATAATGCGACAG	Gut precursors	-0.099455	-0.244297	-0.419261	2.29396	1.82801	2.31811	synthetic
ETiX8_EXE_1_AGAGAGACAGATATAATGTGGCTA	Gut precursors	-0.13079	-0.316695	-0.457237	-0.839942	1.28886	2.06538	synthetic
ETiX8_EXE_1_AGCACGTAAGATATAAATATAGGA	Gut precursors	-0.104341	-0.255586	-0.425182	1.23185	1.73044	2.41908	synthetic
ETiX8_EXE_1_AGCATGCCAGATATAATTATCTGT	Gut precursors	-0.107168	-0.262116	-0.428608	1.47097	1.12175	2.37522	synthetic
ETiX8_EXE_1_AGTTGAACAGATATAAGCCAAGAT	Gut precursors	-0.128084	-0.310444	-0.453958	0.920339	1.66141	2.09677	synthetic
ETiX8_EXE_1_AGTTTGTAAGATATAAGAATTCGT	Gut precursors	-0.106925	-0.261557	-0.428314	1.9671	1.68137	2.37891	synthetic
ETiX8_EXE_1_ATCAATCGAGATATAAGCCTCTTT	Gut precursors	-0.117343	-0.285627	-0.44094	1.68887	0.951999	0.990861	synthetic
ETiX8_EXE_1_ATGACTTGAGATATAACTTTCTTT	Gut precursors	-0.094569	-0.233008	-0.413339	-0.715064	1.36635	1.315	synthetic
ETiX8_EXE_1_ATTTGTTGAGATATAATTCGCTGG	Gut precursors	-0.0935999	-0.230769	-0.412165	1.40806	-0.603217	2.75462	synthetic
ETiX8_EXE_1_CAAGGGTTAGATATAAGTCTCTCT	Gut precursors	-0.12017	-0.292158	-0.444366	1.29278	1.78691	0.957797	synthetic
ETiX8_EXE_1_CACTTGATAGATATAATTGTTTAC	Gut precursors	-0.108985	-0.266315	-0.43081	1.93633	1.98189	2.34796	synthetic
ETiX8_EXE_1_CAGGTTGCAGATATAAATGAAGCA	Gut precursors	-0.143711	-0.346549	-0.472897	1.50558	1.86318	1.74903	synthetic
ETiX8_EXE_1_CATGACGAAGATATAATTGTTTAC	Gut precursors	-0.14997	2.56231	-0.480482	0.689684	1.77813	2.75647	synthetic
ETiX8_EXE_1_CCACCTCTAGATATAACCACATTA	Gut precursors	-0.217808	-0.517748	1.59395	0.582914	1.58653	2.15322	synthetic
ETiX8_EXE_1_CCAGACAGAGATATAACGGACAAC	Gut precursors	-0.114557	-0.27919	-0.437563	1.56833	1.54514	1.85895	synthetic
ETiX8_EXE_1_CCAGCGAAAGATATAACCGTGTTT	Gut precursors	-0.103412	-0.25344	-0.424057	1.24597	1.19003	2.25284	synthetic
ETiX8_EXE_1_CCCTCTTGAGATATAAAAGCTTCT	Definitive endoderm	-0.099455	-0.244297	-0.419261	-0.731909	1.26598	1.23465	synthetic
ETiX8_EXE_1_CCCTGTTTAGATATAATGGCCTGT	Gut precursors	-0.0946094	-0.233101	-0.413388	0.9207	2.27516	1.31431	synthetic
ETiX8_EXE_1_CGAAGAAGAGATATAATCCCGTAG	Gut precursors	-0.152797	-0.367541	-0.483908	1.41176	1.74079	1.98298	synthetic
ETiX8_EXE_1_CGACATTTAGATATAATTGCACGC	Gut precursors	-0.0987281	-0.242618	-0.41838	-0.729403	1.84311	1.77637	synthetic
ETiX8_EXE_1_CGATGGCAAGATATAAACCCATAT	Gut precursors	-0.144559	-0.348509	-0.473924	1.21226	1.66347	2.06381	synthetic
ETiX8_EXE_1_CGGCTGTAAGATATAACCTCGTCT	Gut precursors	-0.090208	-0.222932	-0.408054	0.997795	1.46325	2.67187	synthetic
ETiX8_EXE_1_CGGCTGTAAGATATAACTTCTTCG	Gut precursors	-0.100343	-0.246349	-0.420337	1.57687	-0.638539	1.74965	synthetic
ETiX8_EXE_1_CGTGCAACAGATATAACAACGTGG	Gut precursors	-0.114234	-0.278443	-0.437172	1.09169	1.88747	2.54682	synthetic
ETiX8_EXE_1_CGTGGGATAGATATAAGTTAACCA	Gut precursors	-0.178115	-0.426038	-0.514592	1.17581	1.01225	2.25033	synthetic
ETiX8_EXE_1_CGTGTACAAGATATAACGGGTAGT	Gut precursors	-0.216557	2.70815	-0.561181	1.35266	2.00337	2.21782	synthetic
ETiX8_EXE_1_CTCAAACAAGATATAATGAAATGA	Gut precursors	-0.128004	-0.310257	-0.45386	1.68345	1.66264	2.81151	synthetic
ETiX8_EXE_1_CTGGGTATAGATATAAAGTGATGC	Gut precursors	-0.125702	-0.304939	1.77902	1.42461	1.69825	2.12514	synthetic
ETiX8_EXE_1_CTGTTTCCAGATATAACACGGACT	Gut precursors	-0.184172	-0.440032	-0.521933	0.844816	1.51402	2.69098	synthetic
ETiX8_EXE_1_CTGTTTCCAGATATAACTTGGTGT	Gut precursors	-0.144802	-0.349068	1.53892	1.85856	1.66016	2.38986	synthetic
ETiX8_EXE_1_CTTAGGCCAGATATAAGGAAACAG	Gut precursors	-0.118635	-0.288613	-0.442506	1.31248	-0.734351	2.59641	synthetic
ETiX8_EXE_1_CTTAGTGTAGATATAAGTTCTGTT	Gut precursors	-0.105472	-0.258198	-0.426552	1.2149	-0.6654	1.98946	synthetic
ETiX8_EXE_1_CTTTCACTAGATATAATTGAGGGT	Gut precursors	-0.143348	-0.34571	1.55539	0.755368	2.02339	2.97428	synthetic
ETiX8_EXE_1_GAAAGACAAGATATAAAACCCTTG	Gut precursors	-0.0935595	-0.230676	-0.412116	0.938517	1.38811	-0.543683	synthetic
ETiX8_EXE_1_GACACCTGAGATATAAGAATTCGT	Gut precursors	-0.102766	-0.251947	-0.423274	1.74163	1.76117	2.26321	synthetic
ETiX8_EXE_1_GACTAGCGAGATATAACCCTAACC	Gut precursors	-0.137331	-0.331809	-0.465164	-0.862496	1.19543	2.13947	synthetic
ETiX8_EXE_1_GAGAAACCAGATATAACACTCCTC	Gut precursors	-0.0913386	-0.225544	-0.409424	1.44934	1.43739	2.23364	synthetic
ETiX8_EXE_1_GATGTGGCAGATATAATCGAAGCT	Gut precursors	-0.16903	-0.405046	-0.503581	1.61858	1.6908	2.63317	synthetic
ETiX8_EXE_1_GATTGGGAAGATATAAGAGGCTGA	Gut precursors	-0.178882	-0.42781	-0.515522	1.45486	1.00361	2.24409	synthetic
ETiX8_EXE_1_GATTTCCCAGATATAACCGTGTTT	Gut precursors	-0.126792	-0.307458	-0.452392	0.935335	0.810217	2.11207	synthetic
ETiX8_EXE_1_GCACTCAGAGATATAATCATATGG	Gut precursors	-0.113548	-0.276857	-0.43634	2.07769	-0.707701	2.43059	synthetic
ETiX8_EXE_1_GCATCACTAGATATAAAAACTCGA	Gut precursors	-0.151908	-0.365489	-0.482831	1.13738	1.32764	2.48291	synthetic
ETiX8_EXE_1_GCATCACTAGATATAATGGGATTC	Gut precursors	-0.109267	-0.266968	-0.431153	0.701357	1.08501	2.34379	synthetic
ETiX8_EXE_1_GCATCGAGAGATATAATTGGCGTT	Gut precursors	-0.120251	-0.292344	-0.444464	1.01421	0.906944	2.01349	synthetic
ETiX8_EXE_1_GCTACCGTAGATATAAAGATGGCT	Gut precursors	-0.193298	-0.461117	-0.532993	1.40711	0.533093	1.76835	synthetic
ETiX8_EXE_1_GGAAGTCCAGATATAATCCCGTAG	Gut precursors	-0.141692	-0.341885	-0.47045	1.52725	0.609534	2.42209	synthetic
ETiX8_EXE_1_GGACTGGAAGATATAAAGATGGCT	Gut precursors	-0.120816	-0.293651	-0.445149	0.55697	-0.745773	2.1857	synthetic
ETiX8_EXE_1_GGAGGTTTAGATATAACCCATAGC	Gut precursors	-0.122996	-0.298689	-0.447792	1.45803	-0.757194	1.43609	synthetic
ETiX8_EXE_1_GGCTTTGCAGATATAATAAATAGG	Gut precursors	-0.198668	-0.473525	-0.539501	1.112	1.69732	2.69488	synthetic
ETiX8_EXE_1_GGCTTTGCAGATATAATGGCCTGT	Gut precursors	-0.111286	-0.271633	-0.4336	1.90286	1.05058	2.8816	synthetic
ETiX8_EXE_1_GGGTCTAGAGATATAACTTGGTGT	Gut precursors	-0.121099	-0.294304	-0.445491	1.28101	2.01423	2.56432	synthetic
ETiX8_EXE_1_GGTCCTAAAGATATAAGCCAAGAT	Gut precursors	-0.139714	-0.337313	1.59772	1.75376	1.91936	2.60725	synthetic
ETiX8_EXE_1_GTGTCACCAGATATAACCCAAGCA	Gut precursors	-0.0998184	-0.245137	-0.419701	0.836957	-0.635789	2.49335	synthetic
ETiX8_EXE_1_TACCGCTCAGATATAATGACCAGT	Gut precursors	-0.10745	-0.26277	-0.42895	1.46679	1.11675	3.08945	synthetic
ETiX8_EXE_1_TACGTTCGAGATATAAACGTATAC	Gut precursors	-0.123077	-0.298875	-0.447889	0.530862	1.73975	2.15726	synthetic
ETiX8_EXE_1_TAGCCACAAGATATAATTCCAGAC	Gut precursors	-0.18397	-0.439566	-0.521688	1.12549	2.17722	2.12609	synthetic
ETiX8_EXE_1_TAGTCTCTAGATATAAGCCAAGAT	Gut precursors	-0.112175	-0.273685	1.98935	1.60134	1.03569	1.5736	synthetic
ETiX8_EXE_1_TATCCACGAGATATAACTTTCTTT	Gut precursors	-0.130305	-0.315575	1.71596	0.894979	1.86874	1.89246	synthetic
ETiX8_EXE_1_TATGTGAAAGATATAACTGTTCTT	Gut precursors	-0.120453	-0.292811	-0.444708	1.77793	1.44744	2.83415	synthetic
ETiX8_EXE_1_TATGTGAAAGATATAATCCCGTAG	Gut precursors	-0.115163	-0.280589	-0.438298	1.95908	1.87133	1.01723	synthetic
ETiX8_EXE_1_TCAAGGCGAGATATAAATATCTTC	Gut precursors	-0.0948113	-0.233568	-0.413633	-0.715899	1.36118	2.4005	synthetic
ETiX8_EXE_1_TCCCTGGAAGATATAAGATGTATT	Gut precursors	-0.135797	-0.328263	-0.463305	1.10789	1.7871	1.83151	synthetic
ETiX8_EXE_1_TCCGACACAGATATAACAGTTTGC	Gut precursors	-0.120412	-0.292718	1.85642	1.2897	1.78293	2.6697	synthetic
ETiX8_EXE_1_TCCGCTGTAGATATAACAATACTT	Gut precursors	-0.101312	-0.248589	-0.421512	-0.738313	2.37696	2.74354	synthetic
ETiX8_EXE_1_TCGCAATCAGATATAATCTGTGGT	Gut precursors	-0.091702	-0.226384	-0.409865	1.72782	2.59002	2.45973	synthetic
ETiX8_EXE_1_TCGTGGGTAGATATAAGTTCTGTT	Gut precursors	-0.139714	-0.337313	-0.468052	1.65838	2.07477	2.60725	synthetic
ETiX8_EXE_1_TCTAAACTAGATATAAACTTCAAT	Gut precursors	-0.18817	-0.449268	-0.526777	1.09022	1.13323	3.14528	synthetic
ETiX8_EXE_1_TCTAAACTAGATATAAGAGCGGTA	Gut precursors	-0.106643	-0.260904	-0.427972	1.84071	1.68666	2.20248	synthetic
ETiX8_EXE_1_TCTATTCCAGATATAATGTGGCTA	Gut precursors	-0.146659	-0.35336	1.51826	1.19048	1.06979	1.49511	synthetic
ETiX8_EXE_1_TCTGATTTAGATATAAAGACACCA	Gut precursors	-0.107087	-0.26193	-0.42851	0.731045	-0.67386	2.525	synthetic
ETiX8_EXE_1_TCTTTGACAGATATAAGGTCCCTT	Gut precursors	-0.100424	-0.246536	-0.420435	0.82768	-0.638962	1.21956	synthetic
ETiX8_EXE_1_TCTTTGACAGATATAATTGTGACT	Gut precursors	-0.104947	-0.256985	-0.425916	-0.750843	2.30382	2.22861	synthetic
ETiX8_EXE_1_TGCTTCATAGATATAAATATGCAT	Gut precursors	-0.145003	-0.349535	1.53666	1.00985	2.13238	2.4738	synthetic
ETiX8_EXE_1_TGGGAATTAGATATAAGTCGTCGT	Gut precursors	-0.111044	-0.271073	-0.433306	-0.771865	1.05466	1.90747	synthetic
ETiX8_EXE_1_TGGGAATTAGATATAATTTAACAG	Gut precursors	-0.126631	-0.307085	-0.452196	1.57061	0.812534	1.70749	synthetic
ETiX8_EXE_1_TGGTGTCTAGATATAAGGAGAAGC	Gut precursors	-0.135635	-0.32789	-0.463109	1.88402	1.2192	2.28274	synthetic
ETiX8_EXE_1_TGTTATCAAGATATAACGTGGATA	Gut precursors	-0.102564	-0.251481	-0.423029	1.74484	2.10574	2.72281	synthetic
ETiX8_EXE_1_TGTTATCAAGATATAAGGCCCTTA	Gut precursors	-0.124369	-0.301861	-0.449455	1.24042	1.7192	2.28876	synthetic
ETiX8_EXE_1_TGTTATCAAGATATAATGGTTTCT	Gut precursors	-0.0921058	-0.227317	-0.410354	-0.706571	1.42014	-0.54074	synthetic
ETiX8_EXE_2_AAACAAACTGTTATACAGTTTAGA	Gut precursors	-0.0885524	-0.219107	-0.406047	1.5027	1.50215	1.42545	synthetic
ETiX8_EXE_2_AAACGTGATGTTATACCTACTTGT	Gut precursors	-0.10531	-0.257825	-0.426357	0.755903	-0.664554	2.40383	synthetic
ETiX8_EXE_2_AAAGAGGCTGTTATACTCACCGAG	Gut precursors	-0.12659	-0.306992	-0.452147	1.41382	-0.776018	2.67865	synthetic
ETiX8_EXE_2_AAAGCCCGTGTTATACCGTGCTAG	Gut precursors	-0.0881082	-0.218081	-0.405509	1.7977	2.67883	3.10263	synthetic
ETiX8_EXE_2_AAATAGCATGTTATACGCCACATC	Gut precursors	-0.143025	-0.344963	-0.472065	1.80199	1.11777	2.49422	synthetic
ETiX8_EXE_2_AAGTTGTCTGTTATACCCCTTGGT	Gut precursors	-0.107531	-0.262956	-0.429048	1.66846	2.00907	2.8508	synthetic
ETiX8_EXE_2_AAGTTGTCTGTTATACCGTGGATA	Gut precursors	-0.0898042	-0.221999	-0.407564	1.47837	2.38839	2.49772	synthetic
ETiX8_EXE_2_AATGGCGTTGTTATACGGTTTCTC	Gut precursors	-0.12659	-0.306992	-0.452147	1.5711	0.813114	2.11448	synthetic
ETiX8_EXE_2_ACCCTCAATGTTATACCCCGACTT	Gut precursors	-0.0950939	-0.234221	-0.413975	1.38167	1.9212	3.14756	synthetic
ETiX8_EXE_2_ACGGGTTATGTTATACAGGCAGTT	Gut precursors	-0.179326	2.14073	-0.51606	1.59399	1.41653	2.80866	synthetic
ETiX8_EXE_2_ACGGTTGGTGTTATACTTTACCCT	Gut precursors	-0.101757	-0.249615	-0.42205	0.807576	1.78122	2.04805	synthetic
ETiX8_EXE_2_ACTCGGAATGTTATACCCCTAACC	Gut precursors	-0.123966	-0.300928	-0.448966	1.24536	1.39187	1.96721	synthetic
ETiX8_EXE_2_ACTGCTGGTGTTATACGCGCATTC	Gut precursors	-0.103654	-0.254	2.14657	1.72763	2.08399	1.69709	synthetic
ETiX8_EXE_2_AGAAAGTGTGTTATACAGAACGGG	Gut precursors	-0.179326	2.14073	1.20929	1.59399	0.998628	2.4372	synthetic
ETiX8_EXE_2_AGAAAGTGTGTTATACCCTACTAG	Gut precursors	-0.100222	-0.24607	2.21692	1.78273	1.25091	-0.557171	synthetic
ETiX8_EXE_2_AGAGGTGCTGTTATACTGTAGTTT	Gut precursors	-0.127115	-0.308205	-0.452783	1.98482	1.91784	2.94933	synthetic
ETiX8_EXE_2_AGCAACGCTGTTATACAGCTATGA	Gut precursors	-0.102201	-0.250641	-0.422588	2.15203	2.55102	2.60243	synthetic
ETiX8_EXE_2_AGTAATGGTGTTATACATGGAAAT	Gut precursors	-0.114113	-0.278163	-0.437025	0.638326	1.00373	2.09459	synthetic
ETiX8_EXE_2_ATCCCACCTGTTATACGATGTGAG	Gut precursors	-0.156956	-0.377151	-0.488948	1.8022	1.26342	1.62275	synthetic
ETiX8_EXE_2_ATGACTTGTGTTATACATCAGCGC	Gut precursors	-0.0936806	-0.230956	-0.412263	2.29908	1.38548	1.86505	synthetic
ETiX8_EXE_2_ATGACTTGTGTTATACTCCCTGAT	Gut precursors	-0.203716	-0.485187	1.02708	0.964909	0.427638	2.30743	synthetic
ETiX8_EXE_2_ATGGGCTCTGTTATACCCTGTTAT	Definitive endoderm	-0.0942056	-0.232168	-0.412899	-0.713811	-0.60639	1.85543	synthetic
ETiX8_EXE_2_ATGGGCTCTGTTATACGAATACGC	Gut precursors	-0.0925096	-0.22825	-0.410843	1.42775	1.97959	2.77564	synthetic
ETiX8_EXE_2_ATGGGCTCTGTTATACTTCGTTCC	Gut precursors	-0.0864527	-0.214256	-0.403503	1.54492	1.55337	1.4676	synthetic
ETiX8_EXE_2_ATGGGCTCTGTTATACTTGAGGGT	Gut precursors	-0.110196	-0.269114	-0.432278	0.688972	1.06907	2.97619	synthetic
ETiX8_EXE_2_ATGTGCCGTGTTATACGCATGGGT	Gut precursors	-0.102645	-0.251667	-0.423127	2.03376	1.76356	1.71282	synthetic
ETiX8_EXE_2_ATTTGTTGTGTTATACGTTCAACT	Gut precursors	-0.13927	-0.336287	-0.467514	1.07009	1.9257	1.97223	synthetic
ETiX8_EXE_2_ATTTGTTGTGTTATACTGAAATGA	Gut precursors	-0.110761	-0.27042	-0.432963	1.13891	-0.693107	3.03973	synthetic
ETiX8_EXE_2_CATTCATTTGTTATACAAAGTCGG	Gut precursors	-0.138664	-0.334887	-0.466779	1.9943	2.22214	2.69	synthetic
ETiX8_EXE_2_CCATCCACTGTTATACCTTGGTGT	Gut precursors	-0.158087	-0.379763	-0.490319	1.46848	0.412512	2.6785	synthetic
ETiX8_EXE_2_CCATGCATTGTTATACATCTTTGT	Gut precursors	-0.170645	-0.408778	-0.505538	1.73432	1.33257	2.50967	synthetic
ETiX8_EXE_2_CCGGAAATTGTTATACAGAACGGG	Gut precursors	-0.135151	-0.326771	-0.462522	1.47069	1.55629	2.57904	synthetic
ETiX8_EXE_2_CGTGTGTTTGTTATACCCCATCTG	Gut precursors	-0.0936403	-0.230862	-0.412214	0.937134	1.38636	1.33115	synthetic
ETiX8_EXE_2_GAATCCCATGTTATACCTATAGAG	Gut precursors	-0.131557	-0.318467	-0.458166	1.35508	2.3277	2.43732	synthetic
ETiX8_EXE_2_GAGCGGAATGTTATACATTCGACG	Gut precursors	-0.16265	-0.390305	2.06757	0.149131	1.76911	1.57226	synthetic
ETiX8_EXE_2_GATTTCCCTGTTATACTCCAGTCC	Gut precursors	-0.0981224	-0.241218	-0.417646	0.863422	-0.626906	1.25584	synthetic
ETiX8_EXE_2_GCCAAAGCTGTTATACCCGTGTTT	Gut precursors	-0.179165	-0.428463	1.21061	1.04006	1.00044	2.43851	synthetic
ETiX8_EXE_2_GCCTGGTATGTTATACAAGCTTCT	Gut precursors	-0.138906	-0.335447	-0.467073	2.21598	1.74235	2.45171	synthetic
ETiX8_EXE_2_GCGGTAACTGTTATACTAACCATC	Gut precursors	-0.205937	-0.490319	-0.54831	1.68448	0.944811	2.17503	synthetic
ETiX8_EXE_2_GCGTGCAATGTTATACTAGTCGCA	Gut precursors	-0.0985666	-0.242244	-0.418184	1.32286	-0.629232	2.10126	synthetic
ETiX8_EXE_2_GGACTGGATGTTATACTATTGCCT	Gut precursors	-0.0943267	-0.232448	-0.413046	1.67964	-0.607024	2.4095	synthetic
ETiX8_EXE_2_GGAGTAAGTGTTATACCCTCGTCT	Gut precursors	-0.0961034	-0.236553	-0.415199	2.14385	1.33397	2.55866	synthetic
ETiX8_EXE_2_GGGCATCATGTTATACGAGCCCAT	Gut precursors	-0.107894	-0.263796	-0.429489	1.17944	1.66338	2.74838	synthetic
ETiX8_EXE_2_GGGTCTAGTGTTATACCAAGTCAT	Gut precursors	-0.132809	-0.32136	-0.459683	1.62662	1.25951	2.42301	synthetic
ETiX8_EXE_2_GTACGGACTGTTATACATGCATGG	Gut precursors	-0.199234	-0.474832	-0.540186	0.874695	1.47811	2.6907	synthetic
ETiX8_EXE_2_GTCAGACCTGTTATACACGGTAGC	Gut precursors	-0.106118	-0.259691	-0.427335	2.27201	1.69653	2.2105	synthetic
ETiX8_EXE_2_GTTCTGCTTGTTATACTAAGACGG	Gut precursors	-0.151787	-0.365209	-0.482684	1.97453	1.3292	2.62098	synthetic
ETiX8_EXE_2_TAACTTCTTGTTATACGGAGAAGC	Gut precursors	-0.0916213	-0.226197	-0.409767	2.22623	1.43101	2.91997	synthetic
ETiX8_EXE_2_TACGTTCGTGTTATACTGCAAGGG	Gut precursors	-0.190915	-0.455613	-0.530105	1.76339	1.87248	2.34587	synthetic
ETiX8_EXE_2_TAGATCAATGTTATACCAAGAGGG	Gut precursors	-0.0843529	-0.209404	-0.400958	1.11161	-0.554782	-0.525045	synthetic
ETiX8_EXE_2_TAGCCACATGTTATACGGTCACAG	Gut precursors	-0.104502	-0.255959	-0.425378	0.767411	-0.660324	2.41652	synthetic
ETiX8_EXE_2_TAGTCTCTTGTTATACAATGTTTG	Gut precursors	-0.13398	-0.324065	-0.461103	1.72294	1.81373	3.02915	synthetic
ETiX8_EXE_2_TATCTGTCTGTTATACATCCCACG	Gut precursors	-0.195923	-0.467181	-0.536173	1.38556	1.38426	2.11204	synthetic
ETiX8_EXE_2_TATCTGTCTGTTATACGTCAAAGA	Gut precursors	-0.18607	-0.444417	-0.524233	1.46768	1.92694	2.54237	synthetic
ETiX8_EXE_2_TCATAGCTTGTTATACTGTGCTCA	Gut precursors	-0.10531	-0.257825	-0.426357	0.755903	1.1551	2.22295	synthetic
ETiX8_EXE_2_TCGTTCCCTGTTATACGCTCTAGT	Gut precursors	-0.176782	-0.422959	-0.512977	1.29557	1.26101	1.45509	synthetic
ETiX8_EXE_2_TGAGAGCGTGTTATACCGTGCTAG	Gut precursors	-0.110075	-0.268834	-0.432131	1.14848	1.62367	2.15153	synthetic
ETiX8_EXE_2_TGCACCAGTGTTATACAATGTTTG	Gut precursors	-0.19778	-0.471473	1.06854	1.66011	1.70693	3.04845	synthetic
ETiX8_EXE_2_TGCTTCATTGTTATACAATGACCC	Gut precursors	-0.0948113	-0.233568	-0.413633	1.87563	1.36118	2.4005	synthetic
ETiX8_EXE_2_TGCTTCATTGTTATACCACAGTTT	Gut precursors	-0.105149	-0.257452	-0.426161	2.10531	-0.663708	2.40636	synthetic
ETiX8_EXE_2_TGCTTGGGTGTTATACATGGATTA	Gut precursors	-0.136564	-0.330036	-0.464235	1.4548	2.12037	2.27254	synthetic
ETiX8_EXE_2_TGTTATCATGTTATACGATTGCGA	Gut precursors	-0.0914194	-0.225731	-0.409522	1.44784	-0.591796	2.4653	synthetic
ETiX5_1_AAAGTCATGATCGTGTTGCTCCGT	Definitive endoderm	7.83056	-0.270047	-0.432768	-0.770333	1.06219	-0.578179	synthetic
ETiX5_1_ACACCAAGGATCGTGTACCCATAT	Definitive endoderm	-0.0982032	-0.241405	-0.417744	-0.727593	1.29095	-0.553083	synthetic
ETiX5_1_ACCAGTTTGATCGTGTATTCCTTG	Definitive endoderm	-0.0920654	-0.227224	-0.410305	-0.706432	-0.59518	1.89528	synthetic
ETiX5_1_ATCGCGCTGATCGTGTACAGCGGA	Definitive endoderm	-0.116132	-0.282828	-0.439472	-0.789406	-0.721238	-0.589377	synthetic
ETiX5_1_CAAGGTACGATCGTGTTCTCAACC	Definitive endoderm	9.33856	-0.21864	-0.405803	1.03237	2.07931	-0.533138	synthetic
ETiX5_1_CAATCTAGGATCGTGTCCGCTGTT	Definitive endoderm	-0.106279	-0.260064	2.09567	-0.755437	1.1376	-0.569432	synthetic
ETiX5_1_CAGATGGGGATCGTGTGATTGCGA	Definitive endoderm	-0.0881486	-0.218174	-0.405558	1.79689	2.42971	1.97289	synthetic
ETiX5_1_CATTCGGGGATCGTGTCCCTAACC	Definitive endoderm	-0.100868	-0.247562	-0.420973	0.820932	-0.641288	1.21273	synthetic
ETiX5_1_CCATCGTCGATCGTGTGGGCCAAT	Definitive endoderm	-0.102766	-0.251947	-0.423274	-0.743325	1.20214	-0.56232	synthetic
ETiX5_1_CCGGAAATGATCGTGTTAAGACGG	Definitive endoderm	-0.131557	-0.318467	1.69944	-0.842588	-0.802033	-0.620603	synthetic
ETiX5_1_CTGTCGCAGATCGTGTAAGCGTAC	Definitive endoderm	-0.088512	-0.219014	-0.405998	1.50349	1.50311	-0.533465	synthetic
ETiX5_1_CTTTGGACGATCGTGTATGAAGCA	Definitive endoderm	-0.0895215	4.06431	-0.407222	1.01042	-0.581855	-0.535509	synthetic
ETiX5_1_GAGCGGAAGATCGTGTCTCGCGTA	Definitive endoderm	-0.101716	-0.249522	-0.422001	1.91779	1.22205	-0.560195	synthetic
ETiX5_1_GTCAGACCGATCGTGTAGAGGTGG	Definitive endoderm	-0.101191	-0.248309	-0.421365	-0.737895	-0.64298	-0.559132	synthetic
ETiX5_1_TGGACGGAGATCGTGTCATTTGTT	Definitive endoderm	-0.0849182	4.2598	-0.401643	-0.681791	-0.557743	-0.52619	synthetic
ETiX5_2_AAACGTGAAGATATAATCATATGG	Definitive endoderm	-0.115445	-0.281242	1.93459	-0.787039	1.86645	-0.587988	synthetic
ETiX5_2_AAAGAAAGAGATATAATGCAAGGG	Gut precursors	-0.121341	-0.294863	-0.445785	1.27795	-0.748522	-0.599922	synthetic
ETiX5_2_AAAGCCCGAGATATAACATTTGTT	Definitive endoderm	7.43914	-0.604513	1.76522	0.945789	1.22252	0.94009	synthetic
ETiX5_2_AAAGTCATAGATATAATAGCTTAT	Definitive endoderm	-0.162003	-0.388813	-0.495066	1.19452	0.878819	0.570882	synthetic
ETiX5_2_AAATAGCAAGATATAAGTTACGAT	Definitive endoderm	-0.159298	-0.382562	-0.491787	-0.93823	-0.947338	-0.676761	synthetic
ETiX5_2_AACAGCGGAGATATAAAGCGAAGT	Definitive endoderm	4.09612	-0.598542	1.78147	0.807957	0.94793	0.954511	synthetic
ETiX5_2_AACGCCAAAGATATAAGAGGCTGA	Definitive endoderm	-0.116374	-0.283388	-0.439766	0.610175	1.51439	1.00248	synthetic
ETiX5_2_AACTCAGTAGATATAACGAATAAT	Definitive endoderm	-0.176298	-0.421839	-0.51239	-0.996841	0.214707	-0.711175	synthetic
ETiX5_2_AAGTCGGGAGATATAACCGCAACT	Definitive endoderm	-0.111852	-0.272939	-0.434285	1.40363	1.59206	-0.580713	synthetic
ETiX5_2_ACTCATACAGATATAATCGTCATG	Definitive endoderm	-0.106481	-0.26053	-0.427776	-0.756133	1.13398	-0.569841	synthetic
ETiX5_2_ACTGCTGGAGATATAAGGTCACAG	Definitive endoderm	-0.0965072	-0.237486	-0.415688	-0.721746	1.89031	-0.54965	synthetic
ETiX5_2_ACTTCGCTAGATATAAACCTTCTT	Definitive endoderm	-0.102443	3.6117	-0.422882	0.797379	1.76756	-0.561666	synthetic
ETiX5_2_AGCAACGCAGATATAAAAAGCCTA	Gut precursors	-0.16693	-0.400195	-0.501036	1.47907	-0.987313	2.08632	synthetic
ETiX5_2_AGGAGTCGAGATATAAGCAGGGTA	Definitive endoderm	-0.151141	-0.363716	-0.481901	1.14503	1.76258	0.657146	synthetic
ETiX5_2_AGGTAAGCAGATATAACGGACAAC	Definitive endoderm	6.78608	-0.323039	-0.460564	-0.849409	1.5798	-0.624609	synthetic
ETiX5_2_AGTAGTTAAGATATAATGGGATTC	Definitive endoderm	-0.0973552	-0.239446	-0.416716	-0.72467	1.30815	-0.551367	synthetic
ETiX5_2_AGTCCGTGAGATATAAGAGAGTAT	Definitive endoderm	-0.122229	-0.296916	1.8292	0.540579	-0.753175	-0.601721	synthetic
ETiX5_2_AGTTTGTAAGATATAATGCTCCGT	Definitive endoderm	-0.115688	-0.281802	-0.438934	0.618641	1.86228	-0.588478	synthetic
ETiX5_2_ATCGCGCTAGATATAAGCTTACCT	Definitive endoderm	-0.170725	-0.408965	-0.505636	-0.977629	1.33161	-0.699894	synthetic
ETiX5_2_ATTCTGAGAGATATAACTACTTGT	Definitive endoderm	-0.119201	-0.289919	-0.443191	-0.799987	1.80292	-0.59559	synthetic
ETiX5_2_CAAACATTAGATATAACGTCAGCA	Definitive endoderm	-0.294126	1.97892	1.13961	0.0805616	-0.0803117	-0.1418	synthetic
ETiX5_2_CATTTCTAAGATATAACGGCTTAC	Definitive endoderm	-0.0964669	-0.237393	-0.415639	1.35802	2.67329	-0.549568	synthetic
ETiX5_2_CCACGTTGAGATATAAAATGAATG	Definitive endoderm	3.79341	-0.652654	1.23295	0.734652	1.03361	-0.913407	synthetic
ETiX5_2_CCAGACAGAGATATAATACAGCCG	Definitive endoderm	-0.113063	-0.275738	-0.435753	-0.778826	1.02095	-0.583165	synthetic
ETiX5_2_CCATATGAAGATATAAGCAGTCGA	Definitive endoderm	-0.0931557	-0.229743	-0.411626	-0.710191	1.39693	1.3397	synthetic
ETiX5_2_CCCGTAAGAGATATAAAGAACGGG	Definitive endoderm	-0.171008	-0.409618	-0.505979	-0.978604	0.77412	-0.700466	synthetic
ETiX5_2_CCCGTTCTAGATATAACCATTTGA	Definitive endoderm	6.43078	-0.34571	-0.472456	1.02698	1.68012	0.724173	synthetic
ETiX5_2_CCGGAAATAGATATAACAGATTAC	Definitive endoderm	-0.336929	-0.792971	0.37172	0.618477	0.105406	0.832408	synthetic
ETiX5_2_CCGGAAATAGATATAATTGCATAT	Definitive endoderm	-0.20517	-0.488546	-0.54738	1.49812	1.13489	1.03104	synthetic
ETiX5_2_CCGTCTTAAGATATAAAATGTTTG	Definitive endoderm	6.98541	-0.31147	2.95327	1.67713	-0.78617	0.866552	synthetic
ETiX5_2_CTAACGCCAGATATAAATGCATGG	Definitive endoderm	-0.13826	-0.333954	-0.46629	-0.865698	1.51184	-0.634173	synthetic
ETiX5_2_CTAGACTAAGATATAATCATGAGG	Definitive endoderm	-0.28072	-0.663103	-0.638943	0.962562	-0.259919	1.4226	synthetic
ETiX5_2_CTAGTAGGAGATATAAGTGTAACC	Definitive endoderm	-0.12764	-0.309418	-0.453419	0.925474	0.798108	0.875827	synthetic
ETiX5_2_GACACCTGAGATATAAAGCGCCTT	Definitive endoderm	-0.0973148	-0.239352	-0.416667	-0.72453	-0.622676	-0.551285	synthetic
ETiX5_2_GATGCAGAAGATATAACCTATTCA	Definitive endoderm	6.44734	2.68287	-0.471869	1.2301	1.11993	-0.643491	synthetic
ETiX5_2_GATTACTTAGATATAAGCCGGATT	Definitive endoderm	-0.120816	-0.293651	-0.445149	0.55697	-0.745773	-0.59886	synthetic
ETiX5_2_GCGCTGATAGATATAATTAGTCCG	Definitive endoderm	-0.185101	-0.442178	-0.523058	0.989628	0.934654	-0.728995	synthetic
ETiX5_2_GCGTATTCAGATATAACTCAGAAT	Definitive endoderm	-0.179003	-0.42809	-0.515668	1.27611	1.81704	0.918737	synthetic
ETiX5_2_GCGTATTCAGATATAAGATTTACC	Definitive endoderm	-0.134222	-0.324625	-0.461396	-0.851776	0.707108	-0.625998	synthetic
ETiX5_2_GGCACTTCAGATATAATCTCACTT	Definitive endoderm	-0.12974	2.93162	1.7235	1.17646	1.30432	1.35895	synthetic
ETiX5_2_GGCTATAAAGATATAAAGGATTCA	Definitive endoderm	-0.115163	-0.280589	-0.438298	0.625162	-0.716162	-0.587415	synthetic
ETiX5_2_GGTTAGGGAGATATAAACTTCAAT	Definitive endoderm	6.62133	-0.333208	-0.465899	0.372989	1.94484	1.27228	synthetic
ETiX5_2_GTCAAGAGAGATATAATACCGGCA	Definitive endoderm	-0.136806	-0.330596	-0.464528	1.29566	-0.829529	1.28381	synthetic
ETiX5_2_GTCAGGTTAGATATAAAGGTTGTG	Definitive endoderm	-0.145286	-0.350188	2.2641	1.59826	1.84146	0.707056	synthetic
ETiX5_2_GTGGTGCTAGATATAACAGACCAT	Definitive endoderm	-0.162084	-0.388999	1.36085	0.576853	0.367425	-0.682401	synthetic
ETiX5_2_GTTGTCCGAGATATAACGATTGAT	Definitive endoderm	-0.164103	-0.393664	-0.49761	-0.954797	-0.972507	-0.686488	synthetic
ETiX5_2_TAACTTCTAGATATAACTACTTGT	Definitive endoderm	-0.210459	-0.500768	-0.553791	-1.11462	-1.21532	-0.78033	synthetic
ETiX5_2_TACTGAATAGATATAATTCCAGAC	Definitive endoderm	-0.159056	-0.382002	1.38993	-0.937395	0.401486	-0.67627	synthetic
ETiX5_2_TATGTGAAAGATATAACTTAGGTA	Definitive endoderm	-0.137614	-0.332462	-0.465507	-0.86347	0.662108	1.27556	synthetic
ETiX5_2_TCATTTCAAGATATAACCTGTTAT	Definitive endoderm	-0.117424	3.20481	-0.441038	1.32825	0.950728	-0.591993	synthetic
ETiX5_2_TCATTTCAAGATATAATCATGAGG	Definitive endoderm	-0.235697	2.50375	2.20798	0.728147	0.427497	0.841191	synthetic
ETiX5_2_TCTTTGACAGATATAAGTTGTCAT	Definitive endoderm	8.01293	-0.26249	2.07596	0.727703	2.01288	1.64192	synthetic
ETiX5_2_TGCTGACGAGATATAAGGGCCAAT	Definitive endoderm	-0.151868	-0.365395	-0.482782	0.671416	0.484798	-0.66172	synthetic
ETiX5_3_AAACGTGATGTTATACATATGCAT	Definitive endoderm	-0.141854	-0.342258	-0.470646	0.770632	2.17649	0.737581	synthetic
ETiX5_3_AAACGTGATGTTATACGGGAACCT	Definitive endoderm	-0.0969918	-0.238606	-0.416275	0.881481	1.87987	2.12862	synthetic
ETiX5_3_AAAGCCCGTGTTATACCTCGCGTA	Definitive endoderm	-0.10313	-0.252787	-0.423714	1.5324	2.09442	-0.563056	synthetic
ETiX5_3_AAGTGAGATGTTATACTTGTGACT	Definitive endoderm	-0.0869372	-0.215375	-0.40409	-0.688751	-0.568319	-0.530277	synthetic
ETiX5_3_AATCCGGCTGTTATACAGCGCGAT	Definitive endoderm	-0.0918636	-0.226757	-0.41006	1.72479	1.42556	-0.54025	synthetic
ETiX5_3_AATGTATGTGTTATACTTGATCTA	Definitive endoderm	-0.111286	-0.271633	-0.4336	1.61389	1.05058	-0.579568	synthetic
ETiX5_3_ACCAAGGGTGTTATACAGCTATGA	Definitive endoderm	-0.0949324	-0.233848	-0.41378	1.66883	1.3586	1.30876	synthetic
ETiX5_3_ACCACAGATGTTATACGTCAAAGA	Definitive endoderm	-0.136281	-0.329383	-0.463892	-0.858876	-0.82678	-0.630167	synthetic
ETiX5_3_ACCTGAAGTGTTATACAGGCAACG	Definitive endoderm	-0.110681	3.37586	-0.432865	1.91158	-0.692685	-0.578342	synthetic
ETiX5_3_ACGGGTTATGTTATACATGAAGCA	Definitive endoderm	10	4.36995	-0.439668	-0.789963	-0.722084	-0.589704	synthetic
ETiX5_3_ACGTAAACTGTTATACTCGGTTCG	Definitive endoderm	-0.120129	-0.292065	-0.444317	1.49442	2.2207	1.47073	synthetic
ETiX5_3_ACTTCGCTTGTTATACGGGCCAAT	Definitive endoderm	-0.110882	-0.2707	-0.43311	-0.771308	-0.693742	-0.578751	synthetic
ETiX5_3_AGCAACGCTGTTATACGCCAAGAT	Definitive endoderm	-0.116213	-0.283015	-0.43957	0.612161	0.969898	-0.589541	synthetic
ETiX5_3_AGCATGCCTGTTATACCCCGACTT	Definitive endoderm	-0.101595	-0.249242	-0.421854	1.76036	1.78445	-0.55995	synthetic
ETiX5_3_AGGGACTGTGTTATACTTGTGACT	Definitive endoderm	4.05903	-0.604793	0.722489	0.138596	0.248374	0.730006	synthetic
ETiX5_3_AGTGCTTCTGTTATACAATCGGGT	Definitive endoderm	-0.150172	-0.361477	-0.480727	1.31007	1.77544	1.15474	synthetic
ETiX5_3_AGTGCTTCTGTTATACAGGCAGTT	Definitive endoderm	-0.0870583	-0.215655	-0.404237	-0.689169	-0.568953	-0.530522	synthetic
ETiX5_3_ATAACAGGTGTTATACGGAATAGA	Definitive endoderm	-0.113992	3.28968	1.95859	1.73442	1.89171	1.03172	synthetic
ETiX5_3_ATACACCCTGTTATACATGACCGA	Definitive endoderm	-0.310319	0.979956	1.45711	0.721179	0.739385	0.188783	synthetic
ETiX5_3_ATATGGGTTGTTATACTACTTGTG	Definitive endoderm	-0.124329	-0.301767	-0.449406	1.24091	0.84593	0.911249	synthetic
ETiX5_3_CAAGGGTTTGTTATACCGTACCTA	Definitive endoderm	7.59079	-0.435554	-0.519584	0.405878	0.966221	-0.723191	synthetic
ETiX5_3_CCATATGATGTTATACCTGGTGCA	Definitive endoderm	10	-0.342631	-0.470841	0.333167	1.13131	1.54088	synthetic
ETiX5_3_CCCTGTTTTGTTATACCGCTAATA	Definitive endoderm	8.71708	-0.23702	-0.415443	1.84917	-0.617388	2.14079	synthetic
ETiX5_3_CCTTTACATGTTATACCTTCTGGA	Definitive endoderm	-0.136201	-0.329196	-0.463794	0.390355	1.78123	1.29005	synthetic
ETiX5_3_CGGCTGTATGTTATACGGTCCCTT	Definitive endoderm	-0.109913	4.54567	-0.431936	1.63355	1.62658	-0.576789	synthetic
ETiX5_3_CGTCGAATTGTTATACTACTTGTG	Definitive endoderm	-0.187281	-0.447216	-0.525701	-1.03471	-1.09391	-0.733409	synthetic
ETiX5_3_CTACGGGATGTTATACTGCCATCG	Definitive endoderm	-0.156431	4.20342	2.1344	-0.928346	0.431492	-0.670957	synthetic
ETiX5_3_CTCAAACATGTTATACCCATTTGA	Definitive endoderm	-0.134384	-0.324998	-0.461592	0.849694	0.704937	0.807663	synthetic
ETiX5_3_CTCTATAGTGTTATACTTAGGACC	Definitive endoderm	-0.113669	3.2979	1.96399	1.09925	1.56039	1.03575	synthetic
ETiX5_3_CTGAGCGTTGTTATACTTTATCAC	Definitive endoderm	-0.117909	-0.286933	-0.441625	1.81137	0.94313	-0.592974	synthetic
ETiX5_3_CTTTATCCTGTTATACTTGATCTA	Definitive endoderm	-0.193702	1.96776	1.77924	1.04472	1.65112	0.354744	synthetic
ETiX5_3_GACACAAATGTTATACAGTTTAGA	Definitive endoderm	-0.126752	-0.307365	-0.452343	0.489721	-0.776864	-0.610876	synthetic
ETiX5_3_GACACCTGTGTTATACAGGATTCA	Definitive endoderm	-0.0999395	-0.245416	2.22292	-0.73358	-0.636424	-0.556598	synthetic
ETiX5_3_GACTAGCGTGTTATACAAATCGTT	Gut precursors	-0.153079	2.51222	1.44982	0.929072	1.31257	-0.664172	synthetic
ETiX5_3_GAGGAGTGTGTTATACCTCCGCAT	Definitive endoderm	-0.113871	4.43477	-0.436732	-0.78161	1.00769	-0.5848	synthetic
ETiX5_3_GAGGGTCATGTTATACAAAGCCTA	Definitive endoderm	-0.12231	-0.297102	-0.44696	1.86435	-0.753598	0.933546	synthetic
ETiX5_3_GATTACTTTGTTATACCTTCGCAC	Definitive endoderm	-0.104179	-0.255213	-0.424986	2.21694	1.1758	2.00945	synthetic
ETiX5_3_GCATCACTTGTTATACCACAGTTT	Definitive endoderm	-0.0948113	3.86423	2.33786	-0.715899	2.2706	-0.546217	synthetic
ETiX5_3_GCCAAAGCTGTTATACTCCCTGAT	Definitive endoderm	-0.0921866	-0.227504	-0.410452	1.43366	-0.595815	-0.540904	synthetic
ETiX5_3_GCGTGCAATGTTATACAGGAGCTT	Definitive endoderm	-0.114476	-0.279003	-0.437466	0.633751	1.88325	-0.586026	synthetic
ETiX5_3_GCTACCGTTGTTATACGAATTCGT	Definitive endoderm	-0.091379	-0.225638	-0.409473	0.976648	1.43647	1.90842	synthetic
ETiX5_3_GCTATGGGTGTTATACGCTTACCT	Definitive endoderm	-0.102726	-0.251854	2.16516	0.793211	1.2029	-0.562239	synthetic
ETiX5_3_GGACTGGATGTTATACTAGTGTTT	Definitive endoderm	-0.0858469	-0.212856	-0.402769	1.55744	2.14326	-0.52807	synthetic
ETiX5_3_GGCACTTCTGTTATACGGGCCAAT	Gut precursors	-0.096588	-0.237673	-0.415786	0.888015	-0.618869	-0.549814	synthetic
ETiX5_3_GGTTAGGGTGTTATACCAACGTGG	Definitive endoderm	6.14054	-0.366422	-0.48332	0.936558	1.55992	1.13543	synthetic
ETiX5_3_GTCAGGTTTGTTATACTGGCCTGT	Definitive endoderm	-0.0953362	-0.234781	-0.414269	1.37746	-0.612312	-0.54728	synthetic
ETiX5_3_TCATAGCTTGTTATACTCTCAACC	Definitive endoderm	9.38443	-0.313056	-0.455328	1.18257	1.3121	1.90496	synthetic
ETiX5_3_TCGCAATCTGTTATACTTGCATAT	Definitive endoderm	-0.154614	3.56112	-0.48611	1.11072	0.968611	0.628726	synthetic
ETiX6_1_ACATCTCGTGTTATACTGAAATGA	Definitive endoderm	8.64589	-0.239352	-0.416667	-0.72453	1.30897	-0.551285	synthetic
ETiX6_1_CTGCTAGATGTTATACGGGCCAAT	Definitive endoderm	-0.0901272	-0.222746	3.25113	-0.69975	-0.585028	-0.536735	synthetic
ETiX6_1_CTTTATCCTGTTATACTAGAAATG	Gut precursors	-0.186272	2.05492	-0.524477	1.10608	0.921868	1.38199	synthetic
ETiX6_1_CTTTGGACTGTTATACATGCGGAT	Definitive endoderm	9.30752	4.09703	-0.406243	-0.694877	-0.577625	-0.533874	synthetic
ETiX6_1_GGTTGAGATGTTATACCTTGGTGT	Definitive endoderm	-0.084151	-0.208938	-0.400713	-0.679145	-0.553725	-0.524637	synthetic
ETiX6_1_TACGTTCGTGTTATACAGCGCCTT	Definitive endoderm	-0.0865334	-0.214442	-0.4036	-0.687359	1.55136	-0.52946	synthetic
ETiX6_1_TCCCTGGATGTTATACCCGCAACT	Definitive endoderm	-0.0847567	4.26709	-0.401447	-0.681234	-0.556897	-0.525863	synthetic
ETiX6_3_AAACAAACTCGACGGCGGGCCAAT	Definitive endoderm	-0.106441	3.49311	2.09261	-0.755994	-0.670476	-0.569759	synthetic
ETiX6_3_AAACGATCTCGACGGCCTTAGGTA	Definitive endoderm	10	4.5893	-0.430125	-0.762816	1.09973	-0.573764	synthetic
ETiX6_3_AAAGAAAGTCGACGGCGACGATGG	Definitive endoderm	-0.130871	-0.316881	2.91817	-0.840221	-0.798438	-0.619214	synthetic
ETiX6_3_AAATTCCGTCGACGGCCAACGTGG	Definitive endoderm	-0.10535	3.52463	-0.426406	-0.752235	2.29591	-0.567552	synthetic
ETiX6_3_AACAAATGTCGACGGCAAGCTTCT	Definitive endoderm	-0.0932365	-0.229929	-0.411724	-0.710469	1.39516	-0.543029	synthetic
ETiX6_3_AACAAATGTCGACGGCGGCTACTA	Definitive endoderm	-0.0857258	-0.212576	-0.402622	-0.684575	-0.561974	-0.527825	synthetic
ETiX6_3_AAGTCCAATCGACGGCGGGTTGGT	Definitive endoderm	-0.0942056	-0.232168	-0.412899	-0.713811	1.94099	-0.544991	synthetic
ETiX6_3_AATCGAAGTCGACGGCTCTAGCAG	Definitive endoderm	-0.110923	-0.270793	-0.433159	-0.771447	1.05671	-0.578832	synthetic
ETiX6_3_ACACCAAGTCGACGGCCGGCTTAC	Definitive endoderm	-0.096265	-0.236927	-0.415395	-0.720911	2.23821	-0.54916	synthetic
ETiX6_3_ACCAGTTTTCGACGGCTGAGGTCT	Definitive endoderm	-0.0990512	4.88871	2.24199	-0.730517	-0.631771	-0.5548	synthetic
ETiX6_3_ACCTGAAGTCGACGGCACCCATAT	Definitive endoderm	-0.135272	2.82217	-0.462669	-0.855396	-0.821492	-0.628124	synthetic
ETiX6_3_ACCTTCCCTCGACGGCATGCGGAT	Definitive endoderm	8.44909	-0.24607	-0.42019	-0.734554	2.15359	-0.557171	synthetic
ETiX6_3_ACTACCCGTCGACGGCAAACAGGG	Definitive endoderm	9.03078	-0.227317	-0.410354	0.963762	1.98894	-0.54074	synthetic
ETiX6_3_AGAATCAATCGACGGCATCCGCTA	Definitive endoderm	-0.104462	3.55076	-0.425329	-0.749172	1.72811	-0.565754	synthetic
ETiX6_3_AGAATCAATCGACGGCCGAACGTA	Definitive endoderm	10	-0.226571	-0.409962	-0.705458	-0.593699	-0.540086	synthetic
ETiX6_3_AGACGAGGTCGACGGCAGGCAGTT	Definitive endoderm	8.15267	5.91126	2.12121	-0.750843	1.71879	-0.566735	synthetic
ETiX6_3_AGAGAGACTCGACGGCAGCGCGAT	Definitive endoderm	-0.108419	-0.265009	-0.430125	-0.762816	1.09973	-0.573764	synthetic
ETiX6_3_AGAGGTGCTCGACGGCGAAAGACC	Definitive endoderm	-0.112457	-0.274338	1.98451	-0.776737	1.03098	-0.581939	synthetic
ETiX6_3_AGCAACGCTCGACGGCATCAAGTG	Definitive endoderm	-0.111125	3.36404	-0.433404	-0.772143	-0.695011	-0.579241	synthetic
ETiX6_3_AGCTTCGATCGACGGCCAGACCAT	Definitive endoderm	-0.11912	-0.289732	-0.443093	-0.799708	-0.736889	-0.595426	synthetic
ETiX6_3_AGGCAATATCGACGGCCGGACAAC	Definitive endoderm	-0.0924693	3.94993	2.39461	-0.707824	-0.597295	-0.541476	synthetic
ETiX6_3_AGGCCGAATCGACGGCCAAGTCAT	Definitive endoderm	-0.0961438	-0.236647	-0.415248	-0.720493	2.24088	-0.548914	synthetic
ETiX6_3_AGGTTCCCTCGACGGCTCCCTGAT	Definitive endoderm	10	3.57973	-0.424154	-0.745831	-0.655036	-0.563792	synthetic
ETiX6_3_ATACTCTCTCGACGGCAAACTGGT	Definitive endoderm	-0.100061	3.68656	-0.419995	-0.733997	1.81555	-0.556844	synthetic
ETiX6_3_ATCAGGGATCGACGGCAGCAGAAC	Definitive endoderm	-0.089683	-0.221719	-0.407418	-0.698218	-0.582701	1.40359	synthetic
ETiX6_3_ATCCTAGTTCGACGGCCGGACAAC	Definitive endoderm	-0.0905714	4.02268	-0.408494	-0.701281	2.02511	-0.537634	synthetic
ETiX6_3_ATCCTAGTTCGACGGCCTTAGGTA	Definitive endoderm	-0.110681	4.52365	-0.432865	-0.770612	2.19503	-0.578342	synthetic
ETiX6_3_ATCGCGCTTCGACGGCATACTCTT	Definitive endoderm	6.94085	-0.313989	-0.455817	-0.835905	1.30611	-0.61668	synthetic
ETiX6_3_ATCGTAACTCGACGGCGGGCCAAT	Definitive endoderm	-0.110438	-0.269673	-0.432572	-0.769776	1.61715	-0.577852	synthetic
ETiX6_3_ATCTTGGCTCGACGGCTGCGACAG	Definitive endoderm	8.13818	4.68725	-0.42621	-0.751678	1.71416	-0.567225	synthetic
ETiX6_3_ATGTGCCGTCGACGGCACTAGGAT	Definitive endoderm	-0.104543	-0.256052	-0.425427	-0.749451	-0.660535	-0.565917	synthetic
ETiX6_3_ATTGAAGTTCGACGGCTTTAACAG	Definitive endoderm	-0.114032	-0.277977	-0.436927	-0.782167	1.00505	-0.585127	synthetic
ETiX6_3_ATTTGTTGTCGACGGCAAACTCGA	Definitive endoderm	-0.112053	3.33959	-0.434529	-0.775345	1.58851	-0.581121	synthetic
ETiX6_3_CACAACCTTCGACGGCAAACGCCT	Definitive endoderm	-0.109146	-0.266688	-0.431006	-0.765321	1.64046	-0.575236	synthetic
ETiX6_3_CACAACCTTCGACGGCCGGCACAT	Definitive endoderm	-0.0944882	-0.232821	-0.413241	-0.714785	1.36807	-0.545563	synthetic
ETiX6_3_CAGTTTAATCGACGGCCTTTCTTT	Definitive endoderm	9.19941	4.04497	-0.407809	-0.699332	-0.584393	-0.53649	synthetic
ETiX6_3_CAGTTTAATCGACGGCTTCCGAGT	Definitive endoderm	-0.0902887	-0.223119	2.45018	-0.700307	-0.585874	-0.537062	synthetic
ETiX6_3_CATGACGATCGACGGCGACGATGG	Definitive endoderm	-0.0940441	3.89183	3.14776	-0.713254	-0.605544	-0.544664	synthetic
ETiX6_3_CCATGCATTCGACGGCCTAGTAAC	Definitive endoderm	-0.0954574	-0.235061	-0.414416	-0.718127	2.25611	-0.547525	synthetic
ETiX6_3_CCGGAAATTCGACGGCTTCCAGAC	Definitive endoderm	-0.133414	-0.322759	-0.460417	-0.848992	-0.811763	-0.624363	synthetic
ETiX6_3_CCTATTTATCGACGGCGACAAAGG	Definitive endoderm	9.50542	-0.214256	-0.403503	-0.687081	-0.565781	-0.529296	synthetic
ETiX6_3_CGAAACTCTCGACGGCCACAGTTT	Definitive endoderm	-0.0923481	-0.227877	-0.410648	-0.707407	-0.596661	-0.541231	synthetic
ETiX6_3_CGACATTTTCGACGGCAATGTTTG	Definitive endoderm	7.41138	-0.289172	-0.4428	-0.798873	1.80829	-0.594936	synthetic
ETiX6_3_CGATGGCATCGACGGCCCCGACTT	Definitive endoderm	-0.111084	4.51217	-0.433355	-0.772004	1.05398	-0.57916	synthetic
ETiX6_3_CGGCTGTATCGACGGCACCTTCTT	Definitive endoderm	-0.100788	-0.247376	-0.420876	-0.736503	-0.640865	-0.558315	synthetic
ETiX6_3_CGTACCGATCGACGGCCTCCGCAT	Definitive endoderm	-0.112861	-0.275271	-0.435508	-0.77813	1.02429	-0.582756	synthetic
ETiX6_3_CTACGGGATCGACGGCCGTACCTA	Definitive endoderm	-0.0935191	-0.230582	-0.412067	-0.711444	2.30004	-0.543601	synthetic
ETiX6_3_CTACGGGATCGACGGCTTGTTTAC	Definitive endoderm	9.49453	-0.214535	-0.403649	-0.687498	2.71862	-0.529541	synthetic
ETiX6_3_CTAGACTATCGACGGCGCTTTCCA	Definitive endoderm	8.66851	-0.238606	-0.416275	-0.723417	-0.620984	-0.550631	synthetic
ETiX6_3_CTCCCAAATCGACGGCCGAGATGT	Definitive endoderm	-0.219989	1.6913	-0.565341	-1.14748	1.56439	-0.799621	synthetic
ETiX6_3_CTGTTGTGTCGACGGCAGGTTGTG	Definitive endoderm	8.46505	-0.24551	-0.419897	-0.733719	-0.636635	-0.55668	synthetic
ETiX6_3_GAAGATATTCGACGGCCCAACCGT	Definitive endoderm	7.17407	3.05147	1.80206	-0.816832	1.72368	-0.605481	synthetic
ETiX6_3_GACACCTGTCGACGGCCTAGATTG	Definitive endoderm	-0.104301	3.55555	-0.425133	-0.748615	1.17357	-0.565427	synthetic
ETiX6_3_GAGTGTACTCGACGGCAAACGCCT	Definitive endoderm	-0.126348	-0.306432	-0.451853	0.940532	2.11966	-0.610058	synthetic
ETiX6_3_GCGGTAACTCGACGGCACTCACCG	Definitive endoderm	10	3.99757	2.42617	-0.703509	-0.590738	-0.538942	synthetic
ETiX6_3_GCTAAGTTTCGACGGCCGTATCGG	Definitive endoderm	8.90052	5.08008	-0.412409	-0.712419	1.38285	-0.544173	synthetic
ETiX6_3_GCTCGTAGTCGACGGCAGCGCGAT	Definitive endoderm	-0.106925	-0.261557	-0.428314	-0.757664	1.12606	-0.57074	synthetic
ETiX6_3_GGAGTAAGTCGACGGCAGCGCCTT	Definitive endoderm	-0.0877852	4.13545	-0.405118	-0.691675	2.09347	-0.531994	synthetic
ETiX6_3_GGATTGTTTCGACGGCAACCCTTG	Definitive endoderm	10	5.17975	1.98727	-0.776181	1.03367	-0.581612	synthetic
ETiX6_3_GGTTACACTCGACGGCGTGGATGG	Definitive endoderm	-0.100464	-0.246629	-0.420484	-0.73539	2.14857	-0.557661	synthetic
ETiX6_3_GTACGGACTCGACGGCAGAGGTGG	Definitive endoderm	-0.0968303	-0.238233	-0.41608	-0.72286	1.88334	-0.550304	synthetic
ETiX6_3_GTCAGGTTTCGACGGCGGGAGGTA	Definitive endoderm	10	-0.338339	2.32873	-0.872241	2.06842	-0.638015	synthetic
ETiX6_3_GTCCACTATCGACGGCAGAGGTGG	Definitive endoderm	-0.0888754	-0.219853	-0.406439	-0.695434	1.49446	-0.534201	synthetic
ETiX6_3_GTCCACTATCGACGGCCATTTGTT	Definitive endoderm	-0.103533	-0.25372	2.14897	-0.74597	-0.655248	-0.563873	synthetic
ETiX6_3_GTCTTCCTTCGACGGCACTGCCGT	Definitive endoderm	-0.0948113	-0.233568	-0.413633	-0.715899	1.92747	-0.546217	synthetic
ETiX6_3_GTGAACTCTCGACGGCGTTCAACT	Definitive endoderm	8.38864	-0.248215	-0.421316	-0.737756	1.23289	-0.559051	synthetic
ETiX6_3_GTGCGAAGTCGACGGCGTCCGTAC	Definitive endoderm	-0.119645	-0.290945	-0.44373	-0.801518	-0.739639	-0.596489	synthetic
ETiX6_3_TAGCGGATTCGACGGCAGAGACTA	Definitive endoderm	-0.0952151	-0.234501	-0.414122	-0.717291	1.91853	-0.547034	synthetic
ETiX6_3_TCTATTCCTCGACGGCATTCCTTG	Definitive endoderm	9.41565	-0.216588	2.52659	-0.690561	2.10163	-0.53134	synthetic
ETiX6_3_TGGTGTCTTCGACGGCCAGTCCCT	Definitive endoderm	10	-0.21892	2.4987	-0.694042	1.50408	-0.533383	synthetic
ETiX6_4_AAACACGGCTAGGTTCCTTCAGGT	Definitive endoderm	-0.0943267	-0.232448	2.34936	-0.714228	1.93827	-0.545236	synthetic
ETiX6_4_AAACACTACTAGGTTCGTTACGAT	Definitive endoderm	-0.102443	-0.251201	3.42736	-0.742211	-0.649537	-0.561666	synthetic
ETiX6_4_AAACGATCCTAGGTTCCTCGCGTA	Definitive endoderm	-0.112457	4.47363	2.75303	-0.776737	-0.701991	-0.581939	synthetic
ETiX6_4_AAAGAGGCCTAGGTTCCAAGAGGG	Definitive endoderm	-0.0918636	-0.226757	2.40977	-0.705736	-0.594122	-0.54025	synthetic
ETiX6_4_AACGGTAGCTAGGTTCACTAGCCA	Definitive endoderm	10	-0.225731	-0.409522	-0.704205	-0.591796	-0.53935	synthetic
ETiX6_4_AACGGTAGCTAGGTTCCTCAGAAT	Definitive endoderm	9.76582	3.1185	-0.445491	-0.80653	1.43708	-0.599432	synthetic
ETiX6_4_AACGGTAGCTAGGTTCTAACTACT	Definitive endoderm	7.3172	5.45289	1.84909	-0.805834	1.44031	-0.599023	synthetic
ETiX6_4_AACGTTACCTAGGTTCGATCTCGG	Definitive endoderm	-0.106966	-0.26165	-0.428363	-0.757804	1.12534	-0.570822	synthetic
ETiX6_4_AAGGGACCCTAGGTTCCTTAGGTA	Definitive endoderm	-0.0959419	4.99968	-0.415003	-0.719797	1.33733	-0.548506	synthetic
ETiX6_4_AATACATCCTAGGTTCAAAGCCTA	Definitive endoderm	-0.0865738	-0.214535	-0.403649	-0.687498	1.55035	-0.529541	synthetic
ETiX6_4_AATATGACCTAGGTTCGGTCTGAC	Definitive endoderm	-0.0932365	-0.229929	-0.411724	-0.710469	-0.601314	-0.543029	synthetic
ETiX6_4_ACATCTCGCTAGGTTCTCGGTTCG	Definitive endoderm	8.35239	4.79856	2.18574	-0.739705	1.78203	-0.560195	synthetic
ETiX6_4_ACCACAGACTAGGTTCGGTCCCTT	Definitive endoderm	-0.087018	-0.215562	2.53908	-0.68903	-0.568742	-0.53044	synthetic
ETiX6_4_ACCAGTTTCTAGGTTCACGCCATT	Definitive endoderm	-0.090531	-0.223679	-0.408445	-0.701142	-0.587143	-0.537552	synthetic
ETiX6_4_ACCCATGCCTAGGTTCTACAAACT	Definitive endoderm	-0.0929538	-0.229276	-0.411382	-0.709495	1.40136	-0.542457	synthetic
ETiX6_4_ACCCTCAACTAGGTTCGCTTACCT	Definitive endoderm	10	-0.266688	2.04266	-0.765321	1.08711	-0.575236	synthetic
ETiX6_4_ACGAATTCCTAGGTTCCCATTACT	Definitive endoderm	-0.102483	-0.251294	-0.422931	-0.74235	2.35301	-0.561748	synthetic
ETiX6_4_AGAAAGTGCTAGGTTCGTCAATAC	Definitive endoderm	-0.0988896	-0.242991	-0.418576	-0.72996	-0.630924	-0.554473	synthetic
ETiX6_4_AGACGAGGCTAGGTTCCCCATCTG	Definitive endoderm	-0.092227	-0.227597	-0.410501	-0.706989	-0.596026	-0.540985	synthetic
ETiX6_4_AGAGGTGCCTAGGTTCCTGTCTGG	Definitive endoderm	-0.114072	-0.27807	-0.436976	-0.782306	-0.710451	-0.585209	synthetic
ETiX6_4_AGCCATCTCTAGGTTCTAGAAATG	Definitive endoderm	7.90136	5.26686	2.03975	-0.765878	-0.685493	-0.575563	synthetic
ETiX6_4_AGCTCCACCTAGGTTCGTTGTCAT	Definitive endoderm	9.30752	4.09703	-0.406243	-0.694877	2.85712	-0.533874	synthetic
ETiX6_4_AGGACACACTAGGTTCCAACAAAT	Definitive endoderm	-0.106441	-0.260437	-0.427727	-0.755994	-0.670476	-0.569759	synthetic
ETiX6_4_AGGACACACTAGGTTCCGAGTCTG	Definitive endoderm	-0.0845952	-0.209964	-0.401251	-0.680677	-0.556051	-0.525536	synthetic
ETiX6_4_AGGACACACTAGGTTCGAAGCACT	Definitive endoderm	-0.100586	-0.246909	-0.420631	-0.735807	-0.639808	-0.557906	synthetic
ETiX6_4_AGGGACTGCTAGGTTCAGGATTCA	Definitive endoderm	-0.106562	4.64499	-0.427874	-0.756412	-0.671111	-0.570004	synthetic
ETiX6_4_AGGTAAGCCTAGGTTCCGAATAAT	Definitive endoderm	-0.0986474	3.73259	2.25077	-0.729125	-0.629656	-0.553983	synthetic
ETiX6_4_AGTAATGGCTAGGTTCCTTAGGTA	Definitive endoderm	10	-0.204926	2.67747	-0.673159	-0.54463	-0.521122	synthetic
ETiX6_4_ATATGGGTCTAGGTTCAGCTACGG	Definitive endoderm	-0.134424	-0.325091	1.66256	-0.852472	1.23636	-0.626407	synthetic
ETiX6_4_ATCCGCATCTAGGTTCCCGCTGTT	Definitive endoderm	-0.109631	3.40414	-0.431593	-0.766992	1.96996	-0.576217	synthetic
ETiX6_4_ATCCTAGTCTAGGTTCTTGTTTAC	Definitive endoderm	-0.111569	-0.272286	-0.433942	-0.773675	1.04582	-0.58014	synthetic
ETiX6_4_ATGGTCTGCTAGGTTCGGTCTGAC	Definitive endoderm	-0.0914598	-0.225824	-0.409571	-0.704344	-0.592007	-0.539432	synthetic
ETiX6_4_CAGGTTGCCTAGGTTCCAATACTT	Definitive endoderm	-0.100464	3.67363	-0.420484	-0.73539	-0.639173	-0.557661	synthetic
ETiX6_4_CATGACGACTAGGTTCTCGTCATG	Definitive endoderm	10	-0.215189	2.54366	-0.688473	-0.567896	-0.530114	synthetic
ETiX6_4_CCGATACGCTAGGTTCATCCGCTA	Definitive endoderm	-0.103533	-0.25372	-0.424203	-0.74597	-0.655248	-0.563873	synthetic
ETiX6_4_CCGTAGCTCTAGGTTCCTTACTCC	Definitive endoderm	-0.110034	-0.26874	2.79824	-0.768384	1.07183	-0.577034	synthetic
ETiX6_4_CCGTAGCTCTAGGTTCGGAATAGA	Definitive endoderm	8.86722	3.88452	-0.412948	-0.71395	-0.606601	-0.545073	synthetic
ETiX6_4_CCGTCTTACTAGGTTCTTAGTCCG	Definitive endoderm	-0.0984859	-0.242058	-0.418086	-0.728568	1.28527	-0.553656	synthetic
ETiX6_4_CCTTTGTCCTAGGTTCCTCCGCAT	Definitive endoderm	10	3.43849	-0.430076	-0.762676	1.10044	-0.573683	synthetic
ETiX6_4_CGACATTTCTAGGTTCCTGCGTTG	Definitive endoderm	-0.0955785	5.01309	-0.414563	-0.718544	-0.613581	-0.54777	synthetic
ETiX6_4_CGATCCAACTAGGTTCGTCAAAGA	Definitive endoderm	9.10109	-0.225265	-0.409277	-0.703509	-0.590738	-0.538942	synthetic
ETiX6_4_CGGACTAACTAGGTTCTTCGGCCT	Definitive endoderm	-0.0902484	4.03538	-0.408103	-0.700167	-0.585662	-0.53698	synthetic
ETiX6_4_CGTACCGACTAGGTTCCAAGTCAT	Definitive endoderm	8.94338	-0.229929	-0.411724	-0.710469	-0.601314	-0.543029	synthetic
ETiX6_4_CGTCGAATCTAGGTTCAACCCTTG	Definitive endoderm	-0.122996	-0.298689	-0.447792	-0.813073	-0.757194	-0.603274	synthetic
ETiX6_4_CTAACGCCCTAGGTTCAAAGTCGG	Definitive endoderm	-0.105754	-0.258851	-0.426895	-0.753627	-0.666881	-0.568369	synthetic
ETiX6_4_CTAGACTACTAGGTTCCCGCTGTT	Definitive endoderm	-0.0971129	3.78402	-0.416422	-0.723834	2.21965	-0.550876	synthetic
ETiX6_4_CTAGACTACTAGGTTCTTCGGCCT	Definitive endoderm	-0.102443	-0.251201	2.17088	-0.742211	-0.649537	-0.561666	synthetic
ETiX6_4_CTCACATCCTAGGTTCGGGAACCT	Definitive endoderm	-0.110559	3.3791	-0.432719	-0.770194	1.95297	-0.578097	synthetic
ETiX6_4_CTCCTCCACTAGGTTCGTTAACCA	Definitive endoderm	-0.0971533	-0.238979	-0.416471	-0.723974	-0.62183	-0.550958	synthetic
ETiX6_4_CTGCTAGACTAGGTTCGGGAACCT	Definitive endoderm	8.30793	-0.378643	1.40418	-0.932383	-0.938455	-0.673328	synthetic
ETiX6_4_CTGTTTCCCTAGGTTCGAGCGGTA	Definitive endoderm	-0.116293	3.2323	2.68472	-0.789963	-0.722084	-0.589704	synthetic
ETiX6_4_CTTTATCCCTAGGTTCTTAGGACC	Definitive endoderm	10	2.74661	2.33975	-0.869317	-0.842642	-0.636298	synthetic
ETiX6_4_GACACAAACTAGGTTCTTAAACTG	Definitive endoderm	-0.0860488	-0.213323	-0.403013	-0.685689	1.56347	-0.528479	synthetic
ETiX6_4_GAGAAACCCTAGGTTCTCATCCTT	Definitive endoderm	-0.0925904	-0.228437	2.3916	-0.708242	-0.59793	-0.541721	synthetic
ETiX6_4_GATGCAGACTAGGTTCTGGGATTC	Definitive endoderm	-0.0967091	-0.237953	-0.415933	-0.722442	-0.619503	-0.550059	synthetic
ETiX6_4_GCACTCAGCTAGGTTCGTTGTCAT	Definitive endoderm	9.51259	-0.306525	1.76937	-0.824768	1.35459	-0.61014	synthetic
ETiX6_4_GCATCGAGCTAGGTTCGTCAAAGA	Definitive endoderm	-0.0848374	-0.210524	-0.401545	-0.681512	-0.55732	-0.526026	synthetic
ETiX6_4_GCTAAGTTCTAGGTTCAAATCAGA	Definitive endoderm	-0.139754	2.73851	-0.468101	-0.870849	1.16199	-0.637197	synthetic
ETiX6_4_GCTAAGTTCTAGGTTCCCATTACT	Definitive endoderm	10	-0.248868	2.97375	-0.738731	1.22746	-0.559623	synthetic
ETiX6_4_GCTATGGGCTAGGTTCGAGAATTG	Definitive endoderm	9.59015	5.4284	-0.402377	-0.683879	1.57674	-0.527416	synthetic
ETiX6_4_GCTATGGGCTAGGTTCTGCAAGGG	Definitive endoderm	-0.119847	3.1474	1.86504	-0.802214	-0.740696	-0.596898	synthetic
ETiX6_4_GGACTTCTCTAGGTTCACAGCGGA	Definitive endoderm	-0.143308	-0.345616	1.55585	-0.8831	-0.863582	-0.644391	synthetic
ETiX6_4_GGCCCAATCTAGGTTCTGACGGAC	Definitive endoderm	-0.11492	3.26629	-0.438004	-0.78523	0.990626	-0.586925	synthetic
ETiX6_4_GGGATTACCTAGGTTCCCAACCGT	Definitive endoderm	-0.101797	-0.249708	-0.422099	-0.739984	1.22051	-0.560358	synthetic
ETiX6_4_GGGCATCACTAGGTTCCTTCGATT	Definitive endoderm	-0.0894811	-0.221253	-0.407173	-0.697522	-0.581644	-0.535427	synthetic
ETiX6_4_GGGCATCACTAGGTTCGTGGAGCT	Definitive endoderm	-0.0898042	-0.221999	-0.407564	-0.698636	1.47263	-0.536081	synthetic
ETiX6_4_GTAATCTGCTAGGTTCCCTGTTAT	Definitive endoderm	-0.0938825	-0.231422	-0.412507	-0.712697	1.38111	-0.544337	synthetic
ETiX6_4_GTGAACTCCTAGGTTCTTTACCCT	Definitive endoderm	-0.116415	-0.283481	2.68262	-0.790381	-0.722718	-0.58995	synthetic
ETiX6_4_GTGATAAACTAGGTTCGCCGGATT	Definitive endoderm	-0.0986474	-0.242431	-0.418282	-0.729125	-0.629656	-0.553983	synthetic
ETiX6_4_GTGCCCATCTAGGTTCAGCGTAGG	Definitive endoderm	9.39343	-0.31259	-0.455083	-0.833817	1.88847	-0.615453	synthetic
ETiX6_4_TAAGGGCCCTAGGTTCGCCAAGAT	Definitive endoderm	-0.0997376	3.69697	-0.419603	-0.732884	1.26041	-0.55619	synthetic
ETiX6_4_TACTGAATCTAGGTTCACCCACGA	Definitive endoderm	-0.0867353	-0.214909	-0.403845	-0.688055	2.1202	-0.529868	synthetic
ETiX6_4_TAGGCTTTCTAGGTTCGGGTGTAT	Definitive endoderm	8.20637	3.56277	-0.42484	0.773798	-0.657997	-0.564936	synthetic
ETiX6_4_TCCGCTGTCTAGGTTCCCTCGTCT	Definitive endoderm	-0.10632	3.49658	-0.42758	-0.755576	1.13687	-0.569514	synthetic
ETiX6_4_TGAGAGCGCTAGGTTCAGGCAGTT	Definitive endoderm	-0.102524	-0.251387	-0.42298	-0.74249	1.20671	-0.56183	synthetic
ETiX6_4_TGCGACTACTAGGTTCTAGCCTCG	Definitive endoderm	-0.102564	-0.251481	-0.423029	-0.742629	1.20594	-0.561912	synthetic
ETiX6_4_TGGTTAACCTAGGTTCTAAGACGG	Definitive endoderm	-0.106279	-0.260064	-0.427531	-0.755437	1.1376	-0.569432	synthetic
ETiX6_4_TGTTATCACTAGGTTCGTCAATAC	Definitive endoderm	-0.101434	3.64301	2.19157	-0.738731	2.12865	-0.559623	synthetic
ETiX6_5_AGACGAGGGTCAAGTTAGAAGTTA	Definitive endoderm	-0.0964669	3.80616	2.29943	-0.721607	-0.618234	-0.549568	synthetic
ETiX6_6_AAAGAGGCGGCATAGGGCTTACCT	Definitive endoderm	-0.094246	-0.232262	2.35129	-0.71395	1.37327	-0.545073	synthetic
ETiX6_6_AAGAGTATGGCATAGGGAGAGTAT	Definitive endoderm	-0.106481	3.49195	-0.427776	1.19999	2.029	-0.569841	synthetic
ETiX6_6_ACAATCTTGGCATAGGTTCGGCCT	Gut precursors	-0.104139	-0.255119	-0.424937	1.72006	-0.65842	-0.5651	synthetic
ETiX6_6_ACCTTCCCGGCATAGGTACAAACT	Definitive endoderm	-0.089037	-0.220227	-0.406635	-0.695991	2.40738	-0.534528	synthetic
ETiX6_6_AGAAGCTTGGCATAGGTAGCTTAT	Gut precursors	-0.102403	-0.251108	-0.422833	0.797976	2.10899	2.59911	synthetic
ETiX6_6_AGGTTCCCGGCATAGGCCTGTTAT	Definitive endoderm	-0.124612	-0.30242	-0.449749	1.23746	-0.765654	-0.606543	synthetic
ETiX6_6_AGTGCTTCGGCATAGGCCTATTCA	Definitive endoderm	-0.0967899	-0.238139	-0.416031	-0.722721	1.31974	-0.550222	synthetic
ETiX6_6_CAAACATTGGCATAGGAGTTTAGA	Definitive endoderm	-0.0894408	-0.221159	-0.407124	-0.697383	-0.581432	-0.535345	synthetic
ETiX6_6_CAATTCTCGGCATAGGTTTATCAC	Definitive endoderm	-0.0878659	-0.217521	-0.405215	-0.691953	1.51865	-0.532157	synthetic
ETiX6_6_CACTAACCGGCATAGGAAATGTCG	Definitive endoderm	-0.0879063	4.13039	2.51423	-0.692093	-0.573395	-0.532239	synthetic
ETiX6_6_CCCGTAAGGGCATAGGTAGAAATG	Definitive endoderm	-0.0915001	-0.225918	-0.40962	-0.704483	2.0031	-0.539514	synthetic
ETiX6_6_CCCGTTCTGGCATAGGGGGAACCT	Definitive endoderm	-0.0992935	3.71139	-0.419065	-0.731352	1.26918	-0.55529	synthetic
ETiX6_6_CCGGAAATGGCATAGGTCGACACC	Definitive endoderm	-0.0936806	-0.230956	-0.412263	-0.712001	-0.60364	-0.543928	synthetic
ETiX6_6_CTGCTAGAGGCATAGGAAATCAGA	Definitive endoderm	10	4.92118	2.26229	-0.727315	1.29258	-0.55292	synthetic
ETiX6_6_CTTTATCCGGCATAGGACGCCATT	Definitive endoderm	-0.0960227	4.99671	-0.415101	-0.720076	-0.615908	-0.548669	synthetic
ETiX6_6_GAAGATATGGCATAGGAGTTTAGA	Definitive endoderm	-0.0964669	-0.237393	-0.415639	-0.721607	-0.618234	-0.549568	synthetic
ETiX6_6_GACACCTGGGCATAGGAAACTCGA	Definitive endoderm	8.54875	-0.242618	-0.41838	-0.729403	-0.630079	-0.554146	synthetic
ETiX6_6_GCATCGAGGGCATAGGTGGTTTCT	Definitive endoderm	-0.102322	-0.250921	-0.422735	-0.741794	-0.648903	-0.561421	synthetic
ETiX6_6_GGCGACAAGGCATAGGCTTCGCAC	Definitive endoderm	-0.0955381	-0.235247	-0.414514	-0.718405	1.3458	-0.547688	synthetic
ETiX6_6_GGCTTTGCGGCATAGGTCCAGGGA	Definitive endoderm	-0.117101	3.21262	1.9079	-0.792747	-0.726314	-0.591339	synthetic
ETiX6_6_GGTCTTTCGGCATAGGATGACCGA	Definitive endoderm	-0.0987685	-0.242711	-0.418429	-0.729542	1.84227	-0.554228	synthetic
ETiX6_6_TCATAGCTGGCATAGGAACCTGAC	Definitive endoderm	-0.0931153	-0.229649	-0.411577	-0.710052	-0.600679	-0.542784	synthetic
ETiX6_6_TCATTTCAGGCATAGGTCCGTCCA	Definitive endoderm	10	3.85274	-0.414024	-0.717013	1.35432	-0.546871	synthetic
ETiX6_6_TCGTGGGTGGCATAGGGCAAGGAC	Definitive endoderm	-0.0859277	-0.213043	-0.402866	-0.685271	2.14115	-0.528233	synthetic
ETiX6_6_TGACGTCGGGCATAGGGGGCCAAT	Definitive endoderm	-0.0863315	-0.213976	-0.403356	-0.686663	1.55639	-0.529051	synthetic

## Sheet: Fig. 5d
	UMI_count	gene_count	UMAP_1	UMAP_2	celltype	batch	stage	condition	sample_resource
nextseq_1_PA-01A_S1.AGAGATGAATAGCTTATCCG	466	387	5.86588	-4.00239	Early development	nextseq_1	Day8	WT	ETiX
nextseq_1_PA-01A_S1.AGATTGGTTTGGCGAACTCG	797	674	7.94718	3.7074	Early development	nextseq_1	Day6	WT	ETiX
nextseq_1_PA-01A_S1.AACGAGCGTTTCTTCCGGT	530	447	-4.99511	3.16787	Visceral endoderm	nextseq_1	E8	WT	NE
nextseq_1_PA-01A_S1.AACTGGCATCATAGTTCGG	641	546	-3.44467	1.78536	Visceral endoderm	nextseq_1	Day6	Failed	ETiX
nextseq_1_PA-01A_S1.ACAATGCTATGGTATCCGCC	340	302	7.53212	4.18486	Early development	nextseq_1	Day8	Failed	ETiX
nextseq_1_PA-01A_S1.TTCTTCGTTTCCATCGCGAA	1853	1289	-5.86279	-2.40444	Visceral endoderm	nextseq_1	Day8	WT	ETiX
nextseq_1_PA-01A_S1.AAGGATTACTTAGACTTCTT	859	688	-6.31826	0.139082	Visceral endoderm	nextseq_1	Day8	Failed	ETiX
nextseq_1_PA-01A_S1.CCTAATGGTGTATAATACG	365	310	-3.32434	1.88223	Visceral endoderm	nextseq_1	Day6	Failed	ETiX
nextseq_1_PA-01A_S1.CAGGACTCTGAAGATCGAG	1040	817	9.23127	3.88021	Early development	nextseq_1	E7.5	WT	NE
nextseq_1_PA-01A_S1.AAATCGTTCTTTCCAACCGC	489	415	11.031	-1.9472	Early development	nextseq_1	Day6	Failed	ETiX
nextseq_1_PA-01A_S1.ACTTATGGTTTGCGGACCTA	563	467	1.29902	-0.827852	Visceral endoderm	nextseq_1	Day8	Failed	ETiX
nextseq_1_PA-01A_S1.ATTCCTAGATAGGAGAGAAC	364	324	8.12986	1.21845	Early development	nextseq_1	Day6	Failed	ETiX
nextseq_1_PA-01A_S1.ACTGAATACTCTTGGTAATG	389	331	8.20597	2.10126	Early development	nextseq_1	Day6	Failed	ETiX
nextseq_1_PA-01A_S1.AACGCGTCTCAAGTCGACC	514	446	10.9111	-0.206401	Early development	nextseq_1	Day6	WT	ETiX
nextseq_1_PA-01A_S1.CGAGGCAATGGAGGCCTCC	798	634	-9.00432	1.92093	Visceral endoderm	nextseq_1	E8.75	WT	NE
nextseq_1_PA-01A_S1.AGGATAATCTGTCCTTAAGA	845	640	-10.565	0.913888	Visceral endoderm	nextseq_1	E8.75	WT	NE
nextseq_1_PA-01A_S1.ATACTACTCTCTAACTAGAT	345	291	-5.4694	0.265503	Visceral endoderm	nextseq_1	Day8	WT	ETiX
nextseq_1_PA-01A_S1.AATCCAGTATTGAGTCTGGC	382	311	-4.4128	-2.77367	Visceral endoderm	nextseq_1	Day8	Failed	ETiX
nextseq_1_PA-01A_S1.ACGTTGCTTTTATTCATTC	829	659	-7.62313	-0.881527	Visceral endoderm	nextseq_1	E9.5	WT	NE
nextseq_1_PA-01A_S1.AATCCAGTATGGCAGACGCC	642	528	-6.85654	1.10464	Visceral endoderm	nextseq_1	E8.5	WT	NE
nextseq_1_PA-01A_S1.AGATTCAACTACCTGGCCAA	1619	1164	1.19067	-1.63474	Gut	nextseq_1	Day8	WT	ETiX
nextseq_1_PA-01A_S1.CCATCGTCTCCAGTCCTCT	735	598	-3.83844	3.16922	Visceral endoderm	nextseq_1	E8	WT	NE
nextseq_1_PA-01A_S1.GGCGTTAATCCATAAGTCC	667	554	-7.53996	-1.13341	Visceral endoderm	nextseq_1	Day8	WT	ETiX
nextseq_1_PA-01A_S1.CATCAACGTGGTATCCGCC	577	491	-6.29254	-0.371006	Visceral endoderm	nextseq_1	Day8	Failed	ETiX
nextseq_1_PA-01A_S1.ATTAGTCTGTCGTAGTTACC	670	535	-9.60146	0.0102293	Visceral endoderm	nextseq_1	E7.5	WT	NE
nextseq_1_PA-01A_S1.ACTGAATACTTTATTATGGT	417	351	-5.76484	0.21737	Visceral endoderm	nextseq_1	Day8	Failed	ETiX
nextseq_1_PA-01A_S1.ACGTTGCTTCATAGTTCGG	545	480	8.84259	1.322	Early development	nextseq_1	Day6	Failed	ETiX
nextseq_1_PA-01A_S1.GGCGTTAATCCGCTGCCAG	740	613	3.17914	-2.27281	Gut	nextseq_1	Day8	WT	ETiX
nextseq_1_PA-01A_S1.ACGCTTGATTCGGCCTTAC	571	469	-4.59808	-2.96209	Visceral endoderm	nextseq_1	Day8	Failed	ETiX
nextseq_1_PA-01A_S1.AAACCATAGTCCGTTCGGAT	495	444	7.14179	2.68472	Early development	nextseq_1	Day6	WT	ETiX
nextseq_1_PA-01A_S1.ATGCATTCATGGCAGACGCC	469	374	-8.26943	1.69954	Visceral endoderm	nextseq_1	E8.5	WT	NE
nextseq_1_PA-01A_S1.AAGGCTACTCCGTTCCTTA	522	434	1.84701	3.34669	Early development	nextseq_1	E7.5	WT	NE
nextseq_1_PA-01A_S1.TTTGCTACTTAGGAGAGAAC	497	425	-2.87766	2.09511	Visceral endoderm	nextseq_1	Day6	Failed	ETiX
nextseq_1_PA-01A_S1.ACATGGTAATGTTACGCAAG	532	450	-2.79896	0.0711101	Visceral endoderm	nextseq_1	Day6	WT	ETiX
nextseq_1_PA-01A_S1.AGAAGTAAGTTTGACTTCAG	337	300	-3.26785	0.962946	Visceral endoderm	nextseq_1	E7.5	WT	NE
nextseq_1_PA-01A_S1.ACAATGCTATCTAGTAGTCT	741	597	7.05533	-2.81846	Early development	nextseq_1	Day6	WT	ETiX
nextseq_1_PA-01A_S1.ACTTCCGTTCCATAAGTCC	1727	1222	-9.25947	-1.82999	Visceral endoderm	nextseq_1	Day8	WT	ETiX
nextseq_1_PA-01A_S1.ATTGATCGTTGGAGGCCTCC	418	368	0.943193	-1.31415	Visceral endoderm	nextseq_1	E8.75	WT	NE
nextseq_1_PA-01A_S1.ATATCTGGATTCGGCCTTAC	478	404	9.2902	-1.29044	Early development	nextseq_1	Day8	Failed	ETiX
nextseq_1_PA-01A_S1.GGTCAGTTTTTCTTCCGGT	848	668	-7.87328	1.64516	Visceral endoderm	nextseq_1	E8	WT	NE
nextseq_1_PA-01A_S1.GGTACCATTCTTGCAACCT	866	696	10.7188	-0.268192	Early development	nextseq_1	Day6	WT	ETiX
nextseq_1_PA-01A_S1.AGATTGGTTTACTATGCAAT	1288	1018	9.21923	2.58351	Early development	nextseq_1	E7.5	WT	NE
nextseq_1_PA-01A_S1.AACTGGCATCATCAGAATG	633	496	-4.54334	2.33201	Visceral endoderm	nextseq_1	Day8	WT	ETiX
nextseq_1_PA-01A_S1.AAGGACGATCATCAGAATG	350	328	-4.3602	0.27025	Visceral endoderm	nextseq_1	Day8	WT	ETiX
nextseq_1_PA-01A_S1.TGTCCTTATTGATCTTACGC	304	257	-6.3083	1.60314	Visceral endoderm	nextseq_1	E8.5	WT	NE
nextseq_1_PA-01A_S1.AAGTTCTTGTTATGAGTTAA	555	471	9.1707	0.735869	Early development	nextseq_1	Day6	Failed	ETiX
nextseq_1_PA-01A_S1.AGAACTCCTACGGAGGCGG	519	437	-3.38009	-2.77667	Visceral endoderm	nextseq_1	Day8	WT	ETiX
nextseq_1_PA-01A_S1.TTGGAGCTTTTCCAACCGC	569	464	7.05569	-2.93899	Early development	nextseq_1	Day6	Failed	ETiX
nextseq_1_PA-01A_S1.ATCTGATGATTAACTCAATT	638	549	6.70998	4.52059	Early development	nextseq_1	Day6	WT	ETiX
nextseq_1_PA-01A_S1.ATTAATGCCTGGAGGATAGC	422	355	-4.1646	-2.82466	Visceral endoderm	nextseq_1	Day8	Pax6neg	ETiX
nextseq_1_PA-01A_S1.CAACTCTCTCTAGTAGTCT	674	557	6.46138	-3.76846	Early development	nextseq_1	Day6	WT	ETiX
nextseq_1_PA-01A_S1.ACATTCGTATCCGCTGCCAG	480	414	6.73518	-0.573696	Gut	nextseq_1	Day8	WT	ETiX
nextseq_1_PA-01A_S1.AGTTAACCATCCATCGCGAA	1587	1140	-7.91568	-0.989946	Visceral endoderm	nextseq_1	Day8	WT	ETiX
nextseq_1_PA-01A_S1.ATTGATCGTTTCGGCCTTAC	348	323	5.72432	-1.34162	Gut	nextseq_1	Day8	Failed	ETiX
nextseq_1_PA-01A_S1.ACGCTTATATCCATAAGTCC	482	378	-3.94587	-2.55171	Visceral endoderm	nextseq_1	Day8	WT	ETiX
nextseq_1_PA-01A_S1.AATTCATCGTCTAACTAGAT	487	405	-4.9247	-1.9555	Visceral endoderm	nextseq_1	Day8	WT	ETiX
nextseq_1_PA-01A_S1.TGCTGGATTCGACGCGACT	683	539	-0.481872	2.5036	Gut	nextseq_1	E7.5	WT	NE
nextseq_1_PA-01A_S1.ACGTCTAGTCCATAAGTCC	292	262	-5.57461	0.386374	Visceral endoderm	nextseq_1	Day8	WT	ETiX
nextseq_1_PA-01A_S1.AACTGGCATGATACGGAAC	487	419	3.49454	-1.79538	Gut	nextseq_1	E8.5	WT	NE
nextseq_1_PA-01A_S1.ATTACCATCTTTGCGAGGCA	421	358	-6.13472	1.96631	Visceral endoderm	nextseq_1	E8	WT	NE
nextseq_1_PA-01A_S1.AAATCGTTCTGCCGCAACGA	617	512	-5.7334	-0.901822	Visceral endoderm	nextseq_1	Day8	Pax6neg	ETiX
nextseq_1_PA-01A_S1.AGAGCATGTGTATAATACG	514	429	7.5127	-3.53111	Early development	nextseq_1	Day6	Failed	ETiX
nextseq_1_PA-01A_S1.CAAGCAACTTCAACGTAAG	483	410	-7.02158	0.722774	Visceral endoderm	nextseq_1	Day8	Pax6neg	ETiX
nextseq_1_PA-01A_S1.GTCGTAACTACTATAGGTT	357	323	6.65466	3.17182	Early development	nextseq_1	Day6	WT	ETiX
nextseq_1_PA-01A_S1.AATTCATCGTAACCTGCGTA	357	305	8.92596	-0.881618	Early development	nextseq_1	E7.5	WT	NE
nextseq_1_PA-01A_S1.AGATTCAACTCTAGTAGTCT	748	637	8.08927	3.00217	Early development	nextseq_1	Day6	WT	ETiX
nextseq_1_PA-01A_S1.ACAATGCTATTTAGGACCGG	428	376	-4.28053	-0.71317	Visceral endoderm	nextseq_1	Day8	WT	ETiX
nextseq_1_PA-01A_S1.TATCTCGATTCTTGGTAATG	756	614	1.26321	3.14248	Early development	nextseq_1	Day6	Failed	ETiX
nextseq_1_PA-01A_S1.CTCCATCATGTAGCTCCAT	505	444	6.67711	-1.77669	Early development	nextseq_1	Day8	WT	ETiX
nextseq_1_PA-01A_S1.CGAAGACCTCATCAGAATG	816	623	0.985729	-1.508	Gut	nextseq_1	Day8	WT	ETiX
nextseq_1_PA-01A_S1.AACTGGCATCCAGTCCTCT	638	531	-4.70075	2.24794	Visceral endoderm	nextseq_1	E8	WT	NE
nextseq_1_PA-01A_S1.CAAGCAACTCCGCTGCCAG	350	308	4.19144	-0.67938	Gut	nextseq_1	Day8	WT	ETiX
nextseq_1_PA-01A_S1.ACTTGATTGTGAGCATATGG	893	742	8.17106	3.48245	Early development	nextseq_1	Day6	WT	ETiX
nextseq_1_PA-01A_S1.TCCTAACTTTTCGCGGTTGG	393	349	6.307	4.31381	Early development	nextseq_1	E7.5	WT	NE
nextseq_1_PA-01A_S1.ATGCTTCCTTTATAGCAGA	1708	1225	-10.1605	-0.495239	Visceral endoderm	nextseq_1	Day8	Pax6neg	ETiX
nextseq_1_PA-01A_S1.TTCTCATTGTTAACTCAATT	308	289	9.96013	0.0583749	Early development	nextseq_1	Day6	WT	ETiX
nextseq_1_PA-01A_S1.AAGGATTACTCTAGTAGTCT	396	358	9.25618	0.753245	Early development	nextseq_1	Day6	WT	ETiX
nextseq_1_PA-01A_S1.ACGTTGCTTGCGTTGGAGC	786	630	9.93881	1.14993	Early development	nextseq_1	E7.5	WT	NE
nextseq_1_PA-01A_S1.TAGGAAGGTTTACTTGGAA	291	242	-4.1029	0.281032	Visceral endoderm	nextseq_1	Day8	Failed	ETiX
nextseq_1_PA-01A_S1.AACTAGTTGTTAACTCTTAG	875	720	-7.31372	-0.244074	Visceral endoderm	nextseq_1	E8	WT	NE
nextseq_1_PA-01A_S1.AGTAGCCATCGACGCGACT	683	598	6.24724	2.7161	Early development	nextseq_1	E7.5	WT	NE
nextseq_1_PA-01A_S1.TTCCATCTTTCTTGCAACCT	1064	851	8.53901	-3.28677	Early development	nextseq_1	Day6	WT	ETiX
nextseq_1_PA-01A_S1.AGGATAATCTTGAGTCTGGC	1092	832	-8.9346	-1.98693	Visceral endoderm	nextseq_1	Day8	Failed	ETiX
nextseq_1_PA-01A_S1.ATTAGGTACTTGAGTCTGGC	855	708	8.3456	-4.8859	Early development	nextseq_1	Day8	Failed	ETiX
nextseq_1_PA-01A_S1.ATTAGTCTGTGTCCTAGAGG	610	499	3.94101	-0.645595	Gut	nextseq_1	Day8	Failed	ETiX
nextseq_1_PA-01A_S1.ACTGGTTATTCGTAGTTACC	1088	850	8.93131	4.17679	Early development	nextseq_1	E7.5	WT	NE
nextseq_1_PA-01A_S1.AGAGGTCGTCTGATGGTCA	624	518	7.85812	3.61255	Early development	nextseq_1	Day6	Failed	ETiX
nextseq_1_PA-01A_S1.CTCTGAGCTTAACTCAATT	554	484	7.10616	3.83251	Early development	nextseq_1	Day6	WT	ETiX
nextseq_1_PA-01A_S1.CGAAGACCTGATACGGAAC	298	264	-9.0748	0.418925	Visceral endoderm	nextseq_1	E8.5	WT	NE
nextseq_1_PA-01A_S1.TAATACCAGTATCGGCTATC	635	521	-3.69212	-1.78638	Visceral endoderm	nextseq_1	E8.5	WT	NE
nextseq_1_PA-01A_S1.AACTAGTTGTCCGAGAATCC	292	260	7.57981	-1.26378	Early development	nextseq_1	Day6	WT	ETiX
nextseq_1_PA-01A_S1.GCTCTTAGTTCAAGCCGAT	666	559	7.39471	4.08391	Early development	nextseq_1	Day6	WT	ETiX
nextseq_1_PA-01A_S1.AAGGACGATCGTAGTTACC	652	516	-3.81927	2.80619	Visceral endoderm	nextseq_1	E7.5	WT	NE
nextseq_1_PA-01A_S1.AAACCATAGTAGAGCTATAA	587	489	6.08314	-3.03566	Early development	nextseq_1	E7.5	WT	NE
nextseq_1_PA-01A_S1.GGCTTACTTTAGCCGTCAT	717	583	0.740792	2.98877	Early development	nextseq_1	Day6	Failed	ETiX
nextseq_1_PA-01A_S1.TAAGAATGGTCGTAATGCAG	1094	897	8.00625	3.13984	Early development	nextseq_1	Day6	WT	ETiX
nextseq_1_PA-01A_S1.TGCAAGGTTCTTGCGCCGC	332	287	9.2425	1.22581	Early development	nextseq_1	Day6	WT	ETiX
nextseq_1_PA-01A_S1.TAATCAGCTTCCAGTCCTCT	735	569	-4.4063	2.9111	Visceral endoderm	nextseq_1	E8	WT	NE
nextseq_1_PA-01A_S1.AAGGACGATGTTACGCAAG	519	437	6.31167	4.23102	Early development	nextseq_1	Day6	WT	ETiX
nextseq_1_PA-01A_S1.TAAGGTTCATACCGGAATTA	2338	1563	-5.40195	-2.89232	Visceral endoderm	nextseq_1	E9.5	WT	NE
nextseq_1_PA-01A_S1.AAATTCCTCTCAAGTCGACC	672	553	8.36644	-0.884413	Early development	nextseq_1	Day6	WT	ETiX
nextseq_1_PA-01A_S1.ACATTCGTATCAATTACCGT	612	492	-4.13591	-3.3501	Visceral endoderm	nextseq_1	Day8	Pax6neg	ETiX
nextseq_1_PA-01A_S1.TAAGGTTCATGTATAATACG	846	687	8.40526	-5.10022	Early development	nextseq_1	Day6	Failed	ETiX
nextseq_1_PA-01A_S1.TATTCTCCTTCGCCTAATGC	307	289	6.31173	-2.30523	Early development	nextseq_1	Day8	Failed	ETiX
nextseq_1_PA-01A_S1.TTCGTTCCTTTGCTAACGG	532	474	6.71478	2.80381	Early development	nextseq_1	E7.5	WT	NE
nextseq_1_PA-01A_S1.AAACCATAGTTATAGACGCA	417	362	9.18939	2.14219	Early development	nextseq_1	Day6	WT	ETiX
nextseq_1_PA-01A_S1.AACTAGTTGTTATGAGTTAA	350	315	-3.2709	0.549366	Visceral endoderm	nextseq_1	Day6	Failed	ETiX
nextseq_1_PA-01A_S1.AACGTAATCTGCTCAGCCGG	645	534	-3.78004	-3.56613	Visceral endoderm	nextseq_1	E9.5	WT	NE
nextseq_1_PA-01A_S1.ATGCATTCATATATTGATAC	519	428	-9.72436	-0.36667	Visceral endoderm	nextseq_1	E8.75	WT	NE
nextseq_1_PA-01A_S1.ATCTGATGATCCTTGGTCCA	1235	999	-9.25599	1.42202	Visceral endoderm	nextseq_1	E8.75	WT	NE
nextseq_1_PA-01A_S1.GCTCTTAGTTTGCTGGCAT	824	646	-4.04226	3.08314	Visceral endoderm	nextseq_1	E8	WT	NE
nextseq_1_PA-01A_S1.AAGACCTTATGAGCATATGG	388	344	8.43548	2.5255	Early development	nextseq_1	Day6	WT	ETiX
nextseq_1_PA-01A_S1.GGTACCATTCATAGTTCGG	628	534	6.39406	2.84615	Early development	nextseq_1	Day6	Failed	ETiX
nextseq_1_PA-01A_S1.GATAAGCGTACTATAGGTT	1127	840	11.0722	-0.160007	Early development	nextseq_1	Day6	WT	ETiX
nextseq_1_PA-01A_S1.ACGCTTGATCCGCGGCTCA	315	292	-3.65731	1.64361	Visceral endoderm	nextseq_1	Day6	WT	ETiX
nextseq_1_PA-01A_S1.ATTGAGGAATATCATATTAG	488	428	3.11232	-0.304139	Gut	nextseq_1	Day8	WT	ETiX
nextseq_1_PA-01A_S1.ATAAGCGAATGTATAATACG	428	352	-2.239	2.4146	Visceral endoderm	nextseq_1	Day6	Failed	ETiX
nextseq_1_PA-01A_S1.AAGGATATGTCGGTTATGCC	378	328	-5.53309	2.17225	Visceral endoderm	nextseq_1	E8.75	WT	NE
nextseq_1_PA-01A_S1.ATTAGTCTGTAATGCCGCTT	521	448	-3.33461	2.1502	Visceral endoderm	nextseq_1	Day6	Failed	ETiX
nextseq_1_PA-01A_S1.CAGCAAGTTATAAGGAGCA	369	311	-4.57334	-1.35548	Visceral endoderm	nextseq_1	Day8	WT	ETiX
nextseq_1_PA-01A_S1.AGAAGTAAGTTCAATCGCAT	297	262	-3.87819	-0.744126	Visceral endoderm	nextseq_1	Day6	WT	ETiX
nextseq_1_PA-01A_S1.AAGGATTACTGCCATTCTCC	1145	872	-9.15143	-1.79184	Visceral endoderm	nextseq_1	Day8	Failed	ETiX
nextseq_1_PA-01A_S1.AACTAGTTGTCTTGCAGTAG	1579	1134	-7.52919	1.89891	Visceral endoderm	nextseq_1	E8	WT	NE
nextseq_1_PA-01A_S1.ATTAGGTACTGCGTTGGAGC	333	292	6.69741	1.64414	Early development	nextseq_1	E7.5	WT	NE
nextseq_1_PA-01A_S1.CTCGTTGATGTATAATACG	364	324	-3.63271	0.469494	Visceral endoderm	nextseq_1	Day6	Failed	ETiX
nextseq_1_PA-01A_S1.ATTAGTCTGTAGCTTATCCG	718	574	-8.3998	-1.71293	Visceral endoderm	nextseq_1	Day8	WT	ETiX
nextseq_1_PA-01A_S1.TCAGCTTCTTAACGATCCA	356	315	-8.55683	-0.250368	Visceral endoderm	nextseq_1	Day8	WT	ETiX
nextseq_1_PA-01A_S1.ACTTATGGTTAGAGCCAAGG	929	705	-7.50072	-0.81522	Visceral endoderm	nextseq_1	Day8	Pax6neg	ETiX
nextseq_1_PA-01A_S1.CAGATCAGTGTCCTTAAGA	962	751	-8.27657	1.37148	Visceral endoderm	nextseq_1	E8.75	WT	NE
nextseq_1_PA-01A_S1.TTGACCAGTGCAGGTCCGT	370	321	1.52432	-1.01725	Gut	nextseq_1	Day8	Pax6neg	ETiX
nextseq_1_PA-01A_S1.AAGTACGTTTCCATCGCGAA	381	341	-4.24441	-0.0259041	Visceral endoderm	nextseq_1	Day8	WT	ETiX
nextseq_1_PA-01A_S1.ATTCGGAGTGGACTACTAC	1870	1226	-10.6611	0.956527	Visceral endoderm	nextseq_1	E8.75	WT	NE
nextseq_1_PA-01A_S1.ATGCTTCCTTTGCTGGCAT	459	418	8.62872	-4.91587	Early development	nextseq_1	E8	WT	NE
nextseq_1_PA-01A_S1.TAGAACCAATGTCCTAGAGG	689	579	-6.78419	-0.0831031	Visceral endoderm	nextseq_1	Day8	Failed	ETiX
nextseq_1_PA-01A_S1.AGTCGCATTTATCATGATC	487	400	-2.79844	1.90086	Visceral endoderm	nextseq_1	Day6	WT	ETiX
nextseq_1_PA-01A_S1.AACTGGCATCCGTTCGGAT	1621	1121	-8.26662	-2.45973	Visceral endoderm	nextseq_1	Day6	WT	ETiX
nextseq_1_PA-01A_S1.AGTAGCCATAGAGCTATAA	663	558	-3.93101	2.34983	Visceral endoderm	nextseq_1	E7.5	WT	NE
nextseq_1_PA-01A_S1.ATGCTTCCTCCGTTCCTTA	576	492	7.71951	4.16891	Early development	nextseq_1	E7.5	WT	NE
nextseq_1_PA-01A_S1.TTATCCGCTATATGAGCCA	924	710	-8.55841	1.64037	Visceral endoderm	nextseq_1	E8.75	WT	NE
nextseq_1_PA-01A_S1.AACTGGCATTATCATGATC	1652	1180	-2.1798	1.49929	Visceral endoderm	nextseq_1	Day6	WT	ETiX
nextseq_1_PA-01A_S1.AGGATAATCTTAGACTTCTT	556	458	-8.09253	-0.872766	Visceral endoderm	nextseq_1	Day8	Failed	ETiX
nextseq_1_PA-01A_S1.CGAATGAGTGGCTGAGCTC	337	287	-2.98539	-2.08239	Visceral endoderm	nextseq_1	Day8	Failed	ETiX
nextseq_1_PA-01A_S1.ACTGAATACTTTACCTCGAC	2049	1448	-2.51784	2.3427	Visceral endoderm	nextseq_1	Day6	WT	ETiX
nextseq_1_PA-01A_S1.ACCTCAATATCTTGGTAATG	938	760	7.56046	-3.64292	Early development	nextseq_1	Day6	Failed	ETiX
nextseq_1_PA-01A_S1.CGAATGAGTAACTAGGCGC	1282	944	-7.06505	-1.70856	Visceral endoderm	nextseq_1	Day8	Failed	ETiX
nextseq_1_PA-01A_S1.ATATGGATCTTTCATAGGAC	302	263	-5.34036	-0.154153	Visceral endoderm	nextseq_1	Day8	Failed	ETiX
nextseq_1_PA-01A_S1.ATCAATACGTTAATGAACGA	1729	1184	-10.518	0.902566	Visceral endoderm	nextseq_1	E9.5	WT	NE
nextseq_1_PA-01A_S1.TTACCTAAGTCCATCGCGAA	788	640	-3.96913	-3.46509	Visceral endoderm	nextseq_1	Day8	WT	ETiX
nextseq_1_PA-01A_S1.GGTCAGTTTGCCGCAACGA	364	314	-6.18418	-0.100243	Visceral endoderm	nextseq_1	Day8	Pax6neg	ETiX
nextseq_1_PA-01A_S1.TAGAACCAATTTCTTCCGGT	307	267	-4.87152	2.11885	Visceral endoderm	nextseq_1	E8	WT	NE
nextseq_1_PA-01A_S1.ACAATGCTATTAGCCGTCAT	752	623	7.96307	-3.138	Early development	nextseq_1	Day6	Failed	ETiX
nextseq_1_PA-01A_S1.ACCGGTTCTAAGACCGTTG	695	541	-7.3693	1.20126	Visceral endoderm	nextseq_1	E8.5	WT	NE
nextseq_1_PA-01A_S1.TGGATTCTATTAACTCTTAG	378	338	-4.87503	2.7154	Visceral endoderm	nextseq_1	E8	WT	NE
nextseq_1_PA-01A_S1.AAGGATATGTTCCTACCAGT	1942	1342	6.52471	-2.90104	Early development	nextseq_1	E7.5	WT	NE
nextseq_1_PA-01A_S1.AGAGGTCGTACGCGAGATT	803	651	-7.70054	0.43225	Visceral endoderm	nextseq_1	Day8	Pax6neg	ETiX
nextseq_1_PA-01A_S1.ACCGGTTCTGCAGGTCCGT	692	578	-5.177	-2.19835	Visceral endoderm	nextseq_1	Day8	Pax6neg	ETiX
nextseq_1_PA-01A_S1.TGGTTGAATTTATCATGATC	958	791	10.3448	-2.32404	Early development	nextseq_1	Day6	WT	ETiX
nextseq_1_PA-01A_S1.GGTACCATTAACCATTGGA	1882	1332	-9.94342	-0.577198	Visceral endoderm	nextseq_1	E9.5	WT	NE
nextseq_1_PA-01A_S1.ATTAGTCTGTAATTAAGACT	656	540	-8.86736	-1.49038	Visceral endoderm	nextseq_1	Day8	WT	ETiX
nextseq_1_PA-01A_S1.AACGCGTCTTAACGATCCA	1502	1147	1.49183	-1.50225	Gut	nextseq_1	Day8	WT	ETiX
nextseq_1_PA-01A_S1.TATAAGAGGTTTCTTAATAA	1617	1240	-7.69242	-2.54224	Visceral endoderm	nextseq_1	Day8	WT	ETiX
nextseq_1_PA-01A_S1.ACCGGTTCTTTATTCTGAG	956	750	-5.06682	-3.40108	Visceral endoderm	nextseq_1	Day8	WT	ETiX
nextseq_1_PA-01A_S1.AAGCAGTATTGGCGAACTCG	477	418	6.83871	3.97025	Early development	nextseq_1	Day6	WT	ETiX
nextseq_1_PA-01A_S1.CCAGCCTTTCAGGAGGAGA	842	657	-3.60392	-3.4746	Visceral endoderm	nextseq_1	E9.5	WT	NE
nextseq_1_PA-01A_S1.CTGACGTTTGATACGGAAC	537	420	-7.63995	1.5313	Visceral endoderm	nextseq_1	E8.5	WT	NE
nextseq_1_PA-01B_S2.AGGATAATCTCGTCGCAGCC	623	492	-9.2256	1.92115	Visceral endoderm	nextseq_1	E8.75	WT	NE
nextseq_1_PA-01B_S2.CAAGGCGTTATATGAGCCA	951	732	-8.46226	0.5718	Visceral endoderm	nextseq_1	E8.75	WT	NE
nextseq_1_PA-01B_S2.AATCCAGTATCGGTTGCGCG	333	291	-4.21271	-0.0124506	Visceral endoderm	nextseq_1	Day8	Failed	ETiX
nextseq_1_PA-01B_S2.TGGTTGAATTCTTGCGCCGC	295	262	11.1434	-0.805736	Early development	nextseq_1	Day6	WT	ETiX
nextseq_1_PA-01B_S2.AAGTTCTTGTGGCGAACTCG	1128	869	8.3189	-4.03874	Early development	nextseq_1	Day6	WT	ETiX
nextseq_1_PA-01B_S2.TCCTATAAGTATATGAGCCA	1241	982	-9.48907	1.68246	Visceral endoderm	nextseq_1	E8.75	WT	NE
nextseq_1_PA-01B_S2.GCTCTTAGTCCAGTTCCAA	474	411	6.39432	-1.08141	Early development	nextseq_1	Day8	WT	ETiX
nextseq_1_PA-01B_S2.TGGATTCTATGTAGCTCCAT	1051	867	-7.53072	-0.673549	Visceral endoderm	nextseq_1	Day8	WT	ETiX
nextseq_1_PA-01B_S2.TATCTCGATTGATCGCTTCT	549	429	-8.55129	-0.413438	Visceral endoderm	nextseq_1	Day8	Failed	ETiX
nextseq_1_PA-01B_S2.ATTAATGCCTGCAGGTCCGT	1073	812	-6.44154	-2.19473	Visceral endoderm	nextseq_1	Day8	Pax6neg	ETiX
nextseq_1_PA-01B_S2.ACATGGTAATGCGTTGGAGC	436	387	7.13692	4.4596	Early development	nextseq_1	E7.5	WT	NE
nextseq_1_PA-01B_S2.AATACCGAATAATGCCGCTT	782	638	8.95132	0.936602	Early development	nextseq_1	Day6	Failed	ETiX
nextseq_1_PA-01B_S2.TAAGGTTCATAATACCATCC	735	601	-3.98255	-3.38861	Visceral endoderm	nextseq_1	Day8	Failed	ETiX
nextseq_1_PA-01B_S2.GCGTACTTTACTTGCTAGA	320	279	6.40479	-0.995378	Gut	nextseq_1	Day8	WT	ETiX
nextseq_1_PA-01B_S2.ACAGGTATTTGCTAACTTGC	412	353	-4.27015	-3.06309	Visceral endoderm	nextseq_1	Day8	Failed	ETiX
nextseq_1_PA-01B_S2.TGGTTGAATTCCTTGGTCCA	405	356	-3.10834	0.0185853	Visceral endoderm	nextseq_1	E8.75	WT	NE
nextseq_1_PA-01B_S2.ATATCTGGATTTATTCTGAG	504	426	-7.39013	0.78577	Visceral endoderm	nextseq_1	Day8	WT	ETiX
nextseq_1_PA-01B_S2.AATTCATCGTAATTAAGACT	991	739	-8.76466	-1.64439	Visceral endoderm	nextseq_1	Day8	WT	ETiX
nextseq_1_PA-01B_S2.CCTAATGGTCAACCGCTAA	636	537	-4.52847	-1.7937	Visceral endoderm	nextseq_1	Day8	WT	ETiX
nextseq_1_PA-01B_S2.CCTAATGGTGTATAATACG	1299	988	10.4703	0.968176	Early development	nextseq_1	Day6	Failed	ETiX
nextseq_1_PA-01B_S2.GTCTATGGTGTAGCTCCAT	448	386	-6.96636	0.955754	Visceral endoderm	nextseq_1	Day8	WT	ETiX
nextseq_1_PA-01B_S2.ATCTGATGATCTTGCAGTAG	602	485	-5.81744	2.26032	Visceral endoderm	nextseq_1	E8	WT	NE
nextseq_1_PA-01B_S2.AAGGATTACTATCGGCTATC	419	338	-9.02927	1.21956	Visceral endoderm	nextseq_1	E8.5	WT	NE
nextseq_1_PA-01B_S2.AGCATAACTTAGGAGAGAAC	795	638	-2.28968	0.774475	Visceral endoderm	nextseq_1	Day6	Failed	ETiX
nextseq_1_PA-01B_S2.GTCTATGGTGATATCGGCG	713	563	-4.33115	2.79142	Visceral endoderm	nextseq_1	E7.5	WT	NE
nextseq_1_PA-01B_S2.AACTAGTTGTAAGTAAGAGC	665	543	-9.24073	-0.975285	Visceral endoderm	nextseq_1	Day8	Failed	ETiX
nextseq_1_PA-01B_S2.ACTGGTTATTGATACGGAAC	566	451	3.62956	-0.276997	Gut	nextseq_1	E8.5	WT	NE
nextseq_1_PA-01B_S2.TCAGCTTCTGTAGCTCCAT	1617	1186	-5.5678	-2.84065	Visceral endoderm	nextseq_1	Day8	WT	ETiX
nextseq_1_PA-01B_S2.ACAATGCTATCGTAATGCAG	734	587	-2.75716	-0.750057	Visceral endoderm	nextseq_1	Day6	WT	ETiX
nextseq_1_PA-01B_S2.ACTGGTTATTCAGGAGGAGA	582	453	-10.4039	0.189769	Visceral endoderm	nextseq_1	E9.5	WT	NE
nextseq_1_PA-01B_S2.AGCGTAAGTTCAAGCCGAT	2000	1427	9.34949	-2.53985	Early development	nextseq_1	Day6	WT	ETiX
nextseq_1_PA-01B_S2.AACGCGTCTACTTGCTAGA	422	347	-5.36668	-2.80917	Visceral endoderm	nextseq_1	Day8	WT	ETiX
nextseq_1_PA-01B_S2.AACTGGCATCTAAGAGAAG	404	355	5.79952	-3.81798	Early development	nextseq_1	E8.5	WT	NE
nextseq_1_PA-01B_S2.ATTGATCGTTCGGATTAGAA	568	496	8.56947	4.02393	Early development	nextseq_1	E7.5	WT	NE
nextseq_1_PA-01B_S2.ACAATGCTATATTCGACCAA	645	523	7.31292	-4.31285	Early development	nextseq_1	Day6	Failed	ETiX
nextseq_1_PA-01B_S2.ATTCGGAGTGGCCGTAGTC	348	310	-3.85253	-0.443467	Visceral endoderm	nextseq_1	Day8	Failed	ETiX
nextseq_1_PA-01B_S2.AGATTCAACTTATCATGATC	1291	941	6.40189	-3.65108	Early development	nextseq_1	Day6	WT	ETiX
nextseq_1_PA-01B_S2.CGCTGCTTTTCGGCCTTAC	1265	940	-7.45619	-1.44322	Visceral endoderm	nextseq_1	Day8	Failed	ETiX
nextseq_1_PA-01B_S2.AACTGGCATACTAGAGAGT	812	685	8.50709	-4.70679	Early development	nextseq_1	E8	WT	NE
nextseq_1_PA-01B_S2.AACGAGCGTATTCGACCAA	990	776	-2.9607	-2.8355	Visceral endoderm	nextseq_1	Day6	Failed	ETiX
nextseq_1_PA-01B_S2.ATGCATTCATCCAGTCCTCT	379	337	8.56955	-4.2894	Early development	nextseq_1	E8	WT	NE
nextseq_1_PA-01B_S2.TAGAACCAATGATCTTACGC	895	702	-7.03709	0.745873	Visceral endoderm	nextseq_1	E8.5	WT	NE
nextseq_1_PA-01B_S2.ACGTCTAGTTTCTTCCGGT	465	385	-6.66252	2.6919	Visceral endoderm	nextseq_1	E8	WT	NE
nextseq_1_PA-01B_S2.ACAATGCTATACGTCATATA	446	378	3.54035	-1.13028	Gut	nextseq_1	Day8	Pax6neg	ETiX
nextseq_1_PA-01B_S2.TTGATTCCTTTGAGTCTGGC	506	412	-4.97819	1.61551	Visceral endoderm	nextseq_1	Day8	Failed	ETiX
nextseq_1_PA-01B_S2.ATGCATTCATTTGCGAGGCA	1735	1132	-10.276	-0.679731	Visceral endoderm	nextseq_1	E8	WT	NE
nextseq_1_PA-01B_S2.TCCTAACTTTCCGAGAATCC	304	265	-3.63331	1.92806	Visceral endoderm	nextseq_1	Day6	WT	ETiX
nextseq_1_PA-01B_S2.TGAATCTGATTAGAATTAAC	1659	1179	-4.36511	-3.91052	Visceral endoderm	nextseq_1	Day8	Failed	ETiX
nextseq_1_PA-01B_S2.ATTACCATCTGATCGCTTCT	475	393	-4.00224	-3.60606	Visceral endoderm	nextseq_1	Day8	Failed	ETiX
nextseq_1_PA-01B_S2.CCTAATGGTTCCAATCATC	600	496	-7.95259	1.59869	Visceral endoderm	nextseq_1	E8.5	WT	NE
nextseq_1_PA-01B_S2.AGATTGGTTTCGTAGTTACC	952	729	3.30124	3.78094	Early development	nextseq_1	E7.5	WT	NE
nextseq_1_PA-01B_S2.AAGGACGATATATGAGCCA	984	687	-10.5487	0.812474	Visceral endoderm	nextseq_1	E8.75	WT	NE
nextseq_1_PA-01B_S2.ACGCTTGATTCTAATAGTA	794	657	-7.05837	-0.618334	Visceral endoderm	nextseq_1	Day8	Failed	ETiX
nextseq_1_PA-01B_S2.AATACCGAATTAACTCAATT	423	368	9.21362	1.75077	Early development	nextseq_1	Day6	WT	ETiX
nextseq_1_PA-01B_S2.ATAGTTGACTGACCTTGATA	343	299	-3.22228	2.0413	Visceral endoderm	nextseq_1	E9.5	WT	NE
nextseq_1_PA-01B_S2.CAACTCTCTTAGACTTCTT	917	715	-8.67345	-0.94664	Visceral endoderm	nextseq_1	Day8	Failed	ETiX
nextseq_1_PA-01B_S2.AAATCGTTCTTTCTTAATAA	528	436	-6.03733	-0.835571	Visceral endoderm	nextseq_1	Day8	WT	ETiX
nextseq_1_PA-01B_S2.TTGACCAGTCTAAGAGAAG	336	289	-9.665	0.432642	Visceral endoderm	nextseq_1	E8.5	WT	NE
nextseq_1_PA-01B_S2.CGTACCTATCCATAAGTCC	564	453	0.370394	-1.30036	Gut	nextseq_1	Day8	WT	ETiX
nextseq_1_PA-01B_S2.ACGATATCATAAGAAGCTAG	293	245	-9.13102	1.03394	Visceral endoderm	nextseq_1	E8.5	WT	NE
nextseq_1_PA-01B_S2.CAGGACTCTAGGAGAGAAC	1149	910	8.88743	-0.918137	Early development	nextseq_1	Day6	Failed	ETiX
nextseq_1_PA-01B_S2.TAGGAAGGTACGCGAGATT	426	349	0.977799	-1.0925	Gut	nextseq_1	Day8	Pax6neg	ETiX
nextseq_1_PA-01B_S2.TCCTAACTTTTAACTCAATT	1146	931	8.0859	-3.49593	Early development	nextseq_1	Day6	WT	ETiX
nextseq_1_PA-01B_S2.AAATTCCTCTTTATTCTGAG	1886	1237	-6.87383	-1.51907	Visceral endoderm	nextseq_1	Day8	WT	ETiX
nextseq_1_PA-01B_S2.AAGGCTACTGGACTACTAC	748	632	-4.74226	-3.37459	Visceral endoderm	nextseq_1	E8.75	WT	NE
nextseq_1_PA-01B_S2.CTAACGACTATATGAGCCA	655	551	2.22692	-1.64319	Gut	nextseq_1	E8.75	WT	NE
nextseq_1_PA-01B_S2.TTGGAGCTTTTACGATGAA	828	675	7.53579	4.37954	Early development	nextseq_1	E7.5	WT	NE
nextseq_1_PA-01B_S2.GATAAGCGTAGCTTATCCG	1191	856	-9.46442	-0.7344	Visceral endoderm	nextseq_1	Day8	WT	ETiX
nextseq_1_PA-01B_S2.TCGAGAAGTTTCCAACCGC	1076	878	-2.97358	1.0867	Visceral endoderm	nextseq_1	Day6	Failed	ETiX
nextseq_1_PA-01B_S2.AACTTGGATTTTATAGCAGA	612	501	-4.39511	-2.55102	Visceral endoderm	nextseq_1	Day8	Pax6neg	ETiX
nextseq_1_PA-01B_S2.CAAGCAACTCCGCGGCTCA	544	449	-3.02485	-1.66715	Visceral endoderm	nextseq_1	Day6	WT	ETiX
nextseq_1_PA-01B_S2.GAGTTCTCTAACTAGGCGC	744	588	-4.39402	-2.76915	Visceral endoderm	nextseq_1	Day8	Failed	ETiX
nextseq_1_PA-01B_S2.ATTCGGAGTTAACGATCCA	449	383	-4.8711	-2.83447	Visceral endoderm	nextseq_1	Day8	WT	ETiX
nextseq_1_PA-01B_S2.AGAGATGAATATCATATTAG	606	494	-4.73163	-3.31282	Visceral endoderm	nextseq_1	Day8	WT	ETiX
nextseq_1_PA-01B_S2.TTGGAGCTTCATTCAATCA	677	539	2.00561	3.31448	Early development	nextseq_1	E7.5	WT	NE
nextseq_1_PA-01B_S2.TTTGCTACTTTTCTTCCGGT	433	365	-6.23849	1.86306	Visceral endoderm	nextseq_1	E8	WT	NE
nextseq_1_PA-01B_S2.ATTAGGTACTTCTGATACCA	336	286	-3.77807	1.77783	Visceral endoderm	nextseq_1	E7.5	WT	NE
nextseq_1_PA-01B_S2.GATAAGCGTCGACGCGACT	1397	1030	10.0746	-0.0391268	Early development	nextseq_1	E7.5	WT	NE
nextseq_1_PA-01B_S2.AACGAGCGTCGTAATGCAG	630	537	9.72447	0.364505	Early development	nextseq_1	Day6	WT	ETiX
nextseq_1_PA-01B_S2.ACTTGATTGTATTCGACCAA	324	295	6.30606	2.92671	Early development	nextseq_1	Day6	Failed	ETiX
nextseq_1_PA-01B_S2.GGTACCATTTCTGATACCA	1333	976	11.1104	-0.94324	Early development	nextseq_1	E7.5	WT	NE
nextseq_1_PA-01B_S2.TAATCAGCTTGTATAATACG	702	592	8.119	0.745969	Early development	nextseq_1	Day6	Failed	ETiX
nextseq_1_PA-01B_S2.ATACCAGTTTATAAGGAGCA	985	758	-9.5876	-1.02181	Visceral endoderm	nextseq_1	Day8	WT	ETiX
nextseq_1_PA-01B_S2.AAATCGTTCTGTTACGCAAG	478	401	7.01671	-3.08803	Early development	nextseq_1	Day6	WT	ETiX
nextseq_1_PA-01B_S2.ATTGAGGAATATCGGCTATC	453	372	-8.30737	0.776745	Visceral endoderm	nextseq_1	E8.5	WT	NE
nextseq_1_PA-01B_S2.AAGGATATGTTTCTTCCGGT	475	390	-9.92329	-0.0782186	Visceral endoderm	nextseq_1	E8	WT	NE
nextseq_1_PA-01B_S2.CTCGTTGATTCGCGGTTGG	302	256	7.84408	3.37503	Early development	nextseq_1	E7.5	WT	NE
nextseq_1_PA-01B_S2.AGCGTAAGTACTATGCAAT	666	529	8.80157	-2.39959	Early development	nextseq_1	E7.5	WT	NE
nextseq_1_PA-01B_S2.AACGCGTCTTTCCAACCGC	725	563	-2.43964	0.526517	Visceral endoderm	nextseq_1	Day6	Failed	ETiX
nextseq_1_PA-01B_S2.ATAATCCTGTACCTGGCCAA	418	334	1.23983	-0.915494	Gut	nextseq_1	Day8	WT	ETiX
nextseq_1_PA-01B_S2.TAAGAATGGTTTCTTCCGGT	1118	829	-9.32373	1.54561	Visceral endoderm	nextseq_1	E8	WT	NE
nextseq_1_PA-01B_S2.TCGAGAAGTCATCTCTGCA	352	300	-5.47992	0.589415	Visceral endoderm	nextseq_1	Day8	WT	ETiX
nextseq_1_PA-01B_S2.ATCTGATGATCTTGCAACCT	730	608	5.86091	4.16873	Early development	nextseq_1	Day6	WT	ETiX
nextseq_1_PA-01B_S2.TGGTTGAATTTTCAATATAA	1507	1134	-4.35511	-3.03995	Visceral endoderm	nextseq_1	Day8	WT	ETiX
nextseq_1_PA-01B_S2.AACTGGCATAACCTGGTCT	296	259	-3.6733	-2.16502	Visceral endoderm	nextseq_1	Day8	WT	ETiX
nextseq_1_PA-01B_S2.ACTGGTTATTTCCTACCAGT	369	327	7.93784	-1.91952	Early development	nextseq_1	E7.5	WT	NE
nextseq_1_PA-01B_S2.TTCTTCGTTTCGCTCCTAAC	557	459	-6.3179	0.529272	Visceral endoderm	nextseq_1	Day8	WT	ETiX
nextseq_1_PA-01B_S2.CAAGCAACTACTAGAGAGT	403	310	5.54169	-3.98942	Early development	nextseq_1	E8	WT	NE
nextseq_1_PA-01B_S2.ACCGGTTCTTCAAGCCGAT	681	561	7.41586	4.48143	Early development	nextseq_1	Day6	WT	ETiX
nextseq_1_PA-01B_S2.ACCTCAATATCGCTCCTAAC	402	338	-5.21732	0.602996	Visceral endoderm	nextseq_1	Day8	WT	ETiX
nextseq_1_PA-01B_S2.TCCTAACTTTCATCAGAATG	917	747	-5.10934	-2.55003	Visceral endoderm	nextseq_1	Day8	WT	ETiX
nextseq_1_PA-01B_S2.AAGGATATGTAGCTTATCCG	412	346	-6.07941	0.809589	Visceral endoderm	nextseq_1	Day8	WT	ETiX
nextseq_1_PA-01B_S2.CCAAGGATTAGGAGAGAAC	759	624	-2.58378	1.09457	Visceral endoderm	nextseq_1	Day6	Failed	ETiX
nextseq_1_PA-01B_S2.TTGACTCAATGGCGAACTCG	471	416	7.50052	-3.69851	Early development	nextseq_1	Day6	WT	ETiX
nextseq_1_PA-01B_S2.ATTCGGAGTTAACTCAATT	568	483	-3.34106	0.778902	Visceral endoderm	nextseq_1	Day6	WT	ETiX
nextseq_1_PA-01B_S2.AAGTATTGGTGTATAATACG	992	805	8.96886	2.80903	Early development	nextseq_1	Day6	Failed	ETiX
nextseq_1_PA-01B_S2.ACTTACTCATGGCAGACGCC	766	606	-9.63963	1.33903	Visceral endoderm	nextseq_1	E8.5	WT	NE
nextseq_1_PA-01B_S2.ATTCGCAATTGTCCTAGAGG	612	498	-6.58979	-0.236543	Visceral endoderm	nextseq_1	Day8	Failed	ETiX
nextseq_1_PA-01B_S2.CCTAATGGTTTATTCTGAG	772	609	-5.58574	-3.16341	Visceral endoderm	nextseq_1	Day8	WT	ETiX
nextseq_1_PA-01B_S2.ATAGTTGACTTTGCGAGGCA	489	397	-8.58683	1.49233	Visceral endoderm	nextseq_1	E8	WT	NE
nextseq_1_PA-01B_S2.GTCTATGGTTGCCGGCAGA	426	364	-4.11374	0.415756	Visceral endoderm	nextseq_1	Day8	WT	ETiX
nextseq_1_PA-01B_S2.ACAGGTATTTAATGCCGCTT	440	392	6.54198	1.78255	Early development	nextseq_1	Day6	Failed	ETiX
nextseq_1_PA-01B_S2.AACGCGTCTCGTAATGCAG	982	805	8.36248	0.600953	Early development	nextseq_1	Day6	WT	ETiX
nextseq_1_PA-01B_S2.ACATGGTAATCAACCGCTAA	1216	890	-7.28522	-2.45816	Visceral endoderm	nextseq_1	Day8	WT	ETiX
nextseq_1_PA-01B_S2.AGGCTCGTTTTAGGACCGG	964	793	6.86966	1.8613	Early development	nextseq_1	Day8	WT	ETiX
nextseq_1_PA-01B_S2.TAGGAAGGTTAGAATTAAC	1277	981	-4.57784	-3.8268	Visceral endoderm	nextseq_1	Day8	Failed	ETiX
nextseq_1_PA-01B_S2.CTGATAGGTCGGATTAGAA	647	513	6.50879	-2.59855	Early development	nextseq_1	E7.5	WT	NE
nextseq_1_PA-01B_S2.TAATACCAGTTTATTCATTC	947	719	-9.86443	-0.469172	Visceral endoderm	nextseq_1	E9.5	WT	NE
nextseq_1_PA-01B_S2.AGTCGCATTGGCAGACGCC	726	567	-7.07736	0.230668	Visceral endoderm	nextseq_1	E8.5	WT	NE
nextseq_1_PA-01B_S2.AACGAGCGTCCATAAGTCC	723	581	-6.48619	-1.42826	Visceral endoderm	nextseq_1	Day8	WT	ETiX
nextseq_1_PA-01B_S2.CGAATGAGTGGCGAACTCG	1396	1044	6.60085	4.92386	Early development	nextseq_1	Day6	WT	ETiX
nextseq_1_PA-01B_S2.TTATCCGCTTTACCTCGAC	420	361	1.21525	2.71462	Early development	nextseq_1	Day6	WT	ETiX
nextseq_1_PA-01B_S2.TTGATTCCTTGTATAATACG	593	494	-0.806276	2.6837	Visceral endoderm	nextseq_1	Day6	Failed	ETiX
nextseq_1_PA-01B_S2.TCTTAGTTCTCCGCTGCCAG	520	424	-5.74965	-1.93691	Visceral endoderm	nextseq_1	Day8	WT	ETiX
nextseq_1_PA-01B_S2.AACTGGCATTCGCTAAGCA	581	466	-8.099	0.419661	Visceral endoderm	nextseq_1	Day8	WT	ETiX
nextseq_1_PA-01B_S2.CCTGCTACTTGCCGGCAGA	383	334	-3.68314	-1.69766	Visceral endoderm	nextseq_1	Day8	WT	ETiX
nextseq_1_PA-01B_S2.TTCTCATTGTAGAGCTATAA	343	316	8.65353	4.08162	Early development	nextseq_1	E7.5	WT	NE
nextseq_1_PA-01B_S2.CGAAGACCTATTCGACCAA	440	395	7.97111	0.870341	Early development	nextseq_1	Day6	Failed	ETiX
nextseq_1_PA-01B_S2.ATTAGTCTGTTTCCAACCGC	946	735	8.60273	3.45662	Early development	nextseq_1	Day6	Failed	ETiX
nextseq_1_PA-01B_S2.AACGAGCGTGAGCATCATT	639	504	-9.88585	0.755391	Visceral endoderm	nextseq_1	E9.5	WT	NE
nextseq_1_PA-01B_S2.TCTTAGTTCTAATCGATAAT	799	674	6.31396	4.29081	Early development	nextseq_1	Day6	Failed	ETiX
nextseq_1_PA-01B_S2.CAGTATCCTTCAACGTAAG	766	607	3.42873	-0.0919706	Gut	nextseq_1	Day8	Pax6neg	ETiX
nextseq_1_PA-01B_S2.TAATACCAGTGTCCTACTTG	1199	913	-3.06039	-2.69565	Visceral endoderm	nextseq_1	Day8	Pax6neg	ETiX
nextseq_1_PA-01B_S2.TTCTTCGTTTCGCCTAATGC	812	619	-5.81715	-2.98883	Visceral endoderm	nextseq_1	Day8	Failed	ETiX
nextseq_1_PA-01B_S2.CAAGGCGTTGGCTGAGCTC	470	366	-9.1251	-1.49655	Visceral endoderm	nextseq_1	Day8	Failed	ETiX
nextseq_1_PA-01B_S2.AAGGCTACTTAGATCTACT	650	519	-9.01221	-1.34043	Visceral endoderm	nextseq_1	Day8	WT	ETiX
nextseq_1_PA-01B_S2.CGAAGACCTTTATTATGGT	671	564	-7.84374	0.86567	Visceral endoderm	nextseq_1	Day8	Failed	ETiX
nextseq_1_PA-01B_S2.ATGGTTGGTACGCGAGATT	1086	778	-5.37162	-3.17294	Visceral endoderm	nextseq_1	Day8	Pax6neg	ETiX
nextseq_1_PA-01B_S2.GTCGTAACTTTACGATGAA	906	727	8.12962	-2.898	Early development	nextseq_1	E7.5	WT	NE
nextseq_1_PA-01B_S2.ATGCTTCCTATCGGCTATC	634	526	-9.47125	0.38463	Visceral endoderm	nextseq_1	E8.5	WT	NE
nextseq_1_PA-01B_S2.GGCGTTAATAAGTAAGAGC	344	306	-6.36574	0.838514	Visceral endoderm	nextseq_1	Day8	Failed	ETiX
nextseq_1_PA-01B_S2.CGCTGCTTTGGCGAACTCG	332	297	-3.15897	-1.13882	Visceral endoderm	nextseq_1	Day6	WT	ETiX
nextseq_1_PA-01B_S2.AGGCGGAATGTTCGTCAGA	950	739	2.96689	-2.15662	Gut	nextseq_1	Day8	Pax6neg	ETiX
nextseq_1_PA-01B_S2.ACGCTTGATCCGCGGCTCA	452	366	9.51869	-1.72428	Early development	nextseq_1	Day6	WT	ETiX
nextseq_1_PA-01B_S2.AGGCGGAATTTGCTGGCAT	753	609	5.44089	-4.08364	Early development	nextseq_1	E8	WT	NE
nextseq_1_PA-01B_S2.TAATCAGCTTACGCGAGATT	711	555	-7.13306	-0.523745	Visceral endoderm	nextseq_1	Day8	Pax6neg	ETiX
nextseq_1_PA-01B_S2.ATGCATTCATTAACTCAATT	491	423	1.29447	3.05824	Early development	nextseq_1	Day6	WT	ETiX
nextseq_1_PA-01B_S2.ATATCCTACTCGTAGTTACC	886	710	7.10887	-2.66713	Early development	nextseq_1	E7.5	WT	NE
nextseq_1_PA-01B_S2.AACTAGTTGTACGTCATATA	2053	1392	-7.9786	-0.845946	Visceral endoderm	nextseq_1	Day8	Pax6neg	ETiX
nextseq_1_PA-01B_S2.ACTTCCGTTCAAGGAGGTC	753	613	-3.96294	-2.72249	Visceral endoderm	nextseq_1	E9.5	WT	NE
nextseq_1_PA-01B_S2.CAGCAAGTTGCAGGTCCGT	307	252	-5.23224	1.36851	Visceral endoderm	nextseq_1	Day8	Pax6neg	ETiX
nextseq_1_PA-01B_S2.AGTCGCATTGTATAATACG	524	440	-3.27991	-2.3364	Visceral endoderm	nextseq_1	Day6	Failed	ETiX
nextseq_1_PA-01B_S2.ATTAGTCTGTGCGTTGGAGC	554	452	9.04011	4.11495	Early development	nextseq_1	E7.5	WT	NE
nextseq_1_PA-01B_S2.TCAAGATCTTGTCCTTAAGA	2010	1356	-10.7096	0.85672	Visceral endoderm	nextseq_1	E8.75	WT	NE
nextseq_1_PA-01B_S2.AAACTGAACTAGCCGGTACC	439	371	-5.19022	-1.66067	Visceral endoderm	nextseq_1	Day8	WT	ETiX
nextseq_1_PA-01B_S2.AAGCAGTATTACTCAATAGG	496	427	0.950616	2.727	Early development	nextseq_1	Day6	Failed	ETiX
nextseq_1_PA-01B_S2.CAAGCAACTTATCATGATC	430	366	10.7919	-0.186483	Early development	nextseq_1	Day6	WT	ETiX
nextseq_1_PA-01B_S2.AGAGTACCTTATGAGTTAA	958	761	-2.17033	0.761309	Visceral endoderm	nextseq_1	Day6	Failed	ETiX
nextseq_1_PA-01B_S2.TAAGAATGGTGTATAATACG	565	487	5.92152	3.71312	Early development	nextseq_1	Day6	Failed	ETiX
nextseq_1_PA-01B_S2.ATTGATCGTTTCCAATCATC	767	595	-10.0245	0.420771	Visceral endoderm	nextseq_1	E8.5	WT	NE
nextseq_1_PA-01B_S2.ATCAGTCATTGGTACCGGCA	576	459	2.06335	-0.991987	Gut	nextseq_1	E9.5	WT	NE
nextseq_1_PA-01B_S2.ATTAATGCCTCGGTTGCGCG	325	271	-8.62623	0.100042	Visceral endoderm	nextseq_1	Day8	Failed	ETiX
nextseq_1_PA-01B_S2.ATGGTTGGTTCAATCGCAT	934	759	7.21532	4.57429	Early development	nextseq_1	Day6	WT	ETiX
nextseq_1_PA-01B_S2.TTGACTCAATTCAAGCCGAT	1028	827	6.66164	4.85822	Early development	nextseq_1	Day6	WT	ETiX
nextseq_1_PA-01B_S2.CAGCATTGTTAGACTTCTT	814	633	-5.85238	-0.573583	Visceral endoderm	nextseq_1	Day8	Failed	ETiX
nextseq_1_PA-01B_S2.ATGCTTCCTCGTAATGCAG	659	571	6.7965	4.03292	Early development	nextseq_1	Day6	WT	ETiX
nextseq_1_PA-01B_S2.AAGGCTACTTTGCGAGGCA	305	274	6.80675	-1.52644	Early development	nextseq_1	E8	WT	NE
nextseq_1_PA-01B_S2.TTATCCGCTAGGTTAGCAT	499	416	6.88941	3.86623	Early development	nextseq_1	Day6	Failed	ETiX
nextseq_1_PA-01B_S2.GAGGAACTTCCATCGCGAA	1311	970	-6.52426	-2.94339	Visceral endoderm	nextseq_1	Day8	WT	ETiX
nextseq_1_PA-01B_S2.AGAGTACCTCCATTATCTA	450	380	6.24794	4.60116	Early development	nextseq_1	Day6	WT	ETiX
nextseq_1_PA-01B_S2.CAGATCAGTGCTAACTTGC	383	329	-3.66339	-1.70385	Visceral endoderm	nextseq_1	Day8	Failed	ETiX
nextseq_1_PA-01B_S2.AAATCGTTCTAGAGCCAAGG	658	531	-6.49242	-0.996416	Visceral endoderm	nextseq_1	Day8	Pax6neg	ETiX
nextseq_1_PA-01B_S2.ACCGGTTCTGGCCGTAGTC	2079	1429	-8.90692	-1.61469	Visceral endoderm	nextseq_1	Day8	Failed	ETiX
nextseq_1_PA-01B_S2.TTATCCGCTCATAGTTCGG	433	379	11.124	-0.315185	Early development	nextseq_1	Day6	Failed	ETiX
nextseq_1_PA-01B_S2.CCAAGGATTGATCTTACGC	796	633	-7.82519	0.88901	Visceral endoderm	nextseq_1	E8.5	WT	NE
nextseq_1_PA-01B_S2.CTCGTTGATAGAGCTATAA	596	509	9.99773	1.18808	Early development	nextseq_1	E7.5	WT	NE
nextseq_1_PA-01B_S2.AAACCATAGTCCGTTCCTTA	398	340	10.1625	1.37912	Early development	nextseq_1	E7.5	WT	NE
nextseq_1_PA-01B_S2.CGTCTTCCTCGGTCAAGAA	388	294	-5.48467	0.522791	Visceral endoderm	nextseq_1	Day8	Failed	ETiX
nextseq_1_PA-01B_S2.TGAATCTGATTATCATGATC	969	772	11.1525	0.190527	Early development	nextseq_1	Day6	WT	ETiX
nextseq_1_PA-01B_S2.TTCTCATTGTGATCGCTTCT	754	601	1.32973	-1.59772	Gut	nextseq_1	Day8	Failed	ETiX
nextseq_1_PA-01B_S2.AACTTGGATTGAGCATATGG	691	586	9.41095	-2.61231	Early development	nextseq_1	Day6	WT	ETiX
nextseq_1_PA-01B_S2.ATATGCCATTCGAACGCCGG	655	510	-7.55066	1.7397	Visceral endoderm	nextseq_1	E9.5	WT	NE
nextseq_1_PA-01B_S2.CAGATCAGTTCCTACCAGT	326	304	6.72574	-0.891159	Early development	nextseq_1	E7.5	WT	NE
nextseq_1_PA-01B_S2.ACATGGTAATTATGAGTTAA	331	303	8.3137	2.10892	Early development	nextseq_1	Day6	Failed	ETiX
nextseq_1_PA-01B_S2.TTTGCTACTTTTATTCTGAG	743	619	-4.87969	-2.67634	Visceral endoderm	nextseq_1	Day8	WT	ETiX
nextseq_1_PA-01B_S2.AAATTCCTCTTCGCGGTTGG	499	397	-4.32899	3.18332	Visceral endoderm	nextseq_1	E7.5	WT	NE
nextseq_1_PA-01B_S2.ACGCTTGATTCAATCGCAT	673	554	7.24408	-3.66698	Early development	nextseq_1	Day6	WT	ETiX
nextseq_1_PA-01B_S2.CTAACGACTAAGCCAGTTA	601	516	6.59993	4.31115	Early development	nextseq_1	E7.5	WT	NE
nextseq_1_PA-01B_S2.AAGGACGATTAGAATTAAC	433	386	7.30101	-1.20455	Early development	nextseq_1	Day8	Failed	ETiX
nextseq_1_PA-01B_S2.CAGATCAGTAGAACGTCTC	868	706	-9.6787	-1.41444	Visceral endoderm	nextseq_1	Day8	Failed	ETiX
nextseq_1_PA-01B_S2.CTCGCATGTCTAAGAGAAG	441	333	-9.83572	0.419589	Visceral endoderm	nextseq_1	E8.5	WT	NE
nextseq_1_PA-01B_S2.TGAATCTGATCCGCGGCTCA	786	663	7.11152	4.91203	Early development	nextseq_1	Day6	WT	ETiX
nextseq_1_PA-01B_S2.AAAGCTGATTCAACCGCTAA	577	465	-8.1648	0.142147	Visceral endoderm	nextseq_1	Day8	WT	ETiX
nextseq_1_PA-01B_S2.AAGGATATGTCGACGCGACT	1315	1017	-4.17925	3.169	Visceral endoderm	nextseq_1	E7.5	WT	NE
nextseq_1_PA-01B_S2.GGCTTACTTTTAGGACCGG	804	608	-8.31658	-0.197648	Visceral endoderm	nextseq_1	Day8	WT	ETiX
nextseq_1_PA-01B_S2.AGCATAACTTGCTCAGCCGG	513	426	-3.90124	-3.20207	Visceral endoderm	nextseq_1	E9.5	WT	NE
nextseq_1_PA-01B_S2.TACTTGCGTGTCCTAGAGG	412	345	-7.44931	0.265219	Visceral endoderm	nextseq_1	Day8	Failed	ETiX
nextseq_1_PA-01B_S2.AACTTGGATTACGTCATATA	1104	846	-8.91002	-1.71119	Visceral endoderm	nextseq_1	Day8	Pax6neg	ETiX
nextseq_1_PA-01B_S2.TCTATCCAATGTCCTACTTG	1539	1146	-6.66486	-2.31602	Visceral endoderm	nextseq_1	Day8	Pax6neg	ETiX
nextseq_1_PA-01B_S2.AGTAGCCATGAAGATCGAG	307	272	-4.44753	1.4133	Visceral endoderm	nextseq_1	E7.5	WT	NE
nextseq_1_PA-01C_S3.CAAGGCGTTCAAGTCGACC	685	552	6.35994	-4.07189	Early development	nextseq_1	Day6	WT	ETiX
nextseq_1_PA-01C_S3.AAGGATTACTACTATGCAAT	435	368	-3.87873	1.49078	Visceral endoderm	nextseq_1	E7.5	WT	NE
nextseq_1_PA-01C_S3.CTCCATCATCTTGGTAATG	581	485	0.850024	2.69219	Early development	nextseq_1	Day6	Failed	ETiX
nextseq_1_PA-01C_S3.AGAGTACCTGACGAAGCGT	1177	901	6.75243	5.07576	Early development	nextseq_1	E7.5	WT	NE
nextseq_1_PA-01C_S3.CAGATCAGTATGGCTCTGC	486	400	-4.20175	2.47993	Visceral endoderm	nextseq_1	E8	WT	NE
nextseq_1_PA-01C_S3.TTGACTCAATCGCCTAATGC	549	445	-8.14981	0.39197	Visceral endoderm	nextseq_1	Day8	Failed	ETiX
nextseq_1_PA-01C_S3.CCTGCTACTCGGATTAGAA	1249	976	9.42781	3.79385	Early development	nextseq_1	E7.5	WT	NE
nextseq_1_PA-01C_S3.CAAGGCGTTAGAGCCAAGG	1901	1280	-7.22247	-1.63674	Visceral endoderm	nextseq_1	Day8	Pax6neg	ETiX
nextseq_1_PA-01C_S3.AACCTCATTTTTCTTAATAA	292	262	-5.28054	-1.34213	Visceral endoderm	nextseq_1	Day8	WT	ETiX
nextseq_1_PA-01C_S3.AACTAGTTGTCGAACGCCGG	374	322	4.16755	-0.554315	Gut	nextseq_1	E9.5	WT	NE
nextseq_1_PA-01C_S3.AACTGGCATGTCCTAGAGG	1527	1140	3.76992	-1.03061	Gut	nextseq_1	Day8	Failed	ETiX
nextseq_1_PA-01C_S3.AACGAGCGTTTCTTCCGGT	1123	859	-5.60117	2.67715	Visceral endoderm	nextseq_1	E8	WT	NE
nextseq_1_PA-01C_S3.TTCTCATTGTAGAGAAGGTT	291	242	-3.2183	1.88939	Visceral endoderm	nextseq_1	Day6	WT	ETiX
nextseq_1_PA-01C_S3.AACGCGTCTAGCTTATCCG	449	379	-9.23635	-0.237015	Visceral endoderm	nextseq_1	Day8	WT	ETiX
nextseq_1_PA-01C_S3.AGAGTACCTAGAGCCAAGG	899	697	-5.12833	-2.50038	Visceral endoderm	nextseq_1	Day8	Pax6neg	ETiX
nextseq_1_PA-01C_S3.ACCATGATTTTCAAGCCGAT	1201	937	7.32946	4.51622	Early development	nextseq_1	Day6	WT	ETiX
nextseq_1_PA-01C_S3.AGCATAACTTATTCGACCAA	302	255	-3.47641	1.06146	Visceral endoderm	nextseq_1	Day6	Failed	ETiX
nextseq_1_PA-01C_S3.CTCGCATGTCCGTTCCTTA	805	655	7.89552	1.15891	Early development	nextseq_1	E7.5	WT	NE
nextseq_1_PA-01C_S3.AGATCGGATCCATAAGTCC	793	604	-6.14346	-1.60241	Visceral endoderm	nextseq_1	Day8	WT	ETiX
nextseq_1_PA-01C_S3.TGTCCTTATTTAACTCAATT	429	387	7.1588	-1.70435	Early development	nextseq_1	Day6	WT	ETiX
nextseq_1_PA-01C_S3.CAGATCAGTGGTATCCGCC	339	294	6.74669	-1.21221	Early development	nextseq_1	Day8	Failed	ETiX
nextseq_1_PA-01C_S3.TAATCAGCTTAGAGCTATAA	308	274	10.0294	-0.560028	Early development	nextseq_1	E7.5	WT	NE
nextseq_1_PA-01C_S3.AAGTACGTTTCGTAATGCAG	1513	1153	8.26627	0.713149	Early development	nextseq_1	Day6	WT	ETiX
nextseq_1_PA-01C_S3.TGCTGGATTTATAGACGCA	766	635	2.15534	3.51095	Early development	nextseq_1	Day6	WT	ETiX
nextseq_1_PA-01C_S3.ACATGGTAATTTCCAACCGC	646	562	6.84744	2.21722	Early development	nextseq_1	Day6	Failed	ETiX
nextseq_1_PA-01C_S3.GGTACCATTCCGCGGCTCA	950	775	0.607164	3.01259	Early development	nextseq_1	Day6	WT	ETiX
nextseq_1_PA-01C_S3.AATCCAGTATGGACTACTAC	1065	854	4.08505	-0.751137	Gut	nextseq_1	E8.75	WT	NE
nextseq_1_PA-01C_S3.CTGCCTTATTAACTCTTAG	712	558	-6.30585	3.10846	Visceral endoderm	nextseq_1	E8	WT	NE
nextseq_1_PA-01C_S3.TTATCCGCTCTAACTAGAT	2454	1639	-7.46424	-1.14809	Visceral endoderm	nextseq_1	Day8	WT	ETiX
nextseq_1_PA-01C_S3.ATGCATTCATGGTATCCGCC	312	255	-5.2612	0.597092	Visceral endoderm	nextseq_1	Day8	Failed	ETiX
nextseq_1_PA-01C_S3.AGCATTATGTCAATTACCGT	494	408	-3.21201	-2.48223	Visceral endoderm	nextseq_1	Day8	Pax6neg	ETiX
nextseq_1_PA-01C_S3.AGTATTAGCTCGTCGCAGCC	727	603	-10.1612	0.903779	Visceral endoderm	nextseq_1	E8.75	WT	NE
nextseq_1_PA-01C_S3.TAGATGACTTCATAGTTCGG	437	378	-3.72321	0.626967	Visceral endoderm	nextseq_1	Day6	Failed	ETiX
nextseq_1_PA-01C_S3.GCGTACTTTACTTAACCTT	1750	1183	-4.95532	-3.59127	Visceral endoderm	nextseq_1	Day8	WT	ETiX
nextseq_1_PA-01C_S3.CTGAGCATTCAACCGCTAA	769	621	3.82995	-0.610673	Gut	nextseq_1	Day8	WT	ETiX
nextseq_1_PA-01C_S3.AATTCTAGGTTAACGATCCA	955	721	-7.87705	-1.76042	Visceral endoderm	nextseq_1	Day8	WT	ETiX
nextseq_1_PA-01C_S3.ATTACCATCTTTATTCATTC	1584	1123	-7.02532	2.07241	Visceral endoderm	nextseq_1	E9.5	WT	NE
nextseq_1_PA-01C_S3.ATCAATACGTTAACGAATTG	334	298	9.60098	-1.90056	Early development	nextseq_1	Day6	WT	ETiX
nextseq_1_PA-01C_S3.AACTGGCATGGCAGACGCC	406	339	-7.16501	1.98085	Visceral endoderm	nextseq_1	E8.5	WT	NE
nextseq_1_PA-01C_S3.AGCTATCGTTCTTGCCGAC	1435	1048	6.92791	-3.71633	Early development	nextseq_1	E7.5	WT	NE
nextseq_1_PA-01C_S3.CTCGTTGATAGTAACGGTC	702	562	2.50092	-1.71305	Gut	nextseq_1	Day8	WT	ETiX
nextseq_1_PA-01C_S3.ATATGGATCTTGAGTCTGGC	1795	1249	-9.28396	-1.41959	Visceral endoderm	nextseq_1	Day8	Failed	ETiX
nextseq_1_PA-01C_S3.TCAGCTTCTCTAAGAGAAG	314	270	-6.39896	1.40813	Visceral endoderm	nextseq_1	E8.5	WT	NE
nextseq_1_PA-01C_S3.CGCCATTCTTATCATGATC	569	496	8.43239	-0.532186	Early development	nextseq_1	Day6	WT	ETiX
nextseq_1_PA-01C_S3.AGTAGCCATTCCAATCATC	857	683	-9.09334	1.57426	Visceral endoderm	nextseq_1	E8.5	WT	NE
nextseq_1_PA-01C_S3.TATTCTCCTTATAAGGAGCA	1161	807	-7.84391	-1.12347	Visceral endoderm	nextseq_1	Day8	WT	ETiX
nextseq_1_PA-01C_S3.CTCTGAGCTTCGCTAAGCA	681	540	-6.48031	-1.43987	Visceral endoderm	nextseq_1	Day8	WT	ETiX
nextseq_1_PA-01C_S3.TCCTATAAGTTAGACTTCTT	615	470	-8.26221	-0.188163	Visceral endoderm	nextseq_1	Day8	Failed	ETiX
nextseq_1_PA-01C_S3.TAAGGTTCATCAACCGCTAA	375	326	6.91551	-1.41814	Early development	nextseq_1	Day8	WT	ETiX
nextseq_1_PA-01C_S3.AACGTAATCTTTATTCATTC	482	387	-6.91291	1.20366	Visceral endoderm	nextseq_1	E9.5	WT	NE
nextseq_1_PA-01C_S3.ATTGAGGAATGCAGGTCCGT	785	617	-7.19539	-0.345067	Visceral endoderm	nextseq_1	Day8	Pax6neg	ETiX
nextseq_1_PA-01C_S3.TAACGACTTTCGACGCGACT	448	378	9.36808	3.20733	Early development	nextseq_1	E7.5	WT	NE
nextseq_1_PA-01C_S3.TTCGTTCCTAGGTATACTC	1320	931	-9.79673	-0.678233	Visceral endoderm	nextseq_1	Day8	WT	ETiX
nextseq_1_PA-01C_S3.ATCTGATGATCAAGGAGGTC	1723	1183	-9.01055	1.10221	Visceral endoderm	nextseq_1	E9.5	WT	NE
nextseq_1_PA-01C_S3.AAAGCTGATTAACCTGCGTA	813	624	-4.69711	3.45979	Visceral endoderm	nextseq_1	E7.5	WT	NE
nextseq_1_PA-01C_S3.AAGTACGTTTCGGTTATGCC	469	377	-9.74194	1.65435	Visceral endoderm	nextseq_1	E8.75	WT	NE
nextseq_1_PA-01C_S3.CATCAACGTAACCTGCGTA	836	700	7.15118	-3.49928	Early development	nextseq_1	E7.5	WT	NE
nextseq_1_PA-01C_S3.TCGAGAAGTCCATAAGTCC	759	636	-3.4353	-1.33072	Visceral endoderm	nextseq_1	Day8	WT	ETiX
nextseq_1_PA-01C_S3.GGTACCATTGATCTTACGC	497	412	3.20436	-0.336609	Gut	nextseq_1	E8.5	WT	NE
nextseq_1_PA-01C_S3.AGCTATCGTTTACCTCGAC	514	434	8.38978	-4.16025	Early development	nextseq_1	Day6	WT	ETiX
nextseq_1_PA-01C_S3.TATTCTCCTTGGTACTGCCT	434	383	6.69271	-0.698639	Early development	nextseq_1	Day8	Pax6neg	ETiX
nextseq_1_PA-01C_S3.ATACCAGTTTCATAGTTCGG	477	400	2.06529	-1.42096	Early development	nextseq_1	Day6	Failed	ETiX
nextseq_1_PA-01C_S3.CTGACGTTTCCGATTCCTG	359	318	6.33418	-0.431066	Early development	nextseq_1	Day8	WT	ETiX
nextseq_1_PA-01C_S3.TATAAGAGGTCCATCGCGAA	1024	772	-7.53087	-1.70214	Visceral endoderm	nextseq_1	Day8	WT	ETiX
nextseq_1_PA-01C_S3.ACATGGTAATTTGCGAGGCA	461	402	-7.99185	2.07981	Visceral endoderm	nextseq_1	E8	WT	NE
nextseq_1_PA-01C_S3.AAATTCCTCTATATTGATAC	1582	1211	3.11861	-2.11435	Gut	nextseq_1	E8.75	WT	NE
nextseq_1_PA-01C_S3.AAGACCTTATGGCCGTAGTC	686	505	-7.86286	-2.45886	Visceral endoderm	nextseq_1	Day8	Failed	ETiX
nextseq_1_PA-01C_S3.AACCTCATTTTTGCTAACGG	576	482	7.17035	-3.7481	Early development	nextseq_1	E7.5	WT	NE
nextseq_1_PA-01C_S3.ATTGATCGTTTGGTCAGCCA	1084	827	-4.38422	-3.26089	Visceral endoderm	nextseq_1	E9.5	WT	NE
nextseq_1_PA-01C_S3.ATGCTTCCTCGACGCGACT	677	532	5.78645	-3.94797	Early development	nextseq_1	E7.5	WT	NE
nextseq_1_PA-01C_S3.AGTCGCATTCTTGCAACCT	496	413	-2.69263	1.27042	Visceral endoderm	nextseq_1	Day6	WT	ETiX
nextseq_1_PA-01C_S3.AGCATAACTTGGCGAACTCG	289	258	7.26577	2.98251	Early development	nextseq_1	Day6	WT	ETiX
nextseq_1_PA-01C_S3.CCTAATGGTGATATCGGCG	844	639	2.39723	3.55696	Early development	nextseq_1	E7.5	WT	NE
nextseq_1_PA-01C_S3.AATTCTAGGTGCCATTCTCC	462	406	8.03025	4.06798	Early development	nextseq_1	Day8	Failed	ETiX
nextseq_1_PA-01C_S3.AATCCAGTATCGCCTAATGC	1251	915	-8.99835	-1.55779	Visceral endoderm	nextseq_1	Day8	Failed	ETiX
nextseq_1_PA-01C_S3.ACAATGCTATCGGTTGCGCG	929	737	2.49592	-0.848966	Gut	nextseq_1	Day8	Failed	ETiX
nextseq_1_PA-01C_S3.ACCATGATTTTTATAGCAGA	593	499	3.86691	-0.0573686	Gut	nextseq_1	Day8	Pax6neg	ETiX
nextseq_1_PA-01C_S3.AGCATAACTTTTAGGACCGG	1278	949	-6.94033	-1.92527	Visceral endoderm	nextseq_1	Day8	WT	ETiX
nextseq_1_PA-01C_S3.TAATACCAGTCATACTCCGA	303	269	-4.56458	-1.18374	Visceral endoderm	nextseq_1	Day8	Pax6neg	ETiX
nextseq_1_PA-01C_S3.GCTCTTAGTTCTTGCCGAC	1182	878	-3.24904	2.86288	Visceral endoderm	nextseq_1	E7.5	WT	NE
nextseq_1_PA-01C_S3.ACGCTTATATCCGCGGCTCA	744	575	-1.24828	2.73733	Visceral endoderm	nextseq_1	Day6	WT	ETiX
nextseq_1_PA-01C_S3.TTGACCAGTTTCCAACCGC	777	574	6.33131	-2.94822	Early development	nextseq_1	Day6	Failed	ETiX
nextseq_1_PA-01C_S3.ACTTCCGTTTCGCTAAGCA	1055	806	-3.22546	-3.34944	Visceral endoderm	nextseq_1	Day8	WT	ETiX
nextseq_1_PA-01C_S3.CCTGCTACTGAAGATCGAG	953	683	-3.88878	2.91514	Visceral endoderm	nextseq_1	E7.5	WT	NE
nextseq_1_PA-01C_S3.ACATGGTAATTTATAGCAGA	1214	892	-7.79447	-0.582802	Visceral endoderm	nextseq_1	Day8	Pax6neg	ETiX
nextseq_1_PA-01C_S3.TATAAGAGGTTTATAGCAGA	1139	859	-7.2952	-1.55866	Visceral endoderm	nextseq_1	Day8	Pax6neg	ETiX
nextseq_1_PA-01C_S3.ATTGATCGTTCCGTTCCTTA	694	598	7.08348	4.80117	Early development	nextseq_1	E7.5	WT	NE
nextseq_1_PA-01C_S3.TTGACTCAATCTAGTAGTCT	866	725	6.737	2.28775	Early development	nextseq_1	Day6	WT	ETiX
nextseq_1_PA-01C_S3.ACGGAACGTGGCAGACGCC	1565	1122	2.77564	-1.98162	Gut	nextseq_1	E8.5	WT	NE
nextseq_1_PA-01C_S3.TCAGCTTCTGGCTCTCTAT	304	264	-4.39149	-2.76012	Visceral endoderm	nextseq_1	Day8	Failed	ETiX
nextseq_1_PA-01C_S3.TGAATCTGATTAACTCAATT	481	420	6.52455	4.12262	Early development	nextseq_1	Day6	WT	ETiX
nextseq_1_PA-01C_S3.TTGACCAGTGATATCGGCG	633	536	1.82473	3.48778	Visceral endoderm	nextseq_1	E7.5	WT	NE
nextseq_1_PA-01C_S3.ACTGGACCTGTTACGCAAG	377	336	8.53345	2.63162	Early development	nextseq_1	Day6	WT	ETiX
nextseq_1_PA-01C_S3.AGCATAACTTTTACCTCGAC	1408	1030	7.6465	-2.98887	Early development	nextseq_1	Day6	WT	ETiX
nextseq_1_PA-01C_S3.CCAGCCTTTGCAGGTCCGT	515	432	-3.99891	-3.51415	Visceral endoderm	nextseq_1	Day8	Pax6neg	ETiX
nextseq_1_PA-01C_S3.ACTTATGGTTCATAGTTCGG	777	623	10.4126	-2.29189	Early development	nextseq_1	Day6	Failed	ETiX
nextseq_1_PA-01C_S3.ACATGGTAATACGGAGGCGG	373	303	-7.09008	1.33763	Visceral endoderm	nextseq_1	Day8	WT	ETiX
nextseq_1_PA-01C_S3.AGAGTACCTTAGCCGTCAT	1024	820	10.7105	0.962382	Early development	nextseq_1	Day6	Failed	ETiX
nextseq_1_PA-01C_S3.AAGCAGTATTCCTTGGTCCA	817	674	-9.55954	0.715676	Visceral endoderm	nextseq_1	E8.75	WT	NE
nextseq_1_PA-01C_S3.AAATTCCTCTTTACGATGAA	558	473	0.0881088	2.82787	Early development	nextseq_1	E7.5	WT	NE
nextseq_1_PA-01C_S3.AAACTGAACTCGGCGTAACT	298	260	-5.19042	-0.184256	Visceral endoderm	nextseq_1	Day8	Failed	ETiX
nextseq_1_PA-01C_S3.CGATTCGCTGATATCGGCG	1217	879	-3.96612	3.44154	Visceral endoderm	nextseq_1	E7.5	WT	NE
nextseq_1_PA-01C_S3.CCAAGGATTAGGAGAGAAC	1113	857	10.026	-1.21141	Early development	nextseq_1	Day6	Failed	ETiX
nextseq_1_PA-01C_S3.AGATTGGTTTACCTGGCCAA	594	471	-8.86623	-1.49168	Visceral endoderm	nextseq_1	Day8	WT	ETiX
nextseq_1_PA-01C_S3.GTCGTAACTGTTACGCAAG	447	383	8.27758	-3.86502	Early development	nextseq_1	Day6	WT	ETiX
nextseq_1_PA-01C_S3.ATATCCTACTGTTACGCAAG	309	279	-3.19053	-0.642666	Visceral endoderm	nextseq_1	Day6	WT	ETiX
nextseq_1_PA-01C_S3.CGTCTTCCTCTTGCAACCT	362	300	-2.9187	0.456821	Visceral endoderm	nextseq_1	Day6	WT	ETiX
nextseq_1_PA-01C_S3.CGTACCTATACTTGCTAGA	935	747	-7.40713	-0.492169	Visceral endoderm	nextseq_1	Day8	WT	ETiX
nextseq_1_PA-01C_S3.TGCTGGATTCAAGGAGGTC	1085	842	-9.38815	1.45001	Visceral endoderm	nextseq_1	E9.5	WT	NE
nextseq_1_PA-01C_S3.ATTACCATCTTAACTCTTAG	484	411	-5.29173	2.6579	Visceral endoderm	nextseq_1	E8	WT	NE
nextseq_1_PA-01C_S3.TCCTATAAGTAGGAGAGAAC	2323	1555	7.23326	-4.59816	Early development	nextseq_1	Day6	Failed	ETiX
nextseq_1_PA-01C_S3.TCCTAACTTTGTAGCTCCAT	1292	1031	7.98254	-5.17571	Early development	nextseq_1	Day8	WT	ETiX
nextseq_1_PA-01C_S3.ATATCTGGATTAGACTTCTT	461	367	-4.45926	-2.13343	Visceral endoderm	nextseq_1	Day8	Failed	ETiX
nextseq_1_PA-01C_S3.AGAGCATGTCCGCGGCTCA	563	469	-3.00171	1.06056	Visceral endoderm	nextseq_1	Day6	WT	ETiX
nextseq_1_PA-01C_S3.TTCCATCTTTTAGATCTACT	569	451	-3.51518	-3.26222	Visceral endoderm	nextseq_1	Day8	WT	ETiX
nextseq_1_PA-01C_S3.GTCTCTACTCCGCTGCCAG	320	272	-4.2368	1.32964	Visceral endoderm	nextseq_1	Day8	WT	ETiX
nextseq_1_PA-01C_S3.ATTACCATCTCATAGTTCGG	616	515	11.3	-0.888273	Early development	nextseq_1	Day6	Failed	ETiX
nextseq_1_PA-01C_S3.ATACTACTCTCGTAGTTACC	328	267	9.03426	-1.02762	Early development	nextseq_1	E7.5	WT	NE
nextseq_1_PA-01C_S3.ATTCAAGCATTTATTCTGAG	1466	1073	-6.40374	-1.49329	Visceral endoderm	nextseq_1	Day8	WT	ETiX
nextseq_1_PA-01C_S3.TTACCTAAGTCGTAGTTACC	1732	1254	7.7641	4.88655	Early development	nextseq_1	E7.5	WT	NE
nextseq_1_PA-01C_S3.TCGAGAAGTTTGCGAGGCA	493	430	-3.88473	2.05525	Visceral endoderm	nextseq_1	E8	WT	NE
nextseq_1_PA-01C_S3.CGGAACCTTTGAGTCTGGC	400	343	-8.51446	0.112062	Visceral endoderm	nextseq_1	Day8	Failed	ETiX
nextseq_1_PA-01C_S3.CAGATCAGTCCGATTCCTG	829	654	-6.74516	0.455938	Visceral endoderm	nextseq_1	Day8	WT	ETiX
nextseq_1_PA-01C_S3.AATTCTAGGTATCGGCTATC	908	698	-8.44459	0.792296	Visceral endoderm	nextseq_1	E8.5	WT	NE
nextseq_1_PA-01C_S3.ATATCTGGATTGCGGACCTA	451	367	-6.03869	0.131276	Visceral endoderm	nextseq_1	Day8	Failed	ETiX
nextseq_1_PA-01C_S3.ATACCAGTTTACGTCCGCAG	2183	1535	9.67522	-2.75299	Early development	nextseq_1	E7.5	WT	NE
nextseq_1_PA-01C_S3.AAACTGAACTTAGACTTCTT	659	539	6.11229	-3.82737	Early development	nextseq_1	Day8	Failed	ETiX
nextseq_1_PA-01C_S3.CAGTATCCTTCAACGTAAG	484	425	-5.03694	-2.02593	Visceral endoderm	nextseq_1	Day8	Pax6neg	ETiX
nextseq_1_PA-01C_S3.ATGCTTCCTTAGAATTAAC	1597	1139	-4.83715	-3.92825	Visceral endoderm	nextseq_1	Day8	Failed	ETiX
nextseq_1_PA-01C_S3.ACTTACTCATTAGGCCATAG	575	466	8.28559	3.06345	Early development	nextseq_1	E7.5	WT	NE
nextseq_1_PA-01C_S3.ATCTGATGATTTGCGAGGCA	382	349	6.8659	-0.278059	Gut	nextseq_1	E8	WT	NE
nextseq_1_PA-01C_S3.TTCCATCTTTACTAGAGAGT	1263	938	-10.0504	-0.813766	Visceral endoderm	nextseq_1	E8	WT	NE
nextseq_1_PA-01C_S3.TAGAACCAATTCCAATCATC	457	416	-6.59185	1.75737	Visceral endoderm	nextseq_1	E8.5	WT	NE
nextseq_1_PA-01C_S3.TGTCCTTATTGTTACGCAAG	725	587	9.78895	-2.82877	Early development	nextseq_1	Day6	WT	ETiX
nextseq_1_PA-01C_S3.ATCAGTCATTGCAGGTCCGT	844	623	-10.5492	0.306504	Visceral endoderm	nextseq_1	Day8	Pax6neg	ETiX
nextseq_1_PA-01C_S3.GGTACCATTTCGCGGTTGG	886	645	-0.76641	2.77376	Visceral endoderm	nextseq_1	E7.5	WT	NE
nextseq_1_PA-01C_S3.ATGCATTCATATGGCTCTGC	326	286	6.30788	-0.68378	Gut	nextseq_1	E8	WT	NE
nextseq_1_PA-01C_S3.ATTAGTCTGTCGGTTGCGCG	335	288	1.21332	-1.07745	Gut	nextseq_1	Day8	Failed	ETiX
nextseq_1_PA-01C_S3.ACAATGCTATAAGTAAGAGC	393	339	-3.41896	-1.48699	Visceral endoderm	nextseq_1	Day8	Failed	ETiX
nextseq_1_PA-01C_S3.GCTCTTAGTTATGAGTTAA	389	330	-3.3847	0.909779	Visceral endoderm	nextseq_1	Day6	Failed	ETiX
nextseq_1_PA-01C_S3.AGATTCAACTCTTGGTAATG	830	647	7.39045	-3.71349	Early development	nextseq_1	Day6	Failed	ETiX
nextseq_1_PA-01C_S3.CTGACGTTTCGGATTAGAA	2036	1432	7.9255	3.89235	Early development	nextseq_1	E7.5	WT	NE
nextseq_1_PA-01C_S3.ATTACCATCTCAAGGAGGTC	942	699	-7.91279	1.78592	Visceral endoderm	nextseq_1	E9.5	WT	NE
nextseq_1_PA-01C_S3.AACCTCATTTCAAGTCGACC	704	582	8.56684	3.79491	Early development	nextseq_1	Day6	WT	ETiX
nextseq_1_PA-01C_S3.AACTGGCATATCATATTAG	1616	1144	-8.43859	-2.0294	Visceral endoderm	nextseq_1	Day8	WT	ETiX
nextseq_1_PA-01C_S3.AGGCTCGTTCTAGTAGTCT	407	334	-3.95448	2.67543	Visceral endoderm	nextseq_1	Day6	WT	ETiX
nextseq_1_PA-01C_S3.ATCAATACGTCGGCGTAACT	480	425	-5.17537	0.523011	Visceral endoderm	nextseq_1	Day8	Failed	ETiX
nextseq_1_PA-01C_S3.CTCGTTGATTAACTCAATT	746	614	8.43547	3.32943	Early development	nextseq_1	Day6	WT	ETiX
nextseq_1_PA-01C_S3.CGAATGAGTGAGCATATGG	1187	812	7.07724	-3.38563	Early development	nextseq_1	Day6	WT	ETiX
nextseq_1_PA-01C_S3.CCTGCTACTTTATTCTGAG	401	344	-5.05074	1.53943	Visceral endoderm	nextseq_1	Day8	WT	ETiX
nextseq_1_PA-01C_S3.TATCTCGATTCGTCGCAGCC	1947	1209	-10.6294	1.1653	Visceral endoderm	nextseq_1	E8.75	WT	NE
nextseq_1_PA-01C_S3.TTGATTCCTTACTAGAGAGT	375	323	-5.12166	1.64212	Visceral endoderm	nextseq_1	E8	WT	NE
nextseq_1_PA-01C_S3.ATACCAGTTTCCGATTCCTG	658	518	-7.57332	-0.435565	Visceral endoderm	nextseq_1	Day8	WT	ETiX
nextseq_1_PA-01C_S3.ATTCGCAATTTTCTTCCGGT	811	629	-6.11045	3.09449	Visceral endoderm	nextseq_1	E8	WT	NE
nextseq_1_PA-01C_S3.GGCTAAGATGATATCGGCG	774	637	8.34385	3.23808	Early development	nextseq_1	E7.5	WT	NE
nextseq_1_PA-01C_S3.CTCCATCATACTATGCAAT	394	341	6.51907	-2.96281	Early development	nextseq_1	E7.5	WT	NE
nextseq_1_PA-01C_S3.GGCTTACTTATAAGGAGCA	1135	834	-7.69112	-2.34966	Visceral endoderm	nextseq_1	Day8	WT	ETiX
nextseq_1_PA-01C_S3.ACTTGATTGTCTAACTAGAT	466	398	-6.22014	0.694694	Visceral endoderm	nextseq_1	Day8	WT	ETiX
nextseq_1_PA-01C_S3.TCAGCTTCTTTACTTGGAA	511	428	-3.52505	-2.71153	Visceral endoderm	nextseq_1	Day8	Failed	ETiX
nextseq_1_PA-01C_S3.AACTAGTTGTTAACTGGTTA	2354	1519	-9.56658	-0.945162	Visceral endoderm	nextseq_1	E9.5	WT	NE
nextseq_1_PA-01C_S3.AACTGGCATGGCGAACTCG	545	461	6.26939	4.54038	Early development	nextseq_1	Day6	WT	ETiX
nextseq_1_PA-01C_S3.ATACCAGTTTTATGAGTTAA	463	415	9.01406	3.52627	Early development	nextseq_1	Day6	Failed	ETiX
nextseq_1_PA-01C_S3.ACGATATCATCTTGCAACCT	1552	1177	6.74596	4.79099	Early development	nextseq_1	Day6	WT	ETiX
nextseq_1_PA-01C_S3.TGTCCTTATTTTAATTGAAT	739	612	9.84762	-1.20116	Early development	nextseq_1	Day6	WT	ETiX
nextseq_1_PA-01C_S3.TTTGCTACTTAATGCCGCTT	1169	902	6.51103	-4.18124	Early development	nextseq_1	Day6	Failed	ETiX
nextseq_1_PA-01C_S3.TAAGAATGGTACTATGCAAT	1010	829	7.89032	3.82949	Early development	nextseq_1	E7.5	WT	NE
nextseq_1_PA-01C_S3.ATAATCCTGTATAAGGAGCA	334	265	-4.05621	-2.30876	Visceral endoderm	nextseq_1	Day8	WT	ETiX
nextseq_1_PA-01C_S3.AGCTATCGTCCGCGGCTCA	1535	1120	7.77409	-4.11412	Early development	nextseq_1	Day6	WT	ETiX
nextseq_1_PA-01C_S3.CGAAGACCTTTGACTTCAG	616	472	11.1229	-0.537647	Early development	nextseq_1	E7.5	WT	NE
nextseq_1_PA-01C_S3.ACAACCTATTCCAGTTCCAA	442	371	-4.46602	-1.92524	Visceral endoderm	nextseq_1	Day8	WT	ETiX
nextseq_1_PA-01C_S3.AAACTCCAATATAAGGAGCA	367	291	-4.22983	-3.16849	Visceral endoderm	nextseq_1	Day8	WT	ETiX
nextseq_1_PA-01C_S3.GGTACCATTTAGACTTCTT	636	533	-3.58337	2.49652	Visceral endoderm	nextseq_1	Day8	Failed	ETiX
nextseq_1_PA-01C_S3.ATCTGATGATTAGGCCATAG	1123	867	-3.8052	3.37956	Visceral endoderm	nextseq_1	E7.5	WT	NE
nextseq_1_PA-01C_S3.ACGTTGCTTTTCTTAATAA	885	718	-7.39935	-1.79803	Visceral endoderm	nextseq_1	Day8	WT	ETiX
nextseq_1_PA-01C_S3.CTTCGACTTAAGTAAGAGC	1053	782	-3.72553	-3.4762	Visceral endoderm	nextseq_1	Day8	Failed	ETiX
nextseq_1_PA-01C_S3.CAACTCTCTCTTGGTAATG	1007	786	9.33029	-0.0130255	Early development	nextseq_1	Day6	Failed	ETiX
nextseq_1_PA-01C_S3.CGAAGACCTTTCTTCCGGT	534	422	5.54847	-4.32795	Early development	nextseq_1	E8	WT	NE
nextseq_1_PA-01C_S3.ACGCTTGATATTCGACCAA	715	578	6.17658	-3.20637	Early development	nextseq_1	Day6	Failed	ETiX
nextseq_1_PA-01C_S3.AAGGCTACTTATCATGATC	852	708	10.5104	-0.632772	Early development	nextseq_1	Day6	WT	ETiX
nextseq_1_PA-01C_S3.TATTCTCCTTATTCGACCAA	805	666	8.86789	-2.7457	Early development	nextseq_1	Day6	Failed	ETiX
nextseq_1_PA-01C_S3.CCAATCCATCGGATTAGAA	1814	1256	8.9194	-1.06545	Early development	nextseq_1	E7.5	WT	NE
nextseq_1_PA-01C_S3.TTGACCAGTGGCTGAGCTC	373	317	-3.11315	-1.77938	Visceral endoderm	nextseq_1	Day8	Failed	ETiX
nextseq_1_PA-01C_S3.CAAGGCGTTCCATTATCTA	599	502	8.62216	-0.612717	Early development	nextseq_1	Day6	WT	ETiX
nextseq_1_PA-01C_S3.CTCTGAGCTTTGACTTCAG	1718	1178	-4.26739	3.58395	Visceral endoderm	nextseq_1	E7.5	WT	NE
nextseq_1_PA-01C_S3.AGGCTCGTTATAAGGAGCA	291	255	-5.04761	-0.0318957	Visceral endoderm	nextseq_1	Day8	WT	ETiX
nextseq_1_PA-01C_S3.AAAGCTGATTACGTCCGCAG	473	408	11.0222	-0.194568	Early development	nextseq_1	E7.5	WT	NE
nextseq_1_PA-01C_S3.GCTCTTAGTGGCAGACGCC	727	570	-7.69886	1.61147	Visceral endoderm	nextseq_1	E8.5	WT	NE
nextseq_1_PA-01C_S3.CCATCGTCTATGGCTCTGC	452	374	-4.19773	3.05835	Visceral endoderm	nextseq_1	E8	WT	NE
nextseq_1_PA-01C_S3.TATAAGAGGTCAAGTCGACC	577	486	9.71277	0.0898192	Early development	nextseq_1	Day6	WT	ETiX
nextseq_1_PA-01C_S3.CAACTCTCTGGCAGACGCC	1471	1038	-6.18105	2.93363	Visceral endoderm	nextseq_1	E8.5	WT	NE
nextseq_1_PA-01C_S3.AGTAGCCATGTATCATCGA	323	276	2.88183	-0.598793	Gut	nextseq_1	Day8	WT	ETiX
nextseq_1_PA-01C_S3.AGCGTAAGTGGTAGGTTAG	1384	975	-9.40957	-1.51934	Visceral endoderm	nextseq_1	Day8	Failed	ETiX
nextseq_1_PA-01C_S3.ATACTACTCTATATGAGCCA	855	705	-8.65091	1.03307	Visceral endoderm	nextseq_1	E8.75	WT	NE
nextseq_1_PA-01C_S3.GGTCAGTTTTTAGGACCGG	1248	959	1.56092	-1.52276	Gut	nextseq_1	Day8	WT	ETiX
nextseq_1_PA-01C_S3.TATCTCGATTGATCTTACGC	974	721	-8.02767	0.915853	Visceral endoderm	nextseq_1	E8.5	WT	NE
nextseq_1_PA-01C_S3.CGATTCGCTCAACCGCTAA	1562	1126	-8.03268	-1.09533	Visceral endoderm	nextseq_1	Day8	WT	ETiX
nextseq_1_PA-01C_S3.CGCCATTCTAGCTGCAATA	543	435	-8.88672	-0.493731	Visceral endoderm	nextseq_1	Day8	Pax6neg	ETiX
nextseq_1_PA-01C_S3.CTCGTTGATCATAGTTCGG	954	746	-2.12597	0.558148	Visceral endoderm	nextseq_1	Day6	Failed	ETiX
nextseq_1_PA-01D_S4.ACTTCCGTTGGACTACTAC	517	422	-9.08023	1.19758	Visceral endoderm	nextseq_1	E8.75	WT	NE
nextseq_1_PA-01D_S4.ACGCTTATATTAGAATTAAC	608	481	2.6831	-1.83034	Gut	nextseq_1	Day8	Failed	ETiX
nextseq_1_PA-01D_S4.ATTAGGTACTCGTAGTTACC	1017	775	7.82523	4.40215	Early development	nextseq_1	E7.5	WT	NE
nextseq_1_PA-01D_S4.AACGTAATCTAATTAAGACT	835	642	3.36562	-2.07296	Gut	nextseq_1	Day8	WT	ETiX
nextseq_1_PA-01D_S4.AGCGTAAGTGTCCTTAAGA	1202	927	-8.47015	0.973111	Visceral endoderm	nextseq_1	E8.75	WT	NE
nextseq_1_PA-01D_S4.AGGCGGAATGGCGAACTCG	841	683	8.01624	1.33282	Early development	nextseq_1	Day6	WT	ETiX
nextseq_1_PA-01D_S4.AAAGCTGATTCGGTTGCGCG	618	491	6.33518	-0.480443	Early development	nextseq_1	Day8	Failed	ETiX
nextseq_1_PA-01D_S4.AGGATAATCTAATGCCGCTT	1438	1086	0.223062	2.55402	Early development	nextseq_1	Day6	Failed	ETiX
nextseq_1_PA-01D_S4.AAACCATAGTTTACTTGGAA	1628	1210	7.24573	3.1482	Early development	nextseq_1	Day8	Failed	ETiX
nextseq_1_PA-01D_S4.GCTCTTAGTACGCGAGATT	670	556	-7.2185	-0.394756	Visceral endoderm	nextseq_1	Day8	Pax6neg	ETiX
nextseq_1_PA-01D_S4.TGCTGGATTCCATAAGTCC	1382	958	-5.89397	-2.5841	Visceral endoderm	nextseq_1	Day8	WT	ETiX
nextseq_1_PA-01D_S4.ACCGGTTCTACGCGAGATT	1341	1006	-5.0156	-3.0566	Visceral endoderm	nextseq_1	Day8	Pax6neg	ETiX
nextseq_1_PA-01D_S4.ACTTACTCATATGGCTCTGC	353	284	-4.83736	2.11016	Visceral endoderm	nextseq_1	E8	WT	NE
nextseq_1_PA-01D_S4.CGTTGATCTCTTGGTAATG	741	581	7.16332	1.66963	Early development	nextseq_1	Day6	Failed	ETiX
nextseq_1_PA-01D_S4.TGGATTCTATGTCCTTAAGA	482	404	-7.36849	0.769602	Visceral endoderm	nextseq_1	E8.75	WT	NE
nextseq_1_PA-01D_S4.AAATCGTTCTACGTCCGCAG	1033	772	9.26589	-2.29223	Early development	nextseq_1	E7.5	WT	NE
nextseq_1_PA-01D_S4.AAGGATTACTAATGCCGCTT	763	620	8.40075	3.064	Early development	nextseq_1	Day6	Failed	ETiX
nextseq_1_PA-01D_S4.ACTGAATACTCAACCGCTAA	347	293	-7.22784	0.235297	Visceral endoderm	nextseq_1	Day8	WT	ETiX
nextseq_1_PA-01D_S4.ATAACTTCCTTCAAGCCGAT	1983	1349	-2.13213	0.422735	Visceral endoderm	nextseq_1	Day6	WT	ETiX
nextseq_1_PA-01D_S4.TCAAGATCTTGGAGGATAGC	1783	1244	1.06022	-1.62038	Gut	nextseq_1	Day8	Pax6neg	ETiX
nextseq_1_PA-01D_S4.TTCGTTCCTACCGGAATTA	395	345	-9.29821	-0.144834	Visceral endoderm	nextseq_1	E9.5	WT	NE
nextseq_1_PA-01D_S4.TGCAAGGTTACCGCCAACC	787	629	-4.06563	-3.81088	Visceral endoderm	nextseq_1	Day8	WT	ETiX
nextseq_1_PA-01D_S4.AAATCGTTCTACTAGAGAGT	371	308	-5.43978	2.19912	Visceral endoderm	nextseq_1	E8	WT	NE
nextseq_1_PA-01D_S4.GGCGTTAATGCCGCAACGA	491	407	-5.47303	-0.729945	Visceral endoderm	nextseq_1	Day8	Pax6neg	ETiX
nextseq_1_PA-01D_S4.AACGTAATCTGTATAATACG	385	337	8.43504	1.02925	Early development	nextseq_1	Day6	Failed	ETiX
nextseq_1_PA-01D_S4.TGAATCTGATTATAGACGCA	428	373	-2.81964	-0.622689	Visceral endoderm	nextseq_1	Day6	WT	ETiX
nextseq_1_PA-01D_S4.TATAAGAGGTCCAGTTCCAA	497	410	-6.70181	1.15824	Visceral endoderm	nextseq_1	Day8	WT	ETiX
nextseq_1_PA-01D_S4.AAGGACGATACGCGAGATT	569	442	-8.14779	0.466335	Visceral endoderm	nextseq_1	Day8	Pax6neg	ETiX
nextseq_1_PA-01D_S4.AGCATTATGTTCTGATACCA	1431	1048	11.2554	0.0363435	Early development	nextseq_1	E7.5	WT	NE
nextseq_1_PA-01D_S4.TGAATCTGATCTTGCGCCGC	291	250	8.4245	-2.03617	Early development	nextseq_1	Day6	WT	ETiX
nextseq_1_PA-01D_S4.ACTTCCGTTCGCCTAATGC	1462	1106	-7.90774	-1.55656	Visceral endoderm	nextseq_1	Day8	Failed	ETiX
nextseq_1_PA-01D_S4.CTCTGAGCTAGAGCTATAA	971	738	-3.51629	2.67393	Visceral endoderm	nextseq_1	E7.5	WT	NE
nextseq_1_PA-01D_S4.CGATTCGCTGAAGATCGAG	851	651	-4.06091	3.10995	Visceral endoderm	nextseq_1	E7.5	WT	NE
nextseq_1_PA-01D_S4.ACAACCTATTTTAATTGAAT	779	652	10.9419	0.654829	Early development	nextseq_1	Day6	WT	ETiX
nextseq_1_PA-01D_S4.ATTACCATCTATAAGGAGCA	438	367	-5.49591	-1.8377	Visceral endoderm	nextseq_1	Day8	WT	ETiX
nextseq_1_PA-01D_S4.ACAACCTATTGCCGCAACGA	2033	1500	3.1313	-0.298034	Gut	nextseq_1	Day8	Pax6neg	ETiX
nextseq_1_PA-01D_S4.AGATTCAACTCGGATTAGAA	652	501	-4.19175	3.15649	Visceral endoderm	nextseq_1	E7.5	WT	NE
nextseq_1_PA-01D_S4.AGCTATCGTGGTAGGTTAG	826	629	-7.65813	-0.333334	Visceral endoderm	nextseq_1	Day8	Failed	ETiX
nextseq_1_PA-01D_S4.ATCTTCAGATGGTACCGGCA	426	369	1.66887	-0.785902	Gut	nextseq_1	E9.5	WT	NE
nextseq_1_PA-01D_S4.GCGTACTTTTCAACGTAAG	1183	855	-5.10843	-2.65148	Visceral endoderm	nextseq_1	Day8	Pax6neg	ETiX
nextseq_1_PA-01D_S4.ACGATATCATCCATTATCTA	845	706	8.20763	2.59212	Early development	nextseq_1	Day6	WT	ETiX
nextseq_1_PA-01D_S4.ACGTCTAGTTTGCTGGCAT	1603	1101	5.39882	-4.38986	Early development	nextseq_1	E8	WT	NE
nextseq_1_PA-01D_S4.TGAATCTGATTTACTTGGAA	341	302	-3.9943	-1.06606	Visceral endoderm	nextseq_1	Day8	Failed	ETiX
nextseq_1_PA-01D_S4.GGCTTACTTGTCCTTAAGA	740	553	-10.5583	0.693609	Visceral endoderm	nextseq_1	E8.75	WT	NE
nextseq_1_PA-01D_S4.ACTGGTTATTCGTAATGCAG	1251	971	6.7357	4.95335	Early development	nextseq_1	Day6	WT	ETiX
nextseq_1_PA-01D_S4.AAACTCCAATCATCCGACTA	1007	761	-7.37485	-0.570396	Visceral endoderm	nextseq_1	Day8	Pax6neg	ETiX
nextseq_1_PA-01D_S4.AAGGATATGTAGTAACGGTC	656	554	-2.48595	-0.465382	Visceral endoderm	nextseq_1	Day8	WT	ETiX
nextseq_1_PA-01D_S4.TGGTTGAATTCATAGTTCGG	625	523	-2.45176	-0.0395037	Visceral endoderm	nextseq_1	Day6	Failed	ETiX
nextseq_1_PA-01D_S4.AGCATTATGTATGGCTCTGC	365	304	-4.98031	2.03041	Visceral endoderm	nextseq_1	E8	WT	NE
nextseq_1_PA-01D_S4.CAGTATCCTCAAGTCGACC	1050	828	6.22567	4.8204	Early development	nextseq_1	Day6	WT	ETiX
nextseq_1_PA-01D_S4.ACGATATCATGGCGAACTCG	1096	869	7.899	-5.10296	Early development	nextseq_1	Day6	WT	ETiX
nextseq_1_PA-01D_S4.AAGGATATGTTTGCGAGGCA	658	536	-5.34336	3.27351	Visceral endoderm	nextseq_1	E8	WT	NE
nextseq_1_PA-01D_S4.TCTATCCAATATAAGGAGCA	2385	1536	-9.01856	-1.92778	Visceral endoderm	nextseq_1	Day8	WT	ETiX
nextseq_1_PA-01D_S4.AAATTCCTCTCTTGCAACCT	939	755	2.83239	3.59253	Early development	nextseq_1	Day6	WT	ETiX
nextseq_1_PA-01D_S4.AACTGGCATGAGCATATGG	1342	988	7.41285	-3.83135	Early development	nextseq_1	Day6	WT	ETiX
nextseq_1_PA-01D_S4.ATCAATACGTTCCTACCAGT	714	566	8.64008	-2.49165	Early development	nextseq_1	E7.5	WT	NE
nextseq_1_PA-01D_S4.TATTCTCCTTGGCAATGAGA	1774	1288	-4.55827	-3.91657	Visceral endoderm	nextseq_1	Day8	Failed	ETiX
nextseq_1_PA-01D_S4.ATCAATACGTGGCGAACTCG	1244	961	9.31378	-1.5244	Early development	nextseq_1	Day6	WT	ETiX
nextseq_1_PA-01D_S4.AGCTATCGTTTACCTCGAC	550	453	6.20773	4.35171	Early development	nextseq_1	Day6	WT	ETiX
nextseq_1_PA-01D_S4.TAAGAATGGTACCTCTATCT	749	596	-6.71564	0.234461	Visceral endoderm	nextseq_1	Day8	Failed	ETiX
nextseq_1_PA-01D_S4.ATTGAGGAATTCAATCGCAT	497	413	6.2551	3.88097	Early development	nextseq_1	Day6	WT	ETiX
nextseq_1_PA-01D_S4.CTTCGACTTAAGCCAGTTA	634	539	-5.07114	2.28481	Visceral endoderm	nextseq_1	E7.5	WT	NE
nextseq_1_PA-01D_S4.ATCAGTCATTATCCATGACT	538	445	-3.96692	-1.03778	Visceral endoderm	nextseq_1	Day8	WT	ETiX
nextseq_1_PA-01D_S4.AACTAGTTGTTCAAGCCGAT	1397	1083	6.77167	4.93188	Early development	nextseq_1	Day6	WT	ETiX
nextseq_1_PA-01D_S4.CTGAGCATTTTGCTGGCAT	356	300	5.89	-4.16728	Early development	nextseq_1	E8	WT	NE
nextseq_1_PA-01D_S4.AGATTGGTTTGAAGATCGAG	1260	882	9.98716	-0.514112	Early development	nextseq_1	E7.5	WT	NE
nextseq_1_PA-01D_S4.ATTCGCAATTAGGAGAGAAC	1528	1096	-2.27201	2.43455	Visceral endoderm	nextseq_1	Day6	Failed	ETiX
nextseq_1_PA-01D_S4.ACGCTTGATTTCCAACCGC	1920	1360	-2.04004	0.464168	Visceral endoderm	nextseq_1	Day6	Failed	ETiX
nextseq_1_PA-01D_S4.AGTCGCATTAGAGCTATAA	1017	808	7.81001	1.20819	Early development	nextseq_1	E7.5	WT	NE
nextseq_1_PA-01D_S4.TGGTTGAATTGGTACTGCCT	306	250	-3.5335	-2.05506	Visceral endoderm	nextseq_1	Day8	Pax6neg	ETiX
nextseq_1_PA-01D_S4.ATAATCCTGTATGGCTCTGC	454	382	-6.1048	1.95382	Visceral endoderm	nextseq_1	E8	WT	NE
nextseq_1_PA-01D_S4.AATACCGAATCCGTTCCTTA	771	606	7.61633	-2.95664	Early development	nextseq_1	E7.5	WT	NE
nextseq_1_PA-01D_S4.TTGACCAGTTTACCTCGAC	1522	1075	9.77385	-2.11177	Early development	nextseq_1	Day6	WT	ETiX
nextseq_1_PA-01D_S4.TAATACCAGTAGCTTATCCG	704	553	-6.96555	-0.657808	Visceral endoderm	nextseq_1	Day8	WT	ETiX
nextseq_1_PA-01D_S4.TGTCCTTATTCTTGCAGTAG	308	263	-6.45647	2.27379	Visceral endoderm	nextseq_1	E8	WT	NE
nextseq_1_PA-01D_S4.CAGTATCCTGTCCTTAAGA	1010	765	-10.3078	1.30429	Visceral endoderm	nextseq_1	E8.75	WT	NE
nextseq_1_PA-01D_S4.AGAAGTAAGTCGTAATGCAG	423	345	6.97843	2.32395	Early development	nextseq_1	Day6	WT	ETiX
nextseq_1_PA-01D_S4.GCGTACTTTCCGTTCCTTA	729	583	-3.8015	3.07751	Visceral endoderm	nextseq_1	E7.5	WT	NE
nextseq_1_PA-01D_S4.AGATCGGATACCGGAATTA	1657	1156	-9.30794	-0.612443	Visceral endoderm	nextseq_1	E9.5	WT	NE
nextseq_1_PA-01D_S4.TTGACTCAATCTTGCAACCT	391	334	8.70448	-4.17022	Early development	nextseq_1	Day6	WT	ETiX
nextseq_1_PA-01D_S4.GGTCAGTTTCCGCAAGTTC	621	506	1.00901	-1.4125	Gut	nextseq_1	Day8	Failed	ETiX
nextseq_1_PA-01D_S4.AGGCGGAATAGGAGAGAAC	890	704	7.12713	-4.07267	Early development	nextseq_1	Day6	Failed	ETiX
nextseq_1_PA-01D_S4.TGGTTGAATTCATCAGAATG	399	350	6.59788	-1.65904	Early development	nextseq_1	Day8	WT	ETiX
nextseq_1_PA-01D_S4.AACTTGGATTCGGATTAGAA	767	620	-4.18505	2.95348	Visceral endoderm	nextseq_1	E7.5	WT	NE
nextseq_1_PA-01D_S4.TGATGCGATGATCTTACGC	834	648	-9.2825	1.74905	Visceral endoderm	nextseq_1	E8.5	WT	NE
nextseq_1_PA-01D_S4.ACAACCTATTCCGCTCCGGC	835	664	-4.38693	2.92922	Visceral endoderm	nextseq_1	E7.5	WT	NE
nextseq_1_PA-01D_S4.CGCCATTCTCCATTATCTA	1554	1105	10.121	0.449726	Early development	nextseq_1	Day6	WT	ETiX
nextseq_1_PA-01D_S4.ACGTCTAGTTTCTTAATAA	1563	1145	-6.85123	-1.50202	Visceral endoderm	nextseq_1	Day8	WT	ETiX
nextseq_1_PA-01D_S4.CGTTGATCTGGTATGCTTG	1878	1257	-4.17171	3.56088	Visceral endoderm	nextseq_1	E7.5	WT	NE
nextseq_1_PA-01D_S4.AGATTGGTTTACGCGAGATT	452	378	-3.54932	-2.84945	Visceral endoderm	nextseq_1	Day8	Pax6neg	ETiX
nextseq_1_PA-01D_S4.CTGACGTTTTTCCAACCGC	846	699	6.95119	2.85296	Early development	nextseq_1	Day6	Failed	ETiX
nextseq_1_PA-01D_S4.AGAGATGAATGGTATCCGCC	1818	1251	8.31262	3.86973	Early development	nextseq_1	Day8	Failed	ETiX
nextseq_1_PA-01D_S4.TGAATCTGATAATTAAGACT	794	659	-4.35631	-2.9195	Visceral endoderm	nextseq_1	Day8	WT	ETiX
nextseq_1_PA-01D_S4.GATAAGCGTAGAGAAGGTT	619	478	-2.77523	2.55364	Visceral endoderm	nextseq_1	Day6	WT	ETiX
nextseq_1_PA-01D_S4.AACCTCATTTTTCAATATAA	581	519	1.92238	-1.00272	Gut	nextseq_1	Day8	WT	ETiX
nextseq_1_PA-01D_S4.AAGTTCTTGTAGCTTATCCG	1394	1075	-6.63457	-1.48736	Visceral endoderm	nextseq_1	Day8	WT	ETiX
nextseq_1_PA-01D_S4.TTCTCATTGTCGTCGCAGCC	1078	768	-10.2183	-0.255577	Visceral endoderm	nextseq_1	E8.75	WT	NE
nextseq_1_PA-01D_S4.AACTTGGATTTAGACTTCTT	646	542	0.480486	-1.11681	Visceral endoderm	nextseq_1	Day8	Failed	ETiX
nextseq_1_PA-01D_S4.GCTCTTAGTATTCGACCAA	1133	847	-2.78044	-1.70153	Visceral endoderm	nextseq_1	Day6	Failed	ETiX
nextseq_1_PA-01D_S4.AAAGCTGATTAATGCCGCTT	1766	1278	8.71257	-1.68764	Early development	nextseq_1	Day6	Failed	ETiX
nextseq_1_PA-01D_S4.TAGGAAGGTTTCTTAATAA	377	336	0.917098	-1.42689	Visceral endoderm	nextseq_1	Day8	WT	ETiX
nextseq_1_PA-01D_S4.ATTAGTCTGTCTAGTAGTCT	362	317	8.54246	-2.71521	Early development	nextseq_1	Day6	WT	ETiX
nextseq_1_PA-01D_S4.GTCTCTACTAGAACGTCTC	1121	846	1.0222	-1.59873	Gut	nextseq_1	Day8	Failed	ETiX
nextseq_1_PA-01D_S4.CCTAATGGTTTACGATGAA	480	423	8.46046	2.4242	Early development	nextseq_1	E7.5	WT	NE
nextseq_1_PA-01D_S4.AAGGATATGTCGTAGTTACC	359	311	7.7688	4.32242	Early development	nextseq_1	E7.5	WT	NE
nextseq_1_PA-01D_S4.TATCTCGATTTTATTCTGAG	775	610	-6.37467	-0.911164	Visceral endoderm	nextseq_1	Day8	WT	ETiX
nextseq_1_PA-01D_S4.ATTCCTAGATTAACTCTTAG	616	479	-4.4855	2.75995	Visceral endoderm	nextseq_1	E8	WT	NE
nextseq_1_PA-01D_S4.ACGCTTGATCGGTCAAGAA	541	449	9.01871	3.94666	Early development	nextseq_1	Day8	Failed	ETiX
nextseq_1_PA-01D_S4.TCTATCCAATCTTGGTAATG	560	469	7.338	-3.00931	Early development	nextseq_1	Day6	Failed	ETiX
nextseq_1_PA-01D_S4.TGTCCTTATTTTATAGCAGA	324	287	6.32479	-2.73599	Early development	nextseq_1	Day8	Pax6neg	ETiX
nextseq_1_PA-01D_S4.TGGTTGAATTTTACGATGAA	738	616	6.91979	4.70528	Early development	nextseq_1	E7.5	WT	NE
nextseq_1_PA-01D_S4.AAAGCTGATTAATTAAGACT	2324	1506	-8.83657	-1.803	Visceral endoderm	nextseq_1	Day8	WT	ETiX
nextseq_1_PA-01D_S4.ATTCAAGCATTCTTGCCGAC	1004	756	5.92493	-4.21745	Early development	nextseq_1	E7.5	WT	NE
nextseq_1_PA-01D_S4.CGATTCGCTAATACCATCC	414	343	-4.14353	2.05085	Visceral endoderm	nextseq_1	Day8	Failed	ETiX
nextseq_1_PA-01D_S4.AATTCATCGTCTTGCAACCT	683	566	1.94079	3.55039	Early development	nextseq_1	Day6	WT	ETiX
nextseq_1_PA-01D_S4.CAGCATTGTTAACTCTTAG	509	442	6.04118	-0.751154	Gut	nextseq_1	E8	WT	NE
nextseq_1_PA-01D_S4.AAGGATATGTGAGCATATGG	555	470	6.94138	4.43432	Early development	nextseq_1	Day6	WT	ETiX
nextseq_1_PA-01D_S4.AGGCGGAATCGTCGCAGCC	2242	1564	2.29623	-1.07034	Gut	nextseq_1	E8.75	WT	NE
nextseq_1_PA-01D_S4.TCCTAACTTTTCGGCCTTAC	521	435	-7.23313	-0.177068	Visceral endoderm	nextseq_1	Day8	Failed	ETiX
nextseq_1_PA-01D_S4.TACTTGCGTTCGCGGTTGG	540	455	-4.39563	2.72297	Visceral endoderm	nextseq_1	E7.5	WT	NE
nextseq_1_PA-01D_S4.TGATGCGATAAGTAAGAGC	795	645	-5.46077	-3.50311	Visceral endoderm	nextseq_1	Day8	Failed	ETiX
nextseq_1_PA-01D_S4.TAAGGTTCATACCGGAATTA	1598	1160	-5.58573	-3.58558	Visceral endoderm	nextseq_1	E9.5	WT	NE
nextseq_1_PA-01D_S4.CCAGCCTTTGTATAATACG	637	525	11.2971	-0.265791	Early development	nextseq_1	Day6	Failed	ETiX
nextseq_1_PA-01D_S4.AGTAGCCATTTAGGACCGG	435	350	-9.55152	-0.590716	Visceral endoderm	nextseq_1	Day8	WT	ETiX
nextseq_1_PA-01D_S4.ATTAGTCTGTTTATTATGGT	1333	984	-7.2751	-1.05969	Visceral endoderm	nextseq_1	Day8	Failed	ETiX
nextseq_1_PA-01D_S4.ATTCAAGCATTATCATGATC	1739	1282	8.19336	3.32144	Early development	nextseq_1	Day6	WT	ETiX
nextseq_1_PA-01D_S4.ATCTGATGATATGGCTCTGC	366	318	-4.70733	2.13733	Visceral endoderm	nextseq_1	E8	WT	NE
nextseq_1_PA-01D_S4.TGATGCGATACGCGAGATT	2193	1388	-8.7576	-1.1578	Visceral endoderm	nextseq_1	Day8	Pax6neg	ETiX
nextseq_1_PA-01D_S4.GCTCTTAGTTAGAGTAATA	522	466	10.2791	-2.15588	Early development	nextseq_1	Day6	WT	ETiX
nextseq_1_PA-01D_S4.AGGCTCGTTGCAGGTCCGT	416	363	4.01704	-0.155594	Gut	nextseq_1	Day8	Pax6neg	ETiX
nextseq_1_PA-01D_S4.AATACCGAATTCAAGCCGAT	761	612	8.29751	-4.13372	Early development	nextseq_1	Day6	WT	ETiX
nextseq_1_PA-01D_S4.ATATCTGGATTAACGATCCA	1159	835	-4.47117	-3.76893	Visceral endoderm	nextseq_1	Day8	WT	ETiX
nextseq_1_PA-01D_S4.AGTTAACCATTTGCGAGGCA	646	518	-5.5339	2.75482	Visceral endoderm	nextseq_1	E8	WT	NE
nextseq_1_PA-01D_S4.ATGCATTCATCCGTTCCTTA	559	479	8.0191	3.13597	Early development	nextseq_1	E7.5	WT	NE
nextseq_1_PA-01D_S4.CAAGCAACTGCCATTCTCC	416	350	-3.2021	-2.94714	Visceral endoderm	nextseq_1	Day8	Failed	ETiX
nextseq_1_PA-01D_S4.TGGTTGAATTTCTAATAGTA	1115	828	-8.80292	-1.51793	Visceral endoderm	nextseq_1	Day8	Failed	ETiX
nextseq_1_PA-01D_S4.ATGGTTGGTCGGATTAGAA	1154	887	-4.13942	3.43525	Visceral endoderm	nextseq_1	E7.5	WT	NE
nextseq_1_PA-01D_S4.AAATCGTTCTCGTAATGCAG	2173	1508	9.38051	-2.75114	Early development	nextseq_1	Day6	WT	ETiX
nextseq_1_PA-01D_S4.CAGCATTGTTCTAATAGTA	705	562	-7.14941	-0.510144	Visceral endoderm	nextseq_1	Day8	Failed	ETiX
nextseq_1_PA-01D_S4.ATATGCCATTTATCATGATC	631	486	-0.42917	2.83986	Visceral endoderm	nextseq_1	Day6	WT	ETiX
nextseq_1_PA-01D_S4.CTGCCTTATCTAAGAGAAG	306	264	-6.45725	1.93409	Visceral endoderm	nextseq_1	E8.5	WT	NE
nextseq_1_PA-01D_S4.TTGGAGCTTCGGTCAAGAA	710	516	-9.00722	-1.17958	Visceral endoderm	nextseq_1	Day8	Failed	ETiX
nextseq_1_PA-01D_S4.CCTGCTACTCAAGGAGGTC	1486	1030	-10.354	1.03229	Visceral endoderm	nextseq_1	E9.5	WT	NE
nextseq_1_PA-01D_S4.ATTAGGTACTTAACTGGTTA	353	287	-4.72149	1.09404	Visceral endoderm	nextseq_1	E9.5	WT	NE
nextseq_1_PA-01D_S4.AAATTCCTCTTTATAGCAGA	2088	1444	-4.12458	-3.93317	Visceral endoderm	nextseq_1	Day8	Pax6neg	ETiX
nextseq_1_PA-01D_S4.AACTGGCATAGAGCTATAA	457	369	-4.5512	2.28843	Visceral endoderm	nextseq_1	E7.5	WT	NE
nextseq_1_PA-01D_S4.ACCATGATTTCCGCTCCGGC	1673	1239	6.96636	-4.56609	Early development	nextseq_1	E7.5	WT	NE
nextseq_1_PA-01D_S4.CAGTATCCTCGCTCCTAAC	363	306	-6.90372	0.698404	Visceral endoderm	nextseq_1	Day8	WT	ETiX
nextseq_1_PA-01D_S4.TTGACCAGTCTTGCAGTAG	965	796	8.47511	-5.34677	Early development	nextseq_1	E8	WT	NE
nextseq_1_PA-01D_S4.AGGCGGAATATCGGCTATC	1630	1143	-7.47566	-0.0383958	Visceral endoderm	nextseq_1	E8.5	WT	NE
nextseq_1_PA-01D_S4.ACTTATGGTTGAGCATATGG	1216	950	6.9183	-3.64807	Early development	nextseq_1	Day6	WT	ETiX
nextseq_1_PA-01D_S4.CGTTGATCTTAGACTTCTT	995	740	-9.34901	-1.44551	Visceral endoderm	nextseq_1	Day8	Failed	ETiX
nextseq_1_PA-01D_S4.ATTCAAGCATCGTAGTTACC	456	389	6.01896	-3.8582	Early development	nextseq_1	E7.5	WT	NE
nextseq_1_PA-01D_S4.ATATGCCATTTCGCGGTTGG	377	325	10.3564	-1.82607	Early development	nextseq_1	E7.5	WT	NE
nextseq_1_PA-01D_S4.AGTTAACCATGTCCTTAAGA	1080	838	-5.06141	-2.21687	Visceral endoderm	nextseq_1	E8.75	WT	NE
nextseq_1_PA-01D_S4.ACTTACTCATTCAACGTAAG	694	517	-7.29307	-0.482088	Visceral endoderm	nextseq_1	Day8	Pax6neg	ETiX
nextseq_1_PA-01D_S4.ATTGAGGAATTTCCAACCGC	821	654	8.97068	-2.79407	Early development	nextseq_1	Day6	Failed	ETiX
nextseq_1_PA-01D_S4.ACATTCGTATACGCGAGATT	1055	801	-6.92407	-1.96403	Visceral endoderm	nextseq_1	Day8	Pax6neg	ETiX
nextseq_1_PA-01D_S4.TGGATTCTATGTATAATACG	540	461	6.66102	-2.79937	Early development	nextseq_1	Day6	Failed	ETiX
nextseq_1_PA-01D_S4.ATTAGTCTGTGCCATTCTCC	403	327	1.32111	-1.15052	Gut	nextseq_1	Day8	Failed	ETiX
nextseq_1_PA-01D_S4.CCGTCGATTCTAAGAGAAG	440	369	-3.92804	-1.30593	Visceral endoderm	nextseq_1	E8.5	WT	NE
nextseq_1_PA-01D_S4.GGTCAGTTTTTGCGAGGCA	736	591	-6.32401	3.09793	Visceral endoderm	nextseq_1	E8	WT	NE
nextseq_1_PA-01D_S4.TAAGAATGGTACTATGCAAT	384	327	6.48811	2.60557	Early development	nextseq_1	E7.5	WT	NE
nextseq_1_PA-01D_S4.AAGGACGATCATACTCCGA	801	625	-6.26862	-0.400179	Visceral endoderm	nextseq_1	Day8	Pax6neg	ETiX
nextseq_1_PA-01D_S4.AATTCTAGGTCGTCGCAGCC	1849	1269	-10.7478	0.748569	Visceral endoderm	nextseq_1	E8.75	WT	NE
nextseq_1_PA-01D_S4.ATATGGATCTCCGATTCCTG	615	474	-9.24737	1.87789	Visceral endoderm	nextseq_1	Day8	WT	ETiX
nextseq_1_PA-01D_S4.ATGCTTCCTTATGAGTTAA	863	727	6.1267	3.32086	Early development	nextseq_1	Day6	Failed	ETiX
nextseq_1_PA-01D_S4.ATACCAGTTTTCAAGCCGAT	458	392	-3.73757	-1.34003	Visceral endoderm	nextseq_1	Day6	WT	ETiX
nextseq_1_PA-01D_S4.GGCTAAGATCGCTCCTAAC	428	382	6.59948	-0.330065	Early development	nextseq_1	Day8	WT	ETiX
nextseq_1_PA-01D_S4.ACCGGTTCTCATAGTTCGG	977	796	8.6487	-5.13507	Early development	nextseq_1	Day6	Failed	ETiX
nextseq_1_PA-01D_S4.TTCTCATTGTCCTTGGTCCA	1982	1276	-9.62716	1.75898	Visceral endoderm	nextseq_1	E8.75	WT	NE
nextseq_1_PA-01D_S4.GATAAGCGTCTAAGAGAAG	368	306	-6.53217	1.11838	Visceral endoderm	nextseq_1	E8.5	WT	NE
nextseq_1_PA-01D_S4.ATGCTTCCTGGCGAACTCG	2316	1643	8.00894	3.94361	Early development	nextseq_1	Day6	WT	ETiX
nextseq_1_PA-01D_S4.TGGTTGAATTCAACCGCTAA	403	358	3.51479	-0.278474	Gut	nextseq_1	Day8	WT	ETiX
nextseq_1_PA-01D_S4.AAGGATATGTCGGATTAGAA	504	423	7.72068	4.09345	Early development	nextseq_1	E7.5	WT	NE
nextseq_1_PA-01D_S4.AAGTATTGGTACTATAGGTT	931	749	9.43375	-2.22535	Early development	nextseq_1	Day6	WT	ETiX
nextseq_1_PA-01D_S4.ATATGGATCTTCAAGCCGAT	2199	1543	10.0477	-2.44548	Early development	nextseq_1	Day6	WT	ETiX
nextseq_1_PA-01D_S4.ATAACTTCCTCTTGCAGTAG	499	418	6.4728	0.270977	Early development	nextseq_1	E8	WT	NE
nextseq_1_PA-01D_S4.CTGAGCATTTCAACGTAAG	700	538	-7.67007	-1.12677	Visceral endoderm	nextseq_1	Day8	Pax6neg	ETiX
nextseq_1_PA-01D_S4.GTCTATGGTCGGCGTAACT	321	287	-4.43725	-0.286561	Visceral endoderm	nextseq_1	Day8	Failed	ETiX
nextseq_1_PA-01D_S4.CTACCTGGTACGGAGGCGG	1423	999	-7.21628	-0.325606	Visceral endoderm	nextseq_1	Day8	WT	ETiX
nextseq_1_PA-01D_S4.ATTAGTCTGTTAGAGTAATA	301	275	7.69879	2.57635	Early development	nextseq_1	Day6	WT	ETiX
nextseq_1_PA-01D_S4.ACTTATGGTTTCGCTAAGCA	788	617	-5.99276	-1.4357	Visceral endoderm	nextseq_1	Day8	WT	ETiX
nextseq_1_PA-01D_S4.ATCAATACGTCAAGTCGACC	780	645	7.80129	3.20123	Early development	nextseq_1	Day6	WT	ETiX
nextseq_1_PA-01D_S4.CTAACGACTTCGGCCTTAC	1968	1309	-6.40958	-1.56359	Visceral endoderm	nextseq_1	Day8	Failed	ETiX
nextseq_1_PA-01D_S4.CTCGCATGTATCGGCTATC	814	639	2.82948	-2.06449	Gut	nextseq_1	E8.5	WT	NE
nextseq_1_PA-01D_S4.ACAGGTATTTTTGACTTCAG	468	405	6.65048	4.64484	Early development	nextseq_1	E7.5	WT	NE
nextseq_1_PA-01D_S4.ATTCAAGCATAGAGCTATAA	1039	812	9.84416	-0.832793	Early development	nextseq_1	E7.5	WT	NE
nextseq_1_PA-01D_S4.AAGGATATGTGGCAGACGCC	881	644	-7.61792	1.289	Visceral endoderm	nextseq_1	E8.5	WT	NE
nextseq_1_PA-01D_S4.TGGATTCTATTATGAGTTAA	347	295	6.69095	-4.01607	Early development	nextseq_1	Day6	Failed	ETiX
nextseq_1_PA-01D_S4.GGTCAGTTTTTAGGACCGG	646	507	-8.50711	-0.763578	Visceral endoderm	nextseq_1	Day8	WT	ETiX
nextseq_1_PA-01D_S4.TCCTATAAGTTTCCAACCGC	1056	801	10.7666	0.168774	Early development	nextseq_1	Day6	Failed	ETiX
nextseq_1_PA-01D_S4.GAGGAACTTTTGCTGGCAT	2276	1475	-7.30469	1.8119	Visceral endoderm	nextseq_1	E8	WT	NE
nextseq_1_PA-01D_S4.GGCGTTAATAGCCGGTACC	1455	971	-7.18239	-1.33981	Visceral endoderm	nextseq_1	Day8	WT	ETiX
nextseq_1_PA-01D_S4.TAACGACTTTAACCTGCGTA	1069	869	8.60451	4.27254	Early development	nextseq_1	E7.5	WT	NE
nextseq_1_PA-01D_S4.ATGGACTATTCCGCGGCTCA	304	263	7.70478	-2.65759	Early development	nextseq_1	Day6	WT	ETiX
nextseq_1_PA-01E_S5.ATTAGTCTGTGTATAATACG	670	557	8.01824	0.86015	Early development	nextseq_1	Day6	Failed	ETiX
nextseq_1_PA-01E_S5.AGTCGCATTGACCTTGATA	372	304	4.06117	-0.275525	Gut	nextseq_1	E9.5	WT	NE
nextseq_1_PA-01E_S5.ACAACCTATTTAACTCTTAG	478	390	-4.8789	1.52827	Visceral endoderm	nextseq_1	E8	WT	NE
nextseq_1_PA-01E_S5.GATAAGCGTACGGAGGCGG	898	657	-7.68002	0.593829	Visceral endoderm	nextseq_1	Day8	WT	ETiX
nextseq_1_PA-01E_S5.TCTATCCAATGCTAACTTGC	309	270	8.3592	-4.08787	Early development	nextseq_1	Day8	Failed	ETiX
nextseq_1_PA-01E_S5.ACCGGTTCTTCTTGCCGAC	373	330	9.06552	3.76329	Early development	nextseq_1	E7.5	WT	NE
nextseq_1_PA-01E_S5.CTGAGCATTCCGCTGCCAG	1773	1154	-8.47741	0.00433737	Visceral endoderm	nextseq_1	Day8	WT	ETiX
nextseq_1_PA-01E_S5.TGGATTCTATCCAGTTCCAA	710	572	-6.78212	-0.461873	Visceral endoderm	nextseq_1	Day8	WT	ETiX
nextseq_1_PA-01E_S5.TGGTTGAATTGATCGCTTCT	980	740	-7.8467	-0.277686	Visceral endoderm	nextseq_1	Day8	Failed	ETiX
nextseq_1_PA-01E_S5.ATTGATCGTTAGCCGGTACC	439	377	-5.76238	-0.770614	Visceral endoderm	nextseq_1	Day8	WT	ETiX
nextseq_1_PA-01E_S5.ATAATCCTGTACGGAGGCGG	393	330	-3.91984	-2.04135	Visceral endoderm	nextseq_1	Day8	WT	ETiX
nextseq_1_PA-01E_S5.AGTCGCATTAGAGCCAAGG	488	403	-5.46596	-2.17788	Visceral endoderm	nextseq_1	Day8	Pax6neg	ETiX
nextseq_1_PA-01E_S5.ATGCTTCCTTGAGTCTGGC	2382	1477	-4.75826	-3.64881	Visceral endoderm	nextseq_1	Day8	Failed	ETiX
nextseq_1_PA-01E_S5.ATCAGTCATTTAACTCTTAG	625	521	-6.71126	2.4015	Visceral endoderm	nextseq_1	E8	WT	NE
nextseq_1_PA-01E_S5.TCGAAGGATGCGTTGGAGC	371	335	-4.43656	0.81895	Visceral endoderm	nextseq_1	E7.5	WT	NE
nextseq_1_PA-01E_S5.CCAATCCATTGGTCAGCCA	451	368	-5.54954	1.49452	Visceral endoderm	nextseq_1	E9.5	WT	NE
nextseq_1_PA-01E_S5.CAGTATCCTCCAGTCCTCT	1125	852	-5.61393	3.34093	Visceral endoderm	nextseq_1	E8	WT	NE
nextseq_1_PA-01E_S5.TGTCCTTATTCGGATTAGAA	1058	786	-4.08888	3.36957	Visceral endoderm	nextseq_1	E7.5	WT	NE
nextseq_1_PA-01E_S5.ACAGGTATTTAGCTTATCCG	1299	925	0.955811	-1.61949	Gut	nextseq_1	Day8	WT	ETiX
nextseq_1_PA-01E_S5.TAATACCAGTTTACGATGAA	1562	1155	7.4303	4.19204	Early development	nextseq_1	E7.5	WT	NE
nextseq_1_PA-01E_S5.AAGACCTTATAGGAGAGAAC	812	673	10.2176	-2.23304	Early development	nextseq_1	Day6	Failed	ETiX
nextseq_1_PA-01E_S5.CGAATGAGTAGGTTAGCAT	912	704	-0.509918	2.8318	Early development	nextseq_1	Day6	Failed	ETiX
nextseq_1_PA-01E_S5.ACAACCTATTCCTTGGTCCA	1801	1298	3.86898	-0.0408584	Gut	nextseq_1	E8.75	WT	NE
nextseq_1_PA-01E_S5.GCGTACTTTTGGTCAGCCA	401	315	-8.03288	0.218475	Visceral endoderm	nextseq_1	E9.5	WT	NE
nextseq_1_PA-01E_S5.ATTCAAGCATCAAGTCGACC	595	510	8.33371	2.93829	Early development	nextseq_1	Day6	WT	ETiX
nextseq_1_PA-01E_S5.GAGTTCTCTCGCTCCTAAC	345	287	-8.44637	0.982668	Visceral endoderm	nextseq_1	Day8	WT	ETiX
nextseq_1_PA-01E_S5.ATATCTGGATGGCGAACTCG	760	625	7.52589	3.7795	Early development	nextseq_1	Day6	WT	ETiX
nextseq_1_PA-01E_S5.AAACCATAGTACGCGAGATT	610	493	1.70659	-0.950479	Gut	nextseq_1	Day8	Pax6neg	ETiX
nextseq_1_PA-01E_S5.CAAGCAACTTAACTCTTAG	1265	954	5.54816	-4.63594	Early development	nextseq_1	E8	WT	NE
nextseq_1_PA-01E_S5.AGCTATCGTGGCGAACTCG	1542	1197	6.53377	4.95965	Early development	nextseq_1	Day6	WT	ETiX
nextseq_1_PA-01E_S5.ATCTTCAGATTAACTCAATT	1002	775	-2.2533	0.255075	Visceral endoderm	nextseq_1	Day6	WT	ETiX
nextseq_1_PA-01E_S5.AGAGGTCGTTATGAGTTAA	617	498	1.08282	2.92892	Early development	nextseq_1	Day6	Failed	ETiX
nextseq_1_PA-01E_S5.AGATCGGATCCGCTGCCAG	443	386	-7.11186	-2.47824	Visceral endoderm	nextseq_1	Day8	WT	ETiX
nextseq_1_PA-01E_S5.ACTGAATACTATTCGACCAA	996	801	7.20101	1.08954	Early development	nextseq_1	Day6	Failed	ETiX
nextseq_1_PA-01E_S5.TTCTTCGTTTGGCGAACTCG	1355	1020	1.29518	3.15461	Early development	nextseq_1	Day6	WT	ETiX
nextseq_1_PA-01E_S5.GAGGAACTTTAGATCTACT	1803	1211	-7.74377	-2.42997	Visceral endoderm	nextseq_1	Day8	WT	ETiX
nextseq_1_PA-01E_S5.AACTAGTTGTTGCGGACCTA	397	343	-3.51493	-1.6298	Visceral endoderm	nextseq_1	Day8	Failed	ETiX
nextseq_1_PA-01E_S5.CTGCCTTATTAACTCTTAG	788	622	-5.23496	3.3911	Visceral endoderm	nextseq_1	E8	WT	NE
nextseq_1_PA-01E_S5.AGTATTAGCTATCGGCTATC	933	669	-6.59026	-1.44699	Visceral endoderm	nextseq_1	E8.5	WT	NE
nextseq_1_PA-01E_S5.AGGCGGAATCGTAGTTACC	609	500	8.0163	4.5662	Early development	nextseq_1	E7.5	WT	NE
nextseq_1_PA-01E_S5.CCTGCAGTTCCGCGGCTCA	859	688	7.92697	-3.99336	Early development	nextseq_1	Day6	WT	ETiX
nextseq_1_PA-01E_S5.ACTTACTCATTCGCTAAGCA	332	295	-5.09833	1.01561	Visceral endoderm	nextseq_1	Day8	WT	ETiX
nextseq_1_PA-01E_S5.TCCTATAAGTTTAGGACCGG	1971	1310	-9.18422	-1.66417	Visceral endoderm	nextseq_1	Day8	WT	ETiX
nextseq_1_PA-01E_S5.GCGTACTTTTGCGGACCTA	777	606	-8.34094	-1.28121	Visceral endoderm	nextseq_1	Day8	Failed	ETiX
nextseq_1_PA-01E_S5.ATTAGGTACTACTCAATAGG	308	266	10.3734	-1.59464	Early development	nextseq_1	Day6	Failed	ETiX
nextseq_1_PA-01E_S5.CTCTGAGCTTCAACGTAAG	610	461	2.44238	-0.85955	Gut	nextseq_1	Day8	Pax6neg	ETiX
nextseq_1_PA-01E_S5.GCTCTTAGTAAGAAGCTAG	364	306	-7.66645	1.2549	Visceral endoderm	nextseq_1	E8.5	WT	NE
nextseq_1_PA-01E_S5.AATACCGAATACTTGCTAGA	1475	1070	-7.50849	-1.94157	Visceral endoderm	nextseq_1	Day8	WT	ETiX
nextseq_1_PA-01E_S5.AGGCTCGTTACGGAGGCGG	604	466	-4.40973	-2.03632	Visceral endoderm	nextseq_1	Day8	WT	ETiX
nextseq_1_PA-01E_S5.AAGGACGATGGCGAACTCG	2054	1382	-1.99515	0.689918	Visceral endoderm	nextseq_1	Day6	WT	ETiX
nextseq_1_PA-01E_S5.TGGTTGAATTGCTGGAACTT	370	312	-4.74146	-2.62013	Visceral endoderm	nextseq_1	Day8	WT	ETiX
nextseq_1_PA-01E_S5.TATAAGAGGTATCCATGACT	1812	1312	-4.39752	-3.98769	Visceral endoderm	nextseq_1	Day8	WT	ETiX
nextseq_1_PA-01E_S5.TAGGAAGGTTATAGACGCA	832	659	10.9208	0.81972	Early development	nextseq_1	Day6	WT	ETiX
nextseq_1_PA-01E_S5.TATTCTCCTTTGGCCGGCCT	309	268	-9.16752	-0.419726	Visceral endoderm	nextseq_1	Day8	WT	ETiX
nextseq_1_PA-01E_S5.TTCGTTCCTTTATTCTGAG	1377	1003	-4.41424	-4.00508	Visceral endoderm	nextseq_1	Day8	WT	ETiX
nextseq_1_PA-01E_S5.TTACCTAAGTTCTTGCCGAC	731	567	7.16544	1.57624	Early development	nextseq_1	E7.5	WT	NE
nextseq_1_PA-01E_S5.AGAACTCCTGTCCTACTTG	531	450	6.45443	-0.873184	Early development	nextseq_1	Day8	Pax6neg	ETiX
nextseq_1_PA-01E_S5.ACAATGCTATGTCCTAGAGG	690	558	-4.97011	-2.37044	Visceral endoderm	nextseq_1	Day8	Failed	ETiX
nextseq_1_PA-01E_S5.TGATGCGATACTTAACCTT	1659	1150	-3.49938	-3.4465	Visceral endoderm	nextseq_1	Day8	WT	ETiX
nextseq_1_PA-01E_S5.AAACTGAACTCGACGCGACT	343	292	6.63683	-2.60287	Early development	nextseq_1	E7.5	WT	NE
nextseq_1_PA-01E_S5.AGTTAACCATCGACGCGACT	563	482	6.49469	0.386682	Early development	nextseq_1	E7.5	WT	NE
nextseq_1_PA-01E_S5.CGAATGAGTGATATCGGCG	866	688	7.95001	3.93675	Early development	nextseq_1	E7.5	WT	NE
nextseq_1_PA-01E_S5.ACCGGTTCTTTCCAACCGC	776	661	6.22528	4.22795	Early development	nextseq_1	Day6	Failed	ETiX
nextseq_1_PA-01E_S5.ATTCGCAATTTCTTGCCGAC	423	349	7.24566	-2.32548	Early development	nextseq_1	E7.5	WT	NE
nextseq_1_PA-01E_S5.AGTTAACCATCCGCGGCTCA	548	444	-0.615404	2.51637	Visceral endoderm	nextseq_1	Day6	WT	ETiX
nextseq_1_PA-01E_S5.ACTTCCGTTCGGTTGCGCG	647	512	-4.22261	-2.7026	Visceral endoderm	nextseq_1	Day8	Failed	ETiX
nextseq_1_PA-01E_S5.AGTAGCCATCATAGTTCGG	454	385	-5.75156	2.66731	Visceral endoderm	nextseq_1	Day6	Failed	ETiX
nextseq_1_PA-01E_S5.CCATCGTCTCTTGCGCCGC	446	385	10.6464	-1.92637	Early development	nextseq_1	Day6	WT	ETiX
nextseq_1_PA-01E_S5.GGCTAAGATCGTAGTTACC	362	305	9.83244	0.109276	Early development	nextseq_1	E7.5	WT	NE
nextseq_1_PA-01E_S5.AAATTCCTCTCGGATTAGAA	1744	1290	7.80085	3.53334	Early development	nextseq_1	E7.5	WT	NE
nextseq_1_PA-01E_S5.TTCTTCGTTTGTATAATACG	1295	1023	7.68748	3.80135	Early development	nextseq_1	Day6	Failed	ETiX
nextseq_1_PA-01E_S5.CTGAGCATTTAGAGTAATA	293	267	7.61319	0.920454	Early development	nextseq_1	Day6	WT	ETiX
nextseq_1_PA-01E_S5.ATATGGATCTGAGCATATGG	934	729	-2.249	0.809038	Visceral endoderm	nextseq_1	Day6	WT	ETiX
nextseq_1_PA-01E_S5.AACTAGTTGTTGGTCAGCCA	1986	1262	-7.71737	0.507838	Visceral endoderm	nextseq_1	E9.5	WT	NE
nextseq_1_PA-01E_S5.TAAGAATGGTCGACGCGACT	1213	884	-3.69024	3.15872	Visceral endoderm	nextseq_1	E7.5	WT	NE
nextseq_1_PA-01E_S5.ATACCAGTTTGAGCATATGG	1113	902	7.79665	3.67311	Early development	nextseq_1	Day6	WT	ETiX
nextseq_1_PA-01E_S5.AAGGCTACTCCATCGCGAA	414	351	-4.00787	-2.9114	Visceral endoderm	nextseq_1	Day8	WT	ETiX
nextseq_1_PA-01E_S5.CAGGACTCTTGGCCATGCA	564	454	-7.87087	0.445665	Visceral endoderm	nextseq_1	Day8	Failed	ETiX
nextseq_1_PA-01E_S5.TGCTGGATTCTGATGGTCA	461	390	8.34828	1.92324	Early development	nextseq_1	Day6	Failed	ETiX
nextseq_1_PA-01E_S5.ACCATGATTTCTTGCAGTAG	516	430	-5.51395	2.35705	Visceral endoderm	nextseq_1	E8	WT	NE
nextseq_1_PA-01E_S5.ATTGATCGTTTCGGCCTTAC	853	676	-4.12516	-3.14439	Visceral endoderm	nextseq_1	Day8	Failed	ETiX
nextseq_1_PA-01E_S5.TTGGAGCTTGCAGGTCCGT	505	415	-6.02897	0.856103	Visceral endoderm	nextseq_1	Day8	Pax6neg	ETiX
nextseq_1_PA-01E_S5.CAACTCTCTTGGCCGGCCT	320	283	4.41728	-0.82667	Gut	nextseq_1	Day8	WT	ETiX
nextseq_1_PA-01E_S5.TAGGAAGGTGCTGGAACTT	2404	1607	-7.41525	-1.3207	Visceral endoderm	nextseq_1	Day8	WT	ETiX
nextseq_1_PA-01E_S5.ACTTATGGTTTGACGCTCCG	1338	956	-9.22928	-1.75485	Visceral endoderm	nextseq_1	E9.5	WT	NE
nextseq_1_PA-01E_S5.CTGAGCATTCGTAATGCAG	1278	951	-2.37713	-0.49765	Visceral endoderm	nextseq_1	Day6	WT	ETiX
nextseq_1_PA-01E_S5.GATACGTCTCTTGGTAATG	1033	841	7.18486	2.03478	Early development	nextseq_1	Day6	Failed	ETiX
nextseq_1_PA-01E_S5.ATATGGATCTAGCTTATCCG	538	439	-3.26759	-1.54109	Visceral endoderm	nextseq_1	Day8	WT	ETiX
nextseq_1_PA-01E_S5.ATACCAGTTTTTATTCTGAG	370	322	-7.41036	0.837174	Visceral endoderm	nextseq_1	Day8	WT	ETiX
nextseq_1_PA-01E_S5.CTTCGACTTTAGGCCATAG	925	688	1.70171	3.48519	Early development	nextseq_1	E7.5	WT	NE
nextseq_1_PA-01E_S5.TGGTTGAATTGTAGCTCCAT	893	707	-7.49692	-0.501235	Visceral endoderm	nextseq_1	Day8	WT	ETiX
nextseq_1_PA-01E_S5.ACAACCTATTCCGCTGCCAG	1372	1013	-4.37184	-3.55026	Visceral endoderm	nextseq_1	Day8	WT	ETiX
nextseq_1_PA-01E_S5.AAATCGTTCTGTTACGCAAG	764	604	-8.73078	-2.24274	Visceral endoderm	nextseq_1	Day6	WT	ETiX
nextseq_1_PA-01E_S5.TCCTAACTTTACTAGAGAGT	1390	1043	5.37565	-4.22158	Early development	nextseq_1	E8	WT	NE
nextseq_1_PA-01E_S5.AATTCTAGGTTCTAATAGTA	1238	959	-4.26787	-3.6559	Visceral endoderm	nextseq_1	Day8	Failed	ETiX
nextseq_1_PA-01E_S5.ACTTACTCATACTTGCTAGA	742	556	-5.28886	-2.85669	Visceral endoderm	nextseq_1	Day8	WT	ETiX
nextseq_1_PA-01E_S5.GCTCTTAGTGCGTTGGAGC	1658	1210	9.05306	1.20594	Early development	nextseq_1	E7.5	WT	NE
nextseq_1_PA-01E_S5.AAGTATTGGTACTTGCTAGA	454	394	-9.01027	-1.10951	Visceral endoderm	nextseq_1	Day8	WT	ETiX
nextseq_1_PA-01E_S5.AATACCGAATTCAACGTAAG	536	446	-6.36377	-0.834356	Visceral endoderm	nextseq_1	Day8	Pax6neg	ETiX
nextseq_1_PA-01E_S5.ATGGTAACTTACTCAATAGG	615	496	-2.97112	-0.398084	Visceral endoderm	nextseq_1	Day6	Failed	ETiX
nextseq_1_PA-01E_S5.ATATCTGGATTTATTATGGT	1750	1208	0.941995	-1.54115	Gut	nextseq_1	Day8	Failed	ETiX
nextseq_1_PA-01E_S5.ACTTGATTGTACCTCTATCT	450	365	-8.67065	-1.57136	Visceral endoderm	nextseq_1	Day8	Failed	ETiX
nextseq_1_PA-01E_S5.AAACCATAGTCCGCGGCTCA	591	490	-3.14442	0.0169298	Visceral endoderm	nextseq_1	Day6	WT	ETiX
nextseq_1_PA-01E_S5.CCAGCCTTTTAGGCCATAG	1147	852	-2.23385	1.22556	Visceral endoderm	nextseq_1	E7.5	WT	NE
nextseq_1_PA-01E_S5.GGCGTTAATTATGAGTTAA	706	577	-2.49927	-0.585854	Visceral endoderm	nextseq_1	Day6	Failed	ETiX
nextseq_1_PA-01E_S5.TAAGGTTCATTTAATTGAAT	520	439	8.52901	1.15266	Early development	nextseq_1	Day6	WT	ETiX
nextseq_1_PA-01E_S5.ACAACCTATTATTCGACCAA	563	461	-2.75578	0.579155	Visceral endoderm	nextseq_1	Day6	Failed	ETiX
nextseq_1_PA-01E_S5.AGTATTAGCTAGCTTATCCG	1658	1137	-4.99746	-3.49431	Visceral endoderm	nextseq_1	Day8	WT	ETiX
nextseq_1_PA-01E_S5.AACCTCATTTTTCATAGGAC	1261	877	1.13119	-1.36659	Gut	nextseq_1	Day8	Failed	ETiX
nextseq_1_PA-01E_S5.TTCTTCGTTTAATTAAGACT	915	700	6.22674	-4.28041	Early development	nextseq_1	Day8	WT	ETiX
nextseq_1_PA-01E_S5.CAGGACTCTACTTAACCTT	331	262	-5.04004	0.114819	Visceral endoderm	nextseq_1	Day8	WT	ETiX
nextseq_1_PA-01E_S5.CCTAATGGTTAACGATCCA	665	480	-5.46427	0.0785267	Visceral endoderm	nextseq_1	Day8	WT	ETiX
nextseq_1_PA-01E_S5.TTATCCGCTGGTAGGTTAG	1155	839	-8.85673	-0.870374	Visceral endoderm	nextseq_1	Day8	Failed	ETiX
nextseq_1_PA-01E_S5.ATTCCTAGATAGAGCTATAA	717	575	-4.02024	3.11309	Visceral endoderm	nextseq_1	E7.5	WT	NE
nextseq_1_PA-01E_S5.ATATGGATCTGCCGCAACGA	1026	755	-7.26511	-1.38196	Visceral endoderm	nextseq_1	Day8	Pax6neg	ETiX
nextseq_1_PA-01E_S5.GAGGAACTTGAGCATCATT	390	334	-5.81876	1.86477	Visceral endoderm	nextseq_1	E9.5	WT	NE
nextseq_1_PA-01E_S5.ATTCGCAATTGTCCTAGAGG	2056	1477	-5.08005	-2.99076	Visceral endoderm	nextseq_1	Day8	Failed	ETiX
nextseq_1_PA-01E_S5.ACGTTGCTTCCATAAGTCC	1005	762	-5.55904	-2.48922	Visceral endoderm	nextseq_1	Day8	WT	ETiX
nextseq_1_PA-01E_S5.ACGCTTGATGTCCTTAAGA	1218	935	-7.76824	-1.11484	Visceral endoderm	nextseq_1	E8.75	WT	NE
nextseq_1_PA-01E_S5.CGGAACCTTCCATCGCGAA	1105	815	-6.60472	-1.79194	Visceral endoderm	nextseq_1	Day8	WT	ETiX
nextseq_1_PA-01E_S5.GCGTACTTTCCATAAGTCC	499	423	-6.59864	-0.632007	Visceral endoderm	nextseq_1	Day8	WT	ETiX
nextseq_1_PA-01E_S5.GGCTAAGATTTATTCATTC	308	273	6.49539	-0.976723	Early development	nextseq_1	E9.5	WT	NE
nextseq_1_PA-01E_S5.AACGAGCGTCCAGTTCCAA	1543	1068	-8.10374	-1.59984	Visceral endoderm	nextseq_1	Day8	WT	ETiX
nextseq_1_PA-01E_S5.GCGTACTTTATTCGACCAA	480	425	7.04251	3.9958	Early development	nextseq_1	Day6	Failed	ETiX
nextseq_1_PA-01E_S5.GTCTATGGTACTATAGGTT	903	721	-2.33677	0.613239	Visceral endoderm	nextseq_1	Day6	WT	ETiX
nextseq_1_PA-01E_S5.TGCTGGATTGATCGCTTCT	334	282	-5.42919	-0.289263	Visceral endoderm	nextseq_1	Day8	Failed	ETiX
nextseq_1_PA-01E_S5.TCCTAACTTTGTAGCTCCAT	383	335	6.69293	-1.70324	Early development	nextseq_1	Day8	WT	ETiX
nextseq_1_PA-01E_S5.ACAATGCTATGTCCTTAAGA	392	306	-9.84084	0.599184	Visceral endoderm	nextseq_1	E8.75	WT	NE
nextseq_1_PA-01E_S5.TCAAGATCTTGGCGAACTCG	1363	1034	7.74975	-4.42831	Early development	nextseq_1	Day6	WT	ETiX
nextseq_1_PA-01E_S5.AGAGCATGTAGAGAAGGTT	633	508	7.56684	-3.59153	Early development	nextseq_1	Day6	WT	ETiX
nextseq_1_PA-01E_S5.ATTCCTAGATGGCGAACTCG	509	431	8.44994	3.65967	Early development	nextseq_1	Day6	WT	ETiX
nextseq_1_PA-01E_S5.TAATCAGCTTCATAGTTCGG	1571	1028	-7.29681	-2.89047	Visceral endoderm	nextseq_1	Day6	Failed	ETiX
nextseq_1_PA-01E_S5.AGAGGTCGTCAACCGCTAA	306	267	-7.21302	-0.246793	Visceral endoderm	nextseq_1	Day8	WT	ETiX
nextseq_1_PA-01E_S5.CAGGACTCTGATCTTACGC	500	408	2.56778	-1.83566	Gut	nextseq_1	E8.5	WT	NE
nextseq_1_PA-01E_S5.ACGCTTATATCCATTATCTA	318	286	6.89859	-2.74147	Early development	nextseq_1	Day6	WT	ETiX
nextseq_1_PA-01E_S5.ACATTCGTATTTGCTGGCAT	1039	776	5.67455	-4.55057	Early development	nextseq_1	E8	WT	NE
nextseq_1_PA-01E_S5.TGTCCTTATTCAAGTCGACC	1155	893	7.39659	4.66766	Early development	nextseq_1	Day6	WT	ETiX
nextseq_1_PA-01E_S5.AGTATTAGCTCCGTTCGGAT	875	676	-2.9152	-2.23471	Visceral endoderm	nextseq_1	Day6	WT	ETiX
nextseq_1_PA-01E_S5.ATCAGTCATTCAGGAGGAGA	678	524	-8.61395	-0.12445	Visceral endoderm	nextseq_1	E9.5	WT	NE
nextseq_1_PA-01E_S5.ACGCTTATATCATAGTTCGG	616	498	6.19572	-3.54414	Early development	nextseq_1	Day6	Failed	ETiX
nextseq_1_PA-01E_S5.CGATTCGCTTGCCGGCAGA	1922	1303	1.81344	-1.35227	Gut	nextseq_1	Day8	WT	ETiX
nextseq_1_PA-01E_S5.CTCGCATGTGCCGCAACGA	2020	1294	-5.18638	-3.28654	Visceral endoderm	nextseq_1	Day8	Pax6neg	ETiX
nextseq_1_PA-01E_S5.AAGGATTACTGCAGGTCCGT	330	277	-7.07528	1.64852	Visceral endoderm	nextseq_1	Day8	Pax6neg	ETiX
nextseq_1_PA-01E_S5.GTCGTAACTTTACGATGAA	631	497	-0.504204	2.7911	Early development	nextseq_1	E7.5	WT	NE
nextseq_1_PA-01E_S5.ACAACCTATTTATATACTAA	1578	1111	-7.70659	-0.965325	Visceral endoderm	nextseq_1	Day8	WT	ETiX
nextseq_1_PA-01E_S5.AGATTCAACTATATTGATAC	453	359	-7.37495	1.45349	Visceral endoderm	nextseq_1	E8.75	WT	NE
nextseq_1_PA-01E_S5.ACATTCGTATGTATAATACG	630	524	-3.3594	2.47267	Visceral endoderm	nextseq_1	Day6	Failed	ETiX
nextseq_1_PA-01E_S5.ATATGGATCTTTCCAACCGC	798	646	6.85039	-3.12156	Early development	nextseq_1	Day6	Failed	ETiX
nextseq_1_PA-01E_S5.CTGAGCATTAGCCGGTACC	2249	1444	-4.39859	-3.85296	Visceral endoderm	nextseq_1	Day8	WT	ETiX
nextseq_1_PA-01E_S5.TCCTATAAGTCCGCTCCGGC	764	589	-0.501408	2.54234	Early development	nextseq_1	E7.5	WT	NE
nextseq_1_PA-01E_S5.AAGTTCTTGTGGCTGAGCTC	442	365	-3.52403	-3.21853	Visceral endoderm	nextseq_1	Day8	Failed	ETiX
nextseq_1_PA-01E_S5.AACCTCATTTTAACTCAATT	2032	1441	10.6366	-2.09509	Early development	nextseq_1	Day6	WT	ETiX
nextseq_1_PA-01E_S5.AACTTGGATTGTATAATACG	1215	932	8.95003	2.66798	Early development	nextseq_1	Day6	Failed	ETiX
nextseq_1_PA-01E_S5.TCCTATAAGTCGGTTATGCC	747	529	-10.5677	0.599219	Visceral endoderm	nextseq_1	E8.75	WT	NE
nextseq_1_PA-01E_S5.ACGTTGCTTCCGAGAATCC	504	432	8.67965	2.83792	Early development	nextseq_1	Day6	WT	ETiX
nextseq_1_PA-01E_S5.TATAAGAGGTTCAATCGCAT	669	547	-2.51041	-0.592094	Visceral endoderm	nextseq_1	Day6	WT	ETiX
nextseq_1_PA-01E_S5.AACGAGCGTTAACTCTTAG	462	412	7.98918	4.02126	Early development	nextseq_1	E8	WT	NE
nextseq_1_PA-01E_S5.ATGCTTCCTAGAGCTATAA	406	356	6.07846	-3.0331	Early development	nextseq_1	E7.5	WT	NE
nextseq_1_PA-01E_S5.AACGAGCGTCGAACGCCGG	450	356	-5.60525	0.222625	Visceral endoderm	nextseq_1	E9.5	WT	NE
nextseq_1_PA-01E_S5.TTGATTCCTTACTAGAGAGT	1230	922	-5.95111	3.40549	Visceral endoderm	nextseq_1	E8	WT	NE
nextseq_1_PA-01E_S5.GGTACCATTAACCTGGTCT	1901	1240	-7.52313	-1.61264	Visceral endoderm	nextseq_1	Day8	WT	ETiX
nextseq_1_PA-01E_S5.AGGCTCGTTGCCGCAACGA	444	351	-5.95346	2.10125	Visceral endoderm	nextseq_1	Day8	Pax6neg	ETiX
nextseq_1_PA-01E_S5.CAGATCAGTTCGGCCTTAC	316	271	-5.13858	-0.728982	Visceral endoderm	nextseq_1	Day8	Failed	ETiX
nextseq_1_PA-01E_S5.GCTCTTAGTATCATATTAG	606	478	-8.9341	-1.42162	Visceral endoderm	nextseq_1	Day8	WT	ETiX
nextseq_1_PA-01E_S5.TGAATCTGATCATCAGAATG	1161	886	-7.67861	-0.150634	Visceral endoderm	nextseq_1	Day8	WT	ETiX
nextseq_1_PA-01E_S5.TAAGGTTCATGCCATTCTCC	731	578	-7.43738	-0.481072	Visceral endoderm	nextseq_1	Day8	Failed	ETiX
nextseq_1_PA-01E_S5.AACGATCATTCGTAGTTACC	1297	1003	7.17731	3.34978	Early development	nextseq_1	E7.5	WT	NE
nextseq_1_PA-01E_S5.ATTACCATCTTCAAGCCGAT	772	607	-2.83748	1.76431	Visceral endoderm	nextseq_1	Day6	WT	ETiX
nextseq_1_PA-01E_S5.TCTTAGTTCTCGTCGCAGCC	1717	1174	-9.6372	-1.27743	Visceral endoderm	nextseq_1	E8.75	WT	NE
nextseq_1_PA-01E_S5.ACAACCTATTGGCGAACTCG	1019	810	7.78319	4.10909	Early development	nextseq_1	Day6	WT	ETiX
nextseq_1_PA-01E_S5.GGCTAAGATAGGTATACTC	1875	1301	-8.81012	-1.49621	Visceral endoderm	nextseq_1	Day8	WT	ETiX
nextseq_1_PA-01E_S5.AAATCGTTCTCCATAAGTCC	373	320	-4.23851	-0.204404	Visceral endoderm	nextseq_1	Day8	WT	ETiX
nextseq_1_PA-01E_S5.ATCTGATGATACTAGAGAGT	1411	1013	-6.37472	3.01709	Visceral endoderm	nextseq_1	E8	WT	NE
nextseq_1_PA-01E_S5.AGGATAATCTATTCGACCAA	866	664	11.1479	0.503151	Early development	nextseq_1	Day6	Failed	ETiX
nextseq_1_PA-01E_S5.GATACGTCTTGGCCATGCA	1342	935	-7.34055	-1.05113	Visceral endoderm	nextseq_1	Day8	Failed	ETiX
nextseq_1_PA-01E_S5.ATTAGTCTGTTAACTCAATT	1096	890	6.34117	4.84291	Early development	nextseq_1	Day6	WT	ETiX
nextseq_1_PA-01E_S5.AGGCTCGTTCATACTCCGA	744	591	1.53366	-1.13943	Gut	nextseq_1	Day8	Pax6neg	ETiX
nextseq_1_PA-01E_S5.GGCTTACTTCCGCGGCTCA	558	468	7.36936	3.85143	Early development	nextseq_1	Day6	WT	ETiX
nextseq_1_PA-01E_S5.ACATTCGTATAGCCGGTACC	1259	918	-5.1123	-3.55828	Visceral endoderm	nextseq_1	Day8	WT	ETiX
nextseq_1_PA-01E_S5.TTACCTAAGTGCTCAGCCGG	906	680	-10.6073	0.365681	Visceral endoderm	nextseq_1	E9.5	WT	NE
nextseq_1_PA-01E_S5.TTCTCATTGTAGCTTATCCG	357	317	6.79198	-0.893954	Early development	nextseq_1	Day8	WT	ETiX
nextseq_1_PA-01E_S5.ACCATGATTTAGGAGAGAAC	621	525	7.93299	-2.92567	Early development	nextseq_1	Day6	Failed	ETiX
nextseq_1_PA-01E_S5.CTAACGACTTTATTCATTC	487	396	-6.37236	1.84031	Visceral endoderm	nextseq_1	E9.5	WT	NE
nextseq_1_PA-01E_S5.TACTTGCGTTATAGACGCA	429	373	-3.62843	-0.302777	Visceral endoderm	nextseq_1	Day6	WT	ETiX
nextseq_1_PA-01E_S5.AAGGATTACTGAGCATATGG	314	284	5.97299	3.91615	Early development	nextseq_1	Day6	WT	ETiX
nextseq_1_PA-01E_S5.ATTGAGGAATGAGCATCATT	860	703	-8.81399	1.62016	Visceral endoderm	nextseq_1	E9.5	WT	NE
nextseq_1_PA-01E_S5.ATTCCTAGATGTCCTAGAGG	667	549	-7.52116	-2.80583	Visceral endoderm	nextseq_1	Day8	Failed	ETiX
nextseq_1_PA-01E_S5.GAGTTCTCTTTACCTCGAC	1257	935	9.15618	2.46834	Early development	nextseq_1	Day6	WT	ETiX
nextseq_1_PA-01E_S5.TTACCTAAGTTATCATGATC	1172	900	11.2224	-1.06153	Early development	nextseq_1	Day6	WT	ETiX
nextseq_1_PA-01E_S5.ATTAGTCTGTAAGACCGTTG	710	555	-7.40943	0.216933	Visceral endoderm	nextseq_1	E8.5	WT	NE
nextseq_1_PA-01E_S5.ATCTGATGATTGGCCGGCCT	945	730	-9.19437	-0.376692	Visceral endoderm	nextseq_1	Day8	WT	ETiX
nextseq_1_PA-01E_S5.CGTTGATCTGGAGGCCTCC	330	259	-6.43172	0.873095	Visceral endoderm	nextseq_1	E8.75	WT	NE
nextseq_1_PA-01E_S5.TTCTCATTGTCATAGTTCGG	872	693	8.79029	2.77668	Early development	nextseq_1	Day6	Failed	ETiX
nextseq_1_PA-01E_S5.AAGTATTGGTTGGCCGGCCT	1049	732	0.729689	-1.47353	Gut	nextseq_1	Day8	WT	ETiX
nextseq_1_PA-01E_S5.ACGCTTATATTATGAGTTAA	1393	1070	9.8977	-2.75778	Early development	nextseq_1	Day6	Failed	ETiX
nextseq_1_PA-01E_S5.AAGTTCTTGTGTAGCTCCAT	917	689	-8.17949	-1.02734	Visceral endoderm	nextseq_1	Day8	WT	ETiX
nextseq_1_PA-01E_S5.CGAATGAGTAAGCCAGTTA	544	455	9.99763	-1.27042	Early development	nextseq_1	E7.5	WT	NE
nextseq_1_PA-01E_S5.CGTCTTCCTCAAGTCGACC	1567	1137	6.64092	5.06489	Early development	nextseq_1	Day6	WT	ETiX
nextseq_1_PA-01E_S5.ACTGAATACTCGCTCCTAAC	1162	863	-6.67346	-1.23602	Visceral endoderm	nextseq_1	Day8	WT	ETiX
nextseq_1_PA-01E_S5.ATGCATTCATCGCTCCTAAC	386	307	-9.03533	-0.440989	Visceral endoderm	nextseq_1	Day8	WT	ETiX
nextseq_1_PA-01E_S5.AGCATTATGTGGCGAACTCG	830	683	6.73933	4.57312	Early development	nextseq_1	Day6	WT	ETiX
nextseq_1_PA-01E_S5.CGAAGACCTTCAAGCCGAT	1120	880	6.3052	4.63611	Early development	nextseq_1	Day6	WT	ETiX
nextseq_1_PA-01E_S5.CAGCATTGTTATGAGTTAA	379	325	-2.80019	-0.512054	Visceral endoderm	nextseq_1	Day6	Failed	ETiX
nextseq_1_PA-01E_S5.GCTCTTAGTTTATTATGGT	372	322	5.81231	-2.39196	Gut	nextseq_1	Day8	Failed	ETiX
nextseq_1_PA-01E_S5.TCAGCTTCTGATCTTACGC	355	303	4.19506	-0.421553	Gut	nextseq_1	E8.5	WT	NE
nextseq_1_PA-01E_S5.CTGAGCATTACGGAGGCGG	2405	1461	-8.35182	-1.24493	Visceral endoderm	nextseq_1	Day8	WT	ETiX
nextseq_1_PA-01E_S5.ATAGTTGACTCATACTCCGA	370	325	-5.96143	0.849023	Visceral endoderm	nextseq_1	Day8	Pax6neg	ETiX
nextseq_1_PA-01E_S5.TTCTCATTGTATAAGGAGCA	442	371	4.01813	-0.309428	Gut	nextseq_1	Day8	WT	ETiX
nextseq_1_PA-01E_S5.ATTAGTCTGTCAGGAGGAGA	510	410	-9.77739	0.957676	Visceral endoderm	nextseq_1	E9.5	WT	NE
nextseq_1_PA-01E_S5.CCGACCAATAGAGCTATAA	864	682	6.20998	-2.98168	Early development	nextseq_1	E7.5	WT	NE
nextseq_1_PA-01E_S5.AGGCTCGTTAGTAACGGTC	1641	1096	-4.91355	-3.7592	Visceral endoderm	nextseq_1	Day8	WT	ETiX
nextseq_1_PA-01E_S5.CTCTGAGCTTTGACTTCAG	758	615	8.01808	2.65793	Early development	nextseq_1	E7.5	WT	NE
nextseq_1_PA-01E_S5.CTGAGCATTGTCCTTAAGA	2087	1453	-8.99914	0.621142	Visceral endoderm	nextseq_1	E8.75	WT	NE
nextseq_1_PA-01E_S5.ATTAATGCCTAGCCGGTACC	456	373	-5.42989	0.688589	Visceral endoderm	nextseq_1	Day8	WT	ETiX
nextseq_1_PA-01E_S5.ATCTTCAGATCATAGTTCGG	1264	943	0.318766	2.2638	Early development	nextseq_1	Day6	Failed	ETiX
nextseq_1_PA-01E_S5.GGCTTACTTCCATTATCTA	506	435	10.7887	-0.265696	Early development	nextseq_1	Day6	WT	ETiX
nextseq_1_PA-01E_S5.ACGGAACGTAATGCCGCTT	1683	1210	7.31136	-3.79251	Early development	nextseq_1	Day6	Failed	ETiX
nextseq_1_PA-01E_S5.AGCTATCGTTAACTCAATT	830	678	6.80306	4.7344	Early development	nextseq_1	Day6	WT	ETiX
nextseq_1_PA-01E_S5.TATTCTCCTTTTATAGCAGA	410	354	-3.47098	-1.40325	Visceral endoderm	nextseq_1	Day8	Pax6neg	ETiX
nextseq_1_PA-01E_S5.AAATTCCTCTTTCTTCCGGT	423	361	2.22302	-1.40533	Early development	nextseq_1	E8	WT	NE
nextseq_1_PA-01E_S5.TATAAGAGGTCAAGTCGACC	948	725	-2.58484	1.87342	Visceral endoderm	nextseq_1	Day6	WT	ETiX
nextseq_1_PA-01E_S5.TTTGCTACTTACTCAATAGG	978	763	10.1547	-1.67743	Early development	nextseq_1	Day6	Failed	ETiX
nextseq_1_PA-01E_S5.AACTAGTTGTGAAGATCGAG	1702	1191	-4.52798	-3.5842	Visceral endoderm	nextseq_1	E7.5	WT	NE
nextseq_1_PA-01E_S5.TTCTCATTGTTCTAATAGTA	818	639	-4.50343	-3.53263	Visceral endoderm	nextseq_1	Day8	Failed	ETiX
nextseq_1_PA-01E_S5.GGCTTACTTTTGACTTCAG	623	506	-4.35704	2.60514	Visceral endoderm	nextseq_1	E7.5	WT	NE
nextseq_1_PA-01E_S5.AGCATAACTTTTATTCTGAG	476	377	-5.32793	-0.0549195	Visceral endoderm	nextseq_1	Day8	WT	ETiX
nextseq_1_PA-01E_S5.AGCTATCGTTTGCTGGCAT	1476	1082	-5.95564	3.22534	Visceral endoderm	nextseq_1	E8	WT	NE
nextseq_1_PA-01E_S5.TCCTATAAGTTTCCAACCGC	888	701	7.82675	-3.48384	Early development	nextseq_1	Day6	Failed	ETiX
nextseq_1_PA-01F_S6.AGCGTAAGTCGTAATGCAG	2079	1402	-2.083	0.69147	Visceral endoderm	nextseq_1	Day6	WT	ETiX
nextseq_1_PA-01F_S6.ACTTGATTGTTTAGGACCGG	2065	1458	3.90675	-0.844344	Gut	nextseq_1	Day8	WT	ETiX
nextseq_1_PA-01F_S6.AGATTGGTTTATCATATTAG	331	278	-3.76126	-0.234481	Visceral endoderm	nextseq_1	Day8	WT	ETiX
nextseq_1_PA-01F_S6.TCTATCCAATGATCGCTTCT	1758	1247	-7.61225	-1.07933	Visceral endoderm	nextseq_1	Day8	Failed	ETiX
nextseq_1_PA-01F_S6.ATAACTTCCTAAGAAGCTAG	1461	1064	-5.16853	3.56265	Visceral endoderm	nextseq_1	E8.5	WT	NE
nextseq_1_PA-01F_S6.CGAAGACCTAGGAGAGAAC	900	752	8.23039	0.340615	Early development	nextseq_1	Day6	Failed	ETiX
nextseq_1_PA-01F_S6.AGAGATGAATTATAGACGCA	826	649	-2.8672	2.23956	Visceral endoderm	nextseq_1	Day6	WT	ETiX
nextseq_1_PA-01F_S6.TGAATCTGATTAACTGGTTA	770	651	-3.5518	-2.35319	Visceral endoderm	nextseq_1	E9.5	WT	NE
nextseq_1_PA-01F_S6.ATCTGATGATTTATTATGGT	995	798	-3.7326	-2.75397	Visceral endoderm	nextseq_1	Day8	Failed	ETiX
nextseq_1_PA-01F_S6.CAACTCTCTATGGCTCTGC	824	670	8.05806	4.10921	Early development	nextseq_1	E8	WT	NE
nextseq_1_PA-01F_S6.ACGTTGCTTATGGCTCTGC	340	297	-5.23498	2.25789	Visceral endoderm	nextseq_1	E8	WT	NE
nextseq_1_PA-01F_S6.CAAGGCGTTAGGTTAGCAT	563	486	6.56238	2.66718	Early development	nextseq_1	Day6	Failed	ETiX
nextseq_1_PA-01F_S6.CAAGCAACTTAACTCTTAG	2049	1397	-3.18606	3.18634	Visceral endoderm	nextseq_1	E8	WT	NE
nextseq_1_PA-01F_S6.TTCTTCGTTTGGTATCCGCC	2034	1363	-9.62043	-1.80126	Visceral endoderm	nextseq_1	Day8	Failed	ETiX
nextseq_1_PA-01F_S6.AACGTAATCTCCATAAGTCC	836	664	-5.51224	2.30546	Visceral endoderm	nextseq_1	Day8	WT	ETiX
nextseq_1_PA-01F_S6.ACCTCAATATCTTGCGCCGC	470	409	6.97162	1.11339	Early development	nextseq_1	Day6	WT	ETiX
nextseq_1_PA-01F_S6.AATACCGAATCAAGTCGACC	1281	959	10.3586	-1.9422	Early development	nextseq_1	Day6	WT	ETiX
nextseq_1_PA-01F_S6.ATTAGGTACTTTGCTGGCAT	1415	1007	-4.08876	3.51222	Visceral endoderm	nextseq_1	E8	WT	NE
nextseq_1_PA-01F_S6.GGTACCATTCCGCGGCTCA	459	404	8.32955	1.98975	Early development	nextseq_1	Day6	WT	ETiX
nextseq_1_PA-01F_S6.CGAAGACCTTTCCAACCGC	537	454	10.7035	0.773673	Early development	nextseq_1	Day6	Failed	ETiX
nextseq_1_PA-01F_S6.TTGATTCCTTGCTCAGCCGG	300	266	6.78918	0.785873	Gut	nextseq_1	E9.5	WT	NE
nextseq_1_PA-01F_S6.AGATTCAACTGCTGGAACTT	1642	1167	-7.59393	-1.44248	Visceral endoderm	nextseq_1	Day8	WT	ETiX
nextseq_1_PA-01F_S6.CTGCCTTATCAGGAGGAGA	2096	1369	-9.37174	1.94672	Visceral endoderm	nextseq_1	E9.5	WT	NE
nextseq_1_PA-01F_S6.TAATACCAGTCATCAGAATG	844	624	-8.59597	-0.546084	Visceral endoderm	nextseq_1	Day8	WT	ETiX
nextseq_1_PA-01F_S6.TTGACTCAATGGCAGACGCC	353	296	-6.26414	1.16016	Visceral endoderm	nextseq_1	E8.5	WT	NE
nextseq_1_PA-01F_S6.ATTGATCGTTTTATTCTGAG	2303	1616	3.24632	-2.05163	Gut	nextseq_1	Day8	WT	ETiX
nextseq_1_PA-01F_S6.TGGTTGAATTAGAGCTATAA	800	617	6.27161	-3.06909	Early development	nextseq_1	E7.5	WT	NE
nextseq_1_PA-01F_S6.AAGACCTTATCCGCGGCTCA	462	404	9.89828	-2.20011	Early development	nextseq_1	Day6	WT	ETiX
nextseq_1_PA-01F_S6.ACGTCTAGTATAAGGAGCA	670	558	-8.91149	0.00587436	Visceral endoderm	nextseq_1	Day8	WT	ETiX
nextseq_1_PA-01F_S6.CAGCATTGTCGCTCCTAAC	396	350	6.59479	-0.283202	Early development	nextseq_1	Day8	WT	ETiX
nextseq_1_PA-01F_S6.TTGATTCCTTAGCCGGTACC	633	502	-4.4038	-3.11699	Visceral endoderm	nextseq_1	Day8	WT	ETiX
nextseq_1_PA-01F_S6.AACGATCATTTTAGGACCGG	1320	972	-9.37383	-1.75671	Visceral endoderm	nextseq_1	Day8	WT	ETiX
nextseq_1_PA-01F_S6.AACTGGCATACTAGAGAGT	778	626	-5.27315	3.35634	Visceral endoderm	nextseq_1	E8	WT	NE
nextseq_1_PA-01F_S6.ATAGTTGACTTATCATGATC	355	309	9.03091	2.34384	Early development	nextseq_1	Day6	WT	ETiX
nextseq_1_PA-01F_S6.TGAATCTGATCAATTACCGT	741	569	3.19639	-2.0297	Gut	nextseq_1	Day8	Pax6neg	ETiX
nextseq_1_PA-01F_S6.GAGGAACTTGTATAATACG	637	544	6.23301	3.41602	Early development	nextseq_1	Day6	Failed	ETiX
nextseq_1_PA-01F_S6.ACTTCCGTTTTCATAGGAC	972	735	-9.38364	-1.48722	Visceral endoderm	nextseq_1	Day8	Failed	ETiX
nextseq_1_PA-01F_S6.CTTCGACTTCTTGCAGTAG	1648	1140	-5.50932	3.62167	Visceral endoderm	nextseq_1	E8	WT	NE
nextseq_1_PA-01F_S6.CGGTAAGGTGAGCATCATT	2100	1418	-7.81268	1.34839	Visceral endoderm	nextseq_1	E9.5	WT	NE
nextseq_1_PA-01F_S6.TTCGTTCCTCATAGTTCGG	518	425	6.39059	-4.33345	Early development	nextseq_1	Day6	Failed	ETiX
nextseq_1_PA-01F_S6.ACCTCAATATGCCGCAACGA	1069	792	-6.92321	-1.39098	Visceral endoderm	nextseq_1	Day8	Pax6neg	ETiX
nextseq_1_PA-01F_S6.ATGGACTATTACGTCATATA	1110	847	-9.99483	0.91299	Visceral endoderm	nextseq_1	Day8	Pax6neg	ETiX
nextseq_1_PA-01F_S6.TAGAACCAATCCGTTCCTTA	1336	989	11.0693	-0.984882	Early development	nextseq_1	E7.5	WT	NE
nextseq_1_PA-01F_S6.ATCAATACGTGTAGCTCCAT	393	338	6.42386	-0.440229	Early development	nextseq_1	Day8	WT	ETiX
nextseq_1_PA-01F_S6.GGCTTACTTACGTCCGCAG	913	728	8.47618	-4.98821	Early development	nextseq_1	E7.5	WT	NE
nextseq_1_PA-01F_S6.CGTCTTCCTTTCTTCCGGT	1623	1142	-4.14924	3.54667	Visceral endoderm	nextseq_1	E8	WT	NE
nextseq_1_PA-01F_S6.GATAAGCGTTAGACTTCTT	340	267	-3.89838	-1.57744	Visceral endoderm	nextseq_1	Day8	Failed	ETiX
nextseq_1_PA-01F_S6.AGGCTCGTTGAAGATCGAG	737	568	1.37042	2.79127	Early development	nextseq_1	E7.5	WT	NE
nextseq_1_PA-01F_S6.CTAACGACTTATAGACGCA	386	340	8.64471	2.08686	Early development	nextseq_1	Day6	WT	ETiX
nextseq_1_PA-01F_S6.TAATCAGCTTCGACGCGACT	1316	982	-5.63973	3.36832	Visceral endoderm	nextseq_1	E7.5	WT	NE
nextseq_1_PA-01F_S6.ACCATGATTTTAGAATTAAC	346	307	6.93698	-3.5495	Early development	nextseq_1	Day8	Failed	ETiX
nextseq_1_PA-01F_S6.TCTTAGTTCTATGGCTCTGC	564	461	-5.17375	0.646493	Visceral endoderm	nextseq_1	E8	WT	NE
nextseq_1_PA-01F_S6.ACGCTTGATTTATTCTGAG	1767	1189	-6.64775	-1.83462	Visceral endoderm	nextseq_1	Day8	WT	ETiX
nextseq_1_PA-01F_S6.AAGGACGATATAAGGAGCA	1150	876	-8.18613	0.525036	Visceral endoderm	nextseq_1	Day8	WT	ETiX
nextseq_1_PA-01F_S6.TCGAAGGATGCTCAGCCGG	1214	968	7.09619	-3.81203	Early development	nextseq_1	E9.5	WT	NE
nextseq_1_PA-01F_S6.ACGCTTATATAACTAGGCGC	1115	873	-3.66957	-3.54097	Visceral endoderm	nextseq_1	Day8	Failed	ETiX
nextseq_1_PA-01F_S6.CAACTCTCTGACGAAGCGT	305	267	6.85949	-3.43831	Early development	nextseq_1	E7.5	WT	NE
nextseq_1_PA-01F_S6.CGATTCGCTAACTAGGCGC	659	534	3.78867	-1.32866	Gut	nextseq_1	Day8	Failed	ETiX
nextseq_1_PA-01F_S6.ACTTGATTGTATCGGCTATC	621	493	-6.65881	1.12078	Visceral endoderm	nextseq_1	E8.5	WT	NE
nextseq_1_PA-01F_S6.CCAGCCTTTTGAGTCTGGC	2305	1514	-3.51707	-3.37414	Visceral endoderm	nextseq_1	Day8	Failed	ETiX
nextseq_1_PA-01F_S6.AACTAGTTGTCGGATTAGAA	991	771	-3.72146	2.85042	Visceral endoderm	nextseq_1	E7.5	WT	NE
nextseq_1_PA-01F_S6.GAGGAACTTCCGATTCCTG	2315	1570	-7.63115	-1.1093	Visceral endoderm	nextseq_1	Day8	WT	ETiX
nextseq_1_PA-01F_S6.ATTAATGCCTAAGTAAGAGC	1069	867	-3.04948	1.12147	Visceral endoderm	nextseq_1	Day8	Failed	ETiX
nextseq_1_PA-01F_S6.ACAATGCTATCATCAGAATG	640	500	-8.95642	0.00487798	Visceral endoderm	nextseq_1	Day8	WT	ETiX
nextseq_1_PA-01F_S6.TTGGAGCTTCAAGTCGACC	734	584	7.51501	-4.18321	Early development	nextseq_1	Day6	WT	ETiX
nextseq_1_PA-01F_S6.ACCATGATTTCTTGGTAATG	1052	781	6.43372	-3.21301	Early development	nextseq_1	Day6	Failed	ETiX
nextseq_1_PA-01F_S6.ATGGTTGGTCCAGTTCCAA	2368	1570	-9.3275	-1.60615	Visceral endoderm	nextseq_1	Day8	WT	ETiX
nextseq_1_PA-01F_S6.AATTCTAGGTGCCATTCTCC	1007	746	-3.48465	2.46446	Visceral endoderm	nextseq_1	Day8	Failed	ETiX
nextseq_1_PA-01F_S6.ATTAGTCTGTTAACTCTTAG	374	314	6.82343	-0.681997	Early development	nextseq_1	E8	WT	NE
nextseq_1_PA-01F_S6.ACAACCTATTTTCCAACCGC	989	798	7.70871	1.02731	Early development	nextseq_1	Day6	Failed	ETiX
nextseq_1_PA-01F_S6.ATGCTTCCTTTCATAGGAC	974	756	-6.69613	-1.5484	Visceral endoderm	nextseq_1	Day8	Failed	ETiX
nextseq_1_PA-01F_S6.ACATGGTAATCCGTTCCTTA	982	782	7.33349	1.5909	Early development	nextseq_1	E7.5	WT	NE
nextseq_1_PA-01F_S6.TTCTCATTGTGCCGCAACGA	1569	1034	-7.44975	-0.919949	Visceral endoderm	nextseq_1	Day8	Pax6neg	ETiX
nextseq_1_PA-01F_S6.ATACCAGTTTGACGAAGCGT	549	469	10.1635	-2.11042	Early development	nextseq_1	E7.5	WT	NE
nextseq_1_PA-01F_S6.CGAATGAGTTAGAATTAAC	1828	1279	8.54149	3.78677	Early development	nextseq_1	Day8	Failed	ETiX
nextseq_1_PA-01F_S6.ATGCATTCATAGAGCTATAA	718	608	8.98739	3.80632	Early development	nextseq_1	E7.5	WT	NE
nextseq_1_PA-01F_S6.CCAGCCTTTTAACGAATTG	851	702	8.35933	3.02614	Early development	nextseq_1	Day6	WT	ETiX
nextseq_1_PA-01F_S6.CGAATGAGTTTCCAACCGC	431	364	-2.52683	0.126279	Visceral endoderm	nextseq_1	Day6	Failed	ETiX
nextseq_1_PA-01F_S6.GGCTAAGATTATAGACGCA	2319	1523	9.60029	-1.38537	Early development	nextseq_1	Day6	WT	ETiX
nextseq_1_PA-01F_S6.AGAACTCCTCCGATTCCTG	891	664	-8.30527	-1.53834	Visceral endoderm	nextseq_1	Day8	WT	ETiX
nextseq_1_PA-01F_S6.AACTTGGATTATTCGACCAA	772	627	-2.87065	2.34859	Visceral endoderm	nextseq_1	Day6	Failed	ETiX
nextseq_1_PA-01F_S6.ATCTTCAGATTATAGACGCA	739	581	6.97249	-4.41632	Early development	nextseq_1	Day6	WT	ETiX
nextseq_1_PA-01F_S6.CTCGTTGATCTAGTAGTCT	870	707	6.85551	4.79849	Early development	nextseq_1	Day6	WT	ETiX
nextseq_1_PA-01F_S6.TTCTTCGTTTCCGCGGCTCA	386	330	6.36267	3.18534	Early development	nextseq_1	Day6	WT	ETiX
nextseq_1_PA-01F_S6.CGAGGCAATCTAGTAGTCT	887	725	6.61551	3.99123	Early development	nextseq_1	Day6	WT	ETiX
nextseq_1_PA-01F_S6.AACCTCATTTCTAGTAGTCT	763	652	7.57668	3.0482	Early development	nextseq_1	Day6	WT	ETiX
nextseq_1_PA-01F_S6.TGGTTGAATTCATCAGAATG	880	689	-9.33334	-1.36162	Visceral endoderm	nextseq_1	Day8	WT	ETiX
nextseq_1_PA-01F_S6.CAAGGCGTTCGGCGTAACT	1387	986	-6.8448	-1.49187	Visceral endoderm	nextseq_1	Day8	Failed	ETiX
nextseq_1_PA-01F_S6.CAAGGCGTTATAAGGAGCA	2197	1483	-6.8826	-1.89408	Visceral endoderm	nextseq_1	Day8	WT	ETiX
nextseq_1_PA-01F_S6.GGCTTACTTCCGATTCCTG	932	713	-7.74641	0.196946	Visceral endoderm	nextseq_1	Day8	WT	ETiX
nextseq_1_PA-01F_S6.CTGAGCATTTATATACTAA	433	380	3.62359	-1.60016	Gut	nextseq_1	Day8	WT	ETiX
nextseq_1_PA-01F_S6.AAGACCTTATTTCTTAATAA	429	353	1.16661	-1.16315	Gut	nextseq_1	Day8	WT	ETiX
nextseq_1_PA-01F_S6.CAACTCTCTGGCGAACTCG	1219	967	8.28755	3.39425	Early development	nextseq_1	Day6	WT	ETiX
nextseq_1_PA-01F_S6.AGAGTACCTATAAGGAGCA	555	445	-7.14432	-0.757508	Visceral endoderm	nextseq_1	Day8	WT	ETiX
nextseq_1_PA-01F_S6.AGAACTCCTATGGCTCTGC	373	327	6.59769	-0.242876	Early development	nextseq_1	E8	WT	NE
nextseq_1_PA-01F_S6.AGGCTCGTTAAGCCAGTTA	1071	821	-2.80486	0.464299	Visceral endoderm	nextseq_1	E7.5	WT	NE
nextseq_1_PA-01F_S6.GCGTACTTTGTCCTAGAGG	391	341	6.58143	-4.81401	Early development	nextseq_1	Day8	Failed	ETiX
nextseq_1_PA-01F_S6.ACTTCCGTTTATAGACGCA	855	711	-2.84082	1.419	Visceral endoderm	nextseq_1	Day6	WT	ETiX
nextseq_1_PA-01F_S6.AACTTGGATTTTCATAGGAC	1262	954	-6.73497	-3.15528	Visceral endoderm	nextseq_1	Day8	Failed	ETiX
nextseq_1_PA-01F_S6.CCTGCTACTCTTGCGCCGC	374	330	7.19872	-3.00068	Early development	nextseq_1	Day6	WT	ETiX
nextseq_1_PA-01F_S6.AACTAGTTGTTTGCTGGCAT	810	626	2.21852	-1.58253	Gut	nextseq_1	E8	WT	NE
nextseq_1_PA-01F_S6.ACGCTTGATCGTCGCAGCC	1342	954	-9.91981	-0.618263	Visceral endoderm	nextseq_1	E8.75	WT	NE
nextseq_1_PA-01F_S6.AGAAGTAAGTAGGTTAGCAT	966	742	10.8827	0.497827	Early development	nextseq_1	Day6	Failed	ETiX
nextseq_1_PA-01F_S6.ACGGAACGTGATATCGGCG	769	644	-3.95045	0.595546	Visceral endoderm	nextseq_1	E7.5	WT	NE
nextseq_1_PA-01F_S6.TTGATTCCTTTATCATGATC	1380	1055	8.14685	0.674897	Early development	nextseq_1	Day6	WT	ETiX
nextseq_1_PA-01F_S6.ACTTATGGTTCGCTCCTAAC	1181	891	2.482	-1.74093	Gut	nextseq_1	Day8	WT	ETiX
nextseq_1_PA-01F_S6.ACTGGACCTTTCCAACCGC	891	714	9.00026	-1.7114	Early development	nextseq_1	Day6	Failed	ETiX
nextseq_1_PA-01F_S6.AAACTGAACTACTATGCAAT	367	328	7.01589	3.67239	Early development	nextseq_1	E7.5	WT	NE
nextseq_1_PA-01F_S6.GAGTTCTCTCCGCTGCCAG	294	232	-4.57687	0.287203	Visceral endoderm	nextseq_1	Day8	WT	ETiX
nextseq_1_PA-01F_S6.TAGGAAGGTTAGAATTAAC	517	433	4.28051	-0.725062	Gut	nextseq_1	Day8	Failed	ETiX
nextseq_1_PA-01F_S6.TTTGCTACTTCCATAAGTCC	882	690	-8.94662	-1.82823	Visceral endoderm	nextseq_1	Day8	WT	ETiX
nextseq_1_PA-01F_S6.AGCTATCGTTTCTTAATAA	813	662	-4.40987	-3.56986	Visceral endoderm	nextseq_1	Day8	WT	ETiX
nextseq_1_PA-01F_S6.TTGGAGCTTAATCGATAAT	660	563	8.49526	-2.19191	Early development	nextseq_1	Day6	Failed	ETiX
nextseq_1_PA-01F_S6.GTCTATGGTACTAGAGAGT	662	568	6.5913	-4.21426	Early development	nextseq_1	E8	WT	NE
nextseq_1_PA-01F_S6.AACGTAATCTTATAGACGCA	1390	1056	8.10562	0.701423	Early development	nextseq_1	Day6	WT	ETiX
nextseq_1_PA-01F_S6.ATAACTTCCTAATGCCGCTT	324	286	10.0376	-0.127187	Early development	nextseq_1	Day6	Failed	ETiX
nextseq_1_PA-01F_S6.AAGGACGATTAGGCCATAG	1548	1146	7.55218	4.67835	Early development	nextseq_1	E7.5	WT	NE
nextseq_1_PA-01F_S6.CGAATGAGTAATGCCGCTT	1170	912	-2.6858	1.76011	Visceral endoderm	nextseq_1	Day6	Failed	ETiX
nextseq_1_PA-01F_S6.TTGACCAGTTTAGGACCGG	916	663	-9.51749	-1.39212	Visceral endoderm	nextseq_1	Day8	WT	ETiX
nextseq_1_PA-01F_S6.ATGGTTGGTAGCTGCAATA	372	301	-8.63519	-0.599801	Visceral endoderm	nextseq_1	Day8	Pax6neg	ETiX
nextseq_1_PA-01F_S6.TAATACCAGTCTAACTAGAT	560	452	-3.28777	-3.02101	Visceral endoderm	nextseq_1	Day8	WT	ETiX
nextseq_1_PA-01F_S6.ACCGGTTCTTATAGACGCA	1431	1091	9.65312	-2.2154	Early development	nextseq_1	Day6	WT	ETiX
nextseq_1_PA-01F_S6.AAACCATAGTTTAATTGAAT	1357	1009	8.36087	-1.69386	Early development	nextseq_1	Day6	WT	ETiX
nextseq_1_PA-01F_S6.AGTCGCATTTAACTCTTAG	1088	822	-5.49447	3.60679	Visceral endoderm	nextseq_1	E8	WT	NE
nextseq_1_PA-01F_S6.CGTAGGCTTTAACTCTTAG	332	286	7.64777	-4.0203	Early development	nextseq_1	E8	WT	NE
nextseq_1_PA-01F_S6.AAAGCTGATTCTTGCAGTAG	375	318	-3.67568	0.590733	Early development	nextseq_1	E8	WT	NE
nextseq_1_PA-01F_S6.AATTCTAGGTTTATTATGGT	626	499	-6.44495	-0.516428	Visceral endoderm	nextseq_1	Day8	Failed	ETiX
nextseq_1_PA-01F_S6.CAGTATCCTGGTATCCGCC	2079	1388	1.37744	-1.56393	Gut	nextseq_1	Day8	Failed	ETiX
nextseq_1_PA-01F_S6.TACTTGCGTATATGAGCCA	544	462	-3.9229	-2.41255	Visceral endoderm	nextseq_1	E8.75	WT	NE
nextseq_1_PA-01F_S6.AAGGCTACTTTATTCTGAG	962	720	-6.15392	-2.0714	Visceral endoderm	nextseq_1	Day8	WT	ETiX
nextseq_1_PA-01F_S6.AAACTGAACTTCTAATAGTA	1174	886	-8.28475	-1.85614	Visceral endoderm	nextseq_1	Day8	Failed	ETiX
nextseq_1_PA-01F_S6.ATTACCATCTGTTACGCAAG	808	644	7.29754	-3.55573	Early development	nextseq_1	Day6	WT	ETiX
nextseq_1_PA-01F_S6.ACTTACTCATCCAGTCCTCT	454	401	7.65184	-4.9667	Early development	nextseq_1	E8	WT	NE
nextseq_1_PA-01F_S6.ACTGAATACTGGCGAACTCG	1798	1330	8.29669	1.50702	Early development	nextseq_1	Day6	WT	ETiX
nextseq_1_PA-01F_S6.CAAGCAACTGATCTTACGC	321	266	-6.08707	2.2268	Visceral endoderm	nextseq_1	E8.5	WT	NE
nextseq_1_PA-01F_S6.AACCTCATTTCAAGTCGACC	605	492	6.17898	4.40815	Early development	nextseq_1	Day6	WT	ETiX
nextseq_1_PA-01F_S6.AACGATCATTTTCTTCCGGT	1978	1372	3.17855	-1.32048	Gut	nextseq_1	E8	WT	NE
nextseq_1_PA-01F_S6.CGGAACCTTATGGCTCTGC	584	504	7.98864	4.33836	Early development	nextseq_1	E8	WT	NE
nextseq_1_PA-01F_S6.CTGAGCATTCCATCGCGAA	554	424	-3.98031	0.231223	Visceral endoderm	nextseq_1	Day8	WT	ETiX
nextseq_1_PA-01F_S6.AGGCTCGTTCGGCGTAACT	490	428	-3.51425	-1.958	Visceral endoderm	nextseq_1	Day8	Failed	ETiX
nextseq_1_PA-01F_S6.ACTTCCGTTGGAGGATAGC	335	282	1.71892	-1.09706	Gut	nextseq_1	Day8	Pax6neg	ETiX
nextseq_1_PA-01F_S6.TCAAGATCTTCGGCGTAACT	346	299	-9.77164	-0.827915	Visceral endoderm	nextseq_1	Day8	Failed	ETiX
nextseq_1_PA-01F_S6.ACGATATCATCATCAGAATG	623	521	2.85548	-0.479619	Gut	nextseq_1	Day8	WT	ETiX
nextseq_1_PA-01F_S6.ACTTGATTGTATCATATTAG	596	495	3.09196	-0.35133	Gut	nextseq_1	Day8	WT	ETiX
nextseq_1_PA-01F_S6.ATCAATACGTGGCTCTCTAT	574	468	-5.28799	-3.41507	Visceral endoderm	nextseq_1	Day8	Failed	ETiX
nextseq_1_PA-01F_S6.TTTGCTACTTAGCTTATCCG	2036	1291	-9.68913	-1.08743	Visceral endoderm	nextseq_1	Day8	WT	ETiX
nextseq_1_PA-01F_S6.ATTAGTCTGTTAACTGGTTA	575	487	3.39339	-2.3603	Gut	nextseq_1	E9.5	WT	NE
nextseq_1_PA-01F_S6.TCTTAGTTCTTAGGCCATAG	1556	1136	7.72272	-2.48268	Early development	nextseq_1	E7.5	WT	NE
nextseq_1_PA-01F_S6.AGTTAACCATGTATAATACG	483	424	8.83818	2.17493	Early development	nextseq_1	Day6	Failed	ETiX
nextseq_1_PA-01F_S6.CTAACGACTTAGAGTAATA	1128	911	7.13467	4.27157	Early development	nextseq_1	Day6	WT	ETiX
nextseq_1_PA-01F_S6.AAACTGAACTTTAATTGAAT	815	661	7.73413	3.52289	Early development	nextseq_1	Day6	WT	ETiX
nextseq_1_PA-01F_S6.ACATTCGTATACGCGAGATT	1786	1216	2.77481	-0.477792	Gut	nextseq_1	Day8	Pax6neg	ETiX
nextseq_1_PA-01F_S6.ACAATGCTATCCGCGGCTCA	1393	1004	10.8223	-1.54711	Early development	nextseq_1	Day6	WT	ETiX
nextseq_1_PA-01F_S6.ATTAGGTACTCTTGGTAATG	339	295	-3.57363	1.55004	Visceral endoderm	nextseq_1	Day6	Failed	ETiX
nextseq_1_PA-01F_S6.TCAGCTTCTGTTACGCAAG	2229	1438	10.1614	-2.41421	Early development	nextseq_1	Day6	WT	ETiX
nextseq_1_PA-01F_S6.ACTGGACCTTCTAATAGTA	289	255	8.43081	-4.05986	Early development	nextseq_1	Day8	Failed	ETiX
nextseq_1_PA-01F_S6.CGTCTTCCTCGTAATGCAG	628	529	8.0594	1.31792	Early development	nextseq_1	Day6	WT	ETiX
nextseq_1_PA-01F_S6.CTCGTTGATTCAATCGCAT	1037	817	-2.6636	1.20731	Visceral endoderm	nextseq_1	Day6	WT	ETiX
nextseq_1_PA-01F_S6.ATAAGCGAATGGTACTGCCT	760	590	-7.31533	-0.494426	Visceral endoderm	nextseq_1	Day8	Pax6neg	ETiX
nextseq_1_PA-01F_S6.CTTCGACTTAAGAAGCTAG	1436	1000	-8.17927	1.28239	Visceral endoderm	nextseq_1	E8.5	WT	NE
nextseq_1_PA-01F_S6.AAGGCTACTTTAATTGAAT	788	649	8.86774	3.04053	Early development	nextseq_1	Day6	WT	ETiX
nextseq_1_PA-01F_S6.CGAATGAGTGGCTCTCTAT	359	314	8.46194	-2.98228	Early development	nextseq_1	Day8	Failed	ETiX
nextseq_1_PA-01F_S6.TAGATGACTTGCGTTGGAGC	1747	1247	7.67444	4.9074	Early development	nextseq_1	E7.5	WT	NE
nextseq_1_PA-01F_S6.GAGTTCTCTTATGAGTTAA	482	409	-3.29677	-0.976139	Visceral endoderm	nextseq_1	Day6	Failed	ETiX
nextseq_1_PA-01F_S6.CAGGACTCTATTCGACCAA	704	575	7.92039	-4.58654	Early development	nextseq_1	Day6	Failed	ETiX
nextseq_1_PA-01F_S6.GCGTACTTTAAGTAAGAGC	367	318	4.17042	-0.719323	Gut	nextseq_1	Day8	Failed	ETiX
nextseq_1_PA-01F_S6.CTGACGTTTTCAACGTAAG	844	653	-6.03331	-1.92919	Visceral endoderm	nextseq_1	Day8	Pax6neg	ETiX
nextseq_1_PA-01F_S6.ACTGGACCTGGCGAACTCG	987	785	10.778	-1.92345	Early development	nextseq_1	Day6	WT	ETiX
nextseq_1_PA-01F_S6.AAGGATATGTCCGATTCCTG	1368	978	-4.05027	-4.04083	Visceral endoderm	nextseq_1	Day8	WT	ETiX
nextseq_1_PA-01F_S6.CAGGACTCTACGCGAGATT	1116	808	-7.40661	-0.247929	Visceral endoderm	nextseq_1	Day8	Pax6neg	ETiX
nextseq_1_PA-01F_S6.CTGAGCATTAGGAGAGAAC	2022	1428	8.24272	-2.58631	Early development	nextseq_1	Day6	Failed	ETiX
nextseq_1_PA-01F_S6.AAATTCCTCTAGGAGAGAAC	527	441	-1.86068	2.2859	Visceral endoderm	nextseq_1	Day6	Failed	ETiX
nextseq_1_PA-01F_S6.TAATACCAGTAAGTAAGAGC	865	641	-5.35191	-3.50599	Visceral endoderm	nextseq_1	Day8	Failed	ETiX
nextseq_1_PA-01F_S6.TAGATGACTTAACCTGGTCT	369	305	-3.13982	-2.50651	Visceral endoderm	nextseq_1	Day8	WT	ETiX
nextseq_1_PA-01F_S6.ATGCATTCATTCTAATAGTA	615	518	3.13836	-2.14416	Gut	nextseq_1	Day8	Failed	ETiX
nextseq_1_PA-01F_S6.ACTTATGGTTGCCGCAACGA	2384	1548	-6.22017	-2.50808	Visceral endoderm	nextseq_1	Day8	Pax6neg	ETiX
nextseq_1_PA-01F_S6.AGCTATCGTTTACTTGGAA	474	413	7.59915	3.69641	Early development	nextseq_1	Day8	Failed	ETiX
nextseq_1_PA-01F_S6.AGAGGTCGTCGGTTATGCC	413	333	-10.0327	0.627709	Visceral endoderm	nextseq_1	E8.75	WT	NE
nextseq_1_PA-01F_S6.AAGGCTACTTTATTCATTC	342	294	1.66989	-0.810107	Gut	nextseq_1	E9.5	WT	NE
nextseq_1_PA-01F_S6.CTGAGCATTTAACGAATTG	584	479	-2.1998	0.83955	Visceral endoderm	nextseq_1	Day6	WT	ETiX
nextseq_1_PA-01F_S6.GTCTATGGTGAAGATCGAG	1137	842	7.91271	1.71082	Early development	nextseq_1	E7.5	WT	NE
nextseq_1_PA-01F_S6.ATTGATCGTTCCGCTGCCAG	1135	912	-4.29812	-3.46778	Visceral endoderm	nextseq_1	Day8	WT	ETiX
nextseq_1_PA-01F_S6.AGAGATGAATATTCGACCAA	665	556	7.04627	3.87707	Early development	nextseq_1	Day6	Failed	ETiX
nextseq_1_PA-01F_S6.CAGATCAGTGATCTTACGC	778	559	-9.54111	-0.591022	Visceral endoderm	nextseq_1	E8.5	WT	NE
nextseq_1_PA-01F_S6.CTTCGACTTGCTCAGCCGG	1365	982	-7.61412	2.36371	Visceral endoderm	nextseq_1	E9.5	WT	NE
nextseq_1_PA-01F_S6.ATGCATTCATGTATCATCGA	775	614	-3.47693	2.74112	Visceral endoderm	nextseq_1	Day8	WT	ETiX
nextseq_1_PA-01F_S6.AGTAGCCATGTATCATCGA	511	428	-9.53265	0.16834	Visceral endoderm	nextseq_1	Day8	WT	ETiX
nextseq_1_PA-01F_S6.AGAGATGAATGTCCTTAAGA	532	423	-7.38485	1.88073	Visceral endoderm	nextseq_1	E8.75	WT	NE
nextseq_1_PA-01F_S6.TTACCTAAGTCATACTCCGA	1388	963	-6.13815	-1.91551	Visceral endoderm	nextseq_1	Day8	Pax6neg	ETiX
nextseq_1_PA-01G_S7.AAGTTCTTGTCCGCGGCTCA	895	728	6.63929	4.60004	Early development	nextseq_1	Day6	WT	ETiX
nextseq_1_PA-01G_S7.TTCTTCGTTTCAAGTCGACC	2062	1430	8.42214	0.782841	Early development	nextseq_1	Day6	WT	ETiX
nextseq_1_PA-01G_S7.AACTAGTTGTCAATTACCGT	2215	1517	-4.15026	-3.77734	Visceral endoderm	nextseq_1	Day8	Pax6neg	ETiX
nextseq_1_PA-01G_S7.TATAAGAGGTTCAAGCCGAT	1634	1186	10.7206	0.147977	Early development	nextseq_1	Day6	WT	ETiX
nextseq_1_PA-01G_S7.GAGGAACTTACTATGCAAT	813	637	-3.63242	2.92613	Visceral endoderm	nextseq_1	E7.5	WT	NE
nextseq_1_PA-01G_S7.TCCTATAAGTTATAGACGCA	699	562	9.50046	-1.67133	Early development	nextseq_1	Day6	WT	ETiX
nextseq_1_PA-01G_S7.CTGAGCATTATTCGACCAA	736	585	10.057	-1.66841	Early development	nextseq_1	Day6	Failed	ETiX
nextseq_1_PA-01G_S7.ACCATGATTTTCAAGCCGAT	927	700	8.00737	-3.90627	Early development	nextseq_1	Day6	WT	ETiX
nextseq_1_PA-01G_S7.CTTCGACTTAATACCATCC	375	312	1.05009	-1.0723	Gut	nextseq_1	Day8	Failed	ETiX
nextseq_1_PA-01G_S7.CCAGCCTTTTAACTCTTAG	965	740	-4.93323	3.47989	Visceral endoderm	nextseq_1	E8	WT	NE
nextseq_1_PA-01G_S7.ATCTTCAGATAGAGCTATAA	1466	1081	0.441245	2.69773	Early development	nextseq_1	E7.5	WT	NE
nextseq_1_PA-01G_S7.CAGCATTGTCAAGTCGACC	393	340	9.69981	1.32938	Early development	nextseq_1	Day6	WT	ETiX
nextseq_1_PA-01G_S7.ATACCAGTTTGCTCAGCCGG	1064	800	-8.79477	1.21283	Visceral endoderm	nextseq_1	E9.5	WT	NE
nextseq_1_PA-01G_S7.ATATCTGGATTTAGGACCGG	815	663	4.0074	-0.135145	Gut	nextseq_1	Day8	WT	ETiX
nextseq_1_PA-01G_S7.ATACTACTCTTAACGATCCA	310	257	-4.35961	-2.7502	Visceral endoderm	nextseq_1	Day8	WT	ETiX
nextseq_1_PA-01G_S7.ACATTCGTATACTCAATAGG	407	338	10.6185	0.888963	Early development	nextseq_1	Day6	Failed	ETiX
nextseq_1_PA-01G_S7.ATTGATCGTTTCAACGTAAG	609	488	-6.16661	-1.16545	Visceral endoderm	nextseq_1	Day8	Pax6neg	ETiX
nextseq_1_PA-01G_S7.AAACTGAACTGGCCGTAGTC	1043	784	-8.70196	0.870536	Visceral endoderm	nextseq_1	Day8	Failed	ETiX
nextseq_1_PA-01G_S7.CAACTCTCTATATGAGCCA	1511	1013	-9.18894	1.96828	Visceral endoderm	nextseq_1	E8.75	WT	NE
nextseq_1_PA-01G_S7.AATTCATCGTTTCCAACCGC	1159	898	-4.6777	-2.45385	Visceral endoderm	nextseq_1	Day6	Failed	ETiX
nextseq_1_PA-01G_S7.TGATGCGATATCCATGACT	332	264	-3.85527	-0.74362	Visceral endoderm	nextseq_1	Day8	WT	ETiX
nextseq_1_PA-01G_S7.ATCAGTCATTTCAAGCCGAT	1819	1312	9.43274	2.34884	Early development	nextseq_1	Day6	WT	ETiX
nextseq_1_PA-01G_S7.TAAGGTTCATAGGAGAGAAC	540	441	8.4129	-5.03771	Early development	nextseq_1	Day6	Failed	ETiX
nextseq_1_PA-01G_S7.ACGCTTATATTTCGCCTCCA	1213	949	7.63736	2.4224	Early development	nextseq_1	Day6	WT	ETiX
nextseq_1_PA-01G_S7.CTGCCTTATTAACTCTTAG	515	433	-6.2718	2.72174	Visceral endoderm	nextseq_1	E8	WT	NE
nextseq_1_PA-01G_S7.CGAAGACCTAAGACCGTTG	306	271	-7.69501	1.93836	Visceral endoderm	nextseq_1	E8.5	WT	NE
nextseq_1_PA-01G_S7.TCTTAGTTCTTTATCCGGAT	601	488	6.06373	4.34244	Early development	nextseq_1	Day6	Failed	ETiX
nextseq_1_PA-01G_S7.ACGATATCATAGAGAAGGTT	395	361	7.89643	0.670996	Early development	nextseq_1	Day6	WT	ETiX
nextseq_1_PA-01G_S7.ACCTCAATATGGCAATGAGA	365	328	6.17932	-1.7221	Early development	nextseq_1	Day8	Failed	ETiX
nextseq_1_PA-01G_S7.CTCGTTGATGGCTGAGCTC	1693	1209	2.49213	-1.61019	Gut	nextseq_1	Day8	Failed	ETiX
nextseq_1_PA-01G_S7.ATCAATACGTCCGCGGCTCA	482	427	10.3373	0.151953	Early development	nextseq_1	Day6	WT	ETiX
nextseq_1_PA-01G_S7.ATGGTTGGTGAAGATCGAG	783	655	8.95169	4.15003	Early development	nextseq_1	E7.5	WT	NE
nextseq_1_PA-01G_S7.AAGACCTTATTTGCTGGCAT	941	784	4.44256	-0.973596	Gut	nextseq_1	E8	WT	NE
nextseq_1_PA-01G_S7.AAATCGTTCTTGGCCATGCA	495	403	-6.49125	0.00713776	Visceral endoderm	nextseq_1	Day8	Failed	ETiX
nextseq_1_PA-01G_S7.AATCCAGTATTAACGATCCA	652	511	-6.3957	-0.948074	Visceral endoderm	nextseq_1	Day8	WT	ETiX
nextseq_1_PA-01G_S7.CGTCTTCCTTCAACGTAAG	417	350	-6.81854	0.505318	Visceral endoderm	nextseq_1	Day8	Pax6neg	ETiX
nextseq_1_PA-01G_S7.TAATCAGCTTAGAGAAGGTT	770	619	8.46352	-5.00257	Early development	nextseq_1	Day6	WT	ETiX
nextseq_1_PA-01G_S7.ATCTTCAGATCTAGTAGTCT	2127	1550	7.70639	3.7752	Early development	nextseq_1	Day6	WT	ETiX
nextseq_1_PA-01G_S7.ACTGGTTATTGCCGCAACGA	2019	1418	-5.02816	-1.976	Visceral endoderm	nextseq_1	Day8	Pax6neg	ETiX
nextseq_1_PA-01G_S7.ACCTCAATATACGGAGGCGG	944	774	-6.30379	0.419789	Visceral endoderm	nextseq_1	Day8	WT	ETiX
nextseq_1_PA-01G_S7.ATAAGCGAATTGAGTCTGGC	333	280	0.869637	-1.27212	Gut	nextseq_1	Day8	Failed	ETiX
nextseq_1_PA-01G_S7.ATTCCTAGATCTGATGGTCA	577	468	8.64543	0.651042	Early development	nextseq_1	Day6	Failed	ETiX
nextseq_1_PA-01G_S7.AGGCTCGTTGAAGATCGAG	847	668	8.26097	0.282342	Early development	nextseq_1	E7.5	WT	NE
nextseq_1_PA-01G_S7.ACAATGCTATGGAGGATAGC	1065	800	-5.80362	-2.69058	Visceral endoderm	nextseq_1	Day8	Pax6neg	ETiX
nextseq_1_PA-01G_S7.ATGGTTGGTCATCCGACTA	2232	1548	3.64155	-0.173678	Gut	nextseq_1	Day8	Pax6neg	ETiX
nextseq_1_PA-01G_S7.ACTGGACCTTTGCGAGGCA	519	427	-8.95525	1.09096	Visceral endoderm	nextseq_1	E8	WT	NE
nextseq_1_PA-01G_S7.TTGGAGCTTAATGCCGCTT	725	611	2.31737	3.39387	Early development	nextseq_1	Day6	Failed	ETiX
nextseq_1_PA-01G_S7.TTCCATCTTTTGGCCGGCCT	392	339	-6.57931	1.32827	Visceral endoderm	nextseq_1	Day8	WT	ETiX
nextseq_1_PA-01G_S7.CCTAATGGTCGTAATGCAG	868	684	10.7401	-1.95351	Early development	nextseq_1	Day6	WT	ETiX
nextseq_1_PA-01G_S7.AGGCGGAATCGTAATGCAG	469	392	-3.62744	-1.65813	Visceral endoderm	nextseq_1	Day6	WT	ETiX
nextseq_1_PA-01G_S7.ACTTCCGTTTTCAATATAA	1199	922	2.74666	-2.10177	Gut	nextseq_1	Day8	WT	ETiX
nextseq_1_PA-01G_S7.CTGCCTTATAACCTGGTCT	1980	1317	-6.68203	-2.40721	Visceral endoderm	nextseq_1	Day8	WT	ETiX
nextseq_1_PA-01G_S7.ACCGGTTCTAAGCCAGTTA	947	773	7.48721	4.8439	Early development	nextseq_1	E7.5	WT	NE
nextseq_1_PA-01G_S7.ATACCAGTTTCATAGTTCGG	481	424	10.7295	-0.865943	Early development	nextseq_1	Day6	Failed	ETiX
nextseq_1_PA-01G_S7.TAAGGTTCATCAAGTCGACC	1136	842	-2.65314	1.84973	Visceral endoderm	nextseq_1	Day6	WT	ETiX
nextseq_1_PA-01G_S7.CTGAGCATTCGGATTAGAA	1462	1128	7.17465	-4.4518	Early development	nextseq_1	E7.5	WT	NE
nextseq_1_PA-01G_S7.AGTCGCATTTCCAATCATC	628	516	-6.5788	1.01952	Visceral endoderm	nextseq_1	E8.5	WT	NE
nextseq_1_PA-01G_S7.TCAGCTTCTCATCCGACTA	785	635	-7.28268	-0.145109	Visceral endoderm	nextseq_1	Day8	Pax6neg	ETiX
nextseq_1_PA-01G_S7.GAGGAACTTCGGATTAGAA	1462	1071	9.91188	-0.375768	Early development	nextseq_1	E7.5	WT	NE
nextseq_1_PA-01G_S7.AGCATTATGTAGCTTATCCG	1473	1042	-8.14057	0.35845	Visceral endoderm	nextseq_1	Day8	WT	ETiX
nextseq_1_PA-01G_S7.AAGGCTACTAACCTGGTCT	1281	917	-7.9046	-1.04826	Visceral endoderm	nextseq_1	Day8	WT	ETiX
nextseq_1_PA-01G_S7.GAGGAACTTCCGATTCCTG	1493	1076	-7.38324	-1.24578	Visceral endoderm	nextseq_1	Day8	WT	ETiX
nextseq_1_PA-01G_S7.TAAGAATGGTGAGCATATGG	775	631	-2.91857	-1.883	Visceral endoderm	nextseq_1	Day6	WT	ETiX
nextseq_1_PA-01G_S7.CGTACCTATCTAGTAGTCT	402	345	8.73616	-4.47937	Early development	nextseq_1	Day6	WT	ETiX
nextseq_1_PA-01G_S7.ATGCATTCATTAGAGTAATA	473	406	9.102	-0.132444	Early development	nextseq_1	Day6	WT	ETiX
nextseq_1_PA-01G_S7.ATTACCATCTGAAGATCGAG	1079	855	8.07204	4.13448	Early development	nextseq_1	E7.5	WT	NE
nextseq_1_PA-01G_S7.AGTATTAGCTAACCTGCGTA	560	499	6.94774	-1.07533	Early development	nextseq_1	E7.5	WT	NE
nextseq_1_PA-01G_S7.CCTAATGGTAATGCCGCTT	820	663	-2.22221	2.55691	Visceral endoderm	nextseq_1	Day6	Failed	ETiX
nextseq_1_PA-01G_S7.TGAATCTGATATTCGACCAA	464	405	-3.35131	0.620965	Visceral endoderm	nextseq_1	Day6	Failed	ETiX
nextseq_1_PA-01G_S7.ATTCGCAATTATCGGCTATC	625	496	-7.42376	-0.00804355	Visceral endoderm	nextseq_1	E8.5	WT	NE
nextseq_1_PA-01G_S7.ATAAGCGAATCTTGCAACCT	727	589	10.049	0.0846759	Early development	nextseq_1	Day6	WT	ETiX
nextseq_1_PA-01G_S7.AGAAGTAAGTTAACTCAATT	566	496	6.38257	3.90764	Early development	nextseq_1	Day6	WT	ETiX
nextseq_1_PA-01G_S7.TAGATGACTTAAGTAAGAGC	888	687	-4.58209	-3.69188	Visceral endoderm	nextseq_1	Day8	Failed	ETiX
nextseq_1_PA-01G_S7.ACGGAACGTAGAGCTATAA	1358	1036	8.0454	4.81771	Early development	nextseq_1	E7.5	WT	NE
nextseq_1_PA-01G_S7.ACTGAATACTCTGATGGTCA	467	377	1.38601	2.84577	Early development	nextseq_1	Day6	Failed	ETiX
nextseq_1_PA-01G_S7.CATCAACGTATTCGACCAA	439	355	10.7412	-1.79134	Early development	nextseq_1	Day6	Failed	ETiX
nextseq_1_PA-01G_S7.TCAGCTTCTTAACTCTTAG	1912	1301	-5.19977	3.66786	Visceral endoderm	nextseq_1	E8	WT	NE
nextseq_1_PA-01G_S7.ATCTTCAGATGTCCTACTTG	1291	900	-9.48762	-1.6384	Visceral endoderm	nextseq_1	Day8	Pax6neg	ETiX
nextseq_1_PA-01G_S7.AGCATAACTTCTTGCAGTAG	1202	869	-5.58844	3.53999	Visceral endoderm	nextseq_1	E8	WT	NE
nextseq_1_PA-01G_S7.TTCTTCGTTTTTCCAACCGC	774	620	6.69289	-4.04689	Early development	nextseq_1	Day6	Failed	ETiX
nextseq_1_PA-01G_S7.TGATGCGATTTCTTAATAA	879	674	-7.92164	0.208974	Visceral endoderm	nextseq_1	Day8	WT	ETiX
nextseq_1_PA-01G_S7.TACTTGCGTTAACGATCCA	2230	1547	-6.42439	-2.04081	Visceral endoderm	nextseq_1	Day8	WT	ETiX
nextseq_1_PA-01G_S7.TAAGAATGGTGATCTTACGC	527	430	-6.60277	1.00888	Visceral endoderm	nextseq_1	E8.5	WT	NE
nextseq_1_PA-01G_S7.ACTTGATTGTTAACGATCCA	1364	1004	-5.47772	-2.3862	Visceral endoderm	nextseq_1	Day8	WT	ETiX
nextseq_1_PA-01G_S7.AACGATCATTGGTACTGCCT	365	308	-6.25512	0.58666	Visceral endoderm	nextseq_1	Day8	Pax6neg	ETiX
nextseq_1_PA-01G_S7.ATCTGATGATCAAGTCGACC	566	478	-2.89822	0.0195829	Visceral endoderm	nextseq_1	Day6	WT	ETiX
nextseq_1_PA-01G_S7.CAGATCAGTGGCGAACTCG	959	737	9.23047	-2.69407	Early development	nextseq_1	Day6	WT	ETiX
nextseq_1_PA-01G_S7.TTGACTCAATTTCCAACCGC	1224	940	8.99268	-0.421776	Early development	nextseq_1	Day6	Failed	ETiX
nextseq_1_PA-01G_S7.TTACCTAAGTCGTAATGCAG	316	268	-3.31041	0.700536	Visceral endoderm	nextseq_1	Day6	WT	ETiX
nextseq_1_PA-01G_S7.TGCAAGGTTTATAGACGCA	1119	855	0.787796	2.99691	Early development	nextseq_1	Day6	WT	ETiX
nextseq_1_PA-01G_S7.ATAACTTCCTCGAACGCCGG	1523	1125	-4.63745	-1.81289	Visceral endoderm	nextseq_1	E9.5	WT	NE
nextseq_1_PA-01G_S7.AGTCGCATTCCGATTCCTG	1410	955	-9.42934	-1.2875	Visceral endoderm	nextseq_1	Day8	WT	ETiX
nextseq_1_PA-01G_S7.TATAAGAGGTGTATAATACG	1663	1235	7.75027	-3.70617	Early development	nextseq_1	Day6	Failed	ETiX
nextseq_1_PA-01G_S7.AAACTCCAATCATTCAATCA	2398	1567	9.19954	-0.78396	Early development	nextseq_1	E7.5	WT	NE
nextseq_1_PA-01G_S7.TACTTGCGTGGAGGATAGC	862	652	-6.18413	-1.26263	Visceral endoderm	nextseq_1	Day8	Pax6neg	ETiX
nextseq_1_PA-01G_S7.AGTCGCATTCGACGCGACT	1914	1379	8.10113	4.80258	Early development	nextseq_1	E7.5	WT	NE
nextseq_1_PA-01G_S7.AATTCATCGTCCGTTCCTTA	306	242	-8.53482	-1.18526	Visceral endoderm	nextseq_1	E7.5	WT	NE
nextseq_1_PA-01G_S7.ATTCAAGCATTAACTCAATT	292	250	-3.70602	-0.691726	Visceral endoderm	nextseq_1	Day6	WT	ETiX
nextseq_1_PA-01G_S7.ATAATCCTGTCAAGTCGACC	407	327	-3.88523	-0.491523	Visceral endoderm	nextseq_1	Day6	WT	ETiX
nextseq_1_PA-01G_S7.CTCCATCATCGGTTATGCC	1093	811	-4.905	-3.47132	Visceral endoderm	nextseq_1	E8.75	WT	NE
nextseq_1_PA-01G_S7.GAGGAACTTACCTCTATCT	1695	1167	-8.85482	-2.08219	Visceral endoderm	nextseq_1	Day8	Failed	ETiX
nextseq_1_PA-01G_S7.AAACCATAGTTCCTACCAGT	672	531	-3.16519	2.18949	Visceral endoderm	nextseq_1	E7.5	WT	NE
nextseq_1_PA-01G_S7.GCGTACTTTTTATTCATTC	855	683	-9.92851	-0.345968	Visceral endoderm	nextseq_1	E9.5	WT	NE
nextseq_1_PA-01G_S7.CGTACCTATTATCATGATC	1658	1221	8.12867	3.05045	Early development	nextseq_1	Day6	WT	ETiX
nextseq_1_PA-01G_S7.AGCGTAAGTGATACGGAAC	314	269	2.80453	-1.63079	Gut	nextseq_1	E8.5	WT	NE
nextseq_1_PA-01G_S7.ATAATCCTGTGATCTTACGC	292	240	-9.56888	0.2587	Visceral endoderm	nextseq_1	E8.5	WT	NE
nextseq_1_PA-01G_S7.TATTCTCCTTCCATTATCTA	1354	1015	1.03307	2.44149	Early development	nextseq_1	Day6	WT	ETiX
nextseq_1_PA-01G_S7.AACTAGTTGTTTGCTGGCAT	584	506	6.37171	-4.06254	Early development	nextseq_1	E8	WT	NE
nextseq_1_PA-01G_S7.ATTAATGCCTATAAGGAGCA	1361	912	-5.17142	-3.52284	Visceral endoderm	nextseq_1	Day8	WT	ETiX
nextseq_1_PA-01G_S7.GGCTAAGATATCGGCTATC	428	346	-9.19925	0.686971	Visceral endoderm	nextseq_1	E8.5	WT	NE
nextseq_1_PA-01G_S7.TTGACCAGTCCGCTGCCAG	365	311	-3.0481	-0.889397	Visceral endoderm	nextseq_1	Day8	WT	ETiX
nextseq_1_PA-01G_S7.TTGGAGCTTTCAAGCCGAT	1364	1019	6.27378	4.79792	Early development	nextseq_1	Day6	WT	ETiX
nextseq_1_PA-01G_S7.ATACTACTCTAGTAACGGTC	360	313	5.37233	-0.886826	Gut	nextseq_1	Day8	WT	ETiX
nextseq_1_PA-01G_S7.AAGACCTTATCGACGCGACT	727	581	1.28127	2.71566	Early development	nextseq_1	E7.5	WT	NE
nextseq_1_PA-01G_S7.GTCGTAACTTTCCAACCGC	454	399	8.07576	-4.08189	Early development	nextseq_1	Day6	Failed	ETiX
nextseq_1_PA-01G_S7.ACTTACTCATCTAACTAGAT	647	514	-6.30973	-1.02196	Visceral endoderm	nextseq_1	Day8	WT	ETiX
nextseq_1_PA-01G_S7.AACGCGTCTCGTAATGCAG	1061	815	-2.06517	0.526745	Visceral endoderm	nextseq_1	Day6	WT	ETiX
nextseq_1_PA-01G_S7.ATTAGGTACTTAATGAACGA	1461	1092	-9.0662	1.47568	Visceral endoderm	nextseq_1	E9.5	WT	NE
nextseq_1_PA-01G_S7.TCCTATAAGTGGCGAACTCG	749	595	10.8577	0.911467	Early development	nextseq_1	Day6	WT	ETiX
nextseq_1_PA-01G_S7.AGAGTACCTACCGGAATTA	1241	915	-8.57458	1.39275	Visceral endoderm	nextseq_1	E9.5	WT	NE
nextseq_1_PA-01G_S7.ATCAGTCATTTATGAGTTAA	1222	969	9.76399	1.91781	Early development	nextseq_1	Day6	Failed	ETiX
nextseq_1_PA-01G_S7.GTCTATGGTAGGAGAGAAC	1657	1244	6.65903	3.10658	Early development	nextseq_1	Day6	Failed	ETiX
nextseq_1_PA-01G_S7.ATCTGATGATGGCGAACTCG	1585	1172	1.44796	3.36295	Early development	nextseq_1	Day6	WT	ETiX
nextseq_1_PA-01G_S7.TAATCAGCTTGGCAGACGCC	406	319	-3.87482	-1.77456	Visceral endoderm	nextseq_1	E8.5	WT	NE
nextseq_1_PA-01G_S7.AGTTAACCATTCAAGCCGAT	1011	806	9.45812	-2.55331	Early development	nextseq_1	Day6	WT	ETiX
nextseq_1_PA-01G_S7.CGGAACCTTGTCCTAGAGG	1922	1350	0.53705	-1.69912	Visceral endoderm	nextseq_1	Day8	Failed	ETiX
nextseq_1_PA-01G_S7.ATTCCTAGATCGGTTATGCC	1684	1153	-9.21507	1.28875	Visceral endoderm	nextseq_1	E8.75	WT	NE
nextseq_1_PA-01G_S7.CGTACCTATCCGCTCCGGC	868	708	8.62369	3.55207	Early development	nextseq_1	E7.5	WT	NE
nextseq_1_PA-01G_S7.AACTGGCATGGCTGAGCTC	388	327	3.19083	-1.82246	Gut	nextseq_1	Day8	Failed	ETiX
nextseq_1_PA-01G_S7.TTGATTCCTTCTGATGGTCA	1594	1105	9.08603	-0.877722	Early development	nextseq_1	Day6	Failed	ETiX
nextseq_1_PA-01G_S7.ACTTGATTGTCAAGTCGACC	354	316	7.31375	2.73849	Early development	nextseq_1	Day6	WT	ETiX
nextseq_1_PA-01G_S7.AGGCGGAATCCGCGGCTCA	772	638	6.78577	-4.50454	Early development	nextseq_1	Day6	WT	ETiX
nextseq_1_PA-01G_S7.TGGATTCTATCTTGGTAATG	666	541	-2.76659	0.362057	Visceral endoderm	nextseq_1	Day6	Failed	ETiX
nextseq_1_PA-01G_S7.AGTAGCCATGTATAATACG	1931	1336	-2.21247	1.6392	Visceral endoderm	nextseq_1	Day6	Failed	ETiX
nextseq_1_PA-01G_S7.ACCATGATTTCGTAGTTACC	2025	1450	7.63943	4.39255	Early development	nextseq_1	E7.5	WT	NE
nextseq_1_PA-01G_S7.CGTAGGCTTGCTAACTTGC	494	414	-3.50613	-2.81576	Visceral endoderm	nextseq_1	Day8	Failed	ETiX
nextseq_1_PA-01G_S7.ACGGAACGTATAAGGAGCA	2211	1382	-5.77679	-2.76837	Visceral endoderm	nextseq_1	Day8	WT	ETiX
nextseq_1_PA-01G_S7.ACTTCCGTTTCAAGCCGAT	721	573	-2.95414	-1.89515	Visceral endoderm	nextseq_1	Day6	WT	ETiX
nextseq_1_PA-01G_S7.ATTCCTAGATAGGTATACTC	1108	807	-6.70447	-1.56543	Visceral endoderm	nextseq_1	Day8	WT	ETiX
nextseq_1_PA-01G_S7.GGTACCATTGCGTTGGAGC	985	716	-5.98992	-3.31526	Visceral endoderm	nextseq_1	E7.5	WT	NE
nextseq_1_PA-01G_S7.ACTGAATACTTCTAATAGTA	748	620	3.7043	-0.214326	Gut	nextseq_1	Day8	Failed	ETiX
nextseq_1_PA-01G_S7.ATTGATCGTTGTTCGTCAGA	1568	1155	-7.38237	-1.35576	Visceral endoderm	nextseq_1	Day8	Pax6neg	ETiX
nextseq_1_PA-01G_S7.TAATCAGCTTTATAGACGCA	904	723	8.30525	-2.86657	Early development	nextseq_1	Day6	WT	ETiX
nextseq_1_PA-01G_S7.CGGAACCTTAAGACCGTTG	1375	1003	-8.15531	0.996643	Visceral endoderm	nextseq_1	E8.5	WT	NE
nextseq_1_PA-01G_S7.CAGTATCCTCGTAATGCAG	1603	1172	6.55499	4.84821	Early development	nextseq_1	Day6	WT	ETiX
nextseq_1_PA-01G_S7.AAGGCTACTGTCCTACTTG	445	360	-8.16922	0.455926	Visceral endoderm	nextseq_1	Day8	Pax6neg	ETiX
nextseq_1_PA-01G_S7.AGAACTCCTCTAACTAGAT	1461	1052	-7.40047	-0.763689	Visceral endoderm	nextseq_1	Day8	WT	ETiX
nextseq_1_PA-01G_S7.ATGCTTCCTATCGGCTATC	351	301	-6.24449	1.95976	Visceral endoderm	nextseq_1	E8.5	WT	NE
nextseq_1_PA-01G_S7.TGGATTCTATATCGGCTATC	424	351	-6.33884	1.05415	Visceral endoderm	nextseq_1	E8.5	WT	NE
nextseq_1_PA-01G_S7.AAATCGTTCTCCATTATCTA	794	667	8.07174	2.37725	Early development	nextseq_1	Day6	WT	ETiX
nextseq_1_PA-01G_S7.ATATGGATCTTCAACGTAAG	1245	910	4.02523	-0.0157541	Gut	nextseq_1	Day8	Pax6neg	ETiX
nextseq_1_PA-01G_S7.TTGACTCAATACTTAACCTT	783	583	-8.49418	-1.1751	Visceral endoderm	nextseq_1	Day8	WT	ETiX
nextseq_1_PA-01G_S7.AATTCTAGGTCATAGTTCGG	868	720	7.63797	2.56236	Early development	nextseq_1	Day6	Failed	ETiX
nextseq_1_PA-01G_S7.TAAGGTTCATACTATAGGTT	339	301	-3.99848	-1.19093	Visceral endoderm	nextseq_1	Day6	WT	ETiX
nextseq_1_PA-01G_S7.AATTCATCGTTATGAGTTAA	1109	857	9.10781	3.0214	Early development	nextseq_1	Day6	Failed	ETiX
nextseq_1_PA-01G_S7.ACTGGTTATTGAGCATATGG	474	421	2.07428	3.36875	Early development	nextseq_1	Day6	WT	ETiX
nextseq_1_PA-01G_S7.AGAACTCCTGGAGGATAGC	2099	1390	-6.99105	-1.85269	Visceral endoderm	nextseq_1	Day8	Pax6neg	ETiX
nextseq_1_PA-01G_S7.TTATCCGCTGGCAGACGCC	1967	1328	-8.07996	1.12706	Visceral endoderm	nextseq_1	E8.5	WT	NE
nextseq_1_PA-01G_S7.ATTCGGAGTTTGCGAGGCA	532	443	-5.19557	2.82162	Visceral endoderm	nextseq_1	E8	WT	NE
nextseq_1_PA-01G_S7.TTTGCTACTTCTAAGAGAAG	327	280	-5.8719	1.42241	Visceral endoderm	nextseq_1	E8.5	WT	NE
nextseq_1_PA-01G_S7.CGCTGCTTTTCCGGCCTCG	2205	1405	-0.821843	2.83867	Visceral endoderm	nextseq_1	Day6	Failed	ETiX
nextseq_1_PA-01G_S7.AGGCTCGTTATCATATTAG	393	342	-3.77968	-0.304429	Visceral endoderm	nextseq_1	Day8	WT	ETiX
nextseq_1_PA-01G_S7.ATTAGGTACTGCGTTGGAGC	1052	811	7.295	-2.48245	Early development	nextseq_1	E7.5	WT	NE
nextseq_1_PA-01G_S7.ATTCAAGCATTGGCCATGCA	321	275	-5.87148	1.82403	Visceral endoderm	nextseq_1	Day8	Failed	ETiX
nextseq_1_PA-01G_S7.GTCGTAACTGATCGCTTCT	1168	775	0.322827	-1.46731	Visceral endoderm	nextseq_1	Day8	Failed	ETiX
nextseq_1_PA-01G_S7.AAGTTCTTGTTTCCAACCGC	2276	1561	-2.50655	-0.93011	Visceral endoderm	nextseq_1	Day6	Failed	ETiX
nextseq_1_PA-01G_S7.TCAAGATCTTATGGCTCTGC	320	276	-5.25426	2.31978	Visceral endoderm	nextseq_1	E8	WT	NE
nextseq_1_PA-01G_S7.TAAGGTTCATCCATCGCGAA	547	458	-4.06474	2.40536	Visceral endoderm	nextseq_1	Day8	WT	ETiX
nextseq_1_PA-01G_S7.CAAGCAACTACGCGAGATT	1010	765	-7.46858	-1.09108	Visceral endoderm	nextseq_1	Day8	Pax6neg	ETiX
nextseq_1_PA-01G_S7.TCAAGATCTTAGCCGGTACC	830	651	-6.30835	-1.98148	Visceral endoderm	nextseq_1	Day8	WT	ETiX
nextseq_1_PA-01G_S7.CGCTGCTTTTTCTTCCGGT	978	710	1.33314	-1.38578	Gut	nextseq_1	E8	WT	NE
nextseq_1_PA-01G_S7.GGCTTACTTCCGCGGCTCA	639	515	10.4143	-1.33661	Early development	nextseq_1	Day6	WT	ETiX
nextseq_1_PA-01G_S7.ACTTATGGTTGTATAATACG	796	675	8.40165	2.88804	Early development	nextseq_1	Day6	Failed	ETiX
nextseq_1_PA-01G_S7.TGGATTCTATCCGCAAGTTC	716	585	2.05557	-1.04139	Gut	nextseq_1	Day8	Failed	ETiX
nextseq_1_PA-01G_S7.AACTAGTTGTGTATAATACG	1437	1090	9.43339	2.4458	Early development	nextseq_1	Day6	Failed	ETiX
nextseq_1_PA-01G_S7.CGCCATTCTCGCCTAATGC	925	719	2.34194	-0.833082	Gut	nextseq_1	Day8	Failed	ETiX
nextseq_1_PA-01G_S7.AACCTCATTTGCTAACTTGC	860	676	-6.31137	-0.898937	Visceral endoderm	nextseq_1	Day8	Failed	ETiX
nextseq_1_PA-01G_S7.TAAGAATGGTGATACGGAAC	705	561	-8.21913	1.4361	Visceral endoderm	nextseq_1	E8.5	WT	NE
nextseq_1_PA-01G_S7.ATCAGTCATTTCTAATAGTA	1048	804	-6.8435	-0.0978482	Visceral endoderm	nextseq_1	Day8	Failed	ETiX
nextseq_1_PA-01G_S7.AACTGGCATAGAGCCAAGG	307	270	2.91926	-0.368711	Gut	nextseq_1	Day8	Pax6neg	ETiX
nextseq_1_PA-01G_S7.TACTTGCGTTTGCGAGGCA	552	477	6.87599	-4.28881	Early development	nextseq_1	E8	WT	NE
nextseq_1_PA-01G_S7.AACTGGCATTATCATGATC	2059	1359	7.51839	-2.99557	Early development	nextseq_1	Day6	WT	ETiX
nextseq_1_PA-01G_S7.GGCGTTAATTAACTCAATT	1402	1054	-2.09701	0.401839	Visceral endoderm	nextseq_1	Day6	WT	ETiX
nextseq_1_PA-01G_S7.TCAGCTTCTCAGGAGGAGA	1159	828	-8.03369	-0.45409	Visceral endoderm	nextseq_1	E9.5	WT	NE
nextseq_1_PA-01G_S7.AACTTGGATTGATCTTACGC	289	252	-5.53306	1.32745	Visceral endoderm	nextseq_1	E8.5	WT	NE
nextseq_1_PA-01G_S7.TTCTTCGTTTCGTAATGCAG	290	261	-3.92319	0.647238	Visceral endoderm	nextseq_1	Day6	WT	ETiX
nextseq_1_PA-01G_S7.ATGCATTCATTTCTTCCGGT	1108	854	-4.84815	3.56909	Visceral endoderm	nextseq_1	E8	WT	NE
nextseq_1_PA-01G_S7.ACATGGTAATGCTCAGCCGG	2126	1409	-10.4295	0.433438	Visceral endoderm	nextseq_1	E9.5	WT	NE
nextseq_1_PA-01G_S7.CCTAATGGTCATACTCCGA	451	369	-5.94714	-0.595355	Visceral endoderm	nextseq_1	Day8	Pax6neg	ETiX
nextseq_1_PA-01G_S7.TCGAAGGATGATCTTACGC	931	720	-8.19993	1.27545	Visceral endoderm	nextseq_1	E8.5	WT	NE
nextseq_1_PA-01G_S7.AGAGTACCTTTACCTCGAC	1844	1315	6.6251	-3.18628	Early development	nextseq_1	Day6	WT	ETiX
nextseq_1_PA-01G_S7.CAAGCAACTCAACCAGTAC	474	391	-3.79124	-2.55291	Visceral endoderm	nextseq_1	Day8	WT	ETiX
nextseq_1_PA-01G_S7.CAAGGCGTTAGGTATACTC	367	314	-3.50936	-2.32639	Visceral endoderm	nextseq_1	Day8	WT	ETiX
nextseq_1_PA-01G_S7.AGTATTAGCTACCTCTATCT	443	372	-4.63196	0.765564	Visceral endoderm	nextseq_1	Day8	Failed	ETiX
nextseq_1_PA-01G_S7.TGCTGGATTAGAGCTATAA	966	757	-4.37742	3.40022	Visceral endoderm	nextseq_1	E7.5	WT	NE
nextseq_1_PA-01G_S7.AGGCTCGTTCGACGCGACT	604	508	7.41271	-2.99983	Early development	nextseq_1	E7.5	WT	NE
nextseq_1_PA-01G_S7.ACATGGTAATTATCATGATC	619	505	7.71085	-2.77119	Early development	nextseq_1	Day6	WT	ETiX
nextseq_1_PA-01G_S7.ACGCTTGATCCATTATCTA	2204	1555	8.84592	-0.374032	Early development	nextseq_1	Day6	WT	ETiX
nextseq_1_PA-01G_S7.AGTATTAGCTCAAGTCGACC	1044	814	11.1063	-0.491817	Early development	nextseq_1	Day6	WT	ETiX
nextseq_1_PA-01G_S7.ATATGCCATTCTTGCAGTAG	2246	1497	5.6968	-4.58556	Early development	nextseq_1	E8	WT	NE
nextseq_1_PA-01G_S7.ACAGGTATTTTATAGACGCA	626	549	8.64995	2.40092	Early development	nextseq_1	Day6	WT	ETiX
nextseq_1_PA-01G_S7.CTGATAGGTCGGCGTAACT	725	571	-8.27231	-1.75746	Visceral endoderm	nextseq_1	Day8	Failed	ETiX
nextseq_1_PA-01G_S7.CAACTCTCTGGCTGAGCTC	848	623	-8.44426	-0.503738	Visceral endoderm	nextseq_1	Day8	Failed	ETiX
nextseq_1_PA-01G_S7.AAGGACGATGGCCGTAGTC	480	417	6.64693	-0.940498	Gut	nextseq_1	Day8	Failed	ETiX
nextseq_1_PA-01H_S8.TTCGTTCCTTTACCTCGAC	355	308	7.34434	1.58209	Early development	nextseq_1	Day6	WT	ETiX
nextseq_1_PA-01H_S8.AGCTATCGTGACGAAGCGT	903	680	-3.63539	2.5651	Visceral endoderm	nextseq_1	E7.5	WT	NE
nextseq_1_PA-01H_S8.CGCCATTCTCAAGTCGACC	329	290	10.2119	-0.768824	Early development	nextseq_1	Day6	WT	ETiX
nextseq_1_PA-01H_S8.GGCGTTAATCTTGCGCCGC	331	293	6.99035	1.83527	Early development	nextseq_1	Day6	WT	ETiX
nextseq_1_PA-01H_S8.AGCATTATGTTCAACGTAAG	704	541	-7.0922	-0.265741	Visceral endoderm	nextseq_1	Day8	Pax6neg	ETiX
nextseq_1_PA-01H_S8.AAGACCTTATGGTATGCTTG	1689	1175	9.85423	-0.704727	Early development	nextseq_1	E7.5	WT	NE
nextseq_1_PA-01H_S8.TATCTCGATTCCGAGAATCC	629	555	8.2893	-2.99361	Early development	nextseq_1	Day6	WT	ETiX
nextseq_1_PA-01H_S8.AGGCGGAATGGCGAACTCG	1705	1246	-2.73239	-1.51023	Visceral endoderm	nextseq_1	Day6	WT	ETiX
nextseq_1_PA-01H_S8.AGGCGGAATGCGTTGGAGC	1057	813	10.0677	1.64227	Early development	nextseq_1	E7.5	WT	NE
nextseq_1_PA-01H_S8.TCTATCCAATGTTCGTCAGA	333	279	-7.96982	-0.713206	Visceral endoderm	nextseq_1	Day8	Pax6neg	ETiX
nextseq_1_PA-01H_S8.TATAAGAGGTAGGAGAGAAC	1261	996	9.63454	-2.69913	Early development	nextseq_1	Day6	Failed	ETiX
nextseq_1_PA-01H_S8.ACAGGTATTTTAGAATTAAC	1598	1160	-6.57745	-1.8305	Visceral endoderm	nextseq_1	Day8	Failed	ETiX
nextseq_1_PA-01H_S8.CAGGACTCTCAGGAGGAGA	627	505	-8.66926	1.16227	Visceral endoderm	nextseq_1	E9.5	WT	NE
nextseq_1_PA-01H_S8.ACGATATCATCCGAGAATCC	399	357	6.95644	4.26096	Early development	nextseq_1	Day6	WT	ETiX
nextseq_1_PA-01H_S8.ACTTACTCATATGGCTCTGC	702	577	3.56233	-0.245414	Gut	nextseq_1	E8	WT	NE
nextseq_1_PA-01H_S8.GAGGAACTTCCGCTGCCAG	1431	1108	2.56879	-0.951909	Gut	nextseq_1	Day8	WT	ETiX
nextseq_1_PA-01H_S8.ATAGTTGACTCAAGGAGGTC	296	246	-9.20784	0.399925	Visceral endoderm	nextseq_1	E9.5	WT	NE
nextseq_1_PA-01H_S8.AAACTCCAATTTAATTGAAT	483	421	9.81292	0.961175	Early development	nextseq_1	Day6	WT	ETiX
nextseq_1_PA-01H_S8.TAGGAAGGTGCCGCAACGA	352	300	-4.74828	-1.06959	Visceral endoderm	nextseq_1	Day8	Pax6neg	ETiX
nextseq_1_PA-01H_S8.ACTGGTTATTTAACTCTTAG	290	253	5.8519	-4.29827	Early development	nextseq_1	E8	WT	NE
nextseq_1_PA-01H_S8.CGTACCTATACGTCCGCAG	2224	1568	7.26277	4.87643	Early development	nextseq_1	E7.5	WT	NE
nextseq_1_PA-01H_S8.AGTTAACCATGCGTTGGAGC	769	628	8.15994	4.53715	Early development	nextseq_1	E7.5	WT	NE
nextseq_1_PA-01H_S8.AGAGTACCTTCTTGCCGAC	1734	1200	-4.29102	3.62078	Visceral endoderm	nextseq_1	E7.5	WT	NE
nextseq_1_PA-01H_S8.CAGATCAGTGACGAAGCGT	962	725	-4.69671	3.39198	Visceral endoderm	nextseq_1	E7.5	WT	NE
nextseq_1_PA-01H_S8.AACGAGCGTGCTAACTTGC	346	310	-4.01567	-1.4883	Visceral endoderm	nextseq_1	Day8	Failed	ETiX
nextseq_1_PA-01H_S8.CTGAGCATTGGAGGCCTCC	792	624	-7.87509	-1.05091	Visceral endoderm	nextseq_1	E8.75	WT	NE
nextseq_1_PA-01H_S8.TTACCTAAGTTCTAATAGTA	994	752	-9.3419	-1.48774	Visceral endoderm	nextseq_1	Day8	Failed	ETiX
nextseq_1_PA-01H_S8.GGCGTTAATATTCGACCAA	683	550	7.9638	-3.25267	Early development	nextseq_1	Day6	Failed	ETiX
nextseq_1_PA-01H_S8.CAGGACTCTAGCCGGTACC	375	331	-3.62033	-2.52743	Visceral endoderm	nextseq_1	Day8	WT	ETiX
nextseq_1_PA-01H_S8.AATTCTAGGTTTCTTAATAA	853	712	-6.62994	-1.9504	Visceral endoderm	nextseq_1	Day8	WT	ETiX
nextseq_1_PA-01H_S8.ATCTTCAGATGGCTGAGCTC	1206	881	-5.1211	-2.95156	Visceral endoderm	nextseq_1	Day8	Failed	ETiX
nextseq_1_PA-01H_S8.CGTCTTCCTGTCCTACTTG	290	243	-3.88171	-0.0896465	Visceral endoderm	nextseq_1	Day8	Pax6neg	ETiX
nextseq_1_PA-01H_S8.AAATTCCTCTTCAATCGCAT	882	721	-2.13617	0.954712	Visceral endoderm	nextseq_1	Day6	WT	ETiX
nextseq_1_PA-01H_S8.ATAGTTGACTTTACTTGGAA	314	281	-8.24314	0.111969	Visceral endoderm	nextseq_1	Day8	Failed	ETiX
nextseq_1_PA-01H_S8.AAATTCCTCTGTAGCTCCAT	509	425	-5.68446	-2.33469	Visceral endoderm	nextseq_1	Day8	WT	ETiX
nextseq_1_PA-01H_S8.ATTAGTCTGTCTAAGAGAAG	604	482	-7.37978	0.689295	Visceral endoderm	nextseq_1	E8.5	WT	NE
nextseq_1_PA-01H_S8.ACGCTTGATCTTGGTAATG	449	391	9.2132	-2.48126	Early development	nextseq_1	Day6	Failed	ETiX
nextseq_1_PA-01H_S8.AAGGATTACTGCCGCAACGA	1623	1170	-7.35971	-1.48893	Visceral endoderm	nextseq_1	Day8	Pax6neg	ETiX
nextseq_1_PA-01H_S8.ATATCTGGATGCAGGTCCGT	1321	952	-7.24215	-1.37949	Visceral endoderm	nextseq_1	Day8	Pax6neg	ETiX
nextseq_1_PA-01H_S8.ATAAGCGAATCATCAGAATG	2371	1510	-9.82702	-1.29494	Visceral endoderm	nextseq_1	Day8	WT	ETiX
nextseq_1_PA-01H_S8.TTCCATCTTTACGTCCGCAG	1742	1308	7.40548	4.68526	Early development	nextseq_1	E7.5	WT	NE
nextseq_1_PA-01H_S8.AGCATAACTTCTAACTAGAT	309	269	4.12016	-1.15426	Gut	nextseq_1	Day8	WT	ETiX
nextseq_1_PA-01H_S8.ATCAGTCATTAGGAGAGAAC	910	703	9.05339	-2.59584	Early development	nextseq_1	Day6	Failed	ETiX
nextseq_1_PA-01H_S8.TATAAGAGGTTTGACTTCAG	576	495	10.9625	0.170855	Early development	nextseq_1	E7.5	WT	NE
nextseq_1_PA-01H_S8.AGTCGCATTACGAAGTCAA	331	285	9.29314	0.0553988	Early development	nextseq_1	Day6	Failed	ETiX
nextseq_1_PA-01H_S8.AAACTCCAATGTAGCTCCAT	672	566	-7.50095	-0.466785	Visceral endoderm	nextseq_1	Day8	WT	ETiX
nextseq_1_PA-01H_S8.AGAGATGAATGGACTACTAC	1752	1194	-10.2905	1.54218	Visceral endoderm	nextseq_1	E8.75	WT	NE
nextseq_1_PA-01H_S8.AAGACCTTATCATAGTTCGG	662	549	-3.07976	0.314442	Visceral endoderm	nextseq_1	Day6	Failed	ETiX
nextseq_1_PA-01H_S8.AAGACCTTATATATTGATAC	1490	1093	-8.94941	1.58632	Visceral endoderm	nextseq_1	E8.75	WT	NE
nextseq_1_PA-01H_S8.ACTTCCGTTGTAGCTCCAT	335	280	-4.37622	-1.37853	Visceral endoderm	nextseq_1	Day8	WT	ETiX
nextseq_1_PA-01H_S8.CTTCGACTTACTATAGGTT	669	550	8.5124	-3.30313	Early development	nextseq_1	Day6	WT	ETiX
nextseq_1_PA-01H_S8.TTATCCGCTGCTAACTTGC	1223	958	0.770538	-1.70048	Gut	nextseq_1	Day8	Failed	ETiX
nextseq_1_PA-01H_S8.AACTAGTTGTCGGTTATGCC	1565	1175	2.48594	-0.77495	Gut	nextseq_1	E8.75	WT	NE
nextseq_1_PA-01H_S8.ATATCCTACTTAGGCCATAG	1883	1292	10.3883	-0.508848	Early development	nextseq_1	E7.5	WT	NE
nextseq_1_PA-01H_S8.CCTAATGGTCATAGTTCGG	1246	929	-2.25378	-0.00687654	Visceral endoderm	nextseq_1	Day6	Failed	ETiX
nextseq_1_PA-01H_S8.ACGCTTGATGGCAGACGCC	883	694	-5.09369	-3.26575	Visceral endoderm	nextseq_1	E8.5	WT	NE
nextseq_1_PA-01H_S8.TTGGAGCTTACTTGCTAGA	1420	1061	3.14066	-2.1996	Gut	nextseq_1	Day8	WT	ETiX
nextseq_1_PA-01H_S8.TGAATCTGATTTGACTTCAG	466	377	-3.34048	0.809136	Visceral endoderm	nextseq_1	E7.5	WT	NE
nextseq_1_PA-01H_S8.ATTCGGAGTAGTAACGGTC	291	256	6.65689	-3.22924	Early development	nextseq_1	Day8	WT	ETiX
nextseq_1_PA-01H_S8.AAGCAGTATTTCAAGCCGAT	1156	919	8.08307	2.16252	Early development	nextseq_1	Day6	WT	ETiX
nextseq_1_PA-01H_S8.ATCAATACGTTCCTACCAGT	1810	1293	9.20396	2.9188	Early development	nextseq_1	E7.5	WT	NE
nextseq_1_PA-01H_S8.TCTTAGTTCTATTCGACCAA	781	601	6.43919	-3.10014	Early development	nextseq_1	Day6	Failed	ETiX
nextseq_1_PA-01H_S8.TGGATTCTATCCGCGGCTCA	732	607	7.74829	3.78235	Early development	nextseq_1	Day6	WT	ETiX
nextseq_1_PA-01H_S8.TAAGGTTCATTCTTGCCGAC	1129	884	8.23891	4.57282	Early development	nextseq_1	E7.5	WT	NE
nextseq_1_PA-01H_S8.ACAATGCTATGACGAAGCGT	685	575	9.2548	-0.0629647	Early development	nextseq_1	E7.5	WT	NE
nextseq_1_PA-01H_S8.AGAAGTAAGTTAACTGGTTA	386	341	6.52919	-0.20821	Early development	nextseq_1	E9.5	WT	NE
nextseq_1_PA-01H_S8.AGCGTAAGTGCCGCAACGA	578	482	-5.32645	-2.3467	Visceral endoderm	nextseq_1	Day8	Pax6neg	ETiX
nextseq_1_PA-01H_S8.CAACTCTCTGACGAAGCGT	1109	864	10.1497	0.902832	Early development	nextseq_1	E7.5	WT	NE
nextseq_1_PA-01H_S8.ATAAGCGAATCGTAATGCAG	772	630	6.23126	4.78751	Early development	nextseq_1	Day6	WT	ETiX
nextseq_1_PA-01H_S8.ATCAATACGTTTATCCGGAT	431	369	-0.575104	2.59717	Visceral endoderm	nextseq_1	Day6	Failed	ETiX
nextseq_1_PA-01H_S8.AAGGATATGTTTCTTAATAA	824	672	-5.31057	-3.2574	Visceral endoderm	nextseq_1	Day8	WT	ETiX
nextseq_1_PA-01H_S8.ATTAGGTACTGACGAAGCGT	1163	915	7.53531	4.59325	Early development	nextseq_1	E7.5	WT	NE
nextseq_1_PA-01H_S8.GCGTACTTTAATGCCGCTT	584	476	7.76358	-3.16387	Early development	nextseq_1	Day6	Failed	ETiX
nextseq_1_PA-01H_S8.ATTAATGCCTCCTTGGTCCA	1477	1059	-9.12226	1.08116	Visceral endoderm	nextseq_1	E8.75	WT	NE
nextseq_1_PA-01H_S8.AGAGCATGTTATGAGTTAA	546	481	6.50395	3.56373	Early development	nextseq_1	Day6	Failed	ETiX
nextseq_1_PA-01H_S8.CTCCATCATGGCAGACGCC	1198	920	2.34243	-1.77812	Gut	nextseq_1	E8.5	WT	NE
nextseq_1_PA-01H_S8.GGCGTTAATTGCCGGCAGA	672	542	-7.35525	0.338229	Visceral endoderm	nextseq_1	Day8	WT	ETiX
nextseq_1_PA-01H_S8.ACCGGTTCTGTCCTAGAGG	492	391	-5.50669	-0.39611	Visceral endoderm	nextseq_1	Day8	Failed	ETiX
nextseq_1_PA-01H_S8.ACGATATCATCGGATTAGAA	805	666	7.19938	-3.83885	Early development	nextseq_1	E7.5	WT	NE
nextseq_1_PA-01H_S8.ATTCGGAGTTGGCCGGCCT	586	516	6.11256	-0.137595	Gut	nextseq_1	Day8	WT	ETiX
nextseq_1_PA-01H_S8.AGTAGCCATGGCGAACTCG	876	726	-3.17574	-0.496477	Visceral endoderm	nextseq_1	Day6	WT	ETiX
nextseq_1_PA-01H_S8.ACTTCCGTTGATACGGAAC	353	295	-9.45842	1.03724	Visceral endoderm	nextseq_1	E8.5	WT	NE
nextseq_1_PA-01H_S8.AACGAGCGTGGAGGATAGC	675	522	-7.97347	-1.22023	Visceral endoderm	nextseq_1	Day8	Pax6neg	ETiX
nextseq_1_PA-01H_S8.ATTGAGGAATGGCTGAGCTC	476	391	-5.79742	-0.511698	Visceral endoderm	nextseq_1	Day8	Failed	ETiX
nextseq_1_PA-01H_S8.ATCTTCAGATGCCATTCTCC	635	543	8.3043	3.77226	Early development	nextseq_1	Day8	Failed	ETiX
nextseq_1_PA-01H_S8.TGCAAGGTTTTCCAACCGC	565	448	1.10887	1.29419	Early development	nextseq_1	Day6	Failed	ETiX
nextseq_1_PA-01H_S8.GAGGAACTTATAAGGAGCA	817	638	-8.3447	-1.1411	Visceral endoderm	nextseq_1	Day8	WT	ETiX
nextseq_1_PA-01H_S8.AACGATCATTGGTAGGTTAG	947	753	-8.011	-1.00547	Visceral endoderm	nextseq_1	Day8	Failed	ETiX
nextseq_1_PA-01H_S8.ACTTGATTGTTTCTTCCGGT	460	375	-4.73301	2.44418	Visceral endoderm	nextseq_1	E8	WT	NE
nextseq_1_PA-01H_S8.AACGCGTCTACGTCCGCAG	1415	992	10.8297	0.801404	Early development	nextseq_1	E7.5	WT	NE
nextseq_1_PA-01H_S8.AGAAGTAAGTGATCTTACGC	765	604	-7.96547	1.54129	Visceral endoderm	nextseq_1	E8.5	WT	NE
nextseq_1_PA-01H_S8.AACGAGCGTCGTAATGCAG	1816	1328	6.67632	5.01795	Early development	nextseq_1	Day6	WT	ETiX
nextseq_1_PA-01H_S8.GCTCTTAGTGCAGGTCCGT	1923	1278	-4.47017	-3.99129	Visceral endoderm	nextseq_1	Day8	Pax6neg	ETiX
nextseq_1_PA-01H_S8.TCTATCCAATACTAGAGAGT	1010	759	-5.60435	3.49982	Visceral endoderm	nextseq_1	E8	WT	NE
nextseq_1_PA-01H_S8.ATTGAGGAATTTACTTGGAA	636	513	-3.80637	-2.96199	Visceral endoderm	nextseq_1	Day8	Failed	ETiX
nextseq_1_PA-01H_S8.ATCTGATGATAATGCCGCTT	343	281	8.97489	-2.24897	Early development	nextseq_1	Day6	Failed	ETiX
nextseq_1_PA-01H_S8.GGCTAAGATGGTACTGCCT	1719	1169	2.36649	-1.49867	Gut	nextseq_1	Day8	Pax6neg	ETiX
nextseq_1_PA-01H_S8.ATCAGTCATTTGGCCGGCCT	425	345	-9.17684	-0.449238	Visceral endoderm	nextseq_1	Day8	WT	ETiX
nextseq_1_PA-01H_S8.TGTCCTTATTCCGTTCGGAT	967	799	8.84693	2.7286	Early development	nextseq_1	Day6	WT	ETiX
nextseq_1_PA-01H_S8.ATTAATGCCTGATACGGAAC	1054	795	2.90266	-1.74016	Gut	nextseq_1	E8.5	WT	NE
nextseq_1_PA-01H_S8.ACAATGCTATCAAGTCGACC	736	593	6.20855	4.61502	Early development	nextseq_1	Day6	WT	ETiX
nextseq_1_PA-01H_S8.TAGATGACTTCTAACTAGAT	609	459	-9.86507	-0.558325	Visceral endoderm	nextseq_1	Day8	WT	ETiX
nextseq_1_PA-01H_S8.ATTGATCGTTCAAGTCGACC	1299	1036	9.16052	0.572011	Early development	nextseq_1	Day6	WT	ETiX
nextseq_1_PA-01H_S8.ATTAGGTACTACGGAGGCGG	382	333	-6.69037	-0.0810733	Visceral endoderm	nextseq_1	Day8	WT	ETiX
nextseq_1_PA-01H_S8.CGTACCTATTCTAATAGTA	2056	1521	3.78303	-1.00486	Gut	nextseq_1	Day8	Failed	ETiX
nextseq_1_PA-01H_S8.TATAAGAGGTACTATGCAAT	900	719	8.29714	4.56283	Early development	nextseq_1	E7.5	WT	NE
nextseq_1_PA-01H_S8.AGGCGGAATCTTGCAACCT	1542	1123	9.82602	1.95492	Early development	nextseq_1	Day6	WT	ETiX
nextseq_1_PA-01H_S8.AACGCGTCTTTCCAACCGC	294	257	10.4579	-1.77322	Early development	nextseq_1	Day6	Failed	ETiX
nextseq_1_PA-01H_S8.GGCTTACTTGGCCGTAGTC	638	546	-5.02296	-2.80456	Visceral endoderm	nextseq_1	Day8	Failed	ETiX
nextseq_1_PA-01H_S8.TTGACCAGTAACTAGGCGC	434	384	-5.29664	-0.636833	Visceral endoderm	nextseq_1	Day8	Failed	ETiX
nextseq_1_PA-01H_S8.CTCCATCATACTAGAGAGT	671	524	-6.23243	2.73604	Visceral endoderm	nextseq_1	E8	WT	NE
nextseq_1_PA-01H_S8.AGCTATCGTTTCCAACCGC	397	343	7.27413	-3.31825	Early development	nextseq_1	Day6	Failed	ETiX
nextseq_1_PA-01H_S8.ATATGGATCTTTGCTGGCAT	694	589	-9.04286	-0.339728	Visceral endoderm	nextseq_1	E8	WT	NE
nextseq_1_PA-01H_S8.TTACCTAAGTGTAGCTCCAT	652	546	-5.9335	-0.524942	Visceral endoderm	nextseq_1	Day8	WT	ETiX
nextseq_1_PA-01H_S8.CAAGCAACTACTAGAGAGT	435	369	-5.00694	3.05938	Visceral endoderm	nextseq_1	E8	WT	NE
nextseq_1_PA-01H_S8.AATCCAGTATATTCGACCAA	794	655	7.39274	1.69657	Early development	nextseq_1	Day6	Failed	ETiX
nextseq_1_PA-01H_S8.TTGATTCCTTTTCCAACCGC	934	765	8.26724	-4.66707	Early development	nextseq_1	Day6	Failed	ETiX
nextseq_1_PA-01H_S8.ATTACCATCTTTCTTCCGGT	1848	1368	8.55372	-5.25711	Early development	nextseq_1	E8	WT	NE
nextseq_1_PA-01H_S8.GGTACCATTGCCGCAACGA	407	318	-5.48427	1.39784	Visceral endoderm	nextseq_1	Day8	Pax6neg	ETiX
nextseq_1_PA-01H_S8.TATTCTCCTTGTATAATACG	542	456	-2.47878	0.174817	Visceral endoderm	nextseq_1	Day6	Failed	ETiX
nextseq_1_PA-01H_S8.CAGATCAGTCTTGCGCCGC	429	362	6.58655	4.57416	Early development	nextseq_1	Day6	WT	ETiX
nextseq_1_PA-01H_S8.TTGACTCAATTATAGACGCA	965	780	8.58294	2.86704	Early development	nextseq_1	Day6	WT	ETiX
nextseq_1_PA-01H_S8.CTGAGCATTGGTAGGTTAG	1418	1048	2.11769	-0.88357	Gut	nextseq_1	Day8	Failed	ETiX
nextseq_1_PA-01H_S8.TCCTATAAGTGGCGAACTCG	290	257	6.59235	2.65633	Early development	nextseq_1	Day6	WT	ETiX
nextseq_1_PA-01H_S8.ACTTCCGTTTCCAATCATC	560	464	-9.83506	0.376546	Visceral endoderm	nextseq_1	E8.5	WT	NE
nextseq_1_PA-01H_S8.CGTCTTCCTTAACGAATTG	855	670	-3.18444	2.24967	Visceral endoderm	nextseq_1	Day6	WT	ETiX
nextseq_1_PA-01H_S8.ATACCAGTTTTGAGTCTGGC	354	315	6.84204	-4.362	Early development	nextseq_1	Day8	Failed	ETiX
nextseq_1_PA-01H_S8.TAATACCAGTCGCTCCTAAC	573	468	-7.50079	0.965849	Visceral endoderm	nextseq_1	Day8	WT	ETiX
nextseq_1_PA-01H_S8.CCAAGGATTTTAGGACCGG	520	420	-5.41629	0.593948	Visceral endoderm	nextseq_1	Day8	WT	ETiX
nextseq_1_PA-01H_S8.AAAGCTGATTCAAGTCGACC	889	707	-2.95657	1.88736	Visceral endoderm	nextseq_1	Day6	WT	ETiX
nextseq_1_PA-01H_S8.TAAGAATGGTGGCAGACGCC	1463	1043	-7.98189	-0.163049	Visceral endoderm	nextseq_1	E8.5	WT	NE
nextseq_1_PA-01H_S8.ACTGGTTATTCTAGTAGTCT	648	561	8.00711	2.96853	Early development	nextseq_1	Day6	WT	ETiX
nextseq_1_PA-01H_S8.ATTCCTAGATGATACGGAAC	543	470	-5.82047	1.7357	Visceral endoderm	nextseq_1	E8.5	WT	NE
nextseq_1_PA-01H_S8.AAGGCTACTTATAGACGCA	1051	822	9.77262	1.73993	Early development	nextseq_1	Day6	WT	ETiX
nextseq_1_PA-01H_S8.AAGGATTACTCAAGGAGGTC	885	690	-10.0527	0.26191	Visceral endoderm	nextseq_1	E9.5	WT	NE
nextseq_1_PA-01H_S8.ACCATGATTTAACTAGGCGC	328	297	-3.64498	-0.579599	Visceral endoderm	nextseq_1	Day8	Failed	ETiX
nextseq_1_PA-01H_S8.ATGCATTCATGTATAATACG	328	295	8.37611	-4.18583	Early development	nextseq_1	Day6	Failed	ETiX
nextseq_1_PA-01H_S8.ATTAGGTACTGCCGCAACGA	435	336	-5.44631	-0.963888	Visceral endoderm	nextseq_1	Day8	Pax6neg	ETiX
nextseq_1_PA-01H_S8.CGATTCGCTGGAGGCCTCC	371	326	6.35974	-2.35765	Early development	nextseq_1	E8.75	WT	NE
nextseq_1_PA-01H_S8.AGAGTACCTGCCGCAACGA	338	294	0.65613	-0.709036	Gut	nextseq_1	Day8	Pax6neg	ETiX
nextseq_1_PA-01H_S8.AAGGCTACTCTGATGGTCA	440	390	0.821187	2.63932	Early development	nextseq_1	Day6	Failed	ETiX
nextseq_1_PA-01H_S8.CGTTGATCTCCTTGGTCCA	849	670	3.57653	-0.175301	Gut	nextseq_1	E8.75	WT	NE
nextseq_1_PA-01H_S8.TATTCTCCTTTCGGCCTTAC	612	497	-5.86795	0.0859158	Visceral endoderm	nextseq_1	Day8	Failed	ETiX
nextseq_1_PA-01H_S8.ATAACTTCCTATGGAATTGG	1238	911	-9.57414	-1.6439	Visceral endoderm	nextseq_1	E9.5	WT	NE
nextseq_1_PA-01H_S8.TTATCCGCTCGTAGTTACC	2397	1607	9.52558	3.45238	Early development	nextseq_1	E7.5	WT	NE
nextseq_1_PA-01H_S8.CCAAGGATTTTCCAACCGC	2400	1627	7.64474	-4.69334	Early development	nextseq_1	Day6	Failed	ETiX
nextseq_1_PA-01H_S8.AAATCGTTCTTAACTCAATT	297	245	-3.76724	0.668253	Visceral endoderm	nextseq_1	Day6	WT	ETiX
nextseq_1_PA-01H_S8.CCGTCGATTAGGAGAGAAC	1550	1162	10.8724	-1.80288	Early development	nextseq_1	Day6	Failed	ETiX
nextseq_1_PA-01H_S8.CTCGTTGATATGGCTCTGC	379	321	5.94896	-4.41463	Early development	nextseq_1	E8	WT	NE
nextseq_1_PA-01H_S8.ACGTTGCTTCGTCGCAGCC	1012	773	-8.3673	1.4726	Visceral endoderm	nextseq_1	E8.75	WT	NE
nextseq_1_PA-01H_S8.CTGCCTTATTGGCCATGCA	744	610	-7.50187	-0.068936	Visceral endoderm	nextseq_1	Day8	Failed	ETiX
nextseq_1_PA-01H_S8.AGATTCAACTCTTGGTAATG	1146	901	9.19888	-0.156529	Early development	nextseq_1	Day6	Failed	ETiX
nextseq_1_PA-01H_S8.TTCGTTCCTCGAACGCCGG	1028	797	-4.46688	-3.68674	Visceral endoderm	nextseq_1	E9.5	WT	NE
nextseq_1_PA-01H_S8.ATACCAGTTTAATGCCGCTT	604	511	8.95437	-0.754404	Early development	nextseq_1	Day6	Failed	ETiX
nextseq_1_PA-01H_S8.TAACGACTTTAGGAGAGAAC	895	733	8.38059	-4.08543	Early development	nextseq_1	Day6	Failed	ETiX
nextseq_1_PA-01H_S8.ACATGGTAATTCAATCGCAT	492	410	7.00572	-3.53258	Early development	nextseq_1	Day6	WT	ETiX
nextseq_1_PA-01H_S8.ATTCGGAGTTCTTGCCGAC	881	672	2.76771	3.58266	Early development	nextseq_1	E7.5	WT	NE
nextseq_1_PA-01H_S8.TATTCTCCTTTCTTGCCGAC	1329	950	5.86679	-3.04212	Early development	nextseq_1	E7.5	WT	NE
nextseq_1_PA-01H_S8.TAGAACCAATTTCTTAATAA	861	694	-4.6577	-1.43499	Visceral endoderm	nextseq_1	Day8	WT	ETiX
nextseq_1_PA-01H_S8.TGAATCTGATCAGGAGGAGA	1574	1150	-5.81279	-2.41871	Visceral endoderm	nextseq_1	E9.5	WT	NE
nextseq_1_PA-01H_S8.CAGCAAGTTATGGCTCTGC	428	363	-5.60699	3.1033	Visceral endoderm	nextseq_1	E8	WT	NE
nextseq_1_PA-01H_S8.CAGTATCCTAGGAGAGAAC	320	276	-3.44522	-0.982229	Visceral endoderm	nextseq_1	Day6	Failed	ETiX
nextseq_1_PA-01H_S8.AGTAGCCATGATACGGAAC	529	421	-6.65487	1.41632	Visceral endoderm	nextseq_1	E8.5	WT	NE
nextseq_1_PA-01H_S8.AAACTGAACTTAACGAATTG	518	452	9.97038	-1.0885	Early development	nextseq_1	Day6	WT	ETiX
nextseq_1_PA-01H_S8.CAGGACTCTGGTACTGCCT	405	349	-6.46756	0.512753	Visceral endoderm	nextseq_1	Day8	Pax6neg	ETiX
nextseq_1_PA-01H_S8.CAACTCTCTCCGCGGCTCA	501	429	6.66451	3.49251	Early development	nextseq_1	Day6	WT	ETiX
nextseq_1_PA-01H_S8.CTTCGACTTTATATACTAA	749	619	7.79895	3.9306	Early development	nextseq_1	Day8	WT	ETiX
nextseq_1_PA-01H_S8.AACGAGCGTGGCAGACGCC	1564	1109	-8.13004	0.861495	Visceral endoderm	nextseq_1	E8.5	WT	NE
nextseq_1_PA-01H_S8.TATAAGAGGTTCCTACCAGT	966	743	11.1597	0.179694	Early development	nextseq_1	E7.5	WT	NE
nextseq_1_PA-01H_S8.TCTTAGTTCTCGTAGTTACC	1641	1149	-9.82896	-1.21089	Visceral endoderm	nextseq_1	E7.5	WT	NE
nextseq_1_PA-01H_S8.CTACCTGGTTCAATCGCAT	329	288	8.24634	2.43671	Early development	nextseq_1	Day6	WT	ETiX
nextseq_1_PA-01H_S8.TAATACCAGTCAAGTCGACC	771	646	8.31306	0.828006	Early development	nextseq_1	Day6	WT	ETiX
nextseq_1_PA-01H_S8.AGTCGCATTCCATTATCTA	404	362	8.53826	-0.815097	Early development	nextseq_1	Day6	WT	ETiX
nextseq_1_PA-01H_S8.AAGTTCTTGTTTCCAACCGC	1210	904	6.94277	-3.2564	Early development	nextseq_1	Day6	Failed	ETiX
nextseq_1_PA-01H_S8.AGAGATGAATTTATTCTGAG	397	321	-5.65386	-1.58186	Visceral endoderm	nextseq_1	Day8	WT	ETiX
nextseq_1_PA-01H_S8.ATATCCTACTTTAGGACCGG	816	644	-5.02371	3.15932	Visceral endoderm	nextseq_1	Day8	WT	ETiX
nextseq_1_PA-01H_S8.CTCGCATGTCATTCGACGG	1822	1240	-8.26284	0.929858	Visceral endoderm	nextseq_1	E9.5	WT	NE
nextseq_1_PA-01H_S8.ACAGGTATTTTTACCTCGAC	406	359	8.98082	-0.139127	Early development	nextseq_1	Day6	WT	ETiX
nextseq_1_PA-01H_S8.ACGATATCATATAAGGAGCA	760	617	-5.52712	-0.0805229	Visceral endoderm	nextseq_1	Day8	WT	ETiX
nextseq_1_PA-01H_S8.TTTGCTACTTAAGTAAGAGC	413	355	-4.18842	-1.64974	Visceral endoderm	nextseq_1	Day8	Failed	ETiX
nextseq_1_PA-01H_S8.TATTCTCCTTAGAGAAGGTT	494	387	-9.4924	0.314263	Visceral endoderm	nextseq_1	Day6	WT	ETiX
nextseq_1_PA-01H_S8.TACTTGCGTACCGCCAACC	343	302	6.45192	-0.855236	Early development	nextseq_1	Day8	WT	ETiX
nextseq_1_PA-01H_S8.TATTCTCCTTGGTATGCTTG	794	639	1.95642	3.48947	Early development	nextseq_1	E7.5	WT	NE
nextseq_1_PA-01H_S8.AGGCGGAATTTACCGAGGC	2428	1515	-7.74431	-1.25817	Visceral endoderm	nextseq_1	Day8	WT	ETiX
nextseq_1_PA-01H_S8.TCGAAGGATGGAGGATAGC	420	334	-8.54047	-0.780156	Visceral endoderm	nextseq_1	Day8	Pax6neg	ETiX
nextseq_1_PA-01H_S8.AACCTCATTTAGTAACGGTC	533	454	2.0983	-1.10208	Gut	nextseq_1	Day8	WT	ETiX
nextseq_1_PA-01H_S8.AGAAGTAAGTTTAGGACCGG	1715	1193	-5.80219	-3.09093	Visceral endoderm	nextseq_1	Day8	WT	ETiX
nextseq_1_PA-01H_S8.GTCTCTACTTATGAGTTAA	512	461	7.76387	1.35803	Early development	nextseq_1	Day6	Failed	ETiX
nextseq_1_PA-01H_S8.AAACTGAACTGAAGATCGAG	1254	971	8.81893	3.52011	Early development	nextseq_1	E7.5	WT	NE
nextseq_1_PA-01H_S8.ATACTACTCTGCGTTGGAGC	1316	991	10.0066	2.38419	Early development	nextseq_1	E7.5	WT	NE
nextseq_1_PA-01H_S8.ACGTTGCTTCGTAATGCAG	432	377	9.82614	-2.1997	Early development	nextseq_1	Day6	WT	ETiX
nextseq_1_PA-01H_S8.TCTATCCAATTTATTCATTC	755	605	-7.65241	1.1964	Visceral endoderm	nextseq_1	E9.5	WT	NE
nextseq_1_PA-01H_S8.TGCTGGATTTGGCCGGCCT	407	359	-8.15372	-2.19915	Visceral endoderm	nextseq_1	Day8	WT	ETiX
nextseq_1_PA-01H_S8.ATACCAGTTTCGGTTATGCC	1161	899	-9.62272	1.82106	Visceral endoderm	nextseq_1	E8.75	WT	NE
nextseq_1_PA-01H_S8.AAGTATTGGTACCTGGCCAA	467	371	-4.16029	-0.85097	Visceral endoderm	nextseq_1	Day8	WT	ETiX
nextseq_1_PA-01H_S8.ACAACCTATTCATAGTTCGG	782	648	-3.88176	-1.70026	Visceral endoderm	nextseq_1	Day6	Failed	ETiX
nextseq_1_PA-01H_S8.ACTTGATTGTATGGCTCTGC	551	458	-4.23944	2.1355	Visceral endoderm	nextseq_1	E8	WT	NE
nextseq_1_PA-01H_S8.GGTCAGTTTATATTGATAC	354	281	-9.14062	1.77875	Visceral endoderm	nextseq_1	E8.75	WT	NE
nextseq_1_PA-01H_S8.CTCGCATGTCATCAGAATG	672	567	4.38552	-0.938128	Gut	nextseq_1	Day8	WT	ETiX
nextseq_1_PA-01H_S8.ATGGTAACTTTGCGGACCTA	464	387	-9.2065	-0.963523	Visceral endoderm	nextseq_1	Day8	Failed	ETiX
nextseq_1_PA-01H_S8.CTCCATCATACTTAACCTT	825	657	-3.87463	-2.14712	Visceral endoderm	nextseq_1	Day8	WT	ETiX
nextseq_1_PA-01H_S8.CTCTGAGCTTTATTATGGT	859	678	-7.18676	-0.0178948	Visceral endoderm	nextseq_1	Day8	Failed	ETiX
nextseq_1_PA-01H_S8.GGCTAAGATCCTTGGTCCA	1393	1002	-9.0773	1.56437	Visceral endoderm	nextseq_1	E8.75	WT	NE
nextseq_1_PA-01H_S8.ATTGATCGTTAAGACCGTTG	403	352	-7.43143	0.359954	Visceral endoderm	nextseq_1	E8.5	WT	NE
nextseq_1_PA-01H_S8.ATTGATCGTTTATGAGTTAA	323	287	-3.50014	0.212514	Visceral endoderm	nextseq_1	Day6	Failed	ETiX
nextseq_1_PA-01H_S8.ATTCGGAGTGTATAATACG	608	509	2.86296	3.61365	Early development	nextseq_1	Day6	Failed	ETiX
nextseq_1_PA-01H_S8.ATACCAGTTTTTATTATGGT	991	794	-4.62749	-3.13376	Visceral endoderm	nextseq_1	Day8	Failed	ETiX
nextseq_1_PA-01H_S8.AACTAGTTGTTAGACTTCTT	368	315	-4.05668	-1.36645	Visceral endoderm	nextseq_1	Day8	Failed	ETiX
nextseq_1_PA-01H_S8.ATTGATCGTTTTACTTGGAA	529	454	-6.3056	0.343772	Visceral endoderm	nextseq_1	Day8	Failed	ETiX
nextseq_1_PA-01H_S8.AGCGTAAGTCAAGTCGACC	1675	1205	10.3351	-0.179876	Early development	nextseq_1	Day6	WT	ETiX
nextseq_1_PA-01H_S8.ATCAGTCATTAATGCCGCTT	971	786	-2.34856	-0.857794	Visceral endoderm	nextseq_1	Day6	Failed	ETiX
nextseq_1_PA-01H_S8.ACGTTGCTTTCAAGCCGAT	410	371	9.36577	2.96053	Early development	nextseq_1	Day6	WT	ETiX
nextseq_1_PA-01H_S8.ACTGGACCTCTGATGGTCA	742	610	3.20726	3.45309	Early development	nextseq_1	Day6	Failed	ETiX
nextseq_1_PA-02A_S9.GGCTAAGATCATAGTTCGG	508	430	8.26238	2.90138	Early development	nextseq_1	Day6	Failed	ETiX
nextseq_1_PA-02A_S9.TCGAGAAGTAGGAGAGAAC	310	275	10.5856	-1.82149	Early development	nextseq_1	Day6	Failed	ETiX
nextseq_1_PA-02A_S9.CGAATGAGTCCATAAGTCC	599	466	-6.5969	-0.853016	Visceral endoderm	nextseq_1	Day8	WT	ETiX
nextseq_1_PA-02A_S9.ACAATGCTATACGCGAGATT	1431	1012	-7.16183	-1.56648	Visceral endoderm	nextseq_1	Day8	Pax6neg	ETiX
nextseq_1_PA-02A_S9.ACGCTTATATATGGCTCTGC	337	278	-4.64978	2.07086	Visceral endoderm	nextseq_1	E8	WT	NE
nextseq_1_PA-02A_S9.AGTCGCATTTAACTGGTTA	507	430	-8.64824	0.248556	Visceral endoderm	nextseq_1	E9.5	WT	NE
nextseq_1_PA-02A_S9.TTGGAGCTTTCAATCGCAT	667	517	7.49081	-4.41733	Early development	nextseq_1	Day6	WT	ETiX
nextseq_1_PA-02A_S9.AACTAGTTGTAATTAAGACT	510	434	-5.88728	-0.89766	Visceral endoderm	nextseq_1	Day8	WT	ETiX
nextseq_1_PA-02A_S9.AGATCGGATATATTGATAC	1062	791	-8.30252	1.06103	Visceral endoderm	nextseq_1	E8.75	WT	NE
nextseq_1_PA-02A_S9.TTGACTCAATAACCATTGGA	806	617	-8.73319	1.29506	Visceral endoderm	nextseq_1	E9.5	WT	NE
nextseq_1_PA-02A_S9.CTGAGCATTCGGTTATGCC	295	259	6.60301	-4.34853	Early development	nextseq_1	E8.75	WT	NE
nextseq_1_PA-02A_S9.AACGCGTCTATATGAGCCA	1281	971	-10.3905	-0.339382	Visceral endoderm	nextseq_1	E8.75	WT	NE
nextseq_1_PA-02A_S9.ATGCATTCATCCGATTCCTG	447	364	-6.70366	0.363254	Visceral endoderm	nextseq_1	Day8	WT	ETiX
nextseq_1_PA-02A_S9.CAGTATCCTGATCGCTTCT	483	399	-3.63091	-3.0925	Visceral endoderm	nextseq_1	Day8	Failed	ETiX
nextseq_1_PA-02A_S9.ATGCTTCCTAGTAACGGTC	783	603	-6.20191	2.62131	Visceral endoderm	nextseq_1	Day8	WT	ETiX
nextseq_1_PA-02A_S9.GTCGTAACTAGGAGAGAAC	909	714	8.53249	-1.76516	Early development	nextseq_1	Day6	Failed	ETiX
nextseq_1_PA-02A_S9.ACATTCGTATCGACGCGACT	898	701	8.9245	-1.51362	Early development	nextseq_1	E7.5	WT	NE
nextseq_1_PA-02A_S9.AAAGCTGATTCGTAATGCAG	506	407	-2.99192	1.19235	Visceral endoderm	nextseq_1	Day6	WT	ETiX
nextseq_1_PA-02A_S9.TGCTGGATTGCTGGAACTT	449	355	-6.96789	0.117388	Visceral endoderm	nextseq_1	Day8	WT	ETiX
nextseq_1_PA-02A_S9.AGTAGCCATCTAACTAGAT	454	376	-5.7465	-0.453043	Visceral endoderm	nextseq_1	Day8	WT	ETiX
nextseq_1_PA-02A_S9.AGAGGTCGTGTATCATCGA	766	657	3.81965	-0.580492	Gut	nextseq_1	Day8	WT	ETiX
nextseq_1_PA-02A_S9.AGATTCAACTGGCCGTAGTC	1610	1160	-9.2676	-1.83989	Visceral endoderm	nextseq_1	Day8	Failed	ETiX
nextseq_1_PA-02A_S9.AAGGATTACTATCGGCTATC	828	690	5.98114	-4.40965	Early development	nextseq_1	E8.5	WT	NE
nextseq_1_PA-02A_S9.CGTTGATCTTATGAGTTAA	339	298	-3.21801	0.677544	Visceral endoderm	nextseq_1	Day6	Failed	ETiX
nextseq_1_PA-02A_S9.TTCGTTCCTCTAACTAGAT	1036	759	-10.1012	-0.0711268	Visceral endoderm	nextseq_1	Day8	WT	ETiX
nextseq_1_PA-02A_S9.TAGGAAGGTCATTCGACGG	344	309	-6.64941	0.642335	Visceral endoderm	nextseq_1	E9.5	WT	NE
nextseq_1_PA-02A_S9.ATAGTTGACTCCGCAAGTTC	604	485	1.47627	-1.22394	Gut	nextseq_1	Day8	Failed	ETiX
nextseq_1_PA-02A_S9.ATTAGGTACTTTCCAACCGC	334	296	-3.76809	0.216085	Visceral endoderm	nextseq_1	Day6	Failed	ETiX
nextseq_1_PA-02A_S9.ACATGGTAATTTCCAACCGC	359	321	7.97262	1.83876	Early development	nextseq_1	Day6	Failed	ETiX
nextseq_1_PA-02A_S9.ACGCTTGATGACCTTGATA	651	528	-6.64143	0.276034	Visceral endoderm	nextseq_1	E9.5	WT	NE
nextseq_1_PA-02A_S9.ATTGAGGAATGCCGCAACGA	1274	968	1.63128	-1.23808	Gut	nextseq_1	Day8	Pax6neg	ETiX
nextseq_1_PA-02A_S9.AAGGATATGTCCGTTCGGAT	591	493	10.0367	-2.08875	Early development	nextseq_1	Day6	WT	ETiX
nextseq_1_PA-02A_S9.CAGCATTGTATCATATTAG	1723	1174	-7.00611	-0.722251	Visceral endoderm	nextseq_1	Day8	WT	ETiX
nextseq_1_PA-02A_S9.TGAATCTGATTAACGAATTG	1077	863	7.25289	4.10404	Early development	nextseq_1	Day6	WT	ETiX
nextseq_1_PA-02A_S9.CAAGGCGTTGGCGAACTCG	1077	809	9.85018	1.45411	Early development	nextseq_1	Day6	WT	ETiX
nextseq_1_PA-02A_S9.AATTCATCGTTAACTCAATT	554	470	10.392	-0.0723023	Early development	nextseq_1	Day6	WT	ETiX
nextseq_1_PA-02A_S9.AGGCTCGTTCTAACTAGAT	356	307	-9.1651	-0.161349	Visceral endoderm	nextseq_1	Day8	WT	ETiX
nextseq_1_PA-02A_S9.GCTCTTAGTCCATCGCGAA	301	259	-6.20623	0.876417	Visceral endoderm	nextseq_1	Day8	WT	ETiX
nextseq_1_PA-02A_S9.ATGCTTCCTTCCAATCATC	599	467	-8.47069	1.82214	Visceral endoderm	nextseq_1	E8.5	WT	NE
nextseq_1_PA-02A_S9.ACTGGTTATTGAAGATCGAG	1075	801	10.0484	-0.581889	Early development	nextseq_1	E7.5	WT	NE
nextseq_1_PA-02A_S9.TAGAACCAATTAACTGGTTA	327	281	-6.73916	0.567265	Visceral endoderm	nextseq_1	E9.5	WT	NE
nextseq_1_PA-02A_S9.AAACTGAACTTTCATAGGAC	629	511	0.805928	-1.51269	Gut	nextseq_1	Day8	Failed	ETiX
nextseq_1_PA-02A_S9.CGAATGAGTGCCGCAACGA	746	562	-7.25691	-0.349029	Visceral endoderm	nextseq_1	Day8	Pax6neg	ETiX
nextseq_1_PA-02A_S9.GATAAGCGTAATTAAGACT	1768	1214	-8.74224	-1.92742	Visceral endoderm	nextseq_1	Day8	WT	ETiX
nextseq_1_PA-02A_S9.TTGATTCCTTAAGAAGCTAG	464	409	-4.06228	0.338254	Visceral endoderm	nextseq_1	E8.5	WT	NE
nextseq_1_PA-02A_S9.TATTCTCCTTCAAGTCGACC	864	675	7.06514	-4.19678	Early development	nextseq_1	Day6	WT	ETiX
nextseq_1_PA-02A_S9.TGGTTGAATTCGTAATGCAG	910	749	7.78176	3.65515	Early development	nextseq_1	Day6	WT	ETiX
nextseq_1_PA-02A_S9.GAGTTCTCTCATAGTTCGG	385	337	7.8486	2.07246	Early development	nextseq_1	Day6	Failed	ETiX
nextseq_1_PA-02A_S9.TGATGCGATACTTAACCTT	1064	741	-7.70102	-1.5549	Visceral endoderm	nextseq_1	Day8	WT	ETiX
nextseq_1_PA-02A_S9.CTCCATCATTAGATCTACT	311	247	-5.9992	0.916197	Visceral endoderm	nextseq_1	Day8	WT	ETiX
nextseq_1_PA-02A_S9.ATACTACTCTTAACGAATTG	1033	805	8.84834	2.44685	Early development	nextseq_1	Day6	WT	ETiX
nextseq_1_PA-02A_S9.TGGATTCTATTTATTCTGAG	568	472	-4.5203	-2.90269	Visceral endoderm	nextseq_1	Day8	WT	ETiX
nextseq_1_PA-02A_S9.CCAGCCTTTGCTCAGCCGG	1104	804	-8.11105	0.615832	Visceral endoderm	nextseq_1	E9.5	WT	NE
nextseq_1_PA-02A_S9.AACTAGTTGTAACTAGGCGC	582	479	-4.16598	-3.22524	Visceral endoderm	nextseq_1	Day8	Failed	ETiX
nextseq_1_PA-02A_S9.CGTTGATCTTAACGAATTG	369	312	7.13481	-3.99374	Early development	nextseq_1	Day6	WT	ETiX
nextseq_1_PA-02A_S9.ATTACCATCTCGTAGTTACC	314	276	6.64885	-0.744052	Early development	nextseq_1	E7.5	WT	NE
nextseq_1_PA-02A_S9.CGCCATTCTCGGATTAGAA	986	789	7.50558	4.71076	Early development	nextseq_1	E7.5	WT	NE
nextseq_1_PA-02A_S9.AACGATCATTGGTATGCTTG	1548	1114	-2.5804	1.70361	Visceral endoderm	nextseq_1	E7.5	WT	NE
nextseq_1_PA-02A_S9.TTCTTCGTTTAGGAGAGAAC	1067	841	8.25991	-4.51034	Early development	nextseq_1	Day6	Failed	ETiX
nextseq_1_PA-02A_S9.TTGGAGCTTTATAGACGCA	1238	879	8.03232	0.531075	Early development	nextseq_1	Day6	WT	ETiX
nextseq_1_PA-02A_S9.AGAGGTCGTGATCGCTTCT	321	278	8.17418	-4.10669	Early development	nextseq_1	Day8	Failed	ETiX
nextseq_1_PA-02A_S9.CTGAGCATTCAATTACCGT	1212	889	-6.76348	-2.22005	Visceral endoderm	nextseq_1	Day8	Pax6neg	ETiX
nextseq_1_PA-02A_S9.CTCGCATGTGCCATTCTCC	867	655	0.821659	-1.41446	Gut	nextseq_1	Day8	Failed	ETiX
nextseq_1_PA-02A_S9.ATACCAGTTTGGTACTGCCT	1033	791	-8.39535	0.380454	Visceral endoderm	nextseq_1	Day8	Pax6neg	ETiX
nextseq_1_PA-02A_S9.TATAAGAGGTGTTCGTCAGA	993	780	-3.44486	-3.28737	Visceral endoderm	nextseq_1	Day8	Pax6neg	ETiX
nextseq_1_PA-02A_S9.TAAGGTTCATCTTGCGCCGC	461	391	9.83066	-2.07197	Early development	nextseq_1	Day6	WT	ETiX
nextseq_1_PA-02A_S9.ATAAGCGAATCCGTTCGGAT	896	726	6.995	4.58853	Early development	nextseq_1	Day6	WT	ETiX
nextseq_1_PA-02A_S9.TTACCTAAGTTAACTCAATT	433	368	-0.165025	2.52815	Early development	nextseq_1	Day6	WT	ETiX
nextseq_1_PA-02A_S9.CGGTAAGGTCGTAATGCAG	352	314	9.98271	-2.10922	Early development	nextseq_1	Day6	WT	ETiX
nextseq_1_PA-02A_S9.AACTTGGATTGCTGGAACTT	398	350	3.91678	-0.815593	Gut	nextseq_1	Day8	WT	ETiX
nextseq_1_PA-02A_S9.GGCTTACTTTTCATAGGAC	714	573	-5.62967	-3.39194	Visceral endoderm	nextseq_1	Day8	Failed	ETiX
nextseq_1_PA-02A_S9.ATACCAGTTTGATATCGGCG	702	567	-0.10173	2.8198	Early development	nextseq_1	E7.5	WT	NE
nextseq_1_PA-02A_S9.ATGCTTCCTATTCGACCAA	968	751	-2.11706	0.881253	Visceral endoderm	nextseq_1	Day6	Failed	ETiX
nextseq_1_PA-02A_S9.AGTAGCCATTCTAATAGTA	685	570	3.35693	-2.13014	Gut	nextseq_1	Day8	Failed	ETiX
nextseq_1_PA-02A_S9.ATCTTCAGATTCAAGCCGAT	755	606	-2.21971	0.79289	Visceral endoderm	nextseq_1	Day6	WT	ETiX
nextseq_1_PA-02A_S9.AGCATTATGTCCGCTGCCAG	289	221	-4.65865	0.34661	Visceral endoderm	nextseq_1	Day8	WT	ETiX
nextseq_1_PA-02A_S9.TGAATCTGATTGGTCAGCCA	648	519	-7.94052	0.367421	Visceral endoderm	nextseq_1	E9.5	WT	NE
nextseq_1_PA-02A_S9.TATTCTCCTTTAACTCTTAG	1140	889	-6.10149	3.39968	Visceral endoderm	nextseq_1	E8	WT	NE
nextseq_1_PA-02A_S9.TGAATCTGATAACCTGCGTA	351	311	9.08107	4.04504	Early development	nextseq_1	E7.5	WT	NE
nextseq_1_PA-02A_S9.AGAAGTAAGTCGCCTAATGC	2058	1423	-7.70758	-1.41368	Visceral endoderm	nextseq_1	Day8	Failed	ETiX
nextseq_1_PA-02A_S9.AAGGATTACTCGTAATGCAG	542	462	11.1717	0.234416	Early development	nextseq_1	Day6	WT	ETiX
nextseq_1_PA-02A_S9.CGTCTTCCTGTAGCTCCAT	337	289	-4.18271	1.41837	Visceral endoderm	nextseq_1	Day8	WT	ETiX
nextseq_1_PA-02A_S9.AAGGATATGTTAACTCAATT	500	420	-3.07675	2.17406	Visceral endoderm	nextseq_1	Day6	WT	ETiX
nextseq_1_PA-02A_S9.AGGCTCGTTCTTGCAACCT	890	707	-2.37047	-0.480649	Visceral endoderm	nextseq_1	Day6	WT	ETiX
nextseq_1_PA-02A_S9.AACTGGCATAAGACCGTTG	292	250	-6.31103	1.5358	Visceral endoderm	nextseq_1	E8.5	WT	NE
nextseq_1_PA-02A_S9.AGAAGTAAGTCGGCGTAACT	349	299	-2.85302	-1.1903	Visceral endoderm	nextseq_1	Day8	Failed	ETiX
nextseq_1_PA-02A_S9.TTGACTCAATTTCCAACCGC	467	394	7.48548	1.62058	Early development	nextseq_1	Day6	Failed	ETiX
nextseq_1_PA-02A_S9.ATGGACTATTTATGAGTTAA	407	356	8.66788	2.58105	Early development	nextseq_1	Day6	Failed	ETiX
nextseq_1_PA-02A_S9.TCCTAACTTTGGCCGTAGTC	470	366	-8.23764	-0.310459	Visceral endoderm	nextseq_1	Day8	Failed	ETiX
nextseq_1_PA-02A_S9.ACATGGTAATCTAGTAGTCT	443	391	7.18662	3.51115	Early development	nextseq_1	Day6	WT	ETiX
nextseq_1_PA-02A_S9.TAGAACCAATTAGGCCATAG	1034	793	-0.872462	2.82719	Early development	nextseq_1	E7.5	WT	NE
nextseq_1_PA-02A_S9.ATTCCTAGATGTATAATACG	522	440	6.49704	-3.72374	Early development	nextseq_1	Day6	Failed	ETiX
nextseq_1_PA-02A_S9.TAATCAGCTTCCATCGCGAA	1978	1385	-9.54153	-1.6058	Visceral endoderm	nextseq_1	Day8	WT	ETiX
nextseq_1_PA-02A_S9.TCTTAGTTCTCTTGCAGTAG	931	687	5.90815	-4.54845	Early development	nextseq_1	E8	WT	NE
nextseq_1_PA-02A_S9.ACTGGACCTGAAGATCGAG	1538	1048	7.64616	1.48885	Early development	nextseq_1	E7.5	WT	NE
nextseq_1_PA-02A_S9.TCCTATAAGTATAAGGAGCA	638	527	-5.14734	-2.45316	Visceral endoderm	nextseq_1	Day8	WT	ETiX
nextseq_1_PA-02A_S9.ACTGGACCTCATAGTTCGG	477	408	8.87796	-2.61333	Early development	nextseq_1	Day6	Failed	ETiX
nextseq_1_PA-02A_S9.ATAACTTCCTGCCGCAACGA	519	422	-6.96182	-1.12566	Visceral endoderm	nextseq_1	Day8	Pax6neg	ETiX
nextseq_1_PA-02A_S9.AAACTCCAATTTGCTAACGG	439	387	8.37693	2.54558	Early development	nextseq_1	E7.5	WT	NE
nextseq_1_PA-02A_S9.CGATTCGCTAGAGCTATAA	380	337	7.87868	4.29846	Early development	nextseq_1	E7.5	WT	NE
nextseq_1_PA-02A_S9.ATTCCTAGATCCATCGCGAA	983	792	-4.9038	-2.62977	Visceral endoderm	nextseq_1	Day8	WT	ETiX
nextseq_1_PA-02A_S9.ATATGGATCTGAAGATCGAG	636	529	-3.5813	2.24423	Visceral endoderm	nextseq_1	E7.5	WT	NE
nextseq_1_PA-02A_S9.TAGGAAGGTGATCTTACGC	344	303	-5.09886	1.69099	Visceral endoderm	nextseq_1	E8.5	WT	NE
nextseq_1_PA-02A_S9.CGAATGAGTGGTATGCTTG	1317	977	8.39413	3.63493	Early development	nextseq_1	E7.5	WT	NE
nextseq_1_PA-02A_S9.TGGTTGAATTTTACGATGAA	655	554	7.68959	1.24169	Early development	nextseq_1	E7.5	WT	NE
nextseq_1_PA-02A_S9.GGCGTTAATACGTCCGCAG	1169	912	9.71294	2.11109	Early development	nextseq_1	E7.5	WT	NE
nextseq_1_PA-02A_S9.AGCATAACTTTATCATGATC	460	418	8.7729	-1.1282	Early development	nextseq_1	Day6	WT	ETiX
nextseq_1_PA-02A_S9.AGTCGCATTAACTAGGCGC	343	310	3.01471	-0.450296	Gut	nextseq_1	Day8	Failed	ETiX
nextseq_1_PA-02A_S9.AAATTCCTCTTTAATTGAAT	463	408	8.45057	-4.48618	Early development	nextseq_1	Day6	WT	ETiX
nextseq_1_PA-02A_S9.TGCTGGATTACTTGCTAGA	402	330	-7.05225	0.0308844	Visceral endoderm	nextseq_1	Day8	WT	ETiX
nextseq_1_PA-02A_S9.AATTCTAGGTACGGAGGCGG	699	551	-7.22168	0.0459459	Visceral endoderm	nextseq_1	Day8	WT	ETiX
nextseq_1_PA-02A_S9.AGAGGTCGTGGCGAACTCG	327	267	-3.40218	0.787404	Visceral endoderm	nextseq_1	Day6	WT	ETiX
nextseq_1_PA-02A_S9.GCTCTTAGTGGCGAACTCG	1202	971	8.24947	2.70473	Early development	nextseq_1	Day6	WT	ETiX
nextseq_1_PA-02A_S9.AAGCAGTATTGGTATGCTTG	338	295	9.25792	-2.30043	Early development	nextseq_1	E7.5	WT	NE
nextseq_1_PA-02A_S9.CAAGGCGTTATCGGCTATC	527	432	-6.68332	0.424409	Visceral endoderm	nextseq_1	E8.5	WT	NE
nextseq_1_PA-02A_S9.AGATCGGATTTGCGAGGCA	998	779	-5.97801	3.04356	Visceral endoderm	nextseq_1	E8	WT	NE
nextseq_1_PA-02A_S9.TGTCCTTATTTCGGCCTTAC	348	285	8.6289	-4.30742	Early development	nextseq_1	Day8	Failed	ETiX
nextseq_1_PA-02A_S9.CTTCGACTTGTATAATACG	590	489	6.81844	1.05825	Early development	nextseq_1	Day6	Failed	ETiX
nextseq_1_PA-02A_S9.ATCTGATGATCGTAGTTACC	1388	996	10.1128	1.40441	Early development	nextseq_1	E7.5	WT	NE
nextseq_1_PA-02A_S9.AGTCGCATTCTAGTAGTCT	467	400	8.5721	-4.46467	Early development	nextseq_1	Day6	WT	ETiX
nextseq_1_PA-02A_S9.ATAACTTCCTCCGCTCCGGC	816	663	3.04507	3.39853	Early development	nextseq_1	E7.5	WT	NE
nextseq_1_PA-02A_S9.TCGAAGGATGGCAGACGCC	603	466	-5.94158	0.600036	Visceral endoderm	nextseq_1	E8.5	WT	NE
nextseq_1_PA-02A_S9.ACCTCAATATAATGCCGCTT	347	306	6.25751	-2.81025	Early development	nextseq_1	Day6	Failed	ETiX
nextseq_1_PA-02A_S9.AAACTCCAATTCAACGTAAG	1424	1024	-7.6111	-0.210059	Visceral endoderm	nextseq_1	Day8	Pax6neg	ETiX
nextseq_1_PA-02A_S9.CGATTCGCTTATGAGTTAA	994	807	8.1621	-4.91503	Early development	nextseq_1	Day6	Failed	ETiX
nextseq_1_PA-02A_S9.TTCTTCGTTTCGCCTAATGC	598	497	1.33701	-1.47441	Gut	nextseq_1	Day8	Failed	ETiX
nextseq_1_PA-02A_S9.AACGATCATTCAACCGCTAA	803	650	-5.84819	-3.02323	Visceral endoderm	nextseq_1	Day8	WT	ETiX
nextseq_1_PA-02A_S9.ACTTACTCATAATGCCGCTT	304	262	6.31221	-3.20542	Early development	nextseq_1	Day6	Failed	ETiX
nextseq_1_PA-02A_S9.AGGCGGAATGGTACTGCCT	1004	741	-7.64939	-0.874723	Visceral endoderm	nextseq_1	Day8	Pax6neg	ETiX
nextseq_1_PA-02A_S9.AGCGTAAGTTTATTCATTC	682	543	-6.36595	1.21021	Visceral endoderm	nextseq_1	E9.5	WT	NE
nextseq_1_PA-02A_S9.TTGGAGCTTGGCCGTAGTC	508	405	-7.09818	0.712879	Visceral endoderm	nextseq_1	Day8	Failed	ETiX
nextseq_1_PA-02A_S9.AAGTTCTTGTGCCGCAACGA	907	669	-6.94281	-0.548127	Visceral endoderm	nextseq_1	Day8	Pax6neg	ETiX
nextseq_1_PA-02A_S9.TAGGAAGGTTTGCTGGCAT	524	436	-6.11892	3.00966	Visceral endoderm	nextseq_1	E8	WT	NE
nextseq_1_PA-02A_S9.CTGATAGGTGCTCAGCCGG	1354	939	-8.57551	0.996952	Visceral endoderm	nextseq_1	E9.5	WT	NE
nextseq_1_PA-02A_S9.GAGGAACTTTTATTATGGT	757	586	-6.6562	-0.918089	Visceral endoderm	nextseq_1	Day8	Failed	ETiX
nextseq_1_PA-02A_S9.TCCTATAAGTAGGTATACTC	681	548	-5.59302	-2.18693	Visceral endoderm	nextseq_1	Day8	WT	ETiX
nextseq_1_PA-02A_S9.TGGATTCTATTTATTCATTC	306	260	-6.3565	1.70496	Visceral endoderm	nextseq_1	E9.5	WT	NE
nextseq_1_PA-02A_S9.AGTCGCATTACTAGAGAGT	621	500	-0.377571	2.19258	Early development	nextseq_1	E8	WT	NE
nextseq_1_PA-02A_S9.AGTTAACCATTTAGGACCGG	711	558	-7.01991	-0.469648	Visceral endoderm	nextseq_1	Day8	WT	ETiX
nextseq_1_PA-02A_S9.AAGCAGTATTTGGTCAGCCA	1220	890	-9.99692	-0.480145	Visceral endoderm	nextseq_1	E9.5	WT	NE
nextseq_1_PA-02A_S9.ACATGGTAATAATTAAGACT	295	239	-8.16705	-0.334089	Visceral endoderm	nextseq_1	Day8	WT	ETiX
nextseq_1_PA-02A_S9.ATATCCTACTACTTGCTAGA	648	489	-8.10738	0.956052	Visceral endoderm	nextseq_1	Day8	WT	ETiX
nextseq_1_PA-02A_S9.AAGACCTTATGGTACCGGCA	475	401	-6.76476	0.540786	Visceral endoderm	nextseq_1	E9.5	WT	NE
nextseq_1_PA-02A_S9.ATACCAGTTTTAGAATTAAC	578	490	-5.11961	-2.38561	Visceral endoderm	nextseq_1	Day8	Failed	ETiX
nextseq_1_PA-02A_S9.ATAATCCTGTTTGCTAACGG	512	440	8.37064	-2.42179	Early development	nextseq_1	E7.5	WT	NE
nextseq_1_PA-02A_S9.ATTCAAGCATTCAAGCCGAT	563	475	-2.20483	0.627662	Visceral endoderm	nextseq_1	Day6	WT	ETiX
nextseq_1_PA-02A_S9.CATCAACGTACGTCATATA	1261	894	-9.45426	-0.964061	Visceral endoderm	nextseq_1	Day8	Pax6neg	ETiX
nextseq_1_PA-02A_S9.AACTGGCATAACCTGCGTA	1073	813	-9.78176	-1.25115	Visceral endoderm	nextseq_1	E7.5	WT	NE
nextseq_1_PA-02A_S9.CGTTGATCTAGGTATACTC	860	706	-4.02239	-2.50866	Visceral endoderm	nextseq_1	Day8	WT	ETiX
nextseq_1_PA-02A_S9.AGCATTATGTTCAATCGCAT	1095	873	-2.24106	-0.00663385	Visceral endoderm	nextseq_1	Day6	WT	ETiX
nextseq_1_PA-02A_S9.AGGCGGAATTATCATGATC	360	322	7.29388	-2.21637	Early development	nextseq_1	Day6	WT	ETiX
nextseq_1_PA-02A_S9.ATATGGATCTGGTATCCGCC	638	526	9.21242	-1.41142	Early development	nextseq_1	Day8	Failed	ETiX
nextseq_1_PA-02A_S9.CGAGGCAATCCGAGAATCC	386	345	7.20576	3.34611	Early development	nextseq_1	Day6	WT	ETiX
nextseq_1_PA-02A_S9.AGAAGTAAGTTTCTTAATAA	830	659	-6.20539	-1.89388	Visceral endoderm	nextseq_1	Day8	WT	ETiX
nextseq_1_PA-02A_S9.AAGGACGATCCGCTCCGGC	756	613	8.14291	-3.43157	Early development	nextseq_1	E7.5	WT	NE
nextseq_1_PA-02A_S9.ATCAGTCATTCGGCGTAACT	380	337	-7.26748	1.55087	Visceral endoderm	nextseq_1	Day8	Failed	ETiX
nextseq_1_PA-02A_S9.ATGCATTCATCGGTTATGCC	964	740	-10.7033	0.849753	Visceral endoderm	nextseq_1	E8.75	WT	NE
nextseq_1_PA-02A_S9.AGAAGTAAGTTTACCGAGGC	1798	1240	-3.95346	-3.89645	Visceral endoderm	nextseq_1	Day8	WT	ETiX
nextseq_1_PA-02A_S9.ACTGGTTATTTGGCCATGCA	308	260	-5.54527	0.403169	Visceral endoderm	nextseq_1	Day8	Failed	ETiX
nextseq_1_PA-02A_S9.ACTTGATTGTCTAGTAGTCT	459	391	9.48732	0.751187	Early development	nextseq_1	Day6	WT	ETiX
nextseq_1_PA-02A_S9.CTCTGAGCTTATGAGTTAA	1077	869	-2.21527	-0.340523	Visceral endoderm	nextseq_1	Day6	Failed	ETiX
nextseq_1_PA-02A_S9.GGTACCATTGGCGAACTCG	630	534	10.2571	-2.39052	Early development	nextseq_1	Day6	WT	ETiX
nextseq_1_PA-02A_S9.AAAGCTGATTCTTGCAACCT	641	546	1.15389	3.10644	Early development	nextseq_1	Day6	WT	ETiX
nextseq_1_PA-02A_S9.AGATCGGATGGCGAACTCG	1864	1311	9.59707	-2.74464	Early development	nextseq_1	Day6	WT	ETiX
nextseq_1_PA-02A_S9.CCAAGGATTGTATAATACG	336	295	7.13679	-3.75067	Early development	nextseq_1	Day6	Failed	ETiX
nextseq_1_PA-02A_S9.TGGATTCTATTTCTTCCGGT	319	286	-5.47566	2.04158	Visceral endoderm	nextseq_1	E8	WT	NE
nextseq_1_PA-02A_S9.TAGGAAGGTGGCTGAGCTC	535	435	10.3818	-1.6752	Early development	nextseq_1	Day8	Failed	ETiX
nextseq_1_PA-02A_S9.GGTACCATTTAGACTTCTT	616	494	-6.15646	-2.09591	Visceral endoderm	nextseq_1	Day8	Failed	ETiX
nextseq_1_PA-02A_S9.TGCAAGGTTTTGCGAGGCA	587	495	5.81076	-4.27926	Early development	nextseq_1	E8	WT	NE
nextseq_1_PA-02A_S9.CTGAGCATTTTATTCTGAG	394	315	-5.78069	0.466098	Visceral endoderm	nextseq_1	Day8	WT	ETiX
nextseq_1_PA-02A_S9.AGTCGCATTTTGACTTCAG	353	286	-4.99065	1.88564	Visceral endoderm	nextseq_1	E7.5	WT	NE
nextseq_1_PA-02A_S9.CCGACCAATTCAATCGCAT	539	463	8.89692	0.561276	Early development	nextseq_1	Day6	WT	ETiX
nextseq_1_PA-02A_S9.ACAGGTATTTGGCAGACGCC	307	281	6.23061	-0.136747	Gut	nextseq_1	E8.5	WT	NE
nextseq_1_PA-02A_S9.TCGAAGGATAACTAGGCGC	432	362	-8.78408	-1.22161	Visceral endoderm	nextseq_1	Day8	Failed	ETiX
nextseq_1_PA-02A_S9.TTGGAGCTTTCTAATAGTA	987	780	-3.09454	1.8248	Visceral endoderm	nextseq_1	Day8	Failed	ETiX
nextseq_1_PA-02A_S9.ATGCTTCCTCTAAGAGAAG	391	324	-6.35575	1.53359	Visceral endoderm	nextseq_1	E8.5	WT	NE
nextseq_1_PA-02A_S9.TCAGCTTCTGCAGGTCCGT	388	313	0.629329	-0.989226	Visceral endoderm	nextseq_1	Day8	Pax6neg	ETiX
nextseq_1_PA-02A_S9.ATATGGATCTAACCTGGTCT	426	355	-6.22147	-0.836564	Visceral endoderm	nextseq_1	Day8	WT	ETiX
nextseq_1_PA-02A_S9.CTGCCTTATATGGAATTGG	2138	1410	-7.95049	-0.254152	Visceral endoderm	nextseq_1	E9.5	WT	NE
nextseq_1_PA-02A_S9.AGGATAATCTCCATAAGTCC	366	307	-3.32555	-2.11971	Visceral endoderm	nextseq_1	Day8	WT	ETiX
nextseq_1_PA-02A_S9.ATTCCTAGATTCAAGCCGAT	965	773	9.27911	-2.69551	Early development	nextseq_1	Day6	WT	ETiX
nextseq_1_PA-02A_S9.AAATTCCTCTATGGCTCTGC	443	378	9.9345	0.57105	Early development	nextseq_1	E8	WT	NE
nextseq_1_PA-02A_S9.CGATTCGCTTATAGACGCA	501	389	6.3968	-3.44259	Early development	nextseq_1	Day6	WT	ETiX
nextseq_1_PA-02A_S9.AAGCAGTATTGATCTTACGC	345	300	-5.60518	1.2922	Visceral endoderm	nextseq_1	E8.5	WT	NE
nextseq_1_PA-02A_S9.CCATCGTCTCCATAAGTCC	437	374	-4.26069	-2.8176	Visceral endoderm	nextseq_1	Day8	WT	ETiX
nextseq_1_PA-02A_S9.AAGCAGTATTTCGCTAAGCA	1198	882	-7.28652	-0.990981	Visceral endoderm	nextseq_1	Day8	WT	ETiX
nextseq_1_PA-02A_S9.CGTACCTATCAAGTCGACC	378	331	9.65739	-1.91817	Early development	nextseq_1	Day6	WT	ETiX
nextseq_1_PA-02B_S10.CTTCGACTTCGACGCGACT	1325	964	10.0475	0.271797	Early development	nextseq_1	E7.5	WT	NE
nextseq_1_PA-02B_S10.AACGATCATTCGGTTGCGCG	418	352	7.36436	-4.06802	Early development	nextseq_1	Day8	Failed	ETiX
nextseq_1_PA-02B_S10.AGAGTACCTCAAGTCGACC	985	795	6.59912	4.8282	Early development	nextseq_1	Day6	WT	ETiX
nextseq_1_PA-02B_S10.CGTCTTCCTGCCGCAACGA	351	308	-3.92831	-1.38064	Visceral endoderm	nextseq_1	Day8	Pax6neg	ETiX
nextseq_1_PA-02B_S10.TACTTGCGTATAAGGAGCA	496	394	-7.18015	0.0541021	Visceral endoderm	nextseq_1	Day8	WT	ETiX
nextseq_1_PA-02B_S10.AGCGTAAGTAGGAGAGAAC	912	748	7.62071	2.17145	Early development	nextseq_1	Day6	Failed	ETiX
nextseq_1_PA-02B_S10.AGCGTAAGTTTCTTCCGGT	980	731	-5.03158	3.58172	Visceral endoderm	nextseq_1	E8	WT	NE
nextseq_1_PA-02B_S10.CAGATCAGTGATCGCTTCT	668	520	-6.94012	1.05285	Visceral endoderm	nextseq_1	Day8	Failed	ETiX
nextseq_1_PA-02B_S10.ACCTCAATATACTTAACCTT	364	282	-4.9789	0.983736	Visceral endoderm	nextseq_1	Day8	WT	ETiX
nextseq_1_PA-02B_S10.ATCTGATGATTTATTATGGT	374	315	9.92651	-0.651186	Early development	nextseq_1	Day8	Failed	ETiX
nextseq_1_PA-02B_S10.TAATCAGCTTACTATAGGTT	954	762	9.02863	2.6276	Early development	nextseq_1	Day6	WT	ETiX
nextseq_1_PA-02B_S10.AAATCGTTCTTCAACGTAAG	469	399	4.00314	-0.208703	Gut	nextseq_1	Day8	Pax6neg	ETiX
nextseq_1_PA-02B_S10.ACGCTTGATGGAGGCCTCC	556	469	-4.67438	1.1459	Visceral endoderm	nextseq_1	E8.75	WT	NE
nextseq_1_PA-02B_S10.CATACCGCTAGAGAAGGTT	648	557	10.1611	-2.2809	Early development	nextseq_1	Day6	WT	ETiX
nextseq_1_PA-02B_S10.CAGCATTGTCAACCGCTAA	613	489	-8.88687	0.0573472	Visceral endoderm	nextseq_1	Day8	WT	ETiX
nextseq_1_PA-02B_S10.TAAGAATGGTTCAAGCCGAT	1738	1303	7.53522	4.60896	Early development	nextseq_1	Day6	WT	ETiX
nextseq_1_PA-02B_S10.CTCTGAGCTACGCGAGATT	815	663	3.6274	-0.2709	Gut	nextseq_1	Day8	Pax6neg	ETiX
nextseq_1_PA-02B_S10.TTACCTAAGTCCAGTCCTCT	668	573	7.02519	2.83481	Early development	nextseq_1	E8	WT	NE
nextseq_1_PA-02B_S10.ATTAATGCCTATTCGACCAA	441	375	6.53296	-3.55915	Early development	nextseq_1	Day6	Failed	ETiX
nextseq_1_PA-02B_S10.AGAGGTCGTATGGCTCTGC	435	375	6.36944	-0.678117	Gut	nextseq_1	E8	WT	NE
nextseq_1_PA-02B_S10.ACGCTTGATCTTGGTAATG	1479	1116	8.51593	-0.539878	Early development	nextseq_1	Day6	Failed	ETiX
nextseq_1_PA-02B_S10.TCTTAGTTCTTTAGGACCGG	361	289	-4.07575	-2.30938	Visceral endoderm	nextseq_1	Day8	WT	ETiX
nextseq_1_PA-02B_S10.AACGTAATCTACCTCTATCT	319	288	-4.17145	0.435285	Visceral endoderm	nextseq_1	Day8	Failed	ETiX
nextseq_1_PA-02B_S10.TAGATGACTTAGGAGAGAAC	1738	1192	6.64078	-3.58798	Early development	nextseq_1	Day6	Failed	ETiX
nextseq_1_PA-02B_S10.CTGATAGGTCCATTATCTA	519	441	7.26196	-3.74016	Early development	nextseq_1	Day6	WT	ETiX
nextseq_1_PA-02B_S10.AATCCAGTATCTAACTAGAT	1949	1339	-7.75751	-1.25405	Visceral endoderm	nextseq_1	Day8	WT	ETiX
nextseq_1_PA-02B_S10.ACTGGTTATTCATAGTTCGG	1317	973	-2.21053	1.44925	Visceral endoderm	nextseq_1	Day6	Failed	ETiX
nextseq_1_PA-02B_S10.AAGTACGTTTTAACTCAATT	708	576	7.1934	-4.43264	Early development	nextseq_1	Day6	WT	ETiX
nextseq_1_PA-02B_S10.CGCCATTCTGGTAGGTTAG	438	362	-3.78367	-2.90795	Visceral endoderm	nextseq_1	Day8	Failed	ETiX
nextseq_1_PA-02B_S10.AGGATAATCTCGGCGTAACT	565	457	-6.12692	0.0878178	Visceral endoderm	nextseq_1	Day8	Failed	ETiX
nextseq_1_PA-02B_S10.TATTCTCCTTCAAGTCGACC	679	586	8.60449	2.07655	Early development	nextseq_1	Day6	WT	ETiX
nextseq_1_PA-02B_S10.TTGGAGCTTTTAGGACCGG	2171	1468	-7.27204	-1.84318	Visceral endoderm	nextseq_1	Day8	WT	ETiX
nextseq_1_PA-02B_S10.AACGCGTCTCGTAGTTACC	799	647	7.33432	-0.932896	Early development	nextseq_1	E7.5	WT	NE
nextseq_1_PA-02B_S10.ATTACCATCTGGCGAACTCG	707	585	8.05245	3.5382	Early development	nextseq_1	Day6	WT	ETiX
nextseq_1_PA-02B_S10.ATATGGATCTTTACCGAGGC	419	363	-3.54158	0.319322	Visceral endoderm	nextseq_1	Day8	WT	ETiX
nextseq_1_PA-02B_S10.ACCATGATTTATTCGACCAA	581	483	7.44796	-3.49711	Early development	nextseq_1	Day6	Failed	ETiX
nextseq_1_PA-02B_S10.AGAACTCCTCCATAAGTCC	920	712	-4.83789	-3.05692	Visceral endoderm	nextseq_1	Day8	WT	ETiX
nextseq_1_PA-02B_S10.ATAACTTCCTTCCGGCCTCG	374	333	6.85877	1.57166	Early development	nextseq_1	Day6	Failed	ETiX
nextseq_1_PA-02B_S10.ACGCTTGATCATACTCCGA	966	765	-8.40661	1.02143	Visceral endoderm	nextseq_1	Day8	Pax6neg	ETiX
nextseq_1_PA-02B_S10.TCAAGATCTTTCAAGCCGAT	1064	849	11.2066	0.48748	Early development	nextseq_1	Day6	WT	ETiX
nextseq_1_PA-02B_S10.TGCAAGGTTTTAGGACCGG	1754	1226	-8.99465	-2.08048	Visceral endoderm	nextseq_1	Day8	WT	ETiX
nextseq_1_PA-02B_S10.CGTTGATCTATTCAGGTAC	320	288	4.31024	-0.770522	Gut	nextseq_1	Day8	Failed	ETiX
nextseq_1_PA-02B_S10.TAAGGTTCATCAAGTCGACC	1102	846	9.21609	2.55356	Early development	nextseq_1	Day6	WT	ETiX
nextseq_1_PA-02B_S10.AAGTTCTTGTCCATTATCTA	545	470	5.69369	-3.5055	Early development	nextseq_1	Day6	WT	ETiX
nextseq_1_PA-02B_S10.CTGCCTTATCGGATTAGAA	584	486	10.3307	0.0474135	Early development	nextseq_1	E7.5	WT	NE
nextseq_1_PA-02B_S10.AGAACTCCTCAGGAGGAGA	1253	914	-7.85765	0.341527	Visceral endoderm	nextseq_1	E9.5	WT	NE
nextseq_1_PA-02B_S10.AATACCGAATTAACGAATTG	428	365	7.43927	3.21273	Early development	nextseq_1	Day6	WT	ETiX
nextseq_1_PA-02B_S10.ATCAGTCATTTAACGATCCA	2384	1550	-7.13401	-1.65808	Visceral endoderm	nextseq_1	Day8	WT	ETiX
nextseq_1_PA-02B_S10.ATAATCCTGTTATCATGATC	521	413	-5.25844	-3.36186	Visceral endoderm	nextseq_1	Day6	WT	ETiX
nextseq_1_PA-02B_S10.GAGGAACTTCCGATTCCTG	1035	785	-7.68027	-0.254457	Visceral endoderm	nextseq_1	Day8	WT	ETiX
nextseq_1_PA-02B_S10.CCATCGTCTCCGTTCGGAT	464	399	8.70597	-2.8614	Early development	nextseq_1	Day6	WT	ETiX
nextseq_1_PA-02B_S10.AAGGCTACTAACCTGCGTA	707	555	0.33798	2.61246	Early development	nextseq_1	E7.5	WT	NE
nextseq_1_PA-02B_S10.ATGGTTGGTCAAGTCGACC	1051	804	7.79827	-2.72552	Early development	nextseq_1	Day6	WT	ETiX
nextseq_1_PA-02B_S10.TTCTCATTGTGCCGCAACGA	1093	811	-7.37095	-0.789505	Visceral endoderm	nextseq_1	Day8	Pax6neg	ETiX
nextseq_1_PA-02B_S10.TATAAGAGGTCATACTCCGA	1651	1155	-7.09138	-1.03798	Visceral endoderm	nextseq_1	Day8	Pax6neg	ETiX
nextseq_1_PA-02B_S10.CAGCATTGTAACCTGGTCT	633	483	-7.12565	-0.196928	Visceral endoderm	nextseq_1	Day8	WT	ETiX
nextseq_1_PA-02B_S10.CCTAATGGTTCAAGCCGAT	1611	1190	7.24547	4.51047	Early development	nextseq_1	Day6	WT	ETiX
nextseq_1_PA-02B_S10.ACTTACTCATTTCCAACCGC	1071	840	8.80543	3.8305	Early development	nextseq_1	Day6	Failed	ETiX
nextseq_1_PA-02B_S10.TTGACTCAATGGCCGTAGTC	1747	1165	-9.07863	-1.03192	Visceral endoderm	nextseq_1	Day8	Failed	ETiX
nextseq_1_PA-02B_S10.CCGTCGATTCCGTTCGGAT	369	332	8.65944	-4.72428	Early development	nextseq_1	Day6	WT	ETiX
nextseq_1_PA-02B_S10.AGCTATCGTTTCTTCCGGT	917	722	-6.60323	2.86239	Visceral endoderm	nextseq_1	E8	WT	NE
nextseq_1_PA-02B_S10.AGTCGCATTAATGCCGCTT	474	415	10.1459	-2.3457	Early development	nextseq_1	Day6	Failed	ETiX
nextseq_1_PA-02B_S10.AAACTCCAATAATGCCGCTT	572	465	10.4407	0.187028	Early development	nextseq_1	Day6	Failed	ETiX
nextseq_1_PA-02B_S10.ATAATCCTGTCATAGTTCGG	523	434	8.75288	3.22912	Early development	nextseq_1	Day6	Failed	ETiX
nextseq_1_PA-02B_S10.ATGCTTCCTTTCTTCCGGT	544	462	5.88939	-4.02917	Early development	nextseq_1	E8	WT	NE
nextseq_1_PA-02B_S10.TATCTCGATTCAACCGCTAA	695	547	-6.77146	-1.65987	Visceral endoderm	nextseq_1	Day8	WT	ETiX
nextseq_1_PA-02B_S10.ATTCCTAGATTTAATTGAAT	2146	1605	1.07788	3.20577	Early development	nextseq_1	Day6	WT	ETiX
nextseq_1_PA-02B_S10.ACGATATCATTAGAATTAAC	1048	772	-7.0888	-0.780428	Visceral endoderm	nextseq_1	Day8	Failed	ETiX
nextseq_1_PA-02B_S10.ATTCGCAATTGAGCATCATT	1542	1102	-10.5249	0.877117	Visceral endoderm	nextseq_1	E9.5	WT	NE
nextseq_1_PA-02B_S10.AATTCATCGTGATCTTACGC	568	495	-6.16459	2.18609	Visceral endoderm	nextseq_1	E8.5	WT	NE
nextseq_1_PA-02B_S10.CCTGCTACTGTATAATACG	474	413	5.79542	4.24854	Early development	nextseq_1	Day6	Failed	ETiX
nextseq_1_PA-02B_S10.AAGGACGATTCCAATCATC	463	391	-6.35527	0.792897	Visceral endoderm	nextseq_1	E8.5	WT	NE
nextseq_1_PA-02B_S10.AAGTATTGGTTCGCTAAGCA	1600	1121	-7.60723	-1.10681	Visceral endoderm	nextseq_1	Day8	WT	ETiX
nextseq_1_PA-02B_S10.ACGTTGCTTGTATCATCGA	593	472	-4.57079	2.13576	Visceral endoderm	nextseq_1	Day8	WT	ETiX
nextseq_1_PA-02B_S10.ACGCTTATATCGGTTATGCC	2071	1381	-9.79048	1.79405	Visceral endoderm	nextseq_1	E8.75	WT	NE
nextseq_1_PA-02B_S10.CTCGCATGTAGTAACGGTC	824	649	-6.78456	-0.543127	Visceral endoderm	nextseq_1	Day8	WT	ETiX
nextseq_1_PA-02B_S10.CAAGCAACTTTGCGAGGCA	424	370	5.66785	-4.30026	Early development	nextseq_1	E8	WT	NE
nextseq_1_PA-02B_S10.ATTCGCAATTCGTAATGCAG	423	367	10.9287	0.359383	Early development	nextseq_1	Day6	WT	ETiX
nextseq_1_PA-02B_S10.ACCATGATTTCAAGGAGGTC	1402	1035	-8.61245	1.05292	Visceral endoderm	nextseq_1	E9.5	WT	NE
nextseq_1_PA-02B_S10.ATGCTTCCTAGAACGTCTC	536	411	-8.63944	-1.2467	Visceral endoderm	nextseq_1	Day8	Failed	ETiX
nextseq_1_PA-02B_S10.CTAACGACTATTCGACCAA	691	593	8.07189	-2.68964	Early development	nextseq_1	Day6	Failed	ETiX
nextseq_1_PA-02B_S10.AATTCTAGGTGGCGAACTCG	482	400	9.47332	-0.632288	Early development	nextseq_1	Day6	WT	ETiX
nextseq_1_PA-02B_S10.AAAGCTGATTTTCCAACCGC	728	589	9.50695	-0.582358	Early development	nextseq_1	Day6	Failed	ETiX
nextseq_1_PA-02B_S10.ACTTCCGTTGATATCGGCG	814	666	-5.03077	3.15169	Visceral endoderm	nextseq_1	E7.5	WT	NE
nextseq_1_PA-02B_S10.CTTCGACTTTAACTGGTTA	367	306	-5.76848	0.715391	Visceral endoderm	nextseq_1	E9.5	WT	NE
nextseq_1_PA-02B_S10.CTGCCTTATGCAGGTCCGT	2219	1513	1.27805	-1.54311	Gut	nextseq_1	Day8	Pax6neg	ETiX
nextseq_1_PA-02B_S10.TCTTAGTTCTCCGTTCCTTA	307	251	-7.34536	-2.70643	Visceral endoderm	nextseq_1	E7.5	WT	NE
nextseq_1_PA-02B_S10.GGCGTTAATGATCTTACGC	338	277	-5.70518	0.854793	Visceral endoderm	nextseq_1	E8.5	WT	NE
nextseq_1_PA-02B_S10.AACTAGTTGTATGGCTCTGC	382	326	-5.36617	1.58505	Visceral endoderm	nextseq_1	E8	WT	NE
nextseq_1_PA-02B_S10.TTCTCATTGTCCGTTCCTTA	558	475	7.55743	3.94876	Early development	nextseq_1	E7.5	WT	NE
nextseq_1_PA-02B_S10.AACGCGTCTGCAGGTCCGT	430	361	-5.32334	-2.64023	Visceral endoderm	nextseq_1	Day8	Pax6neg	ETiX
nextseq_1_PA-02B_S10.GCTCTTAGTGTATAATACG	655	555	7.9812	1.47386	Early development	nextseq_1	Day6	Failed	ETiX
nextseq_1_PA-02B_S10.TCCTATAAGTCCGCGGCTCA	360	314	9.84959	-0.528282	Early development	nextseq_1	Day6	WT	ETiX
nextseq_1_PA-02B_S10.TATTCTCCTTACTATAGGTT	1071	823	0.513885	2.7121	Early development	nextseq_1	Day6	WT	ETiX
nextseq_1_PA-02B_S10.AGTCGCATTCCAGTCCTCT	400	319	-5.07378	2.06685	Visceral endoderm	nextseq_1	E8	WT	NE
nextseq_1_PA-02B_S10.CGAAGACCTGCAGGTCCGT	462	400	-5.24028	1.70013	Visceral endoderm	nextseq_1	Day8	Pax6neg	ETiX
nextseq_1_PA-02B_S10.TGATGCGATGAAGATCGAG	1096	803	7.31368	1.74775	Early development	nextseq_1	E7.5	WT	NE
nextseq_1_PA-02B_S10.ACGGAACGTCATAGTTCGG	958	746	8.31118	-3.21386	Early development	nextseq_1	Day6	Failed	ETiX
nextseq_1_PA-02B_S10.CCAGCCTTTGTTACGCAAG	735	614	9.1611	2.09693	Early development	nextseq_1	Day6	WT	ETiX
nextseq_1_PA-02B_S10.GGCTAAGATGTCCTTAAGA	1708	1167	-10.2455	0.826842	Visceral endoderm	nextseq_1	E8.75	WT	NE
nextseq_1_PA-02B_S10.ATAGTTGACTAGTAACGGTC	482	401	-9.02312	-0.107622	Visceral endoderm	nextseq_1	Day8	WT	ETiX
nextseq_1_PA-02B_S10.AGGCGGAATCCGCGGCTCA	439	355	0.897469	2.95143	Early development	nextseq_1	Day6	WT	ETiX
nextseq_1_PA-02B_S10.AACCTCATTTACTATGCAAT	445	387	8.56916	2.60578	Early development	nextseq_1	E7.5	WT	NE
nextseq_1_PA-02B_S10.AAATCGTTCTTATCATGATC	1969	1403	7.17588	-4.66081	Early development	nextseq_1	Day6	WT	ETiX
nextseq_1_PA-02B_S10.AGTCGCATTCAACCGCTAA	638	492	-6.62806	-1.96932	Visceral endoderm	nextseq_1	Day8	WT	ETiX
nextseq_1_PA-02B_S10.TCAAGATCTTTAACTCTTAG	481	411	8.49233	-4.85329	Early development	nextseq_1	E8	WT	NE
nextseq_1_PA-02B_S10.ACCGGTTCTCAAGTCGACC	638	514	-4.44537	3.12854	Visceral endoderm	nextseq_1	Day6	WT	ETiX
nextseq_1_PA-02B_S10.AGAGATGAATAATTAAGACT	730	579	-5.31039	-2.0783	Visceral endoderm	nextseq_1	Day8	WT	ETiX
nextseq_1_PA-02B_S10.ACTGGACCTGGCAGACGCC	312	271	-7.16693	1.31525	Visceral endoderm	nextseq_1	E8.5	WT	NE
nextseq_1_PA-02B_S10.TCGAGAAGTCGTCGCAGCC	495	393	-10.3778	0.595887	Visceral endoderm	nextseq_1	E8.75	WT	NE
nextseq_1_PA-02B_S10.CTCTGAGCTTTCATAGGAC	531	459	-6.8086	0.707335	Visceral endoderm	nextseq_1	Day8	Failed	ETiX
nextseq_1_PA-02B_S10.AGATTCAACTCATACTCCGA	2387	1542	-7.44078	-1.56442	Visceral endoderm	nextseq_1	Day8	Pax6neg	ETiX
nextseq_1_PA-02B_S10.TTCGTTCCTCGACGCGACT	1981	1323	10.0966	0.764214	Early development	nextseq_1	E7.5	WT	NE
nextseq_1_PA-02B_S10.AACTAGTTGTTATCATGATC	864	677	8.35659	0.264008	Early development	nextseq_1	Day6	WT	ETiX
nextseq_1_PA-02B_S10.TAACGACTTTGGCGAACTCG	1311	1039	6.64617	4.68568	Early development	nextseq_1	Day6	WT	ETiX
nextseq_1_PA-02B_S10.CGCCATTCTAGAGCTATAA	1032	827	9.21301	4.00399	Early development	nextseq_1	E7.5	WT	NE
nextseq_1_PA-02B_S10.ACGGAACGTGTCCTTAAGA	430	363	-8.87923	-0.523902	Visceral endoderm	nextseq_1	E8.75	WT	NE
nextseq_1_PA-02B_S10.TAACGACTTTAGGAGAGAAC	925	702	-2.95914	2.28141	Visceral endoderm	nextseq_1	Day6	Failed	ETiX
nextseq_1_PA-02B_S10.AATTCTAGGTGTTACGCAAG	560	456	-3.04312	-1.07815	Visceral endoderm	nextseq_1	Day6	WT	ETiX
nextseq_1_PA-02B_S10.ATACCAGTTTCGTAATGCAG	807	643	-3.70024	1.14097	Visceral endoderm	nextseq_1	Day6	WT	ETiX
nextseq_1_PA-02B_S10.AAGACCTTATTAGCCGTCAT	297	266	8.35173	1.94328	Early development	nextseq_1	Day6	Failed	ETiX
nextseq_1_PA-02B_S10.ATACTACTCTGCAGGTCCGT	1556	1118	-6.73584	-1.36543	Visceral endoderm	nextseq_1	Day8	Pax6neg	ETiX
nextseq_1_PA-02B_S10.CATCAACGTCCATTATCTA	1321	949	7.00433	-4.23326	Early development	nextseq_1	Day6	WT	ETiX
nextseq_1_PA-02B_S10.AAGCAGTATTGCAGGTCCGT	430	361	7.42158	4.38181	Gut	nextseq_1	Day8	Pax6neg	ETiX
nextseq_1_PA-02B_S10.GCTCTTAGTTAACTCAATT	817	689	7.49247	4.33786	Early development	nextseq_1	Day6	WT	ETiX
nextseq_1_PA-02B_S10.ATATGGATCTCATTCAATCA	474	392	-5.10232	1.70215	Visceral endoderm	nextseq_1	E7.5	WT	NE
nextseq_1_PA-02B_S10.CGTCTTCCTCCTTGGTCCA	2038	1379	-9.81989	-1.1917	Visceral endoderm	nextseq_1	E8.75	WT	NE
nextseq_1_PA-02B_S10.ATCTGATGATAAGACCGTTG	777	571	-9.64796	-0.551173	Visceral endoderm	nextseq_1	E8.5	WT	NE
nextseq_1_PA-02B_S10.TTGACTCAATGGACTACTAC	889	685	-10.3713	1.33836	Visceral endoderm	nextseq_1	E8.75	WT	NE
nextseq_1_PA-02B_S10.TTGACTCAATCGTAATGCAG	439	393	7.63213	3.07842	Early development	nextseq_1	Day6	WT	ETiX
nextseq_1_PA-02B_S10.AACGATCATTCATCAGAATG	426	357	-5.02787	-2.3805	Visceral endoderm	nextseq_1	Day8	WT	ETiX
nextseq_1_PA-02B_S10.GATAAGCGTTTAGGACCGG	380	313	-3.95122	-2.78225	Visceral endoderm	nextseq_1	Day8	WT	ETiX
nextseq_1_PA-02B_S10.ATTGAGGAATAATACCATCC	1015	815	9.12248	-0.077978	Early development	nextseq_1	Day8	Failed	ETiX
nextseq_1_PA-02B_S10.ACTTATGGTTAATGCCGCTT	547	461	8.48761	-2.55033	Early development	nextseq_1	Day6	Failed	ETiX
nextseq_1_PA-02B_S10.AACTAGTTGTCGTAGTTACC	601	450	8.19383	-2.95333	Early development	nextseq_1	E7.5	WT	NE
nextseq_1_PA-02B_S10.TTGGAGCTTGGACTACTAC	741	590	-3.36293	-1.1522	Visceral endoderm	nextseq_1	E8.75	WT	NE
nextseq_1_PA-02B_S10.CCGTCGATTGTATAATACG	310	274	7.49352	-2.39323	Early development	nextseq_1	Day6	Failed	ETiX
nextseq_1_PA-02B_S10.ATATCTGGATGGCTGAGCTC	309	280	4.82681	-0.383623	Gut	nextseq_1	Day8	Failed	ETiX
nextseq_1_PA-02B_S10.AGTTAACCATCAAGTCGACC	796	645	-2.65025	0.974231	Visceral endoderm	nextseq_1	Day6	WT	ETiX
nextseq_1_PA-02B_S10.TAACGACTTTCATAGTTCGG	619	527	9.92066	1.11066	Early development	nextseq_1	Day6	Failed	ETiX
nextseq_1_PA-02B_S10.ATTGATCGTTTATCATGATC	1167	938	6.30163	5	Early development	nextseq_1	Day6	WT	ETiX
nextseq_1_PA-02B_S10.TCTTAGTTCTCATCAGAATG	420	361	6.40996	-2.24264	Early development	nextseq_1	Day8	WT	ETiX
nextseq_1_PA-02B_S10.CGCCATTCTTAGAGTAATA	439	373	5.93512	-4.02863	Early development	nextseq_1	Day6	WT	ETiX
nextseq_1_PA-02B_S10.ACCGGTTCTCGTAGTTACC	2383	1622	7.8302	4.85164	Early development	nextseq_1	E7.5	WT	NE
nextseq_1_PA-02B_S10.CAAGGCGTTTGACGCTCCG	486	372	-8.36278	1.76605	Visceral endoderm	nextseq_1	E9.5	WT	NE
nextseq_1_PA-02B_S10.CATCAACGTAGGAGAGAAC	406	359	6.305	2.4726	Early development	nextseq_1	Day6	Failed	ETiX
nextseq_1_PA-02B_S10.AGAGCATGTCATCAGAATG	588	470	-6.3642	-0.723102	Visceral endoderm	nextseq_1	Day8	WT	ETiX
nextseq_1_PA-02B_S10.CAGATCAGTTATCATGATC	781	634	10.4568	1.20372	Early development	nextseq_1	Day6	WT	ETiX
nextseq_1_PA-02B_S10.AGGATAATCTTCAACGTAAG	528	441	2.07526	-1.05251	Gut	nextseq_1	Day8	Pax6neg	ETiX
nextseq_1_PA-02B_S10.ACAATGCTATTAGATCTACT	1655	1130	-4.194	-3.87341	Visceral endoderm	nextseq_1	Day8	WT	ETiX
nextseq_1_PA-02B_S10.AACTTGGATTTCAACGTAAG	484	410	-4.11097	-1.86114	Visceral endoderm	nextseq_1	Day8	Pax6neg	ETiX
nextseq_1_PA-02B_S10.ACAGGTATTTACGGAGGCGG	1067	789	-7.28454	-1.36948	Visceral endoderm	nextseq_1	Day8	WT	ETiX
nextseq_1_PA-02B_S10.TTATCCGCTTAGACTTCTT	557	469	-4.02301	-2.71491	Visceral endoderm	nextseq_1	Day8	Failed	ETiX
nextseq_1_PA-02B_S10.GCGTACTTTTCTTGCCGAC	549	443	1.30271	2.83119	Early development	nextseq_1	E7.5	WT	NE
nextseq_1_PA-02B_S10.CAGGACTCTCTTGGTAATG	1316	997	8.23491	-4.71251	Early development	nextseq_1	Day6	Failed	ETiX
nextseq_1_PA-02B_S10.AAGTTCTTGTATAAGGAGCA	768	600	2.48183	-0.584172	Gut	nextseq_1	Day8	WT	ETiX
nextseq_1_PA-02B_S10.AACTAGTTGTCCGCGGCTCA	687	574	8.05654	-3.02621	Early development	nextseq_1	Day6	WT	ETiX
nextseq_1_PA-02B_S10.CATCAACGTGGCCGTAGTC	529	420	-6.90746	-0.0782284	Visceral endoderm	nextseq_1	Day8	Failed	ETiX
nextseq_1_PA-02B_S10.TTACCTAAGTCCATTATCTA	289	254	-0.662774	2.57676	Early development	nextseq_1	Day6	WT	ETiX
nextseq_1_PA-02B_S10.TAATCAGCTTTAATGAACGA	1979	1415	-7.85817	-1.10668	Visceral endoderm	nextseq_1	E9.5	WT	NE
nextseq_1_PA-02B_S10.CAGTATCCTTATGAGTTAA	453	412	7.32053	2.75567	Early development	nextseq_1	Day6	Failed	ETiX
nextseq_1_PA-02B_S10.AAACTGAACTTAGGCCATAG	754	616	10.8204	0.320157	Early development	nextseq_1	E7.5	WT	NE
nextseq_1_PA-02B_S10.ATATGCCATTGACGAAGCGT	508	414	10.2325	0.0117786	Early development	nextseq_1	E7.5	WT	NE
nextseq_1_PA-02B_S10.CAGGACTCTTCCTACCAGT	462	371	-3.16502	2.52206	Visceral endoderm	nextseq_1	E7.5	WT	NE
nextseq_1_PA-02B_S10.GGCTAAGATACCGCCAACC	409	345	-4.20612	-2.87629	Visceral endoderm	nextseq_1	Day8	WT	ETiX
nextseq_1_PA-02B_S10.CTCTGAGCTATGGAATTGG	863	656	-8.1946	1.3159	Visceral endoderm	nextseq_1	E9.5	WT	NE
nextseq_1_PA-02B_S10.AGGCGGAATACTTGCTAGA	1535	1060	-9.32244	-1.54606	Visceral endoderm	nextseq_1	Day8	WT	ETiX
nextseq_1_PA-02B_S10.ATGGACTATTTAACTCAATT	300	277	6.16669	4.13709	Early development	nextseq_1	Day6	WT	ETiX
nextseq_1_PA-02B_S10.AGCATTATGTTAACGATCCA	1525	1094	-7.65748	-1.87662	Visceral endoderm	nextseq_1	Day8	WT	ETiX
nextseq_1_PA-02B_S10.TAATCAGCTTGGTATCCGCC	702	566	-9.46673	-1.02679	Visceral endoderm	nextseq_1	Day8	Failed	ETiX
nextseq_1_PA-02B_S10.GGTACCATTGTATAATACG	540	471	8.34257	3.10226	Early development	nextseq_1	Day6	Failed	ETiX
nextseq_1_PA-02B_S10.TAAGAATGGTGTTACGCAAG	592	497	8.87188	2.54238	Early development	nextseq_1	Day6	WT	ETiX
nextseq_1_PA-02C_S11.CAGGACTCTAATGCCGCTT	1438	1097	7.23898	1.60838	Early development	nextseq_1	Day6	Failed	ETiX
nextseq_1_PA-02C_S11.TAAGAATGGTCCAGTCCTCT	875	689	2.90328	-1.77141	Gut	nextseq_1	E8	WT	NE
nextseq_1_PA-02C_S11.AAGTTCTTGTGGCGAACTCG	1738	1247	-2.96533	-2.31414	Visceral endoderm	nextseq_1	Day6	WT	ETiX
nextseq_1_PA-02C_S11.AAGGCTACTCCTTGGTCCA	1928	1298	-4.08125	-3.91821	Visceral endoderm	nextseq_1	E8.75	WT	NE
nextseq_1_PA-02C_S11.ATGCATTCATTTCCAACCGC	510	431	8.14869	-2.81765	Early development	nextseq_1	Day6	Failed	ETiX
nextseq_1_PA-02C_S11.ATTACCATCTTTCCAACCGC	446	389	7.49093	1.00885	Early development	nextseq_1	Day6	Failed	ETiX
nextseq_1_PA-02C_S11.GAGGAACTTACTATGCAAT	863	636	-4.58454	3.18817	Visceral endoderm	nextseq_1	E7.5	WT	NE
nextseq_1_PA-02C_S11.AACCTCATTTCATAGTTCGG	581	500	6.94908	1.5011	Early development	nextseq_1	Day6	Failed	ETiX
nextseq_1_PA-02C_S11.ATCTGATGATGGTACTGCCT	918	722	2.74549	-0.626347	Gut	nextseq_1	Day8	Pax6neg	ETiX
nextseq_1_PA-02C_S11.AGCATAACTTCTTGGTAATG	524	443	8.74634	-4.57905	Early development	nextseq_1	Day6	Failed	ETiX
nextseq_1_PA-02C_S11.ATTACCATCTCCAGTCCTCT	1227	908	-5.46759	3.57804	Visceral endoderm	nextseq_1	E8	WT	NE
nextseq_1_PA-02C_S11.AAGGCTACTAGCCGGTACC	1226	909	-4.80135	-3.73282	Visceral endoderm	nextseq_1	Day8	WT	ETiX
nextseq_1_PA-02C_S11.TAGATGACTTTTACGATGAA	1310	938	-3.74636	-3.64797	Visceral endoderm	nextseq_1	E7.5	WT	NE
nextseq_1_PA-02C_S11.AAAGCTGATTAGGTTAGTTC	1665	1164	-9.23066	-1.86009	Visceral endoderm	nextseq_1	Day8	WT	ETiX
nextseq_1_PA-02C_S11.ACTTATGGTTCGGCGTAACT	1241	947	-8.91057	-1.09932	Visceral endoderm	nextseq_1	Day8	Failed	ETiX
nextseq_1_PA-02C_S11.ACCATGATTTTAGACTTCTT	1157	847	-9.78449	-1.54449	Visceral endoderm	nextseq_1	Day8	Failed	ETiX
nextseq_1_PA-02C_S11.ATCAGTCATTACTAGAGAGT	334	291	4.67442	-0.640134	Early development	nextseq_1	E8	WT	NE
nextseq_1_PA-02C_S11.TAGATGACTTAGGTATACTC	403	361	6.75858	-1.6174	Early development	nextseq_1	Day8	WT	ETiX
nextseq_1_PA-02C_S11.AACTGGCATAACTAGGCGC	1647	1194	0.874534	-1.61064	Gut	nextseq_1	Day8	Failed	ETiX
nextseq_1_PA-02C_S11.ACTGAATACTCAACCGCTAA	494	390	-4.6143	-3.60913	Visceral endoderm	nextseq_1	Day8	WT	ETiX
nextseq_1_PA-02C_S11.AGAACTCCTTTAGGACCGG	2188	1431	-7.0322	-1.87349	Visceral endoderm	nextseq_1	Day8	WT	ETiX
nextseq_1_PA-02C_S11.ACGTTGCTTAACTAGGCGC	304	257	-3.17814	-0.974382	Visceral endoderm	nextseq_1	Day8	Failed	ETiX
nextseq_1_PA-02C_S11.TACTTGCGTTCAAGCCGAT	730	606	7.8626	2.69207	Early development	nextseq_1	Day6	WT	ETiX
nextseq_1_PA-02C_S11.ACATGGTAATTTCCAACCGC	814	661	8.41028	-4.43675	Early development	nextseq_1	Day6	Failed	ETiX
nextseq_1_PA-02C_S11.ACCTCAATATCTTGCGCCGC	452	368	10.7351	0.912872	Early development	nextseq_1	Day6	WT	ETiX
nextseq_1_PA-02C_S11.AAGTACGTTTTTAATTGAAT	1310	1009	-2.10363	0.295053	Visceral endoderm	nextseq_1	Day6	WT	ETiX
nextseq_1_PA-02C_S11.TAAGGTTCATAGGAGAGAAC	302	251	7.00177	-3.96371	Early development	nextseq_1	Day6	Failed	ETiX
nextseq_1_PA-02C_S11.AAGCAGTATTCATCAGAATG	814	669	-4.40644	-1.99341	Visceral endoderm	nextseq_1	Day8	WT	ETiX
nextseq_1_PA-02C_S11.AGGATAATCTTAACTCAATT	807	663	6.17205	4.69644	Early development	nextseq_1	Day6	WT	ETiX
nextseq_1_PA-02C_S11.ACGCTTGATACTTAACCTT	896	723	-9.24941	-1.62046	Visceral endoderm	nextseq_1	Day8	WT	ETiX
nextseq_1_PA-02C_S11.ACTGGACCTACTATGCAAT	456	380	-5.24477	2.01821	Visceral endoderm	nextseq_1	E7.5	WT	NE
nextseq_1_PA-02C_S11.AAATTCCTCTCCGCGGCTCA	426	362	-8.84882	0.172384	Visceral endoderm	nextseq_1	Day6	WT	ETiX
nextseq_1_PA-02C_S11.CAGATCAGTCAAGTCGACC	622	482	-2.95985	-2.29167	Visceral endoderm	nextseq_1	Day6	WT	ETiX
nextseq_1_PA-02C_S11.TCCTAACTTTACGCGAGATT	1057	769	2.87479	-2.0069	Gut	nextseq_1	Day8	Pax6neg	ETiX
nextseq_1_PA-02C_S11.AAGGACGATTTAATTGAAT	937	754	-2.05595	0.746729	Visceral endoderm	nextseq_1	Day6	WT	ETiX
nextseq_1_PA-02C_S11.ACTGGACCTATGGAATTGG	1353	943	-10.5158	0.332737	Visceral endoderm	nextseq_1	E9.5	WT	NE
nextseq_1_PA-02C_S11.ATGCTTCCTTCAAGCCGAT	481	397	-3.24165	1.49551	Visceral endoderm	nextseq_1	Day6	WT	ETiX
nextseq_1_PA-02C_S11.CAGATCAGTAGGTATACTC	487	392	-4.6236	-1.76386	Visceral endoderm	nextseq_1	Day8	WT	ETiX
nextseq_1_PA-02C_S11.AGTCGCATTTTAGGACCGG	1238	929	-5.00284	-1.20156	Visceral endoderm	nextseq_1	Day8	WT	ETiX
nextseq_1_PA-02C_S11.AACTTGGATTTATGAGTTAA	353	320	7.42555	1.01263	Early development	nextseq_1	Day6	Failed	ETiX
nextseq_1_PA-02C_S11.ATAACTTCCTCGGATTAGAA	1275	971	9.18241	3.12121	Early development	nextseq_1	E7.5	WT	NE
nextseq_1_PA-02C_S11.TTATCCGCTCATCAGAATG	516	438	3.94663	-0.145319	Gut	nextseq_1	Day8	WT	ETiX
nextseq_1_PA-02C_S11.AGAGGTCGTGCTGGAACTT	751	627	-6.39812	-0.581837	Visceral endoderm	nextseq_1	Day8	WT	ETiX
nextseq_1_PA-02C_S11.TTCTTCGTTTGATCGCTTCT	459	400	6.69155	-1.75945	Early development	nextseq_1	Day8	Failed	ETiX
nextseq_1_PA-02C_S11.ACATTCGTATTATCATGATC	845	623	-2.86235	-1.82091	Visceral endoderm	nextseq_1	Day6	WT	ETiX
nextseq_1_PA-02C_S11.GAGGAACTTAGGAGAGAAC	724	620	10.0252	0.104886	Early development	nextseq_1	Day6	Failed	ETiX
nextseq_1_PA-02C_S11.GGCGTTAATATCCATGACT	1668	1249	2.53709	-0.931726	Gut	nextseq_1	Day8	WT	ETiX
[truncated: 46,372 more rows]

## Sheet: Fig. 5f
Primordial Germ Cells						Primordial Germ Cells						Primordial Germ Cells
E7.5/D6						E8.0/D7						E8.0/D7
Natural Embryos		ETiX-embryoids				Natural Embryos		ETiX-embryoids				Natural Embryos		ETiX-embryoids
Stella+ve	Stella/nanog/Sox2+ve	Stella+ve	Stella/nanog/Sox2+ve			Stella+ve	Stella/nanog/Sox2+ve	Stella+ve	Stella/nanog/Sox2+ve			Stella+ve	Stella/nanog/Sox2+ve	Stella+ve	Stella/nanog/Sox2+ve
22	3	8	1			16	13	19	13			79	29	45	35
16	0	30	0			70	25	24	4			84	0	86	55
22	8	54	14			23	11					54	21	21	17
29	10	35	17			27	8							38	23
		26	7
		44	16
		51	25
		9	5
		22	6
