# Supplementary material for: Embryo model completes gastrulation to neurulation and organogenesis
Source: Nature. 2022 Aug 25;610(7930):143–53. doi: 10.1038/s41586-022-05246-3 (PMC9534772; doi:10.1038/s41586-022-05246-3)
Supplement: Supplementary file 17 — Source Data Fig. 6 [file 41586_2022_5246_MOESM17_ESM.xlsx]

## Sheet: Fig. 6a
	UMI_count	gene_count	sample_ID	UMAP_1	UMAP_2	celltype	batch	stage	condition	sample_resource
nextseq_1_PA-01A_S1.TGCAAGGTTCAAGGAGGTC	630	538	NE-E9.5-2	2.26543	-4.74306	Paraxial mesoderm	nextseq_1	E9.5	WT	NE
nextseq_1_PA-01A_S1.ACCATGATTTGGCCGTAGTC	1082	820	ETiX-Day8-failed-4	-2.68988	-6.30295	Neuroectoderm	nextseq_1	Day8	Failed	ETiX
nextseq_1_PA-01A_S1.AGAGCATGTGATCGCTTCT	709	570	ETiX-Day8-failed-3	8.10496	-7.7904	Amniotic mesoderm	nextseq_1	Day8	Failed	ETiX
nextseq_1_PA-01A_S1.ATCTGATGATAGCTCTCCTC	496	407	ETiX-Day8-failed-3	6.95746	7.93614	Endothelium	nextseq_1	Day8	Failed	ETiX
nextseq_1_PA-01A_S1.TTACCTAAGTGTATCATCGA	528	408	ETiX-Day8-3	-11.7476	2.1895	Parietal endoderm	nextseq_1	Day8	WT	ETiX
nextseq_1_PA-01A_S1.TAGAACCAATTTATTCTGAG	579	473	ETiX-Day8-1	1.27487	-5.65243	Paraxial mesoderm	nextseq_1	Day8	WT	ETiX
nextseq_1_PA-01A_S1.ACAGGTATTTGCCGCAACGA	511	407	ETiX-Day8-Pax6neg-1	7.40063	-5.76909	Amniotic mesoderm	nextseq_1	Day8	Pax6neg	ETiX
nextseq_1_PA-01A_S1.AGAGATGAATAGCTTATCCG	466	387	ETiX-Day8-2	4.01413	-2.5509	Early development	nextseq_1	Day8	WT	ETiX
nextseq_1_PA-01A_S1.AAGACCTTATTATATACTAA	350	303	ETiX-Day8-4	8.0076	-5.79922	Amniotic mesoderm	nextseq_1	Day8	WT	ETiX
nextseq_1_PA-01A_S1.CGGTAAGGTAGTAACGGTC	310	280	ETiX-Day8-3	-0.832873	-5.5534	Neuroectoderm	nextseq_1	Day8	WT	ETiX
nextseq_1_PA-01A_S1.AAGGATATGTCATCAGAATG	781	573	ETiX-Day8-3	-12.645	4.09055	Parietal endoderm	nextseq_1	Day8	WT	ETiX
nextseq_1_PA-01A_S1.AGATTGGTTTGGCGAACTCG	797	674	ETiX-Day6-1	-2.19442	-0.524266	Early development	nextseq_1	Day6	WT	ETiX
nextseq_1_PA-01A_S1.CTGAGCATTTAACTGGTTA	713	595	NE-E9.5-1	4.41202	-5.91622	Cardiac mesoderm	nextseq_1	E9.5	WT	NE
nextseq_1_PA-01A_S1.AACGTAATCTACTTAACCTT	1191	894	ETiX-Day8-4	7.86524	-7.56601	Amniotic mesoderm	nextseq_1	Day8	WT	ETiX
nextseq_1_PA-01A_S1.ATTAGGTACTCCGCTGCCAG	545	454	ETiX-Day8-3	-5.94067	-7.27665	Surface ectoderm	nextseq_1	Day8	WT	ETiX
nextseq_1_PA-01A_S1.ATATGGATCTGGCAGACGCC	1144	859	NE-E8.5	-0.705454	-3.61501	Neuromesodermal progenitors	nextseq_1	E8.5	WT	NE
nextseq_1_PA-01A_S1.ATTAGGTACTATGGAATTGG	574	482	NE-E9.5-2	-3.04919	4.89069	Extraembryonic ectoderm	nextseq_1	E9.5	WT	NE
nextseq_1_PA-01A_S1.AGATTCAACTACCGGAATTA	480	423	NE-E9.5-2	3.84267	-6.53779	Cardiac mesoderm	nextseq_1	E9.5	WT	NE
nextseq_1_PA-01A_S1.AAATTCCTCTGGCCGTAGTC	424	362	ETiX-Day8-failed-4	1.52733	-3.43895	Paraxial mesoderm	nextseq_1	Day8	Failed	ETiX
nextseq_1_PA-01A_S1.ATCTGATGATGTATCATCGA	382	317	ETiX-Day8-3	-4.19431	8.93977	Extraembryonic ectoderm	nextseq_1	Day8	WT	ETiX
nextseq_1_PA-01A_S1.AACGTAATCTCGGTTGCGCG	1812	1279	ETiX-Day8-failed-4	4.81182	-7.33466	Cardiac mesoderm	nextseq_1	Day8	Failed	ETiX
nextseq_1_PA-01A_S1.ATTGAGGAATTGCGGACCTA	304	238	ETiX-Day8-failed-3	7.22612	7.73712	Endothelium	nextseq_1	Day8	Failed	ETiX
nextseq_1_PA-01A_S1.GGTACCATTGTTCGTCAGA	1652	1167	ETiX-Day8-Pax6neg-2	1.76618	-4.26408	Paraxial mesoderm	nextseq_1	Day8	Pax6neg	ETiX
nextseq_1_PA-01A_S1.TCCTATAAGTATATTGATAC	686	596	NE-E8.75	-4.90838	5.50418	Extraembryonic ectoderm	nextseq_1	E8.75	WT	NE
nextseq_1_PA-01A_S1.CAGCAAGTTAACCTGGTCT	348	306	ETiX-Day8-5	-2.09614	-5.5755	Neuroectoderm	nextseq_1	Day8	WT	ETiX
nextseq_1_PA-01A_S1.ACTGGACCTCGGTTGCGCG	437	382	ETiX-Day8-failed-4	-0.458369	-5.65331	Neuroectoderm	nextseq_1	Day8	Failed	ETiX
nextseq_1_PA-01A_S1.AAGTACGTTTCGGTTGCGCG	342	297	ETiX-Day8-failed-4	6.36367	-1.80663	Allantois	nextseq_1	Day8	Failed	ETiX
nextseq_1_PA-01A_S1.ACTGAATACTGTAGCTCCAT	545	477	ETiX-Day8-3	-2.12177	-5.64558	Neuroectoderm	nextseq_1	Day8	WT	ETiX
nextseq_1_PA-01A_S1.GGTACCATTTTACTTGGAA	820	665	ETiX-Day8-failed-4	2.48028	-2.73113	Neuromesodermal progenitors	nextseq_1	Day8	Failed	ETiX
nextseq_1_PA-01A_S1.AACGAGCGTTTCTTCCGGT	530	447	NE-E8	-10.1674	-1.62902	Visceral endoderm	nextseq_1	E8	WT	NE
nextseq_1_PA-01A_S1.ATAATCCTGTGCTCAGCCGG	408	338	NE-E9.5-2	9.44705	-5.89272	Amniotic mesoderm	nextseq_1	E9.5	WT	NE
nextseq_1_PA-01A_S1.AACTGGCATCATAGTTCGG	641	546	ETiX-Day6-failed-1	-8.60841	-1.3666	Visceral endoderm	nextseq_1	Day6	Failed	ETiX
nextseq_1_PA-01A_S1.ACTTCCGTTGTCCTTAAGA	939	780	NE-E8.75	-2.51409	7.52786	Extraembryonic ectoderm	nextseq_1	E8.75	WT	NE
nextseq_1_PA-01A_S1.ACAATGCTATGGTATCCGCC	340	302	ETiX-Day8-failed-1	-2.70244	-1.51949	Early development	nextseq_1	Day8	Failed	ETiX
nextseq_1_PA-01A_S1.TTATCCGCTCGGTTATGCC	898	738	NE-E8.75	-1.59581	-6.34763	Neuroectoderm	nextseq_1	E8.75	WT	NE
nextseq_1_PA-01A_S1.CTGAGCATTCCTTGGTCCA	923	743	NE-E8.75	6.78019	-0.697425	Allantois	nextseq_1	E8.75	WT	NE
nextseq_1_PA-01A_S1.CAAGCAACTGTCCTTAAGA	650	534	NE-E8.75	9.88287	-5.88715	Amniotic mesoderm	nextseq_1	E8.75	WT	NE
nextseq_1_PA-01A_S1.CTGATAGGTACTAGAGAGT	522	449	NE-E8	8.6667	7.287	Endothelium	nextseq_1	E8	WT	NE
nextseq_1_PA-01A_S1.TGCTGGATTATGGAATTGG	456	389	NE-E9.5-2	9.13414	-6.66162	Amniotic mesoderm	nextseq_1	E9.5	WT	NE
nextseq_1_PA-01A_S1.TTGACCAGTGGTATCCGCC	619	518	ETiX-Day8-failed-1	3.60438	10.9771	Primitive erythroid cells	nextseq_1	Day8	Failed	ETiX
nextseq_1_PA-01A_S1.TTCTCATTGTGCTGGAACTT	554	465	ETiX-Day8-4	9.26609	8.75483	Endothelium	nextseq_1	Day8	WT	ETiX
nextseq_1_PA-01A_S1.ATGCATTCATTCAAGCCGAT	368	339	ETiX-Day6-1	-3.32951	4.03222	Extraembryonic ectoderm	nextseq_1	Day6	WT	ETiX
nextseq_1_PA-01A_S1.AACTTGGATTGCTCAGCCGG	922	768	NE-E9.5-2	8.26375	-7.68931	Amniotic mesoderm	nextseq_1	E9.5	WT	NE
nextseq_1_PA-01A_S1.CGAATGAGTAATTAAGACT	842	637	ETiX-Day8-5	6.82572	-4.27317	Amniotic mesoderm	nextseq_1	Day8	WT	ETiX
nextseq_1_PA-01A_S1.TCAGCTTCTATTCGACCAA	305	272	ETiX-Day6-failed-1	-2.52022	3.91329	Extraembryonic ectoderm	nextseq_1	Day6	Failed	ETiX
nextseq_1_PA-01A_S1.CCAGCCTTTGGACTACTAC	686	539	NE-E8.75	9.65666	-6.71187	Amniotic mesoderm	nextseq_1	E8.75	WT	NE
nextseq_1_PA-01A_S1.ATGCATTCATGGTAGGTTAG	1498	1050	ETiX-Day8-failed-4	4.4659	-7.08903	Cardiac mesoderm	nextseq_1	Day8	Failed	ETiX
nextseq_1_PA-01A_S1.CAGTATCCTTAGATCTACT	714	579	ETiX-Day8-4	7.34294	-0.889221	Allantois	nextseq_1	Day8	WT	ETiX
nextseq_1_PA-01A_S1.TCTTAGTTCTCGGTTATGCC	499	439	NE-E8.75	-3.33383	4.67599	Extraembryonic ectoderm	nextseq_1	E8.75	WT	NE
nextseq_1_PA-01A_S1.TTCTTCGTTTCCATCGCGAA	1853	1289	ETiX-Day8-1	-11.8389	-0.807085	Visceral endoderm	nextseq_1	Day8	WT	ETiX
nextseq_1_PA-01A_S1.ATACCAGTTTGTCCTTAAGA	295	249	NE-E8.75	2.16095	13.8065	Primitive erythroid cells	nextseq_1	E8.75	WT	NE
nextseq_1_PA-01A_S1.ATAATCCTGTCTAACTAGAT	359	308	ETiX-Day8-2	7.04702	8.14925	Endothelium	nextseq_1	Day8	WT	ETiX
nextseq_1_PA-01A_S1.AGCTATCGTGCTAACTTGC	584	493	ETiX-Day8-failed-1	-4.85669	8.64144	Extraembryonic ectoderm	nextseq_1	Day8	Failed	ETiX
nextseq_1_PA-01A_S1.TTGATTCCTTGCCGCAACGA	1223	855	ETiX-Day8-Pax6neg-1	6.28457	-4.5054	Amniotic mesoderm	nextseq_1	Day8	Pax6neg	ETiX
nextseq_1_PA-01A_S1.AATACCGAATCATCTCTGCA	620	485	ETiX-Day8-4	7.35467	8.58155	Endothelium	nextseq_1	Day8	WT	ETiX
nextseq_1_PA-01A_S1.CTTCGACTTTAACGATCCA	390	340	ETiX-Day8-1	1.57197	-3.99026	Paraxial mesoderm	nextseq_1	Day8	WT	ETiX
nextseq_1_PA-01A_S1.AGGCGGAATGTATCATCGA	304	260	ETiX-Day8-3	2.51739	13.1996	Primitive erythroid cells	nextseq_1	Day8	WT	ETiX
nextseq_1_PA-01A_S1.TTCTTCGTTTACTTGCTAGA	657	530	ETiX-Day8-5	9.34035	6.32429	Endothelium	nextseq_1	Day8	WT	ETiX
nextseq_1_PA-01A_S1.ATTAATGCCTGTCCTTAAGA	748	613	NE-E8.75	-3.6295	5.86554	Extraembryonic ectoderm	nextseq_1	E8.75	WT	NE
nextseq_1_PA-01A_S1.ACATGGTAATACTTAACCTT	420	372	ETiX-Day8-4	-2.63945	-5.5407	Neuroectoderm	nextseq_1	Day8	WT	ETiX
nextseq_1_PA-01A_S1.TGATGCGATCAAGGAGGTC	657	562	NE-E9.5-2	7.79604	6.55306	Endothelium	nextseq_1	E9.5	WT	NE
nextseq_1_PA-01A_S1.AAGGATTACTTAGACTTCTT	859	688	ETiX-Day8-failed-2	-9.87165	-1.20869	Visceral endoderm	nextseq_1	Day8	Failed	ETiX
nextseq_1_PA-01A_S1.CCTAATGGTGTATAATACG	365	310	ETiX-Day6-failed-1	-9.10257	-1.32306	Visceral endoderm	nextseq_1	Day6	Failed	ETiX
nextseq_1_PA-01A_S1.AGATTCAACTGCCATTCTCC	360	308	ETiX-Day8-failed-3	8.05751	-6.45405	Amniotic mesoderm	nextseq_1	Day8	Failed	ETiX
nextseq_1_PA-01A_S1.CAGGACTCTGAAGATCGAG	1040	817	NE-E7.5-3	-2.68405	-0.564072	Early development	nextseq_1	E7.5	WT	NE
nextseq_1_PA-01A_S1.CAAGCAACTAGGTATACTC	349	298	ETiX-Day8-1	9.51555	-6.31003	Amniotic mesoderm	nextseq_1	Day8	WT	ETiX
nextseq_1_PA-01A_S1.AGAGCATGTGGACTACTAC	683	591	NE-E8.75	-1.74571	7.39183	Extraembryonic ectoderm	nextseq_1	E8.75	WT	NE
nextseq_1_PA-01A_S1.TAATACCAGTCCAGTTCCAA	309	262	ETiX-Day8-2	8.13992	-6.06996	Amniotic mesoderm	nextseq_1	Day8	WT	ETiX
nextseq_1_PA-01A_S1.ACGTTGCTTCTTGCAGTAG	1266	998	NE-E8	-4.84409	4.845	Extraembryonic ectoderm	nextseq_1	E8	WT	NE
nextseq_1_PA-01A_S1.CGTACCTATCCATCGCGAA	373	339	ETiX-Day8-1	-4.23844	6.49966	Extraembryonic ectoderm	nextseq_1	Day8	WT	ETiX
nextseq_1_PA-01A_S1.TGCTGGATTTTATTCTGAG	333	270	ETiX-Day8-1	7.40855	-6.1306	Amniotic mesoderm	nextseq_1	Day8	WT	ETiX
nextseq_1_PA-01A_S1.AGAAGTAAGTTTATTCTGAG	342	279	ETiX-Day8-1	-0.645022	-4.33416	Neuroectoderm	nextseq_1	Day8	WT	ETiX
nextseq_1_PA-01A_S1.TTATCCGCTCCATCGCGAA	680	549	ETiX-Day8-1	7.09295	-0.634222	Allantois	nextseq_1	Day8	WT	ETiX
nextseq_1_PA-01A_S1.ATCAGTCATTGGTACTGCCT	438	371	ETiX-Day8-Pax6neg-1	9.01184	6.27429	Endothelium	nextseq_1	Day8	Pax6neg	ETiX
nextseq_1_PA-01A_S1.AGATTCAACTGACCTTGATA	653	529	NE-E9.5-1	6.26955	-6.64674	Amniotic mesoderm	nextseq_1	E9.5	WT	NE
nextseq_1_PA-01A_S1.ACCGGTTCTAAGTAAGAGC	308	273	ETiX-Day8-failed-2	7.40984	-4.28455	Amniotic mesoderm	nextseq_1	Day8	Failed	ETiX
nextseq_1_PA-01A_S1.ACGCTTGATTAACGATCCA	1586	1122	ETiX-Day8-1	2.94802	-5.36063	Paraxial mesoderm	nextseq_1	Day8	WT	ETiX
nextseq_1_PA-01A_S1.TCGAAGGATTTACCGAGGC	772	618	ETiX-Day8-4	7.67598	-0.315842	Allantois	nextseq_1	Day8	WT	ETiX
nextseq_1_PA-01A_S1.AAATCGTTCTTTCCAACCGC	489	415	ETiX-Day6-failed-1	1.30122	-0.221867	Early development	nextseq_1	Day6	Failed	ETiX
nextseq_1_PA-01A_S1.TATTCTCCTTTTACTTGGAA	655	532	ETiX-Day8-failed-4	7.97022	-5.20419	Amniotic mesoderm	nextseq_1	Day8	Failed	ETiX
nextseq_1_PA-01A_S1.ACTTATGGTTTGCGGACCTA	563	467	ETiX-Day8-failed-3	-11.6458	-1.10938	Visceral endoderm	nextseq_1	Day8	Failed	ETiX
nextseq_1_PA-01A_S1.AACGATCATTTTATTCATTC	443	385	NE-E9.5-1	2.11105	-4.47351	Paraxial mesoderm	nextseq_1	E9.5	WT	NE
nextseq_1_PA-01A_S1.ATTCCTAGATAGGAGAGAAC	364	324	ETiX-Day6-failed-1	-0.5545	-1.17108	Early development	nextseq_1	Day6	Failed	ETiX
nextseq_1_PA-01A_S1.ACGTTGCTTGGAGGATAGC	356	306	ETiX-Day8-Pax6neg-1	-11.5131	1.93617	Parietal endoderm	nextseq_1	Day8	Pax6neg	ETiX
nextseq_1_PA-01A_S1.AAGGACGATACCGGAATTA	394	348	NE-E9.5-2	9.55595	-5.66815	Amniotic mesoderm	nextseq_1	E9.5	WT	NE
nextseq_1_PA-01A_S1.ACTGAATACTCTTGGTAATG	389	331	ETiX-Day6-failed-1	-1.73748	-2.1756	Early development	nextseq_1	Day6	Failed	ETiX
nextseq_1_PA-01A_S1.ACGGAACGTGCTCAGCCGG	681	577	NE-E9.5-2	9.32545	-6.25655	Amniotic mesoderm	nextseq_1	E9.5	WT	NE
nextseq_1_PA-01A_S1.CAACTCTCTGTCCTAGAGG	407	361	ETiX-Day8-failed-2	0.505196	-1.57027	Neuromesodermal progenitors	nextseq_1	Day8	Failed	ETiX
nextseq_1_PA-01A_S1.AACGCGTCTCAAGTCGACC	514	446	ETiX-Day6-1	0.863515	-0.0557463	Early development	nextseq_1	Day6	WT	ETiX
nextseq_1_PA-01A_S1.CGAGGCAATGGAGGCCTCC	798	634	NE-E8.75	-10.9955	-3.97425	Visceral endoderm	nextseq_1	E8.75	WT	NE
nextseq_1_PA-01A_S1.TGGTTGAATTGCTCAGCCGG	290	231	NE-E9.5-2	2.57794	13.0303	Primitive erythroid cells	nextseq_1	E9.5	WT	NE
nextseq_1_PA-01A_S1.ATTCCTAGATAGCTCTCCTC	301	262	ETiX-Day8-failed-3	7.6123	-6.12013	Amniotic mesoderm	nextseq_1	Day8	Failed	ETiX
nextseq_1_PA-01A_S1.TTCGTTCCTTGAGTCTGGC	1870	1254	ETiX-Day8-failed-1	7.37739	-7.33389	Amniotic mesoderm	nextseq_1	Day8	Failed	ETiX
nextseq_1_PA-01A_S1.TAATACCAGTATCCATGACT	786	637	ETiX-Day8-4	8.03335	7.55482	Endothelium	nextseq_1	Day8	WT	ETiX
nextseq_1_PA-01A_S1.ATATCTGGATTTCATAGGAC	561	452	ETiX-Day8-failed-2	4.73097	-5.87393	Cardiac mesoderm	nextseq_1	Day8	Failed	ETiX
nextseq_1_PA-01A_S1.ATAGTTGACTCAAGTCGACC	361	312	ETiX-Day6-1	-10.5843	3.10749	Parietal endoderm	nextseq_1	Day6	WT	ETiX
nextseq_1_PA-01A_S1.ACGATATCATCGTCGCAGCC	618	475	NE-E8.75	-3.58018	8.91978	Extraembryonic ectoderm	nextseq_1	E8.75	WT	NE
nextseq_1_PA-01A_S1.GCGTACTTTTCTAATAGTA	1045	757	ETiX-Day8-failed-1	-12.864	3.58031	Parietal endoderm	nextseq_1	Day8	Failed	ETiX
nextseq_1_PA-01A_S1.ATACCAGTTTCAGGAGGAGA	549	459	NE-E9.5-2	-0.527554	7.84524	Extraembryonic ectoderm	nextseq_1	E9.5	WT	NE
nextseq_1_PA-01A_S1.AGGATAATCTGTCCTTAAGA	845	640	NE-E8.75	-9.89721	-4.11616	Visceral endoderm	nextseq_1	E8.75	WT	NE
nextseq_1_PA-01A_S1.ATAACTTCCTGGTATCCGCC	780	633	ETiX-Day8-failed-1	-4.97267	9.27293	Extraembryonic ectoderm	nextseq_1	Day8	Failed	ETiX
nextseq_1_PA-01A_S1.CAGATCAGTCTAACTAGAT	774	587	ETiX-Day8-2	7.18432	-4.9975	Amniotic mesoderm	nextseq_1	Day8	WT	ETiX
nextseq_1_PA-01A_S1.ATTGAGGAATGCCGCAACGA	768	593	ETiX-Day8-Pax6neg-1	1.76275	-5.51656	Paraxial mesoderm	nextseq_1	Day8	Pax6neg	ETiX
nextseq_1_PA-01A_S1.CAGTATCCTGAGCATCATT	686	558	NE-E9.5-2	-4.89996	9.78222	Extraembryonic ectoderm	nextseq_1	E9.5	WT	NE
nextseq_1_PA-01A_S1.ATACTACTCTCTAACTAGAT	345	291	ETiX-Day8-2	-10.8213	-1.94151	Visceral endoderm	nextseq_1	Day8	WT	ETiX
nextseq_1_PA-01A_S1.AGGCTCGTTCCTTGGTCCA	1126	869	NE-E8.75	-5.96205	-6.92238	Surface ectoderm	nextseq_1	E8.75	WT	NE
nextseq_1_PA-01A_S1.AATCCAGTATTGAGTCTGGC	382	311	ETiX-Day8-failed-1	-11.5247	1.23155	Visceral endoderm	nextseq_1	Day8	Failed	ETiX
nextseq_1_PA-01A_S1.CGGAACCTTACTAGAGAGT	487	414	NE-E8	1.43329	-4.29633	Paraxial mesoderm	nextseq_1	E8	WT	NE
nextseq_1_PA-01A_S1.TTCCATCTTTGGCTGAGCTC	521	405	ETiX-Day8-failed-3	9.36093	-6.11996	Amniotic mesoderm	nextseq_1	Day8	Failed	ETiX
nextseq_1_PA-01A_S1.ATATCCTACTCCATCGCGAA	364	313	ETiX-Day8-1	-4.0546	7.58419	Extraembryonic ectoderm	nextseq_1	Day8	WT	ETiX
nextseq_1_PA-01A_S1.CAGCAAGTTAGGTATACTC	519	445	ETiX-Day8-1	2.85978	-4.36773	Paraxial mesoderm	nextseq_1	Day8	WT	ETiX
nextseq_1_PA-01A_S1.AGTCGCATTTCTAATAGTA	405	334	ETiX-Day8-failed-1	-12.4439	4.89182	Parietal endoderm	nextseq_1	Day8	Failed	ETiX
nextseq_1_PA-01A_S1.TTGATTCCTTGCTCAGCCGG	1303	1016	NE-E9.5-2	9.87023	8.1254	Endothelium	nextseq_1	E9.5	WT	NE
nextseq_1_PA-01A_S1.ACGTTGCTTTTATTCATTC	829	659	NE-E9.5-1	-11.8135	-1.88521	Visceral endoderm	nextseq_1	E9.5	WT	NE
nextseq_1_PA-01A_S1.AGTATTAGCTATCGGCTATC	366	307	NE-E8.5	-0.86277	-4.02426	Neuroectoderm	nextseq_1	E8.5	WT	NE
nextseq_1_PA-01A_S1.AATCCAGTATGGCAGACGCC	642	528	NE-E8.5	-11.9549	-1.38079	Visceral endoderm	nextseq_1	E8.5	WT	NE
nextseq_1_PA-01A_S1.TTGACCAGTCGGTTATGCC	1053	810	NE-E8.75	-3.18842	8.44327	Extraembryonic ectoderm	nextseq_1	E8.75	WT	NE
nextseq_1_PA-01A_S1.TCCTAACTTTGGCAGACGCC	635	522	NE-E8.5	-1.18683	8.25543	Extraembryonic ectoderm	nextseq_1	E8.5	WT	NE
nextseq_1_PA-01A_S1.CTAACGACTTAGACTTCTT	1153	939	ETiX-Day8-failed-2	-4.83553	6.82014	Extraembryonic ectoderm	nextseq_1	Day8	Failed	ETiX
nextseq_1_PA-01A_S1.TGAATCTGATTCGCTAAGCA	633	514	ETiX-Day8-2	7.75836	-7.31171	Amniotic mesoderm	nextseq_1	Day8	WT	ETiX
nextseq_1_PA-01A_S1.TGATGCGATTTATTCTGAG	1231	868	ETiX-Day8-1	6.92155	-2.36765	Amniotic mesoderm	nextseq_1	Day8	WT	ETiX
nextseq_1_PA-01A_S1.AGGCTCGTTGAGCATCATT	454	387	NE-E9.5-2	6.84112	-1.94568	Allantois	nextseq_1	E9.5	WT	NE
nextseq_1_PA-01A_S1.CAAGCAACTGGACTACTAC	613	529	NE-E8.75	-4.6742	5.4228	Extraembryonic ectoderm	nextseq_1	E8.75	WT	NE
nextseq_1_PA-01A_S1.AAGGATATGTGTCCTAGAGG	670	539	ETiX-Day8-failed-2	7.82843	-4.80202	Amniotic mesoderm	nextseq_1	Day8	Failed	ETiX
nextseq_1_PA-01A_S1.AGTCGCATTAATACCATCC	314	269	ETiX-Day8-failed-1	5.80906	-1.66731	Allantois	nextseq_1	Day8	Failed	ETiX
nextseq_1_PA-01A_S1.AGAGCATGTTCCAATCATC	719	607	NE-E8.5	7.31179	7.97105	Endothelium	nextseq_1	E8.5	WT	NE
nextseq_1_PA-01A_S1.AAAGCTGATTATTCAGGTAC	992	766	ETiX-Day8-failed-4	7.74906	6.89961	Endothelium	nextseq_1	Day8	Failed	ETiX
nextseq_1_PA-01A_S1.CCAGCCTTTCCAGTTCCAA	715	550	ETiX-Day8-2	9.69436	-6.16662	Amniotic mesoderm	nextseq_1	Day8	WT	ETiX
nextseq_1_PA-01A_S1.ATACCAGTTTGGAGGCCTCC	622	547	NE-E8.75	-4.20232	5.80261	Extraembryonic ectoderm	nextseq_1	E8.75	WT	NE
nextseq_1_PA-01A_S1.AAACCATAGTCGGTTATGCC	815	636	NE-E8.75	7.71104	-0.890777	Allantois	nextseq_1	E8.75	WT	NE
nextseq_1_PA-01A_S1.TATAAGAGGTTCGCTAAGCA	421	371	ETiX-Day8-2	6.93968	7.9281	Endothelium	nextseq_1	Day8	WT	ETiX
nextseq_1_PA-01A_S1.AGATTCAACTACCTGGCCAA	1619	1164	ETiX-Day8-5	-7.26626	-2.33575	Gut	nextseq_1	Day8	WT	ETiX
nextseq_1_PA-01A_S1.AAGTTCTTGTCAGGAGGAGA	310	268	NE-E9.5-2	9.3063	-5.75718	Amniotic mesoderm	nextseq_1	E9.5	WT	NE
nextseq_1_PA-01A_S1.TCTTAGTTCTGCTCAGCCGG	1439	1042	NE-E9.5-2	8.42119	-7.70957	Amniotic mesoderm	nextseq_1	E9.5	WT	NE
nextseq_1_PA-01A_S1.TCAGCTTCTTAACTGGTTA	370	313	NE-E9.5-1	9.73639	8.8114	Endothelium	nextseq_1	E9.5	WT	NE
nextseq_1_PA-01A_S1.AGGCGGAATGCTCAGCCGG	573	504	NE-E9.5-2	-3.29681	-4.55428	Surface ectoderm	nextseq_1	E9.5	WT	NE
nextseq_1_PA-01A_S1.ACATTCGTATATATTGATAC	941	730	NE-E8.75	7.83746	8.19862	Endothelium	nextseq_1	E8.75	WT	NE
nextseq_1_PA-01A_S1.CCATCGTCTCCAGTCCTCT	735	598	NE-E8	-9.69302	-1.15819	Visceral endoderm	nextseq_1	E8	WT	NE
nextseq_1_PA-01A_S1.TATTCTCCTTGCTCAGCCGG	1177	883	NE-E9.5-2	-13.2789	4.27702	Parietal endoderm	nextseq_1	E9.5	WT	NE
nextseq_1_PA-01A_S1.AAGGATATGTAGAGCCAAGG	990	778	ETiX-Day8-Pax6neg-1	-5.3889	5.29775	Extraembryonic ectoderm	nextseq_1	Day8	Pax6neg	ETiX
nextseq_1_PA-01A_S1.ATCTTCAGATCCGATTCCTG	313	276	ETiX-Day8-2	8.94669	-5.32585	Amniotic mesoderm	nextseq_1	Day8	WT	ETiX
nextseq_1_PA-01A_S1.TAATCAGCTTCGGTTATGCC	1355	1043	NE-E8.75	-4.86739	5.7917	Extraembryonic ectoderm	nextseq_1	E8.75	WT	NE
nextseq_1_PA-01A_S1.GGCGTTAATCCATAAGTCC	667	554	ETiX-Day8-1	-12.1793	-2.18135	Visceral endoderm	nextseq_1	Day8	WT	ETiX
nextseq_1_PA-01A_S1.ATCTGATGATTAACGATCCA	308	258	ETiX-Day8-1	-11.928	2.93724	Parietal endoderm	nextseq_1	Day8	WT	ETiX
nextseq_1_PA-01A_S1.AAGACCTTATTCGCTAAGCA	415	351	ETiX-Day8-2	5.282	-5.79826	Cardiac mesoderm	nextseq_1	Day8	WT	ETiX
nextseq_1_PA-01A_S1.AGAGCATGTCCATCGCGAA	419	363	ETiX-Day8-1	7.14882	8.42244	Endothelium	nextseq_1	Day8	WT	ETiX
nextseq_1_PA-01A_S1.CTGAGCATTATAAGGAGCA	385	307	ETiX-Day8-5	-11.195	3.02197	Parietal endoderm	nextseq_1	Day8	WT	ETiX
nextseq_1_PA-01A_S1.CGTTGATCTCATCAGAATG	358	321	ETiX-Day8-3	1.35986	-5.24624	Paraxial mesoderm	nextseq_1	Day8	WT	ETiX
nextseq_1_PA-01A_S1.CATCAACGTGGTATCCGCC	577	491	ETiX-Day8-failed-1	-11.0283	-2.02678	Visceral endoderm	nextseq_1	Day8	Failed	ETiX
nextseq_1_PA-01A_S1.AATACCGAATCAATTACCGT	1110	802	ETiX-Day8-Pax6neg-2	10.0785	9.25526	Endothelium	nextseq_1	Day8	Pax6neg	ETiX
nextseq_1_PA-01A_S1.AGGCGGAATTATATACTAA	337	302	ETiX-Day8-4	7.11449	-6.54903	Amniotic mesoderm	nextseq_1	Day8	WT	ETiX
nextseq_1_PA-01A_S1.AACCTCATTTGTATCATCGA	357	309	ETiX-Day8-3	-3.85327	7.90973	Extraembryonic ectoderm	nextseq_1	Day8	WT	ETiX
nextseq_1_PA-01A_S1.AGAGTACCTAGTAACGGTC	834	677	ETiX-Day8-3	3.04142	13.8479	Primitive erythroid cells	nextseq_1	Day8	WT	ETiX
nextseq_1_PA-01A_S1.ACAATGCTATATCCATGACT	972	737	ETiX-Day8-4	6.39768	-4.96697	Amniotic mesoderm	nextseq_1	Day8	WT	ETiX
nextseq_1_PA-01A_S1.ATGGTAACTTGCGTTGGAGC	485	423	NE-E7.5-3	-4.15254	7.53475	Extraembryonic ectoderm	nextseq_1	E7.5	WT	NE
nextseq_1_PA-01A_S1.GTCTCTACTCAGGAGGAGA	894	742	NE-E9.5-2	2.40225	-5.09813	Paraxial mesoderm	nextseq_1	E9.5	WT	NE
nextseq_1_PA-01A_S1.TACTTGCGTTTCATAGGAC	349	297	ETiX-Day8-failed-2	-1.96177	7.11543	Extraembryonic ectoderm	nextseq_1	Day8	Failed	ETiX
nextseq_1_PA-01A_S1.ATTCAAGCATCCGCTCCGGC	844	690	NE-E7.5-2	-4.20938	5.96253	Extraembryonic ectoderm	nextseq_1	E7.5	WT	NE
nextseq_1_PA-01A_S1.CGAAGACCTGAGCATCATT	631	500	NE-E9.5-2	3.83182	-7.63994	Cardiac mesoderm	nextseq_1	E9.5	WT	NE
nextseq_1_PA-01A_S1.ATTAGTCTGTCGTAGTTACC	670	535	NE-E7.5-3	-8.9591	-2.59651	Visceral endoderm	nextseq_1	E7.5	WT	NE
nextseq_1_PA-01A_S1.AGAACTCCTTAATGAACGA	375	337	NE-E9.5-2	-4.13518	-4.82987	Surface ectoderm	nextseq_1	E9.5	WT	NE
nextseq_1_PA-01A_S1.CTCCATCATTAACTCTTAG	424	368	NE-E8	-3.32864	7.52569	Extraembryonic ectoderm	nextseq_1	E8	WT	NE
nextseq_1_PA-01A_S1.ATGCTTCCTTCCAATCATC	306	270	NE-E8.5	-1.01788	6.72636	Extraembryonic ectoderm	nextseq_1	E8.5	WT	NE
nextseq_1_PA-01A_S1.AAGGACGATTGAGTCTGGC	1546	1114	ETiX-Day8-failed-1	-3.83797	8.90521	Extraembryonic ectoderm	nextseq_1	Day8	Failed	ETiX
nextseq_1_PA-01A_S1.ATATCCTACTATATTGATAC	1019	773	NE-E8.75	-13.1714	4.4646	Parietal endoderm	nextseq_1	E8.75	WT	NE
nextseq_1_PA-01A_S1.TTGACTCAATAAGTAAGAGC	560	463	ETiX-Day8-failed-2	6.85055	-1.44699	Allantois	nextseq_1	Day8	Failed	ETiX
nextseq_1_PA-01A_S1.GGCGTTAATGCTCAGCCGG	522	446	NE-E9.5-2	-2.36898	7.21074	Extraembryonic ectoderm	nextseq_1	E9.5	WT	NE
nextseq_1_PA-01A_S1.ATTAGTCTGTGGTATCCGCC	490	427	ETiX-Day8-failed-1	-4.7256	5.22304	Extraembryonic ectoderm	nextseq_1	Day8	Failed	ETiX
nextseq_1_PA-01A_S1.TAGGAAGGTCCGTTCGGAT	292	256	ETiX-Day6-3	4.0559	9.51958	Hematoendothelial progenitors	nextseq_1	Day6	WT	ETiX
nextseq_1_PA-01A_S1.TAACGACTTTATCCATGACT	881	702	ETiX-Day8-4	2.86217	13.6417	Primitive erythroid cells	nextseq_1	Day8	WT	ETiX
nextseq_1_PA-01A_S1.AACTGGCATTCCAATCATC	364	319	NE-E8.5	-5.30607	-6.69509	Surface ectoderm	nextseq_1	E8.5	WT	NE
nextseq_1_PA-01A_S1.TAATCAGCTTATATTGATAC	328	282	NE-E8.75	-2.1481	7.20124	Extraembryonic ectoderm	nextseq_1	E8.75	WT	NE
nextseq_1_PA-01A_S1.ATGGTTGGTAGGTATACTC	500	403	ETiX-Day8-1	7.12481	7.88365	Endothelium	nextseq_1	Day8	WT	ETiX
nextseq_1_PA-01A_S1.TAACGACTTTCTTGCAGTAG	407	356	NE-E8	0.91972	-2.47647	Neuromesodermal progenitors	nextseq_1	E8	WT	NE
nextseq_1_PA-01A_S1.CGAATGAGTGCCGCAACGA	385	343	ETiX-Day8-Pax6neg-1	-4.29133	5.3303	Extraembryonic ectoderm	nextseq_1	Day8	Pax6neg	ETiX
nextseq_1_PA-01A_S1.ACGTCTAGTTTCTTCCGGT	651	565	NE-E8	1.57021	-4.27173	Paraxial mesoderm	nextseq_1	E8	WT	NE
nextseq_1_PA-01A_S1.CGTAGGCTTCATCTCTGCA	555	459	ETiX-Day8-4	9.36474	7.57107	Endothelium	nextseq_1	Day8	WT	ETiX
nextseq_1_PA-01A_S1.CGGAACCTTTAACGATCCA	911	687	ETiX-Day8-1	-1.53624	-4.80408	Neuroectoderm	nextseq_1	Day8	WT	ETiX
nextseq_1_PA-01A_S1.ACATTCGTATTAATGAACGA	709	578	NE-E9.5-2	0.725946	-5.64602	Neural crest	nextseq_1	E9.5	WT	NE
nextseq_1_PA-01A_S1.GCGTACTTTTCAACGTAAG	291	258	ETiX-Day8-Pax6neg-1	2.06548	-5.22535	Paraxial mesoderm	nextseq_1	Day8	Pax6neg	ETiX
nextseq_1_PA-01A_S1.AAACTCCAATGTAGCTCCAT	568	471	ETiX-Day8-3	-0.636389	7.80724	Extraembryonic ectoderm	nextseq_1	Day8	WT	ETiX
nextseq_1_PA-01A_S1.ACTGAATACTTTATTATGGT	417	351	ETiX-Day8-failed-2	-11.6989	-1.75896	Visceral endoderm	nextseq_1	Day8	Failed	ETiX
nextseq_1_PA-01A_S1.ATCAATACGTTGAGTCTGGC	308	251	ETiX-Day8-failed-1	-11.1327	3.9778	Parietal endoderm	nextseq_1	Day8	Failed	ETiX
nextseq_1_PA-01A_S1.AAACTGAACTTTGCTGGCAT	385	334	NE-E8	9.09958	-4.96229	Amniotic mesoderm	nextseq_1	E8	WT	NE
nextseq_1_PA-01A_S1.ACGTTGCTTCATAGTTCGG	545	480	ETiX-Day6-failed-1	-0.486123	-0.728008	Early development	nextseq_1	Day6	Failed	ETiX
nextseq_1_PA-01A_S1.ATATCCTACTGGCCGTAGTC	1406	985	ETiX-Day8-failed-4	8.0521	-3.26464	Amniotic mesoderm	nextseq_1	Day8	Failed	ETiX
nextseq_1_PA-01A_S1.AGCTATCGTTGGTCAGCCA	1661	1196	NE-E9.5-1	5.35921	-5.68276	Cardiac mesoderm	nextseq_1	E9.5	WT	NE
nextseq_1_PA-01A_S1.GGTCAGTTTAGCTTATCCG	658	533	ETiX-Day8-2	-2.42313	-6.00748	Neuroectoderm	nextseq_1	Day8	WT	ETiX
nextseq_1_PA-01A_S1.TTCTTCGTTTGCTCAGCCGG	417	364	NE-E9.5-2	-5.89533	-6.66376	Surface ectoderm	nextseq_1	E9.5	WT	NE
nextseq_1_PA-01A_S1.TATCTCGATTTAACGATCCA	710	592	ETiX-Day8-1	7.42158	-0.647199	Allantois	nextseq_1	Day8	WT	ETiX
nextseq_1_PA-01A_S1.AAGACCTTATATATTGATAC	1207	945	NE-E8.75	-4.82026	6.95074	Extraembryonic ectoderm	nextseq_1	E8.75	WT	NE
nextseq_1_PA-01A_S1.AGTATTAGCTTTATAGCAGA	381	332	ETiX-Day8-Pax6neg-2	0.716778	-2.3358	Neuromesodermal progenitors	nextseq_1	Day8	Pax6neg	ETiX
nextseq_1_PA-01A_S1.GGCGTTAATCCGCTGCCAG	740	613	ETiX-Day8-3	-5.4558	-2.46631	Gut	nextseq_1	Day8	WT	ETiX
nextseq_1_PA-01A_S1.ATTAGTCTGTTAATGAACGA	482	391	NE-E9.5-2	2.14681	13.5024	Primitive erythroid cells	nextseq_1	E9.5	WT	NE
nextseq_1_PA-01A_S1.TTATCCGCTATATTGATAC	1666	1168	NE-E8.75	-13.1597	3.86131	Parietal endoderm	nextseq_1	E8.75	WT	NE
nextseq_1_PA-01A_S1.AAGGATTACTGACCTTGATA	541	475	NE-E9.5-1	-4.10157	-3.94269	Surface ectoderm	nextseq_1	E9.5	WT	NE
nextseq_1_PA-01A_S1.AACGAGCGTCGGTTATGCC	460	398	NE-E8.75	9.85048	8.9087	Endothelium	nextseq_1	E8.75	WT	NE
nextseq_1_PA-01A_S1.AAGGCTACTCGGTTATGCC	351	291	NE-E8.75	2.59198	9.11393	Megakaryocytes	nextseq_1	E8.75	WT	NE
nextseq_1_PA-01A_S1.CCAATCCATGAGCATCATT	1439	1087	NE-E9.5-2	2.49827	-5.36406	Paraxial mesoderm	nextseq_1	E9.5	WT	NE
nextseq_1_PA-01A_S1.TTGATTCCTTCAGGAGGAGA	604	488	NE-E9.5-2	8.33113	8.26594	Endothelium	nextseq_1	E9.5	WT	NE
nextseq_1_PA-01A_S1.TGCTGGATTGGACTACTAC	472	416	NE-E8.75	7.30924	7.68965	Endothelium	nextseq_1	E8.75	WT	NE
nextseq_1_PA-01A_S1.ATTAGTCTGTGTCCTACTTG	478	404	ETiX-Day8-Pax6neg-2	5.87336	-1.94159	Allantois	nextseq_1	Day8	Pax6neg	ETiX
nextseq_1_PA-01A_S1.CTCGCATGTGATCGCTTCT	311	276	ETiX-Day8-failed-3	-5.08692	-6.43906	Surface ectoderm	nextseq_1	Day8	Failed	ETiX
nextseq_1_PA-01A_S1.ACGCTTGATTCGGCCTTAC	571	469	ETiX-Day8-failed-1	-11.9277	1.27299	Visceral endoderm	nextseq_1	Day8	Failed	ETiX
nextseq_1_PA-01A_S1.TCGAAGGATCCATCGCGAA	617	513	ETiX-Day8-1	9.20534	8.26678	Endothelium	nextseq_1	Day8	WT	ETiX
nextseq_1_PA-01A_S1.GGCTTACTTGTCCTAGAGG	295	266	ETiX-Day8-failed-2	8.06067	-4.64616	Amniotic mesoderm	nextseq_1	Day8	Failed	ETiX
nextseq_1_PA-01A_S1.ATATGGATCTCAAGGAGGTC	979	769	NE-E9.5-2	2.61453	-5.45909	Paraxial mesoderm	nextseq_1	E9.5	WT	NE
nextseq_1_PA-01A_S1.AAACCATAGTCCGTTCGGAT	495	444	ETiX-Day6-3	-2.42017	-0.813333	Early development	nextseq_1	Day6	WT	ETiX
nextseq_1_PA-01A_S1.TTATCCGCTCAATTACCGT	317	267	ETiX-Day8-Pax6neg-2	9.19134	-4.90935	Amniotic mesoderm	nextseq_1	Day8	Pax6neg	ETiX
nextseq_1_PA-01A_S1.ATGCATTCATGGCAGACGCC	469	374	NE-E8.5	-10.7886	-3.49999	Visceral endoderm	nextseq_1	E8.5	WT	NE
nextseq_1_PA-01A_S1.CGGAACCTTGCTCAGCCGG	382	332	NE-E9.5-2	-3.54288	-3.45816	Surface ectoderm	nextseq_1	E9.5	WT	NE
nextseq_1_PA-01A_S1.AGTAGCCATCCATCGCGAA	1162	870	ETiX-Day8-1	-4.03701	7.93336	Extraembryonic ectoderm	nextseq_1	Day8	WT	ETiX
nextseq_1_PA-01A_S1.GGTACCATTACTAGAGAGT	389	342	NE-E8	2.79503	11.6043	Hematoendothelial progenitors	nextseq_1	E8	WT	NE
nextseq_1_PA-01A_S1.CAGCAAGTTGGCCGTAGTC	1360	987	ETiX-Day8-failed-4	-13.0887	4.49308	Parietal endoderm	nextseq_1	Day8	Failed	ETiX
nextseq_1_PA-01A_S1.TCCTAACTTTCCATCGCGAA	465	393	ETiX-Day8-1	7.23202	7.5008	Endothelium	nextseq_1	Day8	WT	ETiX
nextseq_1_PA-01A_S1.AGTATTAGCTTAATGAACGA	527	467	NE-E9.5-2	3.29371	-5.17473	Paraxial mesoderm	nextseq_1	E9.5	WT	NE
nextseq_1_PA-01A_S1.CGTTGATCTAGAACGTCTC	1025	800	ETiX-Day8-failed-3	-4.28501	7.70864	Extraembryonic ectoderm	nextseq_1	Day8	Failed	ETiX
nextseq_1_PA-01A_S1.AAACCATAGTGGTATCCGCC	402	312	ETiX-Day8-failed-1	-12.8751	4.49666	Parietal endoderm	nextseq_1	Day8	Failed	ETiX
nextseq_1_PA-01A_S1.TGGATTCTATTAACGATCCA	298	270	ETiX-Day8-1	0.628125	-2.4109	Neuromesodermal progenitors	nextseq_1	Day8	WT	ETiX
nextseq_1_PA-01A_S1.GAGTTCTCTCGTCGCAGCC	2303	1500	NE-E8.75	6.64609	-3.91425	Amniotic mesoderm	nextseq_1	E8.75	WT	NE
nextseq_1_PA-01A_S1.ATCAGTCATTGTCCTACTTG	478	398	ETiX-Day8-Pax6neg-2	6.48712	-1.34142	Allantois	nextseq_1	Day8	Pax6neg	ETiX
nextseq_1_PA-01A_S1.ATATCCTACTTGAGTCTGGC	454	345	ETiX-Day8-failed-1	-11.7342	4.30796	Parietal endoderm	nextseq_1	Day8	Failed	ETiX
nextseq_1_PA-01A_S1.AAATTCCTCTTTATTATGGT	579	465	ETiX-Day8-failed-2	-3.81766	9.67938	Extraembryonic ectoderm	nextseq_1	Day8	Failed	ETiX
nextseq_1_PA-01A_S1.ATGGTAACTTTTACTTGGAA	513	423	ETiX-Day8-failed-4	2.85967	-9.26564	Heart field	nextseq_1	Day8	Failed	ETiX
nextseq_1_PA-01A_S1.AAGGCTACTCCGTTCCTTA	522	434	NE-E7.5-2	-2.97239	-1.33721	Early development	nextseq_1	E7.5	WT	NE
nextseq_1_PA-01A_S1.TTTGCTACTTAGGAGAGAAC	497	425	ETiX-Day6-failed-1	-9.08264	-1.04726	Visceral endoderm	nextseq_1	Day6	Failed	ETiX
nextseq_1_PA-01A_S1.ACATGGTAATGTTACGCAAG	532	450	ETiX-Day6-3	-9.33397	-0.697229	Visceral endoderm	nextseq_1	Day6	WT	ETiX
nextseq_1_PA-01A_S1.TGCAAGGTTTTACTTGGAA	342	284	ETiX-Day8-failed-4	8.76365	-5.09353	Amniotic mesoderm	nextseq_1	Day8	Failed	ETiX
nextseq_1_PA-01A_S1.TCGAGAAGTTGAGTCTGGC	1532	1133	ETiX-Day8-failed-1	6.16579	-1.29171	Allantois	nextseq_1	Day8	Failed	ETiX
nextseq_1_PA-01A_S1.TGAATCTGATCAAGGAGGTC	459	395	NE-E9.5-2	-2.94234	4.87728	Extraembryonic ectoderm	nextseq_1	E9.5	WT	NE
nextseq_1_PA-01A_S1.CAACTCTCTTAGACTTCTT	800	638	ETiX-Day8-failed-2	7.62058	-0.735447	Allantois	nextseq_1	Day8	Failed	ETiX
nextseq_1_PA-01A_S1.GCGTACTTTTCGCTAAGCA	678	509	ETiX-Day8-2	7.67643	-0.704207	Allantois	nextseq_1	Day8	WT	ETiX
nextseq_1_PA-01A_S1.TTCTCATTGTATCCATGACT	2209	1377	ETiX-Day8-4	2.85284	9.09231	Megakaryocytes	nextseq_1	Day8	WT	ETiX
nextseq_1_PA-01A_S1.CAGATCAGTAGTAACGGTC	328	294	ETiX-Day8-3	-1.30376	-5.36862	Neuroectoderm	nextseq_1	Day8	WT	ETiX
nextseq_1_PA-01A_S1.AGAGCATGTTGAGTCTGGC	663	544	ETiX-Day8-failed-1	1.94058	-2.37831	Neuromesodermal progenitors	nextseq_1	Day8	Failed	ETiX
nextseq_1_PA-01A_S1.AGAAGTAAGTTTGACTTCAG	337	300	NE-E7.5-1	-9.55024	-0.289338	Visceral endoderm	nextseq_1	E7.5	WT	NE
nextseq_1_PA-01A_S1.AGCTATCGTGGAGGCCTCC	975	779	NE-E8.75	-0.764771	-5.89808	Neuroectoderm	nextseq_1	E8.75	WT	NE
nextseq_1_PA-01A_S1.TTCGTTCCTAGGTATACTC	522	428	ETiX-Day8-1	6.33315	-1.95402	Allantois	nextseq_1	Day8	WT	ETiX
nextseq_1_PA-01A_S1.CAGTATCCTCCGATTCCTG	790	609	ETiX-Day8-2	7.42407	-0.418677	Allantois	nextseq_1	Day8	WT	ETiX
nextseq_1_PA-01A_S1.CTCGCATGTCGGTTATGCC	313	278	NE-E8.75	-1.61213	6.59421	Extraembryonic ectoderm	nextseq_1	E8.75	WT	NE
nextseq_1_PA-01A_S1.TGCAAGGTTTTAGGACCGG	1117	719	ETiX-Day8-1	-13.0209	4.57779	Parietal endoderm	nextseq_1	Day8	WT	ETiX
nextseq_1_PA-01A_S1.AGAAGTAAGTCCGCTGCCAG	311	288	ETiX-Day8-3	0.189939	-4.96509	Neural crest	nextseq_1	Day8	WT	ETiX
nextseq_1_PA-01A_S1.AGATTCAACTGGAGGCCTCC	1602	1199	NE-E8.75	8.31666	-1.29206	Allantois	nextseq_1	E8.75	WT	NE
nextseq_1_PA-01A_S1.CAAGCAACTCCTTGGTCCA	860	695	NE-E8.75	-2.48263	-5.84553	Neuroectoderm	nextseq_1	E8.75	WT	NE
nextseq_1_PA-01A_S1.CAGGACTCTGGCAGACGCC	647	545	NE-E8.5	-1.39058	-6.25641	Neuroectoderm	nextseq_1	E8.5	WT	NE
nextseq_1_PA-01A_S1.ACAATGCTATCTAGTAGTCT	741	597	ETiX-Day6-2	4.05865	-0.995217	Early development	nextseq_1	Day6	WT	ETiX
nextseq_1_PA-01A_S1.ACTTCCGTTCCATAAGTCC	1727	1222	ETiX-Day8-1	-10.503	-2.13072	Visceral endoderm	nextseq_1	Day8	WT	ETiX
nextseq_1_PA-01A_S1.AGGATAATCTGCAGGTCCGT	670	552	ETiX-Day8-Pax6neg-1	2.54618	-4.69098	Paraxial mesoderm	nextseq_1	Day8	Pax6neg	ETiX
nextseq_1_PA-01A_S1.ATTGATCGTTGGAGGCCTCC	418	368	NE-E8.75	-10.8044	-2.917	Visceral endoderm	nextseq_1	E8.75	WT	NE
nextseq_1_PA-01A_S1.TGGATTCTATTGAGTCTGGC	1425	947	ETiX-Day8-failed-1	-13.3457	4.38689	Parietal endoderm	nextseq_1	Day8	Failed	ETiX
nextseq_1_PA-01A_S1.ATATCTGGATTCGGCCTTAC	478	404	ETiX-Day8-failed-1	1.61289	-0.205874	Early development	nextseq_1	Day8	Failed	ETiX
nextseq_1_PA-01A_S1.TAGGAAGGTGTCCTAGAGG	347	304	ETiX-Day8-failed-2	7.65868	8.25325	Endothelium	nextseq_1	Day8	Failed	ETiX
nextseq_1_PA-01A_S1.GGTCAGTTTTTCTTCCGGT	848	668	NE-E8	-10.7621	-2.44211	Visceral endoderm	nextseq_1	E8	WT	NE
nextseq_1_PA-01A_S1.GTCGTAACTCGTCGCAGCC	714	598	NE-E8.75	2.08683	-2.49627	Neuromesodermal progenitors	nextseq_1	E8.75	WT	NE
nextseq_1_PA-01A_S1.GGTACCATTCTTGCAACCT	866	696	ETiX-Day6-3	1.12412	0.0140454	Early development	nextseq_1	Day6	WT	ETiX
nextseq_1_PA-01A_S1.ACGTCTAGTCAATTACCGT	630	508	ETiX-Day8-Pax6neg-2	8.95859	-7.11118	Endothelium	nextseq_1	Day8	Pax6neg	ETiX
nextseq_1_PA-01A_S1.AGTCGCATTAGCTTATCCG	1235	921	ETiX-Day8-2	8.0298	8.4044	Endothelium	nextseq_1	Day8	WT	ETiX
nextseq_1_PA-01A_S1.TTTGCTACTTGTATCATCGA	323	287	ETiX-Day8-3	6.65784	-2.65796	Allantois	nextseq_1	Day8	WT	ETiX
nextseq_1_PA-01A_S1.TATAAGAGGTCCATCGCGAA	464	417	ETiX-Day8-1	-4.86174	-5.94366	Surface ectoderm	nextseq_1	Day8	WT	ETiX
nextseq_1_PA-01A_S1.AGAACTCCTCCATCGCGAA	900	717	ETiX-Day8-1	-1.88194	-2.83179	Neuromesodermal progenitors	nextseq_1	Day8	WT	ETiX
nextseq_1_PA-01A_S1.ACATTCGTATGACCTTGATA	374	338	NE-E9.5-1	7.78359	6.80433	Endothelium	nextseq_1	E9.5	WT	NE
nextseq_1_PA-01A_S1.ATTACCATCTCCATAAGTCC	380	320	ETiX-Day8-1	-1.4915	-4.51491	Neuroectoderm	nextseq_1	Day8	WT	ETiX
nextseq_1_PA-01A_S1.ACAGGTATTTAAGACCGTTG	498	405	NE-E8.5	-3.25096	8.40119	Extraembryonic ectoderm	nextseq_1	E8.5	WT	NE
nextseq_1_PA-01A_S1.AGATTGGTTTACTATGCAAT	1288	1018	NE-E7.5-1	-1.44315	-0.254321	Early development	nextseq_1	E7.5	WT	NE
nextseq_1_PA-01A_S1.CGTACCTATTAACGATCCA	647	553	ETiX-Day8-1	8.49088	-5.64687	Amniotic mesoderm	nextseq_1	Day8	WT	ETiX
nextseq_1_PA-01A_S1.CGATTCGCTGTCCTTAAGA	508	422	NE-E8.75	7.70231	-5.62648	Amniotic mesoderm	nextseq_1	E8.75	WT	NE
nextseq_1_PA-01A_S1.ACGCTTATATGTCCTAGAGG	564	466	ETiX-Day8-failed-2	-5.64726	-6.70832	Surface ectoderm	nextseq_1	Day8	Failed	ETiX
nextseq_1_PA-01A_S1.AAACTGAACTCAAGTCGACC	324	273	ETiX-Day6-1	-2.74567	7.00487	Extraembryonic ectoderm	nextseq_1	Day6	WT	ETiX
nextseq_1_PA-01A_S1.AACTGGCATCATCAGAATG	633	496	ETiX-Day8-3	-9.43177	-1.5447	Visceral endoderm	nextseq_1	Day8	WT	ETiX
nextseq_1_PA-01A_S1.AGCATAACTTGGTAGGTTAG	990	802	ETiX-Day8-failed-4	-1.48371	-6.06431	Neuroectoderm	nextseq_1	Day8	Failed	ETiX
nextseq_1_PA-01A_S1.AGATTCAACTGATACGGAAC	673	544	NE-E8.5	8.05177	6.44469	Endothelium	nextseq_1	E8.5	WT	NE
nextseq_1_PA-01A_S1.TTGACTCAATATTCAGGTAC	743	620	ETiX-Day8-failed-4	7.26027	-1.97932	Allantois	nextseq_1	Day8	Failed	ETiX
nextseq_1_PA-01A_S1.ACTTCCGTTGCAGGTCCGT	562	488	ETiX-Day8-Pax6neg-1	7.78501	-4.27753	Amniotic mesoderm	nextseq_1	Day8	Pax6neg	ETiX
nextseq_1_PA-01A_S1.TAGAACCAATGGCTGAGCTC	300	267	ETiX-Day8-failed-3	7.15767	7.75025	Endothelium	nextseq_1	Day8	Failed	ETiX
nextseq_1_PA-01A_S1.AGAGTACCTGATCTTACGC	329	291	NE-E8.5	-2.3282	-5.21031	Neuroectoderm	nextseq_1	E8.5	WT	NE
nextseq_1_PA-01A_S1.ACGTCTAGTGTCCTACTTG	1044	810	ETiX-Day8-Pax6neg-2	-6.05357	-7.50584	Surface ectoderm	nextseq_1	Day8	Pax6neg	ETiX
nextseq_1_PA-01A_S1.GGTCAGTTTTTACTTGGAA	461	364	ETiX-Day8-failed-4	-12.3967	4.68692	Parietal endoderm	nextseq_1	Day8	Failed	ETiX
nextseq_1_PA-01A_S1.TATTCTCCTTGGCCGTAGTC	715	586	ETiX-Day8-failed-4	-0.781748	-4.41954	Neuroectoderm	nextseq_1	Day8	Failed	ETiX
nextseq_1_PA-01A_S1.GGTACCATTATATTGATAC	498	438	NE-E8.75	-4.69163	5.23763	Extraembryonic ectoderm	nextseq_1	E8.75	WT	NE
nextseq_1_PA-01A_S1.ATAACTTCCTCCTTGGTCCA	1951	1356	NE-E8.75	7.26835	-0.760689	Allantois	nextseq_1	E8.75	WT	NE
nextseq_1_PA-01A_S1.ATTCAAGCATGCCGCAACGA	833	670	ETiX-Day8-Pax6neg-1	7.81066	-6.40812	Amniotic mesoderm	nextseq_1	Day8	Pax6neg	ETiX
nextseq_1_PA-01A_S1.AAGGACGATCATCAGAATG	350	328	ETiX-Day8-3	-9.75532	-0.496925	Visceral endoderm	nextseq_1	Day8	WT	ETiX
nextseq_1_PA-01A_S1.AAGTTCTTGTGTCCTACTTG	669	534	ETiX-Day8-Pax6neg-2	3.70183	-7.68747	Heart field	nextseq_1	Day8	Pax6neg	ETiX
nextseq_1_PA-01A_S1.TGTCCTTATTGATCTTACGC	304	257	NE-E8.5	-10.7891	-2.87989	Visceral endoderm	nextseq_1	E8.5	WT	NE
nextseq_1_PA-01A_S1.AAGTTCTTGTTATGAGTTAA	555	471	ETiX-Day6-failed-1	0.176626	-0.362641	Early development	nextseq_1	Day6	Failed	ETiX
nextseq_1_PA-01A_S1.AAGTTCTTGTTTACTTGGAA	767	598	ETiX-Day8-failed-4	7.56018	-1.16315	Allantois	nextseq_1	Day8	Failed	ETiX
nextseq_1_PA-01A_S1.CGAATGAGTCAGGAGGAGA	551	433	NE-E9.5-2	2.98877	-9.12299	Heart field	nextseq_1	E9.5	WT	NE
nextseq_1_PA-01A_S1.TATTCTCCTTGTTACGCAAG	375	333	ETiX-Day6-3	-3.80669	9.19289	Extraembryonic ectoderm	nextseq_1	Day6	WT	ETiX
nextseq_1_PA-01A_S1.AGAGTACCTAAGTAAGAGC	743	625	ETiX-Day8-failed-2	0.847021	-2.89899	Neuromesodermal progenitors	nextseq_1	Day8	Failed	ETiX
nextseq_1_PA-01A_S1.CGTAGGCTTAACTAGGCGC	428	364	ETiX-Day8-failed-3	-5.99115	-6.56911	Surface ectoderm	nextseq_1	Day8	Failed	ETiX
nextseq_1_PA-01A_S1.CAACTCTCTGTCCTTAAGA	439	367	NE-E8.75	8.37947	8.52192	Endothelium	nextseq_1	E8.75	WT	NE
nextseq_1_PA-01A_S1.AGAACTCCTACGGAGGCGG	519	437	ETiX-Day8-2	-10.5817	0.52708	Visceral endoderm	nextseq_1	Day8	WT	ETiX
nextseq_1_PA-01A_S1.ATTGATCGTTCTTGCAGTAG	1017	825	NE-E8	-4.43274	6.00311	Extraembryonic ectoderm	nextseq_1	E8	WT	NE
nextseq_1_PA-01A_S1.AAGGCTACTTAGAATTAAC	342	309	ETiX-Day8-failed-1	-4.20108	8.83531	Extraembryonic ectoderm	nextseq_1	Day8	Failed	ETiX
nextseq_1_PA-01A_S1.CATCAACGTTCTAATAGTA	353	315	ETiX-Day8-failed-1	0.789419	-2.15463	Neuromesodermal progenitors	nextseq_1	Day8	Failed	ETiX
nextseq_1_PA-01A_S1.CAGATCAGTGGCTGAGCTC	384	340	ETiX-Day8-failed-3	6.5376	6.87561	Endothelium	nextseq_1	Day8	Failed	ETiX
nextseq_1_PA-01A_S1.CTGAGCATTACGTCCGCAG	677	515	NE-E7.5-2	-12.3645	4.8211	Parietal endoderm	nextseq_1	E7.5	WT	NE
nextseq_1_PA-01A_S1.ACAACCTATTGGACTACTAC	1153	864	NE-E8.75	9.33087	-7.54644	Amniotic mesoderm	nextseq_1	E8.75	WT	NE
nextseq_1_PA-01A_S1.AACGCGTCTCCTTGGTCCA	616	521	NE-E8.75	8.96389	-4.61218	Amniotic mesoderm	nextseq_1	E8.75	WT	NE
nextseq_1_PA-01A_S1.AACTGGCATTAACTCAATT	495	449	ETiX-Day6-1	-4.26983	3.84571	Extraembryonic ectoderm	nextseq_1	Day6	WT	ETiX
nextseq_1_PA-01A_S1.TTGGAGCTTTTCCAACCGC	569	464	ETiX-Day6-failed-1	3.29437	-1.1272	Early development	nextseq_1	Day6	Failed	ETiX
nextseq_1_PA-01A_S1.ACAATGCTATGCTGGAACTT	290	252	ETiX-Day8-4	8.50438	-6.60194	Amniotic mesoderm	nextseq_1	Day8	WT	ETiX
nextseq_1_PA-01A_S1.GAGGAACTTATATTGATAC	750	648	NE-E8.75	8.14781	6.47073	Endothelium	nextseq_1	E8.75	WT	NE
nextseq_1_PA-01A_S1.TTGACTCAATAGGTATACTC	1118	762	ETiX-Day8-1	3.09784	-9.31565	Heart field	nextseq_1	Day8	WT	ETiX
nextseq_1_PA-01A_S1.ATAAGCGAATACTTAACCTT	604	498	ETiX-Day8-4	-11.961	2.36399	Parietal endoderm	nextseq_1	Day8	WT	ETiX
nextseq_1_PA-01A_S1.ATCTGATGATTAACTCAATT	638	549	ETiX-Day6-1	-2.34174	-0.539681	Early development	nextseq_1	Day6	WT	ETiX
nextseq_1_PA-01A_S1.TTATCCGCTCAAGGAGGTC	464	397	NE-E9.5-2	-3.82588	7.23424	Extraembryonic ectoderm	nextseq_1	E9.5	WT	NE
nextseq_1_PA-01A_S1.ATTAATGCCTGGAGGATAGC	422	355	ETiX-Day8-Pax6neg-1	-11.5995	0.583024	Visceral endoderm	nextseq_1	Day8	Pax6neg	ETiX
nextseq_1_PA-01A_S1.CAACTCTCTCTAGTAGTCT	674	557	ETiX-Day6-2	3.87535	-1.01533	Early development	nextseq_1	Day6	WT	ETiX
nextseq_1_PA-01A_S1.ACATTCGTATCCGCTGCCAG	480	414	ETiX-Day8-3	-3.08985	-4.57877	Gut	nextseq_1	Day8	WT	ETiX
nextseq_1_PA-01A_S1.TAGGAAGGTGTTCGTCAGA	348	295	ETiX-Day8-Pax6neg-2	7.02013	-1.28408	Allantois	nextseq_1	Day8	Pax6neg	ETiX
nextseq_1_PA-01A_S1.ATGCATTCATGGCAATGAGA	629	538	ETiX-Day8-failed-2	0.730482	-1.95848	Neuromesodermal progenitors	nextseq_1	Day8	Failed	ETiX
nextseq_1_PA-01A_S1.AAGGACGATCGGTTATGCC	349	300	NE-E8.75	7.61647	8.46481	Endothelium	nextseq_1	E8.75	WT	NE
nextseq_1_PA-01A_S1.AGATTGGTTTCCATCGCGAA	326	288	ETiX-Day8-1	1.58415	-4.9848	Paraxial mesoderm	nextseq_1	Day8	WT	ETiX
nextseq_1_PA-01A_S1.AGTTAACCATCCATCGCGAA	1587	1140	ETiX-Day8-1	-12.057	-2.66609	Visceral endoderm	nextseq_1	Day8	WT	ETiX
nextseq_1_PA-01A_S1.AGCTATCGTTTATTATGGT	571	493	ETiX-Day8-failed-2	-4.68339	4.44427	Extraembryonic ectoderm	nextseq_1	Day8	Failed	ETiX
nextseq_1_PA-01A_S1.AATTCATCGTGTATAATACG	671	576	ETiX-Day6-failed-1	5.40778	6.91382	Hematoendothelial progenitors	nextseq_1	Day6	Failed	ETiX
nextseq_1_PA-01A_S1.ATTGATCGTTTCGGCCTTAC	348	323	ETiX-Day8-failed-1	-8.94954	-0.946706	Gut	nextseq_1	Day8	Failed	ETiX
nextseq_1_PA-01A_S1.TTCTCATTGTCGGTTGCGCG	590	452	ETiX-Day8-failed-4	1.84682	-10.6002	Heart field	nextseq_1	Day8	Failed	ETiX
nextseq_1_PA-01A_S1.ACGCTTATATCCATAAGTCC	482	378	ETiX-Day8-1	-11.5915	0.973021	Visceral endoderm	nextseq_1	Day8	WT	ETiX
nextseq_1_PA-01A_S1.AATTCATCGTCTAACTAGAT	487	405	ETiX-Day8-2	-10.4897	-0.442392	Visceral endoderm	nextseq_1	Day8	WT	ETiX
nextseq_1_PA-01A_S1.GCTCTTAGTGTAGCTCCAT	625	529	ETiX-Day8-3	-3.75338	9.47008	Extraembryonic ectoderm	nextseq_1	Day8	WT	ETiX
nextseq_1_PA-01A_S1.CTTCGACTTTTACTTGGAA	528	420	ETiX-Day8-failed-4	3.03977	12.8028	Primitive erythroid cells	nextseq_1	Day8	Failed	ETiX
nextseq_1_PA-01A_S1.TGCTGGATTCGACGCGACT	683	539	NE-E7.5-3	-7.67883	-2.17031	Gut	nextseq_1	E7.5	WT	NE
nextseq_1_PA-01A_S1.AATCCAGTATTCTAATAGTA	356	302	ETiX-Day8-failed-1	-12.0524	4.66199	Parietal endoderm	nextseq_1	Day8	Failed	ETiX
nextseq_1_PA-01A_S1.ACGTCTAGTCCATAAGTCC	292	262	ETiX-Day8-1	-10.6222	-1.23415	Visceral endoderm	nextseq_1	Day8	WT	ETiX
nextseq_1_PA-01A_S1.AACTGGCATGATACGGAAC	487	419	NE-E8.5	-4.16947	-2.89874	Gut	nextseq_1	E8.5	WT	NE
nextseq_1_PA-01A_S1.GGCTTACTTATATTGATAC	544	475	NE-E8.75	-0.655571	-5.73151	Neuroectoderm	nextseq_1	E8.75	WT	NE
nextseq_1_PA-01A_S1.CGCTGCTTTTTATTCTGAG	291	272	ETiX-Day8-1	-3.84086	5.88336	Extraembryonic ectoderm	nextseq_1	Day8	WT	ETiX
nextseq_1_PA-01A_S1.ATTACCATCTTTGCGAGGCA	421	358	NE-E8	-10.0368	-1.82288	Visceral endoderm	nextseq_1	E8	WT	NE
nextseq_1_PA-01A_S1.TGAATCTGATCCAGTTCCAA	484	425	ETiX-Day8-2	-10.9779	2.12241	Parietal endoderm	nextseq_1	Day8	WT	ETiX
nextseq_1_PA-01A_S1.CCATCGTCTATCCATGACT	877	652	ETiX-Day8-4	6.47788	-4.7854	Amniotic mesoderm	nextseq_1	Day8	WT	ETiX
nextseq_1_PA-01A_S1.ACTGGTTATTTTATTATGGT	491	421	ETiX-Day8-failed-2	0.797072	-5.58711	Neural crest	nextseq_1	Day8	Failed	ETiX
nextseq_1_PA-01A_S1.GAGGAACTTCTAACTAGAT	307	243	ETiX-Day8-2	-11.5494	4.35569	Parietal endoderm	nextseq_1	Day8	WT	ETiX
nextseq_1_PA-01A_S1.AATTCATCGTGGCAATGAGA	324	278	ETiX-Day8-failed-2	-11.7881	3.11509	Parietal endoderm	nextseq_1	Day8	Failed	ETiX
nextseq_1_PA-01A_S1.AGAGCATGTGGCAGACGCC	443	360	NE-E8.5	2.88826	12.9605	Primitive erythroid cells	nextseq_1	E8.5	WT	NE
nextseq_1_PA-01A_S1.AAATCGTTCTGCCGCAACGA	617	512	ETiX-Day8-Pax6neg-1	-11.1241	-0.473309	Visceral endoderm	nextseq_1	Day8	Pax6neg	ETiX
nextseq_1_PA-01A_S1.AAACCATAGTAGAGCCAAGG	498	407	ETiX-Day8-Pax6neg-1	-12.3493	2.83713	Parietal endoderm	nextseq_1	Day8	Pax6neg	ETiX
nextseq_1_PA-01A_S1.AAGCAGTATTTAGAATTAAC	498	434	ETiX-Day8-failed-1	7.96709	-6.5712	Amniotic mesoderm	nextseq_1	Day8	Failed	ETiX
nextseq_1_PA-01A_S1.ACCATGATTTACGTCATATA	461	398	ETiX-Day8-Pax6neg-2	3.85911	-5.69125	Paraxial mesoderm	nextseq_1	Day8	Pax6neg	ETiX
nextseq_1_PA-01A_S1.TTACCTAAGTCATCTCTGCA	470	387	ETiX-Day8-4	8.44931	6.42937	Endothelium	nextseq_1	Day8	WT	ETiX
nextseq_1_PA-01A_S1.TAGATGACTTAAGTAAGAGC	320	286	ETiX-Day8-failed-2	7.18947	7.93118	Endothelium	nextseq_1	Day8	Failed	ETiX
nextseq_1_PA-01A_S1.AGAGCATGTGTATAATACG	514	429	ETiX-Day6-failed-1	3.55542	-1.48332	Early development	nextseq_1	Day6	Failed	ETiX
nextseq_1_PA-01A_S1.AAGTTCTTGTGTCCTTAAGA	632	519	NE-E8.75	2.53248	9.0563	Megakaryocytes	nextseq_1	E8.75	WT	NE
nextseq_1_PA-01A_S1.CAAGCAACTTCAACGTAAG	483	410	ETiX-Day8-Pax6neg-1	-11.4194	-1.64796	Visceral endoderm	nextseq_1	Day8	Pax6neg	ETiX
nextseq_1_PA-01A_S1.CAAGGCGTTAGCTTATCCG	425	355	ETiX-Day8-2	9.99776	8.64342	Endothelium	nextseq_1	Day8	WT	ETiX
nextseq_1_PA-01A_S1.GGCTTACTTCTTGCAGTAG	733	603	NE-E8	-4.27908	-3.52131	Surface ectoderm	nextseq_1	E8	WT	NE
nextseq_1_PA-01A_S1.ATTCGCAATTTTATTCTGAG	376	296	ETiX-Day8-1	-12.2857	3.32091	Parietal endoderm	nextseq_1	Day8	WT	ETiX
nextseq_1_PA-01A_S1.CGTACCTATATGGCTCTGC	494	419	NE-E8	1.84068	-4.11416	Paraxial mesoderm	nextseq_1	E8	WT	NE
nextseq_1_PA-01A_S1.GTCGTAACTACTATAGGTT	357	323	ETiX-Day6-3	-2.37901	-1.33838	Early development	nextseq_1	Day6	WT	ETiX
nextseq_1_PA-01A_S1.AATTCATCGTAACCTGCGTA	357	305	NE-E7.5-3	1.66218	-1.30307	Early development	nextseq_1	E7.5	WT	NE
nextseq_1_PA-01A_S1.AGATTCAACTCTAGTAGTCT	748	637	ETiX-Day6-2	-2.33737	-1.00498	Early development	nextseq_1	Day6	WT	ETiX
nextseq_1_PA-01A_S1.ATTAGTCTGTGCTAACTTGC	473	397	ETiX-Day8-failed-1	-3.72255	8.27067	Extraembryonic ectoderm	nextseq_1	Day8	Failed	ETiX
nextseq_1_PA-01A_S1.ATAACTTCCTTAACGATCCA	304	268	ETiX-Day8-1	3.93382	-5.53023	Paraxial mesoderm	nextseq_1	Day8	WT	ETiX
nextseq_1_PA-01A_S1.CTAACGACTTAATGAACGA	1076	852	NE-E9.5-2	-5.00566	-3.93552	Surface ectoderm	nextseq_1	E9.5	WT	NE
nextseq_1_PA-01A_S1.ACAATGCTATTTAGGACCGG	428	376	ETiX-Day8-1	-10.9661	-0.270248	Visceral endoderm	nextseq_1	Day8	WT	ETiX
nextseq_1_PA-01A_S1.ACATGGTAATCAAGGAGGTC	1024	806	NE-E9.5-2	-3.73911	7.85301	Extraembryonic ectoderm	nextseq_1	E9.5	WT	NE
nextseq_1_PA-01A_S1.ATACTACTCTTTATTATGGT	328	293	ETiX-Day8-failed-2	-1.20347	-4.24963	Neuroectoderm	nextseq_1	Day8	Failed	ETiX
nextseq_1_PA-01A_S1.TATCTCGATTCTTGGTAATG	756	614	ETiX-Day6-failed-1	-3.65895	-1.50442	Early development	nextseq_1	Day6	Failed	ETiX
nextseq_1_PA-01A_S1.GGCTAAGATCGCCTAATGC	356	282	ETiX-Day8-failed-4	8.47821	6.38962	Endothelium	nextseq_1	Day8	Failed	ETiX
nextseq_1_PA-01A_S1.CGTAGGCTTGAGCATCATT	350	315	NE-E9.5-2	-3.95797	-4.68172	Surface ectoderm	nextseq_1	E9.5	WT	NE
nextseq_1_PA-01A_S1.CTCCATCATGTAGCTCCAT	505	444	ETiX-Day8-3	1.24573	-3.17037	Early development	nextseq_1	Day8	WT	ETiX
nextseq_1_PA-01A_S1.AGAGGTCGTTAACGATCCA	1148	872	ETiX-Day8-1	-3.97246	8.11807	Extraembryonic ectoderm	nextseq_1	Day8	WT	ETiX
nextseq_1_PA-01A_S1.CGAAGACCTTCTAATAGTA	670	549	ETiX-Day8-failed-1	3.43322	-2.17577	Allantois	nextseq_1	Day8	Failed	ETiX
nextseq_1_PA-01A_S1.CGAAGACCTCATCAGAATG	816	623	ETiX-Day8-3	-6.35267	-2.28407	Gut	nextseq_1	Day8	WT	ETiX
nextseq_1_PA-01A_S1.AACTGGCATCCAGTCCTCT	638	531	NE-E8	-9.42592	-1.45408	Visceral endoderm	nextseq_1	E8	WT	NE
nextseq_1_PA-01A_S1.CGGTAAGGTACGGAGGCGG	372	311	ETiX-Day8-2	-4.43555	-3.56173	Surface ectoderm	nextseq_1	Day8	WT	ETiX
nextseq_1_PA-01A_S1.CAAGCAACTCCGCTGCCAG	350	308	ETiX-Day8-3	-4.01255	-3.00565	Gut	nextseq_1	Day8	WT	ETiX
nextseq_1_PA-01A_S1.CATCAACGTTTCTTAATAA	813	693	ETiX-Day8-1	-3.75877	7.6581	Extraembryonic ectoderm	nextseq_1	Day8	WT	ETiX
nextseq_1_PA-01A_S1.CCTAATGGTTGAGTCTGGC	848	637	ETiX-Day8-failed-1	-12.5183	2.29699	Parietal endoderm	nextseq_1	Day8	Failed	ETiX
nextseq_1_PA-01A_S1.AGAAGTAAGTGGCGAACTCG	438	369	ETiX-Day6-1	-11.475	3.47651	Parietal endoderm	nextseq_1	Day6	WT	ETiX
nextseq_1_PA-01A_S1.TCCTATAAGTAGCTTATCCG	309	263	ETiX-Day8-2	8.44501	-5.38733	Amniotic mesoderm	nextseq_1	Day8	WT	ETiX
nextseq_1_PA-01A_S1.AGCATAACTTGCGTTGGAGC	743	554	NE-E7.5-3	1.7352	6.50324	Extraembryonic ectoderm	nextseq_1	E7.5	WT	NE
nextseq_1_PA-01A_S1.TTCTTCGTTTCCGCGGCTCA	1491	1141	ETiX-Day6-1	-3.79974	7.52909	Extraembryonic ectoderm	nextseq_1	Day6	WT	ETiX
nextseq_1_PA-01A_S1.TAATACCAGTGCTCAGCCGG	508	446	NE-E9.5-2	-4.44501	-3.92391	Surface ectoderm	nextseq_1	E9.5	WT	NE
nextseq_1_PA-01A_S1.CTGATAGGTCCGCAAGTTC	570	450	ETiX-Day8-failed-4	10.0494	-5.8858	Amniotic mesoderm	nextseq_1	Day8	Failed	ETiX
nextseq_1_PA-01A_S1.ATGCTTCCTTGCGGACCTA	382	323	ETiX-Day8-failed-3	-3.26997	3.95626	Extraembryonic ectoderm	nextseq_1	Day8	Failed	ETiX
nextseq_1_PA-01A_S1.AAGGACGATACTATAGGTT	376	325	ETiX-Day6-3	4.3616	9.09351	Hematoendothelial progenitors	nextseq_1	Day6	WT	ETiX
nextseq_1_PA-01A_S1.CTCTGAGCTATATGAGCCA	386	335	NE-E8.75	0.837404	-4.61805	Neural crest	nextseq_1	E8.75	WT	NE
nextseq_1_PA-01A_S1.ACTTGATTGTGAGCATATGG	893	742	ETiX-Day6-3	-1.48807	-0.335525	Early development	nextseq_1	Day6	WT	ETiX
nextseq_1_PA-01A_S1.AAATCGTTCTTTATTATGGT	949	729	ETiX-Day8-failed-2	3.98767	-2.92969	Paraxial mesoderm	nextseq_1	Day8	Failed	ETiX
nextseq_1_PA-01A_S1.CCGACCAATTAGACTTCTT	289	242	ETiX-Day8-failed-2	2.95945	-5.22786	Paraxial mesoderm	nextseq_1	Day8	Failed	ETiX
nextseq_1_PA-01A_S1.TAACGACTTTAGCTTATCCG	306	282	ETiX-Day8-2	0.569762	-2.83561	Neuromesodermal progenitors	nextseq_1	Day8	WT	ETiX
nextseq_1_PA-01A_S1.AGTATTAGCTGGTATCCGCC	1025	729	ETiX-Day8-failed-1	-13.3538	3.97908	Parietal endoderm	nextseq_1	Day8	Failed	ETiX
nextseq_1_PA-01A_S1.ATTCGCAATTCCTTGGTCCA	726	563	NE-E8.75	2.93201	-9.75352	Heart field	nextseq_1	E8.75	WT	NE
nextseq_1_PA-01A_S1.ATTGATCGTTACCGCCAACC	570	500	ETiX-Day8-4	-4.99396	5.68478	Extraembryonic ectoderm	nextseq_1	Day8	WT	ETiX
nextseq_1_PA-01A_S1.ACATTCGTATCCGATTCCTG	620	531	ETiX-Day8-2	-1.15501	-4.27888	Neuroectoderm	nextseq_1	Day8	WT	ETiX
nextseq_1_PA-01A_S1.AGAGGTCGTACGGAGGCGG	386	320	ETiX-Day8-2	6.86718	-0.409464	Allantois	nextseq_1	Day8	WT	ETiX
nextseq_1_PA-01A_S1.TAAGAATGGTACGCGAGATT	519	438	ETiX-Day8-Pax6neg-1	1.39608	-4.91459	Paraxial mesoderm	nextseq_1	Day8	Pax6neg	ETiX
nextseq_1_PA-01A_S1.ACTGGTTATTCATCAGAATG	684	607	ETiX-Day8-3	-4.26992	-3.40333	Surface ectoderm	nextseq_1	Day8	WT	ETiX
nextseq_1_PA-01A_S1.TCTTAGTTCTGCAGGTCCGT	669	519	ETiX-Day8-Pax6neg-1	8.09684	8.23651	Endothelium	nextseq_1	Day8	Pax6neg	ETiX
nextseq_1_PA-01A_S1.TCCTAACTTTTCGCGGTTGG	393	349	NE-E7.5-1	-2.60444	-1.22098	Early development	nextseq_1	E7.5	WT	NE
nextseq_1_PA-01A_S1.TGCAAGGTTGCCGCAACGA	701	535	ETiX-Day8-Pax6neg-1	6.90418	-1.73471	Allantois	nextseq_1	Day8	Pax6neg	ETiX
nextseq_1_PA-01A_S1.ATGCTTCCTTTATAGCAGA	1708	1225	ETiX-Day8-Pax6neg-2	-10.2064	-3.75719	Visceral endoderm	nextseq_1	Day8	Pax6neg	ETiX
nextseq_1_PA-01A_S1.ATTCGCAATTTAGACTTCTT	298	271	ETiX-Day8-failed-2	6.7816	-1.26155	Allantois	nextseq_1	Day8	Failed	ETiX
nextseq_1_PA-01A_S1.ATTCGCAATTGTCCTACTTG	439	372	ETiX-Day8-Pax6neg-2	-11.004	3.53067	Parietal endoderm	nextseq_1	Day8	Pax6neg	ETiX
nextseq_1_PA-01A_S1.GCTCTTAGTGCTGGAACTT	674	547	ETiX-Day8-4	8.7366	-7.39696	Amniotic mesoderm	nextseq_1	Day8	WT	ETiX
nextseq_1_PA-01A_S1.CAACTCTCTTTCTTCCGGT	296	270	NE-E8	-3.63398	4.90815	Extraembryonic ectoderm	nextseq_1	E8	WT	NE
nextseq_1_PA-01A_S1.AAGTATTGGTCTTGCAGTAG	1505	1111	NE-E8	0.957886	-2.24341	Neuromesodermal progenitors	nextseq_1	E8	WT	NE
nextseq_1_PA-01A_S1.TGCAAGGTTTTGCTGGCAT	526	457	NE-E8	-3.24498	4.53787	Extraembryonic ectoderm	nextseq_1	E8	WT	NE
nextseq_1_PA-01A_S1.ATGCATTCATACCGGAATTA	407	346	NE-E9.5-2	4.97712	-5.30295	Cardiac mesoderm	nextseq_1	E9.5	WT	NE
nextseq_1_PA-01A_S1.ATATCTGGATGGCCGTAGTC	333	290	ETiX-Day8-failed-4	-1.11683	7.03535	Extraembryonic ectoderm	nextseq_1	Day8	Failed	ETiX
nextseq_1_PA-01A_S1.CAACTCTCTCCTTGGTCCA	353	319	NE-E8.75	-3.47929	4.90159	Extraembryonic ectoderm	nextseq_1	E8.75	WT	NE
nextseq_1_PA-01A_S1.ATGCTTCCTCCTTGGTCCA	879	697	NE-E8.75	-4.81144	9.65098	Extraembryonic ectoderm	nextseq_1	E8.75	WT	NE
nextseq_1_PA-01A_S1.ACGTCTAGTTGAGTCTGGC	1421	1094	ETiX-Day8-failed-1	-5.40744	5.82632	Extraembryonic ectoderm	nextseq_1	Day8	Failed	ETiX
nextseq_1_PA-01A_S1.GATAAGCGTTGAGTCTGGC	1519	1138	ETiX-Day8-failed-1	-4.93546	9.77159	Extraembryonic ectoderm	nextseq_1	Day8	Failed	ETiX
nextseq_1_PA-01A_S1.TAAGAATGGTTAGACTTCTT	603	503	ETiX-Day8-failed-2	7.34163	-0.4643	Allantois	nextseq_1	Day8	Failed	ETiX
nextseq_1_PA-01A_S1.ATCTGATGATGGACTACTAC	1338	895	NE-E8.75	7.22188	-4.13266	Amniotic mesoderm	nextseq_1	E8.75	WT	NE
nextseq_1_PA-01A_S1.CAGCATTGTATATGAGCCA	313	291	NE-E8.75	-4.04344	5.43493	Extraembryonic ectoderm	nextseq_1	E8.75	WT	NE
nextseq_1_PA-01A_S1.AGGCGGAATCGCCTAATGC	635	545	ETiX-Day8-failed-4	-5.10611	6.03109	Extraembryonic ectoderm	nextseq_1	Day8	Failed	ETiX
nextseq_1_PA-01A_S1.TTTGCTACTTCGGCGTAACT	378	336	ETiX-Day8-failed-2	7.0639	-1.60481	Allantois	nextseq_1	Day8	Failed	ETiX
nextseq_1_PA-01A_S1.CCATCGTCTCATCTCTGCA	1059	777	ETiX-Day8-4	7.58285	-0.428685	Allantois	nextseq_1	Day8	WT	ETiX
nextseq_1_PA-01A_S1.AGAGGTCGTCGTCGCAGCC	1450	993	NE-E8.75	7.68565	-0.647729	Allantois	nextseq_1	E8.75	WT	NE
nextseq_1_PA-01A_S1.CAAGGCGTTGCTCAGCCGG	1735	1104	NE-E9.5-2	-4.44432	9.87842	Extraembryonic ectoderm	nextseq_1	E9.5	WT	NE
nextseq_1_PA-01A_S1.AAGTACGTTTCCGCAAGTTC	487	403	ETiX-Day8-failed-4	7.50047	-4.37553	Amniotic mesoderm	nextseq_1	Day8	Failed	ETiX
nextseq_1_PA-01A_S1.ATTGATCGTTGGCCGTAGTC	307	257	ETiX-Day8-failed-4	7.96442	-4.4887	Amniotic mesoderm	nextseq_1	Day8	Failed	ETiX
nextseq_1_PA-01A_S1.TTCTCATTGTTAACTCAATT	308	289	ETiX-Day6-1	0.527606	-0.557177	Early development	nextseq_1	Day6	WT	ETiX
nextseq_1_PA-01A_S1.AAGGATTACTCTAGTAGTCT	396	358	ETiX-Day6-2	-0.844053	-0.769737	Early development	nextseq_1	Day6	WT	ETiX
nextseq_1_PA-01A_S1.ATACTACTCTGTAGCTCCAT	343	302	ETiX-Day8-3	1.32358	-4.69481	Paraxial mesoderm	nextseq_1	Day8	WT	ETiX
nextseq_1_PA-01A_S1.TATAAGAGGTGGTAGGTTAG	380	298	ETiX-Day8-failed-4	-11.5157	4.33595	Parietal endoderm	nextseq_1	Day8	Failed	ETiX
nextseq_1_PA-01A_S1.CCGTCGATTCGGTTATGCC	940	698	NE-E8.75	6.95701	-0.518577	Allantois	nextseq_1	E8.75	WT	NE
nextseq_1_PA-01A_S1.ACGTTGCTTGCGTTGGAGC	786	630	NE-E7.5-3	0.34456	-0.138805	Early development	nextseq_1	E7.5	WT	NE
nextseq_1_PA-01A_S1.ATTAGGTACTGGAGGCCTCC	406	361	NE-E8.75	-4.79136	9.3985	Extraembryonic ectoderm	nextseq_1	E8.75	WT	NE
nextseq_1_PA-01A_S1.TGGTTGAATTGGCAGACGCC	701	518	NE-E8.5	4.14413	-5.72367	Cardiac mesoderm	nextseq_1	E8.5	WT	NE
nextseq_1_PA-01A_S1.TAGGAAGGTTTACTTGGAA	291	242	ETiX-Day8-failed-4	-10.3225	-0.474894	Visceral endoderm	nextseq_1	Day8	Failed	ETiX
nextseq_1_PA-01A_S1.CGCTGCTTTGCTCAGCCGG	569	465	NE-E9.5-2	-2.70636	-5.94367	Neuroectoderm	nextseq_1	E9.5	WT	NE
nextseq_1_PA-01A_S1.ACATTCGTATTAACGATCCA	669	542	ETiX-Day8-1	-1.76058	8.19506	Extraembryonic ectoderm	nextseq_1	Day8	WT	ETiX
nextseq_1_PA-01A_S1.AGAACTCCTATGGCTCTGC	471	403	NE-E8	6.55624	6.93031	Endothelium	nextseq_1	E8	WT	NE
nextseq_1_PA-01A_S1.TGTCCTTATTAACTAGGCGC	1276	954	ETiX-Day8-failed-3	-1.42768	8.5275	Extraembryonic ectoderm	nextseq_1	Day8	Failed	ETiX
nextseq_1_PA-01A_S1.TCCTATAAGTCCTTGGTCCA	1157	924	NE-E8.75	7.87768	8.90803	Endothelium	nextseq_1	E8.75	WT	NE
nextseq_1_PA-01A_S1.AAGCAGTATTGGCAGACGCC	870	718	NE-E8.5	-5.02276	-4.47287	Surface ectoderm	nextseq_1	E8.5	WT	NE
nextseq_1_PA-01A_S1.AACTAGTTGTTAACTCTTAG	875	720	NE-E8	-10.5079	-2.61315	Visceral endoderm	nextseq_1	E8	WT	NE
nextseq_1_PA-01A_S1.GATAAGCGTATCGGCTATC	792	618	NE-E8.5	-1.18203	-5.98031	Neuroectoderm	nextseq_1	E8.5	WT	NE
nextseq_1_PA-01A_S1.GCGTACTTTGTCCTAGAGG	499	441	ETiX-Day8-failed-2	-4.32358	6.2915	Extraembryonic ectoderm	nextseq_1	Day8	Failed	ETiX
nextseq_1_PA-01A_S1.ACGATATCATCGGTTATGCC	406	344	NE-E8.75	-0.951081	6.98707	Extraembryonic ectoderm	nextseq_1	E8.75	WT	NE
nextseq_1_PA-01A_S1.CTACCTGGTAACTAGGCGC	335	287	ETiX-Day8-failed-3	-2.80026	3.72276	Extraembryonic ectoderm	nextseq_1	Day8	Failed	ETiX
nextseq_1_PA-01A_S1.CGTACCTATTGCCGGCAGA	642	499	ETiX-Day8-2	7.56702	-6.68495	Amniotic mesoderm	nextseq_1	Day8	WT	ETiX
nextseq_1_PA-01A_S1.AGTAGCCATCCATAAGTCC	456	390	ETiX-Day8-1	3.95327	-5.80478	Cardiac mesoderm	nextseq_1	Day8	WT	ETiX
nextseq_1_PA-01A_S1.ATTCGGAGTAAGTAAGAGC	380	333	ETiX-Day8-failed-2	-4.85038	5.90908	Extraembryonic ectoderm	nextseq_1	Day8	Failed	ETiX
nextseq_1_PA-01A_S1.AAGGATATGTTTATTCTGAG	764	610	ETiX-Day8-1	7.8053	-7.62887	Amniotic mesoderm	nextseq_1	Day8	WT	ETiX
nextseq_1_PA-01A_S1.ATGCATTCATGCTCAGCCGG	476	399	NE-E9.5-2	2.61736	-4.89568	Paraxial mesoderm	nextseq_1	E9.5	WT	NE
nextseq_1_PA-01A_S1.ACTGAATACTTAGAATTAAC	565	485	ETiX-Day8-failed-1	2.59172	-2.13124	Neuromesodermal progenitors	nextseq_1	Day8	Failed	ETiX
nextseq_1_PA-01A_S1.AGTAGCCATCGACGCGACT	683	598	NE-E7.5-3	-2.11387	-2.18437	Early development	nextseq_1	E7.5	WT	NE
nextseq_1_PA-01A_S1.GGTACCATTACCTCTATCT	306	258	ETiX-Day8-failed-2	6.07883	-4.38009	Amniotic mesoderm	nextseq_1	Day8	Failed	ETiX
nextseq_1_PA-01A_S1.TCAAGATCTTTTAGGACCGG	1063	809	ETiX-Day8-1	2.41085	-5.49034	Paraxial mesoderm	nextseq_1	Day8	WT	ETiX
nextseq_1_PA-01A_S1.ACGCTTATATGGTAGGTTAG	335	248	ETiX-Day8-failed-4	2.90998	13.4103	Primitive erythroid cells	nextseq_1	Day8	Failed	ETiX
nextseq_1_PA-01A_S1.TTCTTCGTTTGGTACCGGCA	396	341	NE-E9.5-1	3.04248	-9.2253	Heart field	nextseq_1	E9.5	WT	NE
nextseq_1_PA-01A_S1.AACTGGCATTCGGCCTTAC	1974	1230	ETiX-Day8-failed-1	-13.3898	4.02862	Parietal endoderm	nextseq_1	Day8	Failed	ETiX
nextseq_1_PA-01A_S1.TTCCATCTTTCTTGCAACCT	1064	851	ETiX-Day6-3	3.17398	-0.716388	Early development	nextseq_1	Day6	WT	ETiX
nextseq_1_PA-01A_S1.ACTGGTTATTCCGATTCCTG	406	305	ETiX-Day8-2	9.40719	-5.11165	Amniotic mesoderm	nextseq_1	Day8	WT	ETiX
nextseq_1_PA-01A_S1.CTGACGTTTCGGTTATGCC	678	549	NE-E8.75	0.523753	-2.36296	Neuromesodermal progenitors	nextseq_1	E8.75	WT	NE
nextseq_1_PA-01A_S1.AGGATAATCTTGAGTCTGGC	1092	832	ETiX-Day8-failed-1	-9.20412	-2.40005	Visceral endoderm	nextseq_1	Day8	Failed	ETiX
nextseq_1_PA-01A_S1.TGCTGGATTTAGGCCATAG	502	424	NE-E7.5-2	-0.750058	6.60118	Extraembryonic ectoderm	nextseq_1	E7.5	WT	NE
nextseq_1_PA-01A_S1.ATTAGGTACTTGAGTCTGGC	855	708	ETiX-Day8-failed-1	3.53976	-2.27114	Early development	nextseq_1	Day8	Failed	ETiX
nextseq_1_PA-01A_S1.TAGAACCAATACGCGAGATT	292	259	ETiX-Day8-Pax6neg-1	-0.422596	-3.68671	Neuromesodermal progenitors	nextseq_1	Day8	Pax6neg	ETiX
nextseq_1_PA-01A_S1.AACGATCATTTAGATCTACT	322	279	ETiX-Day8-4	7.30431	8.11438	Endothelium	nextseq_1	Day8	WT	ETiX
nextseq_1_PA-01A_S1.ATTAGTCTGTGTCCTAGAGG	610	499	ETiX-Day8-failed-2	-3.89876	-2.39064	Gut	nextseq_1	Day8	Failed	ETiX
nextseq_1_PA-01A_S1.ATAAGCGAATCCAGTCCTCT	357	320	NE-E8	-3.67938	5.65667	Extraembryonic ectoderm	nextseq_1	E8	WT	NE
nextseq_1_PA-01A_S1.ATAATCCTGTGCTGGAACTT	730	582	ETiX-Day8-4	8.26586	-6.85969	Amniotic mesoderm	nextseq_1	Day8	WT	ETiX
nextseq_1_PA-01A_S1.AACTGGCATTTATTCTGAG	511	386	ETiX-Day8-1	2.76557	13.378	Primitive erythroid cells	nextseq_1	Day8	WT	ETiX
nextseq_1_PA-01A_S1.AAGGACGATCGAACGCCGG	582	477	NE-E9.5-1	3.96995	-5.50759	Paraxial mesoderm	nextseq_1	E9.5	WT	NE
nextseq_1_PA-01A_S1.AATTCTAGGTATATTGATAC	729	611	NE-E8.75	0.845216	-1.92212	Neuromesodermal progenitors	nextseq_1	E8.75	WT	NE
nextseq_1_PA-01A_S1.AGAACTCCTCAATTACCGT	692	563	ETiX-Day8-Pax6neg-2	1.58832	-5.18041	Paraxial mesoderm	nextseq_1	Day8	Pax6neg	ETiX
nextseq_1_PA-01A_S1.CCAGCCTTTTTATTATGGT	411	351	ETiX-Day8-failed-2	6.98113	-1.53462	Allantois	nextseq_1	Day8	Failed	ETiX
nextseq_1_PA-01A_S1.ACTGGTTATTCGTAGTTACC	1088	850	NE-E7.5-3	-2.50318	-0.454141	Early development	nextseq_1	E7.5	WT	NE
nextseq_1_PA-01A_S1.CTCGCATGTTCGGCCTTAC	1803	1273	ETiX-Day8-failed-1	7.4258	-0.401074	Allantois	nextseq_1	Day8	Failed	ETiX
nextseq_1_PA-01A_S1.CGATTCGCTCCGATTCCTG	679	566	ETiX-Day8-2	-3.63822	7.27722	Extraembryonic ectoderm	nextseq_1	Day8	WT	ETiX
nextseq_1_PA-01A_S1.AGAGGTCGTCTGATGGTCA	624	518	ETiX-Day6-failed-2	-2.04613	-0.739019	Early development	nextseq_1	Day6	Failed	ETiX
nextseq_1_PA-01A_S1.ATAGTTGACTATCGGCTATC	360	319	NE-E8.5	-4.99334	-6.64147	Surface ectoderm	nextseq_1	E8.5	WT	NE
nextseq_1_PA-01A_S1.ATAAGCGAATCGCCTAATGC	486	334	ETiX-Day8-failed-4	2.20787	13.426	Primitive erythroid cells	nextseq_1	Day8	Failed	ETiX
nextseq_1_PA-01A_S1.ATGGTTGGTTGAGTCTGGC	1094	817	ETiX-Day8-failed-1	8.02326	-4.95187	Amniotic mesoderm	nextseq_1	Day8	Failed	ETiX
nextseq_1_PA-01A_S1.TTATCCGCTGCCGCAACGA	410	345	ETiX-Day8-Pax6neg-1	-4.6969	-6.72487	Surface ectoderm	nextseq_1	Day8	Pax6neg	ETiX
nextseq_1_PA-01A_S1.CATACCGCTTTAGGACCGG	705	548	ETiX-Day8-1	7.60337	-7.76478	Amniotic mesoderm	nextseq_1	Day8	WT	ETiX
nextseq_1_PA-01A_S1.TATAAGAGGTCGGTTATGCC	333	284	NE-E8.75	-3.26251	6.25011	Extraembryonic ectoderm	nextseq_1	E8.75	WT	NE
nextseq_1_PA-01A_S1.TCTTAGTTCTGTCCTAGAGG	434	367	ETiX-Day8-failed-2	6.35422	-4.74785	Amniotic mesoderm	nextseq_1	Day8	Failed	ETiX
nextseq_1_PA-01A_S1.AATTCTAGGTCCATAAGTCC	1637	1285	ETiX-Day8-1	-4.80578	6.7476	Extraembryonic ectoderm	nextseq_1	Day8	WT	ETiX
nextseq_1_PA-01A_S1.AACCTCATTTAAGTAAGAGC	339	305	ETiX-Day8-failed-2	4.93399	10.1721	White blood cells	nextseq_1	Day8	Failed	ETiX
nextseq_1_PA-01A_S1.CTCTGAGCTTAACTCAATT	554	484	ETiX-Day6-1	-2.76169	-1.09531	Early development	nextseq_1	Day6	WT	ETiX
nextseq_1_PA-01A_S1.AAGTTCTTGTACTTAACCTT	928	749	ETiX-Day8-4	-4.60678	-3.87842	Surface ectoderm	nextseq_1	Day8	WT	ETiX
nextseq_1_PA-01A_S1.TAGATGACTTGACGAAGCGT	342	313	NE-E7.5-2	-3.76854	4.06063	Extraembryonic ectoderm	nextseq_1	E7.5	WT	NE
nextseq_1_PA-01A_S1.GTCTATGGTCATCTCTGCA	615	492	ETiX-Day8-4	-4.74087	9.56722	Extraembryonic ectoderm	nextseq_1	Day8	WT	ETiX
nextseq_1_PA-01A_S1.AGATTCAACTTTAGGACCGG	551	460	ETiX-Day8-1	-2.06756	-6.05969	Neuroectoderm	nextseq_1	Day8	WT	ETiX
nextseq_1_PA-01A_S1.AACGCGTCTAATTAAGACT	677	539	ETiX-Day8-5	7.94616	-6.96624	Amniotic mesoderm	nextseq_1	Day8	WT	ETiX
nextseq_1_PA-01A_S1.CTGCCTTATCGGTTGCGCG	441	345	ETiX-Day8-failed-4	2.23629	13.5403	Primitive erythroid cells	nextseq_1	Day8	Failed	ETiX
nextseq_1_PA-01A_S1.CGATTCGCTAGGAGAGAAC	449	408	ETiX-Day6-failed-1	4.23493	9.51052	Hematoendothelial progenitors	nextseq_1	Day6	Failed	ETiX
nextseq_1_PA-01A_S1.CGAAGACCTGATACGGAAC	298	264	NE-E8.5	-9.42623	-2.64241	Visceral endoderm	nextseq_1	E8.5	WT	NE
nextseq_1_PA-01A_S1.ATAATCCTGTAGTAACGGTC	415	368	ETiX-Day8-3	7.18943	-4.42536	Amniotic mesoderm	nextseq_1	Day8	WT	ETiX
nextseq_1_PA-01A_S1.TAATACCAGTATCGGCTATC	635	521	NE-E8.5	-10.2991	0.00433645	Visceral endoderm	nextseq_1	E8.5	WT	NE
nextseq_1_PA-01A_S1.ATTAGGTACTGATCGCTTCT	296	259	ETiX-Day8-failed-3	6.89379	-2.07321	Allantois	nextseq_1	Day8	Failed	ETiX
nextseq_1_PA-01A_S1.ATGCTTCCTCCGATTCCTG	308	261	ETiX-Day8-2	7.0237	-0.974198	Allantois	nextseq_1	Day8	WT	ETiX
nextseq_1_PA-01A_S1.AACTAGTTGTCCGAGAATCC	292	260	ETiX-Day6-2	1.02804	-2.58416	Early development	nextseq_1	Day6	WT	ETiX
nextseq_1_PA-01A_S1.CCAAGGATTCTTGCAGTAG	307	276	NE-E8	7.78348	-5.98028	Amniotic mesoderm	nextseq_1	E8	WT	NE
nextseq_1_PA-01A_S1.GGCGTTAATTTATTATGGT	435	379	ETiX-Day8-failed-2	-1.62862	6.28526	Extraembryonic ectoderm	nextseq_1	Day8	Failed	ETiX
nextseq_1_PA-01A_S1.CGTACCTATGCTAACTTGC	381	337	ETiX-Day8-failed-1	4.5939	9.71301	White blood cells	nextseq_1	Day8	Failed	ETiX
nextseq_1_PA-01A_S1.CAAGCAACTCCGTTCCTTA	447	398	NE-E7.5-2	-2.62025	5.25866	Extraembryonic ectoderm	nextseq_1	E7.5	WT	NE
nextseq_1_PA-01A_S1.TGTCCTTATTTTATAGCAGA	1362	985	ETiX-Day8-Pax6neg-2	-3.79108	9.78515	Extraembryonic ectoderm	nextseq_1	Day8	Pax6neg	ETiX
nextseq_1_PA-01A_S1.AGTTAACCATCCATAAGTCC	343	316	ETiX-Day8-1	-4.94285	-6.77004	Surface ectoderm	nextseq_1	Day8	WT	ETiX
nextseq_1_PA-01A_S1.ATACCAGTTTTTGCGAGGCA	291	269	NE-E8	-2.33539	-4.02446	Surface ectoderm	nextseq_1	E8	WT	NE
nextseq_1_PA-01A_S1.TATTCTCCTTGCCGCAACGA	1165	880	ETiX-Day8-Pax6neg-1	7.51357	-0.104638	Allantois	nextseq_1	Day8	Pax6neg	ETiX
nextseq_1_PA-01A_S1.AGAGATGAATGAGCATCATT	442	392	NE-E9.5-2	-3.27112	6.3769	Extraembryonic ectoderm	nextseq_1	E9.5	WT	NE
nextseq_1_PA-01A_S1.TAAGGTTCATGACCTTGATA	664	557	NE-E9.5-1	-0.618	-3.69392	Neuroectoderm	nextseq_1	E9.5	WT	NE
nextseq_1_PA-01A_S1.AGGCTCGTTTCAAGCCGAT	516	416	ETiX-Day6-1	-11.0836	3.56277	Parietal endoderm	nextseq_1	Day6	WT	ETiX
nextseq_1_PA-01A_S1.ATTAGGTACTGGTATCCGCC	652	524	ETiX-Day8-failed-1	6.85823	-6.28081	Amniotic mesoderm	nextseq_1	Day8	Failed	ETiX
nextseq_1_PA-01A_S1.ATTAATGCCTCGGCGTAACT	439	380	ETiX-Day8-failed-2	7.91849	-4.52389	Amniotic mesoderm	nextseq_1	Day8	Failed	ETiX
nextseq_1_PA-01A_S1.CTGAGCATTACTAGAGAGT	698	577	NE-E8	2.17075	-4.98428	Paraxial mesoderm	nextseq_1	E8	WT	NE
nextseq_1_PA-01A_S1.GCGTACTTTTTATTCTGAG	1131	828	ETiX-Day8-1	8.83134	6.67652	Endothelium	nextseq_1	Day8	WT	ETiX
nextseq_1_PA-01A_S1.GCTCTTAGTTCAAGCCGAT	666	559	ETiX-Day6-1	-2.06242	-0.479357	Early development	nextseq_1	Day6	WT	ETiX
nextseq_1_PA-01A_S1.ATCTTCAGATCCGCTGCCAG	1035	812	ETiX-Day8-3	9.0401	-6.57705	Amniotic mesoderm	nextseq_1	Day8	WT	ETiX
nextseq_1_PA-01A_S1.AAGTACGTTTCTAACTAGAT	624	526	ETiX-Day8-2	-2.59607	-5.51968	Neuroectoderm	nextseq_1	Day8	WT	ETiX
nextseq_1_PA-01A_S1.ATCTTCAGATCCGCTCCGGC	469	414	NE-E7.5-2	-4.50228	3.93302	Extraembryonic ectoderm	nextseq_1	E7.5	WT	NE
nextseq_1_PA-01A_S1.TCCTAACTTTCTTGCAGTAG	653	552	NE-E8	0.976966	-2.08183	Neuromesodermal progenitors	nextseq_1	E8	WT	NE
nextseq_1_PA-01A_S1.ATGCATTCATCCAGTTCCAA	298	259	ETiX-Day8-2	-4.78109	-6.11084	Surface ectoderm	nextseq_1	Day8	WT	ETiX
nextseq_1_PA-01A_S1.AAGGACGATCGTAGTTACC	652	516	NE-E7.5-3	-9.52728	-0.748191	Visceral endoderm	nextseq_1	E7.5	WT	NE
nextseq_1_PA-01A_S1.CGCCATTCTTAGACTTCTT	455	394	ETiX-Day8-failed-2	9.02624	6.96658	Endothelium	nextseq_1	Day8	Failed	ETiX
nextseq_1_PA-01A_S1.AAATTCCTCTGGTATCCGCC	517	446	ETiX-Day8-failed-1	6.8854	7.34872	Endothelium	nextseq_1	Day8	Failed	ETiX
nextseq_1_PA-01A_S1.TAATCAGCTTACCGCCAACC	439	373	ETiX-Day8-4	-0.0105868	-1.79711	Neuromesodermal progenitors	nextseq_1	Day8	WT	ETiX
nextseq_1_PA-01A_S1.TTGGAGCTTCCATCGCGAA	442	357	ETiX-Day8-1	8.6713	-6.4779	Amniotic mesoderm	nextseq_1	Day8	WT	ETiX
nextseq_1_PA-01A_S1.AAACCATAGTAGAGCTATAA	587	489	NE-E7.5-3	3.88213	-0.876306	Early development	nextseq_1	E7.5	WT	NE
nextseq_1_PA-01A_S1.TAATACCAGTGTCCTTAAGA	680	559	NE-E8.75	-0.690928	8.04716	Extraembryonic ectoderm	nextseq_1	E8.75	WT	NE
nextseq_1_PA-01A_S1.AACGATCATTAGAACGTCTC	538	455	ETiX-Day8-failed-3	7.96398	7.93879	Endothelium	nextseq_1	Day8	Failed	ETiX
nextseq_1_PA-01A_S1.ATACCAGTTTATCCATGACT	570	480	ETiX-Day8-4	0.853132	-2.04488	Neuromesodermal progenitors	nextseq_1	Day8	WT	ETiX
nextseq_1_PA-01A_S1.AACTTGGATTTGCCGGCAGA	448	364	ETiX-Day8-2	-11.3234	1.69322	Parietal endoderm	nextseq_1	Day8	WT	ETiX
nextseq_1_PA-01A_S1.AGCTATCGTTAACGATCCA	365	324	ETiX-Day8-1	0.758628	-2.10782	Neuromesodermal progenitors	nextseq_1	Day8	WT	ETiX
nextseq_1_PA-01A_S1.ATCAGTCATTCGGTTGCGCG	1138	880	ETiX-Day8-failed-4	3.33942	-4.01561	Paraxial mesoderm	nextseq_1	Day8	Failed	ETiX
nextseq_1_PA-01A_S1.AGAGTACCTCGCTCCTAAC	318	270	ETiX-Day8-2	8.79737	-6.75497	Amniotic mesoderm	nextseq_1	Day8	WT	ETiX
nextseq_1_PA-01A_S1.GATAAGCGTTTATAGCAGA	373	315	ETiX-Day8-Pax6neg-2	-11.7202	3.81466	Parietal endoderm	nextseq_1	Day8	Pax6neg	ETiX
nextseq_1_PA-01A_S1.ACTGGTTATTGTCCTACTTG	2079	1335	ETiX-Day8-Pax6neg-2	4.098	-5.81302	Cardiac mesoderm	nextseq_1	Day8	Pax6neg	ETiX
nextseq_1_PA-01A_S1.AAGTACGTTTTTGCGAGGCA	691	591	NE-E8	3.26254	-2.54112	Paraxial mesoderm	nextseq_1	E8	WT	NE
nextseq_1_PA-01A_S1.TCTTAGTTCTAGCCGGTACC	457	371	ETiX-Day8-1	-0.105827	-4.06635	Neural crest	nextseq_1	Day8	WT	ETiX
nextseq_1_PA-01A_S1.GGCTTACTTTAGCCGTCAT	717	583	ETiX-Day6-failed-2	-3.68703	-1.39185	Early development	nextseq_1	Day6	Failed	ETiX
nextseq_1_PA-01A_S1.TGTCCTTATTCCATCGCGAA	822	658	ETiX-Day8-1	6.50539	-2.45512	Allantois	nextseq_1	Day8	WT	ETiX
nextseq_1_PA-01A_S1.TATAAGAGGTGCTGGAACTT	645	540	ETiX-Day8-4	-4.47435	6.51441	Extraembryonic ectoderm	nextseq_1	Day8	WT	ETiX
nextseq_1_PA-01A_S1.AGAGTACCTCATAGTTCGG	339	301	ETiX-Day6-failed-1	-3.45342	-3.42608	Surface ectoderm	nextseq_1	Day6	Failed	ETiX
nextseq_1_PA-01A_S1.AGTCGCATTCGAACGCCGG	1030	805	NE-E9.5-1	1.32247	-4.74975	Paraxial mesoderm	nextseq_1	E9.5	WT	NE
nextseq_1_PA-01A_S1.TAAGAATGGTCGTAATGCAG	1094	897	ETiX-Day6-1	-2.2546	-0.492207	Early development	nextseq_1	Day6	WT	ETiX
nextseq_1_PA-01A_S1.TGCAAGGTTCTTGCGCCGC	332	287	ETiX-Day6-2	-0.964662	-1.19959	Early development	nextseq_1	Day6	WT	ETiX
nextseq_1_PA-01A_S1.AATCCAGTATGTCCTAGAGG	375	333	ETiX-Day8-failed-2	-4.73057	5.00528	Extraembryonic ectoderm	nextseq_1	Day8	Failed	ETiX
nextseq_1_PA-01A_S1.TAATCAGCTTCCAGTCCTCT	735	569	NE-E8	-9.29911	-2.1327	Visceral endoderm	nextseq_1	E8	WT	NE
nextseq_1_PA-01A_S1.ACGGAACGTAAGTAAGAGC	384	344	ETiX-Day8-failed-2	-2.17772	6.64654	Extraembryonic ectoderm	nextseq_1	Day8	Failed	ETiX
nextseq_1_PA-01A_S1.ATACCAGTTTCCATAAGTCC	688	560	ETiX-Day8-1	6.63511	-6.31513	Amniotic mesoderm	nextseq_1	Day8	WT	ETiX
nextseq_1_PA-01A_S1.TGTCCTTATTGGCCGTAGTC	571	480	ETiX-Day8-failed-4	8.70763	7.46334	Endothelium	nextseq_1	Day8	Failed	ETiX
nextseq_1_PA-01A_S1.AAGGACGATGTTACGCAAG	519	437	ETiX-Day6-3	-2.14564	-0.826385	Early development	nextseq_1	Day6	WT	ETiX
nextseq_1_PA-01A_S1.GTCGTAACTTAATGAACGA	985	786	NE-E9.5-2	-5.21596	-4.84175	Surface ectoderm	nextseq_1	E9.5	WT	NE
nextseq_1_PA-01A_S1.AGTAGCCATCAACCGCTAA	292	259	ETiX-Day8-5	-2.06426	-5.11402	Neuroectoderm	nextseq_1	Day8	WT	ETiX
nextseq_1_PA-01A_S1.ATTAGGTACTAACTAGGCGC	410	363	ETiX-Day8-failed-3	-3.05504	7.41412	Extraembryonic ectoderm	nextseq_1	Day8	Failed	ETiX
nextseq_1_PA-01A_S1.ATTAGGTACTCGAACGCCGG	508	424	NE-E9.5-1	0.948876	-2.52245	Neuromesodermal progenitors	nextseq_1	E9.5	WT	NE
nextseq_1_PA-01A_S1.AAACTCCAATTTATTATGGT	435	335	ETiX-Day8-failed-2	-12.1142	4.28614	Parietal endoderm	nextseq_1	Day8	Failed	ETiX
nextseq_1_PA-01A_S1.TCCTATAAGTCAATTACCGT	530	462	ETiX-Day8-Pax6neg-2	-5.1293	5.92348	Extraembryonic ectoderm	nextseq_1	Day8	Pax6neg	ETiX
nextseq_1_PA-01A_S1.AAGGCTACTACGCGAGATT	912	729	ETiX-Day8-Pax6neg-1	7.11564	8.42857	Endothelium	nextseq_1	Day8	Pax6neg	ETiX
nextseq_1_PA-01A_S1.AATCCAGTATCAGGAGGAGA	774	563	NE-E9.5-2	2.56956	-10.6322	Heart field	nextseq_1	E9.5	WT	NE
nextseq_1_PA-01A_S1.TAAGGTTCATACCGGAATTA	2338	1563	NE-E9.5-2	-11.5952	-0.270855	Visceral endoderm	nextseq_1	E9.5	WT	NE
nextseq_1_PA-01A_S1.CAGGACTCTAGGTATACTC	793	633	ETiX-Day8-1	7.44242	8.09049	Endothelium	nextseq_1	Day8	WT	ETiX
nextseq_1_PA-01A_S1.AAATTCCTCTCAAGTCGACC	672	553	ETiX-Day6-1	2.25294	-0.661529	Early development	nextseq_1	Day6	WT	ETiX
nextseq_1_PA-01A_S1.AAGGATATGTGGTACCGGCA	350	310	NE-E9.5-1	2.3016	-4.02541	Paraxial mesoderm	nextseq_1	E9.5	WT	NE
nextseq_1_PA-01A_S1.TATAAGAGGTGTCCTTAAGA	702	595	NE-E8.75	2.44859	-4.89521	Paraxial mesoderm	nextseq_1	E8.75	WT	NE
nextseq_1_PA-01A_S1.ACCATGATTTGGCAATGAGA	1958	1451	ETiX-Day8-failed-2	-4.57417	6.7813	Extraembryonic ectoderm	nextseq_1	Day8	Failed	ETiX
nextseq_1_PA-01A_S1.GTCTATGGTCAAGGAGGTC	1119	899	NE-E9.5-2	9.77722	8.34401	Endothelium	nextseq_1	E9.5	WT	NE
nextseq_1_PA-01A_S1.ACATTCGTATGGACTACTAC	761	617	NE-E8.75	3.40688	-4.48021	Paraxial mesoderm	nextseq_1	E8.75	WT	NE
nextseq_1_PA-01A_S1.GGTACCATTCAATTACCGT	762	627	ETiX-Day8-Pax6neg-2	-1.90429	-6.64053	Neuroectoderm	nextseq_1	Day8	Pax6neg	ETiX
nextseq_1_PA-01A_S1.GAGGAACTTTTACTTGGAA	419	363	ETiX-Day8-failed-4	8.6412	-5.39257	Amniotic mesoderm	nextseq_1	Day8	Failed	ETiX
nextseq_1_PA-01A_S1.AACGAGCGTGATCGCTTCT	628	477	ETiX-Day8-failed-3	9.87016	8.90915	Endothelium	nextseq_1	Day8	Failed	ETiX
nextseq_1_PA-01A_S1.ACATTCGTATTTGCTGGCAT	689	588	NE-E8	-3.27773	5.04158	Extraembryonic ectoderm	nextseq_1	E8	WT	NE
nextseq_1_PA-01A_S1.TAGATGACTTCGGTTATGCC	656	535	NE-E8.75	-4.77978	-3.84747	Surface ectoderm	nextseq_1	E8.75	WT	NE
nextseq_1_PA-01A_S1.AGCTATCGTCGTAATGCAG	1013	821	ETiX-Day6-1	-5.11362	5.64402	Extraembryonic ectoderm	nextseq_1	Day6	WT	ETiX
nextseq_1_PA-01A_S1.ATTGAGGAATAGCTTATCCG	325	288	ETiX-Day8-2	-4.06182	-4.95287	Surface ectoderm	nextseq_1	Day8	WT	ETiX
nextseq_1_PA-01A_S1.AACGTAATCTGAAGATCGAG	523	425	NE-E7.5-3	1.47614	6.47345	Extraembryonic ectoderm	nextseq_1	E7.5	WT	NE
nextseq_1_PA-01A_S1.ATTAGTCTGTGGCAGACGCC	877	699	NE-E8.5	-4.41081	-5.33296	Surface ectoderm	nextseq_1	E8.5	WT	NE
nextseq_1_PA-01A_S1.ATTAGGTACTTTACCGAGGC	545	482	ETiX-Day8-4	-6.06059	-6.69342	Surface ectoderm	nextseq_1	Day8	WT	ETiX
nextseq_1_PA-01A_S1.ACTTGATTGTCAACCGCTAA	373	308	ETiX-Day8-5	-12.769	3.87871	Parietal endoderm	nextseq_1	Day8	WT	ETiX
nextseq_1_PA-01A_S1.TCAGCTTCTACTTAACCTT	1139	816	ETiX-Day8-4	6.97481	-3.42032	Amniotic mesoderm	nextseq_1	Day8	WT	ETiX
nextseq_1_PA-01A_S1.AGAGGTCGTGTCCTTAAGA	385	331	NE-E8.75	-1.72545	7.4554	Extraembryonic ectoderm	nextseq_1	E8.75	WT	NE
nextseq_1_PA-01A_S1.AAGTACGTTTACGTCATATA	371	322	ETiX-Day8-Pax6neg-2	6.59018	-2.53662	Allantois	nextseq_1	Day8	Pax6neg	ETiX
nextseq_1_PA-01A_S1.AACGCGTCTGATCGCTTCT	381	331	ETiX-Day8-failed-3	7.8716	8.5467	Endothelium	nextseq_1	Day8	Failed	ETiX
nextseq_1_PA-01A_S1.AGATTCAACTTTATTATGGT	339	299	ETiX-Day8-failed-2	7.11673	-4.7877	Amniotic mesoderm	nextseq_1	Day8	Failed	ETiX
nextseq_1_PA-01A_S1.AGCTATCGTTTCAATATAA	320	299	ETiX-Day8-3	3.36332	11.7021	Primitive erythroid cells	nextseq_1	Day8	WT	ETiX
nextseq_1_PA-01A_S1.ACATTCGTATCAATTACCGT	612	492	ETiX-Day8-Pax6neg-2	-11.6488	0.144515	Visceral endoderm	nextseq_1	Day8	Pax6neg	ETiX
nextseq_1_PA-01A_S1.CAGTATCCTTCGCTAAGCA	370	317	ETiX-Day8-2	6.52706	-1.90381	Allantois	nextseq_1	Day8	WT	ETiX
nextseq_1_PA-01A_S1.TATAAGAGGTACCGGAATTA	776	610	NE-E9.5-2	8.02392	-0.880981	Allantois	nextseq_1	E9.5	WT	NE
nextseq_1_PA-01A_S1.AAGGACGATCCAGTCCTCT	630	530	NE-E8	-3.91206	-3.88388	Surface ectoderm	nextseq_1	E8	WT	NE
nextseq_1_PA-01A_S1.CTTCGACTTGAGCATCATT	888	747	NE-E9.5-2	5.00487	-3.94601	Paraxial mesoderm	nextseq_1	E9.5	WT	NE
nextseq_1_PA-01A_S1.AACCTCATTTGTCCTTAAGA	376	314	NE-E8.75	2.53586	-9.58938	Heart field	nextseq_1	E8.75	WT	NE
nextseq_1_PA-01A_S1.CAAGCAACTTTAGGACCGG	570	467	ETiX-Day8-1	4.7272	-5.94767	Cardiac mesoderm	nextseq_1	Day8	WT	ETiX
nextseq_1_PA-01A_S1.TAAGGTTCATGTATAATACG	846	687	ETiX-Day6-failed-1	3.66642	-2.06477	Early development	nextseq_1	Day6	Failed	ETiX
nextseq_1_PA-01A_S1.AAGTATTGGTCGGTTATGCC	691	528	NE-E8.75	2.71827	-10.1637	Heart field	nextseq_1	E8.75	WT	NE
nextseq_1_PA-01A_S1.TATTCTCCTTCGCCTAATGC	307	289	ETiX-Day8-failed-4	1.87092	-2.27215	Early development	nextseq_1	Day8	Failed	ETiX
nextseq_1_PA-01A_S1.CAGTATCCTAGCCGGTACC	533	427	ETiX-Day8-1	8.29938	-6.99369	Amniotic mesoderm	nextseq_1	Day8	WT	ETiX
nextseq_1_PA-01A_S1.TTCGTTCCTTTGCTAACGG	532	474	NE-E7.5-2	-1.91652	-1.38403	Early development	nextseq_1	E7.5	WT	NE
nextseq_1_PA-01A_S1.ACCTCAATATCCATAAGTCC	665	535	ETiX-Day8-1	8.69889	-6.95846	Amniotic mesoderm	nextseq_1	Day8	WT	ETiX
nextseq_1_PA-01A_S1.AAACCATAGTTATAGACGCA	417	362	ETiX-Day6-1	0.104204	-0.546731	Early development	nextseq_1	Day6	WT	ETiX
nextseq_1_PA-01A_S1.AACTAGTTGTTATGAGTTAA	350	315	ETiX-Day6-failed-1	-9.6525	-0.382902	Visceral endoderm	nextseq_1	Day6	Failed	ETiX
nextseq_1_PA-01A_S1.TACTTGCGTAGCTTATCCG	1434	1054	ETiX-Day8-2	7.21455	-2.56838	Allantois	nextseq_1	Day8	WT	ETiX
nextseq_1_PA-01A_S1.CAGATCAGTGGTAGGTTAG	433	362	ETiX-Day8-failed-4	7.60245	-1.59804	Allantois	nextseq_1	Day8	Failed	ETiX
nextseq_1_PA-01A_S1.TGGTTGAATTTCAATCGCAT	304	279	ETiX-Day6-3	-2.54774	5.95635	Extraembryonic ectoderm	nextseq_1	Day6	WT	ETiX
nextseq_1_PA-01A_S1.CCTAATGGTTTAGGACCGG	833	659	ETiX-Day8-1	3.56786	-3.02258	Paraxial mesoderm	nextseq_1	Day8	WT	ETiX
nextseq_1_PA-01A_S1.ACAGGTATTTGCCATTCTCC	543	465	ETiX-Day8-failed-3	6.74896	-6.55916	Amniotic mesoderm	nextseq_1	Day8	Failed	ETiX
nextseq_1_PA-01A_S1.AACGTAATCTGCTCAGCCGG	645	534	NE-E9.5-2	-11.5235	1.3606	Visceral endoderm	nextseq_1	E9.5	WT	NE
nextseq_1_PA-01A_S1.TATTCTCCTTCCGCTGCCAG	460	401	ETiX-Day8-3	1.639	-5.22458	Paraxial mesoderm	nextseq_1	Day8	WT	ETiX
nextseq_1_PA-01A_S1.ATGCATTCATATATTGATAC	519	428	NE-E8.75	-8.99616	-3.06537	Visceral endoderm	nextseq_1	E8.75	WT	NE
nextseq_1_PA-01A_S1.CCGTCGATTCCATCGCGAA	1163	902	ETiX-Day8-1	7.86617	-7.08121	Amniotic mesoderm	nextseq_1	Day8	WT	ETiX
nextseq_1_PA-01A_S1.AGAGCATGTGGTACTGCCT	403	339	ETiX-Day8-Pax6neg-1	2.68054	13.4294	Primitive erythroid cells	nextseq_1	Day8	Pax6neg	ETiX
nextseq_1_PA-01A_S1.GGTACCATTTCTAATAGTA	361	283	ETiX-Day8-failed-1	-11.8068	4.3246	Parietal endoderm	nextseq_1	Day8	Failed	ETiX
nextseq_1_PA-01A_S1.CTGAGCATTGCAGGTCCGT	532	389	ETiX-Day8-Pax6neg-1	3.46569	-8.07016	Heart field	nextseq_1	Day8	Pax6neg	ETiX
nextseq_1_PA-01A_S1.AGTCGCATTCATCAGAATG	876	718	ETiX-Day8-3	6.87915	7.98782	Endothelium	nextseq_1	Day8	WT	ETiX
nextseq_1_PA-01A_S1.ATCTTCAGATTCCAATCATC	643	545	NE-E8.5	8.37923	6.97458	Endothelium	nextseq_1	E8.5	WT	NE
nextseq_1_PA-01A_S1.CGCCATTCTAATACCATCC	294	257	ETiX-Day8-failed-1	9.58374	9.37713	Endothelium	nextseq_1	Day8	Failed	ETiX
nextseq_1_PA-01A_S1.TGCAAGGTTTAATGAACGA	1949	1442	NE-E9.5-2	0.0562913	-2.74807	Neuromesodermal progenitors	nextseq_1	E9.5	WT	NE
nextseq_1_PA-01A_S1.AACGATCATTTTACTTGGAA	461	378	ETiX-Day8-failed-4	4.76279	-5.77817	Cardiac mesoderm	nextseq_1	Day8	Failed	ETiX
nextseq_1_PA-01A_S1.CTGACGTTTGGCTCTCTAT	350	289	ETiX-Day8-failed-1	-12.3499	4.22129	Parietal endoderm	nextseq_1	Day8	Failed	ETiX
nextseq_1_PA-01A_S1.AGCTATCGTAGCTCTCCTC	432	352	ETiX-Day8-failed-3	-11.7852	2.66486	Parietal endoderm	nextseq_1	Day8	Failed	ETiX
nextseq_1_PA-01A_S1.ATCTGATGATCCTTGGTCCA	1235	999	NE-E8.75	-10.7943	-3.895	Visceral endoderm	nextseq_1	E8.75	WT	NE
nextseq_1_PA-01A_S1.ATGGTAACTTATATGAGCCA	392	338	NE-E8.75	7.46503	8.0777	Endothelium	nextseq_1	E8.75	WT	NE
nextseq_1_PA-01A_S1.CAGTATCCTGGAGGCCTCC	492	419	NE-E8.75	-4.66807	9.08011	Extraembryonic ectoderm	nextseq_1	E8.75	WT	NE
nextseq_1_PA-01A_S1.GCTCTTAGTTTGCTGGCAT	824	646	NE-E8	-8.97318	-1.72849	Visceral endoderm	nextseq_1	E8	WT	NE
nextseq_1_PA-01A_S1.TCTTAGTTCTTTATTCTGAG	463	392	ETiX-Day8-1	3.11902	-8.91225	Heart field	nextseq_1	Day8	WT	ETiX
nextseq_1_PA-01A_S1.ATCTGATGATTTCATAGGAC	300	246	ETiX-Day8-failed-2	7.47228	-0.963446	Allantois	nextseq_1	Day8	Failed	ETiX
nextseq_1_PA-01A_S1.ATAATCCTGTGGCAGACGCC	341	305	NE-E8.5	-4.18214	-3.84626	Surface ectoderm	nextseq_1	E8.5	WT	NE
nextseq_1_PA-01A_S1.CTTCGACTTAACCTGGTCT	395	349	ETiX-Day8-5	0.0605142	-3.97685	Neural crest	nextseq_1	Day8	WT	ETiX
nextseq_1_PA-01A_S1.AAGACCTTATGAGCATATGG	388	344	ETiX-Day6-3	-1.19917	-0.816925	Early development	nextseq_1	Day6	WT	ETiX
nextseq_1_PA-01A_S1.CCAATCCATCGTCGCAGCC	542	463	NE-E8.75	-2.72148	6.41145	Extraembryonic ectoderm	nextseq_1	E8.75	WT	NE
nextseq_1_PA-01A_S1.TGATGCGATAGTAACGGTC	343	288	ETiX-Day8-3	8.95048	-5.41823	Amniotic mesoderm	nextseq_1	Day8	WT	ETiX
nextseq_1_PA-01A_S1.GTCTATGGTTTACTTGGAA	663	565	ETiX-Day8-failed-4	7.12014	8.73596	Endothelium	nextseq_1	Day8	Failed	ETiX
nextseq_1_PA-01A_S1.ACTGAATACTTTACCGAGGC	1600	1172	ETiX-Day8-4	-0.772494	-1.98999	Neuromesodermal progenitors	nextseq_1	Day8	WT	ETiX
nextseq_1_PA-01A_S1.ACTGAATACTGGCGAACTCG	1279	1034	ETiX-Day6-1	-4.9933	5.71894	Extraembryonic ectoderm	nextseq_1	Day6	WT	ETiX
nextseq_1_PA-01A_S1.GGTACCATTCATAGTTCGG	628	534	ETiX-Day6-failed-1	-2.32462	-1.08216	Early development	nextseq_1	Day6	Failed	ETiX
nextseq_1_PA-01A_S1.GATAAGCGTACTATAGGTT	1127	840	ETiX-Day6-3	0.804169	0.116023	Early development	nextseq_1	Day6	WT	ETiX
nextseq_1_PA-01A_S1.ATTAATGCCTCCATCGCGAA	691	561	ETiX-Day8-1	7.70886	-7.77112	Amniotic mesoderm	nextseq_1	Day8	WT	ETiX
nextseq_1_PA-01A_S1.CTCGTTGATGCCGCAACGA	556	456	ETiX-Day8-Pax6neg-1	-5.67071	-6.96967	Surface ectoderm	nextseq_1	Day8	Pax6neg	ETiX
nextseq_1_PA-01A_S1.CGAATGAGTATATGAGCCA	357	317	NE-E8.75	7.15618	-1.43966	Allantois	nextseq_1	E8.75	WT	NE
nextseq_1_PA-01A_S1.AGGCGGAATGTTCGTCAGA	1060	809	ETiX-Day8-Pax6neg-2	-12.0879	1.62095	Parietal endoderm	nextseq_1	Day8	Pax6neg	ETiX
nextseq_1_PA-01A_S1.AGGCGGAATGTCCTAGAGG	435	378	ETiX-Day8-failed-2	-1.00356	-6.00193	Neuroectoderm	nextseq_1	Day8	Failed	ETiX
nextseq_1_PA-01A_S1.ATAACTTCCTAGCCGGTACC	710	584	ETiX-Day8-1	-1.71698	-5.18365	Neuroectoderm	nextseq_1	Day8	WT	ETiX
nextseq_1_PA-01A_S1.ACGCTTGATCCGCGGCTCA	315	292	ETiX-Day6-1	-8.7534	-0.997267	Visceral endoderm	nextseq_1	Day6	WT	ETiX
nextseq_1_PA-01A_S1.TATAAGAGGTTTATTATGGT	308	281	ETiX-Day8-failed-2	2.76145	-3.21804	Paraxial mesoderm	nextseq_1	Day8	Failed	ETiX
nextseq_1_PA-01A_S1.ATTGAGGAATATCATATTAG	488	428	ETiX-Day8-5	-5.0927	-2.56305	Gut	nextseq_1	Day8	WT	ETiX
nextseq_1_PA-01A_S1.TTCCATCTTTTTATTCTGAG	479	383	ETiX-Day8-1	7.30398	-4.22518	Amniotic mesoderm	nextseq_1	Day8	WT	ETiX
nextseq_1_PA-01A_S1.CTGAGCATTAGCCGGTACC	544	437	ETiX-Day8-1	7.04552	-6.46019	Amniotic mesoderm	nextseq_1	Day8	WT	ETiX
nextseq_1_PA-01A_S1.ATAAGCGAATGTATAATACG	428	352	ETiX-Day6-failed-1	-8.75183	-1.93324	Visceral endoderm	nextseq_1	Day6	Failed	ETiX
nextseq_1_PA-01A_S1.AAGGATATGTCGGTTATGCC	378	328	NE-E8.75	-9.74434	-2.23024	Visceral endoderm	nextseq_1	E8.75	WT	NE
nextseq_1_PA-01A_S1.CGAGGCAATCCATAAGTCC	1061	795	ETiX-Day8-1	4.26502	-7.22968	Cardiac mesoderm	nextseq_1	Day8	WT	ETiX
nextseq_1_PA-01A_S1.AGAGGTCGTCCATAAGTCC	373	328	ETiX-Day8-1	7.81466	-5.89463	Amniotic mesoderm	nextseq_1	Day8	WT	ETiX
nextseq_1_PA-01A_S1.GGCTAAGATAAGTAAGAGC	697	571	ETiX-Day8-failed-2	-4.26927	8.95205	Extraembryonic ectoderm	nextseq_1	Day8	Failed	ETiX
nextseq_1_PA-01A_S1.ATTGAGGAATAGGTATACTC	401	306	ETiX-Day8-1	2.49494	-9.84152	Heart field	nextseq_1	Day8	WT	ETiX
nextseq_1_PA-01A_S1.TGGATTCTATGCCGCAACGA	684	514	ETiX-Day8-Pax6neg-1	4.66398	-5.84357	Cardiac mesoderm	nextseq_1	Day8	Pax6neg	ETiX
nextseq_1_PA-01A_S1.AGGCTCGTTCGGCGTAACT	466	400	ETiX-Day8-failed-2	4.129	-4.67306	Paraxial mesoderm	nextseq_1	Day8	Failed	ETiX
nextseq_1_PA-01A_S1.AAACCATAGTAGCCGGTACC	472	408	ETiX-Day8-1	0.519945	-4.82666	Neural crest	nextseq_1	Day8	WT	ETiX
nextseq_1_PA-01A_S1.AACTAGTTGTTTAGGACCGG	1235	884	ETiX-Day8-1	9.79416	9.01543	Endothelium	nextseq_1	Day8	WT	ETiX
nextseq_1_PA-01A_S1.TGGATTCTATCAGGAGGAGA	542	444	NE-E9.5-2	7.52039	-7.36745	Amniotic mesoderm	nextseq_1	E9.5	WT	NE
nextseq_1_PA-01A_S1.GGCTTACTTTAATGAACGA	580	499	NE-E9.5-2	8.56007	6.81218	Endothelium	nextseq_1	E9.5	WT	NE
nextseq_1_PA-01A_S1.CTCGTTGATATCGGCTATC	2134	1354	NE-E8.5	1.83875	6.45759	Extraembryonic ectoderm	nextseq_1	E8.5	WT	NE
nextseq_1_PA-01A_S1.AGCATTATGTTCAATCGCAT	435	378	ETiX-Day6-3	-4.1256	7.76386	Extraembryonic ectoderm	nextseq_1	Day6	WT	ETiX
nextseq_1_PA-01A_S1.ATTAGTCTGTAATGCCGCTT	521	448	ETiX-Day6-failed-1	-9.10187	-1.07841	Visceral endoderm	nextseq_1	Day6	Failed	ETiX
nextseq_1_PA-01A_S1.TTCTTCGTTTTTATTATGGT	465	379	ETiX-Day8-failed-2	-12.8062	2.51994	Parietal endoderm	nextseq_1	Day8	Failed	ETiX
nextseq_1_PA-01A_S1.GTCTATGGTCAGGAGGAGA	687	516	NE-E9.5-2	-12.7327	3.61188	Parietal endoderm	nextseq_1	E9.5	WT	NE
nextseq_1_PA-01A_S1.TAAGGTTCATTTAGGACCGG	576	479	ETiX-Day8-1	-2.40159	-6.05267	Neuroectoderm	nextseq_1	Day8	WT	ETiX
nextseq_1_PA-01A_S1.TAGATGACTTCCGATTCCTG	321	275	ETiX-Day8-2	6.68821	-0.866447	Allantois	nextseq_1	Day8	WT	ETiX
nextseq_1_PA-01A_S1.AAGGATTACTCGCCTAATGC	882	715	ETiX-Day8-failed-4	0.360684	-5.41209	Neural crest	nextseq_1	Day8	Failed	ETiX
nextseq_1_PA-01A_S1.AGTAGCCATAATACCATCC	2315	1515	ETiX-Day8-failed-1	7.98364	-7.78261	Amniotic mesoderm	nextseq_1	Day8	Failed	ETiX
nextseq_1_PA-01A_S1.ATTCCTAGATTTATAGCAGA	822	665	ETiX-Day8-Pax6neg-2	3.16417	-5.00298	Paraxial mesoderm	nextseq_1	Day8	Pax6neg	ETiX
nextseq_1_PA-01A_S1.AGTAGCCATCCGCTGCCAG	1320	1027	ETiX-Day8-3	5.21063	10.2719	White blood cells	nextseq_1	Day8	WT	ETiX
nextseq_1_PA-01A_S1.ACGGAACGTAATTAAGACT	305	269	ETiX-Day8-5	-4.11205	-3.73919	Surface ectoderm	nextseq_1	Day8	WT	ETiX
nextseq_1_PA-01A_S1.CAGCAAGTTATAAGGAGCA	369	311	ETiX-Day8-5	-10.916	-0.323639	Visceral endoderm	nextseq_1	Day8	WT	ETiX
nextseq_1_PA-01A_S1.ACTTCCGTTCAAGGAGGTC	484	396	NE-E9.5-2	7.98568	-0.979067	Allantois	nextseq_1	E9.5	WT	NE
nextseq_1_PA-01A_S1.AAATTCCTCTTAACTCTTAG	510	443	NE-E8	-0.300723	-3.92473	Neuroectoderm	nextseq_1	E8	WT	NE
nextseq_1_PA-01A_S1.ACCGGTTCTTAACGATCCA	589	491	ETiX-Day8-1	-2.25594	-5.80453	Neuroectoderm	nextseq_1	Day8	WT	ETiX
nextseq_1_PA-01A_S1.AGAAGTAAGTTCAATCGCAT	297	262	ETiX-Day6-3	-9.62552	0.0407852	Visceral endoderm	nextseq_1	Day6	WT	ETiX
nextseq_1_PA-01A_S1.ACGTCTAGTTGGTCAGCCA	384	335	NE-E9.5-1	2.05618	-4.17806	Paraxial mesoderm	nextseq_1	E9.5	WT	NE
nextseq_1_PA-01A_S1.AACGTAATCTAATACCATCC	810	601	ETiX-Day8-failed-1	-12.3558	3.08329	Parietal endoderm	nextseq_1	Day8	Failed	ETiX
nextseq_1_PA-01A_S1.AATCCAGTATAACTAGGCGC	2324	1623	ETiX-Day8-failed-3	-4.77321	7.45905	Extraembryonic ectoderm	nextseq_1	Day8	Failed	ETiX
nextseq_1_PA-01A_S1.TAGAACCAATTAGAATTAAC	366	316	ETiX-Day8-failed-1	8.16993	6.26895	Endothelium	nextseq_1	Day8	Failed	ETiX
nextseq_1_PA-01A_S1.GGCTTACTTGGTATCCGCC	1950	1348	ETiX-Day8-failed-1	2.90017	-3.15522	Paraxial mesoderm	nextseq_1	Day8	Failed	ETiX
nextseq_1_PA-01A_S1.GTCTCTACTCATCAGAATG	937	693	ETiX-Day8-3	-13.1446	3.56212	Parietal endoderm	nextseq_1	Day8	WT	ETiX
nextseq_1_PA-01A_S1.AAGGATTACTGCCATTCTCC	1145	872	ETiX-Day8-failed-3	-9.21915	-2.86154	Visceral endoderm	nextseq_1	Day8	Failed	ETiX
nextseq_1_PA-01A_S1.ATATGGATCTTAATGAACGA	387	308	NE-E9.5-2	2.29441	13.7467	Primitive erythroid cells	nextseq_1	E9.5	WT	NE
nextseq_1_PA-01A_S1.CATCAACGTGGTAGGTTAG	812	644	ETiX-Day8-failed-4	7.60252	-2.03907	Allantois	nextseq_1	Day8	Failed	ETiX
nextseq_1_PA-01A_S1.TTGACTCAATGCAGGTCCGT	467	416	ETiX-Day8-Pax6neg-1	0.192814	-2.41453	Neuromesodermal progenitors	nextseq_1	Day8	Pax6neg	ETiX
nextseq_1_PA-01A_S1.ATTGATCGTTGGTATCCGCC	737	591	ETiX-Day8-failed-1	6.4213	-4.47937	Amniotic mesoderm	nextseq_1	Day8	Failed	ETiX
nextseq_1_PA-01A_S1.TAGATGACTTTAACTCTTAG	385	331	NE-E8	-3.91949	-4.47703	Surface ectoderm	nextseq_1	E8	WT	NE
nextseq_1_PA-01A_S1.CCTAATGGTAGGTATACTC	552	453	ETiX-Day8-1	7.42401	-6.31813	Amniotic mesoderm	nextseq_1	Day8	WT	ETiX
nextseq_1_PA-01A_S1.CGTCTTCCTTTATTATGGT	335	291	ETiX-Day8-failed-2	-4.98034	4.73125	Extraembryonic ectoderm	nextseq_1	Day8	Failed	ETiX
nextseq_1_PA-01A_S1.AGTCGCATTCCATCGCGAA	410	339	ETiX-Day8-1	6.97664	-2.93457	Amniotic mesoderm	nextseq_1	Day8	WT	ETiX
nextseq_1_PA-01A_S1.GGCGTTAATACCGGAATTA	878	698	NE-E9.5-2	9.33603	-7.0723	Amniotic mesoderm	nextseq_1	E9.5	WT	NE
nextseq_1_PA-01A_S1.ATACTACTCTTGCGGACCTA	309	250	ETiX-Day8-failed-3	-11.6282	3.46319	Parietal endoderm	nextseq_1	Day8	Failed	ETiX
nextseq_1_PA-01A_S1.TTTGCTACTTACGTCATATA	374	305	ETiX-Day8-Pax6neg-2	4.42022	-6.92161	Cardiac mesoderm	nextseq_1	Day8	Pax6neg	ETiX
nextseq_1_PA-01A_S1.TGAATCTGATTTAGGACCGG	1315	999	ETiX-Day8-1	-4.25307	7.37911	Extraembryonic ectoderm	nextseq_1	Day8	WT	ETiX
nextseq_1_PA-01A_S1.CGAAGACCTTAATGAACGA	1473	1124	NE-E9.5-2	-3.68466	8.05462	Extraembryonic ectoderm	nextseq_1	E9.5	WT	NE
nextseq_1_PA-01A_S1.AACTAGTTGTCTTGCAGTAG	1579	1134	NE-E8	-10.6013	-2.6009	Visceral endoderm	nextseq_1	E8	WT	NE
nextseq_1_PA-01A_S1.TTCCATCTTTTAACGATCCA	651	543	ETiX-Day8-1	7.79445	-7.8098	Amniotic mesoderm	nextseq_1	Day8	WT	ETiX
nextseq_1_PA-01A_S1.AAGACCTTATTATCATGATC	949	775	ETiX-Day6-1	-5.37483	5.67282	Extraembryonic ectoderm	nextseq_1	Day6	WT	ETiX
nextseq_1_PA-01A_S1.TATTCTCCTTCGGTTATGCC	670	539	NE-E8.75	8.32091	-7.15133	Amniotic mesoderm	nextseq_1	E8.75	WT	NE
nextseq_1_PA-01A_S1.TAAGAATGGTTGGTCAGCCA	298	268	NE-E9.5-1	-0.230569	-4.43341	Neural crest	nextseq_1	E9.5	WT	NE
nextseq_1_PA-01A_S1.AACTTGGATTGAGCATCATT	982	749	NE-E9.5-2	1.61001	-5.65588	Paraxial mesoderm	nextseq_1	E9.5	WT	NE
nextseq_1_PA-01A_S1.ACTGGACCTATATTGATAC	465	397	NE-E8.75	7.39328	-1.19856	Allantois	nextseq_1	E8.75	WT	NE
nextseq_1_PA-01A_S1.ATTCGGAGTACGTCATATA	385	346	ETiX-Day8-Pax6neg-2	5.59871	-3.65534	Amniotic mesoderm	nextseq_1	Day8	Pax6neg	ETiX
nextseq_1_PA-01A_S1.TCCTATAAGTCGTCGCAGCC	768	611	NE-E8.75	7.16682	-0.53386	Allantois	nextseq_1	E8.75	WT	NE
nextseq_1_PA-01A_S1.TTCGTTCCTAGGAGAGAAC	368	326	ETiX-Day6-failed-1	-4.32554	4.1721	Extraembryonic ectoderm	nextseq_1	Day6	Failed	ETiX
nextseq_1_PA-01A_S1.TACTTGCGTCATCCGACTA	476	409	ETiX-Day8-Pax6neg-2	3.13951	-3.31369	Paraxial mesoderm	nextseq_1	Day8	Pax6neg	ETiX
nextseq_1_PA-01A_S1.ATTAGGTACTGCGTTGGAGC	333	292	NE-E7.5-3	-1.92183	-1.77075	Early development	nextseq_1	E7.5	WT	NE
nextseq_1_PA-01A_S1.TGCTGGATTTGCCGGCAGA	399	353	ETiX-Day8-2	7.91557	-6.25308	Amniotic mesoderm	nextseq_1	Day8	WT	ETiX
nextseq_1_PA-01A_S1.CGAATGAGTATATTGATAC	768	657	NE-E8.75	5.38317	-5.86507	Cardiac mesoderm	nextseq_1	E8.75	WT	NE
nextseq_1_PA-01A_S1.TCCTATAAGTCGGATTAGAA	452	377	NE-E7.5-3	1.12013	6.60947	Extraembryonic ectoderm	nextseq_1	E7.5	WT	NE
nextseq_1_PA-01A_S1.AGTTAACCATGTCCTTAAGA	1141	847	NE-E8.75	5.73654	-5.35537	Amniotic mesoderm	nextseq_1	E8.75	WT	NE
nextseq_1_PA-01A_S1.ACCTCAATATCCTTGGTCCA	1776	1322	NE-E8.75	-3.76849	7.70187	Extraembryonic ectoderm	nextseq_1	E8.75	WT	NE
nextseq_1_PA-01A_S1.CTCGTTGATGTATAATACG	364	324	ETiX-Day6-failed-1	-8.13904	-0.828404	Visceral endoderm	nextseq_1	Day6	Failed	ETiX
nextseq_1_PA-01A_S1.ATTAGGTACTCCTTGGTCCA	1105	876	NE-E8.75	-3.60681	7.02387	Extraembryonic ectoderm	nextseq_1	E8.75	WT	NE
nextseq_1_PA-01A_S1.TTGATTCCTTGGTACCGGCA	514	451	NE-E9.5-1	-4.80932	-4.76924	Surface ectoderm	nextseq_1	E9.5	WT	NE
nextseq_1_PA-01A_S1.CTCTGAGCTCATCTCTGCA	460	382	ETiX-Day8-4	5.5095	-4.80462	Amniotic mesoderm	nextseq_1	Day8	WT	ETiX
nextseq_1_PA-01A_S1.AAAGCTGATTGTCCTACTTG	737	610	ETiX-Day8-Pax6neg-2	2.44305	-4.60922	Paraxial mesoderm	nextseq_1	Day8	Pax6neg	ETiX
nextseq_1_PA-01A_S1.GATACGTCTCAATTACCGT	553	450	ETiX-Day8-Pax6neg-2	6.75979	-0.968314	Allantois	nextseq_1	Day8	Pax6neg	ETiX
nextseq_1_PA-01A_S1.TATAAGAGGTTTCTTCCGGT	335	277	NE-E8	-11.9912	4.85059	Parietal endoderm	nextseq_1	E8	WT	NE
nextseq_1_PA-01A_S1.GGCGTTAATACTTGCTAGA	365	329	ETiX-Day8-5	2.70298	-4.86042	Paraxial mesoderm	nextseq_1	Day8	WT	ETiX
nextseq_1_PA-01A_S1.GAGTTCTCTAGAACGTCTC	595	502	ETiX-Day8-failed-3	-5.71133	-6.58306	Surface ectoderm	nextseq_1	Day8	Failed	ETiX
nextseq_1_PA-01A_S1.ACTGGACCTTCCAATCATC	385	341	NE-E8.5	-3.66032	-4.12798	Surface ectoderm	nextseq_1	E8.5	WT	NE
nextseq_1_PA-01A_S1.GATAAGCGTGTCCTTAAGA	945	719	NE-E8.75	-12.6866	5.07342	Parietal endoderm	nextseq_1	E8.75	WT	NE
nextseq_1_PA-01A_S1.ATATGCCATTACGCGAGATT	723	599	ETiX-Day8-Pax6neg-1	-4.99085	-3.14788	Surface ectoderm	nextseq_1	Day8	Pax6neg	ETiX
nextseq_1_PA-01A_S1.TCAGCTTCTGATACGGAAC	655	482	NE-E8.5	1.12421	6.68372	Extraembryonic ectoderm	nextseq_1	E8.5	WT	NE
nextseq_1_PA-01A_S1.ATAACTTCCTTCTAATAGTA	505	433	ETiX-Day8-failed-1	5.2653	-1.73175	Allantois	nextseq_1	Day8	Failed	ETiX
nextseq_1_PA-01A_S1.ACTTATGGTTCGTCGCAGCC	427	385	NE-E8.75	-3.58613	6.81386	Extraembryonic ectoderm	nextseq_1	E8.75	WT	NE
nextseq_1_PA-01A_S1.AGAGATGAATGTTCGTCAGA	332	303	ETiX-Day8-Pax6neg-2	7.03445	-6.0449	Paraxial mesoderm	nextseq_1	Day8	Pax6neg	ETiX
nextseq_1_PA-01A_S1.AGAGCATGTACGTCCGCAG	998	781	NE-E7.5-2	-1.21955	6.76267	Extraembryonic ectoderm	nextseq_1	E7.5	WT	NE
nextseq_1_PA-01A_S1.CTCGTTGATAAGACCGTTG	1057	797	NE-E8.5	-0.648939	7.75532	Extraembryonic ectoderm	nextseq_1	E8.5	WT	NE
nextseq_1_PA-01A_S1.CTGAGCATTAGCTCTCCTC	637	508	ETiX-Day8-failed-3	7.73912	-6.59502	Amniotic mesoderm	nextseq_1	Day8	Failed	ETiX
nextseq_1_PA-01A_S1.AGCTATCGTGGTATCCGCC	370	319	ETiX-Day8-failed-1	8.77562	-6.14007	Amniotic mesoderm	nextseq_1	Day8	Failed	ETiX
nextseq_1_PA-01A_S1.AACGCGTCTCGGTCAAGAA	324	283	ETiX-Day8-failed-3	9.51067	8.93907	Endothelium	nextseq_1	Day8	Failed	ETiX
nextseq_1_PA-01A_S1.TCTTAGTTCTAGAACGTCTC	488	401	ETiX-Day8-failed-3	-4.24094	4.2727	Extraembryonic ectoderm	nextseq_1	Day8	Failed	ETiX
nextseq_1_PA-01A_S1.ACTTCCGTTGGCAGACGCC	323	278	NE-E8.5	9.36369	-5.22788	Amniotic mesoderm	nextseq_1	E8.5	WT	NE
nextseq_1_PA-01A_S1.AACGCGTCTTTCTTAATAA	338	295	ETiX-Day8-1	8.93067	-6.47676	Amniotic mesoderm	nextseq_1	Day8	WT	ETiX
nextseq_1_PA-01A_S1.ATATGGATCTTCGGCCTTAC	635	500	ETiX-Day8-failed-1	-4.37044	10.1868	Extraembryonic ectoderm	nextseq_1	Day8	Failed	ETiX
nextseq_1_PA-01A_S1.ATTAGTCTGTAGCTTATCCG	718	574	ETiX-Day8-2	-10.7759	-3.15487	Visceral endoderm	nextseq_1	Day8	WT	ETiX
nextseq_1_PA-01A_S1.TCAGCTTCTTAACGATCCA	356	315	ETiX-Day8-1	-9.62219	-2.83791	Visceral endoderm	nextseq_1	Day8	WT	ETiX
nextseq_1_PA-01A_S1.ACTTATGGTTAGAGCCAAGG	929	705	ETiX-Day8-Pax6neg-1	-12.0652	-2.05343	Visceral endoderm	nextseq_1	Day8	Pax6neg	ETiX
nextseq_1_PA-01A_S1.TAAGGTTCATATCATATTAG	690	560	ETiX-Day8-5	8.59935	8.32037	Endothelium	nextseq_1	Day8	WT	ETiX
nextseq_1_PA-01A_S1.TTGGAGCTTCGGTTATGCC	367	320	NE-E8.75	0.883576	-2.20309	Neuromesodermal progenitors	nextseq_1	E8.75	WT	NE
nextseq_1_PA-01A_S1.ACAGGTATTTCCAGTCCTCT	549	488	NE-E8	1.74574	-2.41971	Neuromesodermal progenitors	nextseq_1	E8	WT	NE
nextseq_1_PA-01A_S1.ATGCTTCCTTTAGGACCGG	466	394	ETiX-Day8-1	2.51734	-5.31525	Paraxial mesoderm	nextseq_1	Day8	WT	ETiX
nextseq_1_PA-01A_S1.CAGCAAGTTGGTAGGTTAG	370	316	ETiX-Day8-failed-4	7.47301	7.60462	Endothelium	nextseq_1	Day8	Failed	ETiX
nextseq_1_PA-01A_S1.CAACTCTCTAGGTATACTC	493	375	ETiX-Day8-1	7.14217	-0.44485	Allantois	nextseq_1	Day8	WT	ETiX
nextseq_1_PA-01A_S1.CAGATCAGTGTCCTTAAGA	962	751	NE-E8.75	-11.5353	-3.12195	Visceral endoderm	nextseq_1	E8.75	WT	NE
nextseq_1_PA-01A_S1.TTGACCAGTGCAGGTCCGT	370	321	ETiX-Day8-Pax6neg-1	-5.31051	-2.31046	Gut	nextseq_1	Day8	Pax6neg	ETiX
nextseq_1_PA-01A_S1.TAACGACTTTGTATCATCGA	289	253	ETiX-Day8-3	6.72172	8.28003	Endothelium	nextseq_1	Day8	WT	ETiX
nextseq_1_PA-01A_S1.CTCCATCATGTATCATCGA	385	337	ETiX-Day8-3	-3.19216	8.16833	Extraembryonic ectoderm	nextseq_1	Day8	WT	ETiX
nextseq_1_PA-01A_S1.CGAAGACCTGTCCTAGAGG	464	360	ETiX-Day8-failed-2	-12.4311	4.87277	Parietal endoderm	nextseq_1	Day8	Failed	ETiX
nextseq_1_PA-01A_S1.TTGACTCAATATCCATGACT	318	282	ETiX-Day8-4	-4.88469	-6.99049	Surface ectoderm	nextseq_1	Day8	WT	ETiX
nextseq_1_PA-01A_S1.TAACGACTTTGGCCGTAGTC	413	336	ETiX-Day8-failed-4	10.0233	-5.53091	Amniotic mesoderm	nextseq_1	Day8	Failed	ETiX
nextseq_1_PA-01A_S1.ATGCATTCATTCGGCCTTAC	336	287	ETiX-Day8-failed-1	9.08324	-5.97229	Amniotic mesoderm	nextseq_1	Day8	Failed	ETiX
nextseq_1_PA-01A_S1.AGTTAACCATTAATGAACGA	932	709	NE-E9.5-2	7.78576	-0.461675	Allantois	nextseq_1	E9.5	WT	NE
nextseq_1_PA-01A_S1.CAACTCTCTTGGCCATGCA	790	612	ETiX-Day8-failed-4	9.07029	-6.00453	Amniotic mesoderm	nextseq_1	Day8	Failed	ETiX
nextseq_1_PA-01A_S1.GGCTAAGATTTATAGCAGA	546	459	ETiX-Day8-Pax6neg-2	6.90783	-4.05405	Allantois	nextseq_1	Day8	Pax6neg	ETiX
nextseq_1_PA-01A_S1.ATTCGCAATTTAACGATCCA	487	423	ETiX-Day8-1	1.97846	-2.91566	Neuromesodermal progenitors	nextseq_1	Day8	WT	ETiX
nextseq_1_PA-01A_S1.AAGTACGTTTCCATCGCGAA	381	341	ETiX-Day8-1	-9.54335	-0.39806	Visceral endoderm	nextseq_1	Day8	WT	ETiX
nextseq_1_PA-01A_S1.CTAACGACTCCGCTGCCAG	739	595	ETiX-Day8-3	-1.50481	-5.15643	Neuroectoderm	nextseq_1	Day8	WT	ETiX
nextseq_1_PA-01A_S1.CAGTATCCTCCATAAGTCC	612	466	ETiX-Day8-1	-12.1689	3.55981	Parietal endoderm	nextseq_1	Day8	WT	ETiX
nextseq_1_PA-01A_S1.CCTAATGGTGGCTCTCTAT	575	492	ETiX-Day8-failed-1	-3.92398	4.7741	Extraembryonic ectoderm	nextseq_1	Day8	Failed	ETiX
nextseq_1_PA-01A_S1.ACTGGTTATTAGTAACGGTC	371	334	ETiX-Day8-3	8.59694	6.39245	Endothelium	nextseq_1	Day8	WT	ETiX
nextseq_1_PA-01A_S1.CGAAGACCTATGGAATTGG	1536	1046	NE-E9.5-2	-6.18221	-6.5567	Surface ectoderm	nextseq_1	E9.5	WT	NE
nextseq_1_PA-01A_S1.CCAAGGATTGGAGGCCTCC	498	417	NE-E8.75	9.38268	-5.9052	Amniotic mesoderm	nextseq_1	E8.75	WT	NE
nextseq_1_PA-01A_S1.AACTGGCATGGCAATGAGA	414	372	ETiX-Day8-failed-2	1.26691	-5.04964	Paraxial mesoderm	nextseq_1	Day8	Failed	ETiX
nextseq_1_PA-01A_S1.TTGACCAGTGCTGGAACTT	670	538	ETiX-Day8-4	6.67456	-6.53563	Amniotic mesoderm	nextseq_1	Day8	WT	ETiX
nextseq_1_PA-01A_S1.ATTCGGAGTGGACTACTAC	1870	1226	NE-E8.75	-10.7352	-4.24853	Visceral endoderm	nextseq_1	E8.75	WT	NE
nextseq_1_PA-01A_S1.ACTTCCGTTGGAGGCCTCC	2364	1550	NE-E8.75	-4.10842	6.35647	Extraembryonic ectoderm	nextseq_1	E8.75	WT	NE
nextseq_1_PA-01A_S1.AGCGTAAGTACCGGAATTA	406	354	NE-E9.5-2	8.93291	6.28135	Endothelium	nextseq_1	E9.5	WT	NE
nextseq_1_PA-01A_S1.GATACGTCTAAGTAAGAGC	314	271	ETiX-Day8-failed-2	2.43666	12.1579	Primitive erythroid cells	nextseq_1	Day8	Failed	ETiX
nextseq_1_PA-01A_S1.ACCTCAATATGGTAGGTTAG	634	513	ETiX-Day8-failed-4	-5.63106	-7.23051	Surface ectoderm	nextseq_1	Day8	Failed	ETiX
nextseq_1_PA-01A_S1.TTCTCATTGTCCTTGGTCCA	393	327	NE-E8.75	8.54879	-4.3001	Amniotic mesoderm	nextseq_1	E8.75	WT	NE
nextseq_1_PA-01A_S1.ATAAGCGAATACGGAGGCGG	665	549	ETiX-Day8-2	-1.37515	-4.7267	Neuroectoderm	nextseq_1	Day8	WT	ETiX
nextseq_1_PA-01A_S1.CCTAATGGTATTCAGGTAC	319	282	ETiX-Day8-failed-4	2.27158	12.5803	Primitive erythroid cells	nextseq_1	Day8	Failed	ETiX
nextseq_1_PA-01A_S1.CAGATCAGTACCGGAATTA	500	410	NE-E9.5-2	9.08478	6.23586	Endothelium	nextseq_1	E9.5	WT	NE
nextseq_1_PA-01A_S1.CCTAATGGTCATCTCTGCA	1370	969	ETiX-Day8-4	6.45378	-4.5406	Amniotic mesoderm	nextseq_1	Day8	WT	ETiX
nextseq_1_PA-01A_S1.CAGCATTGTTAGACTTCTT	490	428	ETiX-Day8-failed-2	6.55164	-1.48166	Allantois	nextseq_1	Day8	Failed	ETiX
nextseq_1_PA-01A_S1.ATACTACTCTATGGAATTGG	1738	1221	NE-E9.5-2	2.18497	-5.82028	Paraxial mesoderm	nextseq_1	E9.5	WT	NE
nextseq_1_PA-01A_S1.GAGGAACTTGGCTCTCTAT	299	250	ETiX-Day8-failed-1	2.23742	13.3056	Primitive erythroid cells	nextseq_1	Day8	Failed	ETiX
nextseq_1_PA-01A_S1.AGTTAACCATCATACTCCGA	417	345	ETiX-Day8-Pax6neg-1	-11.837	2.6206	Parietal endoderm	nextseq_1	Day8	Pax6neg	ETiX
nextseq_1_PA-01A_S1.AAGGATATGTGGTATCCGCC	609	511	ETiX-Day8-failed-1	-4.57252	5.18918	Extraembryonic ectoderm	nextseq_1	Day8	Failed	ETiX
nextseq_1_PA-01A_S1.AGAGTACCTGGCAGACGCC	380	320	NE-E8.5	3.36028	12.9083	Primitive erythroid cells	nextseq_1	E8.5	WT	NE
nextseq_1_PA-01A_S1.ATGCTTCCTTTGCTGGCAT	459	418	NE-E8	3.4461	-1.84529	Early development	nextseq_1	E8	WT	NE
nextseq_1_PA-01A_S1.CAGTATCCTGCTCAGCCGG	476	415	NE-E9.5-2	4.63031	-6.70098	Cardiac mesoderm	nextseq_1	E9.5	WT	NE
nextseq_1_PA-01A_S1.ATAAGCGAATCAGGAGGAGA	1107	824	NE-E9.5-2	4.6046	-7.25351	Cardiac mesoderm	nextseq_1	E9.5	WT	NE
nextseq_1_PA-01A_S1.TAGAACCAATGTCCTAGAGG	689	579	ETiX-Day8-failed-2	-10.4187	-1.60356	Visceral endoderm	nextseq_1	Day8	Failed	ETiX
nextseq_1_PA-01A_S1.TCTATCCAATTGCGGACCTA	855	665	ETiX-Day8-failed-3	-6.13518	-6.66158	Surface ectoderm	nextseq_1	Day8	Failed	ETiX
nextseq_1_PA-01A_S1.CAGCATTGTCCGCTGCCAG	353	298	ETiX-Day8-3	9.12207	-6.05609	Amniotic mesoderm	nextseq_1	Day8	WT	ETiX
nextseq_1_PA-01A_S1.ATTAGTCTGTTTACCGAGGC	580	485	ETiX-Day8-4	8.14408	6.4932	Endothelium	nextseq_1	Day8	WT	ETiX
nextseq_1_PA-01A_S1.GGCTAAGATGTTCGTCAGA	348	302	ETiX-Day8-Pax6neg-2	7.0804	-1.5076	Allantois	nextseq_1	Day8	Pax6neg	ETiX
nextseq_1_PA-01A_S1.GATAAGCGTGCCATTCTCC	813	623	ETiX-Day8-failed-3	8.35515	7.83465	Endothelium	nextseq_1	Day8	Failed	ETiX
nextseq_1_PA-01A_S1.TTGATTCCTTATCCATGACT	450	385	ETiX-Day8-4	5.18979	10.4857	White blood cells	nextseq_1	Day8	WT	ETiX
nextseq_1_PA-01A_S1.AGTCGCATTTATCATGATC	487	400	ETiX-Day6-1	-8.64801	-1.20882	Visceral endoderm	nextseq_1	Day6	WT	ETiX
nextseq_1_PA-01A_S1.AAGGATATGTGCTCAGCCGG	697	570	NE-E9.5-2	7.85099	-3.99641	Amniotic mesoderm	nextseq_1	E9.5	WT	NE
nextseq_1_PA-01A_S1.AGAGATGAATTTATAGCAGA	299	259	ETiX-Day8-Pax6neg-2	9.35005	-6.28839	Amniotic mesoderm	nextseq_1	Day8	Pax6neg	ETiX
nextseq_1_PA-01A_S1.TAAGAATGGTGTCCTACTTG	369	331	ETiX-Day8-Pax6neg-2	-0.455294	-4.08649	Neuroectoderm	nextseq_1	Day8	Pax6neg	ETiX
nextseq_1_PA-01A_S1.CTCGTTGATTAGATCTACT	834	648	ETiX-Day8-4	-12.2459	3.65522	Parietal endoderm	nextseq_1	Day8	WT	ETiX
nextseq_1_PA-01A_S1.GGCTTACTTCCGTTCCTTA	371	340	NE-E7.5-2	-4.18745	4.40446	Extraembryonic ectoderm	nextseq_1	E7.5	WT	NE
nextseq_1_PA-01A_S1.ATATCCTACTTTATTATGGT	434	363	ETiX-Day8-failed-2	7.3652	-4.95992	Amniotic mesoderm	nextseq_1	Day8	Failed	ETiX
nextseq_1_PA-01A_S1.AAACTGAACTTAGATCTACT	467	386	ETiX-Day8-4	3.62503	9.37738	Megakaryocytes	nextseq_1	Day8	WT	ETiX
nextseq_1_PA-01A_S1.AACTGGCATCCGTTCGGAT	1621	1121	ETiX-Day6-3	-9.50111	-0.523159	Visceral endoderm	nextseq_1	Day6	WT	ETiX
nextseq_1_PA-01A_S1.AACGTAATCTTTCATAGGAC	504	413	ETiX-Day8-failed-2	8.34288	-4.62053	Amniotic mesoderm	nextseq_1	Day8	Failed	ETiX
nextseq_1_PA-01A_S1.AGTAGCCATAGAGCTATAA	663	558	NE-E7.5-3	-10.3879	-0.792209	Visceral endoderm	nextseq_1	E7.5	WT	NE
nextseq_1_PA-01A_S1.CTTCGACTTTCAACGTAAG	950	712	ETiX-Day8-Pax6neg-1	-6.08357	-6.84279	Surface ectoderm	nextseq_1	Day8	Pax6neg	ETiX
nextseq_1_PA-01A_S1.AACGCGTCTTTATTCTGAG	567	477	ETiX-Day8-1	0.151616	-2.62204	Neuromesodermal progenitors	nextseq_1	Day8	WT	ETiX
nextseq_1_PA-01A_S1.CTTCGACTTAAGTAAGAGC	492	407	ETiX-Day8-failed-2	6.81388	-5.07808	Amniotic mesoderm	nextseq_1	Day8	Failed	ETiX
nextseq_1_PA-01A_S1.CTCGTTGATGATCGCTTCT	438	408	ETiX-Day8-failed-3	-4.84467	5.9364	Extraembryonic ectoderm	nextseq_1	Day8	Failed	ETiX
nextseq_1_PA-01A_S1.ATGCTTCCTCCGTTCCTTA	576	492	NE-E7.5-2	-2.48835	-0.575086	Early development	nextseq_1	E7.5	WT	NE
nextseq_1_PA-01A_S1.AAGGATTACTAGCTTATCCG	2054	1364	ETiX-Day8-2	1.39478	-2.74942	Neuromesodermal progenitors	nextseq_1	Day8	WT	ETiX
nextseq_1_PA-01A_S1.TCAAGATCTTCGGTCAAGAA	653	533	ETiX-Day8-failed-3	6.59878	8.59654	Endothelium	nextseq_1	Day8	Failed	ETiX
nextseq_1_PA-01A_S1.ATCAATACGTATCGGCTATC	385	336	NE-E8.5	0.955631	-2.33584	Neuromesodermal progenitors	nextseq_1	E8.5	WT	NE
nextseq_1_PA-01A_S1.ATATGCCATTTCGCTAAGCA	387	340	ETiX-Day8-2	7.88958	-6.72629	Amniotic mesoderm	nextseq_1	Day8	WT	ETiX
nextseq_1_PA-01A_S1.TATCTCGATTCTTGCAACCT	338	301	ETiX-Day6-3	-11.8065	3.0827	Parietal endoderm	nextseq_1	Day6	WT	ETiX
nextseq_1_PA-01A_S1.TTATCCGCTATATGAGCCA	924	710	NE-E8.75	-11.5256	-3.25267	Visceral endoderm	nextseq_1	E8.75	WT	NE
nextseq_1_PA-01A_S1.CCTAATGGTTCAACGTAAG	371	314	ETiX-Day8-Pax6neg-1	-0.302432	-3.94333	Neuroectoderm	nextseq_1	Day8	Pax6neg	ETiX
nextseq_1_PA-01A_S1.AACTGGCATTATCATGATC	1652	1180	ETiX-Day6-1	-9.23431	-1.04979	Visceral endoderm	nextseq_1	Day6	WT	ETiX
nextseq_1_PA-01A_S1.TCTATCCAATTTATTCATTC	389	340	NE-E9.5-1	6.72181	-0.951336	Allantois	nextseq_1	E9.5	WT	NE
nextseq_1_PA-01A_S1.TCAAGATCTTCGGATTAGAA	569	458	NE-E7.5-3	1.5384	6.31994	Extraembryonic ectoderm	nextseq_1	E7.5	WT	NE
nextseq_1_PA-01A_S1.ATTCGGAGTTTGCTGGCAT	402	357	NE-E8	1.78907	-4.02849	Paraxial mesoderm	nextseq_1	E8	WT	NE
nextseq_1_PA-01A_S1.TGGATTCTATGGTAGGTTAG	325	273	ETiX-Day8-failed-4	9.42783	-5.2577	Amniotic mesoderm	nextseq_1	Day8	Failed	ETiX
nextseq_1_PA-01A_S1.AGGATAATCTTAGACTTCTT	556	458	ETiX-Day8-failed-2	-11.5473	-2.32575	Visceral endoderm	nextseq_1	Day8	Failed	ETiX
nextseq_1_PA-01A_S1.CCTAATGGTTCGGCCTTAC	343	310	ETiX-Day8-failed-1	-3.72372	-3.74105	Surface ectoderm	nextseq_1	Day8	Failed	ETiX
nextseq_1_PA-01A_S1.TTTGCTACTTACCGCCAACC	662	523	ETiX-Day8-4	2.84328	-9.83631	Heart field	nextseq_1	Day8	WT	ETiX
nextseq_1_PA-01A_S1.CTGAGCATTTAGACTTCTT	656	526	ETiX-Day8-failed-2	3.52848	-7.88462	Cardiac mesoderm	nextseq_1	Day8	Failed	ETiX
nextseq_1_PA-01A_S1.AAGGATATGTCAGGAGGAGA	489	419	NE-E9.5-2	7.41342	-3.80087	Amniotic mesoderm	nextseq_1	E9.5	WT	NE
nextseq_1_PA-01A_S1.AGATCGGATGGACTACTAC	1072	850	NE-E8.75	-6.08018	-7.0428	Surface ectoderm	nextseq_1	E8.75	WT	NE
nextseq_1_PA-01A_S1.CGAATGAGTGGCTGAGCTC	337	287	ETiX-Day8-failed-3	-11.056	0.766152	Visceral endoderm	nextseq_1	Day8	Failed	ETiX
nextseq_1_PA-01A_S1.ATTAGGTACTCAACCGCTAA	303	261	ETiX-Day8-5	1.5432	-3.94353	Paraxial mesoderm	nextseq_1	Day8	WT	ETiX
nextseq_1_PA-01A_S1.AGCTATCGTGCCGCAACGA	291	259	ETiX-Day8-Pax6neg-1	6.09186	-1.53651	Allantois	nextseq_1	Day8	Pax6neg	ETiX
nextseq_1_PA-01A_S1.AACTTGGATTACTTAACCTT	807	664	ETiX-Day8-4	-5.03471	9.03044	Extraembryonic ectoderm	nextseq_1	Day8	WT	ETiX
nextseq_1_PA-01A_S1.ACTGAATACTTTACCTCGAC	2049	1448	ETiX-Day6-2	-9.08898	-1.48838	Visceral endoderm	nextseq_1	Day6	WT	ETiX
nextseq_1_PA-01A_S1.ACCTCAATATCTTGGTAATG	938	760	ETiX-Day6-failed-1	3.96981	-1.1978	Early development	nextseq_1	Day6	Failed	ETiX
nextseq_1_PA-01A_S1.CGAATGAGTAACTAGGCGC	1282	944	ETiX-Day8-failed-3	-11.7122	-1.51037	Visceral endoderm	nextseq_1	Day8	Failed	ETiX
nextseq_1_PA-01A_S1.ACGATATCATTCCAATCATC	315	252	NE-E8.5	-12.3251	3.52525	Parietal endoderm	nextseq_1	E8.5	WT	NE
nextseq_1_PA-01A_S1.AAGGATATGTCCGATTCCTG	363	318	ETiX-Day8-2	6.78131	8.34906	Endothelium	nextseq_1	Day8	WT	ETiX
nextseq_1_PA-01A_S1.ATATGGATCTTTCATAGGAC	302	263	ETiX-Day8-failed-2	-11.491	-1.67926	Visceral endoderm	nextseq_1	Day8	Failed	ETiX
nextseq_1_PA-01A_S1.CTCGTTGATGCTCAGCCGG	1378	1045	NE-E9.5-2	-4.60696	7.58214	Extraembryonic ectoderm	nextseq_1	E9.5	WT	NE
nextseq_1_PA-01A_S1.CTGACGTTTGCCGCAACGA	642	515	ETiX-Day8-Pax6neg-1	-5.953	-6.67774	Surface ectoderm	nextseq_1	Day8	Pax6neg	ETiX
nextseq_1_PA-01A_S1.ACTGGTTATTCGCTCCTAAC	355	308	ETiX-Day8-2	0.0718224	-3.03865	Neuromesodermal progenitors	nextseq_1	Day8	WT	ETiX
nextseq_1_PA-01A_S1.AGAGCATGTTTAGGACCGG	455	387	ETiX-Day8-1	-4.60324	-3.78938	Surface ectoderm	nextseq_1	Day8	WT	ETiX
nextseq_1_PA-01A_S1.ACTTACTCATACCGGAATTA	324	278	NE-E9.5-2	2.5302	12.388	Primitive erythroid cells	nextseq_1	E9.5	WT	NE
nextseq_1_PA-01A_S1.ATCAATACGTTAATGAACGA	1729	1184	NE-E9.5-2	-10.5094	-3.9845	Visceral endoderm	nextseq_1	E9.5	WT	NE
nextseq_1_PA-01A_S1.AGTATTAGCTAGTAACGGTC	676	547	ETiX-Day8-3	1.53802	-5.8814	Paraxial mesoderm	nextseq_1	Day8	WT	ETiX
nextseq_1_PA-01A_S1.TCAAGATCTTGCAGGTCCGT	499	445	ETiX-Day8-Pax6neg-1	-4.9513	5.05287	Extraembryonic ectoderm	nextseq_1	Day8	Pax6neg	ETiX
nextseq_1_PA-01A_S1.ATTAGTCTGTGCCGCAACGA	504	417	ETiX-Day8-Pax6neg-1	-5.9498	-6.77616	Surface ectoderm	nextseq_1	Day8	Pax6neg	ETiX
nextseq_1_PA-01A_S1.ATTGATCGTTTCTAATAGTA	307	280	ETiX-Day8-failed-1	-3.1782	5.72346	Extraembryonic ectoderm	nextseq_1	Day8	Failed	ETiX
nextseq_1_PA-01A_S1.TTACCTAAGTCCATCGCGAA	788	640	ETiX-Day8-1	-11.7795	1.19713	Visceral endoderm	nextseq_1	Day8	WT	ETiX
nextseq_1_PA-01A_S1.AGATTGGTTTTGCCGGCAGA	344	294	ETiX-Day8-2	9.27737	8.37991	Endothelium	nextseq_1	Day8	WT	ETiX
nextseq_1_PA-01A_S1.CAGTATCCTCAAGGAGGTC	302	259	NE-E9.5-2	-4.26142	-4.99182	Surface ectoderm	nextseq_1	E9.5	WT	NE
nextseq_1_PA-01A_S1.ATTGAGGAATATATTGATAC	317	267	NE-E8.75	1.02849	-5.28572	Paraxial mesoderm	nextseq_1	E8.75	WT	NE
nextseq_1_PA-01A_S1.GGTACCATTCCATCGCGAA	883	666	ETiX-Day8-1	7.1887	-4.60898	Amniotic mesoderm	nextseq_1	Day8	WT	ETiX
nextseq_1_PA-01A_S1.CTGAGCATTGCTCAGCCGG	513	441	NE-E9.5-2	-0.492231	-5.9976	Neuroectoderm	nextseq_1	E9.5	WT	NE
nextseq_1_PA-01A_S1.CATACCGCTATGGCTCTGC	300	260	NE-E8	6.81069	7.08875	Endothelium	nextseq_1	E8	WT	NE
nextseq_1_PA-01A_S1.TTCTCATTGTGGCCGTAGTC	833	651	ETiX-Day8-failed-4	8.25018	-1.59086	Allantois	nextseq_1	Day8	Failed	ETiX
nextseq_1_PA-01A_S1.GGTCAGTTTGCCGCAACGA	364	314	ETiX-Day8-Pax6neg-1	-11.842	-2.26448	Visceral endoderm	nextseq_1	Day8	Pax6neg	ETiX
nextseq_1_PA-01A_S1.ATCAATACGTAATACCATCC	325	282	ETiX-Day8-failed-1	8.73083	-4.35412	Amniotic mesoderm	nextseq_1	Day8	Failed	ETiX
nextseq_1_PA-01A_S1.CGAAGACCTGGCAATGAGA	362	303	ETiX-Day8-failed-2	2.29824	-10.0947	Heart field	nextseq_1	Day8	Failed	ETiX
nextseq_1_PA-01A_S1.TAGAACCAATTTCTTCCGGT	307	267	NE-E8	-8.81403	-2.28825	Visceral endoderm	nextseq_1	E8	WT	NE
nextseq_1_PA-01A_S1.CGATTCGCTGATCTTACGC	332	276	NE-E8.5	6.91311	-1.29763	Allantois	nextseq_1	E8.5	WT	NE
nextseq_1_PA-01A_S1.ACAATGCTATTAGCCGTCAT	752	623	ETiX-Day6-failed-2	3.48296	-0.88005	Early development	nextseq_1	Day6	Failed	ETiX
nextseq_1_PA-01A_S1.ACATTCGTATTGCGGACCTA	813	605	ETiX-Day8-failed-3	-12.8396	3.28116	Parietal endoderm	nextseq_1	Day8	Failed	ETiX
nextseq_1_PA-01A_S1.CTGACGTTTGGACTACTAC	709	551	NE-E8.75	-2.61969	7.39988	Extraembryonic ectoderm	nextseq_1	E8.75	WT	NE
nextseq_1_PA-01A_S1.GTCTATGGTCTAAGAGAAG	659	513	NE-E8.5	1.72441	6.43271	Extraembryonic ectoderm	nextseq_1	E8.5	WT	NE
nextseq_1_PA-01A_S1.TAGAACCAATTAATGAACGA	654	552	NE-E9.5-2	7.35009	8.68001	Endothelium	nextseq_1	E9.5	WT	NE
nextseq_1_PA-01A_S1.AACGAGCGTGGTAGGTTAG	917	705	ETiX-Day8-failed-4	-4.07197	9.66651	Extraembryonic ectoderm	nextseq_1	Day8	Failed	ETiX
nextseq_1_PA-01A_S1.ACATGGTAATGCTGGAACTT	302	267	ETiX-Day8-4	-2.96499	-4.6858	Neuroectoderm	nextseq_1	Day8	WT	ETiX
nextseq_1_PA-01A_S1.CAGCATTGTGCTCAGCCGG	305	257	NE-E9.5-2	-4.52797	-5.24012	Surface ectoderm	nextseq_1	E9.5	WT	NE
nextseq_1_PA-01A_S1.TATTCTCCTTTAATGAACGA	727	609	NE-E9.5-2	3.57223	-5.87199	Paraxial mesoderm	nextseq_1	E9.5	WT	NE
nextseq_1_PA-01A_S1.ATATCCTACTAGTAACGGTC	1407	1054	ETiX-Day8-3	-0.455893	-3.04128	Neuromesodermal progenitors	nextseq_1	Day8	WT	ETiX
nextseq_1_PA-01A_S1.GGTACCATTATAAGGAGCA	578	498	ETiX-Day8-5	-5.06464	6.21346	Extraembryonic ectoderm	nextseq_1	Day8	WT	ETiX
nextseq_1_PA-01A_S1.CGAAGACCTACCTCTATCT	358	295	ETiX-Day8-failed-2	6.48605	-0.838338	Allantois	nextseq_1	Day8	Failed	ETiX
nextseq_1_PA-01A_S1.CTAACGACTTAGATCTACT	1437	1125	ETiX-Day8-4	-4.98548	6.59679	Extraembryonic ectoderm	nextseq_1	Day8	WT	ETiX
nextseq_1_PA-01A_S1.ACAGGTATTTAGCCGGTACC	792	495	ETiX-Day8-1	2.73851	-10.2302	Heart field	nextseq_1	Day8	WT	ETiX
nextseq_1_PA-01A_S1.AAGTATTGGTTATATACTAA	526	451	ETiX-Day8-4	7.38888	-6.53306	Amniotic mesoderm	nextseq_1	Day8	WT	ETiX
nextseq_1_PA-01A_S1.AAGTATTGGTGGCAGACGCC	701	570	NE-E8.5	9.92505	8.33574	Endothelium	nextseq_1	E8.5	WT	NE
nextseq_1_PA-01A_S1.AGAGCATGTGAGCATCATT	637	514	NE-E9.5-2	6.6611	-6.94359	Amniotic mesoderm	nextseq_1	E9.5	WT	NE
nextseq_1_PA-01A_S1.ACCGGTTCTAAGACCGTTG	695	541	NE-E8.5	-12.0714	-2.37094	Visceral endoderm	nextseq_1	E8.5	WT	NE
nextseq_1_PA-01A_S1.AAGACCTTATGTCCTACTTG	501	418	ETiX-Day8-Pax6neg-2	9.80947	-6.54796	Amniotic mesoderm	nextseq_1	Day8	Pax6neg	ETiX
nextseq_1_PA-01A_S1.CTGAGCATTGTCCTTAAGA	1046	795	NE-E8.75	-3.80032	7.23084	Extraembryonic ectoderm	nextseq_1	E8.75	WT	NE
nextseq_1_PA-01A_S1.TAGGAAGGTCTAACTAGAT	367	323	ETiX-Day8-2	7.03493	-2.23717	Allantois	nextseq_1	Day8	WT	ETiX
nextseq_1_PA-01A_S1.AGAACTCCTGGCTGAGCTC	1239	906	ETiX-Day8-failed-3	7.54823	-6.96069	Amniotic mesoderm	nextseq_1	Day8	Failed	ETiX
nextseq_1_PA-01A_S1.TAGAACCAATCATTCGACGG	409	337	NE-E9.5-1	0.399533	-5.70809	Paraxial mesoderm	nextseq_1	E9.5	WT	NE
nextseq_1_PA-01A_S1.AACGTAATCTATTCAGGTAC	444	350	ETiX-Day8-failed-4	9.92572	-5.86011	Amniotic mesoderm	nextseq_1	Day8	Failed	ETiX
nextseq_1_PA-01A_S1.TGGATTCTATTAACTCTTAG	378	338	NE-E8	-9.40153	-2.33541	Visceral endoderm	nextseq_1	E8	WT	NE
nextseq_1_PA-01A_S1.CAACTCTCTGCCGCAACGA	434	371	ETiX-Day8-Pax6neg-1	-5.6855	-6.61126	Surface ectoderm	nextseq_1	Day8	Pax6neg	ETiX
nextseq_1_PA-01A_S1.AGCATAACTTGCCGCAACGA	474	394	ETiX-Day8-Pax6neg-1	9.63537	8.56914	Endothelium	nextseq_1	Day8	Pax6neg	ETiX
nextseq_1_PA-01A_S1.CAGTATCCTGCCATTCTCC	669	537	ETiX-Day8-failed-3	2.15628	13.2897	Primitive erythroid cells	nextseq_1	Day8	Failed	ETiX
nextseq_1_PA-01A_S1.AAGGATATGTTCCTACCAGT	1942	1342	NE-E7.5-1	3.85268	-0.853717	Early development	nextseq_1	E7.5	WT	NE
nextseq_1_PA-01A_S1.ATAGTTGACTGTCCTTAAGA	782	664	NE-E8.75	-0.376501	6.85488	Extraembryonic ectoderm	nextseq_1	E8.75	WT	NE
nextseq_1_PA-01A_S1.AGAGGTCGTACGCGAGATT	803	651	ETiX-Day8-Pax6neg-1	-11.8606	-1.7214	Visceral endoderm	nextseq_1	Day8	Pax6neg	ETiX
nextseq_1_PA-01A_S1.AGTCGCATTATATGAGCCA	354	321	NE-E8.75	-0.663591	-4.62881	Neuroectoderm	nextseq_1	E8.75	WT	NE
nextseq_1_PA-01A_S1.ACCGGTTCTGCAGGTCCGT	692	578	ETiX-Day8-Pax6neg-1	-11.3417	-0.149221	Visceral endoderm	nextseq_1	Day8	Pax6neg	ETiX
nextseq_1_PA-01A_S1.GCTCTTAGTTAACGATCCA	492	434	ETiX-Day8-1	-4.7178	4.84545	Extraembryonic ectoderm	nextseq_1	Day8	WT	ETiX
nextseq_1_PA-01A_S1.CTCGTTGATTTAGGACCGG	672	552	ETiX-Day8-1	4.74083	9.53342	White blood cells	nextseq_1	Day8	WT	ETiX
nextseq_1_PA-01A_S1.AGGCGGAATTCGCGGTTGG	372	320	NE-E7.5-1	-2.3129	5.54717	Extraembryonic ectoderm	nextseq_1	E7.5	WT	NE
nextseq_1_PA-01A_S1.CTACCTGGTGTTCGTCAGA	1504	1066	ETiX-Day8-Pax6neg-2	6.25103	-4.24892	Amniotic mesoderm	nextseq_1	Day8	Pax6neg	ETiX
nextseq_1_PA-01A_S1.ATATGCCATTACCTGGCCAA	290	252	ETiX-Day8-5	7.52645	-6.22416	Amniotic mesoderm	nextseq_1	Day8	WT	ETiX
nextseq_1_PA-01A_S1.ATCAATACGTGGTACTGCCT	1132	849	ETiX-Day8-Pax6neg-1	5.8658	-6.42222	Paraxial mesoderm	nextseq_1	Day8	Pax6neg	ETiX
nextseq_1_PA-01A_S1.AGAACTCCTTGCGGACCTA	324	284	ETiX-Day8-failed-3	4.877	9.8513	White blood cells	nextseq_1	Day8	Failed	ETiX
nextseq_1_PA-01A_S1.ATTGAGGAATTAATGAACGA	433	383	NE-E9.5-2	-0.848812	-5.73831	Neuroectoderm	nextseq_1	E9.5	WT	NE
nextseq_1_PA-01A_S1.AAATCGTTCTGGCAATGAGA	437	384	ETiX-Day8-failed-2	-4.16923	3.97732	Extraembryonic ectoderm	nextseq_1	Day8	Failed	ETiX
nextseq_1_PA-01A_S1.TATCTCGATTGGTAGGTTAG	603	503	ETiX-Day8-failed-4	-4.85961	-5.48729	Surface ectoderm	nextseq_1	Day8	Failed	ETiX
nextseq_1_PA-01A_S1.ATTCGGAGTTTATTCTGAG	311	250	ETiX-Day8-1	-11.644	2.16119	Parietal endoderm	nextseq_1	Day8	WT	ETiX
nextseq_1_PA-01A_S1.CTCGTTGATCCTTGGTCCA	364	313	NE-E8.75	-0.876459	7.03093	Extraembryonic ectoderm	nextseq_1	E8.75	WT	NE
nextseq_1_PA-01A_S1.CGTAGGCTTTTGCTGGCAT	1163	918	NE-E8	-3.72177	6.44314	Extraembryonic ectoderm	nextseq_1	E8	WT	NE
nextseq_1_PA-01A_S1.TTCCATCTTTCCGATTCCTG	397	335	ETiX-Day8-2	7.44612	-6.55541	Amniotic mesoderm	nextseq_1	Day8	WT	ETiX
nextseq_1_PA-01A_S1.CGCTGCTTTGGCCGTAGTC	309	259	ETiX-Day8-failed-4	0.174028	-5.23692	Neural crest	nextseq_1	Day8	Failed	ETiX
nextseq_1_PA-01A_S1.CTCTGAGCTCATCAGAATG	662	547	ETiX-Day8-3	-4.37991	9.23786	Extraembryonic ectoderm	nextseq_1	Day8	WT	ETiX
nextseq_1_PA-01A_S1.ATTGATCGTTTTACTTGGAA	295	248	ETiX-Day8-failed-4	-3.55253	9.54895	Extraembryonic ectoderm	nextseq_1	Day8	Failed	ETiX
nextseq_1_PA-01A_S1.ATTGATCGTTCCGCAAGTTC	376	328	ETiX-Day8-failed-4	8.30309	-5.03004	Amniotic mesoderm	nextseq_1	Day8	Failed	ETiX
nextseq_1_PA-01A_S1.AAAGCTGATTCCTTGGTCCA	314	285	NE-E8.75	2.40146	-4.15012	Paraxial mesoderm	nextseq_1	E8.75	WT	NE
nextseq_1_PA-01A_S1.AGATTGGTTTCCAGTCCTCT	378	332	NE-E8	-2.92693	5.81764	Extraembryonic ectoderm	nextseq_1	E8	WT	NE
nextseq_1_PA-01A_S1.ACTTACTCATCAAGGAGGTC	1836	1317	NE-E9.5-2	10.0713	-6.98552	Amniotic mesoderm	nextseq_1	E9.5	WT	NE
nextseq_1_PA-01A_S1.AGCATAACTTAATACCATCC	634	544	ETiX-Day8-failed-1	5.71135	-1.81117	Allantois	nextseq_1	Day8	Failed	ETiX
nextseq_1_PA-01A_S1.AGAGTACCTTTCTTAATAA	437	384	ETiX-Day8-1	1.32535	-5.55306	Paraxial mesoderm	nextseq_1	Day8	WT	ETiX
nextseq_1_PA-01A_S1.TAGATGACTTCAATTACCGT	1385	927	ETiX-Day8-Pax6neg-2	-4.46007	10.4591	Extraembryonic ectoderm	nextseq_1	Day8	Pax6neg	ETiX
nextseq_1_PA-01A_S1.TGGTTGAATTTATCATGATC	958	791	ETiX-Day6-1	1.62047	-0.0390805	Early development	nextseq_1	Day6	WT	ETiX
nextseq_1_PA-01A_S1.GGTACCATTAACCATTGGA	1882	1332	NE-E9.5-1	-10.9052	-3.92466	Visceral endoderm	nextseq_1	E9.5	WT	NE
nextseq_1_PA-01A_S1.ATATCTGGATGAGCATCATT	1819	1181	NE-E9.5-2	-13.3687	4.18943	Parietal endoderm	nextseq_1	E9.5	WT	NE
nextseq_1_PA-01A_S1.GTCTATGGTCCGCTCCGGC	1029	791	NE-E7.5-2	1.48165	6.73234	Extraembryonic ectoderm	nextseq_1	E7.5	WT	NE
nextseq_1_PA-01A_S1.AAGGACGATATGGAATTGG	1262	940	NE-E9.5-2	2.75466	-5.1456	Paraxial mesoderm	nextseq_1	E9.5	WT	NE
nextseq_1_PA-01A_S1.AAACCATAGTAATTAAGACT	484	415	ETiX-Day8-5	6.52032	-6.34635	Amniotic mesoderm	nextseq_1	Day8	WT	ETiX
nextseq_1_PA-01A_S1.AACGCGTCTTTAGGACCGG	520	413	ETiX-Day8-1	3.09471	13.3308	Primitive erythroid cells	nextseq_1	Day8	WT	ETiX
nextseq_1_PA-01A_S1.CCTAATGGTAGCCGGTACC	299	256	ETiX-Day8-1	7.47709	-5.76388	Amniotic mesoderm	nextseq_1	Day8	WT	ETiX
nextseq_1_PA-01A_S1.TCTATCCAATACGCGAGATT	402	341	ETiX-Day8-Pax6neg-1	-1.94476	-5.72647	Neuroectoderm	nextseq_1	Day8	Pax6neg	ETiX
nextseq_1_PA-01A_S1.TGCAAGGTTTGGCCATGCA	344	289	ETiX-Day8-failed-4	10.007	-6.03006	Amniotic mesoderm	nextseq_1	Day8	Failed	ETiX
nextseq_1_PA-01A_S1.CGCCATTCTCCTTGGTCCA	692	576	NE-E8.75	-0.828693	7.36463	Extraembryonic ectoderm	nextseq_1	E8.75	WT	NE
nextseq_1_PA-01A_S1.ATTAGTCTGTAATTAAGACT	656	540	ETiX-Day8-5	-11.1799	-2.67617	Visceral endoderm	nextseq_1	Day8	WT	ETiX
nextseq_1_PA-01A_S1.GCGTACTTTAGCTTATCCG	292	249	ETiX-Day8-2	2.12581	12.3387	Primitive erythroid cells	nextseq_1	Day8	WT	ETiX
nextseq_1_PA-01A_S1.TAAGGTTCATGATCTTACGC	541	459	NE-E8.5	-2.65331	-6.06223	Neuroectoderm	nextseq_1	E8.5	WT	NE
nextseq_1_PA-01A_S1.ATTAGGTACTGTCCTACTTG	346	287	ETiX-Day8-Pax6neg-2	6.6463	-4.09579	Amniotic mesoderm	nextseq_1	Day8	Pax6neg	ETiX
nextseq_1_PA-01A_S1.TAAGGTTCATTTATTCTGAG	543	428	ETiX-Day8-1	8.2535	7.72469	Endothelium	nextseq_1	Day8	WT	ETiX
nextseq_1_PA-01A_S1.TCCTAACTTTGGTATCCGCC	576	478	ETiX-Day8-failed-1	-4.03036	9.97044	Extraembryonic ectoderm	nextseq_1	Day8	Failed	ETiX
nextseq_1_PA-01A_S1.ATCTTCAGATTAACGATCCA	441	366	ETiX-Day8-1	4.609	-6.52816	Cardiac mesoderm	nextseq_1	Day8	WT	ETiX
nextseq_1_PA-01A_S1.AACGCGTCTTAACGATCCA	1502	1147	ETiX-Day8-1	-6.14965	-2.37524	Gut	nextseq_1	Day8	WT	ETiX
nextseq_1_PA-01A_S1.ATACCAGTTTGTCCTACTTG	1259	961	ETiX-Day8-Pax6neg-2	-5.17698	-4.16426	Surface ectoderm	nextseq_1	Day8	Pax6neg	ETiX
nextseq_1_PA-01A_S1.TATAAGAGGTCGGCGTAACT	902	712	ETiX-Day8-failed-2	8.93183	-5.90043	Amniotic mesoderm	nextseq_1	Day8	Failed	ETiX
nextseq_1_PA-01A_S1.CGAATGAGTGGTAGGTTAG	681	552	ETiX-Day8-failed-4	6.90324	-4.67578	Amniotic mesoderm	nextseq_1	Day8	Failed	ETiX
nextseq_1_PA-01A_S1.CGTACCTATTTATAGCAGA	316	260	ETiX-Day8-Pax6neg-2	6.84831	-4.36365	Amniotic mesoderm	nextseq_1	Day8	Pax6neg	ETiX
nextseq_1_PA-01A_S1.AATTCTAGGTAATTAAGACT	508	442	ETiX-Day8-5	0.943926	-2.157	Neuromesodermal progenitors	nextseq_1	Day8	WT	ETiX
nextseq_1_PA-01A_S1.CCAATCCATTAGACTTCTT	524	456	ETiX-Day8-failed-2	-1.45312	7.52422	Extraembryonic ectoderm	nextseq_1	Day8	Failed	ETiX
nextseq_1_PA-01A_S1.TATAAGAGGTTTCTTAATAA	1617	1240	ETiX-Day8-1	-11.4358	-1.87672	Visceral endoderm	nextseq_1	Day8	WT	ETiX
nextseq_1_PA-01A_S1.ACCGGTTCTTTATTCTGAG	956	750	ETiX-Day8-1	-11.9649	0.354926	Visceral endoderm	nextseq_1	Day8	WT	ETiX
nextseq_1_PA-01A_S1.AACTTGGATTACGTCATATA	411	357	ETiX-Day8-Pax6neg-2	4.16411	-4.48087	Paraxial mesoderm	nextseq_1	Day8	Pax6neg	ETiX
nextseq_1_PA-01A_S1.AAGTATTGGTTCAAGCCGAT	350	316	ETiX-Day6-1	-2.631	4.9672	Extraembryonic ectoderm	nextseq_1	Day6	WT	ETiX
nextseq_1_PA-01A_S1.CCAATCCATGCTGGAACTT	790	638	ETiX-Day8-4	3.61968	-2.66147	Paraxial mesoderm	nextseq_1	Day8	WT	ETiX
nextseq_1_PA-01A_S1.TCTATCCAATTTACCGAGGC	724	594	ETiX-Day8-4	2.84638	13.1095	Primitive erythroid cells	nextseq_1	Day8	WT	ETiX
nextseq_1_PA-01A_S1.AAGCAGTATTGGCGAACTCG	477	418	ETiX-Day6-1	-2.51969	-1.4108	Early development	nextseq_1	Day6	WT	ETiX
nextseq_1_PA-01A_S1.ACCGGTTCTCCGCTGCCAG	345	294	ETiX-Day8-3	5.47361	-3.85365	Allantois	nextseq_1	Day8	WT	ETiX
nextseq_1_PA-01A_S1.AAGCAGTATTACGCGAGATT	438	356	ETiX-Day8-Pax6neg-1	4.44598	-6.93742	Cardiac mesoderm	nextseq_1	Day8	Pax6neg	ETiX
nextseq_1_PA-01A_S1.CCAGCCTTTCAGGAGGAGA	842	657	NE-E9.5-2	-11.2169	0.551418	Visceral endoderm	nextseq_1	E9.5	WT	NE
nextseq_1_PA-01A_S1.ACGGAACGTGGCCGTAGTC	1402	1025	ETiX-Day8-failed-4	-1.88092	8.31988	Extraembryonic ectoderm	nextseq_1	Day8	Failed	ETiX
nextseq_1_PA-01A_S1.CTGACGTTTGATACGGAAC	537	420	NE-E8.5	-11.584	-2.85098	Visceral endoderm	nextseq_1	E8.5	WT	NE
nextseq_1_PA-01B_S2.AGCGTAAGTCGTAATGCAG	326	286	ETiX-Day6-1	-2.85777	4.88746	Extraembryonic ectoderm	nextseq_1	Day6	WT	ETiX
nextseq_1_PA-01B_S2.ACAACCTATTGGCAATGAGA	358	317	ETiX-Day8-failed-2	-4.82624	9.38174	Extraembryonic ectoderm	nextseq_1	Day8	Failed	ETiX
nextseq_1_PA-01B_S2.AGTCGCATTCGGTTATGCC	477	419	NE-E8.75	-4.17465	7.57599	Extraembryonic ectoderm	nextseq_1	E8.75	WT	NE
nextseq_1_PA-01B_S2.AGATTGGTTTCGAACGCCGG	676	552	NE-E9.5-1	3.00699	-5.60189	Paraxial mesoderm	nextseq_1	E9.5	WT	NE
nextseq_1_PA-01B_S2.AGGATAATCTCGTCGCAGCC	623	492	NE-E8.75	-11.1727	-3.38376	Visceral endoderm	nextseq_1	E8.75	WT	NE
nextseq_1_PA-01B_S2.ATTAGTCTGTCGGTTATGCC	948	780	NE-E8.75	-1.23626	7.4071	Extraembryonic ectoderm	nextseq_1	E8.75	WT	NE
nextseq_1_PA-01B_S2.AAGGACGATGCCGCAACGA	687	573	ETiX-Day8-Pax6neg-1	-0.880816	-4.92352	Neuroectoderm	nextseq_1	Day8	Pax6neg	ETiX
nextseq_1_PA-01B_S2.ATTGATCGTTCCATAAGTCC	860	666	ETiX-Day8-1	4.94176	-6.22859	Cardiac mesoderm	nextseq_1	Day8	WT	ETiX
nextseq_1_PA-01B_S2.AACGATCATTCATTCGACGG	547	438	NE-E9.5-1	7.86694	-4.23976	Amniotic mesoderm	nextseq_1	E9.5	WT	NE
nextseq_1_PA-01B_S2.CGGAACCTTAAGAAGCTAG	449	365	NE-E8.5	-1.04559	7.49203	Extraembryonic ectoderm	nextseq_1	E8.5	WT	NE
nextseq_1_PA-01B_S2.CAAGGCGTTATATGAGCCA	951	732	NE-E8.75	-11.5298	-2.83549	Visceral endoderm	nextseq_1	E8.75	WT	NE
nextseq_1_PA-01B_S2.AAGTATTGGTGCTAACTTGC	310	269	ETiX-Day8-failed-1	-3.14234	7.7864	Extraembryonic ectoderm	nextseq_1	Day8	Failed	ETiX
nextseq_1_PA-01B_S2.AATCCAGTATCGGTTGCGCG	333	291	ETiX-Day8-failed-4	-10.1619	-0.297197	Visceral endoderm	nextseq_1	Day8	Failed	ETiX
nextseq_1_PA-01B_S2.AATTCTAGGTGGTACTGCCT	864	634	ETiX-Day8-Pax6neg-1	-2.70166	-5.63564	Neuroectoderm	nextseq_1	Day8	Pax6neg	ETiX
nextseq_1_PA-01B_S2.AGCATTATGTTCAACGTAAG	344	296	ETiX-Day8-Pax6neg-1	-4.93702	-6.76482	Surface ectoderm	nextseq_1	Day8	Pax6neg	ETiX
nextseq_1_PA-01B_S2.GCGTACTTTTCCTACCAGT	463	386	NE-E7.5-1	-0.575388	6.65686	Extraembryonic ectoderm	nextseq_1	E7.5	WT	NE
nextseq_1_PA-01B_S2.AATACCGAATTAACTCTTAG	495	380	NE-E8	2.28077	-10.0464	Heart field	nextseq_1	E8	WT	NE
nextseq_1_PA-01B_S2.TGGTTGAATTCTTGCGCCGC	295	262	ETiX-Day6-2	1.70407	-1.07926	Early development	nextseq_1	Day6	WT	ETiX
nextseq_1_PA-01B_S2.ATGGTTGGTAAGTAAGAGC	442	383	ETiX-Day8-failed-2	-5.2181	-7.00221	Surface ectoderm	nextseq_1	Day8	Failed	ETiX
nextseq_1_PA-01B_S2.AAGTTCTTGTGGCGAACTCG	1128	869	ETiX-Day6-1	3.39689	-1.65151	Early development	nextseq_1	Day6	WT	ETiX
nextseq_1_PA-01B_S2.TTCGTTCCTAGAGCCAAGG	715	546	ETiX-Day8-Pax6neg-1	-4.87079	9.86301	Extraembryonic ectoderm	nextseq_1	Day8	Pax6neg	ETiX
nextseq_1_PA-01B_S2.ATGCATTCATCATACTCCGA	625	473	ETiX-Day8-Pax6neg-1	8.75784	7.15989	Endothelium	nextseq_1	Day8	Pax6neg	ETiX
nextseq_1_PA-01B_S2.GGCGTTAATGTCCTAGAGG	900	684	ETiX-Day8-failed-2	8.29725	-7.80938	Amniotic mesoderm	nextseq_1	Day8	Failed	ETiX
nextseq_1_PA-01B_S2.ACTTACTCATTTATTATGGT	913	690	ETiX-Day8-failed-2	7.45027	-3.12164	Amniotic mesoderm	nextseq_1	Day8	Failed	ETiX
nextseq_1_PA-01B_S2.ACAACCTATTAGCCGGTACC	635	485	ETiX-Day8-1	6.62653	-4.14455	Amniotic mesoderm	nextseq_1	Day8	WT	ETiX
nextseq_1_PA-01B_S2.TCCTAACTTTAGGTATACTC	852	681	ETiX-Day8-1	8.18053	-7.37294	Amniotic mesoderm	nextseq_1	Day8	WT	ETiX
nextseq_1_PA-01B_S2.AGTAGCCATTTGCTGGCAT	1462	1084	NE-E8	-1.52987	-4.30013	Neuroectoderm	nextseq_1	E8	WT	NE
nextseq_1_PA-01B_S2.CGTACCTATGGTACTGCCT	486	399	ETiX-Day8-Pax6neg-1	0.514826	-2.22437	Neuromesodermal progenitors	nextseq_1	Day8	Pax6neg	ETiX
nextseq_1_PA-01B_S2.CGTAGGCTTCCGATTCCTG	480	404	ETiX-Day8-2	3.86037	-4.62121	Paraxial mesoderm	nextseq_1	Day8	WT	ETiX
nextseq_1_PA-01B_S2.TGCTGGATTCGCCTAATGC	495	420	ETiX-Day8-failed-4	2.3874	-3.64664	Paraxial mesoderm	nextseq_1	Day8	Failed	ETiX
nextseq_1_PA-01B_S2.TCCTATAAGTATATGAGCCA	1241	982	NE-E8.75	-11.024	-3.42163	Visceral endoderm	nextseq_1	E8.75	WT	NE
nextseq_1_PA-01B_S2.AATTCATCGTACCGCCAACC	899	632	ETiX-Day8-4	-13.0582	4.6005	Parietal endoderm	nextseq_1	Day8	WT	ETiX
nextseq_1_PA-01B_S2.GCTCTTAGTCCAGTTCCAA	474	411	ETiX-Day8-2	0.219165	-3.27568	Early development	nextseq_1	Day8	WT	ETiX
nextseq_1_PA-01B_S2.TTGGAGCTTCTAACTAGAT	580	462	ETiX-Day8-2	7.98519	-6.92347	Amniotic mesoderm	nextseq_1	Day8	WT	ETiX
nextseq_1_PA-01B_S2.TCCTAACTTTTGGCCGGCCT	620	518	ETiX-Day8-3	4.80605	9.95134	White blood cells	nextseq_1	Day8	WT	ETiX
nextseq_1_PA-01B_S2.AACTAGTTGTCAATTACCGT	343	293	ETiX-Day8-Pax6neg-2	3.53852	-5.25822	Paraxial mesoderm	nextseq_1	Day8	Pax6neg	ETiX
nextseq_1_PA-01B_S2.AGAACTCCTTCCAATCATC	299	246	NE-E8.5	5.57082	-3.31162	Amniotic mesoderm	nextseq_1	E8.5	WT	NE
nextseq_1_PA-01B_S2.CATCAACGTTCGCTAAGCA	313	256	ETiX-Day8-2	4.59621	-6.96271	Cardiac mesoderm	nextseq_1	Day8	WT	ETiX
nextseq_1_PA-01B_S2.TAGAACCAATATTCAGGTAC	614	503	ETiX-Day8-failed-4	8.13373	-4.32457	Amniotic mesoderm	nextseq_1	Day8	Failed	ETiX
nextseq_1_PA-01B_S2.AAACTCCAATGCCATTCTCC	412	353	ETiX-Day8-failed-3	8.58114	6.76106	Allantois	nextseq_1	Day8	Failed	ETiX
nextseq_1_PA-01B_S2.TCCTATAAGTCTAAGAGAAG	502	425	NE-E8.5	7.01024	-3.40449	Amniotic mesoderm	nextseq_1	E8.5	WT	NE
nextseq_1_PA-01B_S2.ACCGGTTCTTCTTGCCGAC	386	315	NE-E7.5-3	1.20195	6.26566	Extraembryonic ectoderm	nextseq_1	E7.5	WT	NE
nextseq_1_PA-01B_S2.TGGATTCTATGTAGCTCCAT	1051	867	ETiX-Day8-3	-10.8423	-2.55052	Visceral endoderm	nextseq_1	Day8	WT	ETiX
nextseq_1_PA-01B_S2.TATCTCGATTGATCGCTTCT	549	429	ETiX-Day8-failed-3	-10.0982	-1.59416	Visceral endoderm	nextseq_1	Day8	Failed	ETiX
nextseq_1_PA-01B_S2.AAGGATTACTGGTACTGCCT	373	311	ETiX-Day8-Pax6neg-1	2.53014	12.6438	Primitive erythroid cells	nextseq_1	Day8	Pax6neg	ETiX
nextseq_1_PA-01B_S2.CATCAACGTGGACTACTAC	969	716	NE-E8.75	-12.9827	4.89534	Parietal endoderm	nextseq_1	E8.75	WT	NE
nextseq_1_PA-01B_S2.ACTTGATTGTCGAACGCCGG	328	302	NE-E9.5-1	2.33873	-3.25789	Paraxial mesoderm	nextseq_1	E9.5	WT	NE
nextseq_1_PA-01B_S2.GGCTTACTTTAACTGGTTA	496	402	NE-E9.5-1	7.63296	-7.33636	Amniotic mesoderm	nextseq_1	E9.5	WT	NE
nextseq_1_PA-01B_S2.TAAGGTTCATTAACGATCCA	431	358	ETiX-Day8-1	7.33532	-6.63214	Amniotic mesoderm	nextseq_1	Day8	WT	ETiX
nextseq_1_PA-01B_S2.CTGAGCATTGGTACCGGCA	365	314	NE-E9.5-1	3.0441	-3.87617	Paraxial mesoderm	nextseq_1	E9.5	WT	NE
nextseq_1_PA-01B_S2.TAAGGTTCATGTTCGTCAGA	854	680	ETiX-Day8-Pax6neg-2	7.67757	-6.27758	Amniotic mesoderm	nextseq_1	Day8	Pax6neg	ETiX
nextseq_1_PA-01B_S2.AACTGGCATCATCTCTGCA	1139	826	ETiX-Day8-4	-12.5102	3.66811	Parietal endoderm	nextseq_1	Day8	WT	ETiX
nextseq_1_PA-01B_S2.CAGGACTCTATCCATGACT	2338	1461	ETiX-Day8-4	8.64108	7.4126	Endothelium	nextseq_1	Day8	WT	ETiX
nextseq_1_PA-01B_S2.CTGAGCATTTTCTTCCGGT	769	643	NE-E8	-4.53312	5.64678	Extraembryonic ectoderm	nextseq_1	E8	WT	NE
nextseq_1_PA-01B_S2.TAGGAAGGTTTATTATGGT	607	487	ETiX-Day8-failed-2	-3.83276	4.56817	Extraembryonic ectoderm	nextseq_1	Day8	Failed	ETiX
nextseq_1_PA-01B_S2.AGTCGCATTAGAGCCAAGG	615	487	ETiX-Day8-Pax6neg-1	8.90421	-7.24241	Amniotic mesoderm	nextseq_1	Day8	Pax6neg	ETiX
nextseq_1_PA-01B_S2.CGGAACCTTGGCCGTAGTC	289	232	ETiX-Day8-failed-4	8.96692	-5.17056	Amniotic mesoderm	nextseq_1	Day8	Failed	ETiX
nextseq_1_PA-01B_S2.ACTTCCGTTGTCCTTAAGA	391	340	NE-E8.75	7.02218	-1.02404	Allantois	nextseq_1	E8.75	WT	NE
nextseq_1_PA-01B_S2.ATGCTTCCTTGAGTCTGGC	586	492	ETiX-Day8-failed-1	-4.86455	9.70752	Extraembryonic ectoderm	nextseq_1	Day8	Failed	ETiX
nextseq_1_PA-01B_S2.CCGTCGATTCCATAAGTCC	490	405	ETiX-Day8-1	2.81307	-4.21029	Paraxial mesoderm	nextseq_1	Day8	WT	ETiX
nextseq_1_PA-01B_S2.CTGACGTTTCCTTGGTCCA	405	329	NE-E8.75	6.57189	-3.63116	Amniotic mesoderm	nextseq_1	E8.75	WT	NE
nextseq_1_PA-01B_S2.ATTAATGCCTGCAGGTCCGT	1073	812	ETiX-Day8-Pax6neg-1	-12.2098	-1.16377	Visceral endoderm	nextseq_1	Day8	Pax6neg	ETiX
nextseq_1_PA-01B_S2.AGAGCATGTTATATACTAA	478	421	ETiX-Day8-4	3.68767	-3.79332	Paraxial mesoderm	nextseq_1	Day8	WT	ETiX
nextseq_1_PA-01B_S2.ACATGGTAATGCGTTGGAGC	436	387	NE-E7.5-3	-2.83864	-1.35891	Early development	nextseq_1	E7.5	WT	NE
nextseq_1_PA-01B_S2.AATACCGAATAATGCCGCTT	782	638	ETiX-Day6-failed-1	-0.464158	-0.569602	Early development	nextseq_1	Day6	Failed	ETiX
nextseq_1_PA-01B_S2.ATACCAGTTTTGCGGACCTA	379	329	ETiX-Day8-failed-3	7.55706	-5.99731	Amniotic mesoderm	nextseq_1	Day8	Failed	ETiX
nextseq_1_PA-01B_S2.ACCTCAATATAACCTGGTCT	306	261	ETiX-Day8-5	-1.81121	-5.00125	Neuroectoderm	nextseq_1	Day8	WT	ETiX
nextseq_1_PA-01B_S2.TAAGGTTCATAATACCATCC	735	601	ETiX-Day8-failed-1	-11.6995	0.680367	Visceral endoderm	nextseq_1	Day8	Failed	ETiX
nextseq_1_PA-01B_S2.AACTAGTTGTACGGAGGCGG	374	333	ETiX-Day8-2	10.0064	9.0288	Endothelium	nextseq_1	Day8	WT	ETiX
nextseq_1_PA-01B_S2.GGCTAAGATACGCGAGATT	724	578	ETiX-Day8-Pax6neg-1	-12.2441	2.77998	Parietal endoderm	nextseq_1	Day8	Pax6neg	ETiX
nextseq_1_PA-01B_S2.CTTCGACTTGGTAGGTTAG	1835	1239	ETiX-Day8-failed-4	7.83729	-4.41041	Amniotic mesoderm	nextseq_1	Day8	Failed	ETiX
nextseq_1_PA-01B_S2.GCGTACTTTACTTGCTAGA	320	279	ETiX-Day8-5	-5.98124	-2.01092	Gut	nextseq_1	Day8	WT	ETiX
nextseq_1_PA-01B_S2.ATAACTTCCTCGCCTAATGC	933	775	ETiX-Day8-failed-4	-5.38471	6.24377	Extraembryonic ectoderm	nextseq_1	Day8	Failed	ETiX
nextseq_1_PA-01B_S2.CATCAACGTATATTGATAC	1414	977	NE-E8.75	7.13238	-5.99411	Amniotic mesoderm	nextseq_1	E8.75	WT	NE
nextseq_1_PA-01B_S2.ACAGGTATTTGCTAACTTGC	412	353	ETiX-Day8-failed-1	-11.5679	1.28478	Visceral endoderm	nextseq_1	Day8	Failed	ETiX
nextseq_1_PA-01B_S2.AATCCAGTATAATACCATCC	761	617	ETiX-Day8-failed-1	-5.43766	5.57561	Extraembryonic ectoderm	nextseq_1	Day8	Failed	ETiX
nextseq_1_PA-01B_S2.AGTCGCATTCTTGCAGTAG	1017	830	NE-E8	1.8447	13.1309	Primitive erythroid cells	nextseq_1	E8	WT	NE
nextseq_1_PA-01B_S2.AAGGCTACTAGCCGGTACC	1328	959	ETiX-Day8-1	7.23094	-7.58726	Amniotic mesoderm	nextseq_1	Day8	WT	ETiX
nextseq_1_PA-01B_S2.TGGTTGAATTCCTTGGTCCA	405	356	NE-E8.75	-8.99249	-1.82958	Visceral endoderm	nextseq_1	E8.75	WT	NE
nextseq_1_PA-01B_S2.GATAAGCGTTAACTCTTAG	907	742	NE-E8	-1.39355	-5.96433	Neuroectoderm	nextseq_1	E8	WT	NE
nextseq_1_PA-01B_S2.AAACTGAACTTTATAGCAGA	563	455	ETiX-Day8-Pax6neg-2	-4.75595	-4.98279	Surface ectoderm	nextseq_1	Day8	Pax6neg	ETiX
nextseq_1_PA-01B_S2.TGGTTGAATTACGGAGGCGG	1003	720	ETiX-Day8-2	-3.63059	9.91486	Extraembryonic ectoderm	nextseq_1	Day8	WT	ETiX
nextseq_1_PA-01B_S2.ACTTCCGTTTATCATGATC	362	304	ETiX-Day6-1	-11.7445	3.78277	Parietal endoderm	nextseq_1	Day6	WT	ETiX
nextseq_1_PA-01B_S2.AGAACTCCTATATTGATAC	968	695	NE-E8.75	-13.0961	4.41523	Parietal endoderm	nextseq_1	E8.75	WT	NE
nextseq_1_PA-01B_S2.ATGCATTCATGGTAGGTTAG	323	283	ETiX-Day8-failed-4	-4.77094	-6.16664	Surface ectoderm	nextseq_1	Day8	Failed	ETiX
nextseq_1_PA-01B_S2.CAACTCTCTCCATCGCGAA	837	628	ETiX-Day8-1	7.72606	-3.97489	Amniotic mesoderm	nextseq_1	Day8	WT	ETiX
nextseq_1_PA-01B_S2.TGGATTCTATACCGCCAACC	463	392	ETiX-Day8-4	-2.81139	5.12731	Extraembryonic ectoderm	nextseq_1	Day8	WT	ETiX
nextseq_1_PA-01B_S2.ACAGGTATTTGGCAATGAGA	550	448	ETiX-Day8-failed-2	7.08396	-4.41358	Amniotic mesoderm	nextseq_1	Day8	Failed	ETiX
nextseq_1_PA-01B_S2.TTTGCTACTTCGTCGCAGCC	1199	910	NE-E8.75	7.83201	-1.19441	Allantois	nextseq_1	E8.75	WT	NE
nextseq_1_PA-01B_S2.ACGCTTGATATGGAATTGG	735	584	NE-E9.5-2	8.01926	-1.8417	Allantois	nextseq_1	E9.5	WT	NE
nextseq_1_PA-01B_S2.GCTCTTAGTTTATTCTGAG	962	747	ETiX-Day8-1	2.36951	-5.62337	Paraxial mesoderm	nextseq_1	Day8	WT	ETiX
nextseq_1_PA-01B_S2.ATATCTGGATTTATTCTGAG	504	426	ETiX-Day8-1	-10.7116	-2.20083	Visceral endoderm	nextseq_1	Day8	WT	ETiX
nextseq_1_PA-01B_S2.ACAGGTATTTCCGAGAATCC	338	303	ETiX-Day6-2	5.78911	7.11271	Endothelium	nextseq_1	Day6	WT	ETiX
nextseq_1_PA-01B_S2.ATATGGATCTGAGCATCATT	905	691	NE-E9.5-2	-13.1671	4.7066	Parietal endoderm	nextseq_1	E9.5	WT	NE
nextseq_1_PA-01B_S2.CTACCTGGTTAACGATCCA	920	733	ETiX-Day8-1	2.37185	-5.0995	Paraxial mesoderm	nextseq_1	Day8	WT	ETiX
nextseq_1_PA-01B_S2.GTCTCTACTAAGTAAGAGC	346	302	ETiX-Day8-failed-2	1.76333	-1.94708	Paraxial mesoderm	nextseq_1	Day8	Failed	ETiX
nextseq_1_PA-01B_S2.ATCTGATGATTTATTATGGT	289	251	ETiX-Day8-failed-2	-3.95717	6.5928	Extraembryonic ectoderm	nextseq_1	Day8	Failed	ETiX
nextseq_1_PA-01B_S2.TAGAACCAATTAACGATCCA	880	683	ETiX-Day8-1	7.18715	-0.58782	Allantois	nextseq_1	Day8	WT	ETiX
nextseq_1_PA-01B_S2.AATTCATCGTAATTAAGACT	991	739	ETiX-Day8-5	-11.1162	-2.79003	Visceral endoderm	nextseq_1	Day8	WT	ETiX
nextseq_1_PA-01B_S2.CCTAATGGTCAACCGCTAA	636	537	ETiX-Day8-5	-11.5883	-0.0964137	Visceral endoderm	nextseq_1	Day8	WT	ETiX
nextseq_1_PA-01B_S2.CAAGGCGTTGAGCATCATT	2094	1423	NE-E9.5-2	9.4679	-7.478	Amniotic mesoderm	nextseq_1	E9.5	WT	NE
nextseq_1_PA-01B_S2.AATACCGAATAGCTCTCCTC	391	322	ETiX-Day8-failed-3	8.05218	-6.66191	Amniotic mesoderm	nextseq_1	Day8	Failed	ETiX
nextseq_1_PA-01B_S2.TTACCTAAGTCTTGCAGTAG	314	276	NE-E8	0.961406	-2.59882	Neuromesodermal progenitors	nextseq_1	E8	WT	NE
nextseq_1_PA-01B_S2.ATACCAGTTTGCTCAGCCGG	1015	797	NE-E9.5-2	-0.61369	-6.26589	Neuroectoderm	nextseq_1	E9.5	WT	NE
nextseq_1_PA-01B_S2.TTGGAGCTTATAAGGAGCA	1291	987	ETiX-Day8-5	-6.38569	-7.4293	Surface ectoderm	nextseq_1	Day8	WT	ETiX
nextseq_1_PA-01B_S2.ACCGGTTCTCCATAAGTCC	353	309	ETiX-Day8-1	6.07023	-1.53447	Allantois	nextseq_1	Day8	WT	ETiX
nextseq_1_PA-01B_S2.CGAATGAGTTAGACTTCTT	379	330	ETiX-Day8-failed-2	-1.37763	-4.76944	Neuroectoderm	nextseq_1	Day8	Failed	ETiX
nextseq_1_PA-01B_S2.CCTAATGGTGTATAATACG	1299	988	ETiX-Day6-failed-1	-0.00512089	-0.161596	Early development	nextseq_1	Day6	Failed	ETiX
nextseq_1_PA-01B_S2.ACTGAATACTCGTCGCAGCC	695	590	NE-E8.75	-5.04512	-7.52067	Surface ectoderm	nextseq_1	E8.75	WT	NE
nextseq_1_PA-01B_S2.AAGTATTGGTTTAGGACCGG	312	278	ETiX-Day8-1	0.591732	-2.68338	Neuromesodermal progenitors	nextseq_1	Day8	WT	ETiX
nextseq_1_PA-01B_S2.AAGTTCTTGTAAGACCGTTG	369	313	NE-E8.5	-3.99679	4.48658	Extraembryonic ectoderm	nextseq_1	E8.5	WT	NE
nextseq_1_PA-01B_S2.AAATCGTTCTTAGACTTCTT	2313	1479	ETiX-Day8-failed-2	-13.4829	3.87058	Parietal endoderm	nextseq_1	Day8	Failed	ETiX
nextseq_1_PA-01B_S2.TAATACCAGTCCAGTTCCAA	371	319	ETiX-Day8-2	3.07	-8.80228	Cardiac mesoderm	nextseq_1	Day8	WT	ETiX
nextseq_1_PA-01B_S2.GTCTATGGTGTAGCTCCAT	448	386	ETiX-Day8-3	-11.7352	-2.46869	Visceral endoderm	nextseq_1	Day8	WT	ETiX
nextseq_1_PA-01B_S2.ATCTTCAGATCGCCTAATGC	918	705	ETiX-Day8-failed-4	-4.09374	8.94306	Extraembryonic ectoderm	nextseq_1	Day8	Failed	ETiX
nextseq_1_PA-01B_S2.ACTGAATACTATAAGGAGCA	362	304	ETiX-Day8-5	6.58274	-4.2427	Amniotic mesoderm	nextseq_1	Day8	WT	ETiX
nextseq_1_PA-01B_S2.TAACGACTTTGTCCTAGAGG	796	577	ETiX-Day8-failed-2	-13.2033	3.76205	Parietal endoderm	nextseq_1	Day8	Failed	ETiX
nextseq_1_PA-01B_S2.ATCTGATGATCTTGCAGTAG	602	485	NE-E8	-9.94163	-1.98573	Visceral endoderm	nextseq_1	E8	WT	NE
nextseq_1_PA-01B_S2.AAGGATTACTCTAACTAGAT	369	314	ETiX-Day8-2	6.89629	8.20494	Endothelium	nextseq_1	Day8	WT	ETiX
nextseq_1_PA-01B_S2.ATCTGATGATTTACTTGGAA	424	378	ETiX-Day8-failed-4	-4.27058	4.53396	Extraembryonic ectoderm	nextseq_1	Day8	Failed	ETiX
nextseq_1_PA-01B_S2.CCAAGGATTTCAACGTAAG	377	323	ETiX-Day8-Pax6neg-1	3.62952	-3.34671	Paraxial mesoderm	nextseq_1	Day8	Pax6neg	ETiX
nextseq_1_PA-01B_S2.AAGGATTACTATCGGCTATC	419	338	NE-E8.5	-10.7807	-4.02369	Visceral endoderm	nextseq_1	E8.5	WT	NE
nextseq_1_PA-01B_S2.ATTCAAGCATGGAGGATAGC	358	309	ETiX-Day8-Pax6neg-1	-4.55741	-4.65495	Surface ectoderm	nextseq_1	Day8	Pax6neg	ETiX
nextseq_1_PA-01B_S2.TAGATGACTTGGCAATGAGA	299	263	ETiX-Day8-failed-2	6.55833	7.70225	Endothelium	nextseq_1	Day8	Failed	ETiX
nextseq_1_PA-01B_S2.TTCTTCGTTTCTAAGAGAAG	308	274	NE-E8.5	-2.64732	4.88898	Extraembryonic ectoderm	nextseq_1	E8.5	WT	NE
nextseq_1_PA-01B_S2.GCTCTTAGTACTTAACCTT	1682	1231	ETiX-Day8-4	0.141345	-1.86378	Neuromesodermal progenitors	nextseq_1	Day8	WT	ETiX
nextseq_1_PA-01B_S2.ACTTATGGTTTGCGGACCTA	757	567	ETiX-Day8-failed-3	7.48427	-1.08994	Allantois	nextseq_1	Day8	Failed	ETiX
nextseq_1_PA-01B_S2.AGCATAACTTAGGAGAGAAC	795	638	ETiX-Day6-failed-1	-9.73579	-0.966675	Visceral endoderm	nextseq_1	Day6	Failed	ETiX
nextseq_1_PA-01B_S2.AGAGGTCGTACTTAACCTT	361	283	ETiX-Day8-4	-11.7221	4.06012	Parietal endoderm	nextseq_1	Day8	WT	ETiX
nextseq_1_PA-01B_S2.TTGGAGCTTGTTCGTCAGA	1526	1115	ETiX-Day8-Pax6neg-2	8.3138	7.57002	Endothelium	nextseq_1	Day8	Pax6neg	ETiX
nextseq_1_PA-01B_S2.TCGAAGGATGTTCGTCAGA	445	367	ETiX-Day8-Pax6neg-2	8.57114	6.30522	Endothelium	nextseq_1	Day8	Pax6neg	ETiX
nextseq_1_PA-01B_S2.TCCTAACTTTTTAGGACCGG	892	713	ETiX-Day8-1	1.42151	-3.51498	Paraxial mesoderm	nextseq_1	Day8	WT	ETiX
nextseq_1_PA-01B_S2.TTACCTAAGTTTCTTCCGGT	880	705	NE-E8	2.54949	-10.006	Heart field	nextseq_1	E8	WT	NE
nextseq_1_PA-01B_S2.AGAAGTAAGTGCTGGAACTT	1653	1090	ETiX-Day8-4	7.57694	-7.85552	Amniotic mesoderm	nextseq_1	Day8	WT	ETiX
nextseq_1_PA-01B_S2.ATATGGATCTACCGCCAACC	445	373	ETiX-Day8-4	-11.9145	3.22181	Parietal endoderm	nextseq_1	Day8	WT	ETiX
nextseq_1_PA-01B_S2.ATATGCCATTATATTGATAC	2132	1543	NE-E8.75	-1.77577	7.33017	Extraembryonic ectoderm	nextseq_1	E8.75	WT	NE
nextseq_1_PA-01B_S2.TGGATTCTATTGGTCAGCCA	1382	986	NE-E9.5-1	8.85924	6.80622	Endothelium	nextseq_1	E9.5	WT	NE
nextseq_1_PA-01B_S2.GATACGTCTACTTAACCTT	1005	844	ETiX-Day8-4	-5.13569	4.90655	Extraembryonic ectoderm	nextseq_1	Day8	WT	ETiX
nextseq_1_PA-01B_S2.TTCGTTCCTTGAGTCTGGC	727	610	ETiX-Day8-failed-1	-5.43231	5.29037	Extraembryonic ectoderm	nextseq_1	Day8	Failed	ETiX
nextseq_1_PA-01B_S2.GAGTTCTCTGGCTCTCTAT	312	268	ETiX-Day8-failed-1	9.99257	9.16229	Endothelium	nextseq_1	Day8	Failed	ETiX
nextseq_1_PA-01B_S2.TTCTCATTGTCAGGAGGAGA	316	262	NE-E9.5-2	8.85234	-4.56831	Amniotic mesoderm	nextseq_1	E9.5	WT	NE
nextseq_1_PA-01B_S2.TGATGCGATTAGACTTCTT	525	453	ETiX-Day8-failed-2	5.6953	-2.76994	Allantois	nextseq_1	Day8	Failed	ETiX
nextseq_1_PA-01B_S2.TAGATGACTTGGTAGGTTAG	474	403	ETiX-Day8-failed-4	-4.07435	-3.80735	Surface ectoderm	nextseq_1	Day8	Failed	ETiX
nextseq_1_PA-01B_S2.ACTGAATACTATTCGACCAA	291	255	ETiX-Day6-failed-1	-3.96539	6.49138	Extraembryonic ectoderm	nextseq_1	Day6	Failed	ETiX
nextseq_1_PA-01B_S2.GTCTATGGTGATATCGGCG	713	563	NE-E7.5-2	-8.68836	-2.22381	Visceral endoderm	nextseq_1	E7.5	WT	NE
nextseq_1_PA-01B_S2.TAGGAAGGTCGTCGCAGCC	1488	1109	NE-E8.75	0.600704	-5.85973	Neural crest	nextseq_1	E8.75	WT	NE
nextseq_1_PA-01B_S2.CGATTCGCTATCCATGACT	1655	891	ETiX-Day8-4	7.29134	-0.149945	Allantois	nextseq_1	Day8	WT	ETiX
nextseq_1_PA-01B_S2.AACTAGTTGTAAGTAAGAGC	665	543	ETiX-Day8-failed-2	-9.85979	-3.20463	Visceral endoderm	nextseq_1	Day8	Failed	ETiX
nextseq_1_PA-01B_S2.GATACGTCTAGCCGGTACC	307	263	ETiX-Day8-1	1.96161	-10.1698	Heart field	nextseq_1	Day8	WT	ETiX
nextseq_1_PA-01B_S2.ATCTTCAGATGGCTGAGCTC	424	355	ETiX-Day8-failed-3	6.87885	-3.07584	Amniotic mesoderm	nextseq_1	Day8	Failed	ETiX
nextseq_1_PA-01B_S2.GTCTCTACTTCAAGCCGAT	2038	1436	ETiX-Day6-1	-4.90029	9.19871	Extraembryonic ectoderm	nextseq_1	Day6	WT	ETiX
nextseq_1_PA-01B_S2.TGCAAGGTTCGGTCAAGAA	436	325	ETiX-Day8-failed-3	3.24063	9.26903	Megakaryocytes	nextseq_1	Day8	Failed	ETiX
nextseq_1_PA-01B_S2.ACTGGTTATTCGGATTAGAA	1505	1106	NE-E7.5-3	4.90554	8.28458	Hematoendothelial progenitors	nextseq_1	E7.5	WT	NE
nextseq_1_PA-01B_S2.TCTATCCAATCAGGAGGAGA	979	766	NE-E9.5-2	8.68106	-7.68291	Amniotic mesoderm	nextseq_1	E9.5	WT	NE
nextseq_1_PA-01B_S2.ACTTATGGTTTAACTCTTAG	542	467	NE-E8	0.764951	-2.02755	Neuromesodermal progenitors	nextseq_1	E8	WT	NE
nextseq_1_PA-01B_S2.AGGCTCGTTCCTTGGTCCA	610	459	NE-E8.75	2.39558	13.8617	Primitive erythroid cells	nextseq_1	E8.75	WT	NE
nextseq_1_PA-01B_S2.CCGTCGATTGAGCATCATT	1357	1041	NE-E9.5-2	-5.1085	-4.86822	Surface ectoderm	nextseq_1	E9.5	WT	NE
nextseq_1_PA-01B_S2.CCTAATGGTCTTGCAACCT	729	621	ETiX-Day6-3	-4.19148	6.68405	Extraembryonic ectoderm	nextseq_1	Day6	WT	ETiX
nextseq_1_PA-01B_S2.TGCTGGATTAACCATTGGA	298	264	NE-E9.5-1	3.02602	-4.2334	Paraxial mesoderm	nextseq_1	E9.5	WT	NE
nextseq_1_PA-01B_S2.TAATCAGCTTACGGAGGCGG	1026	748	ETiX-Day8-2	8.22956	8.2471	Endothelium	nextseq_1	Day8	WT	ETiX
nextseq_1_PA-01B_S2.CTACCTGGTTGGCCATGCA	313	275	ETiX-Day8-failed-4	6.88179	8.33304	Endothelium	nextseq_1	Day8	Failed	ETiX
nextseq_1_PA-01B_S2.CAGTATCCTTTATTATGGT	365	321	ETiX-Day8-failed-2	-1.47479	7.55736	Extraembryonic ectoderm	nextseq_1	Day8	Failed	ETiX
nextseq_1_PA-01B_S2.TTGATTCCTTGCTCAGCCGG	1601	1122	NE-E9.5-2	2.93221	-5.60805	Paraxial mesoderm	nextseq_1	E9.5	WT	NE
nextseq_1_PA-01B_S2.GCTCTTAGTTTACTTGGAA	359	314	ETiX-Day8-failed-4	7.14317	-1.25018	Allantois	nextseq_1	Day8	Failed	ETiX
nextseq_1_PA-01B_S2.ATCAGTCATTGCTAACTTGC	353	300	ETiX-Day8-failed-1	2.30219	13.2514	Primitive erythroid cells	nextseq_1	Day8	Failed	ETiX
nextseq_1_PA-01B_S2.CGAGGCAATAGAGCCAAGG	292	248	ETiX-Day8-Pax6neg-1	9.52879	7.86069	Endothelium	nextseq_1	Day8	Pax6neg	ETiX
nextseq_1_PA-01B_S2.ATTGATCGTTACTAGAGAGT	486	411	NE-E8	-2.21444	-5.28676	Neuroectoderm	nextseq_1	E8	WT	NE
nextseq_1_PA-01B_S2.ACTGGTTATTGATACGGAAC	566	451	NE-E8.5	-4.12324	-2.64255	Gut	nextseq_1	E8.5	WT	NE
nextseq_1_PA-01B_S2.AGGCTCGTTAACCTGGTCT	339	299	ETiX-Day8-5	0.185931	-4.17696	Paraxial mesoderm	nextseq_1	Day8	WT	ETiX
nextseq_1_PA-01B_S2.AGAAGTAAGTGGACTACTAC	1748	1302	NE-E8.75	-0.843699	8.04431	Extraembryonic ectoderm	nextseq_1	E8.75	WT	NE
nextseq_1_PA-01B_S2.TCAGCTTCTGTAGCTCCAT	1617	1186	ETiX-Day8-3	-11.5802	-0.677493	Visceral endoderm	nextseq_1	Day8	WT	ETiX
nextseq_1_PA-01B_S2.CTGAGCATTCCGTTCCTTA	504	417	NE-E7.5-2	-11.7657	4.48003	Parietal endoderm	nextseq_1	E7.5	WT	NE
nextseq_1_PA-01B_S2.AAGGATTACTGGTAGGTTAG	392	318	ETiX-Day8-failed-4	-3.6879	9.07679	Extraembryonic ectoderm	nextseq_1	Day8	Failed	ETiX
nextseq_1_PA-01B_S2.ACAATGCTATCGTAATGCAG	734	587	ETiX-Day6-1	-9.99782	0.199762	Visceral endoderm	nextseq_1	Day6	WT	ETiX
nextseq_1_PA-01B_S2.CAGCATTGTTAATGAACGA	760	576	NE-E9.5-2	-12.9211	4.619	Parietal endoderm	nextseq_1	E9.5	WT	NE
nextseq_1_PA-01B_S2.TTGATTCCTTGTCCTACTTG	888	668	ETiX-Day8-Pax6neg-2	7.44876	-4.11051	Amniotic mesoderm	nextseq_1	Day8	Pax6neg	ETiX
nextseq_1_PA-01B_S2.CTGAGCATTAGTAACGGTC	497	394	ETiX-Day8-3	-4.3918	6.87514	Extraembryonic ectoderm	nextseq_1	Day8	WT	ETiX
nextseq_1_PA-01B_S2.TAATCAGCTTGCTGGAACTT	489	402	ETiX-Day8-4	5.11464	-2.28093	Allantois	nextseq_1	Day8	WT	ETiX
nextseq_1_PA-01B_S2.GTCTCTACTCAACCGCTAA	811	647	ETiX-Day8-5	7.56737	-6.43247	Amniotic mesoderm	nextseq_1	Day8	WT	ETiX
nextseq_1_PA-01B_S2.ACTGGTTATTTGCGGACCTA	308	280	ETiX-Day8-failed-3	6.62708	6.79744	Endothelium	nextseq_1	Day8	Failed	ETiX
nextseq_1_PA-01B_S2.AAGACCTTATCATCCGACTA	439	352	ETiX-Day8-Pax6neg-2	4.74332	-6.15284	Cardiac mesoderm	nextseq_1	Day8	Pax6neg	ETiX
nextseq_1_PA-01B_S2.ACTGGTTATTCAGGAGGAGA	582	453	NE-E9.5-2	-9.96774	-4.19109	Visceral endoderm	nextseq_1	E9.5	WT	NE
nextseq_1_PA-01B_S2.ATACCAGTTTGGAGGCCTCC	1466	1124	NE-E8.75	-4.81746	8.78041	Extraembryonic ectoderm	nextseq_1	E8.75	WT	NE
nextseq_1_PA-01B_S2.TGCTGGATTATATTGATAC	972	819	NE-E8.75	-2.71802	5.29463	Extraembryonic ectoderm	nextseq_1	E8.75	WT	NE
nextseq_1_PA-01B_S2.AGAACTCCTGATCTTACGC	612	519	NE-E8.5	-4.92863	9.57696	Extraembryonic ectoderm	nextseq_1	E8.5	WT	NE
nextseq_1_PA-01B_S2.AGTATTAGCTTTCTTCCGGT	624	530	NE-E8	-1.01754	-4.09744	Neuroectoderm	nextseq_1	E8	WT	NE
nextseq_1_PA-01B_S2.GAGTTCTCTAGCTTATCCG	1345	925	ETiX-Day8-2	3.40161	13.4574	Primitive erythroid cells	nextseq_1	Day8	WT	ETiX
nextseq_1_PA-01B_S2.ACCTCAATATGGAGGCCTCC	1433	1054	NE-E8.75	8.23669	-1.77297	Allantois	nextseq_1	E8.75	WT	NE
nextseq_1_PA-01B_S2.TAATACCAGTCATCAGAATG	575	455	ETiX-Day8-3	6.05869	-4.65406	Amniotic mesoderm	nextseq_1	Day8	WT	ETiX
nextseq_1_PA-01B_S2.AGATTGGTTTGCTAACTTGC	464	408	ETiX-Day8-failed-1	0.652329	-2.07455	Neuromesodermal progenitors	nextseq_1	Day8	Failed	ETiX
nextseq_1_PA-01B_S2.CCTAATGGTCGCTCCTAAC	520	441	ETiX-Day8-2	7.22689	-3.16463	Amniotic mesoderm	nextseq_1	Day8	WT	ETiX
nextseq_1_PA-01B_S2.AGCGTAAGTTCAAGCCGAT	2000	1427	ETiX-Day6-1	2.50311	-0.260469	Early development	nextseq_1	Day6	WT	ETiX
nextseq_1_PA-01B_S2.TTGACTCAATGGCAGACGCC	422	367	NE-E8.5	-2.74048	5.48857	Extraembryonic ectoderm	nextseq_1	E8.5	WT	NE
nextseq_1_PA-01B_S2.GGCGTTAATCTAACTAGAT	1181	805	ETiX-Day8-2	-13.0034	3.65458	Parietal endoderm	nextseq_1	Day8	WT	ETiX
nextseq_1_PA-01B_S2.ATAACTTCCTCGGCGTAACT	347	308	ETiX-Day8-failed-2	-1.53761	-4.24625	Neuroectoderm	nextseq_1	Day8	Failed	ETiX
nextseq_1_PA-01B_S2.AGAAGTAAGTCGTCGCAGCC	1305	900	NE-E8.75	-3.71685	6.69405	Extraembryonic ectoderm	nextseq_1	E8.75	WT	NE
nextseq_1_PA-01B_S2.AGGCTCGTTGTCCTACTTG	872	701	ETiX-Day8-Pax6neg-2	1.24924	-5.25951	Paraxial mesoderm	nextseq_1	Day8	Pax6neg	ETiX
nextseq_1_PA-01B_S2.GGCTTACTTGGCTGAGCTC	289	251	ETiX-Day8-failed-3	-11.5685	3.14592	Parietal endoderm	nextseq_1	Day8	Failed	ETiX
nextseq_1_PA-01B_S2.AACGCGTCTACTTGCTAGA	422	347	ETiX-Day8-5	-11.629	0.506307	Visceral endoderm	nextseq_1	Day8	WT	ETiX
nextseq_1_PA-01B_S2.AAACCATAGTCGAACGCCGG	1247	913	NE-E9.5-1	7.80664	-7.67309	Amniotic mesoderm	nextseq_1	E9.5	WT	NE
nextseq_1_PA-01B_S2.AACTGGCATCTAAGAGAAG	404	355	NE-E8.5	-6.34547	-1.67286	Early development	nextseq_1	E8.5	WT	NE
nextseq_1_PA-01B_S2.TCAGCTTCTTTAGGACCGG	529	460	ETiX-Day8-1	9.53374	-5.7533	Amniotic mesoderm	nextseq_1	Day8	WT	ETiX
nextseq_1_PA-01B_S2.AATTCTAGGTGTCCTAGAGG	409	347	ETiX-Day8-failed-2	-3.84678	4.1768	Extraembryonic ectoderm	nextseq_1	Day8	Failed	ETiX
nextseq_1_PA-01B_S2.TCAAGATCTTAAGTAAGAGC	578	450	ETiX-Day8-failed-2	-12.8755	4.1388	Parietal endoderm	nextseq_1	Day8	Failed	ETiX
nextseq_1_PA-01B_S2.ACATTCGTATATATTGATAC	1336	994	NE-E8.75	-4.64036	6.94553	Extraembryonic ectoderm	nextseq_1	E8.75	WT	NE
nextseq_1_PA-01B_S2.TAACGACTTTGCTCAGCCGG	606	513	NE-E9.5-2	-5.03442	-3.89013	Surface ectoderm	nextseq_1	E9.5	WT	NE
nextseq_1_PA-01B_S2.CAGCATTGTGTAGCTCCAT	726	587	ETiX-Day8-3	8.12572	7.00859	Endothelium	nextseq_1	Day8	WT	ETiX
nextseq_1_PA-01B_S2.AGGCGGAATCCTTGGTCCA	553	485	NE-E8.75	-4.37796	-4.76627	Surface ectoderm	nextseq_1	E8.75	WT	NE
nextseq_1_PA-01B_S2.AAGACCTTATTTACCGAGGC	293	235	ETiX-Day8-4	-12.1672	4.45316	Parietal endoderm	nextseq_1	Day8	WT	ETiX
nextseq_1_PA-01B_S2.ATTGATCGTTCGGATTAGAA	568	496	NE-E7.5-3	-2.77703	-0.83176	Early development	nextseq_1	E7.5	WT	NE
nextseq_1_PA-01B_S2.AATCCAGTATTTATTATGGT	403	340	ETiX-Day8-failed-2	6.34879	-0.709882	Allantois	nextseq_1	Day8	Failed	ETiX
nextseq_1_PA-01B_S2.TCGAGAAGTTTCATAGGAC	294	261	ETiX-Day8-failed-2	6.08581	-2.24463	Allantois	nextseq_1	Day8	Failed	ETiX
nextseq_1_PA-01B_S2.AAGGATTACTGCCGCAACGA	1116	839	ETiX-Day8-Pax6neg-1	-1.64089	-5.27337	Neuroectoderm	nextseq_1	Day8	Pax6neg	ETiX
nextseq_1_PA-01B_S2.ACAATGCTATATTCGACCAA	645	523	ETiX-Day6-failed-1	3.96541	-1.20926	Early development	nextseq_1	Day6	Failed	ETiX
nextseq_1_PA-01B_S2.ATTCGGAGTGGCCGTAGTC	348	310	ETiX-Day8-failed-4	-10.5429	-0.312156	Visceral endoderm	nextseq_1	Day8	Failed	ETiX
nextseq_1_PA-01B_S2.TAGATGACTTAGAGCCAAGG	447	351	ETiX-Day8-Pax6neg-1	7.71374	-6.4387	Amniotic mesoderm	nextseq_1	Day8	Pax6neg	ETiX
nextseq_1_PA-01B_S2.AACGATCATTAGGTATACTC	340	289	ETiX-Day8-1	2.54217	12.2767	Primitive erythroid cells	nextseq_1	Day8	WT	ETiX
nextseq_1_PA-01B_S2.AGATTCAACTTATCATGATC	1291	941	ETiX-Day6-1	4.00152	-0.980186	Early development	nextseq_1	Day6	WT	ETiX
nextseq_1_PA-01B_S2.ATCTGATGATCGTCGCAGCC	376	302	NE-E8.75	-4.6757	9.60926	Extraembryonic ectoderm	nextseq_1	E8.75	WT	NE
nextseq_1_PA-01B_S2.CGAGGCAATTAGATCTACT	1228	932	ETiX-Day8-4	8.58087	7.00477	Endothelium	nextseq_1	Day8	WT	ETiX
nextseq_1_PA-01B_S2.GCTCTTAGTCCATCGCGAA	931	669	ETiX-Day8-1	-13.4475	3.99063	Parietal endoderm	nextseq_1	Day8	WT	ETiX
nextseq_1_PA-01B_S2.GAGTTCTCTAGCTGCAATA	774	595	ETiX-Day8-Pax6neg-2	-12.9461	4.58593	Parietal endoderm	nextseq_1	Day8	Pax6neg	ETiX
nextseq_1_PA-01B_S2.CAGCAAGTTCGCCTAATGC	429	368	ETiX-Day8-failed-4	6.44631	-3.5001	Amniotic mesoderm	nextseq_1	Day8	Failed	ETiX
nextseq_1_PA-01B_S2.TTATCCGCTTTGCGAGGCA	785	677	NE-E8	2.05008	-4.87984	Paraxial mesoderm	nextseq_1	E8	WT	NE
nextseq_1_PA-01B_S2.TTGACTCAATGATCGCTTCT	458	398	ETiX-Day8-failed-3	-4.41677	4.19363	Extraembryonic ectoderm	nextseq_1	Day8	Failed	ETiX
nextseq_1_PA-01B_S2.TCTTAGTTCTGGTATCCGCC	478	393	ETiX-Day8-failed-1	-4.33967	-4.20752	Surface ectoderm	nextseq_1	Day8	Failed	ETiX
nextseq_1_PA-01B_S2.ACTGGACCTTTATTCATTC	386	328	NE-E9.5-1	2.98588	-4.24161	Paraxial mesoderm	nextseq_1	E9.5	WT	NE
nextseq_1_PA-01B_S2.CGCTGCTTTTCGGCCTTAC	1265	940	ETiX-Day8-failed-1	-11.2244	-1.46121	Visceral endoderm	nextseq_1	Day8	Failed	ETiX
nextseq_1_PA-01B_S2.AGAGTACCTACTTAACCTT	546	467	ETiX-Day8-4	7.21078	-1.47115	Allantois	nextseq_1	Day8	WT	ETiX
nextseq_1_PA-01B_S2.CTGAGCATTTTAGGACCGG	461	397	ETiX-Day8-1	-5.43465	-6.5056	Surface ectoderm	nextseq_1	Day8	WT	ETiX
nextseq_1_PA-01B_S2.AACTGGCATACTAGAGAGT	812	685	NE-E8	3.62037	-1.80096	Early development	nextseq_1	E8	WT	NE
nextseq_1_PA-01B_S2.TAGGAAGGTCCAGTCCTCT	445	387	NE-E8	1.63998	-3.1897	Paraxial mesoderm	nextseq_1	E8	WT	NE
nextseq_1_PA-01B_S2.AACGAGCGTATTCGACCAA	990	776	ETiX-Day6-failed-1	-10.8798	1.14837	Visceral endoderm	nextseq_1	Day6	Failed	ETiX
nextseq_1_PA-01B_S2.TCAGCTTCTCATCTCTGCA	1314	930	ETiX-Day8-4	8.53186	6.30432	Endothelium	nextseq_1	Day8	WT	ETiX
nextseq_1_PA-01B_S2.TCAAGATCTTCGTCGCAGCC	775	616	NE-E8.75	-0.312234	6.67688	Extraembryonic ectoderm	nextseq_1	E8.75	WT	NE
nextseq_1_PA-01B_S2.CGCCATTCTGCTGGAACTT	469	390	ETiX-Day8-4	9.48156	-6.56003	Amniotic mesoderm	nextseq_1	Day8	WT	ETiX
nextseq_1_PA-01B_S2.ATGCATTCATCCAGTCCTCT	379	337	NE-E8	2.41841	-1.72793	Early development	nextseq_1	E8	WT	NE
nextseq_1_PA-01B_S2.ACCGGTTCTGTTCGTCAGA	962	708	ETiX-Day8-Pax6neg-2	9.0662	-6.93579	Amniotic mesoderm	nextseq_1	Day8	Pax6neg	ETiX
nextseq_1_PA-01B_S2.AGCTATCGTTCTTGCCGAC	676	558	NE-E7.5-3	-4.22872	5.3506	Extraembryonic ectoderm	nextseq_1	E7.5	WT	NE
nextseq_1_PA-01B_S2.AATTCATCGTAGGTATACTC	666	526	ETiX-Day8-1	7.13262	-4.7312	Amniotic mesoderm	nextseq_1	Day8	WT	ETiX
nextseq_1_PA-01B_S2.CCAGCCTTTGACCTTGATA	602	504	NE-E9.5-1	8.97804	8.93795	Endothelium	nextseq_1	E9.5	WT	NE
nextseq_1_PA-01B_S2.CTGACGTTTCCATAAGTCC	674	542	ETiX-Day8-1	-1.49965	8.0499	Extraembryonic ectoderm	nextseq_1	Day8	WT	ETiX
nextseq_1_PA-01B_S2.CCTAATGGTGCTGGAACTT	610	462	ETiX-Day8-4	7.53303	-1.8208	Allantois	nextseq_1	Day8	WT	ETiX
nextseq_1_PA-01B_S2.TAGAACCAATGATCTTACGC	895	702	NE-E8.5	-10.8886	-2.29175	Visceral endoderm	nextseq_1	E8.5	WT	NE
nextseq_1_PA-01B_S2.GAGTTCTCTAGCCGGTACC	548	381	ETiX-Day8-1	2.98483	-9.29455	Heart field	nextseq_1	Day8	WT	ETiX
nextseq_1_PA-01B_S2.AGTCGCATTCATTCGACGG	356	314	NE-E9.5-1	6.55845	-1.55478	Allantois	nextseq_1	E9.5	WT	NE
nextseq_1_PA-01B_S2.TGAATCTGATTTGCTGGCAT	1043	841	NE-E8	2.6757	12.3113	Primitive erythroid cells	nextseq_1	E8	WT	NE
nextseq_1_PA-01B_S2.TCCTAACTTTCCGCTGCCAG	427	331	ETiX-Day8-3	-11.9868	4.89432	Parietal endoderm	nextseq_1	Day8	WT	ETiX
nextseq_1_PA-01B_S2.TAGAACCAATAGGTATACTC	471	387	ETiX-Day8-1	7.5672	-6.90933	Amniotic mesoderm	nextseq_1	Day8	WT	ETiX
nextseq_1_PA-01B_S2.GAGTTCTCTGGCCGTAGTC	1655	1218	ETiX-Day8-failed-4	-5.01123	-3.59146	Surface ectoderm	nextseq_1	Day8	Failed	ETiX
nextseq_1_PA-01B_S2.GCTCTTAGTGGCTGAGCTC	389	312	ETiX-Day8-failed-3	7.3236	8.22146	Endothelium	nextseq_1	Day8	Failed	ETiX
nextseq_1_PA-01B_S2.AGCGTAAGTCAACCGCTAA	443	382	ETiX-Day8-5	-1.93015	-5.74322	Neuroectoderm	nextseq_1	Day8	WT	ETiX
nextseq_1_PA-01B_S2.ACGTCTAGTTTCTTCCGGT	465	385	NE-E8	-9.3047	-2.82433	Visceral endoderm	nextseq_1	E8	WT	NE
nextseq_1_PA-01B_S2.TTCGTTCCTAGCCGGTACC	325	266	ETiX-Day8-1	4.63714	-5.40739	Cardiac mesoderm	nextseq_1	Day8	WT	ETiX
nextseq_1_PA-01B_S2.CTTCGACTTTAATGAACGA	627	530	NE-E9.5-2	8.41916	-6.67068	Amniotic mesoderm	nextseq_1	E9.5	WT	NE
nextseq_1_PA-01B_S2.ATTCCTAGATGGCCGTAGTC	341	313	ETiX-Day8-failed-4	6.91149	6.28152	Endothelium	nextseq_1	Day8	Failed	ETiX
nextseq_1_PA-01B_S2.CGCCATTCTGGTAGGTTAG	355	307	ETiX-Day8-failed-4	3.13748	-6.3674	Paraxial mesoderm	nextseq_1	Day8	Failed	ETiX
nextseq_1_PA-01B_S2.ATCAGTCATTGCTGGAACTT	515	422	ETiX-Day8-4	4.87655	-5.96612	Cardiac mesoderm	nextseq_1	Day8	WT	ETiX
nextseq_1_PA-01B_S2.CTAACGACTAACCTGCGTA	306	264	NE-E7.5-3	-0.547343	6.81597	Extraembryonic ectoderm	nextseq_1	E7.5	WT	NE
nextseq_1_PA-01B_S2.TTCTCATTGTGGACTACTAC	844	656	NE-E8.75	8.22568	8.24004	Endothelium	nextseq_1	E8.75	WT	NE
nextseq_1_PA-01B_S2.ACAATGCTATACGTCATATA	446	378	ETiX-Day8-Pax6neg-2	-4.93118	-2.9627	Gut	nextseq_1	Day8	Pax6neg	ETiX
nextseq_1_PA-01B_S2.AAGTTCTTGTTCTTGCCGAC	1160	880	NE-E7.5-3	-3.95829	6.30496	Extraembryonic ectoderm	nextseq_1	E7.5	WT	NE
nextseq_1_PA-01B_S2.TGTCCTTATTTCGCTAAGCA	411	363	ETiX-Day8-2	-3.36883	5.22564	Extraembryonic ectoderm	nextseq_1	Day8	WT	ETiX
nextseq_1_PA-01B_S2.AGGCTCGTTGGCAGACGCC	818	627	NE-E8.5	6.7616	-4.24306	Amniotic mesoderm	nextseq_1	E8.5	WT	NE
nextseq_1_PA-01B_S2.ATATGCCATTACCGGAATTA	388	337	NE-E9.5-2	2.33338	-3.40423	Neuromesodermal progenitors	nextseq_1	E9.5	WT	NE
nextseq_1_PA-01B_S2.AACGAGCGTCCGCTGCCAG	2161	1403	ETiX-Day8-3	-13.3329	3.78607	Parietal endoderm	nextseq_1	Day8	WT	ETiX
nextseq_1_PA-01B_S2.TTGGAGCTTAGCCGGTACC	737	586	ETiX-Day8-1	3.11691	-4.86296	Paraxial mesoderm	nextseq_1	Day8	WT	ETiX
nextseq_1_PA-01B_S2.CTGCCTTATTGCCGGCAGA	504	391	ETiX-Day8-2	7.36248	-0.946657	Allantois	nextseq_1	Day8	WT	ETiX
nextseq_1_PA-01B_S2.ACCGGTTCTGGTACTGCCT	1212	932	ETiX-Day8-Pax6neg-1	-2.53054	-6.12132	Neuroectoderm	nextseq_1	Day8	Pax6neg	ETiX
nextseq_1_PA-01B_S2.ATTACCATCTCAACCGCTAA	319	284	ETiX-Day8-5	-4.60621	-4.66886	Surface ectoderm	nextseq_1	Day8	WT	ETiX
nextseq_1_PA-01B_S2.TTGATTCCTTTGAGTCTGGC	506	412	ETiX-Day8-failed-1	-10.0572	-1.0383	Visceral endoderm	nextseq_1	Day8	Failed	ETiX
nextseq_1_PA-01B_S2.ATGCATTCATTTGCGAGGCA	1735	1132	NE-E8	-9.09044	-3.1355	Visceral endoderm	nextseq_1	E8	WT	NE
nextseq_1_PA-01B_S2.TCCTAACTTTCCGAGAATCC	304	265	ETiX-Day6-2	-8.78221	-0.827608	Visceral endoderm	nextseq_1	Day6	WT	ETiX
nextseq_1_PA-01B_S2.TGAATCTGATTAGAATTAAC	1659	1179	ETiX-Day8-failed-1	-12.243	1.25768	Visceral endoderm	nextseq_1	Day8	Failed	ETiX
nextseq_1_PA-01B_S2.ATTACCATCTGATCGCTTCT	475	393	ETiX-Day8-failed-3	-11.7232	1.13145	Visceral endoderm	nextseq_1	Day8	Failed	ETiX
nextseq_1_PA-01B_S2.CGAATGAGTTTCATAGGAC	1046	788	ETiX-Day8-failed-2	8.58663	-5.02419	Amniotic mesoderm	nextseq_1	Day8	Failed	ETiX
nextseq_1_PA-01B_S2.TGTCCTTATTGGTAGGTTAG	1750	1301	ETiX-Day8-failed-4	5.19745	10.3313	White blood cells	nextseq_1	Day8	Failed	ETiX
nextseq_1_PA-01B_S2.ATTGATCGTTCCTTGGTCCA	1072	841	NE-E8.75	-3.92768	-5.42415	Surface ectoderm	nextseq_1	E8.75	WT	NE
nextseq_1_PA-01B_S2.AGCTATCGTGCTGGAACTT	358	312	ETiX-Day8-4	-2.69427	7.93608	Extraembryonic ectoderm	nextseq_1	Day8	WT	ETiX
nextseq_1_PA-01B_S2.ACATTCGTATTTAGGACCGG	586	456	ETiX-Day8-1	-12.2704	4.55827	Parietal endoderm	nextseq_1	Day8	WT	ETiX
nextseq_1_PA-01B_S2.CCTAATGGTTCCAATCATC	600	496	NE-E8.5	-11.0924	-2.46939	Visceral endoderm	nextseq_1	E8.5	WT	NE
nextseq_1_PA-01B_S2.TATAAGAGGTAAGAAGCTAG	679	569	NE-E8.5	7.71305	-4.36254	Amniotic mesoderm	nextseq_1	E8.5	WT	NE
nextseq_1_PA-01B_S2.AACTAGTTGTGTCCTACTTG	1960	1339	ETiX-Day8-Pax6neg-2	3.32036	-3.3579	Paraxial mesoderm	nextseq_1	Day8	Pax6neg	ETiX
nextseq_1_PA-01B_S2.AGCGTAAGTTAGACTTCTT	451	385	ETiX-Day8-failed-2	9.50177	-5.91892	Amniotic mesoderm	nextseq_1	Day8	Failed	ETiX
nextseq_1_PA-01B_S2.AGATTGGTTTCGTAGTTACC	952	729	NE-E7.5-3	-0.568777	-0.309715	Early development	nextseq_1	E7.5	WT	NE
nextseq_1_PA-01B_S2.AACGTAATCTGGCCGTAGTC	518	433	ETiX-Day8-failed-4	8.02471	8.42773	Endothelium	nextseq_1	Day8	Failed	ETiX
nextseq_1_PA-01B_S2.AACTTGGATTTTATTATGGT	681	555	ETiX-Day8-failed-2	1.62442	-5.06455	Paraxial mesoderm	nextseq_1	Day8	Failed	ETiX
nextseq_1_PA-01B_S2.TAATCAGCTTAGCCGGTACC	524	425	ETiX-Day8-1	9.30373	-6.14442	Amniotic mesoderm	nextseq_1	Day8	WT	ETiX
nextseq_1_PA-01B_S2.ACGCTTGATTAGAATTAAC	516	448	ETiX-Day8-failed-1	-4.2385	6.07261	Extraembryonic ectoderm	nextseq_1	Day8	Failed	ETiX
nextseq_1_PA-01B_S2.ATTCCTAGATGAGCATCATT	366	327	NE-E9.5-2	1.77011	-10.4926	Heart field	nextseq_1	E9.5	WT	NE
nextseq_1_PA-01B_S2.TAGGAAGGTTGCGGACCTA	504	428	ETiX-Day8-failed-3	7.49664	-0.83508	Allantois	nextseq_1	Day8	Failed	ETiX
nextseq_1_PA-01B_S2.ACTTATGGTTTTATAGCAGA	474	402	ETiX-Day8-Pax6neg-2	7.95013	8.08479	Endothelium	nextseq_1	Day8	Pax6neg	ETiX
nextseq_1_PA-01B_S2.ATCTGATGATCCAGTTCCAA	401	340	ETiX-Day8-2	7.52249	-1.48648	Allantois	nextseq_1	Day8	WT	ETiX
nextseq_1_PA-01B_S2.ATCAATACGTCCATAAGTCC	531	442	ETiX-Day8-1	8.19403	-4.48281	Amniotic mesoderm	nextseq_1	Day8	WT	ETiX
nextseq_1_PA-01B_S2.AAGGACGATATATGAGCCA	984	687	NE-E8.75	-10.0333	-4.27737	Visceral endoderm	nextseq_1	E8.75	WT	NE
nextseq_1_PA-01B_S2.ATTGATCGTTGCAGGTCCGT	321	273	ETiX-Day8-Pax6neg-1	9.99629	8.9954	Endothelium	nextseq_1	Day8	Pax6neg	ETiX
nextseq_1_PA-01B_S2.ACTTACTCATCCATAAGTCC	298	207	ETiX-Day8-1	-11.4237	4.00258	Parietal endoderm	nextseq_1	Day8	WT	ETiX
nextseq_1_PA-01B_S2.ATTCAAGCATGTCCTTAAGA	2034	1501	NE-E8.75	-3.29738	6.93973	Extraembryonic ectoderm	nextseq_1	E8.75	WT	NE
nextseq_1_PA-01B_S2.TGTCCTTATTGCTGGAACTT	522	426	ETiX-Day8-4	-12.1538	3.81499	Parietal endoderm	nextseq_1	Day8	WT	ETiX
nextseq_1_PA-01B_S2.CCTAATGGTGGTAGGTTAG	777	617	ETiX-Day8-failed-4	7.59547	-4.21408	Amniotic mesoderm	nextseq_1	Day8	Failed	ETiX
nextseq_1_PA-01B_S2.ATTAGTCTGTTCAAGCCGAT	850	701	ETiX-Day6-1	4.36902	9.04962	Hematoendothelial progenitors	nextseq_1	Day6	WT	ETiX
nextseq_1_PA-01B_S2.ACGCTTGATTCTAATAGTA	794	657	ETiX-Day8-failed-1	-10.7677	-1.4965	Visceral endoderm	nextseq_1	Day8	Failed	ETiX
nextseq_1_PA-01B_S2.ATATGGATCTAGGTATACTC	509	411	ETiX-Day8-1	-1.97315	8.18057	Extraembryonic ectoderm	nextseq_1	Day8	WT	ETiX
nextseq_1_PA-01B_S2.AATACCGAATTAACTCAATT	423	368	ETiX-Day6-1	0.168326	-0.412107	Early development	nextseq_1	Day6	WT	ETiX
nextseq_1_PA-01B_S2.ATACTACTCTTCGGCCTTAC	320	249	ETiX-Day8-failed-1	1.96692	12.9307	Primitive erythroid cells	nextseq_1	Day8	Failed	ETiX
nextseq_1_PA-01B_S2.TGATGCGATGTTCGTCAGA	353	274	ETiX-Day8-Pax6neg-2	9.32307	-5.76578	Amniotic mesoderm	nextseq_1	Day8	Pax6neg	ETiX
nextseq_1_PA-01B_S2.TCCTAACTTTCCATCGCGAA	1055	748	ETiX-Day8-1	-12.9342	2.4563	Parietal endoderm	nextseq_1	Day8	WT	ETiX
nextseq_1_PA-01B_S2.ATAGTTGACTGACCTTGATA	343	299	NE-E9.5-1	-9.57882	-0.892234	Visceral endoderm	nextseq_1	E9.5	WT	NE
nextseq_1_PA-01B_S2.ACGCTTGATGGCAGACGCC	1049	793	NE-E8.5	7.12162	-0.949772	Allantois	nextseq_1	E8.5	WT	NE
nextseq_1_PA-01B_S2.TCCTAACTTTCAAGTCGACC	348	299	ETiX-Day6-1	-3.39722	3.9707	Extraembryonic ectoderm	nextseq_1	Day6	WT	ETiX
nextseq_1_PA-01B_S2.ACGGAACGTGGTACTGCCT	784	605	ETiX-Day8-Pax6neg-1	6.11236	-4.42243	Amniotic mesoderm	nextseq_1	Day8	Pax6neg	ETiX
nextseq_1_PA-01B_S2.TTCGTTCCTAAGCCAGTTA	451	380	NE-E7.5-1	-0.864214	6.69016	Extraembryonic ectoderm	nextseq_1	E7.5	WT	NE
nextseq_1_PA-01B_S2.ATTGATCGTTCCAGTTCCAA	601	491	ETiX-Day8-2	8.98073	-7.09846	Amniotic mesoderm	nextseq_1	Day8	WT	ETiX
nextseq_1_PA-01B_S2.TATTCTCCTTTTGCTGGCAT	1188	903	NE-E8	-3.25832	6.55774	Extraembryonic ectoderm	nextseq_1	E8	WT	NE
nextseq_1_PA-01B_S2.AGAGATGAATGGAGGCCTCC	1599	1172	NE-E8.75	2.98884	-5.76709	Paraxial mesoderm	nextseq_1	E8.75	WT	NE
nextseq_1_PA-01B_S2.ATGGTTGGTCAATTACCGT	1031	762	ETiX-Day8-Pax6neg-2	-4.91296	-3.72436	Surface ectoderm	nextseq_1	Day8	Pax6neg	ETiX
nextseq_1_PA-01B_S2.CAGCATTGTGGCCGTAGTC	924	678	ETiX-Day8-failed-4	3.06567	-9.37342	Heart field	nextseq_1	Day8	Failed	ETiX
nextseq_1_PA-01B_S2.CGAAGACCTTTGCGAGGCA	707	583	NE-E8	-2.07142	-4.96308	Neuroectoderm	nextseq_1	E8	WT	NE
nextseq_1_PA-01B_S2.CAACTCTCTTAGACTTCTT	917	715	ETiX-Day8-failed-2	-9.94015	-2.29951	Visceral endoderm	nextseq_1	Day8	Failed	ETiX
nextseq_1_PA-01B_S2.AAATCGTTCTTTCTTAATAA	528	436	ETiX-Day8-1	-10.8353	-0.761678	Visceral endoderm	nextseq_1	Day8	WT	ETiX
nextseq_1_PA-01B_S2.GAGGAACTTCGAACGCCGG	433	338	NE-E9.5-1	7.38706	-4.22657	Amniotic mesoderm	nextseq_1	E9.5	WT	NE
nextseq_1_PA-01B_S2.ACCATGATTTTAGAATTAAC	310	281	ETiX-Day8-failed-1	1.58823	-4.05192	Paraxial mesoderm	nextseq_1	Day8	Failed	ETiX
nextseq_1_PA-01B_S2.AAATCGTTCTCGTCGCAGCC	848	543	NE-E8.75	-4.09796	6.85121	Extraembryonic ectoderm	nextseq_1	E8.75	WT	NE
nextseq_1_PA-01B_S2.AACTTGGATTAACCTGGTCT	619	486	ETiX-Day8-5	7.44923	-7.28783	Amniotic mesoderm	nextseq_1	Day8	WT	ETiX
nextseq_1_PA-01B_S2.ATTACCATCTATCCATGACT	573	442	ETiX-Day8-4	-1.48967	-4.64124	Neuroectoderm	nextseq_1	Day8	WT	ETiX
nextseq_1_PA-01B_S2.GGCTAAGATGTCCTAGAGG	519	437	ETiX-Day8-failed-2	-12.0602	3.94716	Parietal endoderm	nextseq_1	Day8	Failed	ETiX
nextseq_1_PA-01B_S2.TAATACCAGTAATACCATCC	347	301	ETiX-Day8-failed-1	-3.7587	-5.11864	Surface ectoderm	nextseq_1	Day8	Failed	ETiX
nextseq_1_PA-01B_S2.CAGGACTCTCCATCGCGAA	930	723	ETiX-Day8-1	-5.81722	-7.08533	Surface ectoderm	nextseq_1	Day8	WT	ETiX
nextseq_1_PA-01B_S2.ATCAGTCATTCTTGCGCCGC	350	294	ETiX-Day6-2	-12.0165	4.21871	Parietal endoderm	nextseq_1	Day6	WT	ETiX
nextseq_1_PA-01B_S2.CAGTATCCTGTCCTAGAGG	291	256	ETiX-Day8-failed-2	-3.93552	-5.16497	Surface ectoderm	nextseq_1	Day8	Failed	ETiX
nextseq_1_PA-01B_S2.CGCCATTCTCGGTTGCGCG	557	458	ETiX-Day8-failed-4	7.09542	-1.50067	Allantois	nextseq_1	Day8	Failed	ETiX
nextseq_1_PA-01B_S2.ATATCCTACTGTCCTAGAGG	344	311	ETiX-Day8-failed-2	-3.4431	9.50247	Extraembryonic ectoderm	nextseq_1	Day8	Failed	ETiX
nextseq_1_PA-01B_S2.GCTCTTAGTGGTATCCGCC	1602	1094	ETiX-Day8-failed-1	-13.2413	3.6408	Parietal endoderm	nextseq_1	Day8	Failed	ETiX
nextseq_1_PA-01B_S2.ACCATGATTTTAATGAACGA	402	333	NE-E9.5-2	2.32754	13.1189	Primitive erythroid cells	nextseq_1	E9.5	WT	NE
nextseq_1_PA-01B_S2.TCCTATAAGTTTATTCTGAG	704	558	ETiX-Day8-1	8.81009	-7.34118	Amniotic mesoderm	nextseq_1	Day8	WT	ETiX
nextseq_1_PA-01B_S2.TTGACCAGTCTAAGAGAAG	336	289	NE-E8.5	-9.54596	-3.21714	Visceral endoderm	nextseq_1	E8.5	WT	NE
nextseq_1_PA-01B_S2.ATGGTTGGTGGTACTGCCT	595	503	ETiX-Day8-Pax6neg-1	-2.31295	-5.27936	Neuroectoderm	nextseq_1	Day8	Pax6neg	ETiX
nextseq_1_PA-01B_S2.GAGTTCTCTACCGGAATTA	736	624	NE-E9.5-2	-5.00529	-4.66255	Surface ectoderm	nextseq_1	E9.5	WT	NE
nextseq_1_PA-01B_S2.TGGTTGAATTGGCGAACTCG	577	496	ETiX-Day6-1	-4.19769	5.1899	Extraembryonic ectoderm	nextseq_1	Day6	WT	ETiX
nextseq_1_PA-01B_S2.AACGATCATTACGGAGGCGG	328	261	ETiX-Day8-2	6.63611	-1.53094	Allantois	nextseq_1	Day8	WT	ETiX
nextseq_1_PA-01B_S2.CGTACCTATCCATAAGTCC	564	453	ETiX-Day8-1	-7.8831	-1.77502	Gut	nextseq_1	Day8	WT	ETiX
nextseq_1_PA-01B_S2.AGGATAATCTGGACTACTAC	1224	935	NE-E8.75	7.77322	8.58888	Endothelium	nextseq_1	E8.75	WT	NE
nextseq_1_PA-01B_S2.TTCTCATTGTGAAGATCGAG	625	529	NE-E7.5-3	-2.61288	6.77065	Extraembryonic ectoderm	nextseq_1	E7.5	WT	NE
nextseq_1_PA-01B_S2.CTCGCATGTCGTCGCAGCC	718	567	NE-E8.75	7.41424	-3.599	Allantois	nextseq_1	E8.75	WT	NE
nextseq_1_PA-01B_S2.ACGATATCATAAGAAGCTAG	293	245	NE-E8.5	-10.7899	-3.93179	Visceral endoderm	nextseq_1	E8.5	WT	NE
nextseq_1_PA-01B_S2.TGCAAGGTTTTAGGACCGG	782	614	ETiX-Day8-1	8.2525	-7.37097	Amniotic mesoderm	nextseq_1	Day8	WT	ETiX
nextseq_1_PA-01B_S2.CGTACCTATAGAACGTCTC	368	328	ETiX-Day8-failed-3	-3.83015	5.50303	Extraembryonic ectoderm	nextseq_1	Day8	Failed	ETiX
nextseq_1_PA-01B_S2.TTGACCAGTGGTACTGCCT	449	372	ETiX-Day8-Pax6neg-1	-12.4222	3.71288	Parietal endoderm	nextseq_1	Day8	Pax6neg	ETiX
nextseq_1_PA-01B_S2.ATTAATGCCTAACCATTGGA	784	603	NE-E9.5-1	6.47955	-7.20414	Paraxial mesoderm	nextseq_1	E9.5	WT	NE
nextseq_1_PA-01B_S2.CAGGACTCTGGCAGACGCC	363	305	NE-E8.5	6.49696	-6.08823	Amniotic mesoderm	nextseq_1	E8.5	WT	NE
nextseq_1_PA-01B_S2.ATTGAGGAATCATCAGAATG	294	259	ETiX-Day8-3	-3.99221	5.32846	Extraembryonic ectoderm	nextseq_1	Day8	WT	ETiX
nextseq_1_PA-01B_S2.CGATTCGCTTTATAGCAGA	653	545	ETiX-Day8-Pax6neg-2	-0.0588037	-2.86602	Neuromesodermal progenitors	nextseq_1	Day8	Pax6neg	ETiX
nextseq_1_PA-01B_S2.CGAGGCAATAGCCGGTACC	460	364	ETiX-Day8-1	7.19789	-0.508578	Allantois	nextseq_1	Day8	WT	ETiX
nextseq_1_PA-01B_S2.CAACTCTCTGGTACTGCCT	765	596	ETiX-Day8-Pax6neg-1	-5.95776	-6.42779	Surface ectoderm	nextseq_1	Day8	Pax6neg	ETiX
nextseq_1_PA-01B_S2.CAGGACTCTAGGAGAGAAC	1149	910	ETiX-Day6-failed-1	2.24245	-0.392428	Early development	nextseq_1	Day6	Failed	ETiX
nextseq_1_PA-01B_S2.TAGGAAGGTACGCGAGATT	426	349	ETiX-Day8-Pax6neg-1	-7.30082	-2.13123	Gut	nextseq_1	Day8	Pax6neg	ETiX
nextseq_1_PA-01B_S2.TGTCCTTATTACTTAACCTT	965	790	ETiX-Day8-4	-3.88136	6.95978	Extraembryonic ectoderm	nextseq_1	Day8	WT	ETiX
nextseq_1_PA-01B_S2.TCCTAACTTTTAACTCAATT	1146	931	ETiX-Day6-1	3.16069	-0.537827	Early development	nextseq_1	Day6	WT	ETiX
nextseq_1_PA-01B_S2.TGGTTGAATTAGAACGTCTC	323	286	ETiX-Day8-failed-3	-4.40316	4.4311	Extraembryonic ectoderm	nextseq_1	Day8	Failed	ETiX
nextseq_1_PA-01B_S2.AAATTCCTCTTTATTCTGAG	1886	1237	ETiX-Day8-1	-11.8337	-1.68014	Visceral endoderm	nextseq_1	Day8	WT	ETiX
nextseq_1_PA-01B_S2.AGATTCAACTACTTGCTAGA	392	346	ETiX-Day8-5	-4.49267	5.38803	Extraembryonic ectoderm	nextseq_1	Day8	WT	ETiX
nextseq_1_PA-01B_S2.ACGTTGCTTGTCCTACTTG	1019	796	ETiX-Day8-Pax6neg-2	4.04362	-5.47005	Cardiac mesoderm	nextseq_1	Day8	Pax6neg	ETiX
nextseq_1_PA-01B_S2.ACTTACTCATTTGCTGGCAT	2166	1482	NE-E8	0.423699	-1.82925	Neuromesodermal progenitors	nextseq_1	E8	WT	NE
nextseq_1_PA-01B_S2.ATGCTTCCTCCATTATCTA	540	396	ETiX-Day6-2	-12.5215	4.8363	Parietal endoderm	nextseq_1	Day6	WT	ETiX
nextseq_1_PA-01B_S2.ACGCTTGATCAGGAGGAGA	1269	905	NE-E9.5-2	2.80375	-6.33348	Heart field	nextseq_1	E9.5	WT	NE
nextseq_1_PA-01B_S2.CGATTCGCTCAAGGAGGTC	1056	848	NE-E9.5-2	-5.15045	-3.60034	Surface ectoderm	nextseq_1	E9.5	WT	NE
nextseq_1_PA-01B_S2.ACGTCTAGTGCAGGTCCGT	372	320	ETiX-Day8-Pax6neg-1	-1.67667	-5.29132	Neuroectoderm	nextseq_1	Day8	Pax6neg	ETiX
nextseq_1_PA-01B_S2.CTGCCTTATAGAACGTCTC	495	433	ETiX-Day8-failed-3	2.41786	11.9083	Primitive erythroid cells	nextseq_1	Day8	Failed	ETiX
nextseq_1_PA-01B_S2.AGAACTCCTCAGGAGGAGA	402	339	NE-E9.5-2	1.49882	-3.86281	Paraxial mesoderm	nextseq_1	E9.5	WT	NE
nextseq_1_PA-01B_S2.ATAACTTCCTTTATTATGGT	337	303	ETiX-Day8-failed-2	5.87975	-2.51628	Allantois	nextseq_1	Day8	Failed	ETiX
nextseq_1_PA-01B_S2.AAATTCCTCTGGCAGACGCC	1690	1180	NE-E8.5	2.5751	-5.7481	Paraxial mesoderm	nextseq_1	E8.5	WT	NE
nextseq_1_PA-01B_S2.CCAGCCTTTCGTCGCAGCC	483	390	NE-E8.75	-4.13526	-3.62462	Surface ectoderm	nextseq_1	E8.75	WT	NE
nextseq_1_PA-01B_S2.GCGTACTTTAGCCGGTACC	338	295	ETiX-Day8-1	2.13664	-3.63077	Paraxial mesoderm	nextseq_1	Day8	WT	ETiX
nextseq_1_PA-01B_S2.TTACCTAAGTGCCATTCTCC	322	277	ETiX-Day8-failed-3	-11.429	3.1529	Parietal endoderm	nextseq_1	Day8	Failed	ETiX
nextseq_1_PA-01B_S2.ACCATGATTTCCGATTCCTG	1260	939	ETiX-Day8-2	-0.497098	-3.32812	Neuromesodermal progenitors	nextseq_1	Day8	WT	ETiX
nextseq_1_PA-01B_S2.CATACCGCTTAGACTTCTT	965	801	ETiX-Day8-failed-2	-2.60693	7.24691	Extraembryonic ectoderm	nextseq_1	Day8	Failed	ETiX
nextseq_1_PA-01B_S2.TAGAACCAATCGCCTAATGC	505	422	ETiX-Day8-failed-4	8.05943	-3.92762	Amniotic mesoderm	nextseq_1	Day8	Failed	ETiX
nextseq_1_PA-01B_S2.CTCCATCATTTATTCTGAG	497	353	ETiX-Day8-1	2.57843	13.7122	Primitive erythroid cells	nextseq_1	Day8	WT	ETiX
nextseq_1_PA-01B_S2.CAGATCAGTGCAGGTCCGT	574	464	ETiX-Day8-Pax6neg-1	9.44545	8.65747	Endothelium	nextseq_1	Day8	Pax6neg	ETiX
nextseq_1_PA-01B_S2.AATCCAGTATCATACTCCGA	617	491	ETiX-Day8-Pax6neg-1	1.88747	-5.62487	Paraxial mesoderm	nextseq_1	Day8	Pax6neg	ETiX
nextseq_1_PA-01B_S2.ATGCATTCATATCCATGACT	1776	1114	ETiX-Day8-4	7.60164	-0.622821	Allantois	nextseq_1	Day8	WT	ETiX
nextseq_1_PA-01B_S2.TAGGAAGGTAACCTGGTCT	294	233	ETiX-Day8-5	8.31941	-4.53672	Amniotic mesoderm	nextseq_1	Day8	WT	ETiX
nextseq_1_PA-01B_S2.AAGGCTACTGGACTACTAC	748	632	NE-E8.75	-11.2185	-0.384818	Visceral endoderm	nextseq_1	E8.75	WT	NE
nextseq_1_PA-01B_S2.GCTCTTAGTTAGATCTACT	1661	1215	ETiX-Day8-4	-4.82933	-3.8664	Surface ectoderm	nextseq_1	Day8	WT	ETiX
nextseq_1_PA-01B_S2.ATACCAGTTTACCGGAATTA	1516	1190	NE-E9.5-2	0.0407326	-2.14805	Neuromesodermal progenitors	nextseq_1	E9.5	WT	NE
nextseq_1_PA-01B_S2.AGCATAACTTGGTAGGTTAG	781	578	ETiX-Day8-failed-4	-4.57821	10.4747	Extraembryonic ectoderm	nextseq_1	Day8	Failed	ETiX
nextseq_1_PA-01B_S2.ACAATGCTATTAACTGGTTA	901	661	NE-E9.5-1	1.64086	6.66769	Extraembryonic ectoderm	nextseq_1	E9.5	WT	NE
nextseq_1_PA-01B_S2.ACTTGATTGTCATTCGACGG	518	423	NE-E9.5-1	-1.72273	7.6171	Extraembryonic ectoderm	nextseq_1	E9.5	WT	NE
nextseq_1_PA-01B_S2.TCCTATAAGTCCATAAGTCC	362	306	ETiX-Day8-1	-1.4119	-6.35151	Neuroectoderm	nextseq_1	Day8	WT	ETiX
nextseq_1_PA-01B_S2.CGAGGCAATTAGACTTCTT	1032	787	ETiX-Day8-failed-2	8.07175	6.56885	Endothelium	nextseq_1	Day8	Failed	ETiX
nextseq_1_PA-01B_S2.CAGATCAGTAGCTCTCCTC	311	268	ETiX-Day8-failed-3	-4.16451	3.95294	Extraembryonic ectoderm	nextseq_1	Day8	Failed	ETiX
nextseq_1_PA-01B_S2.ATGCATTCATCCATCGCGAA	579	468	ETiX-Day8-1	-4.41827	-3.39469	Surface ectoderm	nextseq_1	Day8	WT	ETiX
nextseq_1_PA-01B_S2.ACAATGCTATTTATTATGGT	434	345	ETiX-Day8-failed-2	3.04597	-9.11505	Heart field	nextseq_1	Day8	Failed	ETiX
nextseq_1_PA-01B_S2.CTAACGACTATATGAGCCA	655	551	NE-E8.75	-6.76586	-2.17998	Gut	nextseq_1	E8.75	WT	NE
nextseq_1_PA-01B_S2.CTCGCATGTATGGAATTGG	576	476	NE-E9.5-2	-0.176875	-5.09994	Neuroectoderm	nextseq_1	E9.5	WT	NE
nextseq_1_PA-01B_S2.TAGGAAGGTAGTAACGGTC	638	534	ETiX-Day8-3	-1.66417	-5.5358	Neuroectoderm	nextseq_1	Day8	WT	ETiX
nextseq_1_PA-01B_S2.ATCTTCAGATGATACGGAAC	444	368	NE-E8.5	-0.878975	6.85079	Extraembryonic ectoderm	nextseq_1	E8.5	WT	NE
nextseq_1_PA-01B_S2.TTGACCAGTCTGATGGTCA	386	334	ETiX-Day6-failed-2	-4.35233	4.1118	Extraembryonic ectoderm	nextseq_1	Day6	Failed	ETiX
nextseq_1_PA-01B_S2.TTGGAGCTTTTACGATGAA	828	675	NE-E7.5-2	-2.70817	-0.455735	Early development	nextseq_1	E7.5	WT	NE
nextseq_1_PA-01B_S2.GGCTAAGATATATGAGCCA	758	563	NE-E8.75	-1.83235	-4.81507	Neuroectoderm	nextseq_1	E8.75	WT	NE
nextseq_1_PA-01B_S2.ATCTTCAGATCCATCGCGAA	469	408	ETiX-Day8-1	7.68001	-1.32569	Allantois	nextseq_1	Day8	WT	ETiX
nextseq_1_PA-01B_S2.TATCTCGATTCGGCGTAACT	554	442	ETiX-Day8-failed-2	7.59785	-4.01021	Amniotic mesoderm	nextseq_1	Day8	Failed	ETiX
nextseq_1_PA-01B_S2.CGCCATTCTAAGTAAGAGC	348	299	ETiX-Day8-failed-2	9.03966	-5.08901	Amniotic mesoderm	nextseq_1	Day8	Failed	ETiX
nextseq_1_PA-01B_S2.GATAAGCGTAGCTTATCCG	1191	856	ETiX-Day8-2	-9.70479	-3.31835	Visceral endoderm	nextseq_1	Day8	WT	ETiX
nextseq_1_PA-01B_S2.TTCTTCGTTTACCTCTATCT	362	298	ETiX-Day8-failed-2	-2.62033	-5.18997	Neuroectoderm	nextseq_1	Day8	Failed	ETiX
nextseq_1_PA-01B_S2.AACCTCATTTCAAGGAGGTC	1096	845	NE-E9.5-2	2.87771	-4.75685	Paraxial mesoderm	nextseq_1	E9.5	WT	NE
nextseq_1_PA-01B_S2.AAACCATAGTTAACTGGTTA	511	435	NE-E9.5-1	2.53432	-3.51917	Paraxial mesoderm	nextseq_1	E9.5	WT	NE
nextseq_1_PA-01B_S2.ACGATATCATGTTCGTCAGA	413	318	ETiX-Day8-Pax6neg-2	8.22154	-5.63719	Amniotic mesoderm	nextseq_1	Day8	Pax6neg	ETiX
nextseq_1_PA-01B_S2.TGGTTGAATTGGTATCCGCC	378	316	ETiX-Day8-failed-1	3.43516	-8.08904	Cardiac mesoderm	nextseq_1	Day8	Failed	ETiX
nextseq_1_PA-01B_S2.AGATTGGTTTCATTCGACGG	535	433	NE-E9.5-1	9.56247	8.83982	Endothelium	nextseq_1	E9.5	WT	NE
nextseq_1_PA-01B_S2.CTGACGTTTTGGTCAGCCA	930	712	NE-E9.5-1	3.66915	-4.93173	Paraxial mesoderm	nextseq_1	E9.5	WT	NE
nextseq_1_PA-01B_S2.TGTCCTTATTTTATTCTGAG	1144	809	ETiX-Day8-1	5.47697	-5.82799	Cardiac mesoderm	nextseq_1	Day8	WT	ETiX
nextseq_1_PA-01B_S2.TCGAGAAGTTTCCAACCGC	1076	878	ETiX-Day6-failed-1	-9.80747	-0.388195	Visceral endoderm	nextseq_1	Day6	Failed	ETiX
nextseq_1_PA-01B_S2.TGGTTGAATTTTATTCTGAG	818	630	ETiX-Day8-1	5.19291	-5.95666	Cardiac mesoderm	nextseq_1	Day8	WT	ETiX
nextseq_1_PA-01B_S2.ATACTACTCTATATTGATAC	1745	1283	NE-E8.75	-4.27499	8.38122	Extraembryonic ectoderm	nextseq_1	E8.75	WT	NE
nextseq_1_PA-01B_S2.TTGACCAGTACTTAACCTT	641	514	ETiX-Day8-4	2.53979	-4.79911	Paraxial mesoderm	nextseq_1	Day8	WT	ETiX
nextseq_1_PA-01B_S2.AGCTATCGTACCTCTATCT	350	290	ETiX-Day8-failed-2	-11.6422	4.9348	Parietal endoderm	nextseq_1	Day8	Failed	ETiX
nextseq_1_PA-01B_S2.ATGGTAACTTTTAGGACCGG	408	363	ETiX-Day8-1	1.56346	-2.50085	Neuromesodermal progenitors	nextseq_1	Day8	WT	ETiX
nextseq_1_PA-01B_S2.AAGCAGTATTGGTACTGCCT	488	405	ETiX-Day8-Pax6neg-1	7.92936	-7.25961	Amniotic mesoderm	nextseq_1	Day8	Pax6neg	ETiX
nextseq_1_PA-01B_S2.AGGCGGAATGGCAATGAGA	675	545	ETiX-Day8-failed-2	7.8578	-1.23007	Allantois	nextseq_1	Day8	Failed	ETiX
nextseq_1_PA-01B_S2.TGCTGGATTGACCTTGATA	708	519	NE-E9.5-1	7.47789	-0.433979	Allantois	nextseq_1	E9.5	WT	NE
nextseq_1_PA-01B_S2.AAGCAGTATTGATCGCTTCT	312	267	ETiX-Day8-failed-3	5.96209	-1.55734	Allantois	nextseq_1	Day8	Failed	ETiX
nextseq_1_PA-01B_S2.TAATCAGCTTCGGTTGCGCG	495	396	ETiX-Day8-failed-4	10.0096	-5.76103	Amniotic mesoderm	nextseq_1	Day8	Failed	ETiX
nextseq_1_PA-01B_S2.TTCGTTCCTGCTCAGCCGG	1466	1008	NE-E9.5-2	7.85507	-0.457313	Allantois	nextseq_1	E9.5	WT	NE
nextseq_1_PA-01B_S2.AACTTGGATTTTATAGCAGA	612	501	ETiX-Day8-Pax6neg-2	-11.4123	0.924996	Visceral endoderm	nextseq_1	Day8	Pax6neg	ETiX
nextseq_1_PA-01B_S2.TAGGAAGGTTAATGAACGA	1018	800	NE-E9.5-2	-5.80109	-7.46867	Surface ectoderm	nextseq_1	E9.5	WT	NE
nextseq_1_PA-01B_S2.ATTACCATCTCCATCGCGAA	1427	1065	ETiX-Day8-1	5.23717	10.4111	White blood cells	nextseq_1	Day8	WT	ETiX
nextseq_1_PA-01B_S2.CAGTATCCTTCAAGCCGAT	711	600	ETiX-Day6-1	-5.27562	5.00352	Extraembryonic ectoderm	nextseq_1	Day6	WT	ETiX
nextseq_1_PA-01B_S2.TATCTCGATTTTACCGAGGC	403	335	ETiX-Day8-4	2.73791	13.3443	Primitive erythroid cells	nextseq_1	Day8	WT	ETiX
nextseq_1_PA-01B_S2.CAAGCAACTCCGCGGCTCA	544	449	ETiX-Day6-1	-10.4197	0.207427	Visceral endoderm	nextseq_1	Day6	WT	ETiX
nextseq_1_PA-01B_S2.AAAGCTGATTGGCCGTAGTC	759	602	ETiX-Day8-failed-4	-4.11746	9.96491	Extraembryonic ectoderm	nextseq_1	Day8	Failed	ETiX
nextseq_1_PA-01B_S2.TTGGAGCTTTGGTCAGCCA	751	531	NE-E9.5-1	2.28509	-10.5659	Heart field	nextseq_1	E9.5	WT	NE
nextseq_1_PA-01B_S2.AGAGTACCTACGTCCGCAG	1361	1045	NE-E7.5-2	5.36891	7.70831	Hematoendothelial progenitors	nextseq_1	E7.5	WT	NE
nextseq_1_PA-01B_S2.AGCGTAAGTTGCGGACCTA	576	434	ETiX-Day8-failed-3	7.55337	-7.61752	Amniotic mesoderm	nextseq_1	Day8	Failed	ETiX
nextseq_1_PA-01B_S2.AACTAGTTGTCCTTGGTCCA	1447	1071	NE-E8.75	-6.18655	-7.50778	Surface ectoderm	nextseq_1	E8.75	WT	NE
nextseq_1_PA-01B_S2.GATAAGCGTGCTAACTTGC	357	266	ETiX-Day8-failed-1	-11.6579	4.08281	Parietal endoderm	nextseq_1	Day8	Failed	ETiX
nextseq_1_PA-01B_S2.ACGATATCATGGTACTGCCT	567	442	ETiX-Day8-Pax6neg-1	6.43161	-5.06317	Amniotic mesoderm	nextseq_1	Day8	Pax6neg	ETiX
nextseq_1_PA-01B_S2.ACCGGTTCTCGAACGCCGG	369	314	NE-E9.5-1	2.10954	-4.01848	Paraxial mesoderm	nextseq_1	E9.5	WT	NE
nextseq_1_PA-01B_S2.TGGTTGAATTCGGCGTAACT	921	710	ETiX-Day8-failed-2	-0.537503	-1.94684	Neuromesodermal progenitors	nextseq_1	Day8	Failed	ETiX
nextseq_1_PA-01B_S2.AGCATAACTTTTAGGACCGG	735	604	ETiX-Day8-1	-1.85688	8.46186	Extraembryonic ectoderm	nextseq_1	Day8	WT	ETiX
nextseq_1_PA-01B_S2.AGCATAACTTAACTAGGCGC	379	310	ETiX-Day8-failed-3	6.68277	8.43844	Endothelium	nextseq_1	Day8	Failed	ETiX
nextseq_1_PA-01B_S2.ATGGTTGGTATATTGATAC	467	413	NE-E8.75	-3.00634	5.97483	Extraembryonic ectoderm	nextseq_1	E8.75	WT	NE
nextseq_1_PA-01B_S2.GAGTTCTCTAACTAGGCGC	744	588	ETiX-Day8-failed-3	-11.2354	-0.114587	Visceral endoderm	nextseq_1	Day8	Failed	ETiX
nextseq_1_PA-01B_S2.TAGGAAGGTCCGATTCCTG	1912	1190	ETiX-Day8-2	7.78998	-0.290174	Allantois	nextseq_1	Day8	WT	ETiX
nextseq_1_PA-01B_S2.ATTCGGAGTTAACGATCCA	449	383	ETiX-Day8-1	-11.4805	-0.109947	Visceral endoderm	nextseq_1	Day8	WT	ETiX
nextseq_1_PA-01B_S2.TGAATCTGATTGGTCAGCCA	1609	1078	NE-E9.5-1	8.15712	-7.16687	Amniotic mesoderm	nextseq_1	E9.5	WT	NE
nextseq_1_PA-01B_S2.AGAGATGAATATCATATTAG	606	494	ETiX-Day8-5	-11.1454	0.214606	Visceral endoderm	nextseq_1	Day8	WT	ETiX
nextseq_1_PA-01B_S2.TTGGAGCTTCGCCTAATGC	291	252	ETiX-Day8-failed-4	6.62897	-0.99207	Allantois	nextseq_1	Day8	Failed	ETiX
nextseq_1_PA-01B_S2.TTGGAGCTTCATTCAATCA	677	539	NE-E7.5-1	-3.29937	-1.37589	Early development	nextseq_1	E7.5	WT	NE
nextseq_1_PA-01B_S2.TTTGCTACTTTTCTTCCGGT	433	365	NE-E8	-10.5295	-3.22478	Visceral endoderm	nextseq_1	E8	WT	NE
nextseq_1_PA-01B_S2.CGCTGCTTTACGTCATATA	816	622	ETiX-Day8-Pax6neg-2	4.83717	-6.19536	Cardiac mesoderm	nextseq_1	Day8	Pax6neg	ETiX
nextseq_1_PA-01B_S2.TAGATGACTTCGACGCGACT	311	249	NE-E7.5-3	-2.40678	5.41278	Extraembryonic ectoderm	nextseq_1	E7.5	WT	NE
nextseq_1_PA-01B_S2.CTCGTTGATCATTCGACGG	530	433	NE-E9.5-1	1.30033	-4.75247	Paraxial mesoderm	nextseq_1	E9.5	WT	NE
nextseq_1_PA-01B_S2.CGAATGAGTCGTCGCAGCC	1927	1341	NE-E8.75	4.55441	-5.21508	Cardiac mesoderm	nextseq_1	E8.75	WT	NE
nextseq_1_PA-01B_S2.ATTAGGTACTTCTGATACCA	336	286	NE-E7.5-1	-9.2566	-0.676117	Visceral endoderm	nextseq_1	E7.5	WT	NE
nextseq_1_PA-01B_S2.TAATACCAGTCTTGCAGTAG	1009	794	NE-E8	-2.30375	-6.08717	Neuroectoderm	nextseq_1	E8	WT	NE
nextseq_1_PA-01B_S2.ATTCGCAATTTTCTTAATAA	419	373	ETiX-Day8-1	4.38959	-6.45588	Cardiac mesoderm	nextseq_1	Day8	WT	ETiX
nextseq_1_PA-01B_S2.TTATCCGCTGTCCTTAAGA	658	544	NE-E8.75	8.367	6.8005	Endothelium	nextseq_1	E8.75	WT	NE
nextseq_1_PA-01B_S2.CTCGCATGTGTAGCTCCAT	308	264	ETiX-Day8-3	-4.23548	-3.74384	Surface ectoderm	nextseq_1	Day8	WT	ETiX
nextseq_1_PA-01B_S2.TTGACCAGTTTGCGAGGCA	427	374	NE-E8	-4.77288	-6.61979	Surface ectoderm	nextseq_1	E8	WT	NE
nextseq_1_PA-01B_S2.CTCGCATGTAGAACGTCTC	593	470	ETiX-Day8-failed-3	8.05572	7.01767	Endothelium	nextseq_1	Day8	Failed	ETiX
nextseq_1_PA-01B_S2.CTGCCTTATACCGGAATTA	929	735	NE-E9.5-2	-5.26035	-4.59296	Surface ectoderm	nextseq_1	E9.5	WT	NE
nextseq_1_PA-01B_S2.ACTGGACCTCATCAGAATG	659	529	ETiX-Day8-3	8.97121	6.795	Endothelium	nextseq_1	Day8	WT	ETiX
nextseq_1_PA-01B_S2.ATTAATGCCTCCATAAGTCC	773	577	ETiX-Day8-1	-12.7763	4.33545	Parietal endoderm	nextseq_1	Day8	WT	ETiX
nextseq_1_PA-01B_S2.ATTCAAGCATAGCCGGTACC	560	449	ETiX-Day8-1	-2.64117	-5.58951	Neuroectoderm	nextseq_1	Day8	WT	ETiX
nextseq_1_PA-01B_S2.AGGATAATCTGATCGCTTCT	306	267	ETiX-Day8-failed-3	7.33229	8.52607	Endothelium	nextseq_1	Day8	Failed	ETiX
nextseq_1_PA-01B_S2.ACCATGATTTATCGGCTATC	1000	754	NE-E8.5	6.86947	8.78764	Endothelium	nextseq_1	E8.5	WT	NE
nextseq_1_PA-01B_S2.AACGTAATCTTTGCGAGGCA	599	516	NE-E8	-1.39513	-4.57499	Neuroectoderm	nextseq_1	E8	WT	NE
nextseq_1_PA-01B_S2.AAGTACGTTTTGGCCGGCCT	353	310	ETiX-Day8-3	-3.65755	6.17659	Extraembryonic ectoderm	nextseq_1	Day8	WT	ETiX
nextseq_1_PA-01B_S2.CAGGACTCTTCAACGTAAG	626	492	ETiX-Day8-Pax6neg-1	2.88035	-5.75588	Paraxial mesoderm	nextseq_1	Day8	Pax6neg	ETiX
nextseq_1_PA-01B_S2.ATATGCCATTCCGCTGCCAG	421	339	ETiX-Day8-3	2.405	12.9863	Primitive erythroid cells	nextseq_1	Day8	WT	ETiX
nextseq_1_PA-01B_S2.TATTCTCCTTATATTGATAC	908	764	NE-E8.75	-4.6477	-3.28923	Surface ectoderm	nextseq_1	E8.75	WT	NE
nextseq_1_PA-01B_S2.TGCAAGGTTAGAGCCAAGG	844	614	ETiX-Day8-Pax6neg-1	-0.0518725	-2.44459	Neuromesodermal progenitors	nextseq_1	Day8	Pax6neg	ETiX
nextseq_1_PA-01B_S2.GATAAGCGTCGACGCGACT	1397	1030	NE-E7.5-3	0.78616	-0.0315928	Early development	nextseq_1	E7.5	WT	NE
nextseq_1_PA-01B_S2.CGTCTTCCTGGTAGGTTAG	432	373	ETiX-Day8-failed-4	7.97416	-4.50574	Amniotic mesoderm	nextseq_1	Day8	Failed	ETiX
nextseq_1_PA-01B_S2.AGATTCAACTCGCCTAATGC	979	752	ETiX-Day8-failed-4	8.4388	-4.01726	Amniotic mesoderm	nextseq_1	Day8	Failed	ETiX
nextseq_1_PA-01B_S2.CGTCTTCCTACCGGAATTA	1234	930	NE-E9.5-2	3.25958	-4.53392	Paraxial mesoderm	nextseq_1	E9.5	WT	NE
nextseq_1_PA-01B_S2.CGATTCGCTGCTAACTTGC	1378	1044	ETiX-Day8-failed-1	-4.0353	7.97832	Extraembryonic ectoderm	nextseq_1	Day8	Failed	ETiX
nextseq_1_PA-01B_S2.AGTCGCATTTAGACTTCTT	2329	1691	ETiX-Day8-failed-2	-6.09924	-7.48827	Surface ectoderm	nextseq_1	Day8	Failed	ETiX
nextseq_1_PA-01B_S2.TAATCAGCTTCGCCTAATGC	729	616	ETiX-Day8-failed-4	6.90542	-1.86737	Allantois	nextseq_1	Day8	Failed	ETiX
nextseq_1_PA-01B_S2.AAGACCTTATATAAGGAGCA	488	385	ETiX-Day8-5	-4.96834	-6.33256	Surface ectoderm	nextseq_1	Day8	WT	ETiX
nextseq_1_PA-01B_S2.AGGATAATCTCGGTTATGCC	1050	844	NE-E8.75	-0.756667	-4.38976	Neuroectoderm	nextseq_1	E8.75	WT	NE
nextseq_1_PA-01B_S2.AGAGTACCTCATACTCCGA	884	686	ETiX-Day8-Pax6neg-1	-4.87166	-3.40379	Surface ectoderm	nextseq_1	Day8	Pax6neg	ETiX
nextseq_1_PA-01B_S2.AACGAGCGTCGTAATGCAG	630	537	ETiX-Day6-1	0.717199	-0.455177	Early development	nextseq_1	Day6	WT	ETiX
nextseq_1_PA-01B_S2.TAATACCAGTAGCTTATCCG	1047	806	ETiX-Day8-2	-0.677681	-5.89282	Neuroectoderm	nextseq_1	Day8	WT	ETiX
nextseq_1_PA-01B_S2.ACGCTTGATCTTGCAGTAG	697	580	NE-E8	2.47504	-3.96779	Paraxial mesoderm	nextseq_1	E8	WT	NE
nextseq_1_PA-01B_S2.TCTTAGTTCTAATTAAGACT	369	298	ETiX-Day8-5	-12.3951	4.2931	Parietal endoderm	nextseq_1	Day8	WT	ETiX
nextseq_1_PA-01B_S2.ACTTGATTGTATTCGACCAA	324	295	ETiX-Day6-failed-1	-2.26721	-2.12229	Early development	nextseq_1	Day6	Failed	ETiX
nextseq_1_PA-01B_S2.TATTCTCCTTAGCCGGTACC	1016	754	ETiX-Day8-1	8.01195	-7.81925	Amniotic mesoderm	nextseq_1	Day8	WT	ETiX
nextseq_1_PA-01B_S2.AAACCATAGTAAGAAGCTAG	1522	974	NE-E8.5	-5.00066	7.48055	Extraembryonic ectoderm	nextseq_1	E8.5	WT	NE
nextseq_1_PA-01B_S2.CTCCATCATAAGTAAGAGC	569	472	ETiX-Day8-failed-2	6.50006	7.88412	Endothelium	nextseq_1	Day8	Failed	ETiX
nextseq_1_PA-01B_S2.GGTACCATTTCTGATACCA	1333	976	NE-E7.5-1	1.41881	0.14997	Early development	nextseq_1	E7.5	WT	NE
nextseq_1_PA-01B_S2.TAGGAAGGTCAATTACCGT	641	511	ETiX-Day8-Pax6neg-2	5.40887	-5.76676	Cardiac mesoderm	nextseq_1	Day8	Pax6neg	ETiX
nextseq_1_PA-01B_S2.ATCAGTCATTTTACCGAGGC	1089	874	ETiX-Day8-4	4.25597	9.5141	Megakaryocytes	nextseq_1	Day8	WT	ETiX
nextseq_1_PA-01B_S2.ATTCGGAGTATTCAGGTAC	292	263	ETiX-Day8-failed-4	7.18208	-1.22041	Allantois	nextseq_1	Day8	Failed	ETiX
nextseq_1_PA-01B_S2.CAGTATCCTCAATTACCGT	328	283	ETiX-Day8-Pax6neg-2	9.0682	-5.34902	Amniotic mesoderm	nextseq_1	Day8	Pax6neg	ETiX
nextseq_1_PA-01B_S2.TTCTCATTGTTATGAGTTAA	361	322	ETiX-Day6-failed-1	5.13879	7.85009	Hematoendothelial progenitors	nextseq_1	Day6	Failed	ETiX
nextseq_1_PA-01B_S2.CCAATCCATCGAACGCCGG	481	423	NE-E9.5-1	0.281971	-4.72372	Neural crest	nextseq_1	E9.5	WT	NE
nextseq_1_PA-01B_S2.GAGGAACTTGTCCTACTTG	1577	1135	ETiX-Day8-Pax6neg-2	-5.03448	-3.48655	Surface ectoderm	nextseq_1	Day8	Pax6neg	ETiX
nextseq_1_PA-01B_S2.ATGCTTCCTTTCTTCCGGT	416	374	NE-E8	4.34261	-5.29732	Cardiac mesoderm	nextseq_1	E8	WT	NE
nextseq_1_PA-01B_S2.AAGTTCTTGTATATGAGCCA	291	267	NE-E8.75	-1.40641	7.67753	Extraembryonic ectoderm	nextseq_1	E8.75	WT	NE
nextseq_1_PA-01B_S2.ATTGATCGTTCTTGGTAATG	647	541	ETiX-Day6-failed-1	-4.4652	4.48949	Extraembryonic ectoderm	nextseq_1	Day6	Failed	ETiX
nextseq_1_PA-01B_S2.ATGGTAACTTATCGGCTATC	323	273	NE-E8.5	0.0103144	7.43716	Extraembryonic ectoderm	nextseq_1	E8.5	WT	NE
nextseq_1_PA-01B_S2.ATGGTAACTTCCTTGGTCCA	646	553	NE-E8.75	-0.826936	-6.14317	Neuroectoderm	nextseq_1	E8.75	WT	NE
nextseq_1_PA-01B_S2.TCCTATAAGTAGCTTATCCG	869	620	ETiX-Day8-2	7.61016	-0.273788	Allantois	nextseq_1	Day8	WT	ETiX
nextseq_1_PA-01B_S2.TGCTGGATTAGCTCTCCTC	312	261	ETiX-Day8-failed-3	6.48754	-3.34919	Amniotic mesoderm	nextseq_1	Day8	Failed	ETiX
nextseq_1_PA-01B_S2.CAACTCTCTTAACTGGTTA	298	267	NE-E9.5-1	-4.40256	-4.71354	Surface ectoderm	nextseq_1	E9.5	WT	NE
nextseq_1_PA-01B_S2.ACTTACTCATGATCTTACGC	302	267	NE-E8.5	-3.2803	5.63135	Extraembryonic ectoderm	nextseq_1	E8.5	WT	NE
nextseq_1_PA-01B_S2.GCTCTTAGTATGGCTCTGC	393	335	NE-E8	-0.319563	-5.12526	Neural crest	nextseq_1	E8	WT	NE
nextseq_1_PA-01B_S2.TAATCAGCTTGTATAATACG	702	592	ETiX-Day6-failed-1	-0.628297	-0.820253	Early development	nextseq_1	Day6	Failed	ETiX
nextseq_1_PA-01B_S2.ATACCAGTTTATAAGGAGCA	985	758	ETiX-Day8-5	-10.7782	-3.34093	Visceral endoderm	nextseq_1	Day8	WT	ETiX
nextseq_1_PA-01B_S2.GATACGTCTGGTATCCGCC	674	527	ETiX-Day8-failed-1	-11.9928	3.13639	Parietal endoderm	nextseq_1	Day8	Failed	ETiX
nextseq_1_PA-01B_S2.AGTATTAGCTGGTATCCGCC	1556	1097	ETiX-Day8-failed-1	-12.401	1.54249	Parietal endoderm	nextseq_1	Day8	Failed	ETiX
nextseq_1_PA-01B_S2.AATTCATCGTAGAGCCAAGG	673	542	ETiX-Day8-Pax6neg-1	-1.31019	-5.76738	Neuroectoderm	nextseq_1	Day8	Pax6neg	ETiX
nextseq_1_PA-01B_S2.AAATCGTTCTGTTACGCAAG	478	401	ETiX-Day6-3	3.43285	-0.970572	Early development	nextseq_1	Day6	WT	ETiX
nextseq_1_PA-01B_S2.ATTGATCGTTCGGTTATGCC	860	660	NE-E8.75	7.84476	-0.556066	Allantois	nextseq_1	E8.75	WT	NE
nextseq_1_PA-01B_S2.CCAGCCTTTCGGTTATGCC	484	416	NE-E8.75	-0.574886	7.16758	Extraembryonic ectoderm	nextseq_1	E8.75	WT	NE
nextseq_1_PA-01B_S2.AACTGGCATAAGACCGTTG	730	592	NE-E8.5	-6.06133	-6.88708	Paraxial mesoderm	nextseq_1	E8.5	WT	NE
nextseq_1_PA-01B_S2.AACGCGTCTAGAACGTCTC	484	421	ETiX-Day8-failed-3	-4.50516	4.40731	Extraembryonic ectoderm	nextseq_1	Day8	Failed	ETiX
nextseq_1_PA-01B_S2.TAAGGTTCATTAGACTTCTT	518	446	ETiX-Day8-failed-2	-0.474985	-5.17251	Neuroectoderm	nextseq_1	Day8	Failed	ETiX
nextseq_1_PA-01B_S2.TCAGCTTCTCGTCGCAGCC	397	346	NE-E8.75	-3.731	5.53094	Extraembryonic ectoderm	nextseq_1	E8.75	WT	NE
nextseq_1_PA-01B_S2.ATAGTTGACTTTATTATGGT	792	657	ETiX-Day8-failed-2	7.0677	8.58403	Endothelium	nextseq_1	Day8	Failed	ETiX
nextseq_1_PA-01B_S2.CCGACCAATGTATCATCGA	480	402	ETiX-Day8-3	-2.3273	-5.54768	Neuroectoderm	nextseq_1	Day8	WT	ETiX
nextseq_1_PA-01B_S2.TTGACTCAATGCTCAGCCGG	395	330	NE-E9.5-2	2.15784	-10.4096	Heart field	nextseq_1	E9.5	WT	NE
nextseq_1_PA-01B_S2.AAACTCCAATGGCCGTAGTC	650	534	ETiX-Day8-failed-4	9.15757	-5.4507	Amniotic mesoderm	nextseq_1	Day8	Failed	ETiX
nextseq_1_PA-01B_S2.AAACCATAGTGGACTACTAC	1040	798	NE-E8.75	8.0934	-0.51022	Allantois	nextseq_1	E8.75	WT	NE
nextseq_1_PA-01B_S2.AGATTCAACTCAATTACCGT	1699	1201	ETiX-Day8-Pax6neg-2	8.33645	6.81584	Endothelium	nextseq_1	Day8	Pax6neg	ETiX
nextseq_1_PA-01B_S2.TAGAACCAATACCGGAATTA	1428	1024	NE-E9.5-2	2.85881	-5.56617	Paraxial mesoderm	nextseq_1	E9.5	WT	NE
nextseq_1_PA-01B_S2.ATGCTTCCTTTATAGCAGA	672	545	ETiX-Day8-Pax6neg-2	-5.91346	-6.95124	Surface ectoderm	nextseq_1	Day8	Pax6neg	ETiX
nextseq_1_PA-01B_S2.CAACTCTCTCGGTTATGCC	1064	696	NE-E8.75	3.22682	13.5444	Primitive erythroid cells	nextseq_1	E8.75	WT	NE
nextseq_1_PA-01B_S2.CAACTCTCTTTCTTCCGGT	479	416	NE-E8	2.50683	12.9409	Primitive erythroid cells	nextseq_1	E8	WT	NE
nextseq_1_PA-01B_S2.CCAAGGATTATGGCTCTGC	662	537	NE-E8	8.9656	-6.49859	Amniotic mesoderm	nextseq_1	E8	WT	NE
nextseq_1_PA-01B_S2.ATCAGTCATTTCGGCCTTAC	484	411	ETiX-Day8-failed-1	9.11168	-5.48885	Amniotic mesoderm	nextseq_1	Day8	Failed	ETiX
nextseq_1_PA-01B_S2.AGATTGGTTTTTATAGCAGA	507	425	ETiX-Day8-Pax6neg-2	9.89172	8.94531	Endothelium	nextseq_1	Day8	Pax6neg	ETiX
nextseq_1_PA-01B_S2.GCTCTTAGTGCGTTGGAGC	522	400	NE-E7.5-3	-1.53659	7.64327	Extraembryonic ectoderm	nextseq_1	E7.5	WT	NE
nextseq_1_PA-01B_S2.ATTGAGGAATATCGGCTATC	453	372	NE-E8.5	-10.2127	-3.05786	Visceral endoderm	nextseq_1	E8.5	WT	NE
nextseq_1_PA-01B_S2.TATAAGAGGTATCGGCTATC	565	456	NE-E8.5	-2.16012	7.07936	Extraembryonic ectoderm	nextseq_1	E8.5	WT	NE
nextseq_1_PA-01B_S2.TCCTATAAGTGGTAGGTTAG	1716	1248	ETiX-Day8-failed-4	-1.8925	8.2306	Extraembryonic ectoderm	nextseq_1	Day8	Failed	ETiX
nextseq_1_PA-01B_S2.AAGGATATGTTTCTTCCGGT	475	390	NE-E8	-9.08226	-3.01971	Visceral endoderm	nextseq_1	E8	WT	NE
nextseq_1_PA-01B_S2.ATAGTTGACTGATCGCTTCT	540	428	ETiX-Day8-failed-3	7.01604	-6.75692	Amniotic mesoderm	nextseq_1	Day8	Failed	ETiX
nextseq_1_PA-01B_S2.CGAAGACCTCAAGGAGGTC	625	521	NE-E9.5-2	8.64504	8.07975	Endothelium	nextseq_1	E9.5	WT	NE
nextseq_1_PA-01B_S2.CTCGTTGATGGACTACTAC	1151	896	NE-E8.75	-2.54487	-6.33771	Neuroectoderm	nextseq_1	E8.75	WT	NE
nextseq_1_PA-01B_S2.ATATGCCATTATTCAGGTAC	959	765	ETiX-Day8-failed-4	-5.02671	-3.75291	Surface ectoderm	nextseq_1	Day8	Failed	ETiX
nextseq_1_PA-01B_S2.AGGATAATCTGGTAGGTTAG	467	374	ETiX-Day8-failed-4	9.64769	-5.95872	Amniotic mesoderm	nextseq_1	Day8	Failed	ETiX
nextseq_1_PA-01B_S2.ACTGGTTATTTAACTGGTTA	595	488	NE-E9.5-1	-1.05955	-5.48864	Neuroectoderm	nextseq_1	E9.5	WT	NE
nextseq_1_PA-01B_S2.TTCTTCGTTTCCGCTGCCAG	2443	1530	ETiX-Day8-3	2.68573	-10.8171	Heart field	nextseq_1	Day8	WT	ETiX
nextseq_1_PA-01B_S2.TAAGAATGGTTAGACTTCTT	641	522	ETiX-Day8-failed-2	6.79699	8.42519	Endothelium	nextseq_1	Day8	Failed	ETiX
nextseq_1_PA-01B_S2.CAACTCTCTAGTAACGGTC	551	439	ETiX-Day8-3	1.27286	-5.61024	Paraxial mesoderm	nextseq_1	Day8	WT	ETiX
nextseq_1_PA-01B_S2.ATAGTTGACTTTACCGAGGC	834	645	ETiX-Day8-4	-12.4032	2.63737	Parietal endoderm	nextseq_1	Day8	WT	ETiX
nextseq_1_PA-01B_S2.ATTCGGAGTGGCAGACGCC	368	308	NE-E8.5	-5.34895	-6.78098	Surface ectoderm	nextseq_1	E8.5	WT	NE
nextseq_1_PA-01B_S2.ATTAATGCCTGTCCTACTTG	1010	789	ETiX-Day8-Pax6neg-2	-2.63566	-6.10521	Neuroectoderm	nextseq_1	Day8	Pax6neg	ETiX
nextseq_1_PA-01B_S2.ACTGAATACTCCGTTCCTTA	870	723	NE-E7.5-2	-4.99331	5.10977	Extraembryonic ectoderm	nextseq_1	E7.5	WT	NE
nextseq_1_PA-01B_S2.GAGGAACTTGGACTACTAC	473	396	NE-E8.75	1.79372	-5.25732	Paraxial mesoderm	nextseq_1	E8.75	WT	NE
nextseq_1_PA-01B_S2.AACTTGGATTAAGACCGTTG	511	411	NE-E8.5	8.32939	-6.57151	Amniotic mesoderm	nextseq_1	E8.5	WT	NE
nextseq_1_PA-01B_S2.CCTAATGGTTTATAGCAGA	291	246	ETiX-Day8-Pax6neg-2	-5.03788	-7.01174	Surface ectoderm	nextseq_1	Day8	Pax6neg	ETiX
nextseq_1_PA-01B_S2.TATCTCGATTGTCCTTAAGA	1124	920	NE-E8.75	-4.68442	5.49981	Extraembryonic ectoderm	nextseq_1	E8.75	WT	NE
nextseq_1_PA-01B_S2.ATAACTTCCTTTAGGACCGG	867	699	ETiX-Day8-1	1.95483	-2.87163	Neuromesodermal progenitors	nextseq_1	Day8	WT	ETiX
nextseq_1_PA-01B_S2.GTCTCTACTACGCGAGATT	499	414	ETiX-Day8-Pax6neg-1	-0.960542	-4.5136	Neuroectoderm	nextseq_1	Day8	Pax6neg	ETiX
nextseq_1_PA-01B_S2.TAATACCAGTGGCTGAGCTC	632	508	ETiX-Day8-failed-3	7.72006	-6.25692	Amniotic mesoderm	nextseq_1	Day8	Failed	ETiX
nextseq_1_PA-01B_S2.GAGTTCTCTCGGTTGCGCG	1132	832	ETiX-Day8-failed-4	7.91974	-1.98787	Allantois	nextseq_1	Day8	Failed	ETiX
nextseq_1_PA-01B_S2.ATGCTTCCTCCATAAGTCC	1064	776	ETiX-Day8-1	-13.1544	4.03946	Parietal endoderm	nextseq_1	Day8	WT	ETiX
nextseq_1_PA-01B_S2.CTCGTTGATTCGCGGTTGG	302	256	NE-E7.5-1	-2.35967	-0.781365	Early development	nextseq_1	E7.5	WT	NE
nextseq_1_PA-01B_S2.ACTGGACCTCGGTTATGCC	301	267	NE-E8.75	-4.68561	-6.50634	Surface ectoderm	nextseq_1	E8.75	WT	NE
nextseq_1_PA-01B_S2.AGCATAACTTGATCGCTTCT	560	456	ETiX-Day8-failed-3	-5.52911	-6.77135	Surface ectoderm	nextseq_1	Day8	Failed	ETiX
nextseq_1_PA-01B_S2.ATTAGTCTGTTTATAGCAGA	306	269	ETiX-Day8-Pax6neg-2	-4.50533	-4.58095	Surface ectoderm	nextseq_1	Day8	Pax6neg	ETiX
nextseq_1_PA-01B_S2.AAAGCTGATTCCAGTCCTCT	431	382	NE-E8	-3.59418	4.52441	Extraembryonic ectoderm	nextseq_1	E8	WT	NE
nextseq_1_PA-01B_S2.ATACCAGTTTTTCTTAATAA	740	604	ETiX-Day8-1	6.74387	8.47226	Endothelium	nextseq_1	Day8	WT	ETiX
nextseq_1_PA-01B_S2.AGCGTAAGTACTATGCAAT	666	529	NE-E7.5-1	-0.00572892	-0.500956	Early development	nextseq_1	E7.5	WT	NE
nextseq_1_PA-01B_S2.TAGGAAGGTTTACTTGGAA	512	434	ETiX-Day8-failed-4	7.55542	-3.8909	Amniotic mesoderm	nextseq_1	Day8	Failed	ETiX
nextseq_1_PA-01B_S2.ACGCTTATATCGGTTATGCC	759	575	NE-E8.75	2.18443	-10.7139	Heart field	nextseq_1	E8.75	WT	NE
nextseq_1_PA-01B_S2.AACGCGTCTTTCCAACCGC	725	563	ETiX-Day6-failed-1	-9.60432	-0.594683	Visceral endoderm	nextseq_1	Day6	Failed	ETiX
nextseq_1_PA-01B_S2.TTCGTTCCTACCGCCAACC	1796	1259	ETiX-Day8-4	8.05238	-1.00941	Allantois	nextseq_1	Day8	WT	ETiX
nextseq_1_PA-01B_S2.ATGCTTCCTGTCCTAGAGG	696	585	ETiX-Day8-failed-2	-4.4827	-5.19508	Surface ectoderm	nextseq_1	Day8	Failed	ETiX
nextseq_1_PA-01B_S2.TGAATCTGATCGACGCGACT	1069	832	NE-E7.5-3	-5.5289	5.11873	Extraembryonic ectoderm	nextseq_1	E7.5	WT	NE
nextseq_1_PA-01B_S2.AGATTCAACTATCATATTAG	481	400	ETiX-Day8-5	-5.58564	-6.60912	Surface ectoderm	nextseq_1	Day8	WT	ETiX
nextseq_1_PA-01B_S2.TCCTATAAGTCCTTGGTCCA	337	298	NE-E8.75	-2.89162	6.46513	Extraembryonic ectoderm	nextseq_1	E8.75	WT	NE
nextseq_1_PA-01B_S2.CCAAGGATTTAACGATCCA	725	602	ETiX-Day8-1	0.316867	-2.84682	Neuromesodermal progenitors	nextseq_1	Day8	WT	ETiX
nextseq_1_PA-01B_S2.CGAATGAGTGTCCTAGAGG	309	242	ETiX-Day8-failed-2	1.97837	13.0491	Primitive erythroid cells	nextseq_1	Day8	Failed	ETiX
nextseq_1_PA-01B_S2.ACTGAATACTTTAGGACCGG	934	725	ETiX-Day8-1	-2.26849	7.57986	Extraembryonic ectoderm	nextseq_1	Day8	WT	ETiX
nextseq_1_PA-01B_S2.ATAATCCTGTACCTGGCCAA	418	334	ETiX-Day8-5	-6.23881	-2.15276	Gut	nextseq_1	Day8	WT	ETiX
nextseq_1_PA-01B_S2.AACGATCATTGTCCTACTTG	1134	836	ETiX-Day8-Pax6neg-2	7.3412	8.9727	Endothelium	nextseq_1	Day8	Pax6neg	ETiX
nextseq_1_PA-01B_S2.ACAGGTATTTGACCTTGATA	438	368	NE-E9.5-1	2.48632	-4.38082	Paraxial mesoderm	nextseq_1	E9.5	WT	NE
nextseq_1_PA-01B_S2.ATTAGGTACTGCAGGTCCGT	582	447	ETiX-Day8-Pax6neg-1	7.41998	-0.219568	Allantois	nextseq_1	Day8	Pax6neg	ETiX
nextseq_1_PA-01B_S2.TAATCAGCTTAGGTATACTC	305	268	ETiX-Day8-1	1.06572	-4.79812	Paraxial mesoderm	nextseq_1	Day8	WT	ETiX
nextseq_1_PA-01B_S2.TAAGAATGGTTTCTTCCGGT	1118	829	NE-E8	-10.2949	-3.23565	Visceral endoderm	nextseq_1	E8	WT	NE
nextseq_1_PA-01B_S2.ACTGAATACTGGCAGACGCC	885	668	NE-E8.5	2.94095	13.9433	Primitive erythroid cells	nextseq_1	E8.5	WT	NE
nextseq_1_PA-01B_S2.CAGGACTCTCAACCGCTAA	517	446	ETiX-Day8-5	-4.90072	4.90809	Extraembryonic ectoderm	nextseq_1	Day8	WT	ETiX
nextseq_1_PA-01B_S2.AACTTGGATTTAGACTTCTT	869	685	ETiX-Day8-failed-2	-3.46189	8.50206	Extraembryonic ectoderm	nextseq_1	Day8	Failed	ETiX
nextseq_1_PA-01B_S2.GGCTTACTTACCGGAATTA	1013	760	NE-E9.5-2	9.62057	-6.77189	Amniotic mesoderm	nextseq_1	E9.5	WT	NE
nextseq_1_PA-01B_S2.AGCGTAAGTCTAAGAGAAG	300	260	NE-E8.5	2.63471	11.9101	Hematoendothelial progenitors	nextseq_1	E8.5	WT	NE
nextseq_1_PA-01B_S2.ATTCGCAATTCAGGAGGAGA	417	346	NE-E9.5-2	-3.00604	6.77727	Extraembryonic ectoderm	nextseq_1	E9.5	WT	NE
nextseq_1_PA-01B_S2.CAGATCAGTGGCTCTCTAT	501	418	ETiX-Day8-failed-1	7.99007	-5.86567	Amniotic mesoderm	nextseq_1	Day8	Failed	ETiX
nextseq_1_PA-01B_S2.CGTACCTATTGCCGGCAGA	341	279	ETiX-Day8-2	7.06282	-0.75305	Allantois	nextseq_1	Day8	WT	ETiX
nextseq_1_PA-01B_S2.TCGAGAAGTCATCTCTGCA	352	300	ETiX-Day8-4	-11.3563	-1.773	Visceral endoderm	nextseq_1	Day8	WT	ETiX
nextseq_1_PA-01B_S2.ATCTGATGATCTTGCAACCT	730	608	ETiX-Day6-3	-2.66697	-0.811737	Early development	nextseq_1	Day6	WT	ETiX
nextseq_1_PA-01B_S2.ACTTATGGTTCTTGCAGTAG	1277	976	NE-E8	1.5051	-2.44567	Neuromesodermal progenitors	nextseq_1	E8	WT	NE
nextseq_1_PA-01B_S2.GGCTAAGATGATCGCTTCT	372	330	ETiX-Day8-failed-3	4.93467	10.1915	White blood cells	nextseq_1	Day8	Failed	ETiX
nextseq_1_PA-01B_S2.CAGCATTGTGAGCATCATT	802	670	NE-E9.5-2	-3.72846	6.71788	Extraembryonic ectoderm	nextseq_1	E9.5	WT	NE
nextseq_1_PA-01B_S2.AGCATAACTTTATGAGTTAA	460	406	ETiX-Day6-failed-1	-4.03824	5.23193	Extraembryonic ectoderm	nextseq_1	Day6	Failed	ETiX
nextseq_1_PA-01B_S2.CTCCATCATGGAGGCCTCC	1274	991	NE-E8.75	-1.1921	-5.07499	Neuroectoderm	nextseq_1	E8.75	WT	NE
nextseq_1_PA-01B_S2.CTACCTGGTTTACCGAGGC	419	349	ETiX-Day8-4	7.87719	-6.41907	Amniotic mesoderm	nextseq_1	Day8	WT	ETiX
nextseq_1_PA-01B_S2.CGAGGCAATGGCCGTAGTC	580	443	ETiX-Day8-failed-4	-12.0427	2.44225	Parietal endoderm	nextseq_1	Day8	Failed	ETiX
nextseq_1_PA-01B_S2.CGTCTTCCTCGGTTGCGCG	598	505	ETiX-Day8-failed-4	7.72996	8.36795	Endothelium	nextseq_1	Day8	Failed	ETiX
nextseq_1_PA-01B_S2.AGCATTATGTAATACCATCC	791	627	ETiX-Day8-failed-1	8.6655	7.40957	Endothelium	nextseq_1	Day8	Failed	ETiX
nextseq_1_PA-01B_S2.TGGTTGAATTTTCAATATAA	1507	1134	ETiX-Day8-3	-11.1235	0.46997	Visceral endoderm	nextseq_1	Day8	WT	ETiX
nextseq_1_PA-01B_S2.AACTGGCATAACCTGGTCT	296	259	ETiX-Day8-5	-10.8439	0.908886	Visceral endoderm	nextseq_1	Day8	WT	ETiX
nextseq_1_PA-01B_S2.CAAGCAACTGGTATCCGCC	550	433	ETiX-Day8-failed-1	-4.15407	10.0813	Extraembryonic ectoderm	nextseq_1	Day8	Failed	ETiX
nextseq_1_PA-01B_S2.CTCCATCATAACCTGGTCT	358	301	ETiX-Day8-5	-2.72894	-5.63803	Neuroectoderm	nextseq_1	Day8	WT	ETiX
nextseq_1_PA-01B_S2.ATCAATACGTATAAGGAGCA	664	496	ETiX-Day8-5	-12.6409	3.18956	Parietal endoderm	nextseq_1	Day8	WT	ETiX
nextseq_1_PA-01B_S2.CAGATCAGTCCATCGCGAA	822	630	ETiX-Day8-1	7.78296	-1.17193	Allantois	nextseq_1	Day8	WT	ETiX
nextseq_1_PA-01B_S2.GGCTAAGATGATCTTACGC	544	463	NE-E8.5	-4.21408	-4.09249	Surface ectoderm	nextseq_1	E8.5	WT	NE
nextseq_1_PA-01B_S2.ACATTCGTATACTTAACCTT	499	408	ETiX-Day8-4	7.1037	-1.0211	Allantois	nextseq_1	Day8	WT	ETiX
nextseq_1_PA-01B_S2.ATTAATGCCTCCGCTGCCAG	1249	903	ETiX-Day8-3	-2.68748	8.82601	Extraembryonic ectoderm	nextseq_1	Day8	WT	ETiX
nextseq_1_PA-01B_S2.TTCTCATTGTCCGATTCCTG	448	352	ETiX-Day8-2	-3.46295	8.95865	Extraembryonic ectoderm	nextseq_1	Day8	WT	ETiX
nextseq_1_PA-01B_S2.AGAGCATGTGTCCTTAAGA	789	635	NE-E8.75	5.10403	-6.14041	Cardiac mesoderm	nextseq_1	E8.75	WT	NE
nextseq_1_PA-01B_S2.AAAGCTGATTAATGCCGCTT	800	656	ETiX-Day6-failed-1	-5.44363	5.37455	Extraembryonic ectoderm	nextseq_1	Day6	Failed	ETiX
nextseq_1_PA-01B_S2.AAACTCCAATGGAGGATAGC	771	580	ETiX-Day8-Pax6neg-1	6.29149	-4.97066	Amniotic mesoderm	nextseq_1	Day8	Pax6neg	ETiX
nextseq_1_PA-01B_S2.AGTCGCATTTTACCGAGGC	462	397	ETiX-Day8-4	7.97109	-7.155	Amniotic mesoderm	nextseq_1	Day8	WT	ETiX
nextseq_1_PA-01B_S2.AACTGGCATATTCAGGTAC	790	604	ETiX-Day8-failed-4	-12.5655	3.01489	Parietal endoderm	nextseq_1	Day8	Failed	ETiX
nextseq_1_PA-01B_S2.AACGTAATCTCAATTACCGT	1086	768	ETiX-Day8-Pax6neg-2	8.81097	-7.53299	Amniotic mesoderm	nextseq_1	Day8	Pax6neg	ETiX
nextseq_1_PA-01B_S2.AAACCATAGTGTCCTACTTG	600	506	ETiX-Day8-Pax6neg-2	-1.62614	-6.27958	Neuroectoderm	nextseq_1	Day8	Pax6neg	ETiX
nextseq_1_PA-01B_S2.ACTGGTTATTTCCTACCAGT	369	327	NE-E7.5-1	2.49688	-1.83045	Early development	nextseq_1	E7.5	WT	NE
nextseq_1_PA-01B_S2.TTCTTCGTTTCGCTCCTAAC	557	459	ETiX-Day8-2	-10.7104	-1.64416	Visceral endoderm	nextseq_1	Day8	WT	ETiX
nextseq_1_PA-01B_S2.CTAACGACTCGGTTATGCC	656	548	NE-E8.75	-3.53873	8.90478	Extraembryonic ectoderm	nextseq_1	E8.75	WT	NE
nextseq_1_PA-01B_S2.AACTTGGATTACCTGGCCAA	1396	913	ETiX-Day8-5	4.79851	-6.42163	Cardiac mesoderm	nextseq_1	Day8	WT	ETiX
nextseq_1_PA-01B_S2.ATTAGTCTGTGTCCTAGAGG	437	388	ETiX-Day8-failed-2	-2.94899	4.87058	Extraembryonic ectoderm	nextseq_1	Day8	Failed	ETiX
nextseq_1_PA-01B_S2.CAAGCAACTACTAGAGAGT	403	310	NE-E8	3.97899	-1.23435	Early development	nextseq_1	E8	WT	NE
nextseq_1_PA-01B_S2.ACCGGTTCTTCAAGCCGAT	681	561	ETiX-Day6-1	-2.7665	-0.706396	Early development	nextseq_1	Day6	WT	ETiX
nextseq_1_PA-01B_S2.ACCTCAATATCGCTCCTAAC	402	338	ETiX-Day8-2	-10.3433	-1.21742	Visceral endoderm	nextseq_1	Day8	WT	ETiX
nextseq_1_PA-01B_S2.TCCTAACTTTCATCAGAATG	917	747	ETiX-Day8-3	-10.9786	-0.182516	Visceral endoderm	nextseq_1	Day8	WT	ETiX
nextseq_1_PA-01B_S2.AGTTAACCATCATCAGAATG	314	279	ETiX-Day8-3	-2.78845	6.81477	Extraembryonic ectoderm	nextseq_1	Day8	WT	ETiX
nextseq_1_PA-01B_S2.AAGACCTTATAAGACCGTTG	319	273	NE-E8.5	0.391236	-3.21422	Paraxial mesoderm	nextseq_1	E8.5	WT	NE
nextseq_1_PA-01B_S2.CTCGCATGTCGCTCCTAAC	416	341	ETiX-Day8-2	6.36541	-1.63143	Allantois	nextseq_1	Day8	WT	ETiX
nextseq_1_PA-01B_S2.ACAACCTATTAAGTAAGAGC	376	316	ETiX-Day8-failed-2	8.68731	-5.98024	Amniotic mesoderm	nextseq_1	Day8	Failed	ETiX
nextseq_1_PA-01B_S2.AAGGATATGTAGCTTATCCG	412	346	ETiX-Day8-2	-10.7056	-1.30012	Visceral endoderm	nextseq_1	Day8	WT	ETiX
nextseq_1_PA-01B_S2.CCAAGGATTAGGAGAGAAC	759	624	ETiX-Day6-failed-1	-9.64814	-0.633475	Visceral endoderm	nextseq_1	Day6	Failed	ETiX
nextseq_1_PA-01B_S2.AGCTATCGTATTCAGGTAC	767	599	ETiX-Day8-failed-4	-5.06785	-4.87771	Surface ectoderm	nextseq_1	Day8	Failed	ETiX
nextseq_1_PA-01B_S2.ATTGATCGTTCCATCGCGAA	447	383	ETiX-Day8-1	-4.99661	5.60254	Extraembryonic ectoderm	nextseq_1	Day8	WT	ETiX
nextseq_1_PA-01B_S2.CGCCATTCTATTCGACCAA	607	502	ETiX-Day6-failed-1	2.69746	-2.09306	Neuromesodermal progenitors	nextseq_1	Day6	Failed	ETiX
nextseq_1_PA-01B_S2.ATCAGTCATTACCTCTATCT	378	306	ETiX-Day8-failed-2	-5.53952	5.2397	Extraembryonic ectoderm	nextseq_1	Day8	Failed	ETiX
nextseq_1_PA-01B_S2.TTGACTCAATGGCGAACTCG	471	416	ETiX-Day6-1	3.46837	-1.25027	Early development	nextseq_1	Day6	WT	ETiX
nextseq_1_PA-01B_S2.ATTCGGAGTTAACTCAATT	568	483	ETiX-Day6-1	-8.63487	-1.44421	Visceral endoderm	nextseq_1	Day6	WT	ETiX
nextseq_1_PA-01B_S2.GCTCTTAGTAGCTTATCCG	435	361	ETiX-Day8-2	-0.775796	-5.07145	Neuroectoderm	nextseq_1	Day8	WT	ETiX
nextseq_1_PA-01B_S2.AAGTATTGGTGTATAATACG	992	805	ETiX-Day6-failed-1	-1.47579	-0.311534	Early development	nextseq_1	Day6	Failed	ETiX
nextseq_1_PA-01B_S2.CGTCTTCCTTCAAGCCGAT	2039	1430	ETiX-Day6-1	5.47688	7.07779	Hematoendothelial progenitors	nextseq_1	Day6	WT	ETiX
nextseq_1_PA-01B_S2.ATTCGGAGTTTAGGACCGG	420	349	ETiX-Day8-1	-5.71708	-6.70958	Surface ectoderm	nextseq_1	Day8	WT	ETiX
nextseq_1_PA-01B_S2.CAGATCAGTGTTCGTCAGA	746	622	ETiX-Day8-Pax6neg-2	4.74266	-6.57171	Cardiac mesoderm	nextseq_1	Day8	Pax6neg	ETiX
nextseq_1_PA-01B_S2.ACTTACTCATGGCAGACGCC	766	606	NE-E8.5	-10.9952	-3.77753	Visceral endoderm	nextseq_1	E8.5	WT	NE
nextseq_1_PA-01B_S2.AGAAGTAAGTACCTCTATCT	413	338	ETiX-Day8-failed-2	-11.774	4.72573	Parietal endoderm	nextseq_1	Day8	Failed	ETiX
nextseq_1_PA-01B_S2.TTCTTCGTTTTAGGCCATAG	1413	1082	NE-E7.5-2	-5.78381	4.80651	Extraembryonic ectoderm	nextseq_1	E7.5	WT	NE
nextseq_1_PA-01B_S2.AGTATTAGCTATATTGATAC	604	529	NE-E8.75	7.22879	-1.63084	Allantois	nextseq_1	E8.75	WT	NE
nextseq_1_PA-01B_S2.TCCTATAAGTTTCATAGGAC	529	455	ETiX-Day8-failed-2	-3.72776	-3.75707	Surface ectoderm	nextseq_1	Day8	Failed	ETiX
nextseq_1_PA-01B_S2.CGAAGACCTGGACTACTAC	2261	1532	NE-E8.75	-4.81852	8.86214	Extraembryonic ectoderm	nextseq_1	E8.75	WT	NE
nextseq_1_PA-01B_S2.ATCAGTCATTCGCCTAATGC	637	517	ETiX-Day8-failed-4	-2.58616	-5.93273	Neuroectoderm	nextseq_1	Day8	Failed	ETiX
nextseq_1_PA-01B_S2.CAGCAAGTTTGGTCAGCCA	492	386	NE-E9.5-1	3.00652	-5.04182	Paraxial mesoderm	nextseq_1	E9.5	WT	NE
nextseq_1_PA-01B_S2.ATTCGCAATTGTCCTAGAGG	612	498	ETiX-Day8-failed-2	-10.5622	-1.52323	Visceral endoderm	nextseq_1	Day8	Failed	ETiX
nextseq_1_PA-01B_S2.ATGCTTCCTACCGGAATTA	841	703	NE-E9.5-2	2.1915	-3.19967	Neuromesodermal progenitors	nextseq_1	E9.5	WT	NE
nextseq_1_PA-01B_S2.ACAGGTATTTTTGCTGGCAT	638	527	NE-E8	-2.34082	-5.1544	Neuroectoderm	nextseq_1	E8	WT	NE
nextseq_1_PA-01B_S2.CCTAATGGTTTATTCTGAG	772	609	ETiX-Day8-1	-11.8283	-0.474818	Visceral endoderm	nextseq_1	Day8	WT	ETiX
nextseq_1_PA-01B_S2.ATAGTTGACTTTGCGAGGCA	489	397	NE-E8	-11.3563	-3.2875	Visceral endoderm	nextseq_1	E8	WT	NE
nextseq_1_PA-01B_S2.CGGAACCTTCGGTTATGCC	1349	976	NE-E8.75	5.22089	-4.74148	Cardiac mesoderm	nextseq_1	E8.75	WT	NE
nextseq_1_PA-01B_S2.CTAACGACTATCCATGACT	973	716	ETiX-Day8-4	7.3882	-1.03351	Allantois	nextseq_1	Day8	WT	ETiX
nextseq_1_PA-01B_S2.AACGTAATCTCCGTTCGGAT	584	487	ETiX-Day6-3	6.07628	7.3188	Hematoendothelial progenitors	nextseq_1	Day6	WT	ETiX
nextseq_1_PA-01B_S2.GGTACCATTGATACGGAAC	329	279	NE-E8.5	-3.52432	4.02238	Extraembryonic ectoderm	nextseq_1	E8.5	WT	NE
nextseq_1_PA-01B_S2.GTCTATGGTTGCCGGCAGA	426	364	ETiX-Day8-2	-9.48947	-0.544102	Visceral endoderm	nextseq_1	Day8	WT	ETiX
nextseq_1_PA-01B_S2.ACAGGTATTTAATGCCGCTT	440	392	ETiX-Day6-failed-1	-2.13386	-1.96637	Early development	nextseq_1	Day6	Failed	ETiX
nextseq_1_PA-01B_S2.GATACGTCTTTACTTGGAA	1376	1062	ETiX-Day8-failed-4	8.16217	8.61059	Endothelium	nextseq_1	Day8	Failed	ETiX
nextseq_1_PA-01B_S2.TCCTAACTTTTTATTCTGAG	651	500	ETiX-Day8-1	7.39897	-0.281149	Allantois	nextseq_1	Day8	WT	ETiX
nextseq_1_PA-01B_S2.TAGGAAGGTCATCAGAATG	502	417	ETiX-Day8-3	8.16997	-4.92907	Amniotic mesoderm	nextseq_1	Day8	WT	ETiX
nextseq_1_PA-01B_S2.AACGCGTCTCGTAATGCAG	982	805	ETiX-Day6-1	-0.994712	-0.740201	Early development	nextseq_1	Day6	WT	ETiX
nextseq_1_PA-01B_S2.AAATCGTTCTGCTCAGCCGG	437	367	NE-E9.5-2	7.16329	8.10531	Endothelium	nextseq_1	E9.5	WT	NE
nextseq_1_PA-01B_S2.TTCTCATTGTTCAAGCCGAT	2082	1532	ETiX-Day6-1	-5.7213	5.24162	Extraembryonic ectoderm	nextseq_1	Day6	WT	ETiX
nextseq_1_PA-01B_S2.CGATTCGCTCCATCGCGAA	715	557	ETiX-Day8-1	6.56246	-3.90961	Amniotic mesoderm	nextseq_1	Day8	WT	ETiX
nextseq_1_PA-01B_S2.TATAAGAGGTCATCCGACTA	463	403	ETiX-Day8-Pax6neg-2	0.825482	-5.18069	Neural crest	nextseq_1	Day8	Pax6neg	ETiX
nextseq_1_PA-01B_S2.CGTACCTATTAACTGGTTA	496	415	NE-E9.5-1	7.67409	-7.04713	Amniotic mesoderm	nextseq_1	E9.5	WT	NE
nextseq_1_PA-01B_S2.CAGGACTCTCGGCGTAACT	389	338	ETiX-Day8-failed-2	-4.55745	5.85204	Extraembryonic ectoderm	nextseq_1	Day8	Failed	ETiX
nextseq_1_PA-01B_S2.CGTACCTATGCTAACTTGC	631	517	ETiX-Day8-failed-1	5.15592	10.133	White blood cells	nextseq_1	Day8	Failed	ETiX
nextseq_1_PA-01B_S2.ACATGGTAATCAACCGCTAA	1216	890	ETiX-Day8-5	-11.8544	-1.35066	Visceral endoderm	nextseq_1	Day8	WT	ETiX
nextseq_1_PA-01B_S2.AGGCTCGTTTTAGGACCGG	964	793	ETiX-Day8-1	-2.62698	-0.955901	Early development	nextseq_1	Day8	WT	ETiX
nextseq_1_PA-01B_S2.ATTCAAGCATCATCAGAATG	633	527	ETiX-Day8-3	0.737389	-5.27075	Neural crest	nextseq_1	Day8	WT	ETiX
nextseq_1_PA-01B_S2.AAACCATAGTCGTCGCAGCC	1076	879	NE-E8.75	-3.91743	6.91917	Extraembryonic ectoderm	nextseq_1	E8.75	WT	NE
nextseq_1_PA-01B_S2.AGAACTCCTGACCTTGATA	500	420	NE-E9.5-1	-1.24976	-4.23456	Neuroectoderm	nextseq_1	E9.5	WT	NE
nextseq_1_PA-01B_S2.TCCTATAAGTTAACGATCCA	676	556	ETiX-Day8-1	3.45385	10.8225	Hematoendothelial progenitors	nextseq_1	Day8	WT	ETiX
nextseq_1_PA-01B_S2.TGTCCTTATTTTATAGCAGA	311	271	ETiX-Day8-Pax6neg-2	1.07102	-5.09607	Neural crest	nextseq_1	Day8	Pax6neg	ETiX
nextseq_1_PA-01B_S2.AGTTAACCATCCATAAGTCC	508	414	ETiX-Day8-1	8.20534	-1.59623	Allantois	nextseq_1	Day8	WT	ETiX
nextseq_1_PA-01B_S2.AGAGGTCGTATTCAGGTAC	344	258	ETiX-Day8-failed-4	2.47369	-9.68335	Heart field	nextseq_1	Day8	Failed	ETiX
nextseq_1_PA-01B_S2.TCGAGAAGTACCGCCAACC	909	722	ETiX-Day8-4	-5.35399	6.34345	Extraembryonic ectoderm	nextseq_1	Day8	WT	ETiX
nextseq_1_PA-01B_S2.TTTGCTACTTAGGTATACTC	400	348	ETiX-Day8-1	-3.66392	8.86863	Extraembryonic ectoderm	nextseq_1	Day8	WT	ETiX
nextseq_1_PA-01B_S2.CATCAACGTCAATTACCGT	402	346	ETiX-Day8-Pax6neg-2	4.94103	-6.42784	Cardiac mesoderm	nextseq_1	Day8	Pax6neg	ETiX
nextseq_1_PA-01B_S2.TCTATCCAATTGAGTCTGGC	2421	1589	ETiX-Day8-failed-1	-5.10842	7.16587	Extraembryonic ectoderm	nextseq_1	Day8	Failed	ETiX
nextseq_1_PA-01B_S2.TTCTCATTGTAGGTATACTC	603	524	ETiX-Day8-1	-4.36241	6.42589	Extraembryonic ectoderm	nextseq_1	Day8	WT	ETiX
nextseq_1_PA-01B_S2.GCTCTTAGTGGAGGCCTCC	566	470	NE-E8.75	7.68401	-0.977455	Allantois	nextseq_1	E8.75	WT	NE
nextseq_1_PA-01B_S2.TAGGAAGGTTAGAATTAAC	1277	981	ETiX-Day8-failed-1	-11.8496	0.469977	Visceral endoderm	nextseq_1	Day8	Failed	ETiX
nextseq_1_PA-01B_S2.CTGATAGGTCGGATTAGAA	647	513	NE-E7.5-3	3.66826	-1.07804	Early development	nextseq_1	E7.5	WT	NE
nextseq_1_PA-01B_S2.CTTCGACTTCGTCGCAGCC	703	560	NE-E8.75	-5.3245	-7.06876	Surface ectoderm	nextseq_1	E8.75	WT	NE
nextseq_1_PA-01B_S2.AACTAGTTGTTTGACTTCAG	541	420	NE-E7.5-1	1.22053	6.67368	Extraembryonic ectoderm	nextseq_1	E7.5	WT	NE
nextseq_1_PA-01B_S2.AAGACCTTATCCAGTTCCAA	390	334	ETiX-Day8-2	1.23208	-5.45955	Neural crest	nextseq_1	Day8	WT	ETiX
nextseq_1_PA-01B_S2.TAATACCAGTTTATTCATTC	947	719	NE-E9.5-1	-10.4444	-4.03386	Visceral endoderm	nextseq_1	E9.5	WT	NE
nextseq_1_PA-01B_S2.AATTCATCGTTTAGGACCGG	553	468	ETiX-Day8-1	-0.612512	-4.14806	Neuroectoderm	nextseq_1	Day8	WT	ETiX
nextseq_1_PA-01B_S2.AGTCGCATTGGCAGACGCC	726	567	NE-E8.5	-11.7072	-2.45281	Visceral endoderm	nextseq_1	E8.5	WT	NE
nextseq_1_PA-01B_S2.ACAATGCTATTGGCCGGCCT	297	254	ETiX-Day8-3	6.48719	-2.02088	Allantois	nextseq_1	Day8	WT	ETiX
nextseq_1_PA-01B_S2.ACGTTGCTTCGGCGTAACT	525	433	ETiX-Day8-failed-2	9.68148	-6.36387	Amniotic mesoderm	nextseq_1	Day8	Failed	ETiX
nextseq_1_PA-01B_S2.CGATTCGCTTTCATAGGAC	475	391	ETiX-Day8-failed-2	-11.7627	3.76579	Parietal endoderm	nextseq_1	Day8	Failed	ETiX
nextseq_1_PA-01B_S2.AACGAGCGTCCATAAGTCC	723	581	ETiX-Day8-1	-11.7885	-1.1475	Visceral endoderm	nextseq_1	Day8	WT	ETiX
nextseq_1_PA-01B_S2.TATAAGAGGTGTAGCTCCAT	682	572	ETiX-Day8-3	7.70631	7.66008	Endothelium	nextseq_1	Day8	WT	ETiX
nextseq_1_PA-01B_S2.TTCTCATTGTACGTCATATA	471	387	ETiX-Day8-Pax6neg-2	7.20035	-0.791564	Allantois	nextseq_1	Day8	Pax6neg	ETiX
nextseq_1_PA-01B_S2.ACGCTTGATGTTCGTCAGA	562	482	ETiX-Day8-Pax6neg-2	8.91048	8.84013	Endothelium	nextseq_1	Day8	Pax6neg	ETiX
nextseq_1_PA-01B_S2.AGTCGCATTGCTAACTTGC	438	367	ETiX-Day8-failed-1	1.59273	-2.36917	Neuromesodermal progenitors	nextseq_1	Day8	Failed	ETiX
nextseq_1_PA-01B_S2.CTCGTTGATGTCCTACTTG	1487	1091	ETiX-Day8-Pax6neg-2	-5.24914	6.89826	Extraembryonic ectoderm	nextseq_1	Day8	Pax6neg	ETiX
nextseq_1_PA-01B_S2.GTCTCTACTGGCAGACGCC	417	353	NE-E8.5	0.961784	-2.31031	Neuromesodermal progenitors	nextseq_1	E8.5	WT	NE
nextseq_1_PA-01B_S2.AACTTGGATTCGAACGCCGG	1028	728	NE-E9.5-1	8.17721	-0.644261	Allantois	nextseq_1	E9.5	WT	NE
nextseq_1_PA-01B_S2.TCCTAACTTTCTTGCAGTAG	820	653	NE-E8	-5.81934	-7.45166	Surface ectoderm	nextseq_1	E8	WT	NE
nextseq_1_PA-01B_S2.TTCTTCGTTTCCGCAAGTTC	906	672	ETiX-Day8-failed-4	3.9337	-7.28462	Cardiac mesoderm	nextseq_1	Day8	Failed	ETiX
nextseq_1_PA-01B_S2.CGCCATTCTTATATACTAA	1635	1185	ETiX-Day8-4	-13.1857	3.64464	Parietal endoderm	nextseq_1	Day8	WT	ETiX
nextseq_1_PA-01B_S2.AACTAGTTGTTAATGAACGA	1367	1024	NE-E9.5-2	8.16246	-7.75169	Amniotic mesoderm	nextseq_1	E9.5	WT	NE
nextseq_1_PA-01B_S2.GTCGTAACTCTAAGAGAAG	338	287	NE-E8.5	6.84205	-5.87993	Amniotic mesoderm	nextseq_1	E8.5	WT	NE
nextseq_1_PA-01B_S2.ACATTCGTATGCAGGTCCGT	503	393	ETiX-Day8-Pax6neg-1	3.99486	-4.33009	Paraxial mesoderm	nextseq_1	Day8	Pax6neg	ETiX
nextseq_1_PA-01B_S2.CTCGTTGATGGAGGATAGC	501	418	ETiX-Day8-Pax6neg-1	-1.30605	-4.36668	Neuroectoderm	nextseq_1	Day8	Pax6neg	ETiX
nextseq_1_PA-01B_S2.AATCCAGTATGTATCATCGA	375	328	ETiX-Day8-3	7.08135	7.47311	Endothelium	nextseq_1	Day8	WT	ETiX
nextseq_1_PA-01B_S2.AAGTATTGGTCCTTGGTCCA	658	546	NE-E8.75	-2.76979	5.65662	Extraembryonic ectoderm	nextseq_1	E8.75	WT	NE
nextseq_1_PA-01B_S2.CTTCGACTTCCGCAAGTTC	745	595	ETiX-Day8-failed-4	5.75765	-2.69788	Allantois	nextseq_1	Day8	Failed	ETiX
nextseq_1_PA-01B_S2.CTGATAGGTCGTCGCAGCC	1457	1070	NE-E8.75	0.0181925	-2.5931	Neuromesodermal progenitors	nextseq_1	E8.75	WT	NE
nextseq_1_PA-01B_S2.CGAAGACCTAGGTATACTC	294	263	ETiX-Day8-1	0.791895	-2.77377	Neuromesodermal progenitors	nextseq_1	Day8	WT	ETiX
nextseq_1_PA-01B_S2.CTGAGCATTTTCTTAATAA	351	325	ETiX-Day8-1	-4.28031	5.81508	Extraembryonic ectoderm	nextseq_1	Day8	WT	ETiX
nextseq_1_PA-01B_S2.AGAACTCCTGGCAATGAGA	300	262	ETiX-Day8-failed-2	-3.37716	4.62534	Extraembryonic ectoderm	nextseq_1	Day8	Failed	ETiX
nextseq_1_PA-01B_S2.CGAATGAGTGGCGAACTCG	1396	1044	ETiX-Day6-1	-2.80938	-0.68884	Early development	nextseq_1	Day6	WT	ETiX
nextseq_1_PA-01B_S2.ATTGATCGTTGGCAATGAGA	431	371	ETiX-Day8-failed-2	-4.65107	5.971	Extraembryonic ectoderm	nextseq_1	Day8	Failed	ETiX
nextseq_1_PA-01B_S2.ACTGAATACTCATCTCTGCA	377	324	ETiX-Day8-4	-3.40992	9.05331	Extraembryonic ectoderm	nextseq_1	Day8	WT	ETiX
nextseq_1_PA-01B_S2.AAAGCTGATTAGTAACGGTC	439	377	ETiX-Day8-3	6.17231	-1.49162	Allantois	nextseq_1	Day8	WT	ETiX
nextseq_1_PA-01B_S2.ATTACCATCTGGCCGTAGTC	436	372	ETiX-Day8-failed-4	1.72635	-2.25699	Neuromesodermal progenitors	nextseq_1	Day8	Failed	ETiX
nextseq_1_PA-01B_S2.AAGTACGTTTTTGCGAGGCA	761	619	NE-E8	0.38508	-2.84301	Neuromesodermal progenitors	nextseq_1	E8	WT	NE
nextseq_1_PA-01B_S2.TTATCCGCTTTACCTCGAC	420	361	ETiX-Day6-2	-2.81758	-1.39673	Early development	nextseq_1	Day6	WT	ETiX
nextseq_1_PA-01B_S2.ATATCTGGATGCTCAGCCGG	1247	921	NE-E9.5-2	1.71662	-5.94653	Paraxial mesoderm	nextseq_1	E9.5	WT	NE
nextseq_1_PA-01B_S2.ACTTCCGTTGGTAGGTTAG	369	285	ETiX-Day8-failed-4	-3.92071	9.11013	Extraembryonic ectoderm	nextseq_1	Day8	Failed	ETiX
nextseq_1_PA-01B_S2.CTTCGACTTAGGTATACTC	841	666	ETiX-Day8-1	7.09928	-5.77	Paraxial mesoderm	nextseq_1	Day8	WT	ETiX
nextseq_1_PA-01B_S2.TTGATTCCTTGTATAATACG	593	494	ETiX-Day6-failed-1	-7.90177	-1.88874	Visceral endoderm	nextseq_1	Day6	Failed	ETiX
nextseq_1_PA-01B_S2.ACGCTTGATTAGACTTCTT	302	258	ETiX-Day8-failed-2	-3.298	-4.43748	Surface ectoderm	nextseq_1	Day8	Failed	ETiX
nextseq_1_PA-01B_S2.CGTCTTCCTGATCTTACGC	486	416	NE-E8.5	2.29455	-3.41657	Paraxial mesoderm	nextseq_1	E8.5	WT	NE
nextseq_1_PA-01B_S2.ACTGGTTATTATCCATGACT	1240	872	ETiX-Day8-4	8.14174	7.95898	Endothelium	nextseq_1	Day8	WT	ETiX
nextseq_1_PA-01B_S2.CTACCTGGTTTGCGAGGCA	411	345	NE-E8	-4.84084	-6.79031	Surface ectoderm	nextseq_1	E8	WT	NE
nextseq_1_PA-01B_S2.CTGAGCATTGTCCTACTTG	703	531	ETiX-Day8-Pax6neg-2	-1.3279	8.46948	Extraembryonic ectoderm	nextseq_1	Day8	Pax6neg	ETiX
nextseq_1_PA-01B_S2.ACCATGATTTGGCTGAGCTC	364	304	ETiX-Day8-failed-3	7.41107	-1.84611	Allantois	nextseq_1	Day8	Failed	ETiX
nextseq_1_PA-01B_S2.TCTTAGTTCTCCGCTGCCAG	520	424	ETiX-Day8-3	-11.9439	-1.41472	Visceral endoderm	nextseq_1	Day8	WT	ETiX
nextseq_1_PA-01B_S2.ATCTGATGATATATGAGCCA	803	660	NE-E8.75	-5.50318	-7.63724	Surface ectoderm	nextseq_1	E8.75	WT	NE
nextseq_1_PA-01B_S2.AAACCATAGTGCAGGTCCGT	457	380	ETiX-Day8-Pax6neg-1	8.21039	7.89235	Endothelium	nextseq_1	Day8	Pax6neg	ETiX
nextseq_1_PA-01B_S2.AAGACCTTATCCATCGCGAA	2004	1429	ETiX-Day8-1	-2.24327	-6.14607	Neuroectoderm	nextseq_1	Day8	WT	ETiX
nextseq_1_PA-01B_S2.ACTGAATACTCCGCTGCCAG	308	259	ETiX-Day8-3	-11.5879	4.23912	Parietal endoderm	nextseq_1	Day8	WT	ETiX
nextseq_1_PA-01B_S2.ATGCTTCCTTAGACTTCTT	365	322	ETiX-Day8-failed-2	-5.0768	4.43245	Extraembryonic ectoderm	nextseq_1	Day8	Failed	ETiX
nextseq_1_PA-01B_S2.TGCTGGATTTAGACTTCTT	448	365	ETiX-Day8-failed-2	6.58324	-4.41116	Amniotic mesoderm	nextseq_1	Day8	Failed	ETiX
nextseq_1_PA-01B_S2.AACTGGCATTCGCTAAGCA	581	466	ETiX-Day8-2	-11.6136	-2.32802	Visceral endoderm	nextseq_1	Day8	WT	ETiX
nextseq_1_PA-01B_S2.GCTCTTAGTATTCAGGTAC	328	285	ETiX-Day8-failed-4	8.62812	-4.97254	Amniotic mesoderm	nextseq_1	Day8	Failed	ETiX
nextseq_1_PA-01B_S2.TCTATCCAATTAACGATCCA	734	564	ETiX-Day8-1	3.04689	13.346	Primitive erythroid cells	nextseq_1	Day8	WT	ETiX
nextseq_1_PA-01B_S2.CAGGACTCTACTTGCTAGA	1038	708	ETiX-Day8-5	8.13691	6.39887	Endothelium	nextseq_1	Day8	WT	ETiX
nextseq_1_PA-01B_S2.CAGGACTCTCGTCGCAGCC	967	753	NE-E8.75	8.38569	8.34422	Endothelium	nextseq_1	E8.75	WT	NE
nextseq_1_PA-01B_S2.TAATACCAGTTATATACTAA	473	397	ETiX-Day8-4	9.68799	9.59734	Endothelium	nextseq_1	Day8	WT	ETiX
nextseq_1_PA-01B_S2.TACTTGCGTAGGTATACTC	699	537	ETiX-Day8-1	9.06287	8.12872	Endothelium	nextseq_1	Day8	WT	ETiX
nextseq_1_PA-01B_S2.CGGTAAGGTGCCGCAACGA	873	663	ETiX-Day8-Pax6neg-1	2.41859	-5.63761	Paraxial mesoderm	nextseq_1	Day8	Pax6neg	ETiX
nextseq_1_PA-01B_S2.AACTTGGATTCAATTACCGT	556	423	ETiX-Day8-Pax6neg-2	6.78231	8.54392	Endothelium	nextseq_1	Day8	Pax6neg	ETiX
nextseq_1_PA-01B_S2.ATGGTTGGTTGACGCTCCG	358	311	NE-E9.5-2	0.67781	-1.74094	Neuromesodermal progenitors	nextseq_1	E9.5	WT	NE
nextseq_1_PA-01B_S2.TTTGCTACTTAATACCATCC	1649	1165	ETiX-Day8-failed-1	4.58289	-1.92966	Allantois	nextseq_1	Day8	Failed	ETiX
nextseq_1_PA-01B_S2.CCTGCTACTTGCCGGCAGA	383	334	ETiX-Day8-2	-11.1066	1.10586	Visceral endoderm	nextseq_1	Day8	WT	ETiX
nextseq_1_PA-01B_S2.ACTGAATACTCCGCAAGTTC	335	299	ETiX-Day8-failed-4	6.16976	-4.14839	Amniotic mesoderm	nextseq_1	Day8	Failed	ETiX
nextseq_1_PA-01B_S2.TAACGACTTTCATCAGAATG	686	528	ETiX-Day8-3	-12.1711	1.6122	Parietal endoderm	nextseq_1	Day8	WT	ETiX
nextseq_1_PA-01B_S2.AGCGTAAGTCATACTCCGA	360	292	ETiX-Day8-Pax6neg-1	6.95432	-2.35445	Allantois	nextseq_1	Day8	Pax6neg	ETiX
nextseq_1_PA-01B_S2.TTCTCATTGTAGAGCTATAA	343	316	NE-E7.5-3	-2.52672	-0.918907	Early development	nextseq_1	E7.5	WT	NE
nextseq_1_PA-01B_S2.TTCTTCGTTTAGGTATACTC	710	595	ETiX-Day8-1	-0.513218	-3.32583	Neuromesodermal progenitors	nextseq_1	Day8	WT	ETiX
nextseq_1_PA-01B_S2.ACGATATCATAGAGCCAAGG	367	299	ETiX-Day8-Pax6neg-1	6.51693	-4.95614	Amniotic mesoderm	nextseq_1	Day8	Pax6neg	ETiX
nextseq_1_PA-01B_S2.CGTAGGCTTGTATCATCGA	717	588	ETiX-Day8-3	7.13767	-1.75202	Allantois	nextseq_1	Day8	WT	ETiX
nextseq_1_PA-01B_S2.CTGACGTTTCGTCGCAGCC	477	361	NE-E8.75	2.9544	9.19238	Megakaryocytes	nextseq_1	E8.75	WT	NE
nextseq_1_PA-01B_S2.AACTGGCATTTCTTAATAA	336	278	ETiX-Day8-1	-11.5522	2.63827	Parietal endoderm	nextseq_1	Day8	WT	ETiX
nextseq_1_PA-01B_S2.ACAACCTATTTGCCGGCAGA	291	256	ETiX-Day8-2	6.44738	-1.25992	Allantois	nextseq_1	Day8	WT	ETiX
nextseq_1_PA-01B_S2.ACTTACTCATCTTGCAGTAG	555	455	NE-E8	-1.18879	-4.06318	Neuroectoderm	nextseq_1	E8	WT	NE
nextseq_1_PA-01B_S2.TGCTGGATTTATCATGATC	439	391	ETiX-Day6-1	-4.81544	5.62128	Extraembryonic ectoderm	nextseq_1	Day6	WT	ETiX
nextseq_1_PA-01B_S2.ATGGTTGGTGTCCTTAAGA	687	540	NE-E8.75	4.11071	-7.42228	Cardiac mesoderm	nextseq_1	E8.75	WT	NE
nextseq_1_PA-01B_S2.CGAAGACCTATTCGACCAA	440	395	ETiX-Day6-failed-1	-1.34803	-0.856995	Early development	nextseq_1	Day6	Failed	ETiX
nextseq_1_PA-01B_S2.ATTAGTCTGTTTCCAACCGC	946	735	ETiX-Day6-failed-1	-1.28335	-0.351621	Early development	nextseq_1	Day6	Failed	ETiX
nextseq_1_PA-01B_S2.ACGTTGCTTTTATTCTGAG	769	565	ETiX-Day8-1	7.17999	7.98	Endothelium	nextseq_1	Day8	WT	ETiX
nextseq_1_PA-01B_S2.ATAACTTCCTAGGTATACTC	439	369	ETiX-Day8-1	-3.45953	9.61289	Extraembryonic ectoderm	nextseq_1	Day8	WT	ETiX
nextseq_1_PA-01B_S2.TTCGTTCCTTAACTCTTAG	950	787	NE-E8	-4.04434	-5.22664	Surface ectoderm	nextseq_1	E8	WT	NE
nextseq_1_PA-01B_S2.CATACCGCTTTATTCATTC	514	421	NE-E9.5-1	-1.74587	-5.43436	Neuroectoderm	nextseq_1	E9.5	WT	NE
nextseq_1_PA-01B_S2.AACGAGCGTGAGCATCATT	639	504	NE-E9.5-2	-10.4165	-4.00826	Visceral endoderm	nextseq_1	E9.5	WT	NE
nextseq_1_PA-01B_S2.ATGCTTCCTAACTAGGCGC	316	259	ETiX-Day8-failed-3	-4.20014	9.41383	Extraembryonic ectoderm	nextseq_1	Day8	Failed	ETiX
nextseq_1_PA-01B_S2.TCAAGATCTTTAACTCTTAG	905	722	NE-E8	7.70746	6.97894	Endothelium	nextseq_1	E8	WT	NE
nextseq_1_PA-01B_S2.TCTTAGTTCTAATCGATAAT	799	674	ETiX-Day6-failed-2	-2.48481	-1.42024	Early development	nextseq_1	Day6	Failed	ETiX
nextseq_1_PA-01B_S2.CTACCTGGTGCCGCAACGA	601	461	ETiX-Day8-Pax6neg-1	7.02679	8.13023	Endothelium	nextseq_1	Day8	Pax6neg	ETiX
nextseq_1_PA-01B_S2.GGTACCATTGCGTTGGAGC	1989	1315	NE-E7.5-3	1.66012	6.55641	Extraembryonic ectoderm	nextseq_1	E7.5	WT	NE
nextseq_1_PA-01B_S2.TTCCATCTTTCTAAGAGAAG	465	391	NE-E8.5	8.08704	-5.2509	Amniotic mesoderm	nextseq_1	E8.5	WT	NE
nextseq_1_PA-01B_S2.ATGGTAACTTAGAGCCAAGG	324	252	ETiX-Day8-Pax6neg-1	-11.9581	3.6749	Parietal endoderm	nextseq_1	Day8	Pax6neg	ETiX
nextseq_1_PA-01B_S2.CAGTATCCTTCAACGTAAG	766	607	ETiX-Day8-Pax6neg-1	-5.06149	-2.68718	Gut	nextseq_1	Day8	Pax6neg	ETiX
nextseq_1_PA-01B_S2.TATTCTCCTTTCGGCCTTAC	618	507	ETiX-Day8-failed-1	2.82989	13.6877	Primitive erythroid cells	nextseq_1	Day8	Failed	ETiX
nextseq_1_PA-01B_S2.GATAAGCGTTCGCTAAGCA	585	469	ETiX-Day8-2	7.75948	-1.46606	Allantois	nextseq_1	Day8	WT	ETiX
nextseq_1_PA-01B_S2.CAAGCAACTTTCATAGGAC	943	734	ETiX-Day8-failed-2	-6.06088	-7.41162	Surface ectoderm	nextseq_1	Day8	Failed	ETiX
nextseq_1_PA-01B_S2.TCAAGATCTTTCTAATAGTA	1132	945	ETiX-Day8-failed-1	-5.06315	-4.38193	Surface ectoderm	nextseq_1	Day8	Failed	ETiX
nextseq_1_PA-01B_S2.AACCTCATTTTAATGAACGA	1005	666	NE-E9.5-2	2.81491	-9.64034	Heart field	nextseq_1	E9.5	WT	NE
nextseq_1_PA-01B_S2.CCATCGTCTTCCAATCATC	300	250	NE-E8.5	-1.57684	7.00961	Extraembryonic ectoderm	nextseq_1	E8.5	WT	NE
nextseq_1_PA-01B_S2.GTCTCTACTCGGCGTAACT	399	333	ETiX-Day8-failed-2	7.28288	-4.05834	Amniotic mesoderm	nextseq_1	Day8	Failed	ETiX
nextseq_1_PA-01B_S2.ATAAGCGAATTGGTCAGCCA	644	523	NE-E9.5-1	2.33159	-3.54455	Paraxial mesoderm	nextseq_1	E9.5	WT	NE
nextseq_1_PA-01B_S2.ATTCAAGCATCCGTTCGGAT	524	455	ETiX-Day6-3	-5.1738	4.99167	Extraembryonic ectoderm	nextseq_1	Day6	WT	ETiX
nextseq_1_PA-01B_S2.AACTTGGATTCGTCGCAGCC	1087	814	NE-E8.75	-5.71723	-7.60909	Surface ectoderm	nextseq_1	E8.75	WT	NE
nextseq_1_PA-01B_S2.ACTTATGGTTTGAGTCTGGC	879	679	ETiX-Day8-failed-1	6.85775	-4.3646	Amniotic mesoderm	nextseq_1	Day8	Failed	ETiX
nextseq_1_PA-01B_S2.AACGATCATTACCGGAATTA	1927	1364	NE-E9.5-2	3.63826	-5.48381	Paraxial mesoderm	nextseq_1	E9.5	WT	NE
nextseq_1_PA-01B_S2.ATCAATACGTCAGGAGGAGA	884	680	NE-E9.5-2	-1.26899	-4.47208	Neuroectoderm	nextseq_1	E9.5	WT	NE
nextseq_1_PA-01B_S2.TATAAGAGGTACCGGAATTA	1070	832	NE-E9.5-2	-1.26623	7.5152	Extraembryonic ectoderm	nextseq_1	E9.5	WT	NE
nextseq_1_PA-01B_S2.CGCTAACCTGTTCGTCAGA	862	648	ETiX-Day8-Pax6neg-2	-12.8932	4.80487	Parietal endoderm	nextseq_1	Day8	Pax6neg	ETiX
nextseq_1_PA-01B_S2.AGGCTCGTTGATCGCTTCT	452	364	ETiX-Day8-failed-3	7.4721	-4.66128	Amniotic mesoderm	nextseq_1	Day8	Failed	ETiX
nextseq_1_PA-01B_S2.TAATACCAGTGTCCTACTTG	1199	913	ETiX-Day8-Pax6neg-2	-10.7488	0.697804	Visceral endoderm	nextseq_1	Day8	Pax6neg	ETiX
nextseq_1_PA-01B_S2.TATCTCGATTTAGATCTACT	801	632	ETiX-Day8-4	8.07627	-4.5093	Amniotic mesoderm	nextseq_1	Day8	WT	ETiX
nextseq_1_PA-01B_S2.TTCTTCGTTTCGCCTAATGC	812	619	ETiX-Day8-failed-4	-10.8765	-1.00977	Visceral endoderm	nextseq_1	Day8	Failed	ETiX
nextseq_1_PA-01B_S2.ATATCCTACTTTCATAGGAC	418	364	ETiX-Day8-failed-2	-1.98497	-4.85083	Neuroectoderm	nextseq_1	Day8	Failed	ETiX
nextseq_1_PA-01B_S2.AAGGCTACTGTCCTACTTG	1284	915	ETiX-Day8-Pax6neg-2	7.00737	-7.02879	Amniotic mesoderm	nextseq_1	Day8	Pax6neg	ETiX
nextseq_1_PA-01B_S2.AAAGCTGATTCTAACTAGAT	997	758	ETiX-Day8-2	7.94249	-0.406541	Allantois	nextseq_1	Day8	WT	ETiX
nextseq_1_PA-01B_S2.AACGTAATCTCGGTCAAGAA	557	477	ETiX-Day8-failed-3	-4.67291	4.13168	Extraembryonic ectoderm	nextseq_1	Day8	Failed	ETiX
nextseq_1_PA-01B_S2.ATGGACTATTGGAGGATAGC	328	279	ETiX-Day8-Pax6neg-1	9.62383	8.59837	Endothelium	nextseq_1	Day8	Pax6neg	ETiX
nextseq_1_PA-01B_S2.TGAATCTGATCGCCTAATGC	1130	834	ETiX-Day8-failed-4	9.016	-5.14011	Amniotic mesoderm	nextseq_1	Day8	Failed	ETiX
nextseq_1_PA-01B_S2.CCAGCCTTTATGGAATTGG	1087	819	NE-E9.5-2	-3.10068	7.73733	Extraembryonic ectoderm	nextseq_1	E9.5	WT	NE
nextseq_1_PA-01B_S2.TGGTTGAATTCGCCTAATGC	476	389	ETiX-Day8-failed-4	-4.9709	-7.42604	Surface ectoderm	nextseq_1	Day8	Failed	ETiX
nextseq_1_PA-01B_S2.TGCTGGATTTTGCTAACGG	763	627	NE-E7.5-2	-2.62628	6.65445	Extraembryonic ectoderm	nextseq_1	E7.5	WT	NE
nextseq_1_PA-01B_S2.TTTGCTACTTGCCATTCTCC	336	297	ETiX-Day8-failed-3	-5.05862	4.55026	Extraembryonic ectoderm	nextseq_1	Day8	Failed	ETiX
nextseq_1_PA-01B_S2.CAAGGCGTTGGCTGAGCTC	470	366	ETiX-Day8-failed-3	-8.20562	-1.81194	Visceral endoderm	nextseq_1	Day8	Failed	ETiX
nextseq_1_PA-01B_S2.ACTGAATACTCCATAAGTCC	772	616	ETiX-Day8-1	3.15572	-5.72673	Paraxial mesoderm	nextseq_1	Day8	WT	ETiX
nextseq_1_PA-01B_S2.AAGGCTACTACCGGAATTA	1269	935	NE-E9.5-2	8.76822	7.18325	Endothelium	nextseq_1	E9.5	WT	NE
nextseq_1_PA-01B_S2.TGCAAGGTTAAGCCAGTTA	332	292	NE-E7.5-1	-3.83954	3.84826	Extraembryonic ectoderm	nextseq_1	E7.5	WT	NE
nextseq_1_PA-01B_S2.TATCTCGATTATAAGGAGCA	825	689	ETiX-Day8-5	-4.96231	6.05409	Extraembryonic ectoderm	nextseq_1	Day8	WT	ETiX
nextseq_1_PA-01B_S2.ACAACCTATTCATCCGACTA	434	343	ETiX-Day8-Pax6neg-2	6.8279	-4.8748	Amniotic mesoderm	nextseq_1	Day8	Pax6neg	ETiX
nextseq_1_PA-01B_S2.AGAGATGAATCGGTTATGCC	909	720	NE-E8.75	-0.851185	-5.51566	Neuroectoderm	nextseq_1	E8.75	WT	NE
nextseq_1_PA-01B_S2.ACGCTTATATTCTAATAGTA	1042	793	ETiX-Day8-failed-1	7.02312	-3.22814	Amniotic mesoderm	nextseq_1	Day8	Failed	ETiX
nextseq_1_PA-01B_S2.TTGACTCAATCGTCGCAGCC	2054	1357	NE-E8.75	-1.68934	8.38903	Extraembryonic ectoderm	nextseq_1	E8.75	WT	NE
nextseq_1_PA-01B_S2.AAACTCCAATTTAGGACCGG	757	594	ETiX-Day8-1	3.4121	12.5415	Primitive erythroid cells	nextseq_1	Day8	WT	ETiX
nextseq_1_PA-01B_S2.ACTTACTCATCGCCTAATGC	771	592	ETiX-Day8-failed-4	-4.5595	9.80164	Extraembryonic ectoderm	nextseq_1	Day8	Failed	ETiX
nextseq_1_PA-01B_S2.TGCAAGGTTTAATGAACGA	875	693	NE-E9.5-2	8.17735	8.47125	Endothelium	nextseq_1	E9.5	WT	NE
nextseq_1_PA-01B_S2.CGAAGACCTTGCGGACCTA	409	328	ETiX-Day8-failed-3	-3.77379	9.42581	Extraembryonic ectoderm	nextseq_1	Day8	Failed	ETiX
nextseq_1_PA-01B_S2.GAGTTCTCTTGGCCGGCCT	822	640	ETiX-Day8-3	8.51989	-5.97958	Amniotic mesoderm	nextseq_1	Day8	WT	ETiX
nextseq_1_PA-01B_S2.TTGGAGCTTTGACGCTCCG	401	326	NE-E9.5-2	1.61032	-2.65333	Neuromesodermal progenitors	nextseq_1	E9.5	WT	NE
nextseq_1_PA-01B_S2.ACTGGACCTTTATTATGGT	678	541	ETiX-Day8-failed-2	8.00046	-4.19774	Amniotic mesoderm	nextseq_1	Day8	Failed	ETiX
nextseq_1_PA-01B_S2.ACTTATGGTTTCTAATAGTA	447	357	ETiX-Day8-failed-1	2.74131	12.9301	Primitive erythroid cells	nextseq_1	Day8	Failed	ETiX
nextseq_1_PA-01B_S2.AACGTAATCTAGCCGGTACC	690	548	ETiX-Day8-1	7.43679	-7.22188	Amniotic mesoderm	nextseq_1	Day8	WT	ETiX
nextseq_1_PA-01B_S2.ACGTTGCTTCGTCGCAGCC	849	677	NE-E8.75	-3.68709	7.56968	Extraembryonic ectoderm	nextseq_1	E8.75	WT	NE
nextseq_1_PA-01B_S2.TCGAAGGATGATCGCTTCT	316	273	ETiX-Day8-failed-3	7.03562	-5.03526	Amniotic mesoderm	nextseq_1	Day8	Failed	ETiX
nextseq_1_PA-01B_S2.CTGCCTTATTGGCCATGCA	847	661	ETiX-Day8-failed-4	7.84375	-1.70735	Allantois	nextseq_1	Day8	Failed	ETiX
nextseq_1_PA-01B_S2.AGGCGGAATATTCAGGTAC	490	415	ETiX-Day8-failed-4	7.64523	-1.92097	Allantois	nextseq_1	Day8	Failed	ETiX
nextseq_1_PA-01B_S2.AGAGATGAATTGGCCGGCCT	298	269	ETiX-Day8-3	-0.15163	-5.05092	Neuroectoderm	nextseq_1	Day8	WT	ETiX
nextseq_1_PA-01B_S2.AAGGCTACTTAGATCTACT	650	519	ETiX-Day8-4	-10.547	-2.79684	Visceral endoderm	nextseq_1	Day8	WT	ETiX
nextseq_1_PA-01B_S2.TTGACTCAATCCAGTTCCAA	468	390	ETiX-Day8-2	-5.69866	-6.83526	Surface ectoderm	nextseq_1	Day8	WT	ETiX
nextseq_1_PA-01B_S2.CGAAGACCTTTATTATGGT	671	564	ETiX-Day8-failed-2	-11.3317	-2.62097	Visceral endoderm	nextseq_1	Day8	Failed	ETiX
nextseq_1_PA-01B_S2.AGAGTACCTGGCTGAGCTC	346	305	ETiX-Day8-failed-3	6.44324	-0.983294	Allantois	nextseq_1	Day8	Failed	ETiX
nextseq_1_PA-01B_S2.TGCTGGATTTCTAATAGTA	836	643	ETiX-Day8-failed-1	7.13927	-4.44783	Amniotic mesoderm	nextseq_1	Day8	Failed	ETiX
nextseq_1_PA-01B_S2.ATGGTTGGTACGCGAGATT	1086	778	ETiX-Day8-Pax6neg-1	-11.9241	0.150401	Visceral endoderm	nextseq_1	Day8	Pax6neg	ETiX
nextseq_1_PA-01B_S2.AACGAGCGTTTATAGCAGA	315	269	ETiX-Day8-Pax6neg-2	4.12334	-6.15568	Cardiac mesoderm	nextseq_1	Day8	Pax6neg	ETiX
nextseq_1_PA-01B_S2.AACTAGTTGTGAGCATCATT	501	414	NE-E9.5-2	6.80857	8.48706	Endothelium	nextseq_1	E9.5	WT	NE
nextseq_1_PA-01B_S2.TAATCAGCTTCATCTCTGCA	721	582	ETiX-Day8-4	7.25239	8.28631	Endothelium	nextseq_1	Day8	WT	ETiX
nextseq_1_PA-01B_S2.TAGATGACTTTATATACTAA	1076	863	ETiX-Day8-4	6.91846	-4.98391	Amniotic mesoderm	nextseq_1	Day8	WT	ETiX
nextseq_1_PA-01B_S2.AGAGTACCTTAGATCTACT	683	449	ETiX-Day8-4	-12.4473	4.13898	Parietal endoderm	nextseq_1	Day8	WT	ETiX
nextseq_1_PA-01B_S2.GTCGTAACTTTACGATGAA	906	727	NE-E7.5-2	3.081	-0.66683	Early development	nextseq_1	E7.5	WT	NE
nextseq_1_PA-01B_S2.ATGCTTCCTATCGGCTATC	634	526	NE-E8.5	-10.1775	-3.98598	Visceral endoderm	nextseq_1	E8.5	WT	NE
nextseq_1_PA-01B_S2.AATTCATCGTACTATGCAAT	761	628	NE-E7.5-1	-0.0704686	7.13691	Extraembryonic ectoderm	nextseq_1	E7.5	WT	NE
nextseq_1_PA-01B_S2.TGGTTGAATTGGCCGTAGTC	1977	1322	ETiX-Day8-failed-4	8.26048	-1.82533	Allantois	nextseq_1	Day8	Failed	ETiX
nextseq_1_PA-01B_S2.ATTGAGGAATGATATCGGCG	577	486	NE-E7.5-2	-3.3659	4.41682	Extraembryonic ectoderm	nextseq_1	E7.5	WT	NE
nextseq_1_PA-01B_S2.AGTTAACCATCGTCGCAGCC	2361	1521	NE-E8.75	4.81538	-6.98001	Cardiac mesoderm	nextseq_1	E8.75	WT	NE
nextseq_1_PA-01B_S2.TCCTAACTTTAACCTGGTCT	349	301	ETiX-Day8-5	-2.97133	4.06656	Extraembryonic ectoderm	nextseq_1	Day8	WT	ETiX
nextseq_1_PA-01B_S2.GGCGTTAATAAGTAAGAGC	344	306	ETiX-Day8-failed-2	-10.5029	-2.22925	Visceral endoderm	nextseq_1	Day8	Failed	ETiX
nextseq_1_PA-01B_S2.CGCCATTCTATCGGCTATC	918	733	NE-E8.5	0.120024	-2.11965	Neuromesodermal progenitors	nextseq_1	E8.5	WT	NE
nextseq_1_PA-01B_S2.ACAATGCTATTGAGTCTGGC	854	667	ETiX-Day8-failed-1	8.37244	8.69297	Endothelium	nextseq_1	Day8	Failed	ETiX
nextseq_1_PA-01B_S2.ATTAGTCTGTCCATCGCGAA	391	348	ETiX-Day8-1	9.47434	-5.16104	Amniotic mesoderm	nextseq_1	Day8	WT	ETiX
nextseq_1_PA-01B_S2.GCTCTTAGTTTCTTAATAA	345	278	ETiX-Day8-1	-11.7778	3.43844	Parietal endoderm	nextseq_1	Day8	WT	ETiX
nextseq_1_PA-01B_S2.AGGCGGAATCAACCAGTAC	534	453	ETiX-Day8-3	2.79266	-2.26013	Paraxial mesoderm	nextseq_1	Day8	WT	ETiX
nextseq_1_PA-01B_S2.CTAACGACTAGCTTATCCG	1521	1081	ETiX-Day8-2	5.20909	10.2506	White blood cells	nextseq_1	Day8	WT	ETiX
nextseq_1_PA-01B_S2.CGCTGCTTTGGCGAACTCG	332	297	ETiX-Day6-1	-10.4277	0.026252	Visceral endoderm	nextseq_1	Day6	WT	ETiX
nextseq_1_PA-01B_S2.TTTGCTACTTAAGAAGCTAG	291	256	NE-E8.5	-2.47565	6.76154	Extraembryonic ectoderm	nextseq_1	E8.5	WT	NE
nextseq_1_PA-01B_S2.ACCATGATTTCGTCGCAGCC	389	339	NE-E8.75	2.55796	-2.85419	Paraxial mesoderm	nextseq_1	E8.75	WT	NE
nextseq_1_PA-01B_S2.GCGTACTTTGGACTACTAC	732	624	NE-E8.75	-2.29231	-5.5546	Neuroectoderm	nextseq_1	E8.75	WT	NE
nextseq_1_PA-01B_S2.AGGCGGAATGTTCGTCAGA	950	739	ETiX-Day8-Pax6neg-2	-5.16397	-2.62678	Gut	nextseq_1	Day8	Pax6neg	ETiX
nextseq_1_PA-01B_S2.TCGAGAAGTTAACGATCCA	490	390	ETiX-Day8-1	7.77622	-4.25544	Amniotic mesoderm	nextseq_1	Day8	WT	ETiX
nextseq_1_PA-01B_S2.ACGCTTGATCCGCGGCTCA	452	366	ETiX-Day6-1	1.42816	-0.500927	Early development	nextseq_1	Day6	WT	ETiX
nextseq_1_PA-01B_S2.TGGTTGAATTACTTAACCTT	1401	969	ETiX-Day8-4	-13.0446	3.18561	Parietal endoderm	nextseq_1	Day8	WT	ETiX
nextseq_1_PA-01B_S2.CGTTGATCTGGTACTGCCT	2203	1383	ETiX-Day8-Pax6neg-1	-12.8199	2.15723	Parietal endoderm	nextseq_1	Day8	Pax6neg	ETiX
nextseq_1_PA-01B_S2.AGTATTAGCTCATCAGAATG	354	322	ETiX-Day8-3	-3.49641	8.19386	Extraembryonic ectoderm	nextseq_1	Day8	WT	ETiX
nextseq_1_PA-01B_S2.AGGCGGAATTTGCTGGCAT	753	609	NE-E8	5.62164	-4.66471	Early development	nextseq_1	E8	WT	NE
nextseq_1_PA-01B_S2.TAATCAGCTTACGCGAGATT	711	555	ETiX-Day8-Pax6neg-1	-12.0943	-1.96894	Visceral endoderm	nextseq_1	Day8	Pax6neg	ETiX
nextseq_1_PA-01B_S2.TAATACCAGTTCTAATAGTA	563	469	ETiX-Day8-failed-1	-12.2893	1.75069	Parietal endoderm	nextseq_1	Day8	Failed	ETiX
nextseq_1_PA-01B_S2.CCAATCCATTTATTCTGAG	818	649	ETiX-Day8-1	4.3294	-3.30738	Paraxial mesoderm	nextseq_1	Day8	WT	ETiX
nextseq_1_PA-01B_S2.AACTGGCATAAGCCAGTTA	386	333	NE-E7.5-1	-4.52583	4.0678	Extraembryonic ectoderm	nextseq_1	E7.5	WT	NE
nextseq_1_PA-01B_S2.ATATCTGGATTGACGCTCCG	384	319	NE-E9.5-2	-3.29913	7.06332	Extraembryonic ectoderm	nextseq_1	E9.5	WT	NE
nextseq_1_PA-01B_S2.ATAACTTCCTCCATAAGTCC	575	433	ETiX-Day8-1	-11.6649	4.26708	Parietal endoderm	nextseq_1	Day8	WT	ETiX
nextseq_1_PA-01B_S2.ATGCATTCATTAACTCAATT	491	423	ETiX-Day6-1	-3.94362	-1.60354	Early development	nextseq_1	Day6	WT	ETiX
nextseq_1_PA-01B_S2.CAGCATTGTATTCAGGTAC	1981	1467	ETiX-Day8-failed-4	-5.29641	-4.84462	Surface ectoderm	nextseq_1	Day8	Failed	ETiX
nextseq_1_PA-01B_S2.AACGTAATCTATGGAATTGG	583	437	NE-E9.5-2	2.74712	-10.1234	Heart field	nextseq_1	E9.5	WT	NE
nextseq_1_PA-01B_S2.TTACCTAAGTTGCCGGCAGA	548	449	ETiX-Day8-2	7.54686	8.02068	Endothelium	nextseq_1	Day8	WT	ETiX
nextseq_1_PA-01B_S2.CTAACGACTCTAACTAGAT	1067	780	ETiX-Day8-2	10.1939	8.92525	Endothelium	nextseq_1	Day8	WT	ETiX
nextseq_1_PA-01B_S2.CAGGACTCTCCAGTTCCAA	656	549	ETiX-Day8-2	7.17266	-3.0323	Amniotic mesoderm	nextseq_1	Day8	WT	ETiX
nextseq_1_PA-01B_S2.CGTCTTCCTATATTGATAC	582	471	NE-E8.75	9.96563	-6.53635	Amniotic mesoderm	nextseq_1	E8.75	WT	NE
nextseq_1_PA-01B_S2.ACTGAATACTGCCATTCTCC	495	428	ETiX-Day8-failed-3	-4.38158	4.31091	Extraembryonic ectoderm	nextseq_1	Day8	Failed	ETiX
nextseq_1_PA-01B_S2.TCCTAACTTTGTCCTACTTG	482	391	ETiX-Day8-Pax6neg-2	6.14626	-1.81086	Allantois	nextseq_1	Day8	Pax6neg	ETiX
nextseq_1_PA-01B_S2.AAGGCTACTGGAGGATAGC	521	384	ETiX-Day8-Pax6neg-1	7.77248	-6.78896	Amniotic mesoderm	nextseq_1	Day8	Pax6neg	ETiX
nextseq_1_PA-01B_S2.ACTGGACCTAATTAAGACT	478	396	ETiX-Day8-5	7.14497	-3.48467	Amniotic mesoderm	nextseq_1	Day8	WT	ETiX
nextseq_1_PA-01B_S2.ATTACCATCTAGTAACGGTC	2047	1378	ETiX-Day8-3	-12.7954	2.23343	Parietal endoderm	nextseq_1	Day8	WT	ETiX
nextseq_1_PA-01B_S2.CGAAGACCTTAGACTTCTT	859	638	ETiX-Day8-failed-2	7.79089	-0.656939	Allantois	nextseq_1	Day8	Failed	ETiX
nextseq_1_PA-01B_S2.ACAATGCTATCGTCGCAGCC	1126	884	NE-E8.75	7.8251	-7.71977	Amniotic mesoderm	nextseq_1	E8.75	WT	NE
nextseq_1_PA-01B_S2.TTCTTCGTTTGTCCTAGAGG	316	286	ETiX-Day8-failed-2	-1.2186	-4.90227	Neuroectoderm	nextseq_1	Day8	Failed	ETiX
nextseq_1_PA-01B_S2.ATATCCTACTCGTAGTTACC	886	710	NE-E7.5-3	3.64444	-1.01726	Early development	nextseq_1	E7.5	WT	NE
nextseq_1_PA-01B_S2.GCGTACTTTCTTGCAGTAG	1281	940	NE-E8	-4.34232	6.10999	Extraembryonic ectoderm	nextseq_1	E8	WT	NE
nextseq_1_PA-01B_S2.AACTAGTTGTACGTCATATA	2053	1392	ETiX-Day8-Pax6neg-2	-11.6716	-2.26486	Visceral endoderm	nextseq_1	Day8	Pax6neg	ETiX
nextseq_1_PA-01B_S2.AACGAGCGTCGAACGCCGG	342	294	NE-E9.5-1	-4.04331	-4.28694	Surface ectoderm	nextseq_1	E9.5	WT	NE
nextseq_1_PA-01B_S2.ATATGCCATTCCTTGGTCCA	316	277	NE-E8.75	-12.1222	4.40313	Parietal endoderm	nextseq_1	E8.75	WT	NE
nextseq_1_PA-01B_S2.TGCAAGGTTGGTAGGTTAG	647	509	ETiX-Day8-failed-4	9.97424	-5.71419	Amniotic mesoderm	nextseq_1	Day8	Failed	ETiX
nextseq_1_PA-01B_S2.GATAAGCGTGGACTACTAC	890	729	NE-E8.75	-1.08183	6.79308	Extraembryonic ectoderm	nextseq_1	E8.75	WT	NE
nextseq_1_PA-01B_S2.ACATTCGTATTAGACTTCTT	605	467	ETiX-Day8-failed-2	-1.44589	7.55431	Extraembryonic ectoderm	nextseq_1	Day8	Failed	ETiX
nextseq_1_PA-01B_S2.AACTTGGATTTTCCAACCGC	884	738	ETiX-Day6-failed-1	-4.51949	5.87698	Extraembryonic ectoderm	nextseq_1	Day6	Failed	ETiX
nextseq_1_PA-01B_S2.ATGCTTCCTCATCCGACTA	455	385	ETiX-Day8-Pax6neg-2	8.43935	6.40997	Endothelium	nextseq_1	Day8	Pax6neg	ETiX
nextseq_1_PA-01B_S2.ACTTCCGTTCAAGGAGGTC	753	613	NE-E9.5-2	-10.7153	-0.183256	Visceral endoderm	nextseq_1	E9.5	WT	NE
nextseq_1_PA-01B_S2.TGTCCTTATTGGAGGCCTCC	804	666	NE-E8.75	3.28273	-5.63651	Paraxial mesoderm	nextseq_1	E8.75	WT	NE
nextseq_1_PA-01B_S2.ACAATGCTATCAACCGCTAA	360	319	ETiX-Day8-5	-4.06844	-4.81519	Surface ectoderm	nextseq_1	Day8	WT	ETiX
nextseq_1_PA-01B_S2.CAGGACTCTGGTACTGCCT	326	267	ETiX-Day8-Pax6neg-1	8.07061	-6.06454	Amniotic mesoderm	nextseq_1	Day8	Pax6neg	ETiX
nextseq_1_PA-01B_S2.AAACCATAGTGTATCATCGA	462	378	ETiX-Day8-3	-2.30907	-4.94555	Neuroectoderm	nextseq_1	Day8	WT	ETiX
nextseq_1_PA-01B_S2.TATCTCGATTTAACTGGTTA	386	322	NE-E9.5-1	10.1484	8.95588	Endothelium	nextseq_1	E9.5	WT	NE
nextseq_1_PA-01B_S2.TGAATCTGATCCGATTCCTG	1156	792	ETiX-Day8-2	9.35846	-7.31825	Amniotic mesoderm	nextseq_1	Day8	WT	ETiX
nextseq_1_PA-01B_S2.TCTTAGTTCTAGTAACGGTC	662	549	ETiX-Day8-3	-0.318826	-2.9039	Neuromesodermal progenitors	nextseq_1	Day8	WT	ETiX
nextseq_1_PA-01B_S2.AGCTATCGTGATCGCTTCT	317	276	ETiX-Day8-failed-3	-4.50972	4.15928	Extraembryonic ectoderm	nextseq_1	Day8	Failed	ETiX
nextseq_1_PA-01B_S2.AGTTAACCATGCAGGTCCGT	686	541	ETiX-Day8-Pax6neg-1	-12.2198	1.79438	Parietal endoderm	nextseq_1	Day8	Pax6neg	ETiX
nextseq_1_PA-01B_S2.ACTTATGGTTATATTGATAC	1591	1176	NE-E8.75	-3.77376	8.24753	Extraembryonic ectoderm	nextseq_1	E8.75	WT	NE
nextseq_1_PA-01B_S2.CAGCAAGTTGCAGGTCCGT	307	252	ETiX-Day8-Pax6neg-1	-9.8415	-1.67992	Visceral endoderm	nextseq_1	Day8	Pax6neg	ETiX
nextseq_1_PA-01B_S2.AGTCGCATTGTATAATACG	524	440	ETiX-Day6-failed-1	-9.79016	0.281161	Visceral endoderm	nextseq_1	Day6	Failed	ETiX
nextseq_1_PA-01B_S2.ATATGCCATTCAATTACCGT	1059	778	ETiX-Day8-Pax6neg-2	8.21705	-7.49103	Amniotic mesoderm	nextseq_1	Day8	Pax6neg	ETiX
nextseq_1_PA-01B_S2.AAGGACGATATATTGATAC	1421	1067	NE-E8.75	0.97138	-2.44673	Neuromesodermal progenitors	nextseq_1	E8.75	WT	NE
nextseq_1_PA-01B_S2.ATTAGTCTGTGCGTTGGAGC	554	452	NE-E7.5-3	-2.36504	-0.531849	Early development	nextseq_1	E7.5	WT	NE
nextseq_1_PA-01B_S2.ACGCTTGATAACCATTGGA	1179	900	NE-E9.5-1	6.87333	-6.20714	Amniotic mesoderm	nextseq_1	E9.5	WT	NE
nextseq_1_PA-01B_S2.TGGATTCTATTAGAATTAAC	564	440	ETiX-Day8-failed-1	2.73437	13.2608	Primitive erythroid cells	nextseq_1	Day8	Failed	ETiX
nextseq_1_PA-01B_S2.TATTCTCCTTGATCGCTTCT	328	296	ETiX-Day8-failed-3	4.96147	10.425	White blood cells	nextseq_1	Day8	Failed	ETiX
nextseq_1_PA-01B_S2.TAAGAATGGTAACTAGGCGC	1708	1192	ETiX-Day8-failed-3	8.12998	-7.85775	Amniotic mesoderm	nextseq_1	Day8	Failed	ETiX
nextseq_1_PA-01B_S2.AAGTTCTTGTCCAGTTCCAA	831	674	ETiX-Day8-2	-3.94726	6.98899	Extraembryonic ectoderm	nextseq_1	Day8	WT	ETiX
nextseq_1_PA-01B_S2.ATCTTCAGATACGCGAGATT	713	558	ETiX-Day8-Pax6neg-1	-12.3397	2.29817	Parietal endoderm	nextseq_1	Day8	Pax6neg	ETiX
nextseq_1_PA-01B_S2.CGCTGCTTTCCGAGAATCC	706	586	ETiX-Day6-2	5.96412	7.03326	Hematoendothelial progenitors	nextseq_1	Day6	WT	ETiX
nextseq_1_PA-01B_S2.TCAAGATCTTGTCCTTAAGA	2010	1356	NE-E8.75	-10.3696	-4.32424	Visceral endoderm	nextseq_1	E8.75	WT	NE
nextseq_1_PA-01B_S2.TAAGAATGGTTCTTGCCGAC	678	528	NE-E7.5-3	0.89071	6.81372	Extraembryonic ectoderm	nextseq_1	E7.5	WT	NE
nextseq_1_PA-01B_S2.TATTCTCCTTCGGTTATGCC	852	667	NE-E8.75	-5.80672	-6.70664	Surface ectoderm	nextseq_1	E8.75	WT	NE
nextseq_1_PA-01B_S2.AAGGACGATGTTCGTCAGA	736	620	ETiX-Day8-Pax6neg-2	-4.96389	5.22275	Extraembryonic ectoderm	nextseq_1	Day8	Pax6neg	ETiX
nextseq_1_PA-01B_S2.CTCTGAGCTAACTAGGCGC	302	239	ETiX-Day8-failed-3	10.2399	9.72433	Endothelium	nextseq_1	Day8	Failed	ETiX
nextseq_1_PA-01B_S2.ATAAGCGAATTTATTCTGAG	657	549	ETiX-Day8-1	-0.909988	-4.77315	Neuroectoderm	nextseq_1	Day8	WT	ETiX
nextseq_1_PA-01B_S2.ACTTGATTGTCCGCTGCCAG	396	318	ETiX-Day8-3	-11.6294	2.00197	Parietal endoderm	nextseq_1	Day8	WT	ETiX
nextseq_1_PA-01B_S2.ACATGGTAATGGCAGACGCC	362	308	NE-E8.5	-3.87221	-4.02724	Surface ectoderm	nextseq_1	E8.5	WT	NE
nextseq_1_PA-01B_S2.AAACTGAACTAGCCGGTACC	439	371	ETiX-Day8-1	-11.2859	-2.27528	Visceral endoderm	nextseq_1	Day8	WT	ETiX
nextseq_1_PA-01B_S2.AGAGGTCGTCGCCTAATGC	704	530	ETiX-Day8-failed-4	8.04988	-4.02254	Amniotic mesoderm	nextseq_1	Day8	Failed	ETiX
nextseq_1_PA-01B_S2.TTACCTAAGTGCTAACTTGC	442	351	ETiX-Day8-failed-1	-11.6806	3.85162	Parietal endoderm	nextseq_1	Day8	Failed	ETiX
nextseq_1_PA-01B_S2.ATGGTTGGTGTTCGTCAGA	1951	1275	ETiX-Day8-Pax6neg-2	2.72622	9.09934	Megakaryocytes	nextseq_1	Day8	Pax6neg	ETiX
nextseq_1_PA-01B_S2.AAGTATTGGTGGTAGGTTAG	633	515	ETiX-Day8-failed-4	-0.993868	-4.84867	Neuroectoderm	nextseq_1	Day8	Failed	ETiX
nextseq_1_PA-01B_S2.AGCATTATGTCATCAGAATG	491	424	ETiX-Day8-3	3.22715	11.0908	Hematoendothelial progenitors	nextseq_1	Day8	WT	ETiX
nextseq_1_PA-01B_S2.GGCTTACTTATAAGGAGCA	422	331	ETiX-Day8-5	2.7967	9.09699	Megakaryocytes	nextseq_1	Day8	WT	ETiX
nextseq_1_PA-01B_S2.AAGCAGTATTACTCAATAGG	496	427	ETiX-Day6-failed-2	-2.74851	-1.38565	Early development	nextseq_1	Day6	Failed	ETiX
nextseq_1_PA-01B_S2.AACGTAATCTAGGAGAGAAC	318	275	ETiX-Day6-failed-1	-11.5094	4.47158	Parietal endoderm	nextseq_1	Day6	Failed	ETiX
nextseq_1_PA-01B_S2.GATAAGCGTTTATTCTGAG	1857	1215	ETiX-Day8-1	5.08894	-5.86285	Cardiac mesoderm	nextseq_1	Day8	WT	ETiX
nextseq_1_PA-01B_S2.CAAGCAACTTATCATGATC	430	366	ETiX-Day6-1	1.19	-0.658839	Early development	nextseq_1	Day6	WT	ETiX
nextseq_1_PA-01B_S2.GTCTCTACTCATACTCCGA	557	462	ETiX-Day8-Pax6neg-1	8.1219	6.57825	Endothelium	nextseq_1	Day8	Pax6neg	ETiX
nextseq_1_PA-01B_S2.AGTCGCATTTTATTATGGT	330	288	ETiX-Day8-failed-2	10.0087	9.5335	Endothelium	nextseq_1	Day8	Failed	ETiX
nextseq_1_PA-01B_S2.AGAGTACCTTATGAGTTAA	958	761	ETiX-Day6-failed-1	-9.44552	-0.35234	Visceral endoderm	nextseq_1	Day6	Failed	ETiX
nextseq_1_PA-01B_S2.TCTTAGTTCTCGTCGCAGCC	792	601	NE-E8.75	-1.02067	8.05457	Extraembryonic ectoderm	nextseq_1	E8.75	WT	NE
nextseq_1_PA-01B_S2.ACCTCAATATGGTATCCGCC	1586	1127	ETiX-Day8-failed-1	-5.79161	6.23707	Extraembryonic ectoderm	nextseq_1	Day8	Failed	ETiX
nextseq_1_PA-01B_S2.ACGCTTGATGGTACTGCCT	1169	814	ETiX-Day8-Pax6neg-1	1.5732	-5.90532	Paraxial mesoderm	nextseq_1	Day8	Pax6neg	ETiX
nextseq_1_PA-01B_S2.ATTCGGAGTTAGACTTCTT	377	306	ETiX-Day8-failed-2	-12.101	2.61851	Parietal endoderm	nextseq_1	Day8	Failed	ETiX
nextseq_1_PA-01B_S2.AACGTAATCTAAGTAAGAGC	328	264	ETiX-Day8-failed-2	-4.51057	10.0351	Extraembryonic ectoderm	nextseq_1	Day8	Failed	ETiX
nextseq_1_PA-01B_S2.TCGAAGGATGGCAATGAGA	764	575	ETiX-Day8-failed-2	7.07224	-5.21992	Amniotic mesoderm	nextseq_1	Day8	Failed	ETiX
nextseq_1_PA-01B_S2.ATGGTTGGTGCTGGAACTT	1908	1243	ETiX-Day8-4	7.63971	-7.89754	Amniotic mesoderm	nextseq_1	Day8	WT	ETiX
nextseq_1_PA-01B_S2.ATTCAAGCATCCGATTCCTG	1475	1064	ETiX-Day8-2	-1.81921	-6.59256	Neuroectoderm	nextseq_1	Day8	WT	ETiX
nextseq_1_PA-01B_S2.TAAGAATGGTGTATAATACG	565	487	ETiX-Day6-failed-1	-2.34659	-1.16528	Early development	nextseq_1	Day6	Failed	ETiX
nextseq_1_PA-01B_S2.TTCGTTCCTTAATGAACGA	1103	850	NE-E9.5-2	-3.80726	9.54312	Extraembryonic ectoderm	nextseq_1	E9.5	WT	NE
nextseq_1_PA-01B_S2.ACGTCTAGTCCTTGGTCCA	394	317	NE-E8.75	9.53423	-5.86083	Amniotic mesoderm	nextseq_1	E8.75	WT	NE
nextseq_1_PA-01B_S2.ATAACTTCCTGGTAGGTTAG	652	489	ETiX-Day8-failed-4	9.99989	-5.35847	Amniotic mesoderm	nextseq_1	Day8	Failed	ETiX
nextseq_1_PA-01B_S2.ATTGATCGTTTCCAATCATC	767	595	NE-E8.5	-10.8379	-3.944	Visceral endoderm	nextseq_1	E8.5	WT	NE
nextseq_1_PA-01B_S2.CAGGACTCTGGAGGCCTCC	539	449	NE-E8.75	-5.59552	-6.90339	Surface ectoderm	nextseq_1	E8.75	WT	NE
nextseq_1_PA-01B_S2.AAGTTCTTGTTTATAGCAGA	1433	1075	ETiX-Day8-Pax6neg-2	-6.14539	-7.18509	Surface ectoderm	nextseq_1	Day8	Pax6neg	ETiX
nextseq_1_PA-01B_S2.CAGCATTGTCGGTTATGCC	2321	1554	NE-E8.75	1.75909	6.54029	Extraembryonic ectoderm	nextseq_1	E8.75	WT	NE
nextseq_1_PA-01B_S2.TTGACCAGTATTCAGGTAC	992	760	ETiX-Day8-failed-4	4.91422	-6.46417	Cardiac mesoderm	nextseq_1	Day8	Failed	ETiX
nextseq_1_PA-01B_S2.ACTGGACCTGGTATCCGCC	744	629	ETiX-Day8-failed-1	-5.15602	4.50873	Extraembryonic ectoderm	nextseq_1	Day8	Failed	ETiX
nextseq_1_PA-01B_S2.GGTCAGTTTCCGATTCCTG	451	360	ETiX-Day8-2	9.32815	8.71821	Endothelium	nextseq_1	Day8	WT	ETiX
nextseq_1_PA-01B_S2.AGGATAATCTACTTAACCTT	1482	1082	ETiX-Day8-4	6.61299	-2.97953	Amniotic mesoderm	nextseq_1	Day8	WT	ETiX
nextseq_1_PA-01B_S2.ATATGCCATTCGGCGTAACT	420	351	ETiX-Day8-failed-2	-4.92727	-7.08413	Surface ectoderm	nextseq_1	Day8	Failed	ETiX
nextseq_1_PA-01B_S2.ACAGGTATTTCGCTCCTAAC	759	622	ETiX-Day8-2	-4.67397	-3.65898	Surface ectoderm	nextseq_1	Day8	WT	ETiX
nextseq_1_PA-01B_S2.GAGGAACTTGGCAGACGCC	510	424	NE-E8.5	-0.652411	6.78106	Extraembryonic ectoderm	nextseq_1	E8.5	WT	NE
nextseq_1_PA-01B_S2.TAACGACTTTCAATTACCGT	774	624	ETiX-Day8-Pax6neg-2	8.085	-1.48255	Allantois	nextseq_1	Day8	Pax6neg	ETiX
nextseq_1_PA-01B_S2.TTCTCATTGTTGGCCGGCCT	1100	806	ETiX-Day8-3	9.5503	-7.50226	Amniotic mesoderm	nextseq_1	Day8	WT	ETiX
nextseq_1_PA-01B_S2.ATAATCCTGTGGTACTGCCT	364	316	ETiX-Day8-Pax6neg-1	1.36613	-4.53777	Neural crest	nextseq_1	Day8	Pax6neg	ETiX
nextseq_1_PA-01B_S2.AATCCAGTATGGAGGATAGC	776	624	ETiX-Day8-Pax6neg-1	-4.70288	4.73586	Extraembryonic ectoderm	nextseq_1	Day8	Pax6neg	ETiX
nextseq_1_PA-01B_S2.ATCAGTCATTGGTACCGGCA	576	459	NE-E9.5-1	-5.16648	-2.54264	Gut	nextseq_1	E9.5	WT	NE
nextseq_1_PA-01B_S2.ATTAATGCCTCGGTTGCGCG	325	271	ETiX-Day8-failed-4	-10.3564	-2.91577	Visceral endoderm	nextseq_1	Day8	Failed	ETiX
nextseq_1_PA-01B_S2.TCCTAACTTTAACCATTGGA	440	362	NE-E9.5-1	6.84046	-1.76566	Allantois	nextseq_1	E9.5	WT	NE
nextseq_1_PA-01B_S2.AAACTCCAATTATATACTAA	1321	884	ETiX-Day8-4	6.80009	-4.36107	Amniotic mesoderm	nextseq_1	Day8	WT	ETiX
nextseq_1_PA-01B_S2.AACGTAATCTGCCGCAACGA	663	498	ETiX-Day8-Pax6neg-1	2.75882	-10.1729	Heart field	nextseq_1	Day8	Pax6neg	ETiX
nextseq_1_PA-01B_S2.ATTGAGGAATTCCTACCAGT	445	369	NE-E7.5-1	-3.50172	3.47769	Extraembryonic ectoderm	nextseq_1	E7.5	WT	NE
nextseq_1_PA-01B_S2.AACGAGCGTCGTCGCAGCC	1568	1162	NE-E8.75	2.25596	-2.80172	Neuromesodermal progenitors	nextseq_1	E8.75	WT	NE
nextseq_1_PA-01B_S2.AGAGATGAATCCATAAGTCC	601	446	ETiX-Day8-1	8.63014	6.97517	Endothelium	nextseq_1	Day8	WT	ETiX
nextseq_1_PA-01B_S2.AAACTCCAATAACCTGGTCT	426	363	ETiX-Day8-5	-1.89797	-5.51021	Neuroectoderm	nextseq_1	Day8	WT	ETiX
nextseq_1_PA-01B_S2.ATCAGTCATTCATCTCTGCA	687	588	ETiX-Day8-4	-5.33113	5.96523	Extraembryonic ectoderm	nextseq_1	Day8	WT	ETiX
nextseq_1_PA-01B_S2.CGTTGATCTCGTCGCAGCC	1182	893	NE-E8.75	-4.91306	9.91807	Extraembryonic ectoderm	nextseq_1	E8.75	WT	NE
nextseq_1_PA-01B_S2.CGAATGAGTTGCCGGCAGA	486	403	ETiX-Day8-2	9.14302	-6.72793	Amniotic mesoderm	nextseq_1	Day8	WT	ETiX
nextseq_1_PA-01B_S2.CAGATCAGTATCATATTAG	1179	881	ETiX-Day8-5	-2.7743	-6.13378	Neuroectoderm	nextseq_1	Day8	WT	ETiX
nextseq_1_PA-01B_S2.ATAGTTGACTATAAGGAGCA	355	321	ETiX-Day8-5	4.2222	-4.55826	Paraxial mesoderm	nextseq_1	Day8	WT	ETiX
nextseq_1_PA-01B_S2.CGGTAAGGTCTAACTAGAT	939	746	ETiX-Day8-2	7.45803	8.94712	Endothelium	nextseq_1	Day8	WT	ETiX
nextseq_1_PA-01B_S2.ATGGTTGGTCATTCAATCA	386	337	NE-E7.5-1	-1.76301	6.01084	Extraembryonic ectoderm	nextseq_1	E7.5	WT	NE
nextseq_1_PA-01B_S2.ATTGAGGAATCATCTCTGCA	886	647	ETiX-Day8-4	8.4277	6.41981	Endothelium	nextseq_1	Day8	WT	ETiX
nextseq_1_PA-01B_S2.ATCAGTCATTCCAGTTCCAA	707	579	ETiX-Day8-2	1.0225	-5.37961	Neural crest	nextseq_1	Day8	WT	ETiX
nextseq_1_PA-01B_S2.CAGCATTGTTAGATCTACT	345	284	ETiX-Day8-4	-4.26885	5.06426	Extraembryonic ectoderm	nextseq_1	Day8	WT	ETiX
nextseq_1_PA-01B_S2.AAGTACGTTTTATCATGATC	1312	952	ETiX-Day6-1	-13.0448	2.52547	Parietal endoderm	nextseq_1	Day6	WT	ETiX
nextseq_1_PA-01B_S2.TTACCTAAGTTCAATCGCAT	392	331	ETiX-Day6-3	-11.911	3.68974	Parietal endoderm	nextseq_1	Day6	WT	ETiX
nextseq_1_PA-01B_S2.GAGTTCTCTACGGAGGCGG	485	398	ETiX-Day8-2	6.5069	-1.55339	Allantois	nextseq_1	Day8	WT	ETiX
nextseq_1_PA-01B_S2.GAGGAACTTACTAGAGAGT	494	429	NE-E8	1.88494	-5.03275	Paraxial mesoderm	nextseq_1	E8	WT	NE
nextseq_1_PA-01B_S2.ATGCATTCATTCGGCCTTAC	783	622	ETiX-Day8-failed-1	7.89926	-6.94047	Amniotic mesoderm	nextseq_1	Day8	Failed	ETiX
nextseq_1_PA-01B_S2.GGTCAGTTTTGGTCAGCCA	762	586	NE-E9.5-1	-1.55754	-4.14658	Neuroectoderm	nextseq_1	E9.5	WT	NE
nextseq_1_PA-01B_S2.TTCTCATTGTTAGATCTACT	347	315	ETiX-Day8-4	4.10906	9.57691	Megakaryocytes	nextseq_1	Day8	WT	ETiX
nextseq_1_PA-01B_S2.ACGATATCATAGCTTATCCG	451	341	ETiX-Day8-2	-12.5715	5.00136	Parietal endoderm	nextseq_1	Day8	WT	ETiX
nextseq_1_PA-01B_S2.GTCTCTACTTTAGGACCGG	871	598	ETiX-Day8-1	-13.3307	4.19698	Parietal endoderm	nextseq_1	Day8	WT	ETiX
nextseq_1_PA-01B_S2.TTCCATCTTTTTATTATGGT	564	480	ETiX-Day8-failed-2	7.33639	-1.21321	Allantois	nextseq_1	Day8	Failed	ETiX
nextseq_1_PA-01B_S2.ATGGTTGGTTCAATCGCAT	934	759	ETiX-Day6-3	-2.98504	-0.79424	Early development	nextseq_1	Day6	WT	ETiX
nextseq_1_PA-01B_S2.CAACTCTCTACTTAACCTT	294	241	ETiX-Day8-4	4.93736	-4.82373	Cardiac mesoderm	nextseq_1	Day8	WT	ETiX
nextseq_1_PA-01B_S2.CAACTCTCTACTAGAGAGT	310	265	NE-E8	7.32997	-5.75475	Amniotic mesoderm	nextseq_1	E8	WT	NE
nextseq_1_PA-01B_S2.ATGCATTCATAGGTATACTC	852	696	ETiX-Day8-1	2.41142	-3.78322	Paraxial mesoderm	nextseq_1	Day8	WT	ETiX
nextseq_1_PA-01B_S2.AAGGATATGTAGGTATACTC	452	386	ETiX-Day8-1	-4.437	-5.04474	Surface ectoderm	nextseq_1	Day8	WT	ETiX
nextseq_1_PA-01B_S2.GGCTAAGATAATACCATCC	563	429	ETiX-Day8-failed-1	-3.30021	8.64473	Extraembryonic ectoderm	nextseq_1	Day8	Failed	ETiX
nextseq_1_PA-01B_S2.TATAAGAGGTATATGAGCCA	644	514	NE-E8.75	-3.62733	4.8275	Extraembryonic ectoderm	nextseq_1	E8.75	WT	NE
nextseq_1_PA-01B_S2.AGTTAACCATAACTAGGCGC	430	366	ETiX-Day8-failed-3	8.96999	8.25707	Endothelium	nextseq_1	Day8	Failed	ETiX
nextseq_1_PA-01B_S2.AGTCGCATTGGAGGCCTCC	519	404	NE-E8.75	9.10758	-5.51808	Amniotic mesoderm	nextseq_1	E8.75	WT	NE
nextseq_1_PA-01B_S2.GCTCTTAGTAACTAGGCGC	458	362	ETiX-Day8-failed-3	7.03308	-0.812322	Allantois	nextseq_1	Day8	Failed	ETiX
nextseq_1_PA-01B_S2.AGAACTCCTGGAGGCCTCC	788	643	NE-E8.75	-3.39376	5.39761	Extraembryonic ectoderm	nextseq_1	E8.75	WT	NE
nextseq_1_PA-01B_S2.TTGACTCAATTCAAGCCGAT	1028	827	ETiX-Day6-1	-2.82535	-0.961933	Early development	nextseq_1	Day6	WT	ETiX
nextseq_1_PA-01B_S2.AACTAGTTGTAACCTGGTCT	641	546	ETiX-Day8-5	-4.18189	-3.93929	Surface ectoderm	nextseq_1	Day8	WT	ETiX
nextseq_1_PA-01B_S2.AGAGATGAATCAGGAGGAGA	568	451	NE-E9.5-2	9.24082	6.46748	Endothelium	nextseq_1	E9.5	WT	NE
nextseq_1_PA-01B_S2.ACCGGTTCTGATACGGAAC	422	364	NE-E8.5	7.05272	7.29314	Endothelium	nextseq_1	E8.5	WT	NE
nextseq_1_PA-01B_S2.CAGCATTGTTAGACTTCTT	814	633	ETiX-Day8-failed-2	-10.3632	-1.23274	Visceral endoderm	nextseq_1	Day8	Failed	ETiX
nextseq_1_PA-01B_S2.ATGCTTCCTCGTAATGCAG	659	571	ETiX-Day6-1	-2.33431	-1.02863	Early development	nextseq_1	Day6	WT	ETiX
nextseq_1_PA-01B_S2.AAGGCTACTTTGCGAGGCA	305	274	NE-E8	2.11307	-1.78291	Early development	nextseq_1	E8	WT	NE
nextseq_1_PA-01B_S2.TAATACCAGTTAACGATCCA	479	408	ETiX-Day8-1	-11.8371	2.22618	Parietal endoderm	nextseq_1	Day8	WT	ETiX
nextseq_1_PA-01B_S2.TTGGAGCTTCGGTTGCGCG	716	591	ETiX-Day8-failed-4	2.02144	-10.7213	Heart field	nextseq_1	Day8	Failed	ETiX
nextseq_1_PA-01B_S2.ATTAGGTACTGGTAGGTTAG	496	397	ETiX-Day8-failed-4	-1.8061	7.77792	Extraembryonic ectoderm	nextseq_1	Day8	Failed	ETiX
nextseq_1_PA-01B_S2.AAGGATATGTGGTATCCGCC	1091	796	ETiX-Day8-failed-1	-13.1039	3.30488	Parietal endoderm	nextseq_1	Day8	Failed	ETiX
nextseq_1_PA-01B_S2.ACATTCGTATAGCTTATCCG	629	509	ETiX-Day8-2	1.85252	-2.56856	Neuromesodermal progenitors	nextseq_1	Day8	WT	ETiX
nextseq_1_PA-01B_S2.CTACCTGGTTAGATCTACT	766	589	ETiX-Day8-4	-3.68794	9.94337	Extraembryonic ectoderm	nextseq_1	Day8	WT	ETiX
nextseq_1_PA-01B_S2.CTAACGACTCCAGTTCCAA	2205	1512	ETiX-Day8-2	7.99128	8.63471	Endothelium	nextseq_1	Day8	WT	ETiX
nextseq_1_PA-01B_S2.TTGACTCAATGGAGGCCTCC	1649	1215	NE-E8.75	-5.94493	-7.79542	Surface ectoderm	nextseq_1	E8.75	WT	NE
nextseq_1_PA-01B_S2.ATTCCTAGATCCATAAGTCC	718	557	ETiX-Day8-1	-0.887469	-5.78029	Neuroectoderm	nextseq_1	Day8	WT	ETiX
nextseq_1_PA-01B_S2.ATTCGGAGTCGAACGCCGG	767	596	NE-E9.5-1	-5.94512	-6.82219	Surface ectoderm	nextseq_1	E9.5	WT	NE
nextseq_1_PA-01B_S2.TCCTAACTTTATTCAGGTAC	527	433	ETiX-Day8-failed-4	-1.47845	-6.57465	Neuroectoderm	nextseq_1	Day8	Failed	ETiX
nextseq_1_PA-01B_S2.GTCTATGGTGGCTGAGCTC	502	417	ETiX-Day8-failed-3	8.77153	-6.7385	Amniotic mesoderm	nextseq_1	Day8	Failed	ETiX
nextseq_1_PA-01B_S2.ATTAGTCTGTGATCTTACGC	511	436	NE-E8.5	-4.19494	4.53668	Extraembryonic ectoderm	nextseq_1	E8.5	WT	NE
nextseq_1_PA-01B_S2.CGTCTTCCTTATGAGTTAA	1068	883	ETiX-Day6-failed-1	-5.6637	5.2769	Extraembryonic ectoderm	nextseq_1	Day6	Failed	ETiX
nextseq_1_PA-01B_S2.TTACCTAAGTTAACGATCCA	425	353	ETiX-Day8-1	3.33682	12.1749	Primitive erythroid cells	nextseq_1	Day8	WT	ETiX
nextseq_1_PA-01B_S2.GTCGTAACTAACCTGGTCT	2105	1422	ETiX-Day8-5	9.13466	-7.7349	Amniotic mesoderm	nextseq_1	Day8	WT	ETiX
nextseq_1_PA-01B_S2.TTCTTCGTTTCCTTGGTCCA	365	322	NE-E8.75	-1.02286	-5.56872	Neuroectoderm	nextseq_1	E8.75	WT	NE
nextseq_1_PA-01B_S2.AACGAGCGTAGGTATACTC	382	334	ETiX-Day8-1	3.07832	-5.09991	Paraxial mesoderm	nextseq_1	Day8	WT	ETiX
nextseq_1_PA-01B_S2.CAGATCAGTTTGCTGGCAT	597	501	NE-E8	0.821418	-1.80612	Neuromesodermal progenitors	nextseq_1	E8	WT	NE
nextseq_1_PA-01B_S2.CGAATGAGTACTTGCTAGA	1523	1074	ETiX-Day8-5	6.87238	-1.74173	Allantois	nextseq_1	Day8	WT	ETiX
nextseq_1_PA-01B_S2.TTCGTTCCTCGCCTAATGC	535	449	ETiX-Day8-failed-4	-12.6291	4.46838	Parietal endoderm	nextseq_1	Day8	Failed	ETiX
nextseq_1_PA-01B_S2.ACCATGATTTAGCCGGTACC	387	314	ETiX-Day8-1	4.03894	-4.52176	Paraxial mesoderm	nextseq_1	Day8	WT	ETiX
nextseq_1_PA-01B_S2.AAGTTCTTGTGGCCGTAGTC	1541	1129	ETiX-Day8-failed-4	9.00006	-6.74298	Amniotic mesoderm	nextseq_1	Day8	Failed	ETiX
nextseq_1_PA-01B_S2.ATTCCTAGATAGCCGGTACC	354	307	ETiX-Day8-1	2.46118	-4.10977	Paraxial mesoderm	nextseq_1	Day8	WT	ETiX
nextseq_1_PA-01B_S2.TTATCCGCTAGGTTAGCAT	499	416	ETiX-Day6-failed-2	-2.14732	-1.17128	Early development	nextseq_1	Day6	Failed	ETiX
nextseq_1_PA-01B_S2.CCTGCAGTTACTCAATAGG	1772	1273	ETiX-Day6-failed-2	-5.39933	6.60252	Extraembryonic ectoderm	nextseq_1	Day6	Failed	ETiX
nextseq_1_PA-01B_S2.GAGGAACTTGATCGCTTCT	431	360	ETiX-Day8-failed-3	-5.12079	-6.56583	Surface ectoderm	nextseq_1	Day8	Failed	ETiX
nextseq_1_PA-01B_S2.ATGGTTGGTAACCTGCGTA	430	338	NE-E7.5-3	0.415211	6.68776	Extraembryonic ectoderm	nextseq_1	E7.5	WT	NE
[truncated: 283,641+ more rows]

## Sheet: Fig. 6d
	UMI_count	gene_count	UMAP_1	UMAP_2	celltype	batch	stage	condition	sample_resource
nextseq_1_PA-01A_S1.ACTTATGGTTTGCGGACCTA	563	467	-3.02166	2.63703	Differentiated yolk sac	nextseq_1	Day8	Failed	ETiX
nextseq_1_PA-01A_S1.CGAGGCAATGGAGGCCTCC	798	634	-6.59499	2.231	Differentiated yolk sac	nextseq_1	E8.75	WT	NE
nextseq_1_PA-01A_S1.AGGATAATCTGTCCTTAAGA	845	640	-5.55842	4.00213	Differentiated yolk sac	nextseq_1	E8.75	WT	NE
nextseq_1_PA-01A_S1.ACGTTGCTTTTATTCATTC	829	659	-5.21105	0.532328	Differentiated yolk sac	nextseq_1	E9.5	WT	NE
nextseq_1_PA-01A_S1.ATGCATTCATGGCAGACGCC	469	374	-5.16864	1.55928	Differentiated yolk sac	nextseq_1	E8.5	WT	NE
nextseq_1_PA-01A_S1.ACTTCCGTTCCATAAGTCC	1727	1222	-3.56929	3.45656	Differentiated yolk sac	nextseq_1	Day8	WT	ETiX
nextseq_1_PA-01A_S1.ATTGATCGTTGGAGGCCTCC	418	368	-3.30387	2.64377	Differentiated yolk sac	nextseq_1	E8.75	WT	NE
nextseq_1_PA-01A_S1.GGTCAGTTTTTCTTCCGGT	848	668	-6.87334	1.38311	Differentiated yolk sac	nextseq_1	E8	WT	NE
nextseq_1_PA-01A_S1.ATGCTTCCTTTATAGCAGA	1708	1225	-5.25775	3.78044	Differentiated yolk sac	nextseq_1	Day8	Pax6neg	ETiX
nextseq_1_PA-01A_S1.AGGATAATCTTGAGTCTGGC	1092	832	-4.38961	3.08986	Differentiated yolk sac	nextseq_1	Day8	Failed	ETiX
nextseq_1_PA-01A_S1.CGAAGACCTGATACGGAAC	298	264	-3.76497	2.4497	Differentiated yolk sac	nextseq_1	E8.5	WT	NE
nextseq_1_PA-01A_S1.ATGCATTCATATATTGATAC	519	428	-4.48818	3.57495	Differentiated yolk sac	nextseq_1	E8.75	WT	NE
nextseq_1_PA-01A_S1.ATCTGATGATCCTTGGTCCA	1235	999	-6.38979	2.75672	Differentiated yolk sac	nextseq_1	E8.75	WT	NE
nextseq_1_PA-01A_S1.AAGGATTACTGCCATTCTCC	1145	872	-4.37981	3.36005	Differentiated yolk sac	nextseq_1	Day8	Failed	ETiX
nextseq_1_PA-01A_S1.ATTAGTCTGTAGCTTATCCG	718	574	-4.64644	2.82965	Differentiated yolk sac	nextseq_1	Day8	WT	ETiX
nextseq_1_PA-01A_S1.TCAGCTTCTTAACGATCCA	356	315	-3.48074	2.60307	Differentiated yolk sac	nextseq_1	Day8	WT	ETiX
nextseq_1_PA-01A_S1.CAGATCAGTGTCCTTAAGA	962	751	-6.6196	1.70348	Differentiated yolk sac	nextseq_1	E8.75	WT	NE
nextseq_1_PA-01A_S1.ATTCGGAGTGGACTACTAC	1870	1226	-6.12947	3.78333	Differentiated yolk sac	nextseq_1	E8.75	WT	NE
nextseq_1_PA-01A_S1.TTATCCGCTATATGAGCCA	924	710	-6.38109	2.00991	Differentiated yolk sac	nextseq_1	E8.75	WT	NE
nextseq_1_PA-01A_S1.ATCAATACGTTAATGAACGA	1729	1184	-6.03939	3.9325	Differentiated yolk sac	nextseq_1	E9.5	WT	NE
nextseq_1_PA-01A_S1.ACCGGTTCTAAGACCGTTG	695	541	-5.93765	1.02014	Differentiated yolk sac	nextseq_1	E8.5	WT	NE
nextseq_1_PA-01A_S1.AGAGGTCGTACGCGAGATT	803	651	-6.08722	0.994632	Differentiated yolk sac	nextseq_1	Day8	Pax6neg	ETiX
nextseq_1_PA-01A_S1.GGTACCATTAACCATTGGA	1882	1332	-5.2505	3.21956	Differentiated yolk sac	nextseq_1	E9.5	WT	NE
nextseq_1_PA-01A_S1.ATTAGTCTGTAATTAAGACT	656	540	-4.125	3.14681	Differentiated yolk sac	nextseq_1	Day8	WT	ETiX
nextseq_1_PA-01A_S1.TATAAGAGGTTTCTTAATAA	1617	1240	-4.70439	3.60063	Differentiated yolk sac	nextseq_1	Day8	WT	ETiX
nextseq_1_PA-01A_S1.CTGACGTTTGATACGGAAC	537	420	-6.33671	1.12411	Differentiated yolk sac	nextseq_1	E8.5	WT	NE
nextseq_1_PA-01B_S2.AGGATAATCTCGTCGCAGCC	623	492	-6.29122	2.36839	Differentiated yolk sac	nextseq_1	E8.75	WT	NE
nextseq_1_PA-01B_S2.TCCTATAAGTATATGAGCCA	1241	982	-6.66835	2.64435	Differentiated yolk sac	nextseq_1	E8.75	WT	NE
nextseq_1_PA-01B_S2.TATCTCGATTGATCGCTTCT	549	429	-3.48814	2.3395	Differentiated yolk sac	nextseq_1	Day8	Failed	ETiX
nextseq_1_PA-01B_S2.TGGTTGAATTCCTTGGTCCA	405	356	-2.7775	2.56506	Differentiated yolk sac	nextseq_1	E8.75	WT	NE
nextseq_1_PA-01B_S2.AATTCATCGTAATTAAGACT	991	739	-4.80998	2.40619	Differentiated yolk sac	nextseq_1	Day8	WT	ETiX
nextseq_1_PA-01B_S2.AAGGATTACTATCGGCTATC	419	338	-5.34634	2.10377	Differentiated yolk sac	nextseq_1	E8.5	WT	NE
nextseq_1_PA-01B_S2.AACTAGTTGTAAGTAAGAGC	665	543	-4.16508	3.4434	Differentiated yolk sac	nextseq_1	Day8	Failed	ETiX
nextseq_1_PA-01B_S2.ACTGGTTATTCAGGAGGAGA	582	453	-5.39394	4.06745	Differentiated yolk sac	nextseq_1	E9.5	WT	NE
nextseq_1_PA-01B_S2.ATGCATTCATTTGCGAGGCA	1735	1132	-4.33787	4.12062	Differentiated yolk sac	nextseq_1	E8	WT	NE
nextseq_1_PA-01B_S2.CCTAATGGTTCCAATCATC	600	496	-4.99333	1.12942	Differentiated yolk sac	nextseq_1	E8.5	WT	NE
nextseq_1_PA-01B_S2.AAGGACGATATATGAGCCA	984	687	-5.65308	4.07838	Differentiated yolk sac	nextseq_1	E8.75	WT	NE
nextseq_1_PA-01B_S2.CAACTCTCTTAGACTTCTT	917	715	-4.95436	2.38002	Differentiated yolk sac	nextseq_1	Day8	Failed	ETiX
nextseq_1_PA-01B_S2.TTGACCAGTCTAAGAGAAG	336	289	-3.39341	2.92289	Differentiated yolk sac	nextseq_1	E8.5	WT	NE
nextseq_1_PA-01B_S2.ACGATATCATAAGAAGCTAG	293	245	-5.23359	2.2622	Differentiated yolk sac	nextseq_1	E8.5	WT	NE
nextseq_1_PA-01B_S2.GATAAGCGTAGCTTATCCG	1191	856	-5.25986	2.78306	Differentiated yolk sac	nextseq_1	Day8	WT	ETiX
nextseq_1_PA-01B_S2.ATACCAGTTTATAAGGAGCA	985	758	-6.14933	2.98924	Differentiated yolk sac	nextseq_1	Day8	WT	ETiX
nextseq_1_PA-01B_S2.TAAGAATGGTTTCTTCCGGT	1118	829	-6.2613	3.19719	Differentiated yolk sac	nextseq_1	E8	WT	NE
nextseq_1_PA-01B_S2.ACTTACTCATGGCAGACGCC	766	606	-5.7443	2.36754	Differentiated yolk sac	nextseq_1	E8.5	WT	NE
nextseq_1_PA-01B_S2.ATAGTTGACTTTGCGAGGCA	489	397	-5.28596	1.6658	Differentiated yolk sac	nextseq_1	E8	WT	NE
nextseq_1_PA-01B_S2.ACATGGTAATCAACCGCTAA	1216	890	-4.38513	2.40717	Differentiated yolk sac	nextseq_1	Day8	WT	ETiX
nextseq_1_PA-01B_S2.TAATACCAGTTTATTCATTC	947	719	-4.89162	2.99278	Differentiated yolk sac	nextseq_1	E9.5	WT	NE
nextseq_1_PA-01B_S2.TAACGACTTTCATCAGAATG	686	528	4.29545	2.28981	Differentiated yolk sac	nextseq_1	Day8	WT	ETiX
nextseq_1_PA-01B_S2.AACGAGCGTGAGCATCATT	639	504	-5.52203	3.1649	Differentiated yolk sac	nextseq_1	E9.5	WT	NE
nextseq_1_PA-01B_S2.CAAGGCGTTGGCTGAGCTC	470	366	-3.32565	3.09249	Differentiated yolk sac	nextseq_1	Day8	Failed	ETiX
nextseq_1_PA-01B_S2.AAGGCTACTTAGATCTACT	650	519	-4.27754	2.36835	Differentiated yolk sac	nextseq_1	Day8	WT	ETiX
nextseq_1_PA-01B_S2.ATGCTTCCTATCGGCTATC	634	526	-5.60553	3.21558	Differentiated yolk sac	nextseq_1	E8.5	WT	NE
nextseq_1_PA-01B_S2.TCAAGATCTTGTCCTTAAGA	2010	1356	-6.20121	3.8471	Differentiated yolk sac	nextseq_1	E8.75	WT	NE
nextseq_1_PA-01B_S2.ACTTGATTGTCCGCTGCCAG	396	318	-2.02916	2.80465	Differentiated yolk sac	nextseq_1	Day8	WT	ETiX
nextseq_1_PA-01B_S2.ATTGATCGTTTCCAATCATC	767	595	-5.58907	3.30635	Differentiated yolk sac	nextseq_1	E8.5	WT	NE
nextseq_1_PA-01B_S2.ATTAATGCCTCGGTTGCGCG	325	271	-3.08198	2.22601	Differentiated yolk sac	nextseq_1	Day8	Failed	ETiX
nextseq_1_PA-01B_S2.GAGGAACTTCCATCGCGAA	1311	970	-4.56514	3.78223	Differentiated yolk sac	nextseq_1	Day8	WT	ETiX
nextseq_1_PA-01B_S2.ACCGGTTCTGGCCGTAGTC	2079	1429	-5.54215	2.40797	Differentiated yolk sac	nextseq_1	Day8	Failed	ETiX
nextseq_1_PA-01B_S2.CCAAGGATTGATCTTACGC	796	633	-6.14362	1.24375	Differentiated yolk sac	nextseq_1	E8.5	WT	NE
nextseq_1_PA-01B_S2.CAGATCAGTAGAACGTCTC	868	706	-4.04254	3.29068	Differentiated yolk sac	nextseq_1	Day8	Failed	ETiX
nextseq_1_PA-01B_S2.CTCGCATGTCTAAGAGAAG	441	333	-5.80354	3.27231	Differentiated yolk sac	nextseq_1	E8.5	WT	NE
nextseq_1_PA-01B_S2.TACTTGCGTGTCCTAGAGG	412	345	-3.74002	1.52539	Differentiated yolk sac	nextseq_1	Day8	Failed	ETiX
nextseq_1_PA-01B_S2.AACTTGGATTACGTCATATA	1104	846	-5.70333	3.08511	Differentiated yolk sac	nextseq_1	Day8	Pax6neg	ETiX
nextseq_1_PA-01C_S3.AACGCGTCTAGCTTATCCG	449	379	-3.91727	2.34442	Differentiated yolk sac	nextseq_1	Day8	WT	ETiX
nextseq_1_PA-01C_S3.AGTATTAGCTCGTCGCAGCC	727	603	-5.51702	3.64825	Differentiated yolk sac	nextseq_1	E8.75	WT	NE
nextseq_1_PA-01C_S3.AATTCTAGGTTAACGATCCA	955	721	-5.12382	3.16382	Differentiated yolk sac	nextseq_1	Day8	WT	ETiX
nextseq_1_PA-01C_S3.ATATGGATCTTGAGTCTGGC	1795	1249	-4.48633	3.22329	Differentiated yolk sac	nextseq_1	Day8	Failed	ETiX
nextseq_1_PA-01C_S3.AGTAGCCATTCCAATCATC	857	683	-6.858	2.70862	Differentiated yolk sac	nextseq_1	E8.5	WT	NE
nextseq_1_PA-01C_S3.TCCTATAAGTTAGACTTCTT	615	470	-4.49521	1.52148	Differentiated yolk sac	nextseq_1	Day8	Failed	ETiX
nextseq_1_PA-01C_S3.TTCGTTCCTAGGTATACTC	1320	931	-5.26291	3.79484	Differentiated yolk sac	nextseq_1	Day8	WT	ETiX
nextseq_1_PA-01C_S3.ATCTGATGATCAAGGAGGTC	1723	1183	-7.07882	1.63374	Differentiated yolk sac	nextseq_1	E9.5	WT	NE
nextseq_1_PA-01C_S3.AAGTACGTTTCGGTTATGCC	469	377	-6.40194	2.86351	Differentiated yolk sac	nextseq_1	E8.75	WT	NE
nextseq_1_PA-01C_S3.AAGACCTTATGGCCGTAGTC	686	505	-3.69647	3.14649	Differentiated yolk sac	nextseq_1	Day8	Failed	ETiX
nextseq_1_PA-01C_S3.AATCCAGTATCGCCTAATGC	1251	915	-5.07692	2.76084	Differentiated yolk sac	nextseq_1	Day8	Failed	ETiX
nextseq_1_PA-01C_S3.TGCTGGATTCAAGGAGGTC	1085	842	-6.59358	2.58649	Differentiated yolk sac	nextseq_1	E9.5	WT	NE
nextseq_1_PA-01C_S3.AATTCTAGGTATCGGCTATC	908	698	-6.80894	0.893586	Differentiated yolk sac	nextseq_1	E8.5	WT	NE
nextseq_1_PA-01C_S3.ATCAGTCATTGCAGGTCCGT	844	623	-4.98118	3.76335	Differentiated yolk sac	nextseq_1	Day8	Pax6neg	ETiX
nextseq_1_PA-01C_S3.ATTACCATCTCAAGGAGGTC	942	699	-6.42873	1.33105	Differentiated yolk sac	nextseq_1	E9.5	WT	NE
nextseq_1_PA-01C_S3.AACTGGCATATCATATTAG	1616	1144	-5.31911	2.79485	Differentiated yolk sac	nextseq_1	Day8	WT	ETiX
nextseq_1_PA-01C_S3.CCTGCTACTTTATTCTGAG	401	344	-2.89994	1.5328	Differentiated yolk sac	nextseq_1	Day8	WT	ETiX
nextseq_1_PA-01C_S3.TATCTCGATTCGTCGCAGCC	1947	1209	-6.35387	3.63413	Differentiated yolk sac	nextseq_1	E8.75	WT	NE
nextseq_1_PA-01C_S3.GGCTTACTTATAAGGAGCA	1135	834	-4.73418	3.1608	Differentiated yolk sac	nextseq_1	Day8	WT	ETiX
nextseq_1_PA-01C_S3.AACTAGTTGTTAACTGGTTA	2354	1519	-5.29199	3.22118	Differentiated yolk sac	nextseq_1	E9.5	WT	NE
nextseq_1_PA-01C_S3.GCTCTTAGTGGCAGACGCC	727	570	-5.97337	0.985926	Differentiated yolk sac	nextseq_1	E8.5	WT	NE
nextseq_1_PA-01C_S3.ATTAGGTACTTCGGCCTTAC	938	663	-2.58237	3.34402	Differentiated yolk sac	nextseq_1	Day8	Failed	ETiX
nextseq_1_PA-01C_S3.AGCGTAAGTGGTAGGTTAG	1384	975	-5.10271	3.4382	Differentiated yolk sac	nextseq_1	Day8	Failed	ETiX
nextseq_1_PA-01C_S3.ATACTACTCTATATGAGCCA	855	705	-6.84383	1.89575	Differentiated yolk sac	nextseq_1	E8.75	WT	NE
nextseq_1_PA-01C_S3.TATCTCGATTGATCTTACGC	974	721	-6.16994	0.487816	Differentiated yolk sac	nextseq_1	E8.5	WT	NE
nextseq_1_PA-01C_S3.CGATTCGCTCAACCGCTAA	1562	1126	-5.77858	2.40994	Differentiated yolk sac	nextseq_1	Day8	WT	ETiX
nextseq_1_PA-01C_S3.ATCTTCAGATAGTAACGGTC	1753	1198	2.73144	1.16555	Differentiated yolk sac	nextseq_1	Day8	WT	ETiX
nextseq_1_PA-01C_S3.CGCCATTCTAGCTGCAATA	543	435	-5.03546	3.07623	Differentiated yolk sac	nextseq_1	Day8	Pax6neg	ETiX
nextseq_1_PA-01D_S4.ACTTCCGTTGGACTACTAC	517	422	-5.86127	2.60235	Differentiated yolk sac	nextseq_1	E8.75	WT	NE
nextseq_1_PA-01D_S4.ACTGAATACTCAACCGCTAA	347	293	-3.7218	1.86681	Differentiated yolk sac	nextseq_1	Day8	WT	ETiX
nextseq_1_PA-01D_S4.TTCGTTCCTACCGGAATTA	395	345	-4.14038	2.89964	Differentiated yolk sac	nextseq_1	E9.5	WT	NE
nextseq_1_PA-01D_S4.AGCTATCGTGGTAGGTTAG	826	629	-5.32934	1.81698	Differentiated yolk sac	nextseq_1	Day8	Failed	ETiX
nextseq_1_PA-01D_S4.GGCTTACTTGTCCTTAAGA	740	553	-5.95069	3.68527	Differentiated yolk sac	nextseq_1	E8.75	WT	NE
nextseq_1_PA-01D_S4.AAACTCCAATCATCCGACTA	1007	761	-6.5446	1.04827	Differentiated yolk sac	nextseq_1	Day8	Pax6neg	ETiX
nextseq_1_PA-01D_S4.TCTATCCAATATAAGGAGCA	2385	1536	-5.03962	3.74854	Differentiated yolk sac	nextseq_1	Day8	WT	ETiX
nextseq_1_PA-01D_S4.CAGTATCCTGTCCTTAAGA	1010	765	-6.3906	3.42729	Differentiated yolk sac	nextseq_1	E8.75	WT	NE
nextseq_1_PA-01D_S4.AGATCGGATACCGGAATTA	1657	1156	-6.63601	2.52861	Differentiated yolk sac	nextseq_1	E9.5	WT	NE
nextseq_1_PA-01D_S4.TGATGCGATGATCTTACGC	834	648	-6.76811	1.83153	Differentiated yolk sac	nextseq_1	E8.5	WT	NE
nextseq_1_PA-01D_S4.TTCTCATTGTCGTCGCAGCC	1078	768	-5.91257	3.8296	Differentiated yolk sac	nextseq_1	E8.75	WT	NE
nextseq_1_PA-01D_S4.AACTTGGATTTAGACTTCTT	646	542	-3.09535	2.74528	Differentiated yolk sac	nextseq_1	Day8	Failed	ETiX
nextseq_1_PA-01D_S4.TAGGAAGGTTTCTTAATAA	377	336	-3.01135	2.47865	Differentiated yolk sac	nextseq_1	Day8	WT	ETiX
nextseq_1_PA-01D_S4.AAAGCTGATTAATTAAGACT	2324	1506	-5.30348	3.07739	Differentiated yolk sac	nextseq_1	Day8	WT	ETiX
nextseq_1_PA-01D_S4.TAAGGTTCATACCGGAATTA	1598	1160	1.11341	-2.57832	Differentiated yolk sac	nextseq_1	E9.5	WT	NE
nextseq_1_PA-01D_S4.AGTAGCCATTTAGGACCGG	435	350	-3.88111	2.98776	Differentiated yolk sac	nextseq_1	Day8	WT	ETiX
nextseq_1_PA-01D_S4.TGATGCGATACGCGAGATT	2193	1388	-6.22548	2.31486	Differentiated yolk sac	nextseq_1	Day8	Pax6neg	ETiX
nextseq_1_PA-01D_S4.TGGTTGAATTTCTAATAGTA	1115	828	-5.79981	2.83386	Differentiated yolk sac	nextseq_1	Day8	Failed	ETiX
nextseq_1_PA-01D_S4.TTGGAGCTTCGGTCAAGAA	710	516	-4.4041	2.80386	Differentiated yolk sac	nextseq_1	Day8	Failed	ETiX
nextseq_1_PA-01D_S4.CCTGCTACTCAAGGAGGTC	1486	1030	-6.33258	3.44827	Differentiated yolk sac	nextseq_1	E9.5	WT	NE
nextseq_1_PA-01D_S4.AGGCGGAATATCGGCTATC	1630	1143	-6.92632	0.407343	Differentiated yolk sac	nextseq_1	E8.5	WT	NE
nextseq_1_PA-01D_S4.CGTTGATCTTAGACTTCTT	995	740	-4.57212	3.00778	Differentiated yolk sac	nextseq_1	Day8	Failed	ETiX
nextseq_1_PA-01D_S4.AATTCTAGGTCGTCGCAGCC	1849	1269	-5.92181	3.99389	Differentiated yolk sac	nextseq_1	E8.75	WT	NE
nextseq_1_PA-01D_S4.ATATGGATCTCCGATTCCTG	615	474	-6.40326	2.67108	Differentiated yolk sac	nextseq_1	Day8	WT	ETiX
nextseq_1_PA-01D_S4.TTCTCATTGTCCTTGGTCCA	1982	1276	-7.18442	2.26344	Differentiated yolk sac	nextseq_1	E8.75	WT	NE
nextseq_1_PA-01D_S4.AAGGATATGTGGCAGACGCC	881	644	-6.29554	0.785326	Differentiated yolk sac	nextseq_1	E8.5	WT	NE
nextseq_1_PA-01D_S4.GGTCAGTTTTTAGGACCGG	646	507	-5.33758	2.45354	Differentiated yolk sac	nextseq_1	Day8	WT	ETiX
nextseq_1_PA-01E_S5.CTGAGCATTCCGCTGCCAG	1773	1154	-6.76878	1.18246	Differentiated yolk sac	nextseq_1	Day8	WT	ETiX
nextseq_1_PA-01E_S5.GCGTACTTTTGGTCAGCCA	401	315	-4.13804	2.49372	Differentiated yolk sac	nextseq_1	E9.5	WT	NE
nextseq_1_PA-01E_S5.AGATCGGATCCGCTGCCAG	443	386	-2.63811	2.80838	Differentiated yolk sac	nextseq_1	Day8	WT	ETiX
nextseq_1_PA-01E_S5.GAGGAACTTTAGATCTACT	1803	1211	-4.72259	3.17155	Differentiated yolk sac	nextseq_1	Day8	WT	ETiX
nextseq_1_PA-01E_S5.TCCTATAAGTTTAGGACCGG	1971	1310	-5.095	3.45512	Differentiated yolk sac	nextseq_1	Day8	WT	ETiX
nextseq_1_PA-01E_S5.GCGTACTTTTGCGGACCTA	777	606	-4.93444	1.55025	Differentiated yolk sac	nextseq_1	Day8	Failed	ETiX
nextseq_1_PA-01E_S5.TATTCTCCTTTGGCCGGCCT	309	268	-3.25109	2.74211	Differentiated yolk sac	nextseq_1	Day8	WT	ETiX
nextseq_1_PA-01E_S5.ACTTATGGTTTGACGCTCCG	1338	956	-4.00772	3.56156	Differentiated yolk sac	nextseq_1	E9.5	WT	NE
nextseq_1_PA-01E_S5.AAGTATTGGTACTTGCTAGA	454	394	-3.74222	2.72861	Differentiated yolk sac	nextseq_1	Day8	WT	ETiX
nextseq_1_PA-01E_S5.ACTTGATTGTACCTCTATCT	450	365	-3.56245	3.23753	Differentiated yolk sac	nextseq_1	Day8	Failed	ETiX
nextseq_1_PA-01E_S5.TTATCCGCTGGTAGGTTAG	1155	839	-5.34475	3.1065	Differentiated yolk sac	nextseq_1	Day8	Failed	ETiX
nextseq_1_PA-01E_S5.AACGAGCGTCCAGTTCCAA	1543	1068	-5.12277	2.53827	Differentiated yolk sac	nextseq_1	Day8	WT	ETiX
nextseq_1_PA-01E_S5.ACAATGCTATGTCCTTAAGA	392	306	-4.6723	2.95389	Differentiated yolk sac	nextseq_1	E8.75	WT	NE
nextseq_1_PA-01E_S5.TAATCAGCTTCATAGTTCGG	1571	1028	-3.01868	3.82354	Differentiated yolk sac	nextseq_1	Day6	Failed	ETiX
nextseq_1_PA-01E_S5.ATCAGTCATTCAGGAGGAGA	678	524	-4.38623	2.37326	Differentiated yolk sac	nextseq_1	E9.5	WT	NE
nextseq_1_PA-01E_S5.TCCTATAAGTCGGTTATGCC	747	529	-5.31405	4.00105	Differentiated yolk sac	nextseq_1	E8.75	WT	NE
nextseq_1_PA-01E_S5.GCTCTTAGTATCATATTAG	606	478	-3.84348	3.24022	Differentiated yolk sac	nextseq_1	Day8	WT	ETiX
nextseq_1_PA-01E_S5.TAAGGTTCATGCCATTCTCC	731	578	-5.08655	1.55169	Differentiated yolk sac	nextseq_1	Day8	Failed	ETiX
nextseq_1_PA-01E_S5.TCTTAGTTCTCGTCGCAGCC	1717	1174	-5.30995	3.6477	Differentiated yolk sac	nextseq_1	E8.75	WT	NE
nextseq_1_PA-01E_S5.GGCTAAGATAGGTATACTC	1875	1301	-5.66631	2.74568	Differentiated yolk sac	nextseq_1	Day8	WT	ETiX
nextseq_1_PA-01E_S5.TTACCTAAGTGCTCAGCCGG	906	680	-5.24402	4.13509	Differentiated yolk sac	nextseq_1	E9.5	WT	NE
nextseq_1_PA-01E_S5.ATTGAGGAATGAGCATCATT	860	703	-6.11994	2.82236	Differentiated yolk sac	nextseq_1	E9.5	WT	NE
nextseq_1_PA-01E_S5.ATTCCTAGATGTCCTAGAGG	667	549	-2.85017	3.62721	Differentiated yolk sac	nextseq_1	Day8	Failed	ETiX
nextseq_1_PA-01E_S5.ATCTGATGATTGGCCGGCCT	945	730	-5.31047	3.23995	Differentiated yolk sac	nextseq_1	Day8	WT	ETiX
nextseq_1_PA-01E_S5.ATGCATTCATCGCTCCTAAC	386	307	-3.64187	2.9733	Differentiated yolk sac	nextseq_1	Day8	WT	ETiX
nextseq_1_PA-01E_S5.CTGAGCATTACGGAGGCGG	2405	1461	-5.61033	2.09507	Differentiated yolk sac	nextseq_1	Day8	WT	ETiX
nextseq_1_PA-01E_S5.ATTAGTCTGTCAGGAGGAGA	510	410	-5.47427	3.14561	Differentiated yolk sac	nextseq_1	E9.5	WT	NE
nextseq_1_PA-01E_S5.CTGAGCATTGTCCTTAAGA	2087	1453	-6.74559	1.79441	Differentiated yolk sac	nextseq_1	E8.75	WT	NE
nextseq_1_PA-01F_S6.TTCTTCGTTTGGTATCCGCC	2034	1363	-3.64743	3.67897	Differentiated yolk sac	nextseq_1	Day8	Failed	ETiX
nextseq_1_PA-01F_S6.CTGCCTTATCAGGAGGAGA	2096	1369	-7.11111	2.09236	Differentiated yolk sac	nextseq_1	E9.5	WT	NE
nextseq_1_PA-01F_S6.TAATACCAGTCATCAGAATG	844	624	-4.97959	2.08624	Differentiated yolk sac	nextseq_1	Day8	WT	ETiX
nextseq_1_PA-01F_S6.ACGTCTAGTATAAGGAGCA	670	558	-3.8307	2.80489	Differentiated yolk sac	nextseq_1	Day8	WT	ETiX
nextseq_1_PA-01F_S6.AACGATCATTTTAGGACCGG	1320	972	-4.22226	3.74091	Differentiated yolk sac	nextseq_1	Day8	WT	ETiX
nextseq_1_PA-01F_S6.ACTTCCGTTTTCATAGGAC	972	735	-4.78359	3.46274	Differentiated yolk sac	nextseq_1	Day8	Failed	ETiX
nextseq_1_PA-01F_S6.CGGTAAGGTGAGCATCATT	2100	1418	-6.88787	0.474518	Differentiated yolk sac	nextseq_1	E9.5	WT	NE
nextseq_1_PA-01F_S6.ATGGACTATTACGTCATATA	1110	847	-6.77365	2.46388	Differentiated yolk sac	nextseq_1	Day8	Pax6neg	ETiX
nextseq_1_PA-01F_S6.ACAATGCTATCATCAGAATG	640	500	-4.79727	2.73885	Differentiated yolk sac	nextseq_1	Day8	WT	ETiX
nextseq_1_PA-01F_S6.ATGGTTGGTCCAGTTCCAA	2368	1570	-4.61411	3.78251	Differentiated yolk sac	nextseq_1	Day8	WT	ETiX
nextseq_1_PA-01F_S6.AGAACTCCTCCGATTCCTG	891	664	-6.40537	1.44652	Differentiated yolk sac	nextseq_1	Day8	WT	ETiX
nextseq_1_PA-01F_S6.AACTTGGATTTTCATAGGAC	1262	954	3.45103	2.21716	Differentiated yolk sac	nextseq_1	Day8	Failed	ETiX
nextseq_1_PA-01F_S6.ACGCTTGATCGTCGCAGCC	1342	954	-5.88553	3.16459	Differentiated yolk sac	nextseq_1	E8.75	WT	NE
nextseq_1_PA-01F_S6.TTTGCTACTTCCATAAGTCC	882	690	-4.77346	3.68012	Differentiated yolk sac	nextseq_1	Day8	WT	ETiX
nextseq_1_PA-01F_S6.ACGCTTGATTAGACTTCTT	320	277	-2.20822	3.0318	Differentiated yolk sac	nextseq_1	Day8	Failed	ETiX
nextseq_1_PA-01F_S6.TTGACCAGTTTAGGACCGG	916	663	-4.58184	3.43716	Differentiated yolk sac	nextseq_1	Day8	WT	ETiX
nextseq_1_PA-01F_S6.ATGGTTGGTAGCTGCAATA	372	301	-3.47742	2.49229	Differentiated yolk sac	nextseq_1	Day8	Pax6neg	ETiX
nextseq_1_PA-01F_S6.AAACTGAACTTCTAATAGTA	1174	886	-4.8795	2.67067	Differentiated yolk sac	nextseq_1	Day8	Failed	ETiX
nextseq_1_PA-01F_S6.TCAAGATCTTCGGCGTAACT	346	299	-3.38126	3.35734	Differentiated yolk sac	nextseq_1	Day8	Failed	ETiX
nextseq_1_PA-01F_S6.ATCAATACGTGGCTCTCTAT	574	468	4.47395	1.77819	Differentiated yolk sac	nextseq_1	Day8	Failed	ETiX
nextseq_1_PA-01F_S6.TTTGCTACTTAGCTTATCCG	2036	1291	-4.97956	3.45161	Differentiated yolk sac	nextseq_1	Day8	WT	ETiX
nextseq_1_PA-01F_S6.CTTCGACTTAAGAAGCTAG	1436	1000	-6.88818	1.32917	Differentiated yolk sac	nextseq_1	E8.5	WT	NE
nextseq_1_PA-01F_S6.AGAGGTCGTCGGTTATGCC	413	333	-5.28026	3.31197	Differentiated yolk sac	nextseq_1	E8.75	WT	NE
nextseq_1_PA-01F_S6.CAGATCAGTGATCTTACGC	778	559	-4.92704	2.85078	Differentiated yolk sac	nextseq_1	E8.5	WT	NE
nextseq_1_PA-01F_S6.CTTCGACTTGCTCAGCCGG	1365	982	-6.7039	1.25122	Differentiated yolk sac	nextseq_1	E9.5	WT	NE
nextseq_1_PA-01F_S6.AGTAGCCATGTATCATCGA	511	428	-3.77986	2.42944	Differentiated yolk sac	nextseq_1	Day8	WT	ETiX
nextseq_1_PA-01F_S6.AGAGATGAATGTCCTTAAGA	532	423	-6.58455	1.82144	Differentiated yolk sac	nextseq_1	E8.75	WT	NE
nextseq_1_PA-01F_S6.TAGATGACTTGATCTTACGC	512	409	3.12778	1.44107	Differentiated yolk sac	nextseq_1	E8.5	WT	NE
nextseq_1_PA-01G_S7.ATACCAGTTTGCTCAGCCGG	1064	800	-6.60032	1.40888	Differentiated yolk sac	nextseq_1	E9.5	WT	NE
nextseq_1_PA-01G_S7.CAACTCTCTATATGAGCCA	1511	1013	-7.05579	2.04264	Differentiated yolk sac	nextseq_1	E8.75	WT	NE
nextseq_1_PA-01G_S7.CTGCCTTATTAACTCTTAG	515	433	-3.73711	2.26178	Differentiated yolk sac	nextseq_1	E8	WT	NE
nextseq_1_PA-01G_S7.CGAAGACCTAAGACCGTTG	306	271	-5.18343	1.26978	Differentiated yolk sac	nextseq_1	E8.5	WT	NE
nextseq_1_PA-01G_S7.ACTGGACCTTTGCGAGGCA	519	427	-4.00234	1.76356	Differentiated yolk sac	nextseq_1	E8	WT	NE
nextseq_1_PA-01G_S7.AGCATTATGTAGCTTATCCG	1473	1042	-6.79418	1.30021	Differentiated yolk sac	nextseq_1	Day8	WT	ETiX
nextseq_1_PA-01G_S7.ATTCGCAATTATCGGCTATC	625	496	-6.14121	1.18987	Differentiated yolk sac	nextseq_1	E8.5	WT	NE
nextseq_1_PA-01G_S7.ATCTTCAGATGTCCTACTTG	1291	900	-5.27416	3.36513	Differentiated yolk sac	nextseq_1	Day8	Pax6neg	ETiX
nextseq_1_PA-01G_S7.AGTCGCATTCCGATTCCTG	1410	955	-5.20699	3.02589	Differentiated yolk sac	nextseq_1	Day8	WT	ETiX
nextseq_1_PA-01G_S7.AATTCATCGTCCGTTCCTTA	306	242	-2.88107	2.84172	Differentiated yolk sac	nextseq_1	E7.5	WT	NE
nextseq_1_PA-01G_S7.GAGGAACTTACCTCTATCT	1695	1167	-4.58333	3.48359	Differentiated yolk sac	nextseq_1	Day8	Failed	ETiX
nextseq_1_PA-01G_S7.GCGTACTTTTTATTCATTC	855	683	-5.43718	3.05547	Differentiated yolk sac	nextseq_1	E9.5	WT	NE
nextseq_1_PA-01G_S7.ATAATCCTGTGATCTTACGC	292	240	-4.76619	3.18463	Differentiated yolk sac	nextseq_1	E8.5	WT	NE
nextseq_1_PA-01G_S7.GGCTAAGATATCGGCTATC	428	346	-4.91136	2.95215	Differentiated yolk sac	nextseq_1	E8.5	WT	NE
nextseq_1_PA-01G_S7.ATTAGGTACTTAATGAACGA	1461	1092	-6.93852	1.80662	Differentiated yolk sac	nextseq_1	E9.5	WT	NE
nextseq_1_PA-01G_S7.AGAGTACCTACCGGAATTA	1241	915	-6.8262	1.31644	Differentiated yolk sac	nextseq_1	E9.5	WT	NE
nextseq_1_PA-01G_S7.CGGAACCTTGTCCTAGAGG	1922	1350	-3.41192	3.41152	Differentiated yolk sac	nextseq_1	Day8	Failed	ETiX
nextseq_1_PA-01G_S7.ATTCCTAGATCGGTTATGCC	1684	1153	-6.73184	2.51741	Differentiated yolk sac	nextseq_1	E8.75	WT	NE
nextseq_1_PA-01G_S7.GGTACCATTGCGTTGGAGC	985	716	5.88004	1.91088	Differentiated yolk sac	nextseq_1	E7.5	WT	NE
nextseq_1_PA-01G_S7.CGGAACCTTAAGACCGTTG	1375	1003	-6.77134	1.13454	Differentiated yolk sac	nextseq_1	E8.5	WT	NE
nextseq_1_PA-01G_S7.AAGGCTACTGTCCTACTTG	445	360	-4.74223	2.54642	Differentiated yolk sac	nextseq_1	Day8	Pax6neg	ETiX
nextseq_1_PA-01G_S7.TTGACTCAATACTTAACCTT	783	583	-4.38998	2.78245	Differentiated yolk sac	nextseq_1	Day8	WT	ETiX
nextseq_1_PA-01G_S7.TTATCCGCTGGCAGACGCC	1967	1328	-6.88253	0.982293	Differentiated yolk sac	nextseq_1	E8.5	WT	NE
nextseq_1_PA-01G_S7.AACCTCATTTGCTAACTTGC	860	676	-2.92906	2.01554	Differentiated yolk sac	nextseq_1	Day8	Failed	ETiX
nextseq_1_PA-01G_S7.TAAGAATGGTGATACGGAAC	705	561	-6.73438	1.67196	Differentiated yolk sac	nextseq_1	E8.5	WT	NE
nextseq_1_PA-01G_S7.ACATGGTAATGCTCAGCCGG	2126	1409	-6.12457	3.81757	Differentiated yolk sac	nextseq_1	E9.5	WT	NE
nextseq_1_PA-01G_S7.CTGATAGGTCGGCGTAACT	725	571	-4.73531	2.75712	Differentiated yolk sac	nextseq_1	Day8	Failed	ETiX
nextseq_1_PA-01G_S7.CAACTCTCTGGCTGAGCTC	848	623	-4.57907	2.35349	Differentiated yolk sac	nextseq_1	Day8	Failed	ETiX
nextseq_1_PA-01H_S8.TCTATCCAATGTTCGTCAGA	333	279	-3.24967	2.1856	Differentiated yolk sac	nextseq_1	Day8	Pax6neg	ETiX
nextseq_1_PA-01H_S8.CAGGACTCTCAGGAGGAGA	627	505	-6.75086	1.7865	Differentiated yolk sac	nextseq_1	E9.5	WT	NE
nextseq_1_PA-01H_S8.ATAGTTGACTCAAGGAGGTC	296	246	-4.05474	2.31566	Differentiated yolk sac	nextseq_1	E9.5	WT	NE
nextseq_1_PA-01H_S8.TTACCTAAGTTCTAATAGTA	994	752	-4.67735	2.91711	Differentiated yolk sac	nextseq_1	Day8	Failed	ETiX
nextseq_1_PA-01H_S8.AAATTCCTCTGTAGCTCCAT	509	425	-2.58659	2.13529	Differentiated yolk sac	nextseq_1	Day8	WT	ETiX
nextseq_1_PA-01H_S8.ATAAGCGAATCATCAGAATG	2371	1510	-4.5478	3.75806	Differentiated yolk sac	nextseq_1	Day8	WT	ETiX
nextseq_1_PA-01H_S8.AGAGATGAATGGACTACTAC	1752	1194	-6.61863	3.14072	Differentiated yolk sac	nextseq_1	E8.75	WT	NE
nextseq_1_PA-01H_S8.AAGACCTTATATATTGATAC	1490	1093	-6.97393	1.8391	Differentiated yolk sac	nextseq_1	E8.75	WT	NE
nextseq_1_PA-01H_S8.ATTAATGCCTCCTTGGTCCA	1477	1059	-6.82632	2.11109	Differentiated yolk sac	nextseq_1	E8.75	WT	NE
nextseq_1_PA-01H_S8.ACTTCCGTTGATACGGAAC	353	295	-5.64371	2.81121	Differentiated yolk sac	nextseq_1	E8.5	WT	NE
nextseq_1_PA-01H_S8.ATTGAGGAATGGCTGAGCTC	476	391	-3.49448	1.62045	Differentiated yolk sac	nextseq_1	Day8	Failed	ETiX
nextseq_1_PA-01H_S8.AGAAGTAAGTGATCTTACGC	765	604	-5.99578	1.12711	Differentiated yolk sac	nextseq_1	E8.5	WT	NE
nextseq_1_PA-01H_S8.ATCAGTCATTTGGCCGGCCT	425	345	-3.92494	3.32681	Differentiated yolk sac	nextseq_1	Day8	WT	ETiX
nextseq_1_PA-01H_S8.TAGATGACTTCTAACTAGAT	609	459	-4.00023	3.17205	Differentiated yolk sac	nextseq_1	Day8	WT	ETiX
nextseq_1_PA-01H_S8.GGTACCATTGCCGCAACGA	407	318	-3.06515	1.65012	Differentiated yolk sac	nextseq_1	Day8	Pax6neg	ETiX
nextseq_1_PA-01H_S8.ACTTCCGTTTCCAATCATC	560	464	-4.38487	3.70535	Differentiated yolk sac	nextseq_1	E8.5	WT	NE
nextseq_1_PA-01H_S8.AAGGATTACTCAAGGAGGTC	885	690	-6.11265	2.42689	Differentiated yolk sac	nextseq_1	E9.5	WT	NE
nextseq_1_PA-01H_S8.ATAACTTCCTATGGAATTGG	1238	911	-3.65251	3.63307	Differentiated yolk sac	nextseq_1	E9.5	WT	NE
nextseq_1_PA-01H_S8.ACGTTGCTTCGTCGCAGCC	1012	773	-6.96311	1.56725	Differentiated yolk sac	nextseq_1	E8.75	WT	NE
nextseq_1_PA-01H_S8.AACGAGCGTGGCAGACGCC	1564	1109	-6.81149	0.893605	Differentiated yolk sac	nextseq_1	E8.5	WT	NE
nextseq_1_PA-01H_S8.CTCGCATGTCATTCGACGG	1822	1240	-6.82038	0.956314	Differentiated yolk sac	nextseq_1	E9.5	WT	NE
nextseq_1_PA-01H_S8.TCGAAGGATGGAGGATAGC	420	334	-5.23966	2.29306	Differentiated yolk sac	nextseq_1	Day8	Pax6neg	ETiX
nextseq_1_PA-01H_S8.AGAAGTAAGTTTAGGACCGG	1715	1193	-6.52085	0.0336806	Differentiated yolk sac	nextseq_1	Day8	WT	ETiX
nextseq_1_PA-01H_S8.TGCTGGATTTGGCCGGCCT	407	359	-3.35155	3.1468	Differentiated yolk sac	nextseq_1	Day8	WT	ETiX
nextseq_1_PA-01H_S8.ATACCAGTTTCGGTTATGCC	1161	899	-7.1358	2.34829	Differentiated yolk sac	nextseq_1	E8.75	WT	NE
nextseq_1_PA-01H_S8.GGTCAGTTTATATTGATAC	354	281	-5.96678	2.45854	Differentiated yolk sac	nextseq_1	E8.75	WT	NE
nextseq_1_PA-01H_S8.ATGGTAACTTTGCGGACCTA	464	387	-3.9217	3.01221	Differentiated yolk sac	nextseq_1	Day8	Failed	ETiX
nextseq_1_PA-01H_S8.GGCTAAGATCCTTGGTCCA	1393	1002	-6.98047	1.99799	Differentiated yolk sac	nextseq_1	E8.75	WT	NE
nextseq_1_PA-02A_S9.AGTCGCATTTAACTGGTTA	507	430	-5.20682	1.8275	Differentiated yolk sac	nextseq_1	E9.5	WT	NE
nextseq_1_PA-02A_S9.AGATCGGATATATTGATAC	1062	791	-6.55673	1.311	Differentiated yolk sac	nextseq_1	E8.75	WT	NE
nextseq_1_PA-02A_S9.TTGACTCAATAACCATTGGA	806	617	-6.41512	1.39617	Differentiated yolk sac	nextseq_1	E9.5	WT	NE
nextseq_1_PA-02A_S9.AACGCGTCTATATGAGCCA	1281	971	-5.58518	3.92182	Differentiated yolk sac	nextseq_1	E8.75	WT	NE
nextseq_1_PA-02A_S9.ATGCTTCCTAGTAACGGTC	783	603	-5.04769	1.72189	Differentiated yolk sac	nextseq_1	Day8	WT	ETiX
nextseq_1_PA-02A_S9.AGATTCAACTGGCCGTAGTC	1610	1160	-3.30364	3.59345	Differentiated yolk sac	nextseq_1	Day8	Failed	ETiX
nextseq_1_PA-02A_S9.TTCGTTCCTCTAACTAGAT	1036	759	-4.99741	3.3132	Differentiated yolk sac	nextseq_1	Day8	WT	ETiX
nextseq_1_PA-02A_S9.TAGGAAGGTCATTCGACGG	344	309	-5.56181	0.973023	Differentiated yolk sac	nextseq_1	E9.5	WT	NE
nextseq_1_PA-02A_S9.AGGCTCGTTCTAACTAGAT	356	307	-3.39737	2.45297	Differentiated yolk sac	nextseq_1	Day8	WT	ETiX
nextseq_1_PA-02A_S9.ATGCTTCCTTCCAATCATC	599	467	-5.80598	1.39958	Differentiated yolk sac	nextseq_1	E8.5	WT	NE
nextseq_1_PA-02A_S9.GATAAGCGTAATTAAGACT	1768	1214	-5.48776	3.08259	Differentiated yolk sac	nextseq_1	Day8	WT	ETiX
nextseq_1_PA-02A_S9.CTCCATCATTAGATCTACT	311	247	-3.17998	1.58962	Differentiated yolk sac	nextseq_1	Day8	WT	ETiX
nextseq_1_PA-02A_S9.CCAGCCTTTGCTCAGCCGG	1104	804	-6.00049	1.93452	Differentiated yolk sac	nextseq_1	E9.5	WT	NE
nextseq_1_PA-02A_S9.ATACCAGTTTGGTACTGCCT	1033	791	-6.55332	1.42042	Differentiated yolk sac	nextseq_1	Day8	Pax6neg	ETiX
nextseq_1_PA-02A_S9.GGCTTACTTTTCATAGGAC	714	573	4.34865	2.50036	Differentiated yolk sac	nextseq_1	Day8	Failed	ETiX
nextseq_1_PA-02A_S9.TCCTAACTTTGGCCGTAGTC	470	366	-4.03927	2.30811	Differentiated yolk sac	nextseq_1	Day8	Failed	ETiX
nextseq_1_PA-02A_S9.TAATCAGCTTCCATCGCGAA	1978	1385	-4.49838	3.43149	Differentiated yolk sac	nextseq_1	Day8	WT	ETiX
nextseq_1_PA-02A_S9.CTGATAGGTGCTCAGCCGG	1354	939	-6.54826	1.6091	Differentiated yolk sac	nextseq_1	E9.5	WT	NE
nextseq_1_PA-02A_S9.GAGGAACTTTTATTATGGT	757	586	-3.48557	2.08249	Differentiated yolk sac	nextseq_1	Day8	Failed	ETiX
nextseq_1_PA-02A_S9.AAGCAGTATTTGGTCAGCCA	1220	890	-5.20705	3.42354	Differentiated yolk sac	nextseq_1	E9.5	WT	NE
nextseq_1_PA-02A_S9.ACATGGTAATAATTAAGACT	295	239	-3.88662	2.1923	Differentiated yolk sac	nextseq_1	Day8	WT	ETiX
nextseq_1_PA-02A_S9.CATCAACGTACGTCATATA	1261	894	-5.30823	3.27956	Differentiated yolk sac	nextseq_1	Day8	Pax6neg	ETiX
nextseq_1_PA-02A_S9.ATGCATTCATCGGTTATGCC	964	740	-5.9583	4.03688	Differentiated yolk sac	nextseq_1	E8.75	WT	NE
nextseq_1_PA-02A_S9.TGGATTCTATTTCTTCCGGT	319	286	-3.37127	1.40725	Differentiated yolk sac	nextseq_1	E8	WT	NE
nextseq_1_PA-02A_S9.TCGAAGGATAACTAGGCGC	432	362	-4.46953	2.95764	Differentiated yolk sac	nextseq_1	Day8	Failed	ETiX
nextseq_1_PA-02A_S9.CTGCCTTATATGGAATTGG	2138	1410	-6.66218	1.5646	Differentiated yolk sac	nextseq_1	E9.5	WT	NE
nextseq_1_PA-02B_S10.ACGCTTGATGGAGGCCTCC	556	469	-3.70677	2.3621	Differentiated yolk sac	nextseq_1	E8.75	WT	NE
nextseq_1_PA-02B_S10.CAGCATTGTCAACCGCTAA	613	489	-3.90439	2.23818	Differentiated yolk sac	nextseq_1	Day8	WT	ETiX
nextseq_1_PA-02B_S10.TGCAAGGTTTTAGGACCGG	1754	1226	-4.82726	3.83323	Differentiated yolk sac	nextseq_1	Day8	WT	ETiX
nextseq_1_PA-02B_S10.GAGGAACTTCCGATTCCTG	1035	785	-6.82407	1.30992	Differentiated yolk sac	nextseq_1	Day8	WT	ETiX
nextseq_1_PA-02B_S10.TTGACTCAATGGCCGTAGTC	1747	1165	-5.46881	2.94301	Differentiated yolk sac	nextseq_1	Day8	Failed	ETiX
nextseq_1_PA-02B_S10.CATCAACGTATTCGACCAA	699	549	5.97726	2.44723	Differentiated yolk sac	nextseq_1	Day6	Failed	ETiX
nextseq_1_PA-02B_S10.ATTCGCAATTGAGCATCATT	1542	1102	-6.48879	3.16381	Differentiated yolk sac	nextseq_1	E9.5	WT	NE
nextseq_1_PA-02B_S10.ACGCTTATATCGGTTATGCC	2071	1381	-6.97762	2.74456	Differentiated yolk sac	nextseq_1	E8.75	WT	NE
nextseq_1_PA-02B_S10.ACCATGATTTCAAGGAGGTC	1402	1035	-6.99495	1.45624	Differentiated yolk sac	nextseq_1	E9.5	WT	NE
nextseq_1_PA-02B_S10.ATGCTTCCTAGAACGTCTC	536	411	-3.60631	2.79458	Differentiated yolk sac	nextseq_1	Day8	Failed	ETiX
nextseq_1_PA-02B_S10.TCTTAGTTCTCCGTTCCTTA	307	251	-3.25661	3.71165	Differentiated yolk sac	nextseq_1	E7.5	WT	NE
nextseq_1_PA-02B_S10.GGCTAAGATGTCCTTAAGA	1708	1167	-6.37001	3.27401	Differentiated yolk sac	nextseq_1	E8.75	WT	NE
nextseq_1_PA-02B_S10.ATAGTTGACTAGTAACGGTC	482	401	-3.74844	2.70298	Differentiated yolk sac	nextseq_1	Day8	WT	ETiX
nextseq_1_PA-02B_S10.TCGAGAAGTCGTCGCAGCC	495	393	-5.60744	4.0733	Differentiated yolk sac	nextseq_1	E8.75	WT	NE
nextseq_1_PA-02B_S10.ACGGAACGTGTCCTTAAGA	430	363	-3.94157	3.54796	Differentiated yolk sac	nextseq_1	E8.75	WT	NE
nextseq_1_PA-02B_S10.CGTCTTCCTCCTTGGTCCA	2038	1379	-4.86435	3.70339	Differentiated yolk sac	nextseq_1	E8.75	WT	NE
nextseq_1_PA-02B_S10.ATCTGATGATAAGACCGTTG	777	571	-4.91301	2.76072	Differentiated yolk sac	nextseq_1	E8.5	WT	NE
nextseq_1_PA-02B_S10.TTGACTCAATGGACTACTAC	889	685	-6.21754	3.68706	Differentiated yolk sac	nextseq_1	E8.75	WT	NE
nextseq_1_PA-02B_S10.CAAGGCGTTTGACGCTCCG	486	372	-6.87845	1.73443	Differentiated yolk sac	nextseq_1	E9.5	WT	NE
nextseq_1_PA-02B_S10.CTCTGAGCTATGGAATTGG	863	656	-6.44146	1.70564	Differentiated yolk sac	nextseq_1	E9.5	WT	NE
nextseq_1_PA-02B_S10.AGGCGGAATACTTGCTAGA	1535	1060	-4.83696	3.47678	Differentiated yolk sac	nextseq_1	Day8	WT	ETiX
nextseq_1_PA-02C_S11.AAAGCTGATTAGGTTAGTTC	1665	1164	-5.07121	3.39274	Differentiated yolk sac	nextseq_1	Day8	WT	ETiX
nextseq_1_PA-02C_S11.ACTTATGGTTCGGCGTAACT	1241	947	-5.54741	2.07197	Differentiated yolk sac	nextseq_1	Day8	Failed	ETiX
nextseq_1_PA-02C_S11.ACCATGATTTTAGACTTCTT	1157	847	-3.73866	3.75451	Differentiated yolk sac	nextseq_1	Day8	Failed	ETiX
nextseq_1_PA-02C_S11.ACGCTTGATACTTAACCTT	896	723	-5.03316	2.33738	Differentiated yolk sac	nextseq_1	Day8	WT	ETiX
nextseq_1_PA-02C_S11.AAATTCCTCTCCGCGGCTCA	426	362	-2.74985	-1.32392	Differentiated yolk sac	nextseq_1	Day6	WT	ETiX
nextseq_1_PA-02C_S11.ACTGGACCTATGGAATTGG	1353	943	-5.83293	3.80169	Differentiated yolk sac	nextseq_1	E9.5	WT	NE
nextseq_1_PA-02C_S11.TGGATTCTATTAACGATCCA	1091	765	-3.3426	3.84579	Differentiated yolk sac	nextseq_1	Day8	WT	ETiX
nextseq_1_PA-02C_S11.AGTAGCCATGAGCATCATT	330	279	-4.34842	3.76762	Differentiated yolk sac	nextseq_1	E9.5	WT	NE
nextseq_1_PA-02C_S11.CGTACCTATGCTCAGCCGG	1253	939	-6.19124	2.63358	Differentiated yolk sac	nextseq_1	E9.5	WT	NE
nextseq_1_PA-02C_S11.GGCTTACTTATATTGATAC	1301	1013	-7.07441	2.21111	Differentiated yolk sac	nextseq_1	E8.75	WT	NE
nextseq_1_PA-02C_S11.AGGCGGAATATCATATTAG	704	528	-2.30479	3.05698	Differentiated yolk sac	nextseq_1	Day8	WT	ETiX
nextseq_1_PA-02C_S11.AAGTTCTTGTTTGCTAACGG	412	317	-3.82344	1.34148	Differentiated yolk sac	nextseq_1	E7.5	WT	NE
nextseq_1_PA-02C_S11.CGTACCTATAACCTGGTCT	714	561	-4.34861	3.22397	Differentiated yolk sac	nextseq_1	Day8	WT	ETiX
nextseq_1_PA-02C_S11.ACTTGATTGTAGTAACGGTC	1478	1116	-5.7282	2.99872	Differentiated yolk sac	nextseq_1	Day8	WT	ETiX
nextseq_1_PA-02C_S11.GAGTTCTCTTGACGCTCCG	558	432	-6.1661	2.38704	Differentiated yolk sac	nextseq_1	E9.5	WT	NE
nextseq_1_PA-02C_S11.AGTCGCATTGGCAATGAGA	890	699	-3.93157	3.82668	Differentiated yolk sac	nextseq_1	Day8	Failed	ETiX
nextseq_1_PA-02C_S11.TAGGAAGGTGACCTTGATA	371	308	-3.74711	3.04955	Differentiated yolk sac	nextseq_1	E9.5	WT	NE
nextseq_1_PA-02C_S11.TGCTGGATTCAACCGCTAA	1694	1199	-5.69808	2.97285	Differentiated yolk sac	nextseq_1	Day8	WT	ETiX
nextseq_1_PA-02C_S11.CGAGGCAATAGTAACGGTC	1045	775	2.49906	1.20056	Differentiated yolk sac	nextseq_1	Day8	WT	ETiX
nextseq_1_PA-02C_S11.ATAACTTCCTACTTAACCTT	1130	813	-5.5084	2.03566	Differentiated yolk sac	nextseq_1	Day8	WT	ETiX
nextseq_1_PA-02C_S11.GAGTTCTCTTTACTTGGAA	1193	897	-4.90648	2.91461	Differentiated yolk sac	nextseq_1	Day8	Failed	ETiX
nextseq_1_PA-02C_S11.ATTAGTCTGTTGCCGGCAGA	796	619	-4.5203	2.76132	Differentiated yolk sac	nextseq_1	Day8	WT	ETiX
nextseq_1_PA-02C_S11.TTATCCGCTTTCATAGGAC	897	678	2.41283	1.26388	Differentiated yolk sac	nextseq_1	Day8	Failed	ETiX
nextseq_1_PA-02C_S11.AAGTACGTTTATATTGATAC	1179	869	-6.67778	2.19948	Differentiated yolk sac	nextseq_1	E8.75	WT	NE
nextseq_1_PA-02C_S11.TGCAAGGTTGTCCTAGAGG	386	325	-3.27321	3.13183	Differentiated yolk sac	nextseq_1	Day8	Failed	ETiX
nextseq_1_PA-02C_S11.TGTCCTTATTGGCAATGAGA	392	342	-3.33595	2.79283	Differentiated yolk sac	nextseq_1	Day8	Failed	ETiX
nextseq_1_PA-02C_S11.TATAAGAGGTATATGAGCCA	929	690	-6.20497	3.06134	Differentiated yolk sac	nextseq_1	E8.75	WT	NE
nextseq_1_PA-02C_S11.GATAAGCGTTTATTATGGT	488	402	-3.74759	2.15996	Differentiated yolk sac	nextseq_1	Day8	Failed	ETiX
nextseq_1_PA-02C_S11.AGTAGCCATTGGCCGGCCT	375	305	1.40095	-0.0852155	Differentiated yolk sac	nextseq_1	Day8	WT	ETiX
nextseq_1_PA-02C_S11.AACCTCATTTCGCTCCTAAC	472	401	-4.80041	2.4836	Differentiated yolk sac	nextseq_1	Day8	WT	ETiX
nextseq_1_PA-02C_S11.TTGGAGCTTGTATCATCGA	388	322	-3.63202	1.89117	Differentiated yolk sac	nextseq_1	Day8	WT	ETiX
nextseq_1_PA-02C_S11.ATGCATTCATGTCCTAGAGG	293	248	-3.24774	1.87805	Differentiated yolk sac	nextseq_1	Day8	Failed	ETiX
nextseq_1_PA-02D_S12.CCAATCCATACCGGAATTA	1158	899	-6.64876	1.49128	Differentiated yolk sac	nextseq_1	E9.5	WT	NE
nextseq_1_PA-02D_S12.CAACTCTCTAACCTGGTCT	1206	861	-5.53203	2.24788	Differentiated yolk sac	nextseq_1	Day8	WT	ETiX
nextseq_1_PA-02D_S12.ATAATCCTGTTTAGGACCGG	799	608	-4.65401	2.5551	Differentiated yolk sac	nextseq_1	Day8	WT	ETiX
nextseq_1_PA-02D_S12.AACTAGTTGTAGCTGCAATA	537	415	-3.83594	2.3964	Differentiated yolk sac	nextseq_1	Day8	Pax6neg	ETiX
nextseq_1_PA-02D_S12.ATATGGATCTTTAGGACCGG	1687	1189	-5.85869	3.08915	Differentiated yolk sac	nextseq_1	Day8	WT	ETiX
nextseq_1_PA-02D_S12.TTACCTAAGTCTAAGAGAAG	454	366	-5.28068	1.15572	Differentiated yolk sac	nextseq_1	E8.5	WT	NE
nextseq_1_PA-02D_S12.AAGGACGATATAAGGAGCA	909	716	-5.09428	2.98125	Differentiated yolk sac	nextseq_1	Day8	WT	ETiX
nextseq_1_PA-02D_S12.AGCTATCGTGGACTACTAC	992	781	-7.03556	2.48144	Differentiated yolk sac	nextseq_1	E8.75	WT	NE
nextseq_1_PA-02D_S12.ACTTACTCATGTCCTACTTG	2243	1432	-5.07247	3.32873	Differentiated yolk sac	nextseq_1	Day8	Pax6neg	ETiX
nextseq_1_PA-02D_S12.CGCCATTCTGGTACCGGCA	1628	1117	-6.93341	0.501792	Differentiated yolk sac	nextseq_1	E9.5	WT	NE
nextseq_1_PA-02D_S12.CAAGCAACTGATACGGAAC	579	479	-6.26326	1.55126	Differentiated yolk sac	nextseq_1	E8.5	WT	NE
nextseq_1_PA-02D_S12.AACTGGCATGATCTTACGC	753	569	-4.43448	3.69584	Differentiated yolk sac	nextseq_1	E8.5	WT	NE
nextseq_1_PA-02D_S12.ATATGCCATTCTAAGAGAAG	589	495	-5.59635	1.21692	Differentiated yolk sac	nextseq_1	E8.5	WT	NE
nextseq_1_PA-02D_S12.AACGAGCGTTCGCTAAGCA	472	382	-4.67282	2.23039	Differentiated yolk sac	nextseq_1	Day8	WT	ETiX
nextseq_1_PA-02D_S12.GTCGTAACTCCGCAAGTTC	1028	803	-4.51556	3.70142	Differentiated yolk sac	nextseq_1	Day8	Failed	ETiX
nextseq_1_PA-02D_S12.AGTCGCATTTGGCCGGCCT	622	498	-4.02737	1.61254	Differentiated yolk sac	nextseq_1	Day8	WT	ETiX
nextseq_1_PA-02D_S12.TGCTGGATTCAAGGAGGTC	1388	989	-6.72347	1.59613	Differentiated yolk sac	nextseq_1	E9.5	WT	NE
nextseq_1_PA-02D_S12.AGAACTCCTGATACGGAAC	537	437	-5.85325	1.45334	Differentiated yolk sac	nextseq_1	E8.5	WT	NE
nextseq_1_PA-02D_S12.AAGGATTACTGGAGGCCTCC	728	574	-5.9229	3.55325	Differentiated yolk sac	nextseq_1	E8.75	WT	NE
nextseq_1_PA-02D_S12.GTCTCTACTGCAGGTCCGT	536	399	-4.64205	3.26744	Differentiated yolk sac	nextseq_1	Day8	Pax6neg	ETiX
nextseq_1_PA-02D_S12.AGAGGTCGTCAATTACCGT	325	272	3.6343	1.91487	Differentiated yolk sac	nextseq_1	Day8	Pax6neg	ETiX
nextseq_1_PA-02D_S12.AAACTCCAATGGACTACTAC	2448	1539	-5.68856	3.42101	Differentiated yolk sac	nextseq_1	E8.75	WT	NE
nextseq_1_PA-02D_S12.TGCTGGATTGTAGCTCCAT	2064	1372	6.75977	0.286983	Differentiated yolk sac	nextseq_1	Day8	WT	ETiX
nextseq_1_PA-02D_S12.AAACCATAGTCAGGAGGAGA	1489	1060	-6.41357	1.63066	Differentiated yolk sac	nextseq_1	E9.5	WT	NE
nextseq_1_PA-02D_S12.GATAAGCGTACCGGAATTA	1034	798	-6.36981	1.79289	Differentiated yolk sac	nextseq_1	E9.5	WT	NE
nextseq_1_PA-02D_S12.AATTCATCGTGGCCGTAGTC	781	629	-4.72941	3.69831	Differentiated yolk sac	nextseq_1	Day8	Failed	ETiX
nextseq_1_PA-02D_S12.AGTATTAGCTTTATTCATTC	454	394	-4.52691	2.68645	Differentiated yolk sac	nextseq_1	E9.5	WT	NE
nextseq_1_PA-02D_S12.ACGCTTGATCCATCGCGAA	1399	1030	-4.60725	3.66402	Differentiated yolk sac	nextseq_1	Day8	WT	ETiX
nextseq_1_PA-02D_S12.ATATCTGGATGTCCTAGAGG	553	443	-4.58941	2.14345	Differentiated yolk sac	nextseq_1	Day8	Failed	ETiX
nextseq_1_PA-02D_S12.ACTGAATACTACTTAACCTT	1202	819	-5.82011	1.9561	Differentiated yolk sac	nextseq_1	Day8	WT	ETiX
nextseq_1_PA-02E_S13.AGGCTCGTTAACCTGGTCT	460	385	-3.51708	3.16336	Differentiated yolk sac	nextseq_1	Day8	WT	ETiX
nextseq_1_PA-02E_S13.TATCTCGATTTAATGAACGA	1071	806	-6.32183	2.34885	Differentiated yolk sac	nextseq_1	E9.5	WT	NE
nextseq_1_PA-02E_S13.TTTGCTACTTATATGAGCCA	1298	867	-5.68344	3.99128	Differentiated yolk sac	nextseq_1	E8.75	WT	NE
nextseq_1_PA-02E_S13.ATCTTCAGATACGGAGGCGG	609	491	-6.00345	2.86067	Differentiated yolk sac	nextseq_1	Day8	WT	ETiX
nextseq_1_PA-02E_S13.CTCCATCATCCAGTTCCAA	1630	1133	-5.6202	2.85411	Differentiated yolk sac	nextseq_1	Day8	WT	ETiX
nextseq_1_PA-02E_S13.CATCAACGTCTAACTAGAT	2181	1457	-5.51446	3.53098	Differentiated yolk sac	nextseq_1	Day8	WT	ETiX
nextseq_1_PA-02E_S13.ATCTGATGATTTACCGAGGC	1763	1263	-5.07048	3.02394	Differentiated yolk sac	nextseq_1	Day8	WT	ETiX
nextseq_1_PA-02E_S13.AGAAGTAAGTGGCCGTAGTC	382	324	-4.3481	3.29807	Differentiated yolk sac	nextseq_1	Day8	Failed	ETiX
nextseq_1_PA-02E_S13.TTGACCAGTAAGAAGCTAG	572	463	-5.43095	0.750689	Differentiated yolk sac	nextseq_1	E8.5	WT	NE
nextseq_1_PA-02E_S13.ATACCAGTTTATAAGGAGCA	1070	760	-5.59461	3.0751	Differentiated yolk sac	nextseq_1	Day8	WT	ETiX
nextseq_1_PA-02E_S13.ACTGGACCTCAGGAGGAGA	2254	1389	-6.41	3.61298	Differentiated yolk sac	nextseq_1	E9.5	WT	NE
nextseq_1_PA-02E_S13.AACTAGTTGTTGACGCTCCG	968	754	2.7709	1.85843	Differentiated yolk sac	nextseq_1	E9.5	WT	NE
nextseq_1_PA-02E_S13.TCCTATAAGTGGACTACTAC	1410	1037	-6.99851	2.26696	Differentiated yolk sac	nextseq_1	E8.75	WT	NE
nextseq_1_PA-02E_S13.ACTGGTTATTGGTATCCGCC	1290	921	-4.77638	3.44172	Differentiated yolk sac	nextseq_1	Day8	Failed	ETiX
nextseq_1_PA-02E_S13.CGGTAAGGTATCGGCTATC	1032	778	-6.30428	0.934785	Differentiated yolk sac	nextseq_1	E8.5	WT	NE
nextseq_1_PA-02E_S13.TCGAGAAGTGGCCGTAGTC	323	285	0.188868	-0.309128	Differentiated yolk sac	nextseq_1	Day8	Failed	ETiX
nextseq_1_PA-02E_S13.CGGTAAGGTGGCAATGAGA	680	542	-4.4842	3.04496	Differentiated yolk sac	nextseq_1	Day8	Failed	ETiX
nextseq_1_PA-02E_S13.AGGCGGAATGTCCTAGAGG	1547	1023	-3.58048	3.6675	Differentiated yolk sac	nextseq_1	Day8	Failed	ETiX
nextseq_1_PA-02E_S13.CTTCGACTTCGGTTGCGCG	318	267	-3.4138	3.11465	Differentiated yolk sac	nextseq_1	Day8	Failed	ETiX
nextseq_1_PA-02E_S13.CCGACCAATAATTAAGACT	1130	847	-5.56601	2.69008	Differentiated yolk sac	nextseq_1	Day8	WT	ETiX
nextseq_1_PA-02E_S13.CGAATGAGTATATTGATAC	673	505	-4.99433	3.77882	Differentiated yolk sac	nextseq_1	E8.75	WT	NE
nextseq_1_PA-02E_S13.ATATCCTACTTTCAATATAA	390	320	-3.97363	3.17321	Differentiated yolk sac	nextseq_1	Day8	WT	ETiX
nextseq_1_PA-02E_S13.AAGTACGTTTAACCTGGTCT	2431	1529	-5.14593	2.76054	Differentiated yolk sac	nextseq_1	Day8	WT	ETiX
nextseq_1_PA-02E_S13.CGTACCTATGATCTTACGC	305	247	-4.74334	1.94366	Differentiated yolk sac	nextseq_1	E8.5	WT	NE
nextseq_1_PA-02E_S13.ACCATGATTTACTTGCTAGA	2333	1422	-5.15982	3.3385	Differentiated yolk sac	nextseq_1	Day8	WT	ETiX
nextseq_1_PA-02E_S13.AACGCGTCTATATTGATAC	2155	1427	-7.00327	2.62655	Differentiated yolk sac	nextseq_1	E8.75	WT	NE
nextseq_1_PA-02E_S13.ATTGAGGAATTAGAATTAAC	1993	1371	-3.73719	3.52943	Differentiated yolk sac	nextseq_1	Day8	Failed	ETiX
nextseq_1_PA-02F_S14.AAGGATATGTCATCAGAATG	358	311	-2.12246	-0.0287567	Differentiated yolk sac	nextseq_1	Day8	WT	ETiX
nextseq_1_PA-02F_S14.AAGTATTGGTATCCATGACT	1099	834	-3.26424	3.61199	Differentiated yolk sac	nextseq_1	Day8	WT	ETiX
nextseq_1_PA-02F_S14.ATCTGATGATGTCCTAGAGG	1628	1140	-5.19829	3.27888	Differentiated yolk sac	nextseq_1	Day8	Failed	ETiX
nextseq_1_PA-02F_S14.ACATTCGTATCAAGGAGGTC	1717	1178	2.68966	1.48966	Differentiated yolk sac	nextseq_1	E9.5	WT	NE
nextseq_1_PA-02F_S14.CTCCATCATGGCCGTAGTC	1747	1200	-5.48886	2.96651	Differentiated yolk sac	nextseq_1	Day8	Failed	ETiX
nextseq_1_PA-02F_S14.ATCTGATGATTTACTTGGAA	1483	1108	-6.9249	1.73627	Differentiated yolk sac	nextseq_1	Day8	Failed	ETiX
nextseq_1_PA-02F_S14.TATCTCGATTCAAGGAGGTC	1639	1132	-6.99025	1.97509	Differentiated yolk sac	nextseq_1	E9.5	WT	NE
nextseq_1_PA-02F_S14.CTCCATCATGGTATCCGCC	415	344	-2.73398	1.47813	Differentiated yolk sac	nextseq_1	Day8	Failed	ETiX
nextseq_1_PA-02F_S14.ACCGGTTCTAGGTTAGTTC	621	478	-5.41244	3.08125	Differentiated yolk sac	nextseq_1	Day8	WT	ETiX
nextseq_1_PA-02F_S14.CGATTCGCTTTAGGACCGG	374	317	-2.82628	3.09748	Differentiated yolk sac	nextseq_1	Day8	WT	ETiX
nextseq_1_PA-02F_S14.GAGGAACTTCCTTGGTCCA	888	675	-6.6026	1.63341	Differentiated yolk sac	nextseq_1	E8.75	WT	NE
nextseq_1_PA-02F_S14.TAGAACCAATGGCCGTAGTC	1074	806	-4.38062	3.80312	Differentiated yolk sac	nextseq_1	Day8	Failed	ETiX
nextseq_1_PA-02F_S14.ATTAATGCCTTTCTTAATAA	578	464	-6.12575	1.68325	Differentiated yolk sac	nextseq_1	Day8	WT	ETiX
nextseq_1_PA-02F_S14.CGTAGGCTTCAACCGCTAA	985	768	-5.32704	2.83234	Differentiated yolk sac	nextseq_1	Day8	WT	ETiX
nextseq_1_PA-02F_S14.CAGGACTCTATATGAGCCA	1955	1310	-5.51703	3.76371	Differentiated yolk sac	nextseq_1	E8.75	WT	NE
nextseq_1_PA-02F_S14.AGATTCAACTATCATATTAG	1143	888	-5.40814	3.00441	Differentiated yolk sac	nextseq_1	Day8	WT	ETiX
nextseq_1_PA-02F_S14.GGCGTTAATTGGCCGGCCT	338	265	-3.47582	2.40652	Differentiated yolk sac	nextseq_1	Day8	WT	ETiX
nextseq_1_PA-02F_S14.GCTCTTAGTCCTTGGTCCA	801	608	-6.16153	3.4591	Differentiated yolk sac	nextseq_1	E8.75	WT	NE
nextseq_1_PA-02F_S14.ACAGGTATTTACTTGCTAGA	372	314	-3.6298	2.78044	Differentiated yolk sac	nextseq_1	Day8	WT	ETiX
nextseq_1_PA-02F_S14.CAGTATCCTTTCCAACCGC	1422	1068	-3.70032	-3.55272	Differentiated yolk sac	nextseq_1	Day6	Failed	ETiX
nextseq_1_PA-02F_S14.AACGAGCGTACTAGAGAGT	1791	1170	-5.0112	3.93141	Differentiated yolk sac	nextseq_1	E8	WT	NE
nextseq_1_PA-02F_S14.TTCGTTCCTATGGCTCTGC	1704	1169	-5.51933	3.85947	Differentiated yolk sac	nextseq_1	E8	WT	NE
nextseq_1_PA-02F_S14.AGAAGTAAGTAGCTTATCCG	859	647	-4.45546	2.42253	Differentiated yolk sac	nextseq_1	Day8	WT	ETiX
nextseq_1_PA-02F_S14.ATCAATACGTAAGTAAGAGC	569	447	-4.29159	3.56597	Differentiated yolk sac	nextseq_1	Day8	Failed	ETiX
nextseq_1_PA-02F_S14.ATCAGTCATTGGAGGCCTCC	1636	1133	-6.23985	3.54418	Differentiated yolk sac	nextseq_1	E8.75	WT	NE
nextseq_1_PA-02F_S14.ATAGTTGACTGGACTACTAC	454	376	-5.85501	1.02498	Differentiated yolk sac	nextseq_1	E8.75	WT	NE
nextseq_1_PA-02F_S14.ATTCAAGCATAGTAACGGTC	423	365	-3.34772	3.2408	Differentiated yolk sac	nextseq_1	Day8	WT	ETiX
nextseq_1_PA-02F_S14.AGAGTACCTCCGCGATTAT	343	292	-4.81728	3.19009	Differentiated yolk sac	nextseq_1	Day8	Pax6neg	ETiX
nextseq_1_PA-02F_S14.ACCGGTTCTGGCCGTAGTC	1056	764	-5.9945	2.95281	Differentiated yolk sac	nextseq_1	Day8	Failed	ETiX
nextseq_1_PA-02F_S14.AACGCGTCTCGGTTGCGCG	410	345	-3.54848	2.91286	Differentiated yolk sac	nextseq_1	Day8	Failed	ETiX
nextseq_1_PA-02F_S14.CTGAGCATTTCGGCCTTAC	426	361	-4.21152	2.39864	Differentiated yolk sac	nextseq_1	Day8	Failed	ETiX
nextseq_1_PA-02F_S14.AAGACCTTATTCGGCCTTAC	526	425	-4.42696	2.28471	Differentiated yolk sac	nextseq_1	Day8	Failed	ETiX
nextseq_1_PA-02G_S15.TATTCTCCTTTCCAATCATC	537	456	-3.34019	2.8269	Differentiated yolk sac	nextseq_1	E8.5	WT	NE
nextseq_1_PA-02G_S15.AGTAGCCATGTTCGTCAGA	442	386	-3.04026	2.73898	Differentiated yolk sac	nextseq_1	Day8	Pax6neg	ETiX
nextseq_1_PA-02G_S15.AAAGCTGATTAGGTATACTC	437	367	-5.54311	1.70276	Differentiated yolk sac	nextseq_1	Day8	WT	ETiX
nextseq_1_PA-02G_S15.CTGAGCATTGTTCGTCAGA	2271	1423	-5.70607	3.52671	Differentiated yolk sac	nextseq_1	Day8	Pax6neg	ETiX
nextseq_1_PA-02G_S15.CTTCGACTTGATACGGAAC	725	565	-5.18551	2.69409	Differentiated yolk sac	nextseq_1	E8.5	WT	NE
nextseq_1_PA-02G_S15.ATTGATCGTTGTATAATACG	347	294	-2.48108	1.32504	Differentiated yolk sac	nextseq_1	Day6	Failed	ETiX
nextseq_1_PA-02G_S15.TGCTGGATTCATACTCCGA	1570	1074	-5.64592	2.55842	Differentiated yolk sac	nextseq_1	Day8	Pax6neg	ETiX
nextseq_1_PA-02G_S15.ATGCATTCATATATGAGCCA	1627	1113	-6.80877	1.2984	Differentiated yolk sac	nextseq_1	E8.75	WT	NE
nextseq_1_PA-02G_S15.AGCGTAAGTCCTTGGTCCA	947	760	-5.02622	3.92856	Differentiated yolk sac	nextseq_1	E8.75	WT	NE
nextseq_1_PA-02G_S15.CTTCGACTTAATTAAGACT	682	518	-4.08115	3.25899	Differentiated yolk sac	nextseq_1	Day8	WT	ETiX
nextseq_1_PA-02G_S15.TTCCATCTTTTGAGTCTGGC	406	314	-3.26674	2.6893	Differentiated yolk sac	nextseq_1	Day8	Failed	ETiX
nextseq_1_PA-02G_S15.TCTTAGTTCTCGCCTAATGC	1231	909	-3.3199	2.95652	Differentiated yolk sac	nextseq_1	Day8	Failed	ETiX
nextseq_1_PA-02G_S15.GCGTACTTTCATACTCCGA	901	684	-6.67578	0.984961	Differentiated yolk sac	nextseq_1	Day8	Pax6neg	ETiX
nextseq_1_PA-02G_S15.AACTTGGATTTTCTTCCGGT	1468	980	-3.58024	3.41728	Differentiated yolk sac	nextseq_1	E8	WT	NE
nextseq_1_PA-02G_S15.ATCAGTCATTAGCTTATCCG	406	323	-3.68711	2.43105	Differentiated yolk sac	nextseq_1	Day8	WT	ETiX
nextseq_1_PA-02G_S15.CCAGCCTTTCCTTGGTCCA	677	537	-6.24506	2.81846	Differentiated yolk sac	nextseq_1	E8.75	WT	NE
nextseq_1_PA-02G_S15.CTACCTGGTACCGGAATTA	547	456	-5.27315	2.25975	Differentiated yolk sac	nextseq_1	E9.5	WT	NE
nextseq_1_PA-02H_S16.AACGATCATTTATGAGTTAA	1602	1169	2.70953	1.41817	Differentiated yolk sac	nextseq_1	Day6	Failed	ETiX
nextseq_1_PA-02H_S16.CTGACGTTTCCTTGGTCCA	1164	853	-5.95462	0.900124	Differentiated yolk sac	nextseq_1	E8.75	WT	NE
nextseq_1_PA-02H_S16.TGGATTCTATATCATATTAG	667	533	-4.46542	3.0447	Differentiated yolk sac	nextseq_1	Day8	WT	ETiX
nextseq_1_PA-02H_S16.CGCCATTCTCAGGAGGAGA	1822	1202	-6.79136	1.12735	Differentiated yolk sac	nextseq_1	E9.5	WT	NE
nextseq_1_PA-02H_S16.TTCTTCGTTTCGGTTATGCC	758	591	-6.99011	2.30092	Differentiated yolk sac	nextseq_1	E8.75	WT	NE
nextseq_1_PA-02H_S16.ACAGGTATTTCTAAGAGAAG	314	263	-5.7158	2.16536	Differentiated yolk sac	nextseq_1	E8.5	WT	NE
nextseq_1_PA-02H_S16.CAGTATCCTGGCAGACGCC	1604	1078	-6.52221	1.40376	Differentiated yolk sac	nextseq_1	E8.5	WT	NE
nextseq_1_PA-02H_S16.TCAAGATCTTCCATAAGTCC	1627	1053	-5.22213	3.4088	Differentiated yolk sac	nextseq_1	Day8	WT	ETiX
nextseq_1_PA-02H_S16.TATAAGAGGTGGCTCTCTAT	300	240	-3.75427	2.69061	Differentiated yolk sac	nextseq_1	Day8	Failed	ETiX
nextseq_1_PA-02H_S16.CAACTCTCTTTGCTAACGG	1771	1130	-4.47767	2.63682	Differentiated yolk sac	nextseq_1	E7.5	WT	NE
nextseq_1_PA-02H_S16.AGAGATGAATATAAGGAGCA	859	690	-2.99249	3.04839	Differentiated yolk sac	nextseq_1	Day8	WT	ETiX
nextseq_1_PA-02H_S16.AGATTCAACTCAAGGAGGTC	1235	916	-4.16622	3.96522	Differentiated yolk sac	nextseq_1	E9.5	WT	NE
nextseq_1_PA-02H_S16.CGCTGCTTTCCTTGGTCCA	604	473	-5.96805	3.70888	Differentiated yolk sac	nextseq_1	E8.75	WT	NE
nextseq_1_PA-02H_S16.ACCATGATTTCAAGGAGGTC	1552	1131	-6.74559	1.18812	Differentiated yolk sac	nextseq_1	E9.5	WT	NE
nextseq_1_PA-02H_S16.TATTCTCCTTTGACGCTCCG	380	314	-5.89751	2.63719	Differentiated yolk sac	nextseq_1	E9.5	WT	NE
nextseq_1_PA-02H_S16.CAGCAAGTTCTAAGAGAAG	551	445	-5.39822	1.31255	Differentiated yolk sac	nextseq_1	E8.5	WT	NE
nextseq_1_PA-02H_S16.TTACCTAAGTCGCCTAATGC	1145	850	-6.07542	1.58693	Differentiated yolk sac	nextseq_1	Day8	Failed	ETiX
nextseq_1_PA-02H_S16.TTCTTCGTTTGTCCTAGAGG	768	593	-4.01545	3.43986	Differentiated yolk sac	nextseq_1	Day8	Failed	ETiX
nextseq_1_PA-02H_S16.AATTCATCGTGCTCAGCCGG	533	428	-4.83229	3.78744	Differentiated yolk sac	nextseq_1	E9.5	WT	NE
nextseq_1_PA-02H_S16.AAACTGAACTATCGGCTATC	610	499	-5.27454	0.894649	Differentiated yolk sac	nextseq_1	E8.5	WT	NE
nextseq_1_PA-02H_S16.CCTGCTACTATATTGATAC	975	790	-5.53435	3.14444	Differentiated yolk sac	nextseq_1	E8.75	WT	NE
nextseq_1_PA-02H_S16.CGCCATTCTGCTAACTTGC	451	379	-3.54946	1.22299	Differentiated yolk sac	nextseq_1	Day8	Failed	ETiX
nextseq_1_PA-02H_S16.AACTGGCATGGAGGCCTCC	1184	876	-6.65044	2.83743	Differentiated yolk sac	nextseq_1	E8.75	WT	NE
nextseq_1_PA-03A_S17.ACTTCCGTTAGGTATACTC	2088	1401	-5.18533	3.4115	Differentiated yolk sac	nextseq_1	Day8	WT	ETiX
nextseq_1_PA-03A_S17.TGTCCTTATTCCTTGGTCCA	600	457	-4.58904	3.8976	Differentiated yolk sac	nextseq_1	E8.75	WT	NE
nextseq_1_PA-03A_S17.ATACTACTCTAGCCGGTACC	1727	1176	-4.86709	3.58872	Differentiated yolk sac	nextseq_1	Day8	WT	ETiX
nextseq_1_PA-03A_S17.GGCTTACTTAAGACCGTTG	809	626	-6.33246	0.762861	Differentiated yolk sac	nextseq_1	E8.5	WT	NE
nextseq_1_PA-03A_S17.CGATTCGCTGCCGCAACGA	416	327	-3.2276	2.85652	Differentiated yolk sac	nextseq_1	Day8	Pax6neg	ETiX
nextseq_1_PA-03A_S17.GATAAGCGTGGCAGACGCC	313	271	-3.66821	2.219	Differentiated yolk sac	nextseq_1	E8.5	WT	NE
nextseq_1_PA-03A_S17.TAAGAATGGTGGAGGCCTCC	1942	1289	-7.08426	1.87402	Differentiated yolk sac	nextseq_1	E8.75	WT	NE
nextseq_1_PA-03A_S17.CGATTCGCTAACCTGGTCT	351	295	-3.84852	2.79725	Differentiated yolk sac	nextseq_1	Day8	WT	ETiX
nextseq_1_PA-03A_S17.TCCTAACTTTGTCCTTAAGA	1152	818	-5.95443	3.95873	Differentiated yolk sac	nextseq_1	E8.75	WT	NE
nextseq_1_PA-03A_S17.GAGTTCTCTTTACTTGGAA	572	485	-3.7962	3.46389	Differentiated yolk sac	nextseq_1	Day8	Failed	ETiX
nextseq_1_PA-03A_S17.AATTCTAGGTTAACTGGTTA	421	339	-5.33758	1.77556	Differentiated yolk sac	nextseq_1	E9.5	WT	NE
nextseq_1_PA-03A_S17.CATCAACGTGATCTTACGC	552	453	-5.98563	1.77751	Differentiated yolk sac	nextseq_1	E8.5	WT	NE
nextseq_1_PA-03A_S17.AAGTATTGGTTTCATAGGAC	1067	823	-3.56374	3.43671	Differentiated yolk sac	nextseq_1	Day8	Failed	ETiX
nextseq_1_PA-03A_S17.CGTACCTATGATACGGAAC	603	489	-5.5527	3.09947	Differentiated yolk sac	nextseq_1	E8.5	WT	NE
nextseq_1_PA-03A_S17.ACATGGTAATTAACGATCCA	1789	1224	-6.08533	1.67256	Differentiated yolk sac	nextseq_1	Day8	WT	ETiX
nextseq_1_PA-03A_S17.CAAGGCGTTGGACTACTAC	1295	953	-6.76923	2.97528	Differentiated yolk sac	nextseq_1	E8.75	WT	NE
nextseq_1_PA-03A_S17.CAGGACTCTGGCAATGAGA	922	719	-4.35148	3.55743	Differentiated yolk sac	nextseq_1	Day8	Failed	ETiX
nextseq_1_PA-03A_S17.ATTCGCAATTCGGTTGCGCG	1708	1207	-5.39265	3.03986	Differentiated yolk sac	nextseq_1	Day8	Failed	ETiX
nextseq_1_PA-03A_S17.AACGATCATTTCTAATAGTA	633	496	4.63587	2.38625	Differentiated yolk sac	nextseq_1	Day8	Failed	ETiX
nextseq_1_PA-03B_S18.ATATGGATCTCCAGTTCCAA	864	651	-6.74621	1.23942	Differentiated yolk sac	nextseq_1	Day8	WT	ETiX
nextseq_1_PA-03B_S18.CAGTATCCTTTACTTGGAA	1210	872	-4.30911	3.6015	Differentiated yolk sac	nextseq_1	Day8	Failed	ETiX
nextseq_1_PA-03B_S18.AGAACTCCTCCGCAAGTTC	759	589	-4.19997	3.30006	Differentiated yolk sac	nextseq_1	Day8	Failed	ETiX
nextseq_1_PA-03B_S18.CTCGTTGATTCCAATCATC	499	392	-5.00841	0.840653	Differentiated yolk sac	nextseq_1	E8.5	WT	NE
nextseq_1_PA-03B_S18.AGAGATGAATGGACTACTAC	1683	1202	-3.12254	3.86204	Differentiated yolk sac	nextseq_1	E8.75	WT	NE
nextseq_1_PA-03B_S18.AAGACCTTATAACCTGGTCT	387	310	-3.77758	2.63074	Differentiated yolk sac	nextseq_1	Day8	WT	ETiX
nextseq_1_PA-03B_S18.CCAGCCTTTGTAGCTCCAT	354	287	-3.23697	1.78229	Differentiated yolk sac	nextseq_1	Day8	WT	ETiX
nextseq_1_PA-03B_S18.ACCTCAATATACGGAGGCGG	817	609	-4.98019	3.4704	Differentiated yolk sac	nextseq_1	Day8	WT	ETiX
nextseq_1_PA-03B_S18.CGCCATTCTTGCGGACCTA	500	390	-3.543	2.4427	Differentiated yolk sac	nextseq_1	Day8	Failed	ETiX
nextseq_1_PA-03B_S18.AACGCGTCTCGTCGCAGCC	1581	1127	-7.10096	2.71293	Differentiated yolk sac	nextseq_1	E8.75	WT	NE
nextseq_1_PA-03B_S18.CAAGGCGTTGATCTTACGC	1665	1090	-5.3104	3.71243	Differentiated yolk sac	nextseq_1	E8.5	WT	NE
nextseq_1_PA-03B_S18.AAACTGAACTGTCCTTAAGA	332	271	-5.61125	3.30176	Differentiated yolk sac	nextseq_1	E8.75	WT	NE
nextseq_1_PA-03B_S18.CTAACGACTACCTCTATCT	361	310	-4.43916	2.59571	Differentiated yolk sac	nextseq_1	Day8	Failed	ETiX
nextseq_1_PA-03B_S18.AGTAGCCATATATTGATAC	2317	1545	-7.04833	1.75763	Differentiated yolk sac	nextseq_1	E8.75	WT	NE
nextseq_1_PA-03B_S18.ATAGTTGACTCCGCTCCGGC	587	472	-4.49244	3.35732	Differentiated yolk sac	nextseq_1	E7.5	WT	NE
nextseq_1_PA-03B_S18.AGCATTATGTGGACTACTAC	829	620	-6.24128	3.57485	Differentiated yolk sac	nextseq_1	E8.75	WT	NE
nextseq_1_PA-03B_S18.AGTAGCCATCGAACGCCGG	561	458	-6.93046	1.88108	Differentiated yolk sac	nextseq_1	E9.5	WT	NE
nextseq_1_PA-03B_S18.TGAATCTGATCGTCGCAGCC	318	273	-4.80359	2.92463	Differentiated yolk sac	nextseq_1	E8.75	WT	NE
nextseq_1_PA-03B_S18.AACTAGTTGTACCTCTATCT	475	363	-3.48928	2.64194	Differentiated yolk sac	nextseq_1	Day8	Failed	ETiX
nextseq_1_PA-03B_S18.ATAATCCTGTACGTCATATA	1121	844	-4.9274	3.73011	Differentiated yolk sac	nextseq_1	Day8	Pax6neg	ETiX
nextseq_1_PA-03B_S18.AGTATTAGCTCGGCGTAACT	452	353	-4.47548	2.11905	Differentiated yolk sac	nextseq_1	Day8	Failed	ETiX
nextseq_1_PA-03B_S18.TAGATGACTTACGTCATATA	439	350	-5.81624	2.911	Differentiated yolk sac	nextseq_1	Day8	Pax6neg	ETiX
nextseq_1_PA-03B_S18.AGAAGTAAGTGTCCTTAAGA	1096	802	-6.52463	2.79585	Differentiated yolk sac	nextseq_1	E8.75	WT	NE
nextseq_1_PA-03B_S18.CAGCATTGTTGAGTCTGGC	645	496	-3.23418	2.60966	Differentiated yolk sac	nextseq_1	Day8	Failed	ETiX
nextseq_1_PA-03B_S18.TAAGAATGGTCGGTTATGCC	587	448	-5.87515	3.74236	Differentiated yolk sac	nextseq_1	E8.75	WT	NE
nextseq_1_PA-03B_S18.TCCTAACTTTTTCTTAATAA	762	622	-3.25994	2.79786	Differentiated yolk sac	nextseq_1	Day8	WT	ETiX
nextseq_1_PA-03B_S18.CAGCAAGTTATAAGGAGCA	944	718	-4.56798	3.69056	Differentiated yolk sac	nextseq_1	Day8	WT	ETiX
nextseq_1_PA-03B_S18.ACTGGACCTATATTGATAC	683	547	-5.51834	3.70134	Differentiated yolk sac	nextseq_1	E8.75	WT	NE
nextseq_1_PA-03B_S18.ACCATGATTTCGGTTATGCC	772	603	-5.95242	2.49346	Differentiated yolk sac	nextseq_1	E8.75	WT	NE
nextseq_1_PA-03B_S18.TTCGTTCCTATAAGGAGCA	1164	882	-5.78962	2.88156	Differentiated yolk sac	nextseq_1	Day8	WT	ETiX
nextseq_1_PA-03B_S18.ACAATGCTATAACTAGGCGC	531	439	-3.01255	2.98872	Differentiated yolk sac	nextseq_1	Day8	Failed	ETiX
nextseq_1_PA-03B_S18.TAAGGTTCATGATCTTACGC	470	375	-4.58063	-0.0964358	Differentiated yolk sac	nextseq_1	E8.5	WT	NE
nextseq_1_PA-03C_S19.CCTAATGGTTCGCTAAGCA	1009	745	-4.99396	3.09245	Differentiated yolk sac	nextseq_1	Day8	WT	ETiX
nextseq_1_PA-03C_S19.CCTAATGGTTTACTTGGAA	937	748	1.46848	-1.723	Differentiated yolk sac	nextseq_1	Day8	Failed	ETiX
nextseq_1_PA-03C_S19.ACCGGTTCTTGGCCGGCCT	1008	735	-4.69965	3.28164	Differentiated yolk sac	nextseq_1	Day8	WT	ETiX
nextseq_1_PA-03C_S19.TCTATCCAATCAACCGCTAA	654	545	-5.3106	3.25542	Differentiated yolk sac	nextseq_1	Day8	WT	ETiX
nextseq_1_PA-03C_S19.GATAAGCGTCCATAAGTCC	2212	1462	-5.43097	3.20708	Differentiated yolk sac	nextseq_1	Day8	WT	ETiX
nextseq_1_PA-03C_S19.ATTCCTAGATAAGACCGTTG	426	342	-4.94673	3.23817	Differentiated yolk sac	nextseq_1	E8.5	WT	NE
nextseq_1_PA-03C_S19.AGTCGCATTCTAAGAGAAG	519	421	-5.02631	2.33535	Differentiated yolk sac	nextseq_1	E8.5	WT	NE
nextseq_1_PA-03C_S19.ATAATCCTGTATGGAATTGG	830	599	-6.39437	2.19426	Differentiated yolk sac	nextseq_1	E9.5	WT	NE
nextseq_1_PA-03C_S19.TAGAACCAATCCATCGCGAA	864	634	6.42066	1.21435	Differentiated yolk sac	nextseq_1	Day8	WT	ETiX
nextseq_1_PA-03C_S19.CCTAATGGTCCTTGGTCCA	469	366	-6.316	2.16223	Differentiated yolk sac	nextseq_1	E8.75	WT	NE
nextseq_1_PA-03C_S19.TAATACCAGTCGGTTATGCC	459	359	-4.71219	2.0908	Differentiated yolk sac	nextseq_1	E8.75	WT	NE
nextseq_1_PA-03C_S19.TGGTTGAATTGAGCATCATT	1199	893	-6.48808	2.28137	Differentiated yolk sac	nextseq_1	E9.5	WT	NE
nextseq_1_PA-03C_S19.TACTTGCGTCCGCGGCTCA	294	243	-2.36058	2.98406	Differentiated yolk sac	nextseq_1	Day6	WT	ETiX
nextseq_1_PA-03C_S19.AAATTCCTCTCAAGGAGGTC	318	264	-4.21773	2.55248	Differentiated yolk sac	nextseq_1	E9.5	WT	NE
nextseq_1_PA-03C_S19.ATGGTAACTTGTCCTTAAGA	1443	1025	-6.08302	2.89197	Differentiated yolk sac	nextseq_1	E8.75	WT	NE
nextseq_1_PA-03C_S19.ATACTACTCTACCTGGCCAA	462	369	-4.44723	2.69668	Differentiated yolk sac	nextseq_1	Day8	WT	ETiX
nextseq_1_PA-03C_S19.AGAGATGAATCCATAAGTCC	2282	1422	-5.23937	3.39819	Differentiated yolk sac	nextseq_1	Day8	WT	ETiX
nextseq_1_PA-03C_S19.ATTCGGAGTTTCTTCCGGT	1471	1048	-4.2783	4.11288	Differentiated yolk sac	nextseq_1	E8	WT	NE
nextseq_1_PA-03C_S19.TAAGAATGGTGTCCTTAAGA	2010	1332	-5.77855	4.09333	Differentiated yolk sac	nextseq_1	E8.75	WT	NE
nextseq_1_PA-03C_S19.GGTACCATTACGCGAGATT	1336	976	-5.34046	2.71627	Differentiated yolk sac	nextseq_1	Day8	Pax6neg	ETiX
nextseq_1_PA-03C_S19.CTGAGCATTCAGGAGGAGA	1296	965	-6.18917	1.88852	Differentiated yolk sac	nextseq_1	E9.5	WT	NE
nextseq_1_PA-03C_S19.AACGATCATTTCTAATAGTA	1669	1185	-3.34592	3.3631	Differentiated yolk sac	nextseq_1	Day8	Failed	ETiX
nextseq_1_PA-03D_S20.ATGCTTCCTGGAGGCCTCC	2250	1466	-6.28665	3.63288	Differentiated yolk sac	nextseq_1	E8.75	WT	NE
nextseq_1_PA-03D_S20.CCGACCAATGTCCTTAAGA	591	478	-4.08064	3.64123	Differentiated yolk sac	nextseq_1	E8.75	WT	NE
nextseq_1_PA-03D_S20.TTGGAGCTTCGTCGCAGCC	517	410	-4.92344	2.22885	Differentiated yolk sac	nextseq_1	E8.75	WT	NE
nextseq_1_PA-03D_S20.ATAACTTCCTCCGCTGCCAG	524	454	-3.10384	2.79851	Differentiated yolk sac	nextseq_1	Day8	WT	ETiX
nextseq_1_PA-03D_S20.AAACTCCAATATATGAGCCA	1421	1071	-6.71489	2.28995	Differentiated yolk sac	nextseq_1	E8.75	WT	NE
nextseq_1_PA-03D_S20.ATAACTTCCTTAACTGGTTA	453	383	-6.0308	1.23943	Differentiated yolk sac	nextseq_1	E9.5	WT	NE
nextseq_1_PA-03D_S20.ATGGACTATTATATTGATAC	2263	1465	-5.90737	3.8145	Differentiated yolk sac	nextseq_1	E8.75	WT	NE
nextseq_1_PA-03D_S20.AAACCATAGTAAGACCGTTG	870	680	-6.93276	2.08369	Differentiated yolk sac	nextseq_1	E8.5	WT	NE
nextseq_1_PA-03D_S20.ATGGTTGGTGGAGGCCTCC	1604	1147	-6.81584	2.27116	Differentiated yolk sac	nextseq_1	E8.75	WT	NE
nextseq_1_PA-03D_S20.AGTCGCATTTGAGTCTGGC	2387	1513	-3.88123	3.8793	Differentiated yolk sac	nextseq_1	Day8	Failed	ETiX
nextseq_1_PA-03D_S20.TTATCCGCTTTATTCATTC	751	597	-6.55718	-0.00643868	Differentiated yolk sac	nextseq_1	E9.5	WT	NE
nextseq_1_PA-03D_S20.AGATTGGTTTATAAGGAGCA	1884	1330	-4.92109	3.68243	Differentiated yolk sac	nextseq_1	Day8	WT	ETiX
nextseq_1_PA-03D_S20.ACGCTTGATGAGCATCATT	740	596	-6.67096	1.8748	Differentiated yolk sac	nextseq_1	E9.5	WT	NE
nextseq_1_PA-03D_S20.AAACTGAACTATATTGATAC	496	399	-5.47337	2.49418	Differentiated yolk sac	nextseq_1	E8.75	WT	NE
nextseq_1_PA-03D_S20.AACTAGTTGTTTAGGACCGG	1391	1042	2.35381	1.44369	Differentiated yolk sac	nextseq_1	Day8	WT	ETiX
nextseq_1_PA-03D_S20.GGCGTTAATATAAGGAGCA	407	361	-4.13689	2.98424	Differentiated yolk sac	nextseq_1	Day8	WT	ETiX
nextseq_1_PA-03D_S20.TGCTGGATTTAATGAACGA	333	275	-4.25193	2.4858	Differentiated yolk sac	nextseq_1	E9.5	WT	NE
nextseq_1_PA-03D_S20.ACAGGTATTTTCCAATCATC	1461	1049	-6.79389	0.912603	Differentiated yolk sac	nextseq_1	E8.5	WT	NE
nextseq_1_PA-03D_S20.TGCTGGATTCGTCGCAGCC	602	491	-5.84175	3.33528	Differentiated yolk sac	nextseq_1	E8.75	WT	NE
nextseq_1_PA-03D_S20.TTCCATCTTTTTCTTAATAA	418	383	-3.87499	2.43381	Differentiated yolk sac	nextseq_1	Day8	WT	ETiX
nextseq_1_PA-03D_S20.CGTCTTCCTCGGTTATGCC	1064	813	-6.89311	1.52693	Differentiated yolk sac	nextseq_1	E8.75	WT	NE
nextseq_1_PA-03D_S20.GATACGTCTCGCCTAATGC	536	444	4.69271	2.33602	Differentiated yolk sac	nextseq_1	Day8	Failed	ETiX
nextseq_1_PA-03D_S20.CAAGGCGTTAACCTGGTCT	1124	825	-4.78725	3.50579	Differentiated yolk sac	nextseq_1	Day8	WT	ETiX
nextseq_1_PA-03D_S20.ATAATCCTGTGAGCATCATT	857	671	-6.58766	2.7228	Differentiated yolk sac	nextseq_1	E9.5	WT	NE
nextseq_1_PA-03D_S20.TTTGCTACTTACCGGAATTA	945	733	-4.31928	4.01626	Differentiated yolk sac	nextseq_1	E9.5	WT	NE
nextseq_1_PA-03E_S21.CAGTATCCTTAGATCTACT	291	251	-3.01279	1.15449	Differentiated yolk sac	nextseq_1	Day8	WT	ETiX
nextseq_1_PA-03E_S21.TTGATTCCTTCCTTGGTCCA	1046	791	-6.10858	3.2979	Differentiated yolk sac	nextseq_1	E8.75	WT	NE
nextseq_1_PA-03E_S21.ACATTCGTATGCTCAGCCGG	901	682	-5.74875	1.4108	Differentiated yolk sac	nextseq_1	E9.5	WT	NE
nextseq_1_PA-03E_S21.AGGATAATCTGTCCTTAAGA	1351	872	-5.69128	4.02269	Differentiated yolk sac	nextseq_1	E8.75	WT	NE
nextseq_1_PA-03E_S21.ATTCGCAATTTAGAATTAAC	369	286	-2.71523	2.75515	Differentiated yolk sac	nextseq_1	Day8	Failed	ETiX
nextseq_1_PA-03E_S21.TTACCTAAGTGGTAGGTTAG	674	554	-4.7992	2.23328	Differentiated yolk sac	nextseq_1	Day8	Failed	ETiX
nextseq_1_PA-03E_S21.ATTAGTCTGTATATTGATAC	1242	942	-6.67786	3.14889	Differentiated yolk sac	nextseq_1	E8.75	WT	NE
nextseq_1_PA-03E_S21.GCGTACTTTGTAGCTCCAT	1891	1324	-3.54943	3.71958	Differentiated yolk sac	nextseq_1	Day8	WT	ETiX
nextseq_1_PA-03E_S21.ACTTGATTGTAAGTAAGAGC	379	311	-3.14527	-0.214822	Differentiated yolk sac	nextseq_1	Day8	Failed	ETiX
nextseq_1_PA-03E_S21.AACGTAATCTCGGTTATGCC	1022	797	-6.86831	2.32426	Differentiated yolk sac	nextseq_1	E8.75	WT	NE
nextseq_1_PA-03E_S21.AGCATTATGTTGGCCATGCA	360	297	-3.24292	3.02276	Differentiated yolk sac	nextseq_1	Day8	Failed	ETiX
nextseq_1_PA-03E_S21.ACCGGTTCTCAACCGCTAA	353	296	-3.51729	2.80788	Differentiated yolk sac	nextseq_1	Day8	WT	ETiX
nextseq_1_PA-03E_S21.CGTACCTATCAACCGCTAA	734	550	-5.9468	1.52594	Differentiated yolk sac	nextseq_1	Day8	WT	ETiX
nextseq_1_PA-03E_S21.TAGGAAGGTCAATTACCGT	521	421	-4.21322	3.12776	Differentiated yolk sac	nextseq_1	Day8	Pax6neg	ETiX
nextseq_1_PA-03E_S21.GGCTAAGATGGCTGAGCTC	1653	1163	-5.10768	2.0916	Differentiated yolk sac	nextseq_1	Day8	Failed	ETiX
nextseq_1_PA-03E_S21.ATAGTTGACTTAGAATTAAC	418	344	-4.45251	-0.250192	Differentiated yolk sac	nextseq_1	Day8	Failed	ETiX
nextseq_1_PA-03E_S21.AACGATCATTATATTGATAC	1752	1267	-7.11627	2.24469	Differentiated yolk sac	nextseq_1	E8.75	WT	NE
nextseq_1_PA-03E_S21.ATGCATTCATTGGCCGGCCT	347	299	-3.80269	2.66978	Differentiated yolk sac	nextseq_1	Day8	WT	ETiX
nextseq_1_PA-03E_S21.TTTGCTACTTCATCAGAATG	1735	1219	-4.09438	4.13626	Differentiated yolk sac	nextseq_1	Day8	WT	ETiX
nextseq_1_PA-03E_S21.CTCCATCATGCTCAGCCGG	1672	1213	-6.98197	2.13283	Differentiated yolk sac	nextseq_1	E9.5	WT	NE
nextseq_1_PA-03E_S21.GTCTCTACTAGGTTAGTTC	1111	831	-5.69655	3.81979	Differentiated yolk sac	nextseq_1	Day8	WT	ETiX
nextseq_1_PA-03E_S21.AGTAGCCATCAGGAGGAGA	932	711	-5.61761	3.65727	Differentiated yolk sac	nextseq_1	E9.5	WT	NE
nextseq_1_PA-03E_S21.ATTGATCGTTCCGATTCCTG	1698	1024	-5.02439	3.42096	Differentiated yolk sac	nextseq_1	Day8	WT	ETiX
nextseq_1_PA-03E_S21.GCGTACTTTTATGAGTTAA	1337	1013	6.51104	2.56312	Differentiated yolk sac	nextseq_1	Day6	Failed	ETiX
nextseq_1_PA-03E_S21.AGAGATGAATGTTCGTCAGA	761	573	-5.43132	2.89504	Differentiated yolk sac	nextseq_1	Day8	Pax6neg	ETiX
nextseq_1_PA-03E_S21.TCCTAACTTTCGCCTAATGC	862	652	-3.99315	3.85814	Differentiated yolk sac	nextseq_1	Day8	Failed	ETiX
nextseq_1_PA-03E_S21.ATTCGCAATTAAGTAAGAGC	1507	1104	-5.22384	2.99353	Differentiated yolk sac	nextseq_1	Day8	Failed	ETiX
nextseq_1_PA-03E_S21.TACTTGCGTAACTAGGCGC	311	255	-2.47949	2.648	Differentiated yolk sac	nextseq_1	Day8	Failed	ETiX
nextseq_1_PA-03E_S21.CGATTCGCTCGCCTAATGC	2187	1426	-5.00213	3.3879	Differentiated yolk sac	nextseq_1	Day8	Failed	ETiX
nextseq_1_PA-03F_S22.ATATCTGGATGATACGGAAC	376	320	-3.26154	1.63318	Differentiated yolk sac	nextseq_1	E8.5	WT	NE
nextseq_1_PA-03F_S22.AAGGCTACTAGCCGGTACC	1743	1150	-5.38841	3.05476	Differentiated yolk sac	nextseq_1	Day8	WT	ETiX
nextseq_1_PA-03F_S22.TGTCCTTATTACTTGCTAGA	542	390	-4.41759	2.12768	Differentiated yolk sac	nextseq_1	Day8	WT	ETiX
nextseq_1_PA-03F_S22.ATAACTTCCTGTCCTTAAGA	732	579	-6.30295	2.28167	Differentiated yolk sac	nextseq_1	E8.75	WT	NE
nextseq_1_PA-03F_S22.ACATTCGTATGATCTTACGC	460	359	-5.78816	1.49177	Differentiated yolk sac	nextseq_1	E8.5	WT	NE
nextseq_1_PA-03F_S22.AGAGCATGTAAGTAAGAGC	350	304	-3.24123	2.36963	Differentiated yolk sac	nextseq_1	Day8	Failed	ETiX
nextseq_1_PA-03F_S22.AATTCATCGTGGTAGGTTAG	1871	1183	-4.88353	2.84386	Differentiated yolk sac	nextseq_1	Day8	Failed	ETiX
nextseq_1_PA-03F_S22.TACTTGCGTAAGACCGTTG	513	404	-5.22956	1.04718	Differentiated yolk sac	nextseq_1	E8.5	WT	NE
nextseq_1_PA-03F_S22.GTCTCTACTATATTGATAC	1674	1158	-6.96329	2.04615	Differentiated yolk sac	nextseq_1	E8.75	WT	NE
nextseq_1_PA-03F_S22.ATAACTTCCTTTAGGACCGG	1844	1188	-6.15013	0.793548	Differentiated yolk sac	nextseq_1	Day8	WT	ETiX
nextseq_1_PA-03F_S22.ACAATGCTATTTATTCTGAG	510	405	-3.55042	3.48113	Differentiated yolk sac	nextseq_1	Day8	WT	ETiX
nextseq_1_PA-03F_S22.AACGAGCGTTTCTTAATAA	443	387	-3.63714	1.94546	Differentiated yolk sac	nextseq_1	Day8	WT	ETiX
nextseq_1_PA-03F_S22.TCCTATAAGTTCCAATCATC	1064	772	-6.48644	1.00547	Differentiated yolk sac	nextseq_1	E8.5	WT	NE
nextseq_1_PA-03F_S22.GATAAGCGTCAAGGAGGTC	1483	1063	-6.67304	1.21209	Differentiated yolk sac	nextseq_1	E9.5	WT	NE
nextseq_1_PA-03F_S22.TGCTGGATTCAAGGAGGTC	963	735	-6.15898	1.50895	Differentiated yolk sac	nextseq_1	E9.5	WT	NE
nextseq_1_PA-03F_S22.ACTGGTTATTTCAATCGCAT	395	333	-3.22809	2.06422	Differentiated yolk sac	nextseq_1	Day6	WT	ETiX
nextseq_1_PA-03F_S22.CAGCAAGTTAATGCCGCTT	482	421	-2.05717	-1.22007	Differentiated yolk sac	nextseq_1	Day6	Failed	ETiX
nextseq_1_PA-03F_S22.ATAACTTCCTAGCTTATCCG	758	580	-3.98144	3.66253	Differentiated yolk sac	nextseq_1	Day8	WT	ETiX
nextseq_1_PA-03F_S22.AATCCAGTATTAGAATTAAC	340	274	-3.55526	2.36634	Differentiated yolk sac	nextseq_1	Day8	Failed	ETiX
nextseq_1_PA-03F_S22.TCGAGAAGTTTATAGCAGA	613	482	-3.54914	3.04104	Differentiated yolk sac	nextseq_1	Day8	Pax6neg	ETiX
nextseq_1_PA-03F_S22.CTCCATCATCCGCAAGTTC	605	465	-4.79399	2.38116	Differentiated yolk sac	nextseq_1	Day8	Failed	ETiX
nextseq_1_PA-03F_S22.AGATTGGTTTAGAACGTCTC	459	363	-3.35953	2.62047	Differentiated yolk sac	nextseq_1	Day8	Failed	ETiX
nextseq_1_PA-03F_S22.CCAATCCATACTTGCTAGA	291	238	-3.83502	2.63861	Differentiated yolk sac	nextseq_1	Day8	WT	ETiX
nextseq_1_PA-03F_S22.TTGACTCAATCGCTCCTAAC	706	543	-5.1851	2.90509	Differentiated yolk sac	nextseq_1	Day8	WT	ETiX
nextseq_1_PA-03F_S22.GTCTATGGTCCTTGGTCCA	1725	1180	-6.85115	2.10623	Differentiated yolk sac	nextseq_1	E8.75	WT	NE
nextseq_1_PA-03F_S22.TTGGAGCTTTTATAGCAGA	406	328	-3.76441	2.66584	Differentiated yolk sac	nextseq_1	Day8	Pax6neg	ETiX
nextseq_1_PA-03F_S22.TATTCTCCTTGATACGGAAC	890	665	-6.82391	1.89109	Differentiated yolk sac	nextseq_1	E8.5	WT	NE
nextseq_1_PA-03F_S22.ATTAGGTACTAGTAACGGTC	471	391	-4.98819	1.47623	Differentiated yolk sac	nextseq_1	Day8	WT	ETiX
nextseq_1_PA-03F_S22.AGAACTCCTCAAGGAGGTC	2415	1524	-6.64672	2.36467	Differentiated yolk sac	nextseq_1	E9.5	WT	NE
nextseq_1_PA-03F_S22.CGTACCTATGGCAGACGCC	667	505	-5.79061	1.47812	Differentiated yolk sac	nextseq_1	E8.5	WT	NE
nextseq_1_PA-03G_S23.CAGCATTGTTGACGCTCCG	1004	707	-5.49698	4.09019	Differentiated yolk sac	nextseq_1	E9.5	WT	NE
nextseq_1_PA-03G_S23.ACTGAATACTCGGTTATGCC	1206	879	-5.78327	3.91771	Differentiated yolk sac	nextseq_1	E8.75	WT	NE
nextseq_1_PA-03G_S23.TATCTCGATTGACCTTGATA	924	708	-4.98648	3.16056	Differentiated yolk sac	nextseq_1	E9.5	WT	NE
nextseq_1_PA-03G_S23.ATTAGGTACTGATACGGAAC	547	428	-5.40112	0.949766	Differentiated yolk sac	nextseq_1	E8.5	WT	NE
nextseq_1_PA-03G_S23.TTATCCGCTCATCAGAATG	459	371	-4.38068	3.10152	Differentiated yolk sac	nextseq_1	Day8	WT	ETiX
nextseq_1_PA-03G_S23.TATCTCGATTGAGCATCATT	1391	1022	-5.45128	3.37944	Differentiated yolk sac	nextseq_1	E9.5	WT	NE
nextseq_1_PA-03G_S23.CGTTGATCTCTAACTAGAT	475	399	-3.95197	3.25353	Differentiated yolk sac	nextseq_1	Day8	WT	ETiX
nextseq_1_PA-03G_S23.CAAGCAACTATCATATTAG	503	387	-4.34784	2.72533	Differentiated yolk sac	nextseq_1	Day8	WT	ETiX
nextseq_1_PA-03G_S23.AACTGGCATTAACTCTTAG	447	356	-3.77985	2.56331	Differentiated yolk sac	nextseq_1	E8	WT	NE
nextseq_1_PA-03G_S23.ACGTTGCTTTTGCTGGCAT	770	581	-4.73865	4.08524	Differentiated yolk sac	nextseq_1	E8	WT	NE
nextseq_1_PA-03G_S23.ATTGAGGAATGCAGGTCCGT	723	593	-4.93982	3.49463	Differentiated yolk sac	nextseq_1	Day8	Pax6neg	ETiX
nextseq_1_PA-03G_S23.TACTTGCGTATCCATGACT	1696	959	-4.62199	2.90119	Differentiated yolk sac	nextseq_1	Day8	WT	ETiX
nextseq_1_PA-03G_S23.TTCCATCTTTTTGCGAGGCA	2300	1460	-5.63978	-1.58567	Differentiated yolk sac	nextseq_1	E8	WT	NE
nextseq_1_PA-03G_S23.AAGGATATGTTTAGGACCGG	1803	1213	-5.12074	3.46373	Differentiated yolk sac	nextseq_1	Day8	WT	ETiX
nextseq_1_PA-03G_S23.ATGGTTGGTATATGAGCCA	522	434	-5.52901	2.52688	Differentiated yolk sac	nextseq_1	E8.75	WT	NE
nextseq_1_PA-03G_S23.CAGCAAGTTTGGCCATGCA	831	666	-6.36596	1.23036	Differentiated yolk sac	nextseq_1	Day8	Failed	ETiX
nextseq_1_PA-03G_S23.ATTACCATCTGGAGGCCTCC	1935	1266	-5.55283	4.05269	Differentiated yolk sac	nextseq_1	E8.75	WT	NE
nextseq_1_PA-03G_S23.GGCTAAGATTTCAATATAA	386	330	-4.07233	2.87974	Differentiated yolk sac	nextseq_1	Day8	WT	ETiX
nextseq_1_PA-03G_S23.TCGAGAAGTGTCCTAGAGG	1097	809	-4.18174	3.58963	Differentiated yolk sac	nextseq_1	Day8	Failed	ETiX
nextseq_1_PA-03G_S23.AAGTATTGGTCCTTGGTCCA	2297	1466	-5.76199	4.05129	Differentiated yolk sac	nextseq_1	E8.75	WT	NE
nextseq_1_PA-03G_S23.CAGTATCCTTTAGGACCGG	1420	1001	-3.63869	3.2617	Differentiated yolk sac	nextseq_1	Day8	WT	ETiX
nextseq_1_PA-03G_S23.AGCTATCGTTTCAATATAA	1055	771	-3.74128	3.65976	Differentiated yolk sac	nextseq_1	Day8	WT	ETiX
nextseq_1_PA-03G_S23.CAGGACTCTTTATTCTGAG	1085	779	-4.65167	2.97278	Differentiated yolk sac	nextseq_1	Day8	WT	ETiX
nextseq_1_PA-03G_S23.TCCTATAAGTCGGTTATGCC	363	307	-5.59399	3.10666	Differentiated yolk sac	nextseq_1	E8.75	WT	NE
nextseq_1_PA-03G_S23.CGTACCTATTGAGTCTGGC	531	426	-2.59263	2.98898	Differentiated yolk sac	nextseq_1	Day8	Failed	ETiX
nextseq_1_PA-03G_S23.GAGTTCTCTGGCAGACGCC	813	640	-5.77911	1.28884	Differentiated yolk sac	nextseq_1	E8.5	WT	NE
nextseq_1_PA-03G_S23.CAGCATTGTACTTGCTAGA	935	721	-4.93309	2.79576	Differentiated yolk sac	nextseq_1	Day8	WT	ETiX
nextseq_1_PA-03G_S23.GTCTCTACTCGCCTAATGC	453	356	-4.41995	2.37093	Differentiated yolk sac	nextseq_1	Day8	Failed	ETiX
nextseq_1_PA-03G_S23.AAGGATTACTCCGCAAGTTC	1792	1201	-5.66878	3.24537	Differentiated yolk sac	nextseq_1	Day8	Failed	ETiX
nextseq_1_PA-03G_S23.TAGGAAGGTCTTGCAGTAG	1043	761	-4.48203	4.15744	Differentiated yolk sac	nextseq_1	E8	WT	NE
nextseq_1_PA-03G_S23.CGAAGACCTACGTCATATA	1627	1130	-5.19167	3.82862	Differentiated yolk sac	nextseq_1	Day8	Pax6neg	ETiX
nextseq_1_PA-03G_S23.ACTGGACCTGTCCTACTTG	1383	941	-5.6756	3.94396	Differentiated yolk sac	nextseq_1	Day8	Pax6neg	ETiX
nextseq_1_PA-03G_S23.AACTGGCATGAGCATCATT	1011	774	-4.37168	3.94499	Differentiated yolk sac	nextseq_1	E9.5	WT	NE
nextseq_1_PA-03H_S24.TCCTATAAGTCAACCGCTAA	2347	1524	-5.43911	2.52216	Differentiated yolk sac	nextseq_1	Day8	WT	ETiX
nextseq_1_PA-03H_S24.TAAGGTTCATCCGCTGCCAG	1172	870	-7.10833	2.30546	Differentiated yolk sac	nextseq_1	Day8	WT	ETiX
nextseq_1_PA-03H_S24.AAGTTCTTGTCAGGAGGAGA	382	330	-4.38306	2.86847	Differentiated yolk sac	nextseq_1	E9.5	WT	NE
nextseq_1_PA-03H_S24.AAATCGTTCTAGTAACGGTC	738	582	-4.351	3.86196	Differentiated yolk sac	nextseq_1	Day8	WT	ETiX
nextseq_1_PA-03H_S24.AGGCGGAATCCTTGGTCCA	1482	1047	-6.85865	2.75298	Differentiated yolk sac	nextseq_1	E8.75	WT	NE
nextseq_1_PA-03H_S24.CAACTCTCTTTATTATGGT	309	274	-2.75265	1.86465	Differentiated yolk sac	nextseq_1	Day8	Failed	ETiX
nextseq_1_PA-03H_S24.TAAGAATGGTCCGCTGCCAG	1228	892	-5.10654	2.94745	Differentiated yolk sac	nextseq_1	Day8	WT	ETiX
nextseq_1_PA-03H_S24.AAGCAGTATTTAATGAACGA	939	742	-5.11666	3.37375	Differentiated yolk sac	nextseq_1	E9.5	WT	NE
nextseq_1_PA-03H_S24.TAATACCAGTACCGCCAACC	880	666	2.44574	1.12227	Differentiated yolk sac	nextseq_1	Day8	WT	ETiX
nextseq_1_PA-03H_S24.AGAGATGAATATATGAGCCA	981	743	-6.47678	3.21682	Differentiated yolk sac	nextseq_1	E8.75	WT	NE
nextseq_1_PA-03H_S24.ATATCTGGATTGGCCGGCCT	406	332	-4.97068	3.2845	Differentiated yolk sac	nextseq_1	Day8	WT	ETiX
nextseq_1_PA-03H_S24.ACTGGACCTTGGCCGGCCT	530	425	-4.47885	3.73704	Differentiated yolk sac	nextseq_1	Day8	WT	ETiX
nextseq_1_PA-03H_S24.ACAATGCTATCGGTTATGCC	988	754	-6.46756	2.48051	Differentiated yolk sac	nextseq_1	E8.75	WT	NE
nextseq_1_PA-03H_S24.ACTTACTCATTGGTCAGCCA	812	622	-5.92702	1.48778	Differentiated yolk sac	nextseq_1	E9.5	WT	NE
nextseq_1_PA-03H_S24.GAGGAACTTCTAACTAGAT	691	533	-5.78645	2.31717	Differentiated yolk sac	nextseq_1	Day8	WT	ETiX
nextseq_1_PA-03H_S24.TGATGCGATGCCGCAACGA	1891	1323	-3.74846	3.46528	Differentiated yolk sac	nextseq_1	Day8	Pax6neg	ETiX
nextseq_1_PA-03H_S24.AGTCGCATTGGCCGTAGTC	399	357	-3.18124	2.9481	Differentiated yolk sac	nextseq_1	Day8	Failed	ETiX
nextseq_1_PA-03H_S24.AAGGCTACTGTTCGTCAGA	1279	881	-4.99346	3.54606	Differentiated yolk sac	nextseq_1	Day8	Pax6neg	ETiX
nextseq_1_PA-03H_S24.CAGTATCCTGGAGGCCTCC	662	527	-5.05791	3.63611	Differentiated yolk sac	nextseq_1	E8.75	WT	NE
nextseq_1_PA-03H_S24.AGTCGCATTACTTGCTAGA	327	265	-3.30525	1.57571	Differentiated yolk sac	nextseq_1	Day8	WT	ETiX
nextseq_1_PA-03H_S24.ACGCTTGATTTATTCATTC	290	251	1.03869	-0.684934	Differentiated yolk sac	nextseq_1	E9.5	WT	NE
nextseq_1_PA-03H_S24.ATATGGATCTCCTTGGTCCA	429	368	-5.06024	1.27832	Differentiated yolk sac	nextseq_1	E8.75	WT	NE
nextseq_1_PA-03H_S24.CGTTGATCTTTATAGCAGA	316	270	-6.00769	3.17739	Differentiated yolk sac	nextseq_1	Day8	Pax6neg	ETiX
nextseq_1_PA-03H_S24.CAGCAAGTTCGGCGTAACT	501	399	-5.09991	1.77367	Differentiated yolk sac	nextseq_1	Day8	Failed	ETiX
nextseq_1_PA-03H_S24.AATCCAGTATACCGCCAACC	1743	1123	-5.12822	3.08772	Differentiated yolk sac	nextseq_1	Day8	WT	ETiX
nextseq_1_PA-03H_S24.ATAGTTGACTCCATAAGTCC	1213	903	-5.40891	1.61244	Differentiated yolk sac	nextseq_1	Day8	WT	ETiX
nextseq_1_PA-04A_S25.ACTGGACCTGTAGCTCCAT	2285	1438	1.30417	-2.62706	Differentiated yolk sac	nextseq_1	Day8	WT	ETiX
nextseq_1_PA-04A_S25.GGTCAGTTTCAAGGAGGTC	1456	1042	-5.94736	3.89408	Differentiated yolk sac	nextseq_1	E9.5	WT	NE
nextseq_1_PA-04A_S25.TCCTAACTTTCCTTGGTCCA	1604	1121	-6.94844	2.31167	Differentiated yolk sac	nextseq_1	E8.75	WT	NE
nextseq_1_PA-04A_S25.TTCTTCGTTTCGGTTATGCC	2214	1357	-5.68345	4.13391	Differentiated yolk sac	nextseq_1	E8.75	WT	NE
nextseq_1_PA-04A_S25.ACTTACTCATGGCCGTAGTC	2164	1394	-5.40094	3.83185	Differentiated yolk sac	nextseq_1	Day8	Failed	ETiX
nextseq_1_PA-04A_S25.AATCCAGTATAAGACCGTTG	1025	772	-6.46264	0.725126	Differentiated yolk sac	nextseq_1	E8.5	WT	NE
nextseq_1_PA-04A_S25.TACTTGCGTCGGTCAAGAA	476	386	-4.22799	2.39814	Differentiated yolk sac	nextseq_1	Day8	Failed	ETiX
nextseq_1_PA-04A_S25.TGGTTGAATTCTAGTAGTCT	849	632	6.89829	1.31366	Differentiated yolk sac	nextseq_1	Day6	WT	ETiX
nextseq_1_PA-04A_S25.CATCAACGTAGCTTATCCG	464	384	-4.26604	2.58938	Differentiated yolk sac	nextseq_1	Day8	WT	ETiX
nextseq_1_PA-04A_S25.CAACTCTCTAGTAACGGTC	447	363	-4.25047	2.8156	Differentiated yolk sac	nextseq_1	Day8	WT	ETiX
nextseq_1_PA-04A_S25.CGAGGCAATGTATCATCGA	715	542	-4.17135	3.41412	Differentiated yolk sac	nextseq_1	Day8	WT	ETiX
nextseq_1_PA-04A_S25.AAACTGAACTGGTAGGTTAG	538	424	-3.78279	3.42593	Differentiated yolk sac	nextseq_1	Day8	Failed	ETiX
nextseq_1_PA-04A_S25.CTCGTTGATATCATATTAG	1870	1229	-4.74526	3.22229	Differentiated yolk sac	nextseq_1	Day8	WT	ETiX
nextseq_1_PA-04A_S25.AATACCGAATATATTGATAC	804	590	-6.55213	3.06259	Differentiated yolk sac	nextseq_1	E8.75	WT	NE
nextseq_1_PA-04A_S25.ATCTTCAGATGAGCATCATT	441	387	-2.74748	3.3188	Differentiated yolk sac	nextseq_1	E9.5	WT	NE
nextseq_1_PA-04A_S25.ATGGACTATTTTATTCTGAG	1409	1033	-5.08476	2.86909	Differentiated yolk sac	nextseq_1	Day8	WT	ETiX
nextseq_1_PA-04A_S25.CAGGACTCTACCTGGCCAA	1891	1269	-5.21609	2.77215	Differentiated yolk sac	nextseq_1	Day8	WT	ETiX
nextseq_1_PA-04A_S25.CGAGGCAATGATCGCTTCT	2056	1305	-5.06921	2.78892	Differentiated yolk sac	nextseq_1	Day8	Failed	ETiX
nextseq_1_PA-04A_S25.CCAATCCATTTATAGCAGA	1074	804	-4.92485	3.45978	Differentiated yolk sac	nextseq_1	Day8	Pax6neg	ETiX
nextseq_1_PA-04A_S25.ACGTTGCTTGAGCATCATT	850	628	-6.87712	2.20098	Differentiated yolk sac	nextseq_1	E9.5	WT	NE
nextseq_1_PA-04A_S25.CTCTGAGCTCCGATTCCTG	294	255	-3.44529	1.88665	Differentiated yolk sac	nextseq_1	Day8	WT	ETiX
nextseq_1_PA-04A_S25.ATGCATTCATTAACTGGTTA	959	715	-6.79522	1.22142	Differentiated yolk sac	nextseq_1	E9.5	WT	NE
nextseq_1_PA-04A_S25.ATTGATCGTTCATTCGACGG	1076	791	-5.19716	3.36067	Differentiated yolk sac	nextseq_1	E9.5	WT	NE
nextseq_1_PA-04A_S25.AGGCGGAATACTTGCTAGA	2059	1302	-6.72182	1.26124	Differentiated yolk sac	nextseq_1	Day8	WT	ETiX
nextseq_1_PA-04A_S25.AAGCAGTATTGATCTTACGC	689	542	-6.34437	1.04409	Differentiated yolk sac	nextseq_1	E8.5	WT	NE
nextseq_1_PA-04B_S26.ATCAGTCATTCCGCAAGTTC	498	407	4.29526	2.45739	Differentiated yolk sac	nextseq_1	Day8	Failed	ETiX
nextseq_1_PA-04B_S26.TAAGAATGGTACTTGCTAGA	640	516	-4.78301	3.10155	Differentiated yolk sac	nextseq_1	Day8	WT	ETiX
nextseq_1_PA-04B_S26.ATAAGCGAATACCTGGCCAA	317	246	-5.24877	1.90423	Differentiated yolk sac	nextseq_1	Day8	WT	ETiX
nextseq_1_PA-04B_S26.TTGACCAGTCTAAGAGAAG	322	272	-3.70348	2.43742	Differentiated yolk sac	nextseq_1	E8.5	WT	NE
nextseq_1_PA-04B_S26.AAAGCTGATTTAGATCTACT	1680	1165	-4.69476	3.11905	Differentiated yolk sac	nextseq_1	Day8	WT	ETiX
nextseq_1_PA-04B_S26.TGGATTCTATCAATTACCGT	1098	820	-6.4813	2.04571	Differentiated yolk sac	nextseq_1	Day8	Pax6neg	ETiX
nextseq_1_PA-04B_S26.CTAACGACTACCTCTATCT	696	560	3.89844	2.31962	Differentiated yolk sac	nextseq_1	Day8	Failed	ETiX
nextseq_1_PA-04B_S26.ATGGTAACTTCGTCGCAGCC	2127	1399	-7.01885	1.9927	Differentiated yolk sac	nextseq_1	E8.75	WT	NE
nextseq_1_PA-04B_S26.AACGTAATCTAGTAACGGTC	508	428	-3.07796	1.89176	Differentiated yolk sac	nextseq_1	Day8	WT	ETiX
nextseq_1_PA-04B_S26.AGGCGGAATACGCGAGATT	892	657	-6.2159	0.7073	Differentiated yolk sac	nextseq_1	Day8	Pax6neg	ETiX
nextseq_1_PA-04B_S26.ATTCGCAATTGGCAGACGCC	1538	1081	-6.82676	0.606737	Differentiated yolk sac	nextseq_1	E8.5	WT	NE
nextseq_1_PA-04B_S26.AAGGCTACTATATGAGCCA	1203	886	-6.86781	2.16391	Differentiated yolk sac	nextseq_1	E8.75	WT	NE
nextseq_1_PA-04B_S26.CTACCTGGTAATTAAGACT	826	625	-3.95542	2.97666	Differentiated yolk sac	nextseq_1	Day8	WT	ETiX
nextseq_1_PA-04B_S26.TGCTGGATTTTAGGACCGG	1967	1366	-3.97365	3.81873	Differentiated yolk sac	nextseq_1	Day8	WT	ETiX
nextseq_1_PA-04B_S26.ACTTGATTGTCCAGTTCCAA	724	535	-5.26444	2.98847	Differentiated yolk sac	nextseq_1	Day8	WT	ETiX
nextseq_1_PA-04B_S26.CAGGACTCTGGACTACTAC	1301	941	-6.63228	3.19538	Differentiated yolk sac	nextseq_1	E8.75	WT	NE
nextseq_1_PA-04B_S26.TCCTATAAGTCATTCGACGG	390	328	-4.52777	3.30344	Differentiated yolk sac	nextseq_1	E9.5	WT	NE
nextseq_1_PA-04B_S26.ACTTGATTGTGAGCATCATT	895	695	-6.43721	1.83445	Differentiated yolk sac	nextseq_1	E9.5	WT	NE
nextseq_1_PA-04B_S26.AACGTAATCTACTAGAGAGT	876	635	-3.9797	4.03274	Differentiated yolk sac	nextseq_1	E8	WT	NE
nextseq_1_PA-04B_S26.AAATCGTTCTAGAACGTCTC	1651	1153	-4.69204	3.04472	Differentiated yolk sac	nextseq_1	Day8	Failed	ETiX
nextseq_1_PA-04B_S26.TGATGCGATAGTAACGGTC	2258	1539	-6.2616	2.35205	Differentiated yolk sac	nextseq_1	Day8	WT	ETiX
nextseq_1_PA-04B_S26.ATACTACTCTCAATTACCGT	345	282	-4.2403	2.27456	Differentiated yolk sac	nextseq_1	Day8	Pax6neg	ETiX
nextseq_1_PA-04B_S26.CTACCTGGTGTAGCTCCAT	878	666	-4.99143	3.19213	Differentiated yolk sac	nextseq_1	Day8	WT	ETiX
nextseq_1_PA-04B_S26.ACATTCGTATCCATCGCGAA	1824	1227	-6.75955	0.828666	Differentiated yolk sac	nextseq_1	Day8	WT	ETiX
nextseq_1_PA-04B_S26.AAGGCTACTGCAGGTCCGT	1957	1192	-5.58162	2.76598	Differentiated yolk sac	nextseq_1	Day8	Pax6neg	ETiX
nextseq_1_PA-04B_S26.CGAAGACCTCGGCGTAACT	484	388	-4.13385	3.8293	Differentiated yolk sac	nextseq_1	Day8	Failed	ETiX
nextseq_1_PA-04B_S26.TGAATCTGATTCCAATCATC	495	409	-5.57984	0.675155	Differentiated yolk sac	nextseq_1	E8.5	WT	NE
nextseq_1_PA-04B_S26.TTGACTCAATCGGTTATGCC	1668	1105	-6.24788	3.6589	Differentiated yolk sac	nextseq_1	E8.75	WT	NE
nextseq_1_PA-04B_S26.TCCTATAAGTCTAGTAGTCT	1127	771	-3.60661	3.52158	Differentiated yolk sac	nextseq_1	Day6	WT	ETiX
nextseq_1_PA-04B_S26.ACCTCAATATTAATGAACGA	385	337	-4.91373	-0.0381743	Differentiated yolk sac	nextseq_1	E9.5	WT	NE
nextseq_1_PA-04B_S26.GCGTACTTTTCCAATCATC	753	612	-5.92567	1.74321	Differentiated yolk sac	nextseq_1	E8.5	WT	NE
nextseq_1_PA-04C_S27.TGCAAGGTTGGTATCCGCC	2445	1548	-4.47375	3.70366	Differentiated yolk sac	nextseq_1	Day8	Failed	ETiX
nextseq_1_PA-04C_S27.AACGTAATCTCGGCGTAACT	866	677	-6.24025	-0.604563	Differentiated yolk sac	nextseq_1	Day8	Failed	ETiX
nextseq_1_PA-04C_S27.GTCTATGGTAAGTAAGAGC	1722	1195	-5.3342	2.64774	Differentiated yolk sac	nextseq_1	Day8	Failed	ETiX
nextseq_1_PA-04C_S27.ATATGGATCTGAGCATCATT	1594	1098	-6.8942	1.96958	Differentiated yolk sac	nextseq_1	E9.5	WT	NE
nextseq_1_PA-04C_S27.ATCTGATGATGTCCTAGAGG	368	308	-3.6647	2.00462	Differentiated yolk sac	nextseq_1	Day8	Failed	ETiX
nextseq_1_PA-04C_S27.GAGTTCTCTCGCTCCTAAC	336	297	-3.6586	2.54888	Differentiated yolk sac	nextseq_1	Day8	WT	ETiX
nextseq_1_PA-04C_S27.ATTAGGTACTGGTACCGGCA	780	619	-6.66589	1.4431	Differentiated yolk sac	nextseq_1	E9.5	WT	NE
nextseq_1_PA-04C_S27.CGAAGACCTCAGGAGGAGA	1137	848	-6.58509	0.820656	Differentiated yolk sac	nextseq_1	E9.5	WT	NE
nextseq_1_PA-04C_S27.AAATTCCTCTACTTAACCTT	893	675	-4.74663	3.44056	Differentiated yolk sac	nextseq_1	Day8	WT	ETiX
nextseq_1_PA-04C_S27.ACCATGATTTTTATTATGGT	2323	1575	-4.99977	3.45178	Differentiated yolk sac	nextseq_1	Day8	Failed	ETiX
nextseq_1_PA-04C_S27.GGCTAAGATCATTCGACGG	2226	1479	-5.42261	3.84957	Differentiated yolk sac	nextseq_1	E9.5	WT	NE
nextseq_1_PA-04C_S27.TAAGAATGGTCTAAGAGAAG	556	469	-5.22087	1.11518	Differentiated yolk sac	nextseq_1	E8.5	WT	NE
nextseq_1_PA-04C_S27.GGCGTTAATCGAACGCCGG	325	282	-4.95659	3.46479	Differentiated yolk sac	nextseq_1	E9.5	WT	NE
nextseq_1_PA-04C_S27.CGATTCGCTCAAGGAGGTC	504	400	-4.8856	3.42269	Differentiated yolk sac	nextseq_1	E9.5	WT	NE
nextseq_1_PA-04C_S27.ACGTTGCTTAATTAAGACT	429	352	-3.84042	2.68148	Differentiated yolk sac	nextseq_1	Day8	WT	ETiX
nextseq_1_PA-04C_S27.CGTAGGCTTTTCTTAATAA	1896	1333	-5.15902	3.2606	Differentiated yolk sac	nextseq_1	Day8	WT	ETiX
nextseq_1_PA-04C_S27.AGTATTAGCTCCTTGGTCCA	677	544	-4.82582	0.86678	Differentiated yolk sac	nextseq_1	E8.75	WT	NE
nextseq_1_PA-04C_S27.ACTTACTCATATATTGATAC	1511	1079	-6.83627	2.95187	Differentiated yolk sac	nextseq_1	E8.75	WT	NE
nextseq_1_PA-04C_S27.ATGCTTCCTGTCCTAGAGG	372	309	-2.84135	1.89051	Differentiated yolk sac	nextseq_1	Day8	Failed	ETiX
nextseq_1_PA-04C_S27.ACCGGTTCTCATTCGACGG	719	550	-6.05345	2.48758	Differentiated yolk sac	nextseq_1	E9.5	WT	NE
nextseq_1_PA-04C_S27.AGAGATGAATCATCAGAATG	702	546	-5.9959	2.56399	Differentiated yolk sac	nextseq_1	Day8	WT	ETiX
nextseq_1_PA-04C_S27.AAACTGAACTGACGAAGCGT	1275	875	-5.27725	2.02587	Differentiated yolk sac	nextseq_1	E7.5	WT	NE
nextseq_1_PA-04C_S27.GATACGTCTTAATGAACGA	1100	852	-6.15576	1.46123	Differentiated yolk sac	nextseq_1	E9.5	WT	NE
nextseq_1_PA-04C_S27.TCAAGATCTTCAGGAGGAGA	494	399	-5.25282	2.23467	Differentiated yolk sac	nextseq_1	E9.5	WT	NE
nextseq_1_PA-04C_S27.TTGATTCCTTGGAGGCCTCC	488	388	-5.89533	1.71034	Differentiated yolk sac	nextseq_1	E8.75	WT	NE
nextseq_1_PA-04C_S27.AACTGGCATATCGGCTATC	699	538	-5.37699	2.81214	Differentiated yolk sac	nextseq_1	E8.5	WT	NE
nextseq_1_PA-04C_S27.CAGTATCCTTTAATTGAAT	720	533	5.90544	2.2091	Differentiated yolk sac	nextseq_1	Day6	WT	ETiX
nextseq_1_PA-04C_S27.ACAATGCTATATATGAGCCA	1261	943	-7.04873	1.01065	Differentiated yolk sac	nextseq_1	E8.75	WT	NE
nextseq_1_PA-04C_S27.AACTAGTTGTTAACGATCCA	1869	1283	-5.46596	2.93921	Differentiated yolk sac	nextseq_1	Day8	WT	ETiX
nextseq_1_PA-04C_S27.CAGATCAGTGGTACCGGCA	704	545	-6.34783	1.44116	Differentiated yolk sac	nextseq_1	E9.5	WT	NE
nextseq_1_PA-04C_S27.CAGTATCCTAGAACGTCTC	1449	1015	-4.00135	3.30676	Differentiated yolk sac	nextseq_1	Day8	Failed	ETiX
nextseq_1_PA-04C_S27.TGTCCTTATTGTATAATACG	429	371	-3.54171	-1.59053	Differentiated yolk sac	nextseq_1	Day6	Failed	ETiX
nextseq_1_PA-04C_S27.ATCAATACGTCGGTTATGCC	1191	884	-6.88581	2.96125	Differentiated yolk sac	nextseq_1	E8.75	WT	NE
nextseq_1_PA-04D_S28.ATATCTGGATTTGCTGGCAT	345	288	-3.54777	2.53049	Differentiated yolk sac	nextseq_1	E8	WT	NE
nextseq_1_PA-04D_S28.AGATTGGTTTTAGACTTCTT	405	353	-3.1901	2.78193	Differentiated yolk sac	nextseq_1	Day8	Failed	ETiX
nextseq_1_PA-04D_S28.AACGTAATCTGAGCATCATT	1170	828	-6.81093	2.05697	Differentiated yolk sac	nextseq_1	E9.5	WT	NE
nextseq_1_PA-04D_S28.CTCGCATGTGGAGGCCTCC	1385	931	-6.96044	1.5637	Differentiated yolk sac	nextseq_1	E8.75	WT	NE
nextseq_1_PA-04D_S28.TCAAGATCTTCCGATTCCTG	870	678	-4.852	3.18746	Differentiated yolk sac	nextseq_1	Day8	WT	ETiX
nextseq_1_PA-04D_S28.AACGTAATCTAGGTTAGTTC	1287	903	-5.62175	3.39598	Differentiated yolk sac	nextseq_1	Day8	WT	ETiX
nextseq_1_PA-04D_S28.AATACCGAATCAGGAGGAGA	378	312	-5.13787	2.12996	Differentiated yolk sac	nextseq_1	E9.5	WT	NE
nextseq_1_PA-04D_S28.CCAATCCATTTCATAGGAC	2097	1432	-3.74144	3.93819	Differentiated yolk sac	nextseq_1	Day8	Failed	ETiX
nextseq_1_PA-04D_S28.AACTTGGATTCGTCGCAGCC	290	217	-5.13758	3.94529	Differentiated yolk sac	nextseq_1	E8.75	WT	NE
nextseq_1_PA-04D_S28.TATTCTCCTTTGCGGACCTA	334	283	-2.37751	-0.291148	Differentiated yolk sac	nextseq_1	Day8	Failed	ETiX
nextseq_1_PA-04D_S28.GTCTCTACTCATCCGACTA	679	547	-4.90657	3.61051	Differentiated yolk sac	nextseq_1	Day8	Pax6neg	ETiX
nextseq_1_PA-04D_S28.GATAAGCGTGTTCGTCAGA	719	590	-6.03219	2.39641	Differentiated yolk sac	nextseq_1	Day8	Pax6neg	ETiX
nextseq_1_PA-04D_S28.AGTAGCCATTGGCCGGCCT	662	521	-3.99504	3.84923	Differentiated yolk sac	nextseq_1	Day8	WT	ETiX
nextseq_1_PA-04D_S28.AACCTCATTTCGTCGCAGCC	1405	991	-5.74648	3.04251	Differentiated yolk sac	nextseq_1	E8.75	WT	NE
nextseq_1_PA-04D_S28.TTGACTCAATTGACGCTCCG	487	403	-5.63901	2.09201	Differentiated yolk sac	nextseq_1	E9.5	WT	NE
nextseq_1_PA-04D_S28.GCTCTTAGTATATTGATAC	2236	1475	-6.34577	3.40466	Differentiated yolk sac	nextseq_1	E8.75	WT	NE
nextseq_1_PA-04E_S29.ATAGTTGACTCGTCGCAGCC	1435	960	-6.62988	2.22146	Differentiated yolk sac	nextseq_1	E8.75	WT	NE
nextseq_1_PA-04E_S29.CGGTAAGGTGCAGGTCCGT	1331	961	-6.52745	1.04025	Differentiated yolk sac	nextseq_1	Day8	Pax6neg	ETiX
nextseq_1_PA-04E_S29.AAGGATATGTGGACTACTAC	1055	804	-6.86413	2.84834	Differentiated yolk sac	nextseq_1	E8.75	WT	NE
nextseq_1_PA-04E_S29.CTGAGCATTGGAGGCCTCC	2411	1532	-6.88056	2.94812	Differentiated yolk sac	nextseq_1	E8.75	WT	NE
nextseq_1_PA-04E_S29.ATAAGCGAATGATCTTACGC	1421	1003	-6.76809	2.37598	Differentiated yolk sac	nextseq_1	E8.5	WT	NE
nextseq_1_PA-04E_S29.ATCTTCAGATTTATTCTGAG	770	578	-5.182	2.73159	Differentiated yolk sac	nextseq_1	Day8	WT	ETiX
nextseq_1_PA-04E_S29.AATACCGAATGGAGGCCTCC	2345	1421	-6.29397	3.89109	Differentiated yolk sac	nextseq_1	E8.75	WT	NE
nextseq_1_PA-04E_S29.ACTTACTCATTCCAATCATC	2191	1346	-7.09626	0.771837	Differentiated yolk sac	nextseq_1	E8.5	WT	NE
nextseq_1_PA-04E_S29.TATAAGAGGTCAGGAGGAGA	2005	1271	-6.46595	2.8649	Differentiated yolk sac	nextseq_1	E9.5	WT	NE
nextseq_1_PA-04E_S29.AAATTCCTCTTGGCCATGCA	513	416	-3.82357	2.4497	Differentiated yolk sac	nextseq_1	Day8	Failed	ETiX
nextseq_1_PA-04E_S29.CAGATCAGTACCTGGCCAA	814	651	-5.92182	2.92717	Differentiated yolk sac	nextseq_1	Day8	WT	ETiX
nextseq_1_PA-04E_S29.ACTTCCGTTTCAAGCCGAT	787	610	-3.3895	1.93061	Differentiated yolk sac	nextseq_1	Day6	WT	ETiX
nextseq_1_PA-04E_S29.ATATGGATCTGCTGGAACTT	761	554	-5.26124	2.67921	Differentiated yolk sac	nextseq_1	Day8	WT	ETiX
nextseq_1_PA-04E_S29.ATATGGATCTTGACGCTCCG	290	229	-3.73648	1.82291	Differentiated yolk sac	nextseq_1	E9.5	WT	NE
nextseq_1_PA-04E_S29.CAGCATTGTAGGTATACTC	367	319	-3.44786	1.76889	Differentiated yolk sac	nextseq_1	Day8	WT	ETiX
nextseq_1_PA-04E_S29.ACTTGATTGTCCATCGCGAA	1194	861	-4.49346	3.66607	Differentiated yolk sac	nextseq_1	Day8	WT	ETiX
nextseq_1_PA-04E_S29.CTACCTGGTACCGGAATTA	1007	742	-5.25913	3.70557	Differentiated yolk sac	nextseq_1	E9.5	WT	NE
nextseq_1_PA-04E_S29.TCCTATAAGTTATCATGATC	1346	973	-3.64495	3.66943	Differentiated yolk sac	nextseq_1	Day6	WT	ETiX
nextseq_1_PA-04E_S29.AACTGGCATGGAGGCCTCC	1018	735	-6.86488	2.7531	Differentiated yolk sac	nextseq_1	E8.75	WT	NE
nextseq_1_PA-04F_S30.ATCTTCAGATAACCATTGGA	537	446	-4.82755	2.6084	Differentiated yolk sac	nextseq_1	E9.5	WT	NE
nextseq_1_PA-04F_S30.GATACGTCTGTCCTTAAGA	459	340	-4.51575	3.44994	Differentiated yolk sac	nextseq_1	E8.75	WT	NE
nextseq_1_PA-04F_S30.CTGACGTTTTTAGGACCGG	1170	870	2.47372	1.30608	Differentiated yolk sac	nextseq_1	Day8	WT	ETiX
nextseq_1_PA-04F_S30.AGCGTAAGTTAGGCCATAG	719	513	-3.62755	3.80538	Differentiated yolk sac	nextseq_1	E7.5	WT	NE
nextseq_1_PA-04F_S30.AACGAGCGTGGACTACTAC	1170	729	-5.08809	4.00867	Differentiated yolk sac	nextseq_1	E8.75	WT	NE
nextseq_1_PA-04F_S30.GGTACCATTGTCCTTAAGA	2125	1360	-5.82405	3.85748	Differentiated yolk sac	nextseq_1	E8.75	WT	NE
nextseq_1_PA-04F_S30.ATGCTTCCTTGGTCAGCCA	1243	906	-6.68008	0.764601	Differentiated yolk sac	nextseq_1	E9.5	WT	NE
nextseq_1_PA-04F_S30.AGAGGTCGTCTAAGAGAAG	512	407	-5.52538	1.15133	Differentiated yolk sac	nextseq_1	E8.5	WT	NE
nextseq_1_PA-04F_S30.ATACCAGTTTTTCAATATAA	670	550	1.12267	-1.84027	Differentiated yolk sac	nextseq_1	Day8	WT	ETiX
nextseq_1_PA-04F_S30.TCCTATAAGTTCCAATCATC	1101	800	-6.41923	0.844355	Differentiated yolk sac	nextseq_1	E8.5	WT	NE
nextseq_1_PA-04F_S30.CGAAGACCTCCTTGGTCCA	750	558	-6.11805	1.09339	Differentiated yolk sac	nextseq_1	E8.75	WT	NE
nextseq_1_PA-04F_S30.ACTGGTTATTTCCAATCATC	1768	1226	-6.59785	0.875433	Differentiated yolk sac	nextseq_1	E8.5	WT	NE
nextseq_1_PA-04F_S30.ACTTACTCATATCGGCTATC	804	607	-6.61459	1.37902	Differentiated yolk sac	nextseq_1	E8.5	WT	NE
nextseq_1_PA-04F_S30.CTCTGAGCTCGGTTATGCC	584	428	-6.54123	2.04739	Differentiated yolk sac	nextseq_1	E8.75	WT	NE
nextseq_1_PA-04F_S30.CTGACGTTTCATCAGAATG	1182	838	-3.66732	3.69613	Differentiated yolk sac	nextseq_1	Day8	WT	ETiX
nextseq_1_PA-04F_S30.GATAAGCGTGATCTTACGC	327	281	-3.01882	1.26295	Differentiated yolk sac	nextseq_1	E8.5	WT	NE
nextseq_1_PA-04F_S30.TACTTGCGTATTCGACCAA	491	397	-3.71511	-2.414	Differentiated yolk sac	nextseq_1	Day6	Failed	ETiX
nextseq_1_PA-04F_S30.CCTGCTACTGCTAACTTGC	488	401	-4.31767	2.81819	Differentiated yolk sac	nextseq_1	Day8	Failed	ETiX
nextseq_1_PA-04F_S30.TCTTAGTTCTTGCCGGCAGA	311	264	-3.17775	2.27324	Differentiated yolk sac	nextseq_1	Day8	WT	ETiX
nextseq_1_PA-04F_S30.TGAATCTGATTTCAATATAA	2169	1477	-4.54503	3.654	Differentiated yolk sac	nextseq_1	Day8	WT	ETiX
nextseq_1_PA-04F_S30.CAACTCTCTGGAGGCCTCC	485	396	-5.43782	2.49014	Differentiated yolk sac	nextseq_1	E8.75	WT	NE
nextseq_1_PA-04F_S30.GAGGAACTTTTCAATATAA	354	295	-3.68501	1.77985	Differentiated yolk sac	nextseq_1	Day8	WT	ETiX
nextseq_1_PA-04F_S30.ATACCAGTTTTTCTTCCGGT	1266	943	-5.5352	2.85884	Differentiated yolk sac	nextseq_1	E8	WT	NE
nextseq_1_PA-04F_S30.ATCTGATGATGTCCTTAAGA	1831	1202	-6.37222	3.64812	Differentiated yolk sac	nextseq_1	E8.75	WT	NE
nextseq_1_PA-04F_S30.CTTCGACTTGCTAACTTGC	430	360	-2.8954	3.13335	Differentiated yolk sac	nextseq_1	Day8	Failed	ETiX
nextseq_1_PA-04F_S30.CGTAGGCTTACTTAACCTT	1310	970	-6.67265	0.91118	Differentiated yolk sac	nextseq_1	Day8	WT	ETiX
nextseq_1_PA-04F_S30.ATACTACTCTGGCAGACGCC	993	740	-6.55424	2.29103	Differentiated yolk sac	nextseq_1	E8.5	WT	NE
nextseq_1_PA-04F_S30.ACATTCGTATTTACTTGGAA	1026	670	-3.92227	3.89097	Differentiated yolk sac	nextseq_1	Day8	Failed	ETiX
nextseq_1_PA-04F_S30.TGATGCGATAAGACCGTTG	1965	1256	-6.75816	0.636062	Differentiated yolk sac	nextseq_1	E8.5	WT	NE
nextseq_1_PA-04F_S30.AATTCATCGTTAATGAACGA	2376	1532	-6.06914	3.40994	Differentiated yolk sac	nextseq_1	E9.5	WT	NE
nextseq_1_PA-04F_S30.TAATCAGCTTCCTTGGTCCA	1386	951	-6.17822	3.79677	Differentiated yolk sac	nextseq_1	E8.75	WT	NE
nextseq_1_PA-04G_S31.ACAATGCTATGGAGGCCTCC	1084	813	-6.2517	3.6597	Differentiated yolk sac	nextseq_1	E8.75	WT	NE
nextseq_1_PA-04G_S31.CCAAGGATTTGACGCTCCG	1867	1179	-5.88122	4.05539	Differentiated yolk sac	nextseq_1	E9.5	WT	NE
nextseq_1_PA-04G_S31.ATAGTTGACTTAACTCTTAG	1222	814	-4.08225	3.99164	Differentiated yolk sac	nextseq_1	E8	WT	NE
nextseq_1_PA-04G_S31.AACTTGGATTTGGCCGGCCT	1051	819	-4.81057	3.58691	Differentiated yolk sac	nextseq_1	Day8	WT	ETiX
nextseq_1_PA-04G_S31.ATATCTGGATCGGTTGCGCG	1618	1074	-5.11467	3.21528	Differentiated yolk sac	nextseq_1	Day8	Failed	ETiX
nextseq_1_PA-04G_S31.CGTACCTATATCATATTAG	787	611	-6.89059	1.38935	Differentiated yolk sac	nextseq_1	Day8	WT	ETiX
nextseq_1_PA-04G_S31.CGAAGACCTGGACTACTAC	2349	1507	-7.22573	1.7928	Differentiated yolk sac	nextseq_1	E8.75	WT	NE
nextseq_1_PA-04G_S31.TTCTTCGTTTATATTGATAC	2041	1357	-6.9888	2.59212	Differentiated yolk sac	nextseq_1	E8.75	WT	NE
nextseq_1_PA-04G_S31.CAGGACTCTTCAATCGCAT	462	369	4.3913	2.47005	Differentiated yolk sac	nextseq_1	Day6	WT	ETiX
nextseq_1_PA-04G_S31.ACTTACTCATTAACTGGTTA	715	547	-4.97751	2.94801	Differentiated yolk sac	nextseq_1	E9.5	WT	NE
nextseq_1_PA-04G_S31.CTGACGTTTCAATTACCGT	1778	1217	-5.25307	3.79649	Differentiated yolk sac	nextseq_1	Day8	Pax6neg	ETiX
nextseq_1_PA-04G_S31.AGTATTAGCTGCTCAGCCGG	1201	879	-6.29281	1.98249	Differentiated yolk sac	nextseq_1	E9.5	WT	NE
nextseq_1_PA-04G_S31.CAAGGCGTTACTTAACCTT	385	309	-4.01587	2.41337	Differentiated yolk sac	nextseq_1	Day8	WT	ETiX
nextseq_1_PA-04G_S31.ATGCATTCATTTACTTGGAA	481	382	-4.69289	2.89482	Differentiated yolk sac	nextseq_1	Day8	Failed	ETiX
nextseq_1_PA-04G_S31.ACCTCAATATCGTCGCAGCC	1638	1200	-7.03232	2.36016	Differentiated yolk sac	nextseq_1	E8.75	WT	NE
nextseq_1_PA-04G_S31.ATCAGTCATTGGAGGCCTCC	721	546	-5.84709	4.09948	Differentiated yolk sac	nextseq_1	E8.75	WT	NE
nextseq_1_PA-04G_S31.CTGCCTTATCTAAGAGAAG	419	344	-5.76878	2.36404	Differentiated yolk sac	nextseq_1	E8.5	WT	NE
nextseq_1_PA-04G_S31.AACGCGTCTCTAAGAGAAG	484	377	-5.15275	3.02837	Differentiated yolk sac	nextseq_1	E8.5	WT	NE
nextseq_1_PA-04G_S31.CGAATGAGTCAACCGCTAA	1116	756	-6.49255	1.45559	Differentiated yolk sac	nextseq_1	Day8	WT	ETiX
nextseq_1_PA-04G_S31.TCTATCCAATATCATATTAG	408	359	-4.39186	1.56133	Differentiated yolk sac	nextseq_1	Day8	WT	ETiX
nextseq_1_PA-04G_S31.AGAAGTAAGTATATTGATAC	2096	1417	-6.94736	2.10141	Differentiated yolk sac	nextseq_1	E8.75	WT	NE
nextseq_1_PA-04G_S31.CGTACCTATCGGTTATGCC	2438	1526	-6.29002	3.61677	Differentiated yolk sac	nextseq_1	E8.75	WT	NE
nextseq_1_PA-04G_S31.AAACTCCAATCATCTCTGCA	2105	1328	-5.3481	2.79178	Differentiated yolk sac	nextseq_1	Day8	WT	ETiX
nextseq_1_PA-04G_S31.AGATTCAACTTAGAATTAAC	337	284	-4.27485	2.09667	Differentiated yolk sac	nextseq_1	Day8	Failed	ETiX
nextseq_1_PA-04H_S32.ACTGGACCTTTAATTGAAT	623	486	-3.08444	3.21307	Differentiated yolk sac	nextseq_1	Day6	WT	ETiX
nextseq_1_PA-04H_S32.ACGCTTGATTCCAATCATC	1187	863	-6.73302	1.00537	Differentiated yolk sac	nextseq_1	E8.5	WT	NE
nextseq_1_PA-04H_S32.CGTTGATCTGATCTTACGC	544	413	-5.7008	1.5788	Differentiated yolk sac	nextseq_1	E8.5	WT	NE
nextseq_1_PA-04H_S32.ATGGTTGGTCAGGAGGAGA	463	371	-5.7548	2.12053	Differentiated yolk sac	nextseq_1	E9.5	WT	NE
nextseq_1_PA-04H_S32.CCAAGGATTGTAGCTCCAT	907	722	2.24499	1.21658	Differentiated yolk sac	nextseq_1	Day8	WT	ETiX
nextseq_1_PA-04H_S32.ACTTCCGTTTAACTGGTTA	1433	1016	-6.8662	1.49892	Differentiated yolk sac	nextseq_1	E9.5	WT	NE
nextseq_1_PA-04H_S32.AGAGGTCGTCCGCAAGTTC	846	664	-5.17928	2.16777	Differentiated yolk sac	nextseq_1	Day8	Failed	ETiX
nextseq_1_PA-04H_S32.ATGGTTGGTCAAGGAGGTC	1929	1270	-6.3464	2.2422	Differentiated yolk sac	nextseq_1	E9.5	WT	NE
nextseq_1_PA-04H_S32.CTGCCTTATCCATCGCGAA	1633	1097	2.92196	1.36906	Differentiated yolk sac	nextseq_1	Day8	WT	ETiX
nextseq_1_PA-04H_S32.TCTTAGTTCTGAGCATCATT	954	723	-5.058	3.92352	Differentiated yolk sac	nextseq_1	E9.5	WT	NE
nextseq_1_PA-04H_S32.AGAGCATGTTAATGAACGA	703	582	-3.97246	3.87934	Differentiated yolk sac	nextseq_1	E9.5	WT	NE
nextseq_1_PA-04H_S32.AGCGTAAGTTGACGCTCCG	378	307	-6.34125	2.83637	Differentiated yolk sac	nextseq_1	E9.5	WT	NE
nextseq_1_PA-04H_S32.AAGACCTTATAAGAAGCTAG	2262	1412	-6.92896	0.889222	Differentiated yolk sac	nextseq_1	E8.5	WT	NE
nextseq_1_PA-04H_S32.TTCTCATTGTTTGCTGGCAT	2309	1505	-5.28783	3.84571	Differentiated yolk sac	nextseq_1	E8	WT	NE
nextseq_1_PA-04H_S32.AGTCGCATTTTATTATGGT	1883	1254	-5.25975	3.39835	Differentiated yolk sac	nextseq_1	Day8	Failed	ETiX
nextseq_1_PA-04H_S32.GGCTAAGATCAACCGCTAA	1237	888	-4.30383	3.25712	Differentiated yolk sac	nextseq_1	Day8	WT	ETiX
nextseq_1_PA-04H_S32.AAGACCTTATGATCTTACGC	488	362	-4.31517	2.92768	Differentiated yolk sac	nextseq_1	E8.5	WT	NE
nextseq_1_PA-04H_S32.ACATGGTAATTCCAATCATC	972	691	-6.25967	0.941425	Differentiated yolk sac	nextseq_1	E8.5	WT	NE
nextseq_1_PA-04H_S32.ATTCAAGCATTCCAATCATC	333	262	-3.83054	2.86185	Differentiated yolk sac	nextseq_1	E8.5	WT	NE
nextseq_1_PA-04H_S32.CAAGGCGTTCGAACGCCGG	758	559	-4.0931	2.84835	Differentiated yolk sac	nextseq_1	E9.5	WT	NE
nextseq_1_PA-04H_S32.ACAATGCTATATATGAGCCA	1895	1313	-6.96571	1.62222	Differentiated yolk sac	nextseq_1	E8.75	WT	NE
nextseq_1_PA-04H_S32.TAGATGACTTCCTTGGTCCA	713	536	-6.33954	2.13154	Differentiated yolk sac	nextseq_1	E8.75	WT	NE
nextseq_1_PA-05A_S33.TCCTATAAGTAGCCGGTACC	955	741	-4.71296	3.68403	Differentiated yolk sac	nextseq_1	Day8	WT	ETiX
nextseq_1_PA-05A_S33.ACTGAATACTTGAGTCTGGC	290	254	-3.05361	2.27756	Differentiated yolk sac	nextseq_1	Day8	Failed	ETiX
nextseq_1_PA-05A_S33.CTACCTGGTTTAGGACCGG	1735	1184	-4.7845	3.5599	Differentiated yolk sac	nextseq_1	Day8	WT	ETiX
nextseq_1_PA-05A_S33.CAGTATCCTGAGCATCATT	1903	1280	-6.83474	0.740995	Differentiated yolk sac	nextseq_1	E9.5	WT	NE
nextseq_1_PA-05A_S33.ACAACCTATTTTATTATGGT	322	246	-2.58737	3.18373	Differentiated yolk sac	nextseq_1	Day8	Failed	ETiX
nextseq_1_PA-05A_S33.ACCATGATTTTGGTCAGCCA	604	504	-5.12194	2.52907	Differentiated yolk sac	nextseq_1	E9.5	WT	NE
nextseq_1_PA-05A_S33.AACGAGCGTCCGCTGCCAG	864	640	-2.93112	3.76422	Differentiated yolk sac	nextseq_1	Day8	WT	ETiX
nextseq_1_PA-05A_S33.ACTTATGGTTATAAGGAGCA	932	694	-4.50646	2.958	Differentiated yolk sac	nextseq_1	Day8	WT	ETiX
nextseq_1_PA-05A_S33.CGAGGCAATACGGAGGCGG	2047	1417	-3.69462	3.31829	Differentiated yolk sac	nextseq_1	Day8	WT	ETiX
nextseq_1_PA-05A_S33.AAGTATTGGTATATTGATAC	689	571	-6.28263	2.43741	Differentiated yolk sac	nextseq_1	E8.75	WT	NE
nextseq_1_PA-05A_S33.ACTTGATTGTCCTTGGTCCA	290	253	-4.43783	2.64711	Differentiated yolk sac	nextseq_1	E8.75	WT	NE
nextseq_1_PA-05A_S33.AGCATTATGTGGCCGTAGTC	1145	827	-5.62809	2.93949	Differentiated yolk sac	nextseq_1	Day8	Failed	ETiX
nextseq_1_PA-05A_S33.TCGAGAAGTCGAACGCCGG	686	531	-6.3502	0.793669	Differentiated yolk sac	nextseq_1	E9.5	WT	NE
nextseq_1_PA-05A_S33.GGTACCATTCAATTACCGT	831	667	-6.43321	0.910367	Differentiated yolk sac	nextseq_1	Day8	Pax6neg	ETiX
nextseq_1_PA-05A_S33.ATACTACTCTCTAAGAGAAG	352	309	-5.15796	3.2123	Differentiated yolk sac	nextseq_1	E8.5	WT	NE
nextseq_1_PA-05A_S33.CTCCATCATGTCCTTAAGA	539	452	-5.17858	3.08376	Differentiated yolk sac	nextseq_1	E8.75	WT	NE
nextseq_1_PA-05A_S33.ATGCTTCCTCGGTTGCGCG	1742	1235	-6.71945	1.20431	Differentiated yolk sac	nextseq_1	Day8	Failed	ETiX
nextseq_1_PA-05A_S33.ACCGGTTCTATCATATTAG	766	620	-4.82292	2.42136	Differentiated yolk sac	nextseq_1	Day8	WT	ETiX
nextseq_1_PA-05A_S33.CCAGCCTTTAGCCGGTACC	1373	938	-5.93515	3.03397	Differentiated yolk sac	nextseq_1	Day8	WT	ETiX
nextseq_1_PA-05A_S33.TATAAGAGGTGAGCATCATT	1293	950	-6.28493	1.47337	Differentiated yolk sac	nextseq_1	E9.5	WT	NE
nextseq_1_PA-05A_S33.ACCATGATTTGATACGGAAC	501	415	-5.49408	1.49779	Differentiated yolk sac	nextseq_1	E8.5	WT	NE
nextseq_1_PA-05A_S33.TTCTTCGTTTCCTTGGTCCA	1225	912	-6.56569	2.66215	Differentiated yolk sac	nextseq_1	E8.75	WT	NE
nextseq_1_PA-05A_S33.ATGCATTCATCTAACTAGAT	987	724	-4.92215	3.50104	Differentiated yolk sac	nextseq_1	Day8	WT	ETiX
nextseq_1_PA-05A_S33.ATAATCCTGTAACCATTGGA	475	395	-6.25198	1.46758	Differentiated yolk sac	nextseq_1	E9.5	WT	NE
nextseq_1_PA-05A_S33.ATGCTTCCTGAGCATCATT	1768	1225	-7.03667	1.70903	Differentiated yolk sac	nextseq_1	E9.5	WT	NE
nextseq_1_PA-05A_S33.GGTCAGTTTGTAGCTCCAT	1008	773	-4.33677	3.88069	Differentiated yolk sac	nextseq_1	Day8	WT	ETiX
nextseq_1_PA-05A_S33.CGAAGACCTTTAGGACCGG	2292	1444	-5.02365	3.1318	Differentiated yolk sac	nextseq_1	Day8	WT	ETiX
nextseq_1_PA-05B_S34.TATAAGAGGTTGGCCGGCCT	409	349	-3.34887	3.61081	Differentiated yolk sac	nextseq_1	Day8	WT	ETiX
nextseq_1_PA-05B_S34.AGAGATGAATTTATTATGGT	291	251	-3.21291	1.77146	Differentiated yolk sac	nextseq_1	Day8	Failed	ETiX
nextseq_1_PA-05B_S34.GAGGAACTTCGGTTATGCC	1468	1067	-6.95394	2.19796	Differentiated yolk sac	nextseq_1	E8.75	WT	NE
nextseq_1_PA-05B_S34.AGGCTCGTTCTAAGAGAAG	359	279	-3.76334	2.4313	Differentiated yolk sac	nextseq_1	E8.5	WT	NE
nextseq_1_PA-05B_S34.ATAACTTCCTGTCCTACTTG	1266	911	-5.44751	3.79058	Differentiated yolk sac	nextseq_1	Day8	Pax6neg	ETiX
nextseq_1_PA-05B_S34.CCTAATGGTAGTAACGGTC	882	690	6.12084	0.574394	Differentiated yolk sac	nextseq_1	Day8	WT	ETiX
nextseq_1_PA-05B_S34.CAGTATCCTGATCTTACGC	542	435	-5.7209	1.0975	Differentiated yolk sac	nextseq_1	E8.5	WT	NE
nextseq_1_PA-05B_S34.ATATCTGGATCGCCTAATGC	2235	1401	-5.87116	3.09428	Differentiated yolk sac	nextseq_1	Day8	Failed	ETiX
nextseq_1_PA-05B_S34.AACTTGGATTGTCCTTAAGA	1152	832	-6.2095	3.16341	Differentiated yolk sac	nextseq_1	E8.75	WT	NE
nextseq_1_PA-05B_S34.ACAATGCTATACTTAACCTT	2413	1632	-5.42517	2.27528	Differentiated yolk sac	nextseq_1	Day8	WT	ETiX
nextseq_1_PA-05B_S34.AACGTAATCTATCATATTAG	667	528	-4.80834	2.91524	Differentiated yolk sac	nextseq_1	Day8	WT	ETiX
nextseq_1_PA-05B_S34.CGAAGACCTCGTAGTTACC	1639	1093	-3.58126	3.76281	Differentiated yolk sac	nextseq_1	E7.5	WT	NE
nextseq_1_PA-05B_S34.TACTTGCGTAGAACGTCTC	1265	897	-5.27875	2.30126	Differentiated yolk sac	nextseq_1	Day8	Failed	ETiX
nextseq_1_PA-05B_S34.TTTGCTACTTCAATTACCGT	1735	1182	-5.49172	3.99053	Differentiated yolk sac	nextseq_1	Day8	Pax6neg	ETiX
nextseq_1_PA-05B_S34.ATGGTAACTTCGGTTATGCC	897	676	-6.57671	3.05606	Differentiated yolk sac	nextseq_1	E8.75	WT	NE
nextseq_1_PA-05B_S34.ATATCCTACTGGCTCTCTAT	465	393	-3.6178	2.49188	Differentiated yolk sac	nextseq_1	Day8	Failed	ETiX
nextseq_1_PA-05B_S34.CGGAACCTTTTACTTGGAA	680	526	-4.47275	2.75413	Differentiated yolk sac	nextseq_1	Day8	Failed	ETiX
nextseq_1_PA-05B_S34.CTGCCTTATGTCCTTAAGA	1457	1070	-4.30464	3.80704	Differentiated yolk sac	nextseq_1	E8.75	WT	NE
nextseq_1_PA-05B_S34.ATGCATTCATAACCTGGTCT	696	533	-4.23645	3.15534	Differentiated yolk sac	nextseq_1	Day8	WT	ETiX
nextseq_1_PA-05B_S34.CCAGCCTTTTTACTTGGAA	1240	896	-5.03917	3.15945	Differentiated yolk sac	nextseq_1	Day8	Failed	ETiX
nextseq_1_PA-05B_S34.CTAACGACTGATCGCTTCT	495	430	-0.151745	0.0800723	Differentiated yolk sac	nextseq_1	Day8	Failed	ETiX
nextseq_1_PA-05B_S34.TTCTCATTGTCGTCGCAGCC	1062	833	-6.51318	2.28079	Differentiated yolk sac	nextseq_1	E8.75	WT	NE
nextseq_1_PA-05B_S34.TAGGAAGGTGGCAGACGCC	1334	967	-6.37318	1.62937	Differentiated yolk sac	nextseq_1	E8.5	WT	NE
nextseq_1_PA-05B_S34.GGTCAGTTTGTCCTTAAGA	1295	947	-6.65927	2.71948	Differentiated yolk sac	nextseq_1	E8.75	WT	NE
nextseq_1_PA-05B_S34.CTGAGCATTGGCAGACGCC	526	430	-5.49327	1.64907	Differentiated yolk sac	nextseq_1	E8.5	WT	NE
nextseq_1_PA-05B_S34.TCCTATAAGTACCTGGCCAA	844	672	-4.41386	3.50369	Differentiated yolk sac	nextseq_1	Day8	WT	ETiX
nextseq_1_PA-05B_S34.AGGCGGAATAAGACCGTTG	1473	1034	-3.60489	3.38106	Differentiated yolk sac	nextseq_1	E8.5	WT	NE
nextseq_1_PA-05B_S34.TTTGCTACTTATGGAATTGG	1934	1322	-6.82598	1.46276	Differentiated yolk sac	nextseq_1	E9.5	WT	NE
nextseq_1_PA-05B_S34.AACGATCATTTTGCTGGCAT	1657	1112	-4.11799	4.12416	Differentiated yolk sac	nextseq_1	E8	WT	NE
nextseq_1_PA-05B_S34.TATAAGAGGTTTATTATGGT	1034	798	-4.62832	3.61681	Differentiated yolk sac	nextseq_1	Day8	Failed	ETiX
nextseq_1_PA-05B_S34.TGGATTCTATGCCGCAACGA	292	257	-3.3318	2.12773	Differentiated yolk sac	nextseq_1	Day8	Pax6neg	ETiX
nextseq_1_PA-05B_S34.AGGATAATCTTTAGGACCGG	594	477	-4.53738	3.42745	Differentiated yolk sac	nextseq_1	Day8	WT	ETiX
nextseq_1_PA-05B_S34.TATTCTCCTTCGGTTATGCC	1311	955	-6.94751	2.77571	Differentiated yolk sac	nextseq_1	E8.75	WT	NE
nextseq_1_PA-05B_S34.AGAGATGAATCGAACGCCGG	645	507	-6.50552	1.53003	Differentiated yolk sac	nextseq_1	E9.5	WT	NE
nextseq_1_PA-05B_S34.TATAAGAGGTGGACTACTAC	1117	792	-5.80624	3.94918	Differentiated yolk sac	nextseq_1	E8.75	WT	NE
nextseq_1_PA-05B_S34.CAGGACTCTATCGGCTATC	1119	877	-5.8506	0.897911	Differentiated yolk sac	nextseq_1	E8.5	WT	NE
nextseq_1_PA-05B_S34.ACCGGTTCTCCATCGCGAA	710	579	-4.29518	2.38064	Differentiated yolk sac	nextseq_1	Day8	WT	ETiX
nextseq_1_PA-05B_S34.AAGGATATGTTTCATAGGAC	1470	1072	-5.27861	2.94159	Differentiated yolk sac	nextseq_1	Day8	Failed	ETiX
nextseq_1_PA-05B_S34.AATCCAGTATGTATAATACG	442	375	-3.25796	3.26645	Differentiated yolk sac	nextseq_1	Day6	Failed	ETiX
nextseq_1_PA-05B_S34.ACTGAATACTCCTTGGTCCA	1189	927	-6.99286	1.29659	Differentiated yolk sac	nextseq_1	E8.75	WT	NE
nextseq_1_PA-05B_S34.ACTTATGGTTCAGGAGGAGA	313	272	-3.92927	2.43263	Differentiated yolk sac	nextseq_1	E9.5	WT	NE
nextseq_1_PA-05B_S34.ATGCATTCATGTAGCTCCAT	2209	1460	-4.36819	3.8217	Differentiated yolk sac	nextseq_1	Day8	WT	ETiX
nextseq_1_PA-05B_S34.CTGAGCATTGGACTACTAC	1515	1124	-7.19811	2.23956	Differentiated yolk sac	nextseq_1	E8.75	WT	NE
nextseq_1_PA-05B_S34.ACTTATGGTTTCGCTAAGCA	353	298	0.534173	0.509633	Differentiated yolk sac	nextseq_1	Day8	WT	ETiX
nextseq_1_PA-05B_S34.AATTCATCGTGGACTACTAC	587	478	-5.02442	1.36959	Differentiated yolk sac	nextseq_1	E8.75	WT	NE
nextseq_1_PA-05B_S34.ACTGGACCTGGCTGAGCTC	639	514	-3.22758	-0.855171	Differentiated yolk sac	nextseq_1	Day8	Failed	ETiX
nextseq_1_PA-05B_S34.AAGGATTACTATATGAGCCA	1670	1196	-7.0327	1.98335	Differentiated yolk sac	nextseq_1	E8.75	WT	NE
nextseq_1_PA-05B_S34.ATACCAGTTTTTACCGAGGC	765	586	-5.23991	0.589111	Differentiated yolk sac	nextseq_1	Day8	WT	ETiX
nextseq_1_PA-05B_S34.GCTCTTAGTTTCTTCCGGT	566	444	-3.64677	3.4049	Differentiated yolk sac	nextseq_1	E8	WT	NE
nextseq_1_PA-05C_S35.AACGTAATCTGTCCTTAAGA	1232	936	-6.89721	1.5632	Differentiated yolk sac	nextseq_1	E8.75	WT	NE
nextseq_1_PA-05C_S35.ACTGGACCTGGACTACTAC	587	489	-6.18413	3.17751	Differentiated yolk sac	nextseq_1	E8.75	WT	NE
nextseq_1_PA-05C_S35.TATTCTCCTTTTATTCATTC	535	447	-4.68678	2.85994	Differentiated yolk sac	nextseq_1	E9.5	WT	NE
nextseq_1_PA-05C_S35.ACCATGATTTTTGCTGGCAT	810	632	-6.18554	1.76342	Differentiated yolk sac	nextseq_1	E8	WT	NE
nextseq_1_PA-05C_S35.AAGTTCTTGTCGTAATGCAG	1188	898	2.50824	1.43069	Differentiated yolk sac	nextseq_1	Day6	WT	ETiX
nextseq_1_PA-05C_S35.AGATTGGTTTCGTCGCAGCC	1729	1218	-5.59441	3.53761	Differentiated yolk sac	nextseq_1	E8.75	WT	NE
nextseq_1_PA-05C_S35.AACGATCATTTCAATCGCAT	1709	1176	-2.89288	3.75675	Differentiated yolk sac	nextseq_1	Day6	WT	ETiX
nextseq_1_PA-05C_S35.AGATTCAACTATGGAATTGG	979	754	-6.72964	0.749897	Differentiated yolk sac	nextseq_1	E9.5	WT	NE
nextseq_1_PA-05C_S35.ACCTCAATATATCGGCTATC	1200	890	-6.65257	1.30793	Differentiated yolk sac	nextseq_1	E8.5	WT	NE
nextseq_1_PA-05C_S35.TATAAGAGGTGGTAGGTTAG	1550	1082	-5.29985	3.05229	Differentiated yolk sac	nextseq_1	Day8	Failed	ETiX
nextseq_1_PA-05C_S35.ATTGATCGTTAACCATTGGA	549	443	-5.41222	2.66213	Differentiated yolk sac	nextseq_1	E9.5	WT	NE
nextseq_1_PA-05C_S35.AAGCAGTATTGGCAGACGCC	571	458	-5.39125	0.899714	Differentiated yolk sac	nextseq_1	E8.5	WT	NE
nextseq_1_PA-05C_S35.TCCTATAAGTATAAGGAGCA	726	554	-6.18056	1.39808	Differentiated yolk sac	nextseq_1	Day8	WT	ETiX
nextseq_1_PA-05C_S35.GCGTACTTTTTATAGCAGA	2163	1400	-5.71143	3.13513	Differentiated yolk sac	nextseq_1	Day8	Pax6neg	ETiX
nextseq_1_PA-05C_S35.TTGATTCCTTGGCCGTAGTC	1108	787	-5.75994	3.19942	Differentiated yolk sac	nextseq_1	Day8	Failed	ETiX
nextseq_1_PA-05C_S35.CCTAATGGTGTAGCTCCAT	291	258	-3.16557	2.85926	Differentiated yolk sac	nextseq_1	Day8	WT	ETiX
nextseq_1_PA-05C_S35.ACAATGCTATAGCTGCAATA	577	483	-6.0608	1.96952	Differentiated yolk sac	nextseq_1	Day8	Pax6neg	ETiX
nextseq_1_PA-05C_S35.TCTTAGTTCTACGGAGGCGG	496	393	-4.99879	2.06464	Differentiated yolk sac	nextseq_1	Day8	WT	ETiX
nextseq_1_PA-05C_S35.AACGTAATCTCATCAGAATG	1605	1146	-5.53334	2.45352	Differentiated yolk sac	nextseq_1	Day8	WT	ETiX
nextseq_1_PA-05C_S35.AACTGGCATCAGGAGGAGA	662	507	-6.18679	2.51801	Differentiated yolk sac	nextseq_1	E9.5	WT	NE
nextseq_1_PA-05C_S35.AGAGCATGTGGAGGCCTCC	2094	1437	-6.95089	2.0724	Differentiated yolk sac	nextseq_1	E8.75	WT	NE
nextseq_1_PA-05C_S35.GATACGTCTGATCTTACGC	405	340	-5.81993	1.50272	Differentiated yolk sac	nextseq_1	E8.5	WT	NE
nextseq_1_PA-05C_S35.CGGTAAGGTACTAGAGAGT	477	403	-3.87563	3.01345	Differentiated yolk sac	nextseq_1	E8	WT	NE
nextseq_1_PA-05C_S35.TAATACCAGTGGTACTGCCT	698	533	-3.03261	1.82814	Differentiated yolk sac	nextseq_1	Day8	Pax6neg	ETiX
nextseq_1_PA-05C_S35.CGGTAAGGTGCTCAGCCGG	1133	853	-4.7027	3.97286	Differentiated yolk sac	nextseq_1	E9.5	WT	NE
nextseq_1_PA-05C_S35.ATTCAAGCATAGCTTATCCG	608	475	-4.662	2.99462	Differentiated yolk sac	nextseq_1	Day8	WT	ETiX
nextseq_1_PA-05C_S35.AAATTCCTCTGCTGGAACTT	611	498	-5.39705	1.97121	Differentiated yolk sac	nextseq_1	Day8	WT	ETiX
nextseq_1_PA-05C_S35.AGCTATCGTGATCTTACGC	1315	939	-6.74305	1.62346	Differentiated yolk sac	nextseq_1	E8.5	WT	NE
nextseq_1_PA-05D_S36.ACTTATGGTTTCGGCCTTAC	419	327	-3.07212	2.59291	Differentiated yolk sac	nextseq_1	Day8	Failed	ETiX
nextseq_1_PA-05D_S36.AGATTCAACTGGCAATGAGA	1535	1091	-3.4052	3.23023	Differentiated yolk sac	nextseq_1	Day8	Failed	ETiX
nextseq_1_PA-05D_S36.AGAGATGAATTTATTATGGT	1502	1045	-6.63871	1.23793	Differentiated yolk sac	nextseq_1	Day8	Failed	ETiX
nextseq_1_PA-05D_S36.AACTAGTTGTAGGTTAGTTC	590	482	-3.95527	2.87592	Differentiated yolk sac	nextseq_1	Day8	WT	ETiX
nextseq_1_PA-05D_S36.AGCGTAAGTCGGTTATGCC	1993	1320	-6.56398	3.28012	Differentiated yolk sac	nextseq_1	E8.75	WT	NE
nextseq_1_PA-05D_S36.ATTCGCAATTAAGACCGTTG	872	675	-5.71947	3.04131	Differentiated yolk sac	nextseq_1	E8.5	WT	NE
nextseq_1_PA-05D_S36.ACCGGTTCTTGGCCATGCA	342	296	-3.71456	2.57027	Differentiated yolk sac	nextseq_1	Day8	Failed	ETiX
nextseq_1_PA-05D_S36.TCCTATAAGTCGGCGTAACT	581	470	-5.80458	1.20838	Differentiated yolk sac	nextseq_1	Day8	Failed	ETiX
nextseq_1_PA-05D_S36.TGTCCTTATTTGGCCGGCCT	424	348	-3.7464	3.1889	Differentiated yolk sac	nextseq_1	Day8	WT	ETiX
nextseq_1_PA-05D_S36.TTCTTCGTTTTTATTCATTC	347	295	-4.14341	2.15479	Differentiated yolk sac	nextseq_1	E9.5	WT	NE
nextseq_1_PA-05D_S36.ATACCAGTTTACGTCATATA	545	428	-4.63026	3.24843	Differentiated yolk sac	nextseq_1	Day8	Pax6neg	ETiX
nextseq_1_PA-05D_S36.TCAGCTTCTAAGAAGCTAG	509	409	-5.49153	1.11752	Differentiated yolk sac	nextseq_1	E8.5	WT	NE
nextseq_1_PA-05D_S36.ACATGGTAATATATTGATAC	2225	1509	-4.15303	3.74049	Differentiated yolk sac	nextseq_1	E8.75	WT	NE
nextseq_1_PA-05D_S36.TTACCTAAGTGACCTTGATA	856	649	-5.6102	0.466719	Differentiated yolk sac	nextseq_1	E9.5	WT	NE
nextseq_1_PA-05D_S36.GATACGTCTTTACTTGGAA	1599	1089	-5.27541	3.10429	Differentiated yolk sac	nextseq_1	Day8	Failed	ETiX
nextseq_1_PA-05D_S36.GAGTTCTCTTGACGCTCCG	606	483	-5.98054	1.79242	Differentiated yolk sac	nextseq_1	E9.5	WT	NE
nextseq_1_PA-05D_S36.TATAAGAGGTCTTGCAGTAG	340	293	-3.23791	1.5503	Differentiated yolk sac	nextseq_1	E8	WT	NE
nextseq_1_PA-05D_S36.GATAAGCGTCCTTGGTCCA	2194	1434	-6.31222	3.73462	Differentiated yolk sac	nextseq_1	E8.75	WT	NE
nextseq_1_PA-05D_S36.TTACCTAAGTGGCAATGAGA	495	385	-3.94146	3.39381	Differentiated yolk sac	nextseq_1	Day8	Failed	ETiX
nextseq_1_PA-05D_S36.GGCTTACTTTTCTTCCGGT	456	363	-3.46406	1.45498	Differentiated yolk sac	nextseq_1	E8	WT	NE
nextseq_1_PA-05D_S36.AGTCGCATTCAACCGCTAA	435	363	-3.79851	2.9401	Differentiated yolk sac	nextseq_1	Day8	WT	ETiX
nextseq_1_PA-05D_S36.CATCAACGTGAGCATCATT	1644	1128	-6.57628	2.73651	Differentiated yolk sac	nextseq_1	E9.5	WT	NE
nextseq_1_PA-05D_S36.TGCAAGGTTTTATTCATTC	965	726	-6.83151	1.40434	Differentiated yolk sac	nextseq_1	E9.5	WT	NE
nextseq_1_PA-05D_S36.ACTGGTTATTGCTCAGCCGG	2005	1316	-6.84505	1.55669	Differentiated yolk sac	nextseq_1	E9.5	WT	NE
nextseq_1_PA-05D_S36.CGGTAAGGTGCTCAGCCGG	2378	1517	-6.59144	2.95808	Differentiated yolk sac	nextseq_1	E9.5	WT	NE
nextseq_1_PA-05D_S36.TTGACTCAATCGGTTATGCC	1148	894	-6.64419	2.57934	Differentiated yolk sac	nextseq_1	E8.75	WT	NE
nextseq_1_PA-05D_S36.GCTCTTAGTTTATTATGGT	854	634	-5.11839	2.8762	Differentiated yolk sac	nextseq_1	Day8	Failed	ETiX
nextseq_1_PA-05D_S36.TCTTAGTTCTATCGGCTATC	965	732	-6.17888	1.23076	Differentiated yolk sac	nextseq_1	E8.5	WT	NE
nextseq_1_PA-05D_S36.ATAATCCTGTTTATTATGGT	455	378	-4.06555	3.073	Differentiated yolk sac	nextseq_1	Day8	Failed	ETiX
nextseq_1_PA-05E_S37.CTAACGACTTTACTTGGAA	2282	1546	-3.84731	3.65624	Differentiated yolk sac	nextseq_1	Day8	Failed	ETiX
nextseq_1_PA-05E_S37.ACGATATCATCCTTGGTCCA	442	368	-5.45528	1.72243	Differentiated yolk sac	nextseq_1	E8.75	WT	NE
nextseq_1_PA-05E_S37.TTGGAGCTTTTAGGACCGG	546	450	-4.77102	1.96705	Differentiated yolk sac	nextseq_1	Day8	WT	ETiX
nextseq_1_PA-05E_S37.TAATCAGCTTAACCTGGTCT	2211	1455	-5.3053	3.10625	Differentiated yolk sac	nextseq_1	Day8	WT	ETiX
nextseq_1_PA-05E_S37.CGAGGCAATGTCCTAGAGG	354	294	-3.18588	-0.524869	Differentiated yolk sac	nextseq_1	Day8	Failed	ETiX
nextseq_1_PA-05E_S37.AAGGATATGTCATCCGACTA	389	326	-5.97824	2.41101	Differentiated yolk sac	nextseq_1	Day8	Pax6neg	ETiX
nextseq_1_PA-05E_S37.AGAGTACCTAGCCGGTACC	342	297	-3.23912	1.28467	Differentiated yolk sac	nextseq_1	Day8	WT	ETiX
nextseq_1_PA-05E_S37.AGTAGCCATAGCTTATCCG	584	475	-2.85843	2.17391	Differentiated yolk sac	nextseq_1	Day8	WT	ETiX
nextseq_1_PA-05E_S37.AGGCTCGTTCGTCGCAGCC	548	426	-6.1893	3.47239	Differentiated yolk sac	nextseq_1	E8.75	WT	NE
nextseq_1_PA-05E_S37.CGAAGACCTTAACTCTTAG	1982	1360	-4.55296	3.96749	Differentiated yolk sac	nextseq_1	E8	WT	NE
nextseq_1_PA-05E_S37.TATTCTCCTTAAGACCGTTG	786	615	-5.92406	0.809725	Differentiated yolk sac	nextseq_1	E8.5	WT	NE
nextseq_1_PA-05E_S37.ATCAGTCATTAATTAAGACT	556	446	-4.49105	1.8389	Differentiated yolk sac	nextseq_1	Day8	WT	ETiX
nextseq_1_PA-05E_S37.AACGCGTCTCGCTCCTAAC	797	651	-4.29011	3.67292	Differentiated yolk sac	nextseq_1	Day8	WT	ETiX
nextseq_1_PA-05E_S37.CGTCTTCCTATAAGGAGCA	892	655	-4.6496	3.54362	Differentiated yolk sac	nextseq_1	Day8	WT	ETiX
nextseq_1_PA-05E_S37.CGTTGATCTCCTTGGTCCA	1049	776	-7.04854	2.58867	Differentiated yolk sac	nextseq_1	E8.75	WT	NE
nextseq_1_PA-05E_S37.ATCAATACGTCATCCGACTA	690	543	-6.125	2.96291	Differentiated yolk sac	nextseq_1	Day8	Pax6neg	ETiX
nextseq_1_PA-05E_S37.TAACGACTTTATCATATTAG	1369	970	-5.35361	2.65625	Differentiated yolk sac	nextseq_1	Day8	WT	ETiX
nextseq_1_PA-05E_S37.AGGCGGAATTCCAATCATC	1690	1105	-6.62317	0.96091	Differentiated yolk sac	nextseq_1	E8.5	WT	NE
nextseq_1_PA-05E_S37.AGCGTAAGTATCATATTAG	671	543	-4.35948	3.09007	Differentiated yolk sac	nextseq_1	Day8	WT	ETiX
nextseq_1_PA-05E_S37.CCTGCTACTTCCAATCATC	838	620	-6.05136	1.17453	Differentiated yolk sac	nextseq_1	E8.5	WT	NE
nextseq_1_PA-05E_S37.ACAGGTATTTGCTCAGCCGG	397	317	-4.48322	3.43232	Differentiated yolk sac	nextseq_1	E9.5	WT	NE
nextseq_1_PA-05E_S37.ACCATGATTTGAGCATCATT	1078	828	-5.77693	1.75906	Differentiated yolk sac	nextseq_1	E9.5	WT	NE
nextseq_1_PA-05E_S37.GGCTAAGATTCCAATCATC	745	576	-6.2846	2.47429	Differentiated yolk sac	nextseq_1	E8.5	WT	NE
nextseq_1_PA-05E_S37.AACGCGTCTCTTGCAACCT	710	568	4.6061	2.46694	Differentiated yolk sac	nextseq_1	Day6	WT	ETiX
nextseq_1_PA-05E_S37.ATGGACTATTACCGGAATTA	487	404	-6.15949	2.13649	Differentiated yolk sac	nextseq_1	E9.5	WT	NE
nextseq_1_PA-05E_S37.CCTAATGGTCAGGAGGAGA	842	612	-5.47348	4.01325	Differentiated yolk sac	nextseq_1	E9.5	WT	NE
nextseq_1_PA-05E_S37.ACCTCAATATACCGGAATTA	1009	792	-7.03643	2.17218	Differentiated yolk sac	nextseq_1	E9.5	WT	NE
nextseq_1_PA-05F_S38.AAGGATATGTCATCAGAATG	377	299	4.04694	2.21907	Differentiated yolk sac	nextseq_1	Day8	WT	ETiX
nextseq_1_PA-05F_S38.AGATTCAACTACCGGAATTA	952	747	-6.95555	1.69884	Differentiated yolk sac	nextseq_1	E9.5	WT	NE
nextseq_1_PA-05F_S38.CAACTCTCTTTCAATATAA	1457	1068	-5.11652	3.33872	Differentiated yolk sac	nextseq_1	Day8	WT	ETiX
nextseq_1_PA-05F_S38.TGGATTCTATATATGAGCCA	1833	1262	-7.16658	2.01444	Differentiated yolk sac	nextseq_1	E8.75	WT	NE
nextseq_1_PA-05F_S38.AGAGCATGTTCCAATCATC	1259	900	-6.25865	1.1531	Differentiated yolk sac	nextseq_1	E8.5	WT	NE
nextseq_1_PA-05F_S38.CGTACCTATCCGCTGCCAG	1143	822	-5.47921	2.41084	Differentiated yolk sac	nextseq_1	Day8	WT	ETiX
nextseq_1_PA-05F_S38.TTGATTCCTTAGAACGTCTC	809	567	-3.61806	3.27489	Differentiated yolk sac	nextseq_1	Day8	Failed	ETiX
nextseq_1_PA-05F_S38.ATGCATTCATTAATGAACGA	828	649	-6.75806	2.09589	Differentiated yolk sac	nextseq_1	E9.5	WT	NE
nextseq_1_PA-05F_S38.ACCGGTTCTTAATGAACGA	898	676	-5.00572	3.84508	Differentiated yolk sac	nextseq_1	E9.5	WT	NE
nextseq_1_PA-05F_S38.GGCGTTAATCGTCGCAGCC	1940	1294	-6.90027	2.84246	Differentiated yolk sac	nextseq_1	E8.75	WT	NE
nextseq_1_PA-05F_S38.TATAAGAGGTTAACTGGTTA	447	364	-5.43571	2.70335	Differentiated yolk sac	nextseq_1	E9.5	WT	NE
nextseq_1_PA-05F_S38.ATCTTCAGATGATCTTACGC	842	661	-6.34291	1.11424	Differentiated yolk sac	nextseq_1	E8.5	WT	NE
nextseq_1_PA-05F_S38.AACCTCATTTTCCAATCATC	1427	1048	-6.68038	0.556475	Differentiated yolk sac	nextseq_1	E8.5	WT	NE
nextseq_1_PA-05F_S38.TCAAGATCTTGGACTACTAC	308	249	-4.25674	2.78652	Differentiated yolk sac	nextseq_1	E8.75	WT	NE
nextseq_1_PA-05F_S38.ACGGAACGTTAACTGGTTA	549	452	-4.93333	3.87504	Differentiated yolk sac	nextseq_1	E9.5	WT	NE
nextseq_1_PA-05F_S38.CCAGCCTTTCCATCGCGAA	327	278	-3.49894	2.20456	Differentiated yolk sac	nextseq_1	Day8	WT	ETiX
nextseq_1_PA-05F_S38.CTGATAGGTATATTGATAC	1588	1129	-6.99015	2.67276	Differentiated yolk sac	nextseq_1	E8.75	WT	NE
nextseq_1_PA-05F_S38.TGTCCTTATTTCTAATAGTA	1283	961	-4.42397	3.77848	Differentiated yolk sac	nextseq_1	Day8	Failed	ETiX
nextseq_1_PA-05F_S38.ATTCCTAGATCGGTTATGCC	1687	1194	-6.73614	2.95162	Differentiated yolk sac	nextseq_1	E8.75	WT	NE
nextseq_1_PA-05F_S38.TCTTAGTTCTTGCGGACCTA	1128	823	-5.29064	2.61774	Differentiated yolk sac	nextseq_1	Day8	Failed	ETiX
nextseq_1_PA-05F_S38.TTACCTAAGTATGGCTCTGC	434	350	-4.71906	2.38256	Differentiated yolk sac	nextseq_1	E8	WT	NE
nextseq_1_PA-05F_S38.CAGGACTCTACCGGAATTA	593	511	-5.59458	2.22967	Differentiated yolk sac	nextseq_1	E9.5	WT	NE
nextseq_1_PA-05F_S38.CGAAGACCTAAGAAGCTAG	392	317	-5.40294	0.868533	Differentiated yolk sac	nextseq_1	E8.5	WT	NE
nextseq_1_PA-05F_S38.GAGTTCTCTGTAGCTCCAT	338	279	-2.35021	2.95792	Differentiated yolk sac	nextseq_1	Day8	WT	ETiX
nextseq_1_PA-05F_S38.CGTACCTATGCCGCAACGA	1648	1139	-6.99436	1.22199	Differentiated yolk sac	nextseq_1	Day8	Pax6neg	ETiX
nextseq_1_PA-05F_S38.ATTCGCAATTCAATTACCGT	698	538	-6.06888	2.37481	Differentiated yolk sac	nextseq_1	Day8	Pax6neg	ETiX
nextseq_1_PA-05F_S38.AGAACTCCTCGGTTATGCC	1575	1067	-6.21962	3.61798	Differentiated yolk sac	nextseq_1	E8.75	WT	NE
nextseq_1_PA-05F_S38.AATACCGAATCATCAGAATG	760	581	2.30219	1.56601	Differentiated yolk sac	nextseq_1	Day8	WT	ETiX
nextseq_1_PA-05F_S38.CTGACGTTTAGCTCTCCTC	594	455	-4.86083	2.25779	Differentiated yolk sac	nextseq_1	Day8	Failed	ETiX
nextseq_1_PA-05F_S38.AAGGACGATGAGCATCATT	850	624	-5.41259	3.52994	Differentiated yolk sac	nextseq_1	E9.5	WT	NE
nextseq_1_PA-05F_S38.AGCATAACTTGAGCATCATT	1357	1004	-5.47332	4.01745	Differentiated yolk sac	nextseq_1	E9.5	WT	NE
nextseq_1_PA-05F_S38.AAGTTCTTGTATGGAATTGG	1309	929	-6.32795	3.18627	Differentiated yolk sac	nextseq_1	E9.5	WT	NE
nextseq_1_PA-05F_S38.ACCTCAATATATATTGATAC	939	731	-6.87637	2.23963	Differentiated yolk sac	nextseq_1	E8.75	WT	NE
nextseq_1_PA-05F_S38.AGGCGGAATTAACTCTTAG	450	377	-4.28181	3.1963	Differentiated yolk sac	nextseq_1	E8	WT	NE
nextseq_1_PA-05F_S38.TAATCAGCTTCCTTGGTCCA	1940	1343	-6.76691	3.00028	Differentiated yolk sac	nextseq_1	E8.75	WT	NE
nextseq_1_PA-05F_S38.TATTCTCCTTACGCGAGATT	890	671	-5.9383	2.4003	Differentiated yolk sac	nextseq_1	Day8	Pax6neg	ETiX
nextseq_1_PA-05G_S39.TAATACCAGTAGTAACGGTC	1148	813	-6.50216	1.17244	Differentiated yolk sac	nextseq_1	Day8	WT	ETiX
nextseq_1_PA-05G_S39.TCGAGAAGTCGGTTATGCC	1033	757	-6.96862	2.67011	Differentiated yolk sac	nextseq_1	E8.75	WT	NE
nextseq_1_PA-05G_S39.ACAACCTATTCCTTGGTCCA	1585	1115	-7.07499	2.19825	Differentiated yolk sac	nextseq_1	E8.75	WT	NE
nextseq_1_PA-05G_S39.GTCTATGGTGGAGGCCTCC	400	335	-5.52323	2.31747	Differentiated yolk sac	nextseq_1	E8.75	WT	NE
nextseq_1_PA-05G_S39.CGAATGAGTACCTCTATCT	1045	807	-6.36657	2.45875	Differentiated yolk sac	nextseq_1	Day8	Failed	ETiX
nextseq_1_PA-05G_S39.AAATCGTTCTCTAAGAGAAG	632	525	-6.19636	1.59842	Differentiated yolk sac	nextseq_1	E8.5	WT	NE
nextseq_1_PA-05G_S39.CGGAACCTTGCTAACTTGC	1538	1127	-5.14777	2.88866	Differentiated yolk sac	nextseq_1	Day8	Failed	ETiX
nextseq_1_PA-05G_S39.TGCTGGATTTAACTGGTTA	1022	755	-5.10728	3.13152	Differentiated yolk sac	nextseq_1	E9.5	WT	NE
nextseq_1_PA-05G_S39.AAGGACGATGATACGGAAC	462	368	-5.28002	1.11206	Differentiated yolk sac	nextseq_1	E8.5	WT	NE
nextseq_1_PA-05G_S39.TAATACCAGTAAGACCGTTG	588	459	-4.79116	1.01027	Differentiated yolk sac	nextseq_1	E8.5	WT	NE
nextseq_1_PA-05G_S39.AGGCTCGTTGGCGAACTCG	440	366	-2.74673	3.04126	Differentiated yolk sac	nextseq_1	Day6	WT	ETiX
nextseq_1_PA-05G_S39.ACCATGATTTGGCAGACGCC	1222	863	-6.70639	2.03992	Differentiated yolk sac	nextseq_1	E8.5	WT	NE
nextseq_1_PA-05G_S39.CAACTCTCTCCGCTGCCAG	1295	921	-4.2213	3.83304	Differentiated yolk sac	nextseq_1	Day8	WT	ETiX
nextseq_1_PA-05G_S39.CAGCATTGTGGCTCTCTAT	609	480	-3.49045	3.17478	Differentiated yolk sac	nextseq_1	Day8	Failed	ETiX
nextseq_1_PA-05G_S39.TCGAAGGATACTTAACCTT	802	592	-5.08915	2.21158	Differentiated yolk sac	nextseq_1	Day8	WT	ETiX
nextseq_1_PA-05G_S39.AATCCAGTATATATTGATAC	2150	1474	-5.71463	4.06723	Differentiated yolk sac	nextseq_1	E8.75	WT	NE
nextseq_1_PA-05G_S39.CAACTCTCTTTAGGACCGG	1589	1095	-3.71249	3.96776	Differentiated yolk sac	nextseq_1	Day8	WT	ETiX
nextseq_1_PA-05G_S39.CTAACGACTTTATTATGGT	1836	1172	-3.3112	3.36927	Differentiated yolk sac	nextseq_1	Day8	Failed	ETiX
nextseq_1_PA-05G_S39.TGGATTCTATAATTAAGACT	377	294	-5.7391	1.30423	Differentiated yolk sac	nextseq_1	Day8	WT	ETiX
nextseq_1_PA-05G_S39.TAGATGACTTCGGTTATGCC	820	628	-5.40435	3.98049	Differentiated yolk sac	nextseq_1	E8.75	WT	NE
nextseq_1_PA-05G_S39.ACAGGTATTTCCATCGCGAA	616	486	-4.13237	3.15758	Differentiated yolk sac	nextseq_1	Day8	WT	ETiX
nextseq_1_PA-05G_S39.ATTAGTCTGTAAGAAGCTAG	1089	831	-6.63611	2.16873	Differentiated yolk sac	nextseq_1	E8.5	WT	NE
nextseq_1_PA-05G_S39.ATGGTAACTTATATGAGCCA	754	610	-4.96431	1.60949	Differentiated yolk sac	nextseq_1	E8.75	WT	NE
nextseq_1_PA-05G_S39.AACGCGTCTGGAGGCCTCC	418	342	-5.81682	2.70379	Differentiated yolk sac	nextseq_1	E8.75	WT	NE
nextseq_1_PA-05G_S39.TGAATCTGATCAGGAGGAGA	1117	813	2.30792	1.37969	Differentiated yolk sac	nextseq_1	E9.5	WT	NE
nextseq_1_PA-05G_S39.AACCTCATTTGGTACTGCCT	1403	969	-4.92236	3.3243	Differentiated yolk sac	nextseq_1	Day8	Pax6neg	ETiX
nextseq_1_PA-05G_S39.AACCTCATTTGGCAATGAGA	453	362	-3.86332	2.86203	Differentiated yolk sac	nextseq_1	Day8	Failed	ETiX
nextseq_1_PA-05G_S39.ACCATGATTTCGGTTATGCC	778	589	-6.82886	2.70849	Differentiated yolk sac	nextseq_1	E8.75	WT	NE
nextseq_1_PA-05G_S39.CTTCGACTTAGTAACGGTC	1762	1200	-5.47421	2.98483	Differentiated yolk sac	nextseq_1	Day8	WT	ETiX
nextseq_1_PA-05G_S39.TATAAGAGGTAGGTATACTC	806	644	-6.36846	2.15721	Differentiated yolk sac	nextseq_1	Day8	WT	ETiX
nextseq_1_PA-05G_S39.TTACCTAAGTATATTGATAC	2347	1443	-6.25971	3.64379	Differentiated yolk sac	nextseq_1	E8.75	WT	NE
nextseq_1_PA-05G_S39.CTTCGACTTATATGAGCCA	823	619	-6.93301	2.36102	Differentiated yolk sac	nextseq_1	E8.75	WT	NE
nextseq_1_PA-05H_S40.TCGAGAAGTGGAGGCCTCC	505	422	-3.51664	1.90271	Differentiated yolk sac	nextseq_1	E8.75	WT	NE
nextseq_1_PA-05H_S40.TGTCCTTATTAGCTGCAATA	328	286	-3.6056	2.84755	Differentiated yolk sac	nextseq_1	Day8	Pax6neg	ETiX
nextseq_1_PA-05H_S40.GATAAGCGTTTACTTGGAA	494	392	-4.71261	1.79368	Differentiated yolk sac	nextseq_1	Day8	Failed	ETiX
nextseq_1_PA-05H_S40.AGCATAACTTCCAGTCCTCT	324	277	-3.58819	2.12283	Differentiated yolk sac	nextseq_1	E8	WT	NE
nextseq_1_PA-05H_S40.AGTATTAGCTTTCTTCCGGT	820	672	-6.77738	1.76636	Differentiated yolk sac	nextseq_1	E8	WT	NE
nextseq_1_PA-05H_S40.AGATTGGTTTGGTATCCGCC	1559	1084	-4.72454	2.80909	Differentiated yolk sac	nextseq_1	Day8	Failed	ETiX
nextseq_1_PA-05H_S40.TTCCATCTTTGAGCATATGG	937	739	-1.90089	-3.03408	Differentiated yolk sac	nextseq_1	Day6	WT	ETiX
nextseq_1_PA-05H_S40.AATCCAGTATGAGCATCATT	1646	1187	-6.12215	3.33269	Differentiated yolk sac	nextseq_1	E9.5	WT	NE
nextseq_1_PA-05H_S40.TCTTAGTTCTATGGCTCTGC	328	272	-3.40555	3.19157	Differentiated yolk sac	nextseq_1	E8	WT	NE
nextseq_1_PA-05H_S40.CTAACGACTCGGCGTAACT	1518	1054	-5.32797	3.16987	Differentiated yolk sac	nextseq_1	Day8	Failed	ETiX
nextseq_1_PA-05H_S40.AATTCATCGTTTATTATGGT	688	546	-4.19604	1.78998	Differentiated yolk sac	nextseq_1	Day8	Failed	ETiX
nextseq_1_PA-05H_S40.CGGAACCTTACCTCTATCT	610	474	-5.07595	3.31298	Differentiated yolk sac	nextseq_1	Day8	Failed	ETiX
nextseq_1_PA-05H_S40.CTCCATCATTGCGGACCTA	487	402	-4.6539	2.67467	Differentiated yolk sac	nextseq_1	Day8	Failed	ETiX
nextseq_1_PA-05H_S40.AGCATTATGTAGTAACGGTC	910	714	-6.09907	3.73377	Differentiated yolk sac	nextseq_1	Day8	WT	ETiX
nextseq_1_PA-05H_S40.ACCGGTTCTGTCCTTAAGA	1612	1155	-7.00915	2.46985	Differentiated yolk sac	nextseq_1	E8.75	WT	NE
nextseq_1_PA-05H_S40.ACAACCTATTGGTAGGTTAG	689	527	-3.74429	3.73808	Differentiated yolk sac	nextseq_1	Day8	Failed	ETiX
nextseq_1_PA-05H_S40.CAGCATTGTTCCAATCATC	1721	1159	-6.97219	1.76368	Differentiated yolk sac	nextseq_1	E8.5	WT	NE
nextseq_1_PA-05H_S40.AGAACTCCTATGGAATTGG	1877	1278	-5.87727	3.81737	Differentiated yolk sac	nextseq_1	E9.5	WT	NE
nextseq_1_PA-05H_S40.AACTTGGATTTTGCGAGGCA	2379	1506	-4.00139	4.19089	Differentiated yolk sac	nextseq_1	E8	WT	NE
nextseq_1_PA-05H_S40.CAGTATCCTTCGCTAAGCA	1634	1066	-4.3998	3.50096	Differentiated yolk sac	nextseq_1	Day8	WT	ETiX
nextseq_1_PA-05H_S40.AGATTCAACTCATCCGACTA	554	462	-5.99723	1.78562	Differentiated yolk sac	nextseq_1	Day8	Pax6neg	ETiX
nextseq_1_PA-05H_S40.TTTGCTACTTCCTTGGTCCA	2076	1433	-6.77943	2.82497	Differentiated yolk sac	nextseq_1	E8.75	WT	NE
nextseq_1_PA-05H_S40.ACAATGCTATTAGACTTCTT	2008	1306	-5.24569	3.52684	Differentiated yolk sac	nextseq_1	Day8	Failed	ETiX
nextseq_1_PA-05H_S40.TACTTGCGTCGGCGTAACT	1132	835	-4.96454	3.62229	Differentiated yolk sac	nextseq_1	Day8	Failed	ETiX
nextseq_1_PA-05H_S40.TAACGACTTTCGTCGCAGCC	1505	1012	-5.72542	4.02931	Differentiated yolk sac	nextseq_1	E8.75	WT	NE
nextseq_1_PA-05H_S40.TTGACCAGTCATCAGAATG	1388	1042	-3.56289	3.83493	Differentiated yolk sac	nextseq_1	Day8	WT	ETiX
nextseq_1_PA-05H_S40.ACCGGTTCTATAAGGAGCA	1386	992	-5.44389	2.51289	Differentiated yolk sac	nextseq_1	Day8	WT	ETiX
nextseq_1_PA-05H_S40.ACATGGTAATACCTCTATCT	1418	941	-5.2695	3.38257	Differentiated yolk sac	nextseq_1	Day8	Failed	ETiX
nextseq_1_PA-05H_S40.TAGGAAGGTAATGCCGCTT	355	288	4.17246	2.44168	Differentiated yolk sac	nextseq_1	Day6	Failed	ETiX
nextseq_1_PA-05H_S40.CTTCGACTTCGGTTATGCC	669	530	-5.83282	2.27491	Differentiated yolk sac	nextseq_1	E8.75	WT	NE
nextseq_1_PA-05H_S40.AGTTAACCATAACCTGCGTA	1369	1026	-3.86682	3.71047	Differentiated yolk sac	nextseq_1	E7.5	WT	NE
nextseq_1_PA-05H_S40.TGAATCTGATAAGTAAGAGC	534	423	-4.29483	2.78006	Differentiated yolk sac	nextseq_1	Day8	Failed	ETiX
nextseq_1_PA-06A_S41.CGAATGAGTACGGAGGCGG	436	325	-3.86168	2.24786	Differentiated yolk sac	nextseq_1	Day8	WT	ETiX
nextseq_1_PA-06A_S41.AACGATCATTGGCAGACGCC	628	523	-3.69144	2.48885	Differentiated yolk sac	nextseq_1	E8.5	WT	NE
nextseq_1_PA-06A_S41.TTACCTAAGTTTATTATGGT	947	738	-3.24815	3.5889	Differentiated yolk sac	nextseq_1	Day8	Failed	ETiX
nextseq_1_PA-06A_S41.ACTTACTCATAGGTATACTC	498	394	-2.81366	-2.72953	Differentiated yolk sac	nextseq_1	Day8	WT	ETiX
nextseq_1_PA-06A_S41.ACGTCTAGTAATTAAGACT	752	574	-6.11649	1.36917	Differentiated yolk sac	nextseq_1	Day8	WT	ETiX
nextseq_1_PA-06A_S41.CTCGTTGATCGGTCAAGAA	705	540	-2.98151	2.46548	Differentiated yolk sac	nextseq_1	Day8	Failed	ETiX
nextseq_1_PA-06A_S41.CAAGCAACTGGACTACTAC	930	701	-7.05458	2.24928	Differentiated yolk sac	nextseq_1	E8.75	WT	NE
nextseq_1_PA-06A_S41.AGTATTAGCTCCGATTCCTG	583	465	-4.67193	2.98633	Differentiated yolk sac	nextseq_1	Day8	WT	ETiX
nextseq_1_PA-06A_S41.AGGATAATCTATCATATTAG	704	532	-5.56393	1.66482	Differentiated yolk sac	nextseq_1	Day8	WT	ETiX
nextseq_1_PA-06A_S41.AAACCATAGTTAACTGGTTA	532	429	-5.67939	0.941105	Differentiated yolk sac	nextseq_1	E9.5	WT	NE
nextseq_1_PA-06A_S41.AACGATCATTCCTTGGTCCA	806	579	-5.50227	3.92035	Differentiated yolk sac	nextseq_1	E8.75	WT	NE
nextseq_1_PA-06A_S41.AGCTATCGTGTCCTTAAGA	1363	975	-7.02264	2.14784	Differentiated yolk sac	nextseq_1	E8.75	WT	NE
nextseq_1_PA-06A_S41.AAGTATTGGTATATTGATAC	1025	776	-6.59421	3.27423	Differentiated yolk sac	nextseq_1	E8.75	WT	NE
nextseq_1_PA-06A_S41.TTCTTCGTTTACGTCATATA	1486	1089	-5.65122	3.12465	Differentiated yolk sac	nextseq_1	Day8	Pax6neg	ETiX
nextseq_1_PA-06A_S41.ATATGCCATTTAACGATCCA	1888	1269	-5.46909	2.76808	Differentiated yolk sac	nextseq_1	Day8	WT	ETiX
nextseq_1_PA-06A_S41.ACCATGATTTCATCAGAATG	696	532	-5.61312	2.98394	Differentiated yolk sac	nextseq_1	Day8	WT	ETiX
nextseq_1_PA-06A_S41.GGCTTACTTGGACTACTAC	1224	866	-5.42888	3.9459	Differentiated yolk sac	nextseq_1	E8.75	WT	NE
nextseq_1_PA-06A_S41.TTGACTCAATCCGCAAGTTC	710	557	-4.28815	3.59469	Differentiated yolk sac	nextseq_1	Day8	Failed	ETiX
nextseq_1_PA-06A_S41.TAAGAATGGTGGCAGACGCC	1968	1353	-6.96541	1.42941	Differentiated yolk sac	nextseq_1	E8.5	WT	NE
nextseq_1_PA-06A_S41.AACTAGTTGTGATACGGAAC	1068	776	-4.92172	3.76218	Differentiated yolk sac	nextseq_1	E8.5	WT	NE
nextseq_1_PA-06A_S41.AAACTCCAATCCTTGGTCCA	1824	1243	-6.9882	2.02741	Differentiated yolk sac	nextseq_1	E8.75	WT	NE
nextseq_1_PA-06A_S41.TTCTTCGTTTAAGACCGTTG	506	407	-4.98549	3.57049	Differentiated yolk sac	nextseq_1	E8.5	WT	NE
nextseq_1_PA-06A_S41.TGGTTGAATTGACCTTGATA	875	678	-5.75553	1.9834	Differentiated yolk sac	nextseq_1	E9.5	WT	NE
nextseq_1_PA-06A_S41.AGTAGCCATTAATGAACGA	294	272	-4.2164	2.11079	Differentiated yolk sac	nextseq_1	E9.5	WT	NE
nextseq_1_PA-06A_S41.TTGACTCAATGTCCTTAAGA	602	466	-5.19745	3.60492	Differentiated yolk sac	nextseq_1	E8.75	WT	NE
nextseq_1_PA-06A_S41.CGTCTTCCTAGCTTATCCG	922	670	-4.69381	3.29362	Differentiated yolk sac	nextseq_1	Day8	WT	ETiX
nextseq_1_PA-06A_S41.CGAGGCAATACCTCTATCT	1588	1099	-5.37972	3.09344	Differentiated yolk sac	nextseq_1	Day8	Failed	ETiX
nextseq_1_PA-06A_S41.TCCTAACTTTGGACTACTAC	906	704	-6.58715	1.52794	Differentiated yolk sac	nextseq_1	E8.75	WT	NE
nextseq_1_PA-06A_S41.TATAAGAGGTCTAAGAGAAG	474	386	-3.6705	2.42008	Differentiated yolk sac	nextseq_1	E8.5	WT	NE
nextseq_1_PA-06A_S41.AAGGATATGTAAGAAGCTAG	1089	809	-6.68374	1.2981	Differentiated yolk sac	nextseq_1	E8.5	WT	NE
nextseq_1_PA-06A_S41.TGGATTCTATGGCTGAGCTC	1156	880	-3.4548	3.42661	Differentiated yolk sac	nextseq_1	Day8	Failed	ETiX
nextseq_1_PA-06A_S41.AGAGCATGTGAGCATCATT	1485	1015	-6.11993	3.43587	Differentiated yolk sac	nextseq_1	E9.5	WT	NE
nextseq_1_PA-06A_S41.ACTGAATACTGGACTACTAC	387	298	-5.29196	3.43741	Differentiated yolk sac	nextseq_1	E8.75	WT	NE
nextseq_1_PA-06A_S41.GGCTAAGATGTAGCTCCAT	1141	846	-4.7511	3.83376	Differentiated yolk sac	nextseq_1	Day8	WT	ETiX
nextseq_1_PA-06B_S42.CGTTGATCTCATTCGACGG	435	354	-4.85903	3.29024	Differentiated yolk sac	nextseq_1	E9.5	WT	NE
nextseq_1_PA-06B_S42.TGGTTGAATTCCTTGGTCCA	1139	804	-6.7373	3.04264	Differentiated yolk sac	nextseq_1	E8.75	WT	NE
nextseq_1_PA-06B_S42.TCTATCCAATGTCCTTAAGA	2267	1525	-5.2515	3.61646	Differentiated yolk sac	nextseq_1	E8.75	WT	NE
nextseq_1_PA-06B_S42.GGTCAGTTTGGCAATGAGA	1545	1021	-5.06639	3.2696	Differentiated yolk sac	nextseq_1	Day8	Failed	ETiX
nextseq_1_PA-06B_S42.TGGTTGAATTGCTCAGCCGG	646	495	-5.66216	1.45868	Differentiated yolk sac	nextseq_1	E9.5	WT	NE
nextseq_1_PA-06B_S42.CTCGCATGTTAATGAACGA	2438	1511	-6.2391	3.72768	Differentiated yolk sac	nextseq_1	E9.5	WT	NE
nextseq_1_PA-06B_S42.GGCGTTAATTAACGATCCA	1393	1002	-4.75311	3.68528	Differentiated yolk sac	nextseq_1	Day8	WT	ETiX
nextseq_1_PA-06B_S42.CCAGCCTTTGTTCGTCAGA	2207	1483	-6.41008	3.33623	Differentiated yolk sac	nextseq_1	Day8	Pax6neg	ETiX
nextseq_1_PA-06B_S42.TCGAGAAGTCGCCTAATGC	565	444	-3.99002	2.94953	Differentiated yolk sac	nextseq_1	Day8	Failed	ETiX
nextseq_1_PA-06B_S42.TTACCTAAGTCCTTGGTCCA	534	433	-0.618417	-1.57276	Differentiated yolk sac	nextseq_1	E8.75	WT	NE
nextseq_1_PA-06B_S42.ATAATCCTGTATGGAATTGG	1469	1016	-6.77886	1.979	Differentiated yolk sac	nextseq_1	E9.5	WT	NE
nextseq_1_PA-06B_S42.ATTAGTCTGTTGGCCATGCA	435	356	-3.52937	2.09206	Differentiated yolk sac	nextseq_1	Day8	Failed	ETiX
nextseq_1_PA-06B_S42.AGCTATCGTTAGAATTAAC	620	467	-3.75765	3.06807	Differentiated yolk sac	nextseq_1	Day8	Failed	ETiX
nextseq_1_PA-06B_S42.AACGTAATCTGTCCTACTTG	733	591	-3.31254	-2.76934	Differentiated yolk sac	nextseq_1	Day8	Pax6neg	ETiX
nextseq_1_PA-06B_S42.CTGATAGGTAGCTTATCCG	983	691	-6.35566	0.989809	Differentiated yolk sac	nextseq_1	Day8	WT	ETiX
nextseq_1_PA-06B_S42.AAGGCTACTTCCAATCATC	1120	847	-6.51418	0.996689	Differentiated yolk sac	nextseq_1	E8.5	WT	NE
nextseq_1_PA-06B_S42.CTCGTTGATGTCCTAGAGG	1729	1104	-4.70832	3.63051	Differentiated yolk sac	nextseq_1	Day8	Failed	ETiX
nextseq_1_PA-06B_S42.AACTAGTTGTACCTCTATCT	710	565	-3.9578	3.40517	Differentiated yolk sac	nextseq_1	Day8	Failed	ETiX
nextseq_1_PA-06B_S42.AAATCGTTCTTTATTCATTC	537	421	-4.93472	2.68155	Differentiated yolk sac	nextseq_1	E9.5	WT	NE
nextseq_1_PA-06B_S42.ATAGTTGACTATATGAGCCA	1121	835	-6.92464	1.48974	Differentiated yolk sac	nextseq_1	E8.75	WT	NE
nextseq_1_PA-06B_S42.ATAATCCTGTGGCAGACGCC	1030	732	-6.61383	0.79323	Differentiated yolk sac	nextseq_1	E8.5	WT	NE
nextseq_1_PA-06B_S42.AAGGACGATATATTGATAC	434	338	-6.54203	2.59191	Differentiated yolk sac	nextseq_1	E8.75	WT	NE
nextseq_1_PA-06B_S42.ATTCAAGCATCTAAGAGAAG	439	363	-3.45075	2.90656	Differentiated yolk sac	nextseq_1	E8.5	WT	NE
nextseq_1_PA-06B_S42.TAGGAAGGTGGCTGAGCTC	575	429	-5.19525	1.94969	Differentiated yolk sac	nextseq_1	Day8	Failed	ETiX
nextseq_1_PA-06B_S42.AGAGTACCTAACCTGGTCT	954	648	-5.96642	1.44403	Differentiated yolk sac	nextseq_1	Day8	WT	ETiX
nextseq_1_PA-06B_S42.CTCTGAGCTCGAACGCCGG	610	496	-5.35305	0.819297	Differentiated yolk sac	nextseq_1	E9.5	WT	NE
nextseq_1_PA-06B_S42.ATACCAGTTTCATCAGAATG	484	393	-3.98519	2.54775	Differentiated yolk sac	nextseq_1	Day8	WT	ETiX
nextseq_1_PA-06B_S42.TATTCTCCTTCGGTCAAGAA	635	478	-3.14847	2.83701	Differentiated yolk sac	nextseq_1	Day8	Failed	ETiX
nextseq_1_PA-06B_S42.ATAATCCTGTGAGCATCATT	442	371	-3.17901	3.65838	Differentiated yolk sac	nextseq_1	E9.5	WT	NE
nextseq_1_PA-06C_S43.TCCTATAAGTCAACCGCTAA	613	492	-3.97544	2.3535	Differentiated yolk sac	nextseq_1	Day8	WT	ETiX
nextseq_1_PA-06C_S43.ATCAGTCATTCAAGGAGGTC	676	533	-5.90832	2.85177	Differentiated yolk sac	nextseq_1	E9.5	WT	NE
nextseq_1_PA-06C_S43.ACTGAATACTGTAGCTCCAT	420	339	-4.33359	2.38412	Differentiated yolk sac	nextseq_1	Day8	WT	ETiX
nextseq_1_PA-06C_S43.ACTTGATTGTGTAGCTCCAT	925	686	-3.37763	3.559	Differentiated yolk sac	nextseq_1	Day8	WT	ETiX
nextseq_1_PA-06C_S43.AAACCATAGTCAATTACCGT	1389	902	-6.94127	1.51592	Differentiated yolk sac	nextseq_1	Day8	Pax6neg	ETiX
nextseq_1_PA-06C_S43.TATAAGAGGTACGTCCGCAG	1426	935	-4.82284	3.96272	Differentiated yolk sac	nextseq_1	E7.5	WT	NE
nextseq_1_PA-06C_S43.ACCTCAATATGGCAATGAGA	489	407	-3.41226	3.55245	Differentiated yolk sac	nextseq_1	Day8	Failed	ETiX
nextseq_1_PA-06C_S43.ATGCTTCCTAGCTTATCCG	684	547	-4.36567	3.31096	Differentiated yolk sac	nextseq_1	Day8	WT	ETiX
nextseq_1_PA-06C_S43.AGTCGCATTTTAGGACCGG	1820	1241	-3.80498	3.81153	Differentiated yolk sac	nextseq_1	Day8	WT	ETiX
nextseq_1_PA-06C_S43.CGTAGGCTTCCAGTTCCAA	1773	1309	-5.33126	3.30453	Differentiated yolk sac	nextseq_1	Day8	WT	ETiX
nextseq_1_PA-06C_S43.CAGCATTGTGTCCTAGAGG	930	677	-4.93497	3.27533	Differentiated yolk sac	nextseq_1	Day8	Failed	ETiX
nextseq_1_PA-06C_S43.ACAACCTATTATATTGATAC	2242	1572	-7.16017	2.31543	Differentiated yolk sac	nextseq_1	E8.75	WT	NE
nextseq_1_PA-06C_S43.GATAAGCGTGGCAGACGCC	335	280	-4.41557	2.3984	Differentiated yolk sac	nextseq_1	E8.5	WT	NE
nextseq_1_PA-06C_S43.AATACCGAATTGGTCAGCCA	1526	1054	-4.95416	2.93651	Differentiated yolk sac	nextseq_1	E9.5	WT	NE
nextseq_1_PA-06C_S43.AACTTGGATTCGGTTGCGCG	542	450	-3.35363	3.10222	Differentiated yolk sac	nextseq_1	Day8	Failed	ETiX
nextseq_1_PA-06C_S43.GAGTTCTCTGCTAACTTGC	313	262	-4.0126	2.48722	Differentiated yolk sac	nextseq_1	Day8	Failed	ETiX
nextseq_1_PA-06C_S43.ATAATCCTGTAGGTATACTC	657	544	-3.31201	2.30345	Differentiated yolk sac	nextseq_1	Day8	WT	ETiX
nextseq_1_PA-06C_S43.ACAACCTATTAAGACCGTTG	1198	874	-6.72277	1.41239	Differentiated yolk sac	nextseq_1	E8.5	WT	NE
nextseq_1_PA-06C_S43.GATACGTCTGTTCGTCAGA	1740	1017	-7.03574	1.56141	Differentiated yolk sac	nextseq_1	Day8	Pax6neg	ETiX
nextseq_1_PA-06C_S43.CGAAGACCTCGCCTAATGC	1152	850	-3.10852	3.84371	Differentiated yolk sac	nextseq_1	Day8	Failed	ETiX
nextseq_1_PA-06C_S43.CGTACCTATGTAGCTCCAT	413	352	-4.35465	3.72476	Differentiated yolk sac	nextseq_1	Day8	WT	ETiX
nextseq_1_PA-06C_S43.TGAATCTGATCGGTTATGCC	1013	766	-6.81659	2.04649	Differentiated yolk sac	nextseq_1	E8.75	WT	NE
nextseq_1_PA-06C_S43.AGAGTACCTATGGAATTGG	637	521	-5.84436	1.32104	Differentiated yolk sac	nextseq_1	E9.5	WT	NE
nextseq_1_PA-06C_S43.ATAAGCGAATGTCCTAGAGG	925	698	-5.361	2.87028	Differentiated yolk sac	nextseq_1	Day8	Failed	ETiX
nextseq_1_PA-06C_S43.ATCAGTCATTCGGCGTAACT	402	337	-3.57445	2.42679	Differentiated yolk sac	nextseq_1	Day8	Failed	ETiX
nextseq_1_PA-06C_S43.ACTGGTTATTATCATATTAG	381	311	-3.61596	2.17271	Differentiated yolk sac	nextseq_1	Day8	WT	ETiX
nextseq_1_PA-06C_S43.CGTACCTATCCTTGGTCCA	417	349	-4.16583	2.41745	Differentiated yolk sac	nextseq_1	E8.75	WT	NE
nextseq_1_PA-06C_S43.AACTTGGATTGATCTTACGC	1344	961	-6.61346	1.14663	Differentiated yolk sac	nextseq_1	E8.5	WT	NE
nextseq_1_PA-06C_S43.CTGAGCATTCGTCGCAGCC	878	624	-5.24455	4.11372	Differentiated yolk sac	nextseq_1	E8.75	WT	NE
nextseq_1_PA-06D_S44.TTCTCATTGTTAATGAACGA	1182	842	-5.43795	4.01024	Differentiated yolk sac	nextseq_1	E9.5	WT	NE
nextseq_1_PA-06D_S44.TAGGAAGGTCATTCGACGG	634	515	-4.9225	2.66654	Differentiated yolk sac	nextseq_1	E9.5	WT	NE
nextseq_1_PA-06D_S44.TGATGCGATTTATTCTGAG	828	640	-5.0106	3.69386	Differentiated yolk sac	nextseq_1	Day8	WT	ETiX
nextseq_1_PA-06D_S44.AAGGATTACTACCTCTATCT	790	603	-4.74086	2.87895	Differentiated yolk sac	nextseq_1	Day8	Failed	ETiX
nextseq_1_PA-06D_S44.ATCAGTCATTAACCTGGTCT	1485	995	-5.94939	2.70078	Differentiated yolk sac	nextseq_1	Day8	WT	ETiX
nextseq_1_PA-06D_S44.GGTACCATTGCTCAGCCGG	1307	1001	-6.8986	0.932335	Differentiated yolk sac	nextseq_1	E9.5	WT	NE
nextseq_1_PA-06D_S44.TCTATCCAATTCCAATCATC	868	670	-5.48303	1.30001	Differentiated yolk sac	nextseq_1	E8.5	WT	NE
nextseq_1_PA-06D_S44.AGTTAACCATAAGACCGTTG	1107	815	-6.22142	0.763767	Differentiated yolk sac	nextseq_1	E8.5	WT	NE
nextseq_1_PA-06D_S44.CCGTCGATTGGCGAACTCG	1399	952	-3.86556	3.55841	Differentiated yolk sac	nextseq_1	Day6	WT	ETiX
nextseq_1_PA-06D_S44.GGCTAAGATATATGAGCCA	521	425	-6.65406	2.45425	Differentiated yolk sac	nextseq_1	E8.75	WT	NE
nextseq_1_PA-06D_S44.CAGTATCCTCATCTCTGCA	432	339	-3.91244	3.41728	Differentiated yolk sac	nextseq_1	Day8	WT	ETiX
nextseq_1_PA-06D_S44.CAACTCTCTTGGCCGGCCT	582	462	-3.03823	3.47938	Differentiated yolk sac	nextseq_1	Day8	WT	ETiX
nextseq_1_PA-06D_S44.AGAAGTAAGTAGGTTAGTTC	392	325	-3.83787	2.29438	Differentiated yolk sac	nextseq_1	Day8	WT	ETiX
nextseq_1_PA-06D_S44.CGTACCTATTCTAATAGTA	1623	1145	-5.18099	3.0119	Differentiated yolk sac	nextseq_1	Day8	Failed	ETiX
nextseq_1_PA-06D_S44.AACTTGGATTATCCATGACT	510	381	-3.74798	2.77203	Differentiated yolk sac	nextseq_1	Day8	WT	ETiX
nextseq_1_PA-06D_S44.AACCTCATTTTAACTCTTAG	663	549	-5.92074	1.11605	Differentiated yolk sac	nextseq_1	E8	WT	NE
nextseq_1_PA-06D_S44.AGGCGGAATAGCTTATCCG	575	441	-4.23459	2.9848	Differentiated yolk sac	nextseq_1	Day8	WT	ETiX
nextseq_1_PA-06D_S44.TGCAAGGTTGCTCAGCCGG	1539	1092	-6.79015	2.20037	Differentiated yolk sac	nextseq_1	E9.5	WT	NE
nextseq_1_PA-06D_S44.GTCTATGGTGATACGGAAC	339	288	-5.10845	1.30707	Differentiated yolk sac	nextseq_1	E8.5	WT	NE
nextseq_1_PA-06D_S44.TCTTAGTTCTTTCATAGGAC	444	395	-2.20056	2.8414	Differentiated yolk sac	nextseq_1	Day8	Failed	ETiX
nextseq_1_PA-06D_S44.ATCTTCAGATTGCGGACCTA	416	349	-2.59536	-0.33723	Differentiated yolk sac	nextseq_1	Day8	Failed	ETiX
nextseq_1_PA-06D_S44.GTCGTAACTCGGTTGCGCG	1114	860	-2.72301	3.4556	Differentiated yolk sac	nextseq_1	Day8	Failed	ETiX
nextseq_1_PA-06D_S44.AGCTATCGTTGACGCTCCG	721	595	-6.90389	1.68891	Differentiated yolk sac	nextseq_1	E9.5	WT	NE
nextseq_1_PA-06D_S44.ACAACCTATTCAACCGCTAA	991	768	-5.45158	2.85375	Differentiated yolk sac	nextseq_1	Day8	WT	ETiX
nextseq_1_PA-06D_S44.AACTGGCATCCGATTCCTG	1087	785	-4.46609	3.68121	Differentiated yolk sac	nextseq_1	Day8	WT	ETiX
nextseq_1_PA-06D_S44.TCAGCTTCTGGCAGACGCC	678	524	-6.02386	1.33723	Differentiated yolk sac	nextseq_1	E8.5	WT	NE
nextseq_1_PA-06D_S44.ACCTCAATATCATAGTTCGG	605	489	-2.59996	-2.06626	Differentiated yolk sac	nextseq_1	Day6	Failed	ETiX
nextseq_1_PA-06D_S44.AAATTCCTCTTAGAATTAAC	327	272	-3.36834	-1.62682	Differentiated yolk sac	nextseq_1	Day8	Failed	ETiX
nextseq_1_PA-06D_S44.CTCGCATGTACCTCTATCT	549	460	-5.77572	1.8909	Differentiated yolk sac	nextseq_1	Day8	Failed	ETiX
nextseq_1_PA-06D_S44.CGTTGATCTTTAGGACCGG	645	477	-4.61469	2.10765	Differentiated yolk sac	nextseq_1	Day8	WT	ETiX
nextseq_1_PA-06D_S44.ATATCTGGATGTAGCTCCAT	706	558	-2.94308	2.59385	Differentiated yolk sac	nextseq_1	Day8	WT	ETiX
nextseq_1_PA-06E_S45.CAGGACTCTGCTCAGCCGG	2239	1407	-6.5236	1.72579	Differentiated yolk sac	nextseq_1	E9.5	WT	NE
nextseq_1_PA-06E_S45.CTAACGACTAGCCGGTACC	1451	1076	-3.44484	3.71215	Differentiated yolk sac	nextseq_1	Day8	WT	ETiX
nextseq_1_PA-06E_S45.TCAAGATCTTAGCTCTCCTC	299	245	-3.22366	2.22742	Differentiated yolk sac	nextseq_1	Day8	Failed	ETiX
nextseq_1_PA-06E_S45.AGGCTCGTTCCTTGGTCCA	685	537	-6.75912	2.58933	Differentiated yolk sac	nextseq_1	E8.75	WT	NE
nextseq_1_PA-06E_S45.TATTCTCCTTGCTCAGCCGG	652	533	-6.11995	1.09324	Differentiated yolk sac	nextseq_1	E9.5	WT	NE
nextseq_1_PA-06E_S45.TAGATGACTTCGCCTAATGC	567	453	-5.02802	3.69137	Differentiated yolk sac	nextseq_1	Day8	Failed	ETiX
nextseq_1_PA-06E_S45.CTCGTTGATCAAGGAGGTC	1721	1229	-4.99615	3.56338	Differentiated yolk sac	nextseq_1	E9.5	WT	NE
nextseq_1_PA-06E_S45.AGCGTAAGTCATTCGACGG	953	725	-6.41414	1.48981	Differentiated yolk sac	nextseq_1	E9.5	WT	NE
nextseq_1_PA-06E_S45.AAATCGTTCTATATGAGCCA	2141	1430	-7.03908	2.43902	Differentiated yolk sac	nextseq_1	E8.75	WT	NE
nextseq_1_PA-06E_S45.ATCAATACGTAAGAAGCTAG	590	490	-5.27936	0.937549	Differentiated yolk sac	nextseq_1	E8.5	WT	NE
nextseq_1_PA-06E_S45.CTCGTTGATGTCCTAGAGG	406	333	-3.68076	3.03897	Differentiated yolk sac	nextseq_1	Day8	Failed	ETiX
nextseq_1_PA-06E_S45.AAGCAGTATTCTTGCAACCT	996	757	1.49811	-2.15534	Differentiated yolk sac	nextseq_1	Day6	WT	ETiX
nextseq_1_PA-06E_S45.CAGCATTGTCGTCGCAGCC	1101	835	-6.7538	1.51104	Differentiated yolk sac	nextseq_1	E8.75	WT	NE
nextseq_1_PA-06E_S45.ACGGAACGTAACCTGGTCT	551	442	-4.3822	2.9179	Differentiated yolk sac	nextseq_1	Day8	WT	ETiX
nextseq_1_PA-06E_S45.ACGCTTGATAGAACGTCTC	371	314	-3.1396	2.86654	Differentiated yolk sac	nextseq_1	Day8	Failed	ETiX
nextseq_1_PA-06E_S45.TTCTTCGTTTGACCTTGATA	1529	1113	-5.65318	2.97675	Differentiated yolk sac	nextseq_1	E9.5	WT	NE
nextseq_1_PA-06E_S45.CAAGGCGTTGGTATCCGCC	909	589	-3.68629	3.05089	Differentiated yolk sac	nextseq_1	Day8	Failed	ETiX
nextseq_1_PA-06E_S45.ATGCATTCATGTAGCTCCAT	913	674	-4.035	3.58469	Differentiated yolk sac	nextseq_1	Day8	WT	ETiX
nextseq_1_PA-06E_S45.CAGCATTGTGCTCAGCCGG	786	598	-6.57761	2.1182	Differentiated yolk sac	nextseq_1	E9.5	WT	NE
nextseq_1_PA-06E_S45.TCAAGATCTTCCGCAAGTTC	987	717	-5.72692	2.57776	Differentiated yolk sac	nextseq_1	Day8	Failed	ETiX
nextseq_1_PA-06F_S46.AGCTATCGTACTTGCTAGA	1688	1178	-4.92337	3.2288	Differentiated yolk sac	nextseq_1	Day8	WT	ETiX
nextseq_1_PA-06F_S46.GTCTATGGTAGAACGTCTC	532	434	-4.34724	2.87883	Differentiated yolk sac	nextseq_1	Day8	Failed	ETiX
nextseq_1_PA-06F_S46.TAATACCAGTACCTGGCCAA	1223	901	-4.41882	3.63038	Differentiated yolk sac	nextseq_1	Day8	WT	ETiX
nextseq_1_PA-06F_S46.TAATCAGCTTCGTAGTTACC	1143	854	-3.96044	3.91287	Differentiated yolk sac	nextseq_1	E7.5	WT	NE
nextseq_1_PA-06F_S46.ATACTACTCTGTCCTTAAGA	2382	1529	-6.66554	2.83335	Differentiated yolk sac	nextseq_1	E8.75	WT	NE
nextseq_1_PA-06F_S46.AAGACCTTATAGTAACGGTC	1196	857	-5.22706	3.1561	Differentiated yolk sac	nextseq_1	Day8	WT	ETiX
nextseq_1_PA-06F_S46.TCCTAACTTTGGAGGCCTCC	1063	804	-6.90708	2.46173	Differentiated yolk sac	nextseq_1	E8.75	WT	NE
nextseq_1_PA-06F_S46.TTCCATCTTTGTCCTAGAGG	765	571	-3.21187	3.27591	Differentiated yolk sac	nextseq_1	Day8	Failed	ETiX
nextseq_1_PA-06F_S46.AACTTGGATTGTCCTTAAGA	1279	966	-6.65247	2.36467	Differentiated yolk sac	nextseq_1	E8.75	WT	NE
nextseq_1_PA-06F_S46.AGCTATCGTAGCTTATCCG	1329	927	-5.34362	2.97586	Differentiated yolk sac	nextseq_1	Day8	WT	ETiX
nextseq_1_PA-06F_S46.ATATGCCATTCGCCTAATGC	1452	1040	-5.59305	2.17287	Differentiated yolk sac	nextseq_1	Day8	Failed	ETiX
nextseq_1_PA-06F_S46.TTCGTTCCTTATATACTAA	955	751	-5.1848	2.31301	Differentiated yolk sac	nextseq_1	Day8	WT	ETiX
nextseq_1_PA-06F_S46.CTCGCATGTGGCTGAGCTC	1224	919	-4.87575	2.76065	Differentiated yolk sac	nextseq_1	Day8	Failed	ETiX
nextseq_1_PA-06F_S46.TTCTCATTGTCCGCAAGTTC	431	355	-3.56855	3.14304	Differentiated yolk sac	nextseq_1	Day8	Failed	ETiX
nextseq_1_PA-06F_S46.ATGGTTGGTCAAGTCGACC	496	393	-2.68353	3.49453	Differentiated yolk sac	nextseq_1	Day6	WT	ETiX
nextseq_1_PA-06F_S46.ACGCTTGATCAATTACCGT	679	539	-5.87482	3.62632	Differentiated yolk sac	nextseq_1	Day8	Pax6neg	ETiX
nextseq_1_PA-06F_S46.TATCTCGATTTTATTCTGAG	1659	1144	-5.63423	2.88768	Differentiated yolk sac	nextseq_1	Day8	WT	ETiX
nextseq_1_PA-06F_S46.GGCGTTAATTTATTATGGT	1178	822	-4.62652	3.52011	Differentiated yolk sac	nextseq_1	Day8	Failed	ETiX
nextseq_1_PA-06F_S46.AGAGATGAATCCTTGGTCCA	2369	1509	-7.00211	2.83496	Differentiated yolk sac	nextseq_1	E8.75	WT	NE
nextseq_1_PA-06F_S46.TGTCCTTATTCCAGTCCTCT	674	558	-3.80321	3.56583	Differentiated yolk sac	nextseq_1	E8	WT	NE
nextseq_1_PA-06F_S46.AAATCGTTCTACTTGCTAGA	816	591	-4.2567	3.35666	Differentiated yolk sac	nextseq_1	Day8	WT	ETiX
nextseq_1_PA-06F_S46.GGCTAAGATACCTGGCCAA	550	412	-5.76607	1.47546	Differentiated yolk sac	nextseq_1	Day8	WT	ETiX
nextseq_1_PA-06F_S46.CTTCGACTTACGGAGGCGG	1207	866	-4.90902	3.57317	Differentiated yolk sac	nextseq_1	Day8	WT	ETiX
nextseq_1_PA-06F_S46.ACATTCGTATTTGCTGGCAT	1083	819	-4.14685	4.0182	Differentiated yolk sac	nextseq_1	E8	WT	NE
nextseq_1_PA-06F_S46.TTACCTAAGTGAGCATCATT	1781	1209	-6.39348	3.0962	Differentiated yolk sac	nextseq_1	E9.5	WT	NE
nextseq_1_PA-06F_S46.TAGAACCAATCTTGCAACCT	488	390	-2.76065	3.57904	Differentiated yolk sac	nextseq_1	Day6	WT	ETiX
nextseq_1_PA-06F_S46.AGATCGGATTCCAATCATC	802	609	-6.2827	1.05354	Differentiated yolk sac	nextseq_1	E8.5	WT	NE
nextseq_1_PA-06F_S46.CCAAGGATTACTTGCTAGA	1288	949	-6.70497	1.49698	Differentiated yolk sac	nextseq_1	Day8	WT	ETiX
nextseq_1_PA-06F_S46.GTCTCTACTCATCAGAATG	833	650	-6.32343	0.953806	Differentiated yolk sac	nextseq_1	Day8	WT	ETiX
nextseq_1_PA-06F_S46.AACTGGCATCGGTCAAGAA	401	324	-3.16364	2.94418	Differentiated yolk sac	nextseq_1	Day8	Failed	ETiX
nextseq_1_PA-06F_S46.GGCTAAGATAACCTGGTCT	1401	953	-5.25155	2.6065	Differentiated yolk sac	nextseq_1	Day8	WT	ETiX
nextseq_1_PA-06F_S46.TTGACTCAATCGGATTAGAA	325	265	-2.9278	2.27589	Differentiated yolk sac	nextseq_1	E7.5	WT	NE
nextseq_1_PA-06F_S46.CTCCATCATTCAATCGCAT	674	526	4.76054	2.48749	Differentiated yolk sac	nextseq_1	Day6	WT	ETiX
nextseq_1_PA-06F_S46.AACTAGTTGTTTACCGAGGC	553	446	-3.5904	3.49284	Differentiated yolk sac	nextseq_1	Day8	WT	ETiX
nextseq_1_PA-06F_S46.CGATTCGCTGAGCATCATT	2254	1433	-6.87499	1.72494	Differentiated yolk sac	nextseq_1	E9.5	WT	NE
nextseq_1_PA-06F_S46.TGGATTCTATGGCTGAGCTC	1190	885	-4.3432	3.80145	Differentiated yolk sac	nextseq_1	Day8	Failed	ETiX
nextseq_1_PA-06F_S46.CCTGCTACTTTCAATATAA	627	506	-4.09493	2.61658	Differentiated yolk sac	nextseq_1	Day8	WT	ETiX
nextseq_1_PA-06G_S47.TAGGAAGGTGTAGCTCCAT	447	351	-2.64468	3.15363	Differentiated yolk sac	nextseq_1	Day8	WT	ETiX
nextseq_1_PA-06G_S47.TTGACTCAATGAGCATCATT	1183	860	-6.7169	1.09136	Differentiated yolk sac	nextseq_1	E9.5	WT	NE
nextseq_1_PA-06G_S47.GCGTACTTTTAGATCTACT	1298	927	-4.84651	2.67409	Differentiated yolk sac	nextseq_1	Day8	WT	ETiX
nextseq_1_PA-06G_S47.ACTTATGGTTGGAGGCCTCC	1578	1033	-5.62288	4.13647	Differentiated yolk sac	nextseq_1	E8.75	WT	NE
nextseq_1_PA-06G_S47.AACGATCATTATATGAGCCA	1824	1159	-5.98804	3.86372	Differentiated yolk sac	nextseq_1	E8.75	WT	NE
nextseq_1_PA-06G_S47.ATCAGTCATTTAACGATCCA	2325	1451	-6.44958	1.30604	Differentiated yolk sac	nextseq_1	Day8	WT	ETiX
nextseq_1_PA-06G_S47.AATCCAGTATCGCCTAATGC	578	464	-4.11051	2.33894	Differentiated yolk sac	nextseq_1	Day8	Failed	ETiX
nextseq_1_PA-06G_S47.GAGGAACTTCGTCGCAGCC	1221	885	-6.74257	1.05381	Differentiated yolk sac	nextseq_1	E8.75	WT	NE
nextseq_1_PA-06G_S47.ATGGTAACTTCGTCGCAGCC	771	620	-6.61355	1.43219	Differentiated yolk sac	nextseq_1	E8.75	WT	NE
nextseq_1_PA-06G_S47.TGAATCTGATCGTCGCAGCC	635	449	-6.48493	2.47738	Differentiated yolk sac	nextseq_1	E8.75	WT	NE
nextseq_1_PA-06G_S47.ATCAGTCATTACCTCTATCT	931	718	-4.13324	3.12011	Differentiated yolk sac	nextseq_1	Day8	Failed	ETiX
nextseq_1_PA-06G_S47.CGTACCTATTTCTTAATAA	416	339	3.58422	1.51923	Differentiated yolk sac	nextseq_1	Day8	WT	ETiX
nextseq_1_PA-06G_S47.CTGAGCATTGAGCATCATT	432	368	-5.21203	3.98804	Differentiated yolk sac	nextseq_1	E9.5	WT	NE
nextseq_1_PA-06G_S47.AAGACCTTATAAGAAGCTAG	651	505	-5.92099	1.51738	Differentiated yolk sac	nextseq_1	E8.5	WT	NE
nextseq_1_PA-06G_S47.CTTCGACTTAACCTGGTCT	871	623	-3.67878	3.31777	Differentiated yolk sac	nextseq_1	Day8	WT	ETiX
nextseq_1_PA-06G_S47.TACTTGCGTATCATATTAG	1456	1002	-5.83955	3.13895	Differentiated yolk sac	nextseq_1	Day8	WT	ETiX
nextseq_1_PA-06G_S47.AACGCGTCTCAATTACCGT	2278	1392	-4.6539	3.91709	Differentiated yolk sac	nextseq_1	Day8	Pax6neg	ETiX
nextseq_1_PA-06G_S47.AGATTCAACTCCAGTTCCAA	789	589	-4.82106	3.03663	Differentiated yolk sac	nextseq_1	Day8	WT	ETiX
nextseq_1_PA-06G_S47.AGAAGTAAGTGGCAATGAGA	846	662	-4.86503	2.56074	Differentiated yolk sac	nextseq_1	Day8	Failed	ETiX
nextseq_1_PA-06G_S47.AGATTCAACTAGTAACGGTC	472	388	-2.89601	-0.155573	Differentiated yolk sac	nextseq_1	Day8	WT	ETiX
nextseq_1_PA-06G_S47.CTGATAGGTCCGATTCCTG	635	470	-4.11496	2.87669	Differentiated yolk sac	nextseq_1	Day8	WT	ETiX
nextseq_1_PA-06G_S47.ATTAATGCCTAACCTGGTCT	1142	788	-5.50737	2.86623	Differentiated yolk sac	nextseq_1	Day8	WT	ETiX
nextseq_1_PA-06G_S47.ATAAGCGAATTTATTCATTC	624	488	-5.01538	2.61374	Differentiated yolk sac	nextseq_1	E9.5	WT	NE
nextseq_1_PA-06G_S47.AGTAGCCATGTAGCTCCAT	1301	920	5.99614	0.324399	Differentiated yolk sac	nextseq_1	Day8	WT	ETiX
nextseq_1_PA-06H_S48.ACTGAATACTACCTGGCCAA	316	271	-3.78507	2.27156	Differentiated yolk sac	nextseq_1	Day8	WT	ETiX
nextseq_1_PA-06H_S48.GAGGAACTTAACCTGGTCT	307	254	-3.38002	2.52064	Differentiated yolk sac	nextseq_1	Day8	WT	ETiX
nextseq_1_PA-06H_S48.ATAGTTGACTCAATTACCGT	1717	1229	-6.76968	1.79701	Differentiated yolk sac	nextseq_1	Day8	Pax6neg	ETiX
nextseq_1_PA-06H_S48.TACTTGCGTTAGAATTAAC	1123	825	-3.74152	3.61288	Differentiated yolk sac	nextseq_1	Day8	Failed	ETiX
nextseq_1_PA-06H_S48.ATGCATTCATGGCAGACGCC	1068	787	-6.15382	0.625788	Differentiated yolk sac	nextseq_1	E8.5	WT	NE
nextseq_1_PA-06H_S48.TTGGAGCTTTCGCTAAGCA	2036	1274	-5.61178	3.27352	Differentiated yolk sac	nextseq_1	Day8	WT	ETiX
nextseq_1_PA-06H_S48.CAGCATTGTGGCCGTAGTC	484	342	-3.11822	2.83792	Differentiated yolk sac	nextseq_1	Day8	Failed	ETiX
nextseq_1_PA-06H_S48.TGCAAGGTTCGTCGCAGCC	544	436	-5.46676	0.749217	Differentiated yolk sac	nextseq_1	E8.75	WT	NE
nextseq_1_PA-06H_S48.AGAGTACCTTTCTTCCGGT	670	501	2.4169	1.76784	Differentiated yolk sac	nextseq_1	E8	WT	NE
nextseq_1_PA-06H_S48.GTCTATGGTGTCCTTAAGA	1924	1315	-3.72703	3.94472	Differentiated yolk sac	nextseq_1	E8.75	WT	NE
nextseq_1_PA-06H_S48.CGAGGCAATTAGACTTCTT	1203	810	-4.4919	3.58241	Differentiated yolk sac	nextseq_1	Day8	Failed	ETiX
nextseq_1_PA-06H_S48.AAGTATTGGTTTGCGAGGCA	321	241	-3.46315	1.42339	Differentiated yolk sac	nextseq_1	E8	WT	NE
nextseq_1_PA-06H_S48.ATTCCTAGATTCGCTAAGCA	1251	892	-4.87441	3.53514	Differentiated yolk sac	nextseq_1	Day8	WT	ETiX
nextseq_1_PA-06H_S48.TGTCCTTATTGGCAGACGCC	927	679	-6.51365	0.883578	Differentiated yolk sac	nextseq_1	E8.5	WT	NE
nextseq_1_PA-06H_S48.CAAGGCGTTATCGGCTATC	735	571	-6.54943	2.11042	Differentiated yolk sac	nextseq_1	E8.5	WT	NE
nextseq_1_PA-06H_S48.CAGTATCCTATATGAGCCA	556	448	-6.19359	2.81203	Differentiated yolk sac	nextseq_1	E8.75	WT	NE
nextseq_1_PA-06H_S48.AAGTATTGGTTAACTGGTTA	805	599	-6.11498	1.05266	Differentiated yolk sac	nextseq_1	E9.5	WT	NE
nextseq_1_PA-06H_S48.TGCTGGATTCGTCGCAGCC	996	759	-6.75504	2.44058	Differentiated yolk sac	nextseq_1	E8.75	WT	NE
nextseq_1_PA-06H_S48.AGTTAACCATAAGTAAGAGC	720	517	-5.4805	2.97132	Differentiated yolk sac	nextseq_1	Day8	Failed	ETiX
nextseq_1_PA-06H_S48.TTCTTCGTTTGGAGGCCTCC	357	295	-4.78369	3.19892	Differentiated yolk sac	nextseq_1	E8.75	WT	NE
nextseq_1_PA-06H_S48.ATAACTTCCTGATCTTACGC	470	369	-4.51657	2.89979	Differentiated yolk sac	nextseq_1	E8.5	WT	NE
nextseq_1_PA-06H_S48.AGCATAACTTGGAGGCCTCC	316	241	-3.09801	1.27338	Differentiated yolk sac	nextseq_1	E8.75	WT	NE
nextseq_1_PA-06H_S48.AACGTAATCTCAACCGCTAA	384	315	-3.41949	2.97446	Differentiated yolk sac	nextseq_1	Day8	WT	ETiX
nextseq_1_PA-07A_S49.TAAGGTTCATCAAGGAGGTC	516	426	-3.67859	2.85028	Differentiated yolk sac	nextseq_1	E9.5	WT	NE
[truncated: 42,658 more rows]

## Sheet: Fig. 6g,h
	UMI_count	gene_count	UMAP_1	UMAP_2	celltype	batch	stage	condition	sample_resource
[truncated: 49,369 more rows]
