# Supplementary material for: Embryo model completes gastrulation to neurulation and organogenesis
Source: Nature. 2022 Aug 25;610(7930):143–53. doi: 10.1038/s41586-022-05246-3 (PMC9534772; doi:10.1038/s41586-022-05246-3)
Supplement: Supplementary file 18 — Source Data Extended Data Fig. 1 [file 41586_2022_5246_MOESM18_ESM.xlsx]

## Sheet: Ext. Fig.1a
ETiX-embryoids and embryo sizes
D4 ETiX		E5.5 embryos		D5 ETiX		E6.5 embryos		D6 ETiX		E7.5 embryos		D7 ETiX		E8.0 embryos		D8 ETiX		E8.5 embryos
Length	Width	Length	Width	Length	Width	Length	Width	Length	Width	Length	Width	Length	Width	Length	Width	Length	Width	Length	Width
246.449	112.668	170.252	85.199	191.075	86.98	475.945	211.556	608.485	373.335	645.763	446.06	514.376	132.845	1150.03	237.577	1106.64	338.865	3717.09	946.096
239.654	141.329	153.59	81.499	430.909	246.364	419.281	204.791	483.115	185.216	683.493	459.563	726.289	294.308	1092.84	234.816	1609.95	403.695	3204.87	649.347
233.782	138.643	242.031	95.786	461.818	187.273	420.183	196.552	526.061	390.303	600	313.939	1275.03	174.506	1223.84	254.636	1177.98	434.649	2900.47	600.117
265.632	173.401	154.362	92.486	557.047	188.771	407.836	169.901	600	296.97			1369.49	289.682	1680.05	283.67	1551.21	498.523	2688.72	631.561
219.491	83.991	176.636	75.542	514.817	284.725	486.592	171.18	562.424	460.606			872.771	191.552	1139.51	211.307	2407.37	646.571	2500.47	627.702
223.608	140.383	175.856	93.118	551.626	188.36	486.589	166.037	539.394	323.636			1139.63	165.988	1184.94	242.144	2212.08	770.01
270.159	131.86	149.079	85.214	587.879	244.848	358.162	112.493	1008.82	613.543			1543.34	375.596	1508.62	233.342	2114.5	751.948
240.635	144.72	144.883	84.288	556.364	258.182	310.003	159.987	922.479	684.096			1201.15	243.564	1110.44	187.351	2823.07	696.243
242.413	153.9	146.409	108.849	333.55	157.096	292.232	113.974	810.547	567.271			848.88	132.075			2383.34	540.301
268.385	141.309	189.359	107.614	334.73	123.472	419.6	170.955	920.797	606.058			1413.68	235.229			2039.61	753.949
282.919	168.001	205.231	110.865	342.708	181.192	537.364	198.033	595.152	432.727			943.239	195.737			2908.29	635.558
311.883	133.479	196.01	98.68	380.838	162.224	491.389	245.52	695.504	415.355			945.839	133.34			2292.49	738.985
285.225	122.843	226.121	98.143	523.02	144.2	487.224	238.391	861.433	578.179			1191.84	239.265
280.488	149.054	204.99	103.898	415.418	199.32	528.652	203.443	816	559.995			1273.4	225.507
272.901	142.647	231.844	105.339	444.495	255.33	459.051	203.754					1227.78	188.991
311.613	190.16	197.248	98.135	568.858	208.499	308.122	159.802					1103.48	186.011
287.782	167.632	226.821	102.109	430.219	201.832	530.72	145.075					990.814	146.684
289.711	119.075	216.051	82.348	335.232	164.763	576.608	206.551					886.771	192.76
190.198	112.755	193.414	91.744	484.958	176.825
229.98	151.256	206.861	106.484	512.919	252.363
439.953	191.076	185.342	101.912	404.282	211.996
276.657	165.448	215.085	110.256	407.152	270.884
321.157	162.458	234.692	98.024	452.348	223.289
285.122	182.343	226.355	103.472	466.516	192.023
265.45	157.956	172.529	89.174
255.837	121.883	164.302	86.041
179.393	114.753	205.112	87.553
290.435	158.2	173.526	93.919
273.374	126.038	177.235	71.502
327.872	138.006	231.02	95.497
400.088	176.369	197.668	86.04
277.813	142.557	172.334	73.174
260.654	116.669
251.641	127.897
275.717	185.463
258.986	170.152
418.138	182.991
216.435	113.103
316.828	143.094
332.748	135.159
359.199	161.293
347.885	189.968

## Sheet: Ext. Fig.1b
Experiment	%Day5	%Day6	%Day7	%Day8
29	18.4615	33.3333	75	100
30	5.17241	33.3333
31	17.7419	100	81.8182	66.6667
32	25	100	44.4444	25
34	19.3548	50	66.6667	100
36	22.5806	80.9524	41.1765
37	48.8372	71.4286	53.3333
38	8.33333	85.7143	66.6667
42	20.6522	63.1579	100	58.3333
43	16.0714	44.4444	100	50
44	21.0526	100	62.5	60
45	20.9677	100	61.5385	44.4444
45	17.3913	100	87.5	66.6667
46	18.5185	93.3333	100	99.9977
47	23.8095	100	85.7143	83.3333
48	21.4286
51	28.2609	61.5385	100
51	18.1818	50	50	100
52	28.5714	75	83.3333	80
52	25.8065	75	83.3333	80
53	15.7407	76.4706	75	66.6667

## Sheet: Ext. Fig.1d
	UMAP_1	UMAP_2	celltype
NE75_3_AAAGAGGCCGCCACAGCACAACAG	-6.35285	3.74796	VE
NE75_3_AAAGAGGCCGCCACAGCCAGCAGT	-7.22914	3.52353	VE
NE75_3_AAAGAGGCCGCCACAGCGACGTCA	-6.59354	4.73435	VE
NE75_3_AAAGAGGCCGCCACAGCGATTGAT	-6.11935	3.93534	VE
NE75_3_AAAGAGGCCGCCACAGCTATAGAG	-6.89287	4.94959	ExE VE
NE75_3_AAAGAGGCCGCCACAGCTCAGAAT	-6.48681	6.16485	VE
NE75_3_AAAGAGGCCGCCACAGGACGATGG	-6.89799	4.3512	Erythroid progenitors
NE75_3_AAAGAGGCCGCCACAGGAGAGTAT	-6.65308	4.82275	Erythroid progenitors
NE75_3_AAAGAGGCCGCCACAGGATCGTTT	-6.61558	3.15031	VE
NE75_3_AAAGAGGCCGCCACAGGGTTTCTC	6.79972	-4.80287	Epiblast
NE75_3_AAAGAGGCCGCCACAGGTAACGTT	-6.3183	4.85646	Erythroid progenitors
NE75_3_AAAGAGGCCGCCACAGTAACCCGT	-7.63433	-5.67852	Ectoplacental cone
NE75_3_AAAGAGGCCGCCACAGTCGGTTTA	5.73009	-0.691546	Epiblast
NE75_3_AAAGAGGCCGCCACAGTGAGGTCT	-6.53386	5.33961	ExE VE
NE75_3_AAAGAGGCCGCCACAGTGCTATTT	-7.15664	3.38311	VE
NE75_3_AAAGAGGCCGCCACAGTGGTTTCT	-6.17836	3.75065	VE
NE75_3_AAAGAGGCCGCCACAGTGTGCTCA	-6.60277	6.2226	VE
NE75_3_AAAGAGGCCGCCACAGTTAAGCGT	-7.62719	4.49046	VE
NE75_3_AAAGAGGCCGCCACAGTTATCTGT	-6.57267	6.08985	VE
NE75_3_AAAGCCCGCGCCACAGAAACTGGT	5.88744	-4.01	CLE/NMP
NE75_3_AAAGCCCGCGCCACAGAAGCGTAC	3.36168	2.09012	Mesenchyme
NE75_3_AAAGCCCGCGCCACAGAAGGTAAT	-7.48184	4.38574	VE
NE75_3_AAAGCCCGCGCCACAGAAGTAATC	-6.72679	3.89222	Erythroid progenitors
NE75_3_AAAGCCCGCGCCACAGACATCTAT	-6.69813	3.85125	VE
NE75_3_AAAGCCCGCGCCACAGACCTTCTT	-6.61616	4.57913	Erythroid progenitors
NE75_3_AAAGCCCGCGCCACAGAGCGAAGT	-6.31217	5.12996	ExE VE
NE75_3_AAAGCCCGCGCCACAGATCAAGTG	-7.45213	4.02706	VE
NE75_3_AAAGCCCGCGCCACAGCTAGATTG	-6.37729	4.63903	Erythroid progenitors
NE75_3_AAAGCCCGCGCCACAGGAGAGTAT	-6.90917	4.17693	Erythroid progenitors
NE75_3_AAAGCCCGCGCCACAGTCATCCTT	-5.82878	9.60345	ExE VE
NE75_3_AAAGTCATCGCCACAGAAACTGGT	7.87512	3.78245	Cardiomyocytes
NE75_3_AAAGTCATCGCCACAGAGAAGTTA	-5.96727	3.71859	VE
NE75_3_AAAGTCATCGCCACAGAGATGGCT	-6.32396	4.22754	VE
NE75_3_AAAGTCATCGCCACAGAGGAGCTT	-7.03565	-5.98439	VE
NE75_3_AAAGTCATCGCCACAGATGCATGG	-6.41397	5.81655	ExE VE
NE75_3_AAAGTCATCGCCACAGCACAGTTT	-7.18747	4.70846	Erythroid progenitors
NE75_3_AAAGTCATCGCCACAGCCAACCGT	-6.46298	6.41776	Erythroid progenitors
NE75_3_AAAGTCATCGCCACAGCCCTTGGT	-6.4361	3.65423	VE
NE75_3_AAAGTCATCGCCACAGCCGTGTTT	-6.6335	5.68297	VE
NE75_3_AAAGTCATCGCCACAGCGCTAGTC	-5.70063	7.57239	ExE VE
NE75_3_AAAGTCATCGCCACAGGAACGATT	-6.0598	3.57517	VE
NE75_3_AAAGTCATCGCCACAGGAGTTCAC	-5.7784	-6.52515	VE
NE75_3_AAAGTCATCGCCACAGGATGTATT	-7.58368	-4.83369	ExE ectoderm
NE75_3_AAAGTCATCGCCACAGGCCACATC	-5.96629	3.72797	VE
NE75_3_AAAGTCATCGCCACAGTATTGCCT	-6.74948	4.98637	VE
NE75_3_AAAGTCATCGCCACAGTTCCGAGT	-5.88631	3.56739	VE
NE75_3_AAAGTCATCGCCACAGTTCCGCTC	-6.79324	5.11417	Erythroid progenitors
NE75_3_AAAGTCATCGCCACAGTTGATTCT	-7.25003	3.34333	VE
NE75_3_AAAGTCATCGCCACAGTTGTGACT	-7.66581	4.2983	Erythroid progenitors
NE75_3_AAATAGCACGCCACAGCATCTCCC	-5.77734	9.59248	ExE VE
NE75_3_AAATAGCACGCCACAGCCAGCAGT	6.59278	-6.30565	Epiblast
NE75_3_AAATAGCACGCCACAGCGTGCTAG	7.84141	4.06902	Cardiomyocytes
NE75_3_AAATAGCACGCCACAGCTAGATTG	-5.81082	9.73734	ExE VE
NE75_3_AAATAGCACGCCACAGGCAGCATG	7.50357	-3.83254	Parietal endoderm
NE75_3_AAATAGCACGCCACAGTAACCCGT	-6.53614	4.8073	Erythroid progenitors
NE75_3_AAATAGCACGCCACAGTAACTACT	-2.29034	-0.699625	Endothelium
NE75_3_AAATAGCACGCCACAGTGTAGTTT	-6.32593	3.86331	VE
NE75_3_AAATTCCGCGCCACAGAAAGTCGG	7.80711	0.0304495	Somites
NE75_3_AAATTCCGCGCCACAGATCCCACG	-6.72934	4.89268	VE
NE75_3_AAATTCCGCGCCACAGCAAGAGGG	-6.76018	4.2584	Erythroid progenitors
NE75_3_AAATTCCGCGCCACAGCACAAGGC	-6.22197	4.58574	Erythroid progenitors
NE75_3_AAATTCCGCGCCACAGCGGAATTT	3.15782	2.40476	Mesenchyme
NE75_3_AAATTCCGCGCCACAGCTTACGGG	-7.45748	-5.94517	Ectoplacental cone
NE75_3_AAATTCCGCGCCACAGCTTTAATC	-6.41353	3.63972	VE
NE75_3_AAATTCCGCGCCACAGTACGTGCT	-5.77329	-6.56963	Ectoplacental cone
NE75_3_AAATTCCGCGCCACAGTCATCCTT	6.69328	-0.495213	Somites
NE75_3_AAATTCCGCGCCACAGTCTGTGGT	4.53556	-6.08309	Neuroectoderm
NE75_3_AAATTCCGCGCCACAGTGCCTCAC	-5.8434	9.5018	ExE VE
NE75_3_AACAAATGCGCCACAGAACTTAGC	-6.59454	6.1873	ExE VE
NE75_3_AACAAATGCGCCACAGACTGAGTT	-6.40699	1.25637	Erythroid progenitors
NE75_3_AACAAATGCGCCACAGAGATGGCT	5.76458	2.94354	Definitive endoderm
NE75_3_AACAAATGCGCCACAGAGGCAGTT	-6.7498	4.10335	VE
NE75_3_AACAAATGCGCCACAGATTCCTTG	-6.88517	3.94538	VE
NE75_3_AACAAATGCGCCACAGGAGTTTCG	-7.3545	3.42646	Erythroid progenitors
NE75_3_AACAAATGCGCCACAGGGCGTTAG	-6.33675	4.03733	VE
NE75_3_AACAAATGCGCCACAGGTCAATAC	-7.55935	-5.89415	ExE ectoderm
NE75_3_AACAAATGCGCCACAGGTGGATGG	-6.74134	4.2973	Erythroid progenitors
NE75_3_AACAAATGCGCCACAGTAGCTTAT	-5.82755	9.55342	ExE VE
NE75_3_AACAAATGCGCCACAGTCCCGTAG	-7.13688	-5.88845	Ectoplacental cone
NE75_3_AACAAATGCGCCACAGTCGGTTCG	-6.07322	3.5209	VE
NE75_3_AACAAATGCGCCACAGTTGAGGGT	-7.27007	-5.69349	Ectoplacental cone
NE75_3_AACAAATGCGCCACAGTTGTGACT	6.04416	-4.28406	CLE/NMP
NE75_3_AACAGAACCGCCACAGAAGGTAAT	-6.32695	4.64031	Erythroid progenitors
NE75_3_AACAGAACCGCCACAGACATCTAT	-6.33455	4.70211	VE
NE75_3_AACAGAACCGCCACAGATACTCTT	-5.9136	7.39315	ExE VE
NE75_3_AACAGAACCGCCACAGATATCTTC	-6.15227	4.56523	VE
NE75_3_AACAGAACCGCCACAGATGAAGCA	-6.66365	4.93531	VE
NE75_3_AACAGAACCGCCACAGATGCGGAT	-6.58422	5.54594	VE
NE75_3_AACAGAACCGCCACAGCCGCTGTT	-6.34359	1.16904	Erythroid progenitors
NE75_3_AACAGAACCGCCACAGCTTCGCAC	-6.84576	3.55806	Erythroid progenitors
NE75_3_AACAGAACCGCCACAGGAAGCACT	-6.14624	4.13407	VE
NE75_3_AACAGAACCGCCACAGGCAACCTG	-6.00633	7.39957	VE
NE75_3_AACAGAACCGCCACAGGCAGCATG	-3.63696	7.05182	Definitive endoderm
NE75_3_AACAGAACCGCCACAGGTCAATAC	6.55064	-6.91259	Epiblast
NE75_3_AACAGAACCGCCACAGTAGTGTTT	6.84379	-2.09765	Notochord
NE75_3_AACAGAACCGCCACAGTCGACACC	-6.29971	3.22764	VE
NE75_3_AACAGAACCGCCACAGTGCCTCAC	6.34227	-6.52416	Epiblast
NE75_3_AACAGCGGCGCCACAGAATGAATG	-6.89401	5.9022	ExE VE
NE75_3_AACAGCGGCGCCACAGACGTATAC	-5.84752	9.99056	VE
NE75_3_AACAGCGGCGCCACAGAGAAGTTA	-7.30005	3.48183	VE
NE75_3_AACAGCGGCGCCACAGATCTTTGT	-6.92786	3.30764	VE
NE75_3_AACAGCGGCGCCACAGATTCAGTA	-6.14645	6.48091	ExE VE
NE75_3_AACAGCGGCGCCACAGCGGACAAC	-6.51961	4.05879	VE
NE75_3_AACAGCGGCGCCACAGCTCTTGAC	-6.43223	3.57666	VE
NE75_3_AACAGCGGCGCCACAGGCGTTGCT	-6.56462	5.6602	ExE VE
NE75_3_AACAGCGGCGCCACAGGTATGAGT	-7.31468	3.37696	Erythroid progenitors
NE75_3_AACAGCGGCGCCACAGGTCGTCGT	-6.41092	1.23921	Erythroid progenitors
NE75_3_AACAGCGGCGCCACAGGTGGATGG	-6.65739	6.04303	ExE VE
NE75_3_AACAGCGGCGCCACAGGTTGTCAT	-6.274	4.85976	Erythroid progenitors
NE75_3_AACAGCGGCGCCACAGTAGCTTAT	7.34556	-3.41763	Epiblast
NE75_3_AACAGCGGCGCCACAGTCTCACTT	-6.11266	4.27717	VE
NE75_3_AACAGCGGCGCCACAGTGCGTATC	4.89022	-4.82678	CLE/NMP
NE75_3_AACGATTTCGCCACAGAAATCAGA	-5.84245	5.87998	VE
NE75_3_AACGATTTCGCCACAGACGCAGAG	-6.6043	3.93946	Erythroid progenitors
NE75_3_AACGATTTCGCCACAGATATAGGA	-7.43191	4.45955	Erythroid progenitors
NE75_3_AACGATTTCGCCACAGCAGTCCCT	-6.53332	5.76371	VE
NE75_3_AACGATTTCGCCACAGCCCATAGC	5.80109	2.96795	Notochord
NE75_3_AACGATTTCGCCACAGCGCTAGTC	-6.36465	4.08417	Erythroid progenitors
NE75_3_AACGATTTCGCCACAGGCAGCATG	-6.677	5.49292	VE
NE75_3_AACGATTTCGCCACAGGTAACGTT	-6.13236	4.23059	VE
NE75_3_AACGATTTCGCCACAGGTGGATGG	-7.09153	6.6533	ExE VE
NE75_3_AACGATTTCGCCACAGTCGAAGCT	-7.12819	3.63392	VE
NE75_3_AACGCCAACGCCACAGAAACTCGA	-6.35788	3.85182	VE
NE75_3_AACGCCAACGCCACAGAACAATCC	7.6936	3.93243	Cardiomyocytes
NE75_3_AACGCCAACGCCACAGATTGGGCC	-6.53425	6.01455	Erythroid progenitors
NE75_3_AACGCCAACGCCACAGATTTCCGG	-1.80557	-0.341333	Endothelium
NE75_3_AACGCCAACGCCACAGCAAGTCAT	-6.64053	4.73029	Erythroid progenitors
NE75_3_AACGCCAACGCCACAGCATTTGTT	6.50919	-6.27349	Epiblast
NE75_3_AACGCCAACGCCACAGCGATTGAT	-1.44478	-0.150527	Endothelium
NE75_3_AACGCCAACGCCACAGCTACGAGC	-6.43346	4.19029	VE
NE75_3_AACGCCAACGCCACAGCTTCGATT	-6.04015	3.74819	VE
NE75_3_AACGCCAACGCCACAGGAGCGGTA	-6.98098	3.82505	VE
NE75_3_AACGCCAACGCCACAGGTCCATGT	-1.87062	-0.503254	Endothelium
NE75_3_AACGCCAACGCCACAGTACTTGTG	-6.7796	6.59209	ExE VE
NE75_3_AACGCCAACGCCACAGTCATATGG	6.14747	-6.66066	Epiblast
NE75_3_AACGCCAACGCCACAGTCCGTCCA	-6.73828	3.98423	VE
NE75_3_AACGCCAACGCCACAGTTGAGGGT	-7.65161	3.88207	Erythroid progenitors
NE75_3_AACGCCAACGCCACAGTTGCATAT	6.27014	-2.49308	CLE/NMP
NE75_3_AACGCCAACGCCACAGTTGGACTT	-6.73584	4.56073	Erythroid progenitors
NE75_3_AACGCCAACGCCACAGTTTATCAC	-7.76657	7.88271	ExE VE
NE75_3_AACGGTAGCGCCACAGAAACGCCT	-6.89898	4.93036	VE
NE75_3_AACGGTAGCGCCACAGAATCGGGT	-6.5292	4.47372	Erythroid progenitors
NE75_3_AACGGTAGCGCCACAGACCCACGA	-5.84256	-6.41465	Ectoplacental cone
NE75_3_AACGGTAGCGCCACAGAGCGCCTT	-5.87764	3.68028	VE
NE75_3_AACGGTAGCGCCACAGATACCCAG	-6.90463	3.69395	VE
NE75_3_AACGGTAGCGCCACAGCAGTTTGC	-5.85588	9.65867	ExE VE
NE75_3_AACGGTAGCGCCACAGCATCTCCC	5.75785	0.428281	Cardiac mesoderm
NE75_3_AACGGTAGCGCCACAGCCAGCAGT	-6.59944	4.49503	Erythroid progenitors
NE75_3_AACGGTAGCGCCACAGCCCTTGGT	-7.0272	-5.80624	Ectoplacental cone
NE75_3_AACGGTAGCGCCACAGCTGAGTGC	-7.84805	-4.58391	ExE ectoderm
NE75_3_AACGGTAGCGCCACAGCTTAGGTA	-7.46589	4.62536	VE
NE75_3_AACGGTAGCGCCACAGGAGAATTG	-2.22429	-0.451459	Endothelium
NE75_3_AACGGTAGCGCCACAGGCCTCTTT	-6.97891	4.26033	Erythroid progenitors
NE75_3_AACGGTAGCGCCACAGGTGTCGGA	-6.20061	3.47136	VE
NE75_3_AACGGTAGCGCCACAGTACAAACT	-6.68517	3.78123	VE
NE75_3_AACGGTAGCGCCACAGTCCGTCCA	-6.22448	4.49119	VE
NE75_3_AACGGTAGCGCCACAGTTAAACTG	-6.42968	5.88932	VE
NE75_3_AACGGTAGCGCCACAGTTCACATA	-6.71621	4.20017	VE
NE75_3_AACGTTACCGCCACAGACTGAGTT	-6.84836	4.44766	Erythroid progenitors
NE75_3_AACGTTACCGCCACAGAGCAGAAC	-5.85908	-6.4393	VE
NE75_3_AACGTTACCGCCACAGAGCGCCTT	-6.84003	4.15452	Erythroid progenitors
NE75_3_AACGTTACCGCCACAGAGCGTAGG	6.87802	-6.10193	Epiblast
NE75_3_AACGTTACCGCCACAGCAGACCAT	-6.45437	6.45555	ExE VE
NE75_3_AACGTTACCGCCACAGCCTACTAG	-6.15028	4.08104	VE
NE75_3_AACGTTACCGCCACAGCTAGATTG	-6.86996	4.95005	ExE VE
NE75_3_AACGTTACCGCCACAGCTTACTCC	-6.17949	3.93922	VE
NE75_3_AACGTTACCGCCACAGGACAAAGG	-6.23875	4.02415	VE
NE75_3_AACGTTACCGCCACAGGTTGTCAT	-5.98881	3.56095	VE
NE75_3_AACGTTACCGCCACAGGTTTACGT	-6.24455	4.28953	Erythroid progenitors
NE75_3_AACGTTACCGCCACAGTGATAACA	-7.45083	4.79619	VE
NE75_3_AACGTTACCGCCACAGTGGTTTCT	-6.79772	3.45007	VE
NE75_3_AACGTTACCGCCACAGTTGGCGTT	-6.84441	5.13331	Erythroid progenitors
NE75_3_AACGTTACCGCCACAGTTGTCGCC	-8.02998	-5.24855	ExE ectoderm
NE75_3_AACTCAGTCGCCACAGAAACAGGG	-3.88404	7.22012	Definitive endoderm
NE75_3_AACTCAGTCGCCACAGACCCATAT	-6.41864	5.82344	VE
NE75_3_AACTCAGTCGCCACAGACTAGCCA	-7.93397	-4.59968	VE
NE75_3_AACTCAGTCGCCACAGACTTCAAT	6.64087	-1.42596	Nascent mesoderm
NE75_3_AACTCAGTCGCCACAGCAGATTAC	-6.40039	4.99598	ExE VE
NE75_3_AACTCAGTCGCCACAGCAGTCCCT	-7.34813	4.25734	Erythroid progenitors
NE75_3_AACTCAGTCGCCACAGCATCGCAG	-7.00948	3.95333	Erythroid progenitors
NE75_3_AACTCAGTCGCCACAGCCATTACT	-5.86113	-6.44343	VE
NE75_3_AACTCAGTCGCCACAGCGCCTTGA	-5.74246	10.2631	Parietal endoderm
NE75_3_AACTCAGTCGCCACAGCGCTCTCA	-6.30039	5.01503	VE
NE75_3_AACTCAGTCGCCACAGCTATAGAG	3.38383	0.870155	Allantois
NE75_3_AACTCAGTCGCCACAGCTCGATGC	-3.71802	7.17466	Definitive endoderm
NE75_3_AACTCAGTCGCCACAGGAGCCCAT	-7.52036	3.21021	Erythroid progenitors
NE75_3_AACTCAGTCGCCACAGGCAAGGAC	-5.82463	9.4648	ExE VE
NE75_3_AACTCAGTCGCCACAGGCGTTGCT	-7.01206	4.8959	VE
NE75_3_AACTCAGTCGCCACAGGGCGGTTT	-7.19542	6.50848	VE
NE75_3_AACTCAGTCGCCACAGGTTGCACG	-6.28802	1.09493	Erythroid progenitors
NE75_3_AACTCAGTCGCCACAGGTTTGTTT	-6.94134	4.86281	VE
NE75_3_AACTCAGTCGCCACAGTAACCATC	5.72165	-0.669381	Posterior lateral plate mesoderm
NE75_3_AACTCAGTCGCCACAGTCATCCTT	-6.85219	5.95807	ExE VE
NE75_3_AACTCAGTCGCCACAGTGACCAGT	-6.40789	4.03297	VE
NE75_3_AACTCAGTCGCCACAGTGGTTTCT	-6.31153	5.37066	VE
NE75_3_AACTCAGTCGCCACAGTGTAGTTT	-6.20172	3.71477	VE
NE75_3_AACTCAGTCGCCACAGTTCCGAGT	-6.90886	4.7482	Erythroid progenitors
NE75_3_AACTCAGTCGCCACAGTTGATTCT	-7.20859	4.36272	VE
NE75_3_AACTCAGTCGCCACAGTTGGATCG	-7.05835	-5.98333	VE
NE75_3_AACTGCCTCGCCACAGAAATCGTT	-6.44178	5.20734	ExE VE
NE75_3_AACTGCCTCGCCACAGACAGCGGA	6.40263	-6.79374	Epiblast
NE75_3_AACTGCCTCGCCACAGACTTCAAT	6.7809	-3.74601	Epiblast
NE75_3_AACTGCCTCGCCACAGCAACGTGG	-6.43425	3.68423	Erythroid progenitors
NE75_3_AACTGCCTCGCCACAGCACGGACT	-6.97188	3.35924	VE
NE75_3_AACTGCCTCGCCACAGCAGACCAT	-5.75993	10.208	Parietal endoderm
NE75_3_AACTGCCTCGCCACAGCATACATT	-6.44147	4.15603	Erythroid progenitors
NE75_3_AACTGCCTCGCCACAGCCGCTGTT	5.56709	-4.92316	CLE/NMP
NE75_3_AACTGCCTCGCCACAGCTATAGAG	6.73042	-2.4196	Nascent mesoderm
NE75_3_AACTGCCTCGCCACAGCTGTTCTT	-6.80345	5.03982	VE
NE75_3_AACTGCCTCGCCACAGCTTCGATT	-6.84307	4.23951	Erythroid progenitors
NE75_3_AACTGCCTCGCCACAGGAGCCCAT	-6.16192	2.99257	VE
NE75_3_AACTGCCTCGCCACAGGGTTAGTG	3.62646	1.88905	Mesenchyme
NE75_3_AACTGCCTCGCCACAGGTGTCGGA	-7.54037	3.66517	VE
NE75_3_AACTGCCTCGCCACAGTAGCCTCG	6.46017	-6.30002	Epiblast
NE75_3_AACTGCCTCGCCACAGTAGTCTAG	-6.66319	3.62044	VE
NE75_3_AACTGCCTCGCCACAGTCACGTTT	-6.64546	3.62668	VE
NE75_3_AACTGCCTCGCCACAGTGACGGAC	-6.52839	4.28583	VE
NE75_3_AACTGCCTCGCCACAGTTCGGCCT	-6.84324	6.01409	ExE VE
NE75_3_AAGAACAGCGCCACAGCCCTAACC	-7.07406	3.61047	VE
NE75_3_AAGAACAGCGCCACAGCGTATCGG	-7.47771	4.41596	Erythroid progenitors
NE75_3_AAGAACAGCGCCACAGGATGTATT	-5.84594	9.58053	ExE VE
NE75_3_AAGAACAGCGCCACAGGGGTTGGT	-7.22678	3.69385	VE
NE75_3_AAGAACAGCGCCACAGGTGGAGCT	-5.84252	-6.43928	VE
NE75_3_AAGAACAGCGCCACAGTAAGACGG	-6.4083	4.12983	Erythroid progenitors
NE75_3_AAGAACAGCGCCACAGTCCTTATT	7.4556	-1.0838	Nascent mesoderm
NE75_3_AAGAACAGCGCCACAGTCTGTGGT	-7.98908	-5.14951	ExE ectoderm
NE75_3_AAGAACAGCGCCACAGTGTTCCAG	-2.32736	-0.444898	Endothelium
NE75_3_AAGAACAGCGCCACAGTTCCAGAC	-6.52248	5.11491	VE
NE75_3_AAGAACAGCGCCACAGTTGATCTA	-6.72758	4.27278	VE
NE75_3_AAGAAGGTCGCCACAGAAATCGTT	-6.40285	5.47964	VE
NE75_3_AAGAAGGTCGCCACAGAGCGAAGT	-6.09006	3.53298	VE
NE75_3_AAGAAGGTCGCCACAGATACTCTT	-6.81198	4.60478	Erythroid progenitors
NE75_3_AAGAAGGTCGCCACAGCAACAAAT	-7.73056	3.60463	Erythroid progenitors
NE75_3_AAGAAGGTCGCCACAGCAAGTCAT	-7.21608	4.23077	Erythroid progenitors
NE75_3_AAGAAGGTCGCCACAGCACTTTCT	-6.68843	5.69524	VE
NE75_3_AAGAAGGTCGCCACAGCATTTGTT	-7.11324	-6.14664	Ectoplacental cone
NE75_3_AAGAAGGTCGCCACAGCCCAAGCA	-6.5533	4.51265	Erythroid progenitors
NE75_3_AAGAAGGTCGCCACAGCCCGAATG	6.5329	-6.97651	Epiblast
NE75_3_AAGAAGGTCGCCACAGCCCGACTT	-6.9473	-5.87823	Ectoplacental cone
NE75_3_AAGAAGGTCGCCACAGCGACTCCT	4.43044	-6.11508	Epiblast
NE75_3_AAGAAGGTCGCCACAGCGCCTTGA	6.16934	-2.55201	Epiblast
NE75_3_AAGAAGGTCGCCACAGCGTCAGCA	5.71688	-5.88804	Epiblast
NE75_3_AAGAAGGTCGCCACAGCTCCGCAT	-6.3918	5.93823	VE
NE75_3_AAGAAGGTCGCCACAGCTGTTCTT	5.93355	-0.157953	Somites
NE75_3_AAGAAGGTCGCCACAGCTTACGGG	-6.71724	3.94842	Erythroid progenitors
NE75_3_AAGAAGGTCGCCACAGCTTCAGGT	-2.28601	-0.614303	VE
NE75_3_AAGAAGGTCGCCACAGGAAGTGCC	-6.79364	4.42645	Erythroid progenitors
NE75_3_AAGAAGGTCGCCACAGGTACACTC	-6.1983	4.01298	VE
NE75_3_AAGAAGGTCGCCACAGGTACCTTG	-6.45568	4.66753	VE
NE75_3_AAGAAGGTCGCCACAGGTTTGTTT	-7.14764	4.17681	Erythroid progenitors
NE75_3_AAGAAGGTCGCCACAGTACAAACT	-7.67351	3.21055	Erythroid progenitors
NE75_3_AAGAAGGTCGCCACAGTAGTGTTT	-6.73237	6.19946	VE
NE75_3_AAGAAGGTCGCCACAGTCCCTGAT	-6.21175	6.11081	VE
NE75_3_AAGAAGGTCGCCACAGTGGCTACC	-7.25338	3.40633	VE
NE75_3_AAGAAGGTCGCCACAGTTGCATAT	-7.01638	5.1976	Erythroid progenitors
NE75_3_AAGAAGGTCGCCACAGTTTGTGTC	-6.39743	3.69159	VE
NE75_3_AAGAGTATCGCCACAGAAGCTTCT	6.36485	-1.51378	Nascent mesoderm
NE75_3_AAGAGTATCGCCACAGAATTCCCA	-7.73876	3.79049	Erythroid progenitors
NE75_3_AAGAGTATCGCCACAGCAACAAAT	-6.53977	5.3965	Erythroid progenitors
NE75_3_AAGAGTATCGCCACAGCAAGAGGG	-7.55194	4.87758	Erythroid progenitors
NE75_3_AAGAGTATCGCCACAGCTCTTGAC	6.13183	-3.21687	CLE/NMP
NE75_3_AAGAGTATCGCCACAGGACAACTT	7.10272	0.0810742	Somites
NE75_3_AAGAGTATCGCCACAGGATTAGAC	-6.78538	3.97344	VE
NE75_3_AAGAGTATCGCCACAGGCTTTCCA	-6.76879	4.23023	Erythroid progenitors
NE75_3_AAGAGTATCGCCACAGGTCTCTCT	-6.80944	4.09906	Erythroid progenitors
NE75_3_AAGAGTATCGCCACAGTAGAAATG	-6.30748	5.03543	VE
NE75_3_AAGAGTATCGCCACAGTCTCACTT	-6.34659	4.65182	VE
NE75_3_AAGAGTATCGCCACAGTGCGACAG	7.194	-1.39476	Somites
NE75_3_AAGAGTATCGCCACAGTTCCAGAC	-6.77119	5.74991	ExE VE
NE75_3_AAGAGTATCGCCACAGTTGATTCT	-7.99938	-4.77676	Epiblast
NE75_3_AAGCCTTCCGCCACAGAAGATTGT	-6.66835	4.32752	Erythroid progenitors
NE75_3_AAGCCTTCCGCCACAGACCACGCT	-7.44145	3.69611	Erythroid progenitors
NE75_3_AAGCCTTCCGCCACAGACTAGCCA	-7.15855	-5.94258	Ectoplacental cone
NE75_3_AAGCCTTCCGCCACAGCAACAAAT	-7.87948	-4.46881	ExE ectoderm
NE75_3_AAGCCTTCCGCCACAGCGACTCCT	-5.8535	10.0891	VE
NE75_3_AAGCCTTCCGCCACAGCGCTAGTC	7.69955	4.02483	VE
NE75_3_AAGCCTTCCGCCACAGCGGACAAC	-6.63296	3.76369	VE
NE75_3_AAGCCTTCCGCCACAGCTCCGCAT	-6.95749	6.73105	Gut precursors
NE75_3_AAGCCTTCCGCCACAGGAAGCACT	-6.70365	5.35268	ExE VE
NE75_3_AAGCCTTCCGCCACAGGAGCGGTA	-7.26812	3.88037	Erythroid progenitors
NE75_3_AAGCCTTCCGCCACAGGCAGCATG	-6.69024	5.83672	Erythroid progenitors
NE75_3_AAGCCTTCCGCCACAGGGGCCAAT	-7.57977	3.96693	VE
NE75_3_AAGCCTTCCGCCACAGGTTGTCAT	7.17698	-1.63697	Somites
NE75_3_AAGCCTTCCGCCACAGTAGTCTAG	-6.61749	6.39145	ExE VE
NE75_3_AAGCCTTCCGCCACAGTCTGTGGT	-6.8752	4.13651	VE
NE75_3_AAGCCTTCCGCCACAGTTATAGCC	6.71726	-6.07734	Epiblast
NE75_3_AAGCTCCTCGCCACAGAAACGCCT	-6.39437	5.27968	VE
NE75_3_AAGCTCCTCGCCACAGAAAGTCGG	-6.17175	4.23777	VE
NE75_3_AAGCTCCTCGCCACAGAATCGGGT	-6.21872	3.13513	VE
NE75_3_AAGCTCCTCGCCACAGAGCGCGAT	-6.33934	4.72257	Erythroid progenitors
NE75_3_AAGCTCCTCGCCACAGATCCCACG	4.78316	0.502932	Posterior lateral plate mesoderm
NE75_3_AAGCTCCTCGCCACAGCGAACGTA	7.3755	-3.77505	Epiblast
NE75_3_AAGCTCCTCGCCACAGCTACCGTT	-6.88169	4.53371	Erythroid progenitors
NE75_3_AAGCTCCTCGCCACAGGAGTTCAC	-6.77383	4.80875	VE
NE75_3_AAGCTCCTCGCCACAGGGCGTTAG	-6.15837	3.72351	VE
NE75_3_AAGCTCCTCGCCACAGGTAACGTT	-7.54865	3.85258	VE
NE75_3_AAGCTCCTCGCCACAGGTTGCACG	-6.4062	1.2124	Erythroid progenitors
NE75_3_AAGCTCCTCGCCACAGGTTTGTTT	-6.38242	4.52778	Erythroid progenitors
NE75_3_AAGCTCCTCGCCACAGTGTCTTTC	-6.74308	4.24012	Erythroid progenitors
NE75_3_AAGCTCCTCGCCACAGTTAAGCGT	-6.41901	5.32626	VE
NE75_3_AAGCTCCTCGCCACAGTTGATCTA	6.62776	-6.60425	Epiblast
NE75_3_AAGGATGACGCCACAGAACCCTTG	-6.15724	4.13429	VE
NE75_3_AAGGATGACGCCACAGAGCGCCTT	-7.24848	-5.81445	Ectoplacental cone
NE75_3_AAGGATGACGCCACAGATACTCTT	-6.74221	3.43193	VE
NE75_3_AAGGATGACGCCACAGATCAAGTG	-6.40557	4.89314	VE
NE75_3_AAGGATGACGCCACAGCCCGACTT	-6.53761	4.2151	VE
NE75_3_AAGGATGACGCCACAGCCCTTCAG	-7.23388	4.00029	VE
NE75_3_AAGGATGACGCCACAGCTATAGAG	-6.85625	3.89817	Erythroid progenitors
NE75_3_AAGGATGACGCCACAGCTGCGTTG	-7.16011	-5.69763	Ectoplacental cone
NE75_3_AAGGATGACGCCACAGCTGTCTGG	-6.88339	6.39878	ExE VE
NE75_3_AAGGATGACGCCACAGGAGCCCAT	-5.91511	-6.40963	VE
NE75_3_AAGGATGACGCCACAGGCACCTCT	-7.51871	-5.78843	ExE ectoderm
NE75_3_AAGGATGACGCCACAGTCATCCTT	-6.60096	6.59715	ExE VE
NE75_3_AAGGATGACGCCACAGTCGGTACG	-1.938	-0.480766	Endothelium
NE75_3_AAGGATGACGCCACAGTGACCAGT	6.7011	-6.77344	Epiblast
NE75_3_AAGGCGCTCGCCACAGAAGGTAAT	-7.09508	4.61938	Erythroid progenitors
NE75_3_AAGGCGCTCGCCACAGACGCTCAG	7.98733	-0.128835	Somites
NE75_3_AAGGCGCTCGCCACAGAGGAAGAC	-6.42793	5.82149	Erythroid progenitors
NE75_3_AAGGCGCTCGCCACAGCACAAGGC	-7.54658	4.31568	Erythroid progenitors
NE75_3_AAGGCGCTCGCCACAGCATCTCCC	6.53132	-6.86951	Epiblast
NE75_3_AAGGCGCTCGCCACAGCGACTCCT	7.06346	-3.83005	Epiblast
NE75_3_AAGGCGCTCGCCACAGCTACCGTT	-7.26656	5.93884	Erythroid progenitors
NE75_3_AAGGCGCTCGCCACAGCTACGAGC	6.24567	-2.36181	Primitive streak
NE75_3_AAGGCGCTCGCCACAGCTTAGGTA	-6.65441	5.04417	VE
NE75_3_AAGGCGCTCGCCACAGGAAGCACT	-7.73855	7.81844	ExE VE
NE75_3_AAGGCGCTCGCCACAGGATCGTTT	-6.26141	6.35534	ExE VE
NE75_3_AAGGCGCTCGCCACAGGATCTCGG	-7.55868	-5.94935	Ectoplacental cone
NE75_3_AAGGCGCTCGCCACAGGCAGCATG	-2.38776	-0.51116	Endothelium
NE75_3_AAGGCGCTCGCCACAGGCATGGGT	7.73869	4.00824	Cardiomyocytes
NE75_3_AAGGCGCTCGCCACAGGGGAGGTA	-6.54476	4.20476	Erythroid progenitors
NE75_3_AAGGCGCTCGCCACAGTTATAGCC	6.65023	-4.1677	Primitive streak
NE75_3_AAGGCGCTCGCCACAGTTCACATA	-7.42421	3.56511	Erythroid progenitors
NE75_3_AAGGGACCCGCCACAGAGCGTAGG	-7.37306	3.27386	Erythroid progenitors
NE75_3_AAGGGACCCGCCACAGATCAAGTG	-7.62648	4.36592	Erythroid progenitors
NE75_3_AAGGGACCCGCCACAGATGGATTA	6.36409	-3.01656	Epiblast
NE75_3_AAGGGACCCGCCACAGATTTCCGG	6.8021	-3.7761	Epiblast
NE75_3_AAGGGACCCGCCACAGCAACAAAT	-5.99538	3.8925	VE
NE75_3_AAGGGACCCGCCACAGCACAACAG	-6.21157	3.54714	VE
NE75_3_AAGGGACCCGCCACAGCCTACTAG	-6.14681	3.9539	VE
NE75_3_AAGGGACCCGCCACAGCTATAGAG	-6.44708	5.83962	VE
NE75_3_AAGGGACCCGCCACAGCTGAGTGC	-6.5683	4.86905	VE
NE75_3_AAGGGACCCGCCACAGGCACCTCT	7.02436	-1.67591	Somites
NE75_3_AAGGGACCCGCCACAGGTTACCGC	-6.0545	4.26432	VE
NE75_3_AAGGGACCCGCCACAGTAAGACGG	-6.85964	3.31103	VE
NE75_3_AAGGGACCCGCCACAGTCGAAGCT	-7.50571	3.85683	Erythroid progenitors
NE75_3_AAGGGACCCGCCACAGTGAGGTCT	6.12361	-6.12727	Epiblast
NE75_3_AAGGGACCCGCCACAGTGGTTTCT	-6.72352	4.20736	Erythroid progenitors
NE75_3_AAGGGACCCGCCACAGTGTTCCAG	-6.61092	4.02199	Erythroid progenitors
NE75_3_AAGTATTGCGCCACAGAAACAGGG	-6.33863	4.33269	VE
NE75_3_AAGTATTGCGCCACAGACTCACCG	7.63535	-0.884361	Somites
NE75_3_AAGTATTGCGCCACAGATACTCTT	-7.05819	6.05842	VE
NE75_3_AAGTATTGCGCCACAGATTCCTTG	7.2241	-0.610386	Somites
NE75_3_AAGTATTGCGCCACAGCCCAAGCA	-5.82833	9.7044	ExE VE
NE75_3_AAGTATTGCGCCACAGCGAGTCTG	-7.61421	3.87689	VE
NE75_3_AAGTATTGCGCCACAGCGGAATTT	5.85181	-4.46667	Primitive streak
NE75_3_AAGTATTGCGCCACAGCTTCGCAC	-6.4293	4.16501	Erythroid progenitors
NE75_3_AAGTATTGCGCCACAGGACAACTT	-7.32063	3.08578	VE
NE75_3_AAGTATTGCGCCACAGGATCTCGG	6.97515	-4.93707	Epiblast
NE75_3_AAGTATTGCGCCACAGGATTGCGA	-6.54843	5.38826	ExE VE
NE75_3_AAGTATTGCGCCACAGGTGTAACC	-6.03931	4.09543	VE
NE75_3_AAGTATTGCGCCACAGTCGAAGCT	-5.95007	3.73268	VE
NE75_3_AAGTATTGCGCCACAGTTGGATCG	-6.40959	5.86534	VE
NE75_3_AAGTCCAACGCCACAGCACTCCTC	-6.2585	3.26549	VE
NE75_3_AAGTCCAACGCCACAGCAGGTGTC	-6.75738	5.09206	ExE VE
NE75_3_AAGTCCAACGCCACAGCCTCGTCT	-6.71576	4.19937	VE
NE75_3_AAGTCCAACGCCACAGCGCTAATA	-6.25865	4.16049	VE
NE75_3_AAGTCCAACGCCACAGCGTGCTAG	-6.65508	3.95391	VE
NE75_3_AAGTCCAACGCCACAGGACAAAGG	6.27873	-0.638393	Nascent mesoderm
NE75_3_AAGTCCAACGCCACAGGCAGCATG	6.60293	-6.83524	Epiblast
NE75_3_AAGTCCAACGCCACAGGCTTACCT	-6.9236	4.31205	Erythroid progenitors
NE75_3_AAGTCCAACGCCACAGGTTTGTTT	-6.35868	4.553	Erythroid progenitors
NE75_3_AAGTCCAACGCCACAGTACGTGCT	6.58323	-6.22907	Epiblast
NE75_3_AAGTCCAACGCCACAGTTGTGACT	-8.60558	-4.90212	ExE ectoderm
NE75_3_AAGTCGGGCGCCACAGAAAGTCGG	-6.61585	4.49649	VE
NE75_3_AAGTCGGGCGCCACAGATCCCACG	-6.69123	5.71809	Erythroid progenitors
NE75_3_AAGTCGGGCGCCACAGATGTTGGC	-7.77956	7.91187	ExE VE
NE75_3_AAGTCGGGCGCCACAGCCCGACTT	-5.83353	9.41208	ExE VE
NE75_3_AAGTCGGGCGCCACAGCGGCTTAC	-6.04678	3.58202	VE
NE75_3_AAGTCGGGCGCCACAGCGTATCGG	6.55418	-3.88531	Epiblast
NE75_3_AAGTCGGGCGCCACAGCTTCAGGT	7.8226	4.009	Epiblast
NE75_3_AAGTCGGGCGCCACAGCTTCGCAC	6.47605	-6.82021	Epiblast
NE75_3_AAGTCGGGCGCCACAGGATGTGAG	-6.81413	6.15528	Gut precursors
NE75_3_AAGTCGGGCGCCACAGGGGAAGGT	-6.68135	3.40785	VE
NE75_3_AAGTCGGGCGCCACAGGTCATATT	5.97955	-3.44501	CLE/NMP
NE75_3_AAGTCGGGCGCCACAGGTGTAACC	7.89921	3.85161	Cardiomyocytes
NE75_3_AAGTCGGGCGCCACAGGTTACGAT	-6.13378	5.11392	VE
NE75_3_AAGTCGGGCGCCACAGTCACGTTT	-6.2346	3.74737	VE
NE75_3_AAGTCGGGCGCCACAGTGAGGTCT	3.74829	1.72064	Mesenchyme
NE75_3_AAGTCGGGCGCCACAGTGTAGTTT	-6.73489	6.48967	ExE VE
NE75_3_AAGTGAGACGCCACAGACTAGGAT	-6.54477	6.33086	VE
NE75_3_AAGTGAGACGCCACAGATCAGCGC	-6.41494	4.74484	VE
NE75_3_AAGTGAGACGCCACAGCCTCGTCT	-2.46118	-0.414523	Endothelium
NE75_3_AAGTGAGACGCCACAGCGAGATGT	-6.5849	4.21626	Erythroid progenitors
NE75_3_AAGTGAGACGCCACAGCGTGGATA	-6.38274	4.21861	VE
NE75_3_AAGTGAGACGCCACAGCTACGAGC	-6.53505	4.49244	VE
NE75_3_AAGTGAGACGCCACAGCTAGTAAC	-3.62732	7.06544	Definitive endoderm
NE75_3_AAGTGAGACGCCACAGCTGCGTTG	-6.06229	3.48118	VE
NE75_3_AAGTGAGACGCCACAGCTTCGATT	-6.97188	3.35926	VE
NE75_3_AAGTGAGACGCCACAGCTTTCTTT	-6.51685	4.90716	VE
NE75_3_AAGTGAGACGCCACAGGCAACCTG	-6.44608	4.53154	Erythroid progenitors
NE75_3_AAGTGAGACGCCACAGTGCCTCAC	-6.44097	6.15779	VE
NE75_3_AAGTGAGACGCCACAGTGCGTATC	-8.50313	-4.99836	ExE ectoderm
NE75_3_AAGTGAGACGCCACAGTGTGGCTA	-7.33308	-5.94286	Ectoplacental cone
NE75_3_AAGTGAGACGCCACAGTTGGCGTT	-6.57981	3.73348	Erythroid progenitors
NE75_3_AAGTTGTCCGCCACAGAGCACCAC	-6.40896	5.98672	VE
NE75_3_AAGTTGTCCGCCACAGAGCGCCTT	-7.10243	5.38786	Erythroid progenitors
NE75_3_AAGTTGTCCGCCACAGAGGCAGTT	-6.68127	4.02956	VE
NE75_3_AAGTTGTCCGCCACAGCAGTTTGC	-6.62006	6.45183	ExE VE
NE75_3_AAGTTGTCCGCCACAGCCTGACAC	7.21154	-0.27175	Somites
NE75_2_ACTGGTCATCGACGGCTGTTTGAG	-7.06439	-5.89687	Ectoplacental cone
NE75_2_ACTTCGCTTCGACGGCATTCGACG	4.37019	-5.78753	Neuroectoderm
NE75_2_ACTTCGCTTCGACGGCCAGTCCCT	5.7492	-3.57989	Epiblast
NE75_2_ACTTCGCTTCGACGGCGCATGGGT	6.89222	-0.642486	Nascent mesoderm
NE75_2_ACTTCGCTTCGACGGCGTCCATGT	5.8552	-5.59826	Epiblast
NE75_2_ACTTCGCTTCGACGGCTCATCCTT	7.01582	-2.64665	Epiblast
NE75_2_ACTTCGCTTCGACGGCTCGAAGCT	-1.51684	-0.241515	Endothelium
NE75_2_ACTTCGCTTCGACGGCTGCAAGGG	-4.23686	6.96805	AVE
NE75_2_ACTTCGCTTCGACGGCTTAGTCCG	-8.27234	-4.54795	ExE ectoderm
NE75_2_AGAAACCATCGACGGCAAACTCGA	-7.26444	5.14113	ExE VE
NE75_2_AGAAACCATCGACGGCAAGGTAAT	7.39739	-4.40917	Epiblast
NE75_2_AGAAACCATCGACGGCACATCTAT	6.61835	-4.89557	Epiblast
NE75_2_AGAAACCATCGACGGCCGACTCCT	4.73589	0.391146	Posterior lateral plate mesoderm
NE75_2_AGAAACCATCGACGGCGTACACTC	3.86279	1.94876	Mesenchyme
NE75_2_AGAAACCATCGACGGCTTGGATCG	7.16836	-4.90612	Epiblast
NE75_2_AGAAAGTGTCGACGGCACCCATAT	5.51445	-4.4943	Epiblast
NE75_2_AGAAAGTGTCGACGGCATTTCCGG	6.09772	-0.356301	Nascent mesoderm
NE75_2_AGAAAGTGTCGACGGCCGAATAAT	-7.38387	4.53541	Erythroid progenitors
NE75_2_AGAAAGTGTCGACGGCGCTCTAGT	-8.63001	-4.78845	ExE ectoderm
NE75_2_AGAAAGTGTCGACGGCTCACCGAG	6.01524	2.19465	Definitive endoderm
NE75_2_AGAAAGTGTCGACGGCTCGGTACG	7.36064	-1.37405	Somites
NE75_2_AGAAAGTGTCGACGGCTCTAGCAG	-6.44256	4.88678	ExE VE
NE75_2_AGAAGCTTTCGACGGCCCAACCGT	7.92112	-0.322341	Nascent mesoderm
NE75_2_AGAAGCTTTCGACGGCGAGCGGTA	7.95653	-0.797384	Somites
NE75_2_AGAATCAATCGACGGCCACTTTCT	-7.06895	5.9682	ExE VE
NE75_2_AGAATCAATCGACGGCCGGGCTTT	5.78077	-5.02059	Epiblast
NE75_2_AGAATCAATCGACGGCGTGTAACC	6.12325	-2.51049	Primitive streak
NE75_2_AGAATCAATCGACGGCTAAGACGG	3.24404	2.20946	Mesenchyme
NE75_2_AGAATCAATCGACGGCTCGACACC	6.07801	-6.27029	Epiblast
NE75_2_AGACCTCATCGACGGCTACTTGTG	5.81246	2.90113	Primitive streak
NE75_2_AGACCTCATCGACGGCTCGGTTCG	7.23387	-4.93547	Epiblast
NE75_2_AGACCTCATCGACGGCTCTAGCAG	-2.05011	-0.667996	Endothelium
NE75_2_AGACCTCATCGACGGCTCTGTGGT	7.14941	-1.0126	Nascent mesoderm
NE75_2_AGACCTCATCGACGGCTGGCTACC	5.96715	-5.38587	Epiblast
NE75_2_AGACCTCATCGACGGCTGTACACG	6.96	-3.19202	Epiblast
NE75_2_AGACCTCATCGACGGCTGTCTTTC	6.77483	-1.29997	Nascent mesoderm
NE75_2_AGACGAGGTCGACGGCAAACTCGA	-7.56002	4.37133	VE
NE75_2_AGACGAGGTCGACGGCAGAGACTA	6.79469	-4.1501	Epiblast
NE75_2_AGACGAGGTCGACGGCATCTTTGT	-4.02986	7.03059	Definitive endoderm
NE75_2_AGACGAGGTCGACGGCGCAAAGCC	-7.05522	-5.88848	Ectoplacental cone
NE75_2_AGACGAGGTCGACGGCGCATGGGT	-8.57816	-4.83883	ExE ectoderm
NE75_2_AGACGAGGTCGACGGCGTTGTCAT	3.49305	0.851045	Allantois
NE75_2_AGACGAGGTCGACGGCTACCAGGC	7.00788	-0.404523	Epiblast
NE75_2_AGAGAGACTCGACGGCAATGACCC	5.56527	-0.782998	Epiblast
NE75_2_AGAGAGACTCGACGGCACTCACCG	6.03233	-2.79667	Primitive streak
NE75_2_AGAGAGACTCGACGGCCACAACAG	-7.00864	5.97416	ExE VE
NE75_2_AGAGAGACTCGACGGCGTTTACGT	6.24065	-5.53566	Epiblast
NE75_2_AGAGAGACTCGACGGCTAGCCTCG	6.06171	-6.62028	Epiblast
NE75_2_AGAGGTGCTCGACGGCAAATCAGA	-8.37222	-5.11719	ExE ectoderm
NE75_2_AGAGGTGCTCGACGGCATCTTTGT	-1.32017	-0.323708	Endothelium
NE75_2_AGAGGTGCTCGACGGCCAACAAAT	-6.54137	4.94922	VE
NE75_2_AGAGGTGCTCGACGGCCGCTAGTC	-4.37004	6.85399	AVE
NE75_2_AGAGGTGCTCGACGGCGTGTCGGA	-6.52797	-5.93245	Ectoplacental cone
NE75_2_AGAGGTGCTCGACGGCTAACCATC	-6.18066	3.91867	VE
NE75_2_AGAGGTGCTCGACGGCTGGCTACC	6.8052	-3.42494	Epiblast
NE75_2_AGCAACGCTCGACGGCATCAAGTG	6.79571	-0.526106	Nascent mesoderm
NE75_2_AGCAACGCTCGACGGCATTCCTTG	7.10797	-0.484126	Nascent mesoderm
NE75_2_AGCAACGCTCGACGGCCAATACTT	-7.03031	6.34675	ExE VE
NE75_2_AGCAACGCTCGACGGCCAATTAGT	5.96013	-4.03224	CLE/NMP
NE75_2_AGCAACGCTCGACGGCCACTCCTC	-7.38191	-5.27	ExE ectoderm
NE75_2_AGCAACGCTCGACGGCCGGACAAC	-7.76778	-5.57617	ExE ectoderm
NE75_2_AGCAACGCTCGACGGCCTGAGTGC	7.44868	-0.875647	Somites
NE75_2_AGCAACGCTCGACGGCTGCTCCGT	5.37997	-5.95738	Epiblast
NE75_2_AGCAACGCTCGACGGCTTCGTTCC	6.24157	-2.27862	Somites
NE75_2_AGCACGTATCGACGGCACTAGGAT	-8.19332	-5.34209	ExE ectoderm
NE75_2_AGCACGTATCGACGGCCGGAATTT	-2.40888	-0.544796	Epiblast
NE75_2_AGCACGTATCGACGGCGATCGTTT	-6.99549	4.16785	VE
NE75_2_AGCACGTATCGACGGCTACTTGTG	3.67811	1.64549	Mesenchyme
NE75_2_AGCACGTATCGACGGCTCCCGTAG	6.37619	-0.353407	Nascent mesoderm
NE75_2_AGCATGCCTCGACGGCAAAGTCGG	6.07493	-5.60783	Epiblast
NE75_2_AGCATGCCTCGACGGCAGCGCCTT	6.85419	-5.43576	Epiblast
NE75_2_AGCATGCCTCGACGGCCAATTAGT	5.95613	2.21845	Definitive endoderm
NE75_2_AGCATGCCTCGACGGCCGAACGTA	6.41734	-4.92096	Epiblast
NE75_2_AGCATGCCTCGACGGCCGGCACAT	-8.47368	-4.93092	ExE ectoderm
NE75_2_AGCATGCCTCGACGGCCTCCGCAT	-6.48522	6.05122	ExE VE
NE75_2_AGCATGCCTCGACGGCGAGAATTG	-1.33704	-0.17423	Endothelium
NE75_2_AGCATGCCTCGACGGCGGCTACTA	4.94192	0.283541	Posterior lateral plate mesoderm
NE75_2_AGCATGCCTCGACGGCGTTGCACG	-6.67475	6.21833	ExE VE
NE75_2_AGCATGCCTCGACGGCTATTGCCT	6.56555	-5.99841	Epiblast
NE75_2_AGCCATCTTCGACGGCAAACTGGT	5.22735	-5.38453	Epiblast
NE75_2_AGCCATCTTCGACGGCCGCTCTCA	-7.03853	5.77572	ExE VE
NE75_2_AGCCATCTTCGACGGCCTCTTGAC	5.19584	-0.235488	Posterior lateral plate mesoderm
NE75_2_AGCCATCTTCGACGGCGATCGTTT	-6.76999	-6.27446	Ectoplacental cone
NE75_2_AGCCATCTTCGACGGCGCGCATTC	7.92027	-0.807548	Somites
NE75_2_AGCCATCTTCGACGGCTGGCCTGT	6.9382	-4.51332	Epiblast
NE75_2_AGCGTGGTTCGACGGCAGCGCGAT	4.65243	0.368676	Posterior lateral plate mesoderm
NE75_2_AGCGTGGTTCGACGGCATGTTGGC	-7.27971	4.60802	VE
NE75_2_AGCGTGGTTCGACGGCCTTCGATT	-8.37685	-4.49611	ExE ectoderm
NE75_2_AGCTCCACTCGACGGCATATGCAT	6.08987	-5.70917	Epiblast
NE75_2_AGCTCCACTCGACGGCCTGTCTGG	7.31629	-4.33701	Epiblast
NE75_2_AGCTCCACTCGACGGCGGCCCTTA	-7.19434	5.97244	ExE VE
NE75_2_AGCTCCACTCGACGGCTCGACGGT	-6.32546	6.04194	ExE VE
NE75_2_AGCTTCGATCGACGGCACTGCCGT	7.27078	-4.2455	Epiblast
NE75_2_AGCTTCGATCGACGGCAGCGCCTT	6.30739	-0.704908	Nascent mesoderm
NE75_2_AGCTTCGATCGACGGCAGCTACGG	5.77065	-5.68829	Epiblast
NE75_2_AGCTTCGATCGACGGCATTCAGTA	6.60076	-0.550419	Nascent mesoderm
NE75_2_AGCTTCGATCGACGGCATTCGACG	7.21052	-3.97103	Epiblast
NE75_2_AGCTTCGATCGACGGCCGATTGAT	7.41416	0.122083	Nascent mesoderm
NE75_2_AGCTTCGATCGACGGCGGCGGTTT	-1.67149	-0.224707	Endothelium
NE75_2_AGCTTCGATCGACGGCGTCCAAAG	-8.03397	-5.1824	ExE ectoderm
NE75_2_AGCTTCGATCGACGGCTAACCCGT	7.03008	-4.18925	Epiblast
NE75_2_AGCTTCGATCGACGGCTCCCAATC	-5.92993	7.40861	ExE VE
NE75_2_AGCTTCGATCGACGGCTGGTTTCT	6.25723	-2.32711	Somites
NE75_2_AGGACACATCGACGGCATGGGCAC	6.61805	-6.19151	Epiblast
NE75_2_AGGAGTCGTCGACGGCCCCGACTT	7.10029	-4.27347	Epiblast
NE75_2_AGGAGTCGTCGACGGCCCTGTTAT	6.89886	-3.8075	Epiblast
NE75_2_AGGAGTCGTCGACGGCCTCGCGTA	6.45283	-1.61292	Somites
NE75_2_AGGAGTCGTCGACGGCGGCTACTA	-7.29373	6.33728	ExE VE
NE75_2_AGGAGTCGTCGACGGCTAAATAGG	6.05702	-2.33262	Somites
NE75_2_AGGAGTCGTCGACGGCTCGGTTTA	5.95646	-2.8372	CLE/NMP
NE75_2_AGGAGTCGTCGACGGCTGAGGTCT	5.69526	-5.83592	Epiblast
NE75_2_AGGCAATATCGACGGCCAGACCAT	-8.85919	-5.05031	ExE ectoderm
NE75_2_AGGCAATATCGACGGCCTTAGGTA	-3.495	6.92236	Definitive endoderm
NE75_2_AGGCAATATCGACGGCGAGCCCAT	6.49271	-2.39443	Somites
NE75_2_AGGCAATATCGACGGCTGAAATGA	7.26356	-5.17391	Epiblast
NE75_2_AGGCAATATCGACGGCTTGTCGCC	6.16647	-4.97257	Epiblast
NE75_2_AGGCCGAATCGACGGCAGCTACGG	6.68959	0.988535	Cardiac mesoderm
NE75_2_AGGCCGAATCGACGGCATGGATTA	3.76116	0.580733	Allantois
NE75_2_AGGCCGAATCGACGGCCAGATTAC	6.08599	-6.0123	Epiblast
NE75_2_AGGCCGAATCGACGGCCGGAATTT	-4.59875	6.90749	AVE
NE75_2_AGGCCGAATCGACGGCGAGCGGTA	-6.47961	5.5062	ExE VE
NE75_2_AGGCCGAATCGACGGCGTACACTC	5.67373	-0.0658919	Posterior lateral plate mesoderm
NE75_2_AGGCCGAATCGACGGCGTTCTGTT	-5.71508	7.64342	ExE VE
NE75_2_AGGCCGAATCGACGGCTGAAATGA	6.67221	-2.646	Epiblast
NE75_2_AGGCCGAATCGACGGCTGTGTCCT	6.60758	-5.61737	Epiblast
NE75_2_AGGCCGAATCGACGGCTTTATCAC	3.67025	0.685564	Allantois
NE75_2_AGGCGTTTTCGACGGCAATGACCC	5.61806	-4.98126	Epiblast
NE75_2_AGGCGTTTTCGACGGCCGTACCTA	-3.34216	6.9518	Definitive endoderm
NE75_2_AGGCGTTTTCGACGGCGGCGTTAG	-3.39998	6.97263	Definitive endoderm
NE75_2_AGGCGTTTTCGACGGCGTTGTCAT	6.0429	-4.17054	CLE/NMP
NE75_2_AGGCGTTTTCGACGGCTGAGGTCT	6.62173	-2.60837	Epiblast
NE75_2_AGGCGTTTTCGACGGCTGTGGCTA	-7.25726	-6.0972	Ectoplacental cone
NE75_2_AGGCGTTTTCGACGGCTTTACCCT	-3.39717	6.9396	Definitive endoderm
NE75_2_AGGGACTGTCGACGGCAAACTGGT	5.74463	-5.48722	Epiblast
NE75_2_AGGGACTGTCGACGGCAAATCAGA	7.12786	-3.96803	Epiblast
NE75_2_AGGGACTGTCGACGGCACTAGGAT	6.01984	-4.46885	Epiblast
NE75_2_AGGGACTGTCGACGGCGGTGACAC	7.66467	0.683117	Nascent mesoderm
NE75_2_AGGGACTGTCGACGGCGTCAAAGA	-8.18688	-5.17346	ExE ectoderm
NE75_2_AGGGACTGTCGACGGCTACCAGGC	4.2743	-5.18651	Nascent mesoderm
NE75_2_AGGGACTGTCGACGGCTAGTCGCA	7.13932	-3.7981	Primitive streak
NE75_2_AGGGTAAATCGACGGCAAACTGGT	5.95042	-6.07345	Primitive streak
NE75_2_AGGGTAAATCGACGGCAACAATCC	4.81626	-5.65086	Epiblast
NE75_2_AGGGTAAATCGACGGCAACACACG	6.07664	-2.89597	CLE/NMP
NE75_2_AGGGTAAATCGACGGCAAGTAATC	6.59556	-5.90513	Epiblast
NE75_2_AGGGTAAATCGACGGCCAATACTT	5.90756	-4.92212	Epiblast
NE75_2_AGGGTAAATCGACGGCCTACCGTT	-5.87583	10.0881	Epiblast
NE75_2_AGGGTAAATCGACGGCCTACGAGC	-7.51666	4.0445	VE
NE75_2_AGGGTAAATCGACGGCGACAGATA	4.78582	-5.36659	Neuroectoderm
NE75_2_AGGGTAAATCGACGGCGGGAACGA	6.63653	-0.202975	Posterior lateral plate mesoderm
NE75_2_AGGGTAAATCGACGGCTTCGTTCC	-8.28411	-5.16222	ExE ectoderm
NE75_2_AGGTAAGCTCGACGGCAAACGCCT	4.34293	-5.34072	Epiblast
NE75_2_AGGTAAGCTCGACGGCAAATGTCG	6.77526	-3.96041	Epiblast
NE75_2_AGGTAAGCTCGACGGCACGGTAGC	-1.75975	-0.402519	Endothelium
NE75_2_AGGTAAGCTCGACGGCAGCGCCTT	-7.14135	-6.00948	Ectoplacental cone
NE75_2_AGGTAAGCTCGACGGCTCCAGTCC	-6.59556	6.2738	ExE VE
NE75_2_AGGTAAGCTCGACGGCTGGTATGA	-7.3689	5.64184	ExE VE
NE75_2_AGGTATATTCGACGGCAGTTTAGA	6.20503	-6.22535	Epiblast
NE75_2_AGGTATATTCGACGGCCGCTCTCA	-8.13612	-5.25806	ExE ectoderm
NE75_2_AGGTATATTCGACGGCCGTATTTC	-7.13241	4.74225	Erythroid progenitors
NE75_2_AGGTATATTCGACGGCCTGTCTGG	-7.85418	6.58738	ExE VE
NE75_2_AGGTATATTCGACGGCGATCTCGG	4.39806	-5.56286	Neuroectoderm
NE75_2_AGGTATATTCGACGGCGCAACCTG	6.77351	-5.28524	Epiblast
NE75_2_AGGTATATTCGACGGCTTAAACTG	-3.42524	7.07236	Definitive endoderm
NE75_2_AGGTATATTCGACGGCTTGATTCT	6.19048	-1.14029	Posterior lateral plate mesoderm
NE75_2_AGGTTCCCTCGACGGCACTCACCG	6.19095	-1.28844	Posterior lateral plate mesoderm
NE75_2_AGGTTCCCTCGACGGCGATGTATT	5.71374	-4.14701	Epiblast
NE75_2_AGGTTCCCTCGACGGCGCAGCATG	-6.95207	5.2604	VE
NE75_2_AGGTTCCCTCGACGGCGTTCTGTT	6.55348	-6.80338	Epiblast
NE75_2_AGGTTCCCTCGACGGCTGGCTACC	5.95947	-4.06831	Primitive streak
NE75_2_AGTAATGGTCGACGGCACATCTAT	5.54274	-0.537604	Epiblast
NE75_2_AGTAATGGTCGACGGCATTTCCGG	6.13594	-4.96629	Epiblast
NE75_2_AGTAATGGTCGACGGCGGGAGGTA	-4.54292	7.29173	Definitive endoderm
NE75_2_AGTAGTTATCGACGGCACAGCGGA	7.24096	-0.0486695	Nascent mesoderm
NE75_2_AGTAGTTATCGACGGCCGGCACAT	6.05415	-4.19424	CLE/NMP
NE75_2_AGTAGTTATCGACGGCGGATAAAG	-5.64112	7.61809	ExE VE
NE75_2_AGTAGTTATCGACGGCGGGAAATC	6.12382	-2.92478	CLE/NMP
NE75_2_AGTAGTTATCGACGGCGTTTGTTT	6.14453	-3.02045	CLE/NMP
NE75_2_AGTAGTTATCGACGGCTAAGACGG	6.76988	-5.37152	Epiblast
NE75_2_AGTAGTTATCGACGGCTGTGGCTA	6.58755	-6.71553	Epiblast
NE75_2_AGTCACAATCGACGGCAACAATCC	6.16049	-0.112676	Nascent mesoderm
NE75_2_AGTCACAATCGACGGCCGAATAAT	5.94021	-4.7373	Epiblast
NE75_2_AGTCACAATCGACGGCGATGTATT	-7.33346	-6.07315	Ectoplacental cone
NE75_2_AGTCACAATCGACGGCGATTGCGA	7.32106	-4.50873	Epiblast
NE75_2_AGTCACAATCGACGGCTCACGTTT	-1.44863	-0.225668	Endothelium
NE75_2_AGTCACAATCGACGGCTCGGTTTA	-7.35271	4.38618	VE
NE75_2_AGTCCGTGTCGACGGCCCAACCGT	-6.97092	-6.38767	Ectoplacental cone
NE75_2_AGTCCGTGTCGACGGCCTTCGCAC	-6.94999	4.90739	ExE VE
NE75_2_AGTCCGTGTCGACGGCGAGGCTGA	6.11049	-4.58613	Epiblast
NE75_2_AGTGCTTCTCGACGGCATCTTTGT	3.68729	0.853819	Allantois
NE75_2_AGTGCTTCTCGACGGCCTCGCGTA	6.35764	-5.84643	Epiblast
NE75_2_AGTGCTTCTCGACGGCGGGAACCT	5.88969	-5.97014	Epiblast
NE75_2_AGTGCTTCTCGACGGCTGTAGTTT	6.03445	-3.2303	Epiblast
NE75_2_AGTGCTTCTCGACGGCTTTATCAC	-8.46418	-4.37851	ExE ectoderm
NE75_2_AGTTGAACTCGACGGCAAAGCCTA	-6.93604	-6.28969	Ectoplacental cone
NE75_2_AGTTGAACTCGACGGCGCCTCTTT	7.25709	-0.79808	Nascent mesoderm
NE75_2_AGTTGAACTCGACGGCGTAACGTT	5.17908	0.226049	Posterior lateral plate mesoderm
NE75_2_AGTTGAACTCGACGGCTTATAGCC	6.54528	-5.12274	Epiblast
NE75_2_AGTTGCGGTCGACGGCACGAAACG	6.1124	-4.84535	Epiblast
NE75_2_AGTTGCGGTCGACGGCAGAACGGG	-4.64365	6.99379	AVE
NE75_2_AGTTGCGGTCGACGGCATCTTTGT	-6.45808	6.39725	ExE VE
NE75_2_AGTTGCGGTCGACGGCTCTGTGGT	7.21578	0.173825	Nascent mesoderm
NE75_2_AGTTTGTATCGACGGCCAAGTCAT	5.77984	-6.17127	Epiblast
NE75_2_AGTTTGTATCGACGGCCGAGATGT	6.53606	-3.71783	CLE/NMP
NE75_2_AGTTTGTATCGACGGCCGGGTAGT	-7.22236	4.8208	Erythroid progenitors
NE75_2_AGTTTGTATCGACGGCTGTAGTTT	7.2328	-0.0481437	Nascent mesoderm
NE75_2_ATAACAGGTCGACGGCGAGCCCAT	6.02396	-5.15221	Epiblast
NE75_2_ATAACAGGTCGACGGCGGACTTCC	-3.28601	6.97149	Definitive endoderm
NE75_2_ATAACAGGTCGACGGCGGCATGCT	3.78496	1.68749	Mesenchyme
NE75_2_ATAACAGGTCGACGGCGGCGGTTT	-8.38484	-4.52907	ExE ectoderm
NE75_2_ATAAGCTATCGACGGCACCCACGA	-5.81237	10.0509	Parietal endoderm
NE75_2_ATAAGCTATCGACGGCATATGCAT	6.60358	-5.182	Epiblast
NE75_2_ATAAGCTATCGACGGCCCTGTTAT	-4.74707	6.93312	AVE
NE75_2_ATAAGCTATCGACGGCCTAGTAAC	5.94431	-5.55626	Epiblast
NE75_2_ATACACCCTCGACGGCAAAGTCGG	-3.42433	6.94939	Definitive endoderm
NE75_2_ATACACCCTCGACGGCCTACTTGT	6.05427	1.97625	Definitive endoderm
NE75_2_ATACACCCTCGACGGCGGGCCAAT	-5.80604	9.65245	ExE VE
NE75_2_ATACACCCTCGACGGCGTCCGTAC	6.43819	-5.29026	Epiblast
NE75_2_ATACACCCTCGACGGCGTTGTCAT	-7.32903	6.24185	ExE VE
NE75_2_ATACACCCTCGACGGCTTGGACTT	-7.95817	-4.28302	ExE ectoderm
NE75_2_ATACACCCTCGACGGCTTGGATCG	5.86152	-5.74597	Epiblast
NE75_2_ATACTCTCTCGACGGCAAACTCGA	-6.51112	4.8009	ExE VE
NE75_2_ATACTCTCTCGACGGCACGCTCAG	5.77248	-3.37423	Neuroectoderm
NE75_2_ATACTCTCTCGACGGCCGATTGAT	6.04408	0.577145	Posterior lateral plate mesoderm
NE75_2_ATACTCTCTCGACGGCCGGCTTAC	-8.6064	-4.83064	ExE ectoderm
NE75_2_ATACTCTCTCGACGGCCGTATTTC	7.13987	-4.02834	Epiblast
NE75_2_ATACTCTCTCGACGGCCTTCAGGT	3.68507	0.596063	Allantois
NE75_2_ATACTCTCTCGACGGCGCAACCTG	5.77777	-0.16307	Posterior lateral plate mesoderm
NE75_2_ATACTCTCTCGACGGCGGCTACTA	6.97312	-4.10793	Epiblast
NE75_2_ATACTCTCTCGACGGCGGGAAATC	-8.68796	-4.67322	ExE ectoderm
NE75_2_ATACTCTCTCGACGGCGGTCACAG	-7.60563	4.56823	VE
NE75_2_ATACTCTCTCGACGGCTGGAGGAG	7.18533	-0.628661	Nascent mesoderm
NE75_2_ATACTCTCTCGACGGCTGTAGTTT	-2.38504	-0.392353	Endothelium
NE75_2_ATACTCTCTCGACGGCTTCGCTGG	-6.93193	6.84229	ExE VE
NE75_2_ATAGATGTTCGACGGCAAAGCCTA	6.27265	-6.48329	Epiblast
NE75_2_ATAGATGTTCGACGGCAGGTTGTG	7.06151	-0.511456	Nascent mesoderm
NE75_2_ATAGATGTTCGACGGCATTCCTTG	7.29472	-1.74883	Somites
NE75_2_ATAGATGTTCGACGGCCAACGTGG	3.64813	1.89487	Mesenchyme
NE75_2_ATAGATGTTCGACGGCCCAGCAGT	-8.13867	-5.12926	ExE ectoderm
NE75_2_ATAGATGTTCGACGGCTACAGCCG	7.8223	-0.0189213	Somites
NE75_2_ATAGATGTTCGACGGCTGGCTACC	-7.69097	4.57278	Erythroid progenitors
NE75_2_ATATGCAATCGACGGCCGTATCGG	-6.02325	-6.31626	Ectoplacental cone
NE75_2_ATATGCAATCGACGGCCTTCAGGT	-6.39826	1.20169	Erythroid progenitors
NE75_2_ATATGCAATCGACGGCGCAACCTG	5.64177	-4.7938	Epiblast
NE75_2_ATATGCAATCGACGGCGGACTTCC	-4.04828	7.30483	Definitive endoderm
NE75_2_ATATGCAATCGACGGCTGCTATTT	5.99846	-4.65543	CLE/NMP
NE75_2_ATATGGGTTCGACGGCAATGACCC	-5.96028	4.10809	VE
NE75_2_ATATGGGTTCGACGGCCTCCGCAT	-7.44674	6.26272	ExE VE
NE75_2_ATATGGGTTCGACGGCGTTCAACT	4.87778	-4.1246	Surface ectoderm
NE75_2_ATATGGGTTCGACGGCTGACCAGT	7.66108	-0.0305545	Nascent mesoderm
NE75_2_ATATGGGTTCGACGGCTTCCGAGT	-6.60166	5.73374	ExE VE
NE75_2_ATCAATCGTCGACGGCACTGCCGT	5.81779	2.8193	Notochord
NE75_2_ATCAATCGTCGACGGCCGGAATTT	6.17111	-5.76902	Epiblast
NE75_2_ATCAATCGTCGACGGCCTTAGGTA	-7.51911	4.35563	VE
NE75_2_ATCAATCGTCGACGGCTGCCATCG	-3.43216	7.00018	Definitive endoderm
NE75_2_ATCAGGGATCGACGGCATATGCAT	7.03991	-0.893649	Nascent mesoderm
NE75_2_ATCAGGGATCGACGGCGGCCTAAG	6.8144	-0.584286	Nascent mesoderm
NE75_2_ATCCCACCTCGACGGCTTGATCTA	5.86547	-5.20828	Epiblast
NE75_2_ATCCGCATTCGACGGCAATCGGGT	-6.83176	6.43373	ExE VE
NE75_2_ATCCGCATTCGACGGCAATTCCCA	3.15458	2.48188	Mesenchyme
NE75_2_ATCCGCATTCGACGGCCTTCGCAC	-8.69655	-5.16739	ExE ectoderm
NE75_2_ATCCGCATTCGACGGCGATCGTTT	5.98722	-1.66695	Nascent mesoderm
NE75_2_ATCCGCATTCGACGGCGGCGTTAG	5.45416	-0.207904	Posterior lateral plate mesoderm
NE75_2_ATCCGCATTCGACGGCTGACCCTC	5.02554	-6.00581	Epiblast
NE75_2_ATCCTAGTTCGACGGCACCCACGA	-7.07327	-6.20718	Ectoplacental cone
NE75_2_ATCCTAGTTCGACGGCACCTTCTT	5.37419	-5.42367	Epiblast
NE75_2_ATCCTAGTTCGACGGCACGCTCAG	-6.69419	4.55677	ExE VE
NE75_2_ATCCTAGTTCGACGGCGACAGATA	-8.31031	-4.33883	ExE ectoderm
NE75_2_ATCCTAGTTCGACGGCGATCTCGG	5.30848	-5.68057	Epiblast
NE75_2_ATCGCGCTTCGACGGCAAGATTGT	5.72202	-2.35275	Notochord
NE75_2_ATCGCGCTTCGACGGCACGGTAGC	-7.21884	-5.63053	ExE ectoderm
NE75_2_ATCGCGCTTCGACGGCAGGAGCTT	-7.89619	-4.79667	ExE ectoderm
NE75_2_ATCGCGCTTCGACGGCATGGATTA	-7.75875	3.93218	VE
NE75_2_ATCGCGCTTCGACGGCCGGGCTTT	6.61356	-1.56908	Somites
NE75_2_ATCGCGCTTCGACGGCGTTTGTTT	4.74296	-4.52294	Definitive endoderm
NE75_2_ATCGCGCTTCGACGGCTAAATAGG	3.92973	0.591382	Allantois
NE75_2_ATCGCGCTTCGACGGCTCATGAGG	-8.35918	-4.94888	ExE ectoderm
NE75_2_ATCGCGCTTCGACGGCTCCTTATT	7.20769	-4.16966	Epiblast
NE75_2_ATCGCGCTTCGACGGCTGAAATGA	-7.90531	-5.61473	ExE ectoderm
NE75_2_ATCGCGCTTCGACGGCTTTGTGTC	6.98201	-0.685194	Nascent mesoderm
NE75_2_ATCGTAACTCGACGGCAGCGCCTT	6.26109	-6.58325	Epiblast
NE75_2_ATCGTAACTCGACGGCAGGAAGAC	7.75719	-0.405384	Nascent mesoderm
NE75_2_ATCGTAACTCGACGGCGGTTTCTC	6.01689	-5.46075	Epiblast
NE75_2_ATCGTAACTCGACGGCTAACTACT	-8.23972	-4.84947	ExE ectoderm
NE75_2_ATCGTAACTCGACGGCTACAAACT	-4.16326	6.81764	AVE
NE75_2_ATCGTAACTCGACGGCTCGACACC	6.95261	-2.16083	Nascent mesoderm
NE75_2_ATCGTAACTCGACGGCTGTCTTTC	5.44644	-5.02944	Epiblast
NE75_2_ATCGTAACTCGACGGCTTCGCTGG	6.43957	-3.36267	Epiblast
NE75_2_ATCTTGGCTCGACGGCAAGGTAAT	6.10808	-5.65096	Epiblast
NE75_2_ATCTTGGCTCGACGGCGAGTTCAC	6.6673	-0.850307	Nascent mesoderm
NE75_2_ATCTTGGCTCGACGGCGCGCATTC	7.41145	-0.489758	Nascent mesoderm
NE75_2_ATCTTGGCTCGACGGCTCTCAACC	-1.53401	-0.429113	Endothelium
NE75_2_ATGACAACTCGACGGCAATGTTTG	6.20215	-1.20787	Nascent mesoderm
NE75_2_ATGACAACTCGACGGCACACTAAG	6.58984	-6.1193	Epiblast
NE75_2_ATGACAACTCGACGGCTAGTCGCA	7.00596	-1.24475	Somites
NE75_2_ATGACTTGTCGACGGCCCTCGTCT	7.56855	0.521193	Epiblast
NE75_2_ATGACTTGTCGACGGCTAACCATC	5.41167	-6.22958	Epiblast
NE75_2_ATGACTTGTCGACGGCTAGTGTTT	5.99696	2.13979	Definitive endoderm
NE75_2_ATGACTTGTCGACGGCTCATATGG	6.93078	-2.75612	Epiblast
NE75_2_ATGACTTGTCGACGGCTCGGTTTA	-6.87537	-5.68401	ExE ectoderm
NE75_2_ATGCATATTCGACGGCCAGACCAT	-8.27586	-4.62759	ExE ectoderm
NE75_2_ATGCATATTCGACGGCCCCGAATG	-4.77611	6.56664	AVE
NE75_2_ATGCATATTCGACGGCGCATGGGT	5.96086	-4.26022	Epiblast
NE75_2_ATGCATATTCGACGGCGGACTTCC	6.16971	-5.57812	CLE/NMP
NE75_2_ATGCATATTCGACGGCTTCGGCCT	3.64139	1.96591	Mesenchyme
NE75_2_ATGCGGAGTCGACGGCAACCCTTG	-8.43666	-4.78009	ExE ectoderm
NE75_2_ATGCGGAGTCGACGGCAATTCCCA	-8.0989	-5.05992	ExE ectoderm
NE75_2_ATGCGGAGTCGACGGCAGCGCCTT	5.83025	-5.1796	Epiblast
NE75_2_ATGCGGAGTCGACGGCCACAACAG	-7.35896	4.10597	VE
NE75_2_ATGCGGAGTCGACGGCCCCATCTG	7.6646	0.0924185	Nascent mesoderm
NE75_2_ATGCGGAGTCGACGGCCTACTTGT	6.07921	-2.79908	Primitive streak
NE75_2_ATGCGGAGTCGACGGCGAAAGACC	-1.61404	-0.387324	Endothelium
NE75_2_ATGCGGAGTCGACGGCGAACGATT	-6.46598	4.76404	ExE VE
NE75_2_ATGCGGAGTCGACGGCGCTTTCCA	5.6313	-2.48163	Notochord
NE75_2_ATGCGGAGTCGACGGCGTCAATAC	-2.26326	-0.558949	Endothelium
NE75_2_ATGCGGAGTCGACGGCTCTGCATC	-6.12915	-6.33288	Ectoplacental cone
NE75_2_ATGCGGAGTCGACGGCTTGGACTT	6.79424	-4.88244	Epiblast
NE75_2_ATGGGCTCTCGACGGCAAGATTGT	6.3146	-2.78708	Primitive streak
NE75_2_ATGGGCTCTCGACGGCATGACCGA	-1.37489	-0.190722	Endothelium
NE75_2_ATGGGCTCTCGACGGCATGGATTA	-6.97719	4.27094	VE
NE75_2_ATGGGCTCTCGACGGCCGAATAAT	-6.85677	5.01922	ExE VE
NE75_2_ATGGGCTCTCGACGGCCTTCAGGT	4.73883	-5.37056	Neuroectoderm
NE75_2_ATGGGCTCTCGACGGCGAGCGGTA	6.40112	-6.44778	Epiblast
NE75_2_ATGGGCTCTCGACGGCGCAACCTG	6.01227	-6.82645	Epiblast
NE75_2_ATGGGCTCTCGACGGCGGTTAGTG	-7.54108	7.46015	ExE VE
NE75_2_ATGGGCTCTCGACGGCGTGGATGG	-5.63431	7.59523	ExE VE
NE75_2_ATGGGCTCTCGACGGCTACAGCCG	5.6383	-5.75865	Epiblast
NE75_2_ATGGGCTCTCGACGGCTAGTCGCA	6.4628	-6.48854	Epiblast
NE75_2_ATGGTCTGTCGACGGCACACTAAG	6.39051	-6.91245	Epiblast
NE75_2_ATGGTCTGTCGACGGCATGACCGA	6.08951	-2.28377	Primitive streak
NE75_2_ATGGTCTGTCGACGGCCTTCTGGA	7.06643	-3.69364	Epiblast
NE75_2_ATGGTCTGTCGACGGCGGTCACAG	6.88556	-3.45662	Epiblast
NE75_2_ATGGTCTGTCGACGGCGGTTTCTC	6.51714	-4.92225	Epiblast
NE75_2_ATGGTCTGTCGACGGCTAGTGGAC	-5.93169	7.05023	ExE VE
NE75_2_ATGGTCTGTCGACGGCTGTTCCAG	7.8619	-0.221169	Nascent mesoderm
NE75_2_ATGGTCTGTCGACGGCTTAAGCGT	6.24937	-1.19759	Nascent mesoderm
NE75_2_ATGGTCTGTCGACGGCTTCGTTCC	-1.36624	-0.283238	Endothelium
NE75_2_ATGTGCCGTCGACGGCAAATCAGA	-6.73747	5.07073	ExE VE
NE75_2_ATGTGCCGTCGACGGCACGCCATT	6.24308	-6.52777	Epiblast
NE75_2_ATGTGCCGTCGACGGCACTGAGTT	-5.67964	7.67729	ExE VE
NE75_2_ATGTGCCGTCGACGGCAGTTTAGA	-5.83214	9.51159	ExE VE
NE75_2_ATGTGCCGTCGACGGCATTCCTTG	6.00133	2.1955	Definitive endoderm
NE75_2_ATGTGCCGTCGACGGCCTGGTGCA	4.46644	0.397207	Posterior lateral plate mesoderm
NE75_2_ATGTGCCGTCGACGGCGCAGTCGA	6.08977	-4.81605	Epiblast
NE75_2_ATTACCTTTCGACGGCAAAGTCGG	-6.8949	4.86491	ExE VE
NE75_2_ATTACCTTTCGACGGCACCCATAT	7.24699	0.382951	Nascent mesoderm
NE75_2_ATTACCTTTCGACGGCACTAGGAT	5.9085	-2.21367	Notochord
NE75_2_ATTACCTTTCGACGGCAGACACCA	5.52182	-4.84494	Epiblast
NE75_2_ATTACCTTTCGACGGCAGCACCAC	-6.99654	6.4701	ExE VE
NE75_2_ATTACCTTTCGACGGCCACAAGGC	6.86185	-5.67472	Epiblast
NE75_2_ATTACCTTTCGACGGCCTCAGAAT	7.37754	-4.01342	Epiblast
NE75_2_ATTACCTTTCGACGGCCTCGATGC	5.6422	-0.180942	Posterior lateral plate mesoderm
NE75_2_ATTACCTTTCGACGGCGGTGGGAT	-6.84342	5.77419	VE
NE75_2_ATTACCTTTCGACGGCGTTACCGC	7.16745	0.106146	Nascent mesoderm
NE75_2_ATTACCTTTCGACGGCTAGAAATG	6.20328	-2.62004	Primitive streak
NE75_2_ATTACCTTTCGACGGCTGCTCCGT	-8.00155	-4.52628	ExE ectoderm
NE75_2_ATTATTCGTCGACGGCACGGTAGC	4.63499	-4.98154	Epiblast
NE75_2_ATTATTCGTCGACGGCATATGCAT	-6.25336	3.94083	Erythroid progenitors
NE75_2_ATTATTCGTCGACGGCCAGACCAT	7.66319	0.271171	Nascent mesoderm
NE75_2_ATTATTCGTCGACGGCCCTATTCA	5.75651	-5.55935	Epiblast
NE75_2_ATTATTCGTCGACGGCCCTGACAC	7.8524	-0.29181	Nascent mesoderm
NE75_2_ATTATTCGTCGACGGCGTGTCGGA	5.37101	-4.97978	Epiblast
NE75_2_ATTCTGAGTCGACGGCAGCGAAGT	7.53051	-1.5429	Somites
NE75_2_ATTCTGAGTCGACGGCGGTCACAG	3.99587	1.34446	Mesenchyme
NE75_2_ATTGAAGTTCGACGGCATCCGCTA	5.38481	-4.99033	Epiblast
NE75_2_ATTGAAGTTCGACGGCGATCGTTT	6.04864	-5.96356	Epiblast
NE75_2_ATTGAAGTTCGACGGCGGTCCCTT	-7.75942	6.90234	ExE VE
NE75_2_ATTGAAGTTCGACGGCTCCCGTAG	7.58818	-0.83823	Nascent mesoderm
NE75_2_ATTGGCCCTCGACGGCACGCTCAG	5.00184	-4.84305	Epiblast
NE75_2_ATTGGCCCTCGACGGCGACAACTT	7.20636	-4.93842	Epiblast
NE75_2_ATTGGCCCTCGACGGCGGCTACTA	4.63987	0.371853	Posterior lateral plate mesoderm
NE75_2_ATTGGCCCTCGACGGCTCGGTTCG	7.16294	-0.419952	Nascent mesoderm
NE75_2_ATTGGCCCTCGACGGCTGCGACAG	-1.23759	-0.135693	Megakaryocytes
NE75_2_ATTGGCCCTCGACGGCTTATCTGT	6.40161	-0.830228	Nascent mesoderm
NE75_2_ATTGGCCCTCGACGGCTTGCACGC	3.69417	1.69181	Mesenchyme
NE75_2_ATTTCCATTCGACGGCCAATTAGT	4.57961	0.231827	Mesenchyme
NE75_2_ATTTCCATTCGACGGCGTCCATGT	7.0074	-3.63239	Notochord
NE75_2_ATTTCCATTCGACGGCGTTCAACT	5.88587	-5.65074	Epiblast
NE75_2_ATTTCCATTCGACGGCGTTGCACG	5.59149	-6.01017	Epiblast
NE75_2_ATTTGTTGTCGACGGCACTGAGTT	7.0112	-5.57768	Epiblast
NE75_2_ATTTGTTGTCGACGGCATCTTTGT	5.34931	-0.0309709	Posterior lateral plate mesoderm
NE75_2_ATTTGTTGTCGACGGCATGTTGGC	4.35269	-5.55585	Epiblast
NE75_2_ATTTGTTGTCGACGGCCCGTGTTT	6.93602	-1.25566	Somites
NE75_2_ATTTGTTGTCGACGGCCGCTAATA	4.60615	-5.17707	Neuroectoderm
NE75_2_ATTTGTTGTCGACGGCGCAAGGAC	-7.16792	-6.07176	Ectoplacental cone
NE75_2_ATTTGTTGTCGACGGCGGCATGCT	-8.69989	-4.4709	ExE ectoderm
NE75_2_ATTTGTTGTCGACGGCGGGTGTAT	5.49528	-0.150459	Posterior lateral plate mesoderm
NE75_2_ATTTGTTGTCGACGGCTTCCGCTC	-5.12944	7.01232	AVE
NE75_2_CAAACATTTCGACGGCACCCACGA	-1.81254	-0.468313	Endothelium
NE75_2_CAAACATTTCGACGGCAGCGCCTT	7.14619	0.13197	Nascent mesoderm
NE75_2_CAAACATTTCGACGGCAGCTATGA	-1.24924	-0.295599	Megakaryocytes
NE75_2_CAACGCAGTCGACGGCTGTAGTTT	4.42723	0.502362	Posterior lateral plate mesoderm
NE75_2_CAACGCAGTCGACGGCTGTGTCCT	5.78369	-4.10917	CLE/NMP
NE75_2_CAACGCAGTCGACGGCTTATAGCC	6.41313	-3.28325	Epiblast
NE75_2_CAACGCAGTCGACGGCTTGCACGC	7.4423	0.0199528	Nascent mesoderm
NE75_2_CAAGGAATTCGACGGCCTCCGCAT	5.69229	-5.37033	Epiblast
NE75_2_CAAGGAATTCGACGGCCTGTTCTT	-7.06072	-6.27264	Ectoplacental cone
NE75_2_CAAGGAATTCGACGGCTCATGAGG	6.294	-4.4741	Primitive streak
NE75_2_CAAGGAATTCGACGGCTTCACATA	-5.80061	6.58164	ExE VE
NE75_2_CAAGGGTTTCGACGGCAAACCTCC	-7.8221	6.47625	ExE VE
NE75_2_CAAGGGTTTCGACGGCCCCGAATG	6.58055	-5.40575	Epiblast
NE75_2_CAAGGGTTTCGACGGCCTGTCTGG	-4.1936	7.20342	Definitive endoderm
NE75_2_CAAGGGTTTCGACGGCGAGGCTGA	5.77554	-4.21989	Primitive streak
NE75_2_CAAGGGTTTCGACGGCGCACCTCT	7.34778	-0.653605	Nascent mesoderm
NE75_2_CAAGGGTTTCGACGGCGTCAATAC	8.0118	-0.740904	Somites
NE75_2_CAAGGGTTTCGACGGCGTCTCTCT	7.03007	-4.09341	Epiblast
NE75_2_CAAGGGTTTCGACGGCGTGTAACC	5.83037	-0.577507	Posterior lateral plate mesoderm
NE75_2_CAAGGGTTTCGACGGCGTTGCACG	-4.82194	7.17521	AVE
NE75_2_CAAGGTACTCGACGGCACATCTAT	5.0984	-4.4351	Epiblast
NE75_2_CAAGGTACTCGACGGCCTTTCTTT	-6.53751	4.56601	VE
NE75_2_CAAGGTACTCGACGGCTACGTGCT	7.03138	-0.97766	Nascent mesoderm
NE75_2_CAAGGTACTCGACGGCTGCCTCAC	-6.96256	5.29088	ExE VE
NE75_2_CAAGGTACTCGACGGCTTGGATCG	7.37643	3.05144	Cardiac mesoderm
NE75_2_CAATCTAGTCGACGGCAATGAATG	-8.19175	-4.59485	ExE ectoderm
NE75_2_CAATCTAGTCGACGGCACATCTAT	6.71289	-0.899611	Nascent mesoderm
NE75_2_CAATCTAGTCGACGGCAGACACCA	-5.7686	7.54647	ExE VE
NE75_2_CAATCTAGTCGACGGCCACGGACT	6.11834	-6.57192	Epiblast
NE75_2_CAATCTAGTCGACGGCCGACGTCA	-6.95847	5.36611	ExE VE
NE75_2_CAATCTAGTCGACGGCCTCAGAAT	3.44364	1.81929	Mesenchyme
NE75_2_CAATCTAGTCGACGGCGCTTTGGC	-6.68381	5.48669	ExE VE
NE75_2_CAATCTAGTCGACGGCGGTCCCTT	7.20233	-0.376905	Nascent mesoderm
NE75_2_CAATCTAGTCGACGGCTTTACCCT	7.95417	-0.653213	Somites
NE75_2_CAATTCTCTCGACGGCAGCACCAC	-7.49106	4.74153	Erythroid progenitors
NE75_2_CAATTCTCTCGACGGCCTTAGGTA	5.75195	-0.40499	Posterior lateral plate mesoderm
NE75_2_CAATTCTCTCGACGGCTCGAAGCT	6.13774	0.774809	Posterior lateral plate mesoderm
NE75_2_CAATTCTCTCGACGGCTTTGTGTC	-8.21329	-5.3675	ExE ectoderm
NE75_2_CACAACCTTCGACGGCAAGATTGT	4.38756	0.34678	Allantois
NE75_2_CACAACCTTCGACGGCCTCCGCAT	5.51472	-4.37588	Epiblast
NE75_2_CACAACCTTCGACGGCCTCGATGC	6.83001	-0.856374	Posterior lateral plate mesoderm
NE75_2_CACAACCTTCGACGGCCTTAGGTA	-1.41935	-0.322433	Endothelium
NE75_2_CACAACCTTCGACGGCGAAGTGCC	6.48488	-1.33557	Somites
NE75_2_CACAACCTTCGACGGCGACAAAGG	5.79476	-5.04324	Epiblast
NE75_2_CACAAGTATCGACGGCACTGCCGT	-7.31453	6.16268	ExE VE
NE75_2_CACAAGTATCGACGGCCAATACTT	7.27361	-0.194427	Nascent mesoderm
NE75_2_CACAAGTATCGACGGCCTCGCGTA	6.16698	0.0814226	Nascent mesoderm
NE75_2_CACAAGTATCGACGGCGTTGCACG	7.9608	-0.773944	Nascent mesoderm
NE75_2_CACAAGTATCGACGGCTTCCGAGT	6.32984	-2.60674	Somites
NE75_2_CACTAACCTCGACGGCAGGAAGAC	5.11561	-0.206681	Posterior lateral plate mesoderm
NE75_2_CACTAACCTCGACGGCCGGCACAT	7.43469	-0.530451	Nascent mesoderm
NE75_2_CACTAACCTCGACGGCGCAACCTG	5.40404	-4.96925	Epiblast
NE75_2_CACTAACCTCGACGGCGTTTGTTT	-6.76738	6.70103	ExE VE
NE75_2_CACTAACCTCGACGGCTAGAAATG	5.38982	-6.01052	Epiblast
NE75_2_CACTAACCTCGACGGCTCGGTTTA	-6.69307	4.77021	VE
NE75_2_CAGACTCGTCGACGGCCAGTTTGC	6.8527	-3.40745	Epiblast
NE75_2_CAGACTCGTCGACGGCCCCATCTG	-1.36065	-0.185735	Endothelium
NE75_2_CAGACTCGTCGACGGCCGACTCCT	6.09261	-5.23241	Epiblast
NE75_2_CAGACTCGTCGACGGCCGAGTCTG	6.68083	-5.59164	Epiblast
NE75_2_CAGACTCGTCGACGGCGCCTCTTT	5.80576	2.94638	Notochord
NE75_2_CAGACTCGTCGACGGCGTCCAAAG	7.39128	-0.645103	Nascent mesoderm
NE75_2_CAGACTCGTCGACGGCTCGACGGT	5.4524	-5.49861	Epiblast
NE75_2_CAGACTCGTCGACGGCTGACCCTC	-7.66906	5.34168	VE
NE75_2_CAGACTCGTCGACGGCTGGTTTCT	5.29937	-5.55318	Epiblast
NE75_2_CAGACTCGTCGACGGCTGTGCTCA	7.7621	-0.313082	Nascent mesoderm
NE75_2_CAGATGGGTCGACGGCCGCTAGTC	4.46199	-5.40112	Epiblast
NE75_2_CAGATGGGTCGACGGCGTTTGTTT	6.01208	-2.78478	CLE/NMP
NE75_2_CAGGTTGCTCGACGGCAAATCGTT	-8.19722	-4.25031	ExE ectoderm
NE75_2_CAGGTTGCTCGACGGCACGTATAC	6.86735	-0.704053	Nascent mesoderm
NE75_2_CAGGTTGCTCGACGGCAGAGGTGG	3.82285	1.86703	Mesenchyme
NE75_2_CAGGTTGCTCGACGGCATTCCTTG	-7.22994	5.42329	VE
NE75_2_CAGGTTGCTCGACGGCCCCAAGCA	7.52597	3.39435	Cardiac mesoderm
NE75_2_CAGGTTGCTCGACGGCGGAAACAG	7.21754	-4.26481	Epiblast
NE75_2_CATGACGATCGACGGCCATTTGTT	6.50302	0.865704	Cardiac mesoderm
NE75_2_CATGACGATCGACGGCCCTGACAC	-6.73331	6.548	ExE VE
NE75_2_CATGACGATCGACGGCCGGCACAT	4.3558	0.396688	Posterior lateral plate mesoderm
NE75_2_CATGACGATCGACGGCCGTGGATA	-7.25327	-5.62664	ExE ectoderm
NE75_2_CATGACGATCGACGGCTTAAACTG	2.72405	1.45908	Mesenchyme
NE75_2_CATGCTGCTCGACGGCCGTAGAAG	7.03725	-3.98696	Epiblast
NE75_2_CATGCTGCTCGACGGCTAGTCGCA	6.04912	-4.5395	Epiblast
NE75_2_CATGCTGCTCGACGGCTCCTTATT	-6.82215	4.07125	VE
NE75_2_CATTCATTTCGACGGCACTGAGTT	5.98489	-5.27304	Epiblast
NE75_2_CATTCATTTCGACGGCAGAGACTA	5.7019	-4.35717	Epiblast
NE75_2_CATTCATTTCGACGGCCACTCCTC	-6.56734	5.08342	ExE VE
NE75_2_CATTCATTTCGACGGCCTTCGATT	6.17564	-5.41396	Epiblast
NE75_2_CATTCATTTCGACGGCGAGTTCAC	7.18282	-0.614872	Nascent mesoderm
NE75_2_CATTCATTTCGACGGCGATTTACC	7.10133	-0.242832	Nascent mesoderm
NE75_2_CATTCATTTCGACGGCGTCTCTCT	-7.03764	4.16511	VE
NE75_2_CATTTCTATCGACGGCAAGGTAAT	-7.27292	4.18568	VE
NE75_2_CATTTCTATCGACGGCCACAAGGC	6.23973	-4.70505	CLE/NMP
NE75_2_CATTTCTATCGACGGCCACGGACT	-7.08828	-5.35623	ExE ectoderm
NE75_2_CATTTCTATCGACGGCGGGAGGTA	-7.13844	-6.01741	Ectoplacental cone
NE75_2_CATTTCTATCGACGGCTAAGACGG	-6.89375	6.90358	ExE VE
NE75_2_CATTTCTATCGACGGCTACCAGGC	-8.29482	-5.14144	ExE ectoderm
NE75_2_CCACCTCTTCGACGGCATCCGCTA	-6.95547	5.3733	ExE VE
NE75_2_CCACCTCTTCGACGGCCAAGTCAT	5.75508	-4.6663	Epiblast
NE75_2_CCACCTCTTCGACGGCTGCGTATC	7.52939	-0.0428535	Nascent mesoderm
NE75_2_CCACCTCTTCGACGGCTGGAGGAG	-1.95159	-0.428289	Endothelium
NE75_2_CCACGTTGTCGACGGCAAAGCCTA	-7.85667	-5.65834	ExE ectoderm
NE75_2_CCACGTTGTCGACGGCAGAGACTA	-5.83422	9.51243	ExE VE
NE75_2_CCACGTTGTCGACGGCCATCGCAG	5.51567	-4.59231	Epiblast
NE75_2_CCACGTTGTCGACGGCGACAACTT	-7.35431	-5.09447	ExE ectoderm
NE75_2_CCACGTTGTCGACGGCGTCCGTAC	-2.51259	-0.236713	Endothelium
NE75_2_CCACGTTGTCGACGGCTGTTCCAG	-8.51487	-4.78861	ExE ectoderm
NE75_2_CCACGTTGTCGACGGCTTGGCGTT	6.21753	-1.718	Somites
NE75_2_CCAGACAGTCGACGGCATCCCACG	7.60843	-1.31786	Somites
NE75_2_CCAGACAGTCGACGGCCAGACCAT	6.17974	-5.84874	Epiblast
NE75_2_CCAGACAGTCGACGGCCGTCAGCA	6.78356	-1.80196	Somites
NE75_2_CCAGACAGTCGACGGCGCAAAGCC	6.41829	-1.90948	Somites
NE75_2_CCAGACAGTCGACGGCTAAATAGG	-7.56555	4.30369	VE
NE75_2_CCAGCGAATCGACGGCATGACTTT	6.143	-0.0866217	Nascent mesoderm
NE75_2_CCAGCGAATCGACGGCATTCGACG	4.9998	0.213102	Posterior lateral plate mesoderm
NE75_2_CCAGCGAATCGACGGCGAAGCACT	-7.43112	7.32528	ExE VE
NE75_2_CCAGCGAATCGACGGCTACCAGGC	5.67821	-4.13824	Epiblast
NE75_2_CCAGCGAATCGACGGCTCCAGTCC	7.00138	-1.277	Nascent mesoderm
NE75_2_CCAGCGAATCGACGGCTGATAACA	5.45295	-5.5581	Epiblast
NE75_2_CCAGCGAATCGACGGCTGCAAGGG	-7.53355	-5.8599	ExE ectoderm
NE75_2_CCATATGATCGACGGCCATCGCAG	5.46246	-0.246455	Posterior lateral plate mesoderm
NE75_2_CCATATGATCGACGGCCGAGTCTG	6.30297	-4.3851	Epiblast
NE75_2_CCATATGATCGACGGCGACAAAGG	6.80566	-4.52063	Epiblast
NE75_2_CCATATGATCGACGGCGCATGGGT	5.94837	-2.01324	Epiblast
NE75_2_CCATATGATCGACGGCGGGAGGTA	-7.04577	6.03054	ExE VE
NE75_2_CCATATGATCGACGGCGGTCTGAC	4.63819	0.482832	Posterior lateral plate mesoderm
NE75_2_CCATATGATCGACGGCTCATGAGG	6.49271	-1.41264	Nascent mesoderm
NE75_2_CCATATGATCGACGGCTGGTATGA	-7.16065	5.97432	ExE VE
NE75_2_CCATCCACTCGACGGCAACCCTTG	7.41571	-0.702419	Nascent mesoderm
NE75_2_CCATCCACTCGACGGCATGGATTA	-8.32469	-4.88176	ExE ectoderm
NE75_2_CCATCCACTCGACGGCCGGACAAC	5.48033	-3.85156	Epiblast
NE75_2_CCATCCACTCGACGGCGTTAACCA	-4.35225	6.87134	AVE
NE75_2_CCATCCACTCGACGGCTAGCCTCG	7.09233	-1.41616	Nascent mesoderm
NE75_2_CCATCGTCTCGACGGCCCACATTA	-6.13521	4.10934	VE
NE75_2_CCATCGTCTCGACGGCCCCAAGCA	5.29266	-5.76586	Epiblast
NE75_2_CCATCGTCTCGACGGCCCGCAACT	4.53814	0.429182	Posterior lateral plate mesoderm
NE75_2_CCATCGTCTCGACGGCCTATAGAG	6.26972	-0.854994	Nascent mesoderm
NE75_2_CCATCGTCTCGACGGCCTTCTGGA	-1.6893	-0.353446	Endothelium
NE75_2_CCATCGTCTCGACGGCGCAAGGAC	-6.40059	3.67473	VE
NE75_2_CCATCGTCTCGACGGCTGTGGCTA	6.49347	-0.335793	Nascent mesoderm
NE75_2_CCATGCATTCGACGGCCCAACCGT	7.35728	-4.24055	Epiblast
NE75_2_CCATGCATTCGACGGCCCCTTCAG	5.40657	-4.95555	Epiblast
NE75_2_CCATGCATTCGACGGCGCCAAGAT	4.43043	-5.79899	Neuroectoderm
NE75_2_CCATGCATTCGACGGCTCCAGTCC	6.03769	-5.12933	Epiblast
NE75_2_CCATGCATTCGACGGCTGGAGGAG	7.21739	-0.384669	Nascent mesoderm
NE75_2_CCCGTAAGTCGACGGCCGCTCTCA	5.62848	-6.07439	Epiblast
NE75_2_CCCGTAAGTCGACGGCCTTACGGG	6.01387	-1.07764	Nascent mesoderm
NE75_2_CCCGTAAGTCGACGGCGAGAATTG	7.05242	-5.30267	Epiblast
NE75_2_CCCGTAAGTCGACGGCGGAATAGA	5.88621	-4.70828	Epiblast
NE75_2_CCCGTTCTTCGACGGCAACCTGAC	-8.25442	-4.78602	ExE ectoderm
NE75_2_CCCGTTCTTCGACGGCCAAGAGGG	6.6048	0.802628	Cardiac mesoderm
NE75_2_CCCGTTCTTCGACGGCCCCGAATG	-4.36878	6.78185	AVE
NE75_2_CCCGTTCTTCGACGGCGTACACTC	-7.30624	5.11334	Erythroid progenitors
NE75_2_CCCGTTCTTCGACGGCTCCCTGAT	5.90268	-5.29541	Epiblast
NE75_2_CCCTCTTGTCGACGGCACTGAGTT	-7.46096	4.97092	Erythroid progenitors
NE75_2_CCCTCTTGTCGACGGCCGCTAATA	5.82064	2.75563	Notochord
NE75_2_CCCTCTTGTCGACGGCTTATCTGT	6.48458	-1.70974	Nascent mesoderm
NE75_2_CCCTGTTTTCGACGGCACGGTAGC	5.86221	-5.55491	Epiblast
NE75_2_CCCTGTTTTCGACGGCACTGAGTT	6.74944	0.127083	Posterior lateral plate mesoderm
NE75_2_CCCTGTTTTCGACGGCCCGCTGTT	-8.16728	-4.29108	ExE ectoderm
NE75_2_CCCTGTTTTCGACGGCGAGCCCAT	-8.57317	-4.87958	ExE ectoderm
NE75_2_CCCTGTTTTCGACGGCGAGTTCAC	6.29089	-5.88758	Epiblast
NE75_2_CCCTTGCATCGACGGCCGGCTTAC	-8.59012	-4.69488	ExE ectoderm
NE75_2_CCCTTGCATCGACGGCCTTCAGGT	5.29445	-5.6339	Epiblast
NE75_2_CCCTTGCATCGACGGCGGGAGGTA	-8.42981	-5.01635	ExE ectoderm
NE75_2_CCCTTGCATCGACGGCTTCACATA	5.89906	-4.31119	Primitive streak
NE75_2_CCGACTTTTCGACGGCAAACTGGT	-4.61969	7.01547	AVE
NE75_2_CCGACTTTTCGACGGCACCTTGCC	-6.97897	-6.03612	Ectoplacental cone
NE75_2_CCGACTTTTCGACGGCAGTGATGC	-7.08753	4.65664	Erythroid progenitors
NE75_2_CCGACTTTTCGACGGCCTAGTAAC	3.13293	2.50266	Mesenchyme
NE75_2_CCGACTTTTCGACGGCTCTGTGGT	4.51094	-5.71528	Neuroectoderm
NE75_2_CCGAGATCTCGACGGCAAACAGGG	7.29171	-4.36576	Epiblast
NE75_2_CCGAGATCTCGACGGCAAACTGGT	-6.38317	6.77308	ExE VE
NE75_2_CCGAGATCTCGACGGCAATGACCC	5.0381	-5.10924	Epiblast
NE75_2_CCGAGATCTCGACGGCAGAAGTTA	2.7535	1.44179	Mesenchyme
NE75_2_CCGAGATCTCGACGGCAGCGTAGG	6.92049	-0.254306	Nascent mesoderm
NE75_2_CCGAGATCTCGACGGCCCGTGTTT	2.72656	1.43416	Mesenchyme
NE75_2_CCGAGATCTCGACGGCCTACGAGC	-6.44273	4.09559	Erythroid progenitors
NE75_2_CCGAGATCTCGACGGCGTCTCTCT	-7.06973	5.13574	ExE VE
NE75_2_CCGAGATCTCGACGGCGTTGTCAT	5.905	-5.6741	Epiblast
NE75_2_CCGAGATCTCGACGGCTTCCGAGT	6.34567	-1.65767	Somites
NE75_2_CCGGAAATTCGACGGCACGGTAGC	-4.07972	7.21024	Definitive endoderm
NE75_2_CCGGAAATTCGACGGCCATACATT	-7.39571	3.98715	VE
NE75_2_CCGGAAATTCGACGGCCGGCTTAC	-7.58571	4.43847	VE
NE75_2_CCGGAAATTCGACGGCGTCAAAGA	6.67973	-6.11093	Epiblast
NE75_2_CCGGAAATTCGACGGCGTTGTCAT	6.73155	-0.576983	Nascent mesoderm
NE75_2_CCGGAAATTCGACGGCTCACCGAG	5.66269	-2.93755	Epiblast
NE75_2_CCGGAAATTCGACGGCTGTCTTTC	6.3133	-5.57876	Epiblast
NE75_2_CCGTAGCTTCGACGGCCACAAGGC	5.64581	-4.61078	Epiblast
NE75_2_CCGTAGCTTCGACGGCGTTGTCAT	-7.69686	-5.59719	ExE ectoderm
NE75_2_CCGTAGCTTCGACGGCTCGAAGCT	6.85542	-0.142014	Nascent mesoderm
NE75_2_CCGTAGCTTCGACGGCTGGTATGA	-7.03507	4.82576	Erythroid progenitors
NE75_2_CCGTAGCTTCGACGGCTGTCTTTC	-7.49904	6.84703	ExE VE
NE75_2_CCGTAGCTTCGACGGCTTATAGCC	-7.37217	-6.01779	ExE ectoderm
NE75_2_CCGTCTTATCGACGGCCACGGACT	6.85195	-5.82288	Epiblast
NE75_2_CCGTCTTATCGACGGCGAGCCCAT	-8.05462	-5.23312	ExE ectoderm
NE75_2_CCGTCTTATCGACGGCTAACTACT	6.73675	-2.62808	Epiblast
NE75_2_CCGTCTTATCGACGGCTGTAGTTT	-6.09164	7.03338	VE
NE75_2_CCGTCTTATCGACGGCTTGGACTT	7.07744	-0.285313	Nascent mesoderm
NE75_2_CCTACGCTTCGACGGCAGTTTAGA	-5.81101	10.0251	Parietal endoderm
NE75_2_CCTACGCTTCGACGGCCATCTCCC	6.5577	-5.73392	Epiblast
NE75_2_CCTACGCTTCGACGGCCCCGACTT	-7.67728	4.06467	VE
NE75_2_CCTACGCTTCGACGGCGAGCGGTA	-7.06234	4.45971	VE
NE75_2_CCTACGCTTCGACGGCGCAACCTG	-7.05944	4.77221	Erythroid progenitors
NE75_2_CCTACGCTTCGACGGCGGTCACAG	4.38308	0.606565	Mesenchyme
NE75_2_CCTACGCTTCGACGGCGTCATATT	5.71296	-6.24404	Epiblast
NE75_2_CCTACGCTTCGACGGCTACCAGGC	-6.54931	-6.42346	Ectoplacental cone
NE75_2_CCTATTTATCGACGGCAGCGCGAT	3.74175	0.600305	Allantois
NE75_2_CCTATTTATCGACGGCGTTACGAT	5.93137	-4.20855	Epiblast
NE75_2_CCTATTTATCGACGGCGTTGTCAT	-7.32113	7.01988	ExE VE
NE75_2_CCTATTTATCGACGGCTCCCAATC	-6.39951	6.4245	VE
NE75_2_CCTATTTATCGACGGCTGGGATTC	6.40107	-5.98084	Epiblast
NE75_2_CCTATTTATCGACGGCTTAAACTG	7.13501	-0.43153	Nascent mesoderm
NE75_2_CCTCATGATCGACGGCACGCTCAG	6.66764	0.198027	Nascent mesoderm
NE75_2_CCTCATGATCGACGGCTTATCTGT	5.94035	-4.8219	Epiblast
NE75_2_CCTCATGATCGACGGCTTCGTTCC	7.78532	-0.700497	Posterior lateral plate mesoderm
NE75_2_CCTTTACATCGACGGCACGCCATT	-7.2973	3.94508	Erythroid progenitors
NE75_2_CCTTTACATCGACGGCAGAGGTGG	7.55259	-0.0362317	Nascent mesoderm
NE75_2_CCTTTACATCGACGGCCCTATTCA	3.16661	2.51204	Mesenchyme
NE75_2_CCTTTACATCGACGGCGTACACTC	-7.00342	5.90767	ExE VE
NE75_2_CCTTTACATCGACGGCTAACTACT	6.15958	-1.93148	Somites
NE75_2_CCTTTACATCGACGGCTCGACACC	-8.13179	-4.43687	ExE ectoderm
NE75_2_CCTTTACATCGACGGCTGTAAAGG	6.90324	-0.260875	Nascent mesoderm
NE75_2_CCTTTGTCTCGACGGCCCAGCAGT	5.561	1.11593	Posterior lateral plate mesoderm
NE75_2_CCTTTGTCTCGACGGCCGGGTAGT	-6.61958	3.86086	Erythroid progenitors
NE75_2_CCTTTGTCTCGACGGCGGCTACTA	-5.80321	9.93941	Parietal endoderm
NE75_2_CCTTTGTCTCGACGGCGTTTGTTT	7.27826	0.0577242	Nascent mesoderm
NE75_2_CCTTTGTCTCGACGGCTGCGACAG	6.79398	-6.0643	Epiblast
NE75_2_CCTTTGTCTCGACGGCTGTTTGAG	7.63891	-1.34765	Somites
NE75_2_CCTTTGTCTCGACGGCTTCCGAGT	6.59989	-5.00258	Epiblast
NE75_2_CGAAACTCTCGACGGCCGGGCTTT	-1.73043	-0.460932	Endothelium
NE75_2_CGAAACTCTCGACGGCTCTGTGGT	7.09134	-0.496796	Nascent mesoderm
NE75_2_CGAAACTCTCGACGGCTGGTTTCT	5.63173	-5.67321	Epiblast
NE75_2_CGAACCGATCGACGGCATATGCAT	6.23022	-6.1185	Epiblast
NE75_2_CGAACCGATCGACGGCGGGAACCT	7.9106	-0.110515	Nascent mesoderm
NE75_2_CGAACCGATCGACGGCGGGCCAAT	7.56036	3.46726	Cardiac mesoderm
NE75_2_CGAAGAAGTCGACGGCATATGCAT	5.89869	-2.76024	CLE/NMP
NE75_2_CGAAGAAGTCGACGGCATCAGCGC	6.29846	-5.95049	Epiblast
NE75_2_CGAAGAAGTCGACGGCCTCAGAAT	5.96305	-4.92308	Epiblast
NE75_2_CGAAGAAGTCGACGGCCTCCGCAT	6.42554	-6.20216	Epiblast
NE75_2_CGAAGAAGTCGACGGCGAGTTCAC	-8.08931	-5.46043	ExE ectoderm
NE75_2_CGAAGAAGTCGACGGCGCCAAGAT	-8.48584	-4.49814	ExE ectoderm
NE75_2_CGAAGAAGTCGACGGCGCCTCTTT	-8.36712	-5.12739	ExE ectoderm
NE75_2_CGAAGAAGTCGACGGCTAGCCTCG	-7.13538	4.5803	Erythroid progenitors
NE75_2_CGAAGAAGTCGACGGCTGATGCCC	6.98629	-0.425994	Nascent mesoderm
NE75_2_CGACATTTTCGACGGCACTTCAAT	-6.49687	3.74955	Erythroid progenitors
NE75_2_CGACATTTTCGACGGCCATACATT	-4.62858	6.59846	AVE
NE75_2_CGACATTTTCGACGGCCGAATAAT	-7.3656	-6.0133	ExE ectoderm
NE75_2_CGACATTTTCGACGGCCTTTCTTT	7.17376	-0.834268	Somites
NE75_2_CGACATTTTCGACGGCGTTGTCAT	5.98742	1.27704	Mesenchyme
NE75_2_CGAGGCTATCGACGGCAAATCGTT	-3.26668	7.01871	Definitive endoderm
NE75_2_CGAGGCTATCGACGGCATACCCAG	6.97568	-0.589807	Nascent mesoderm
NE75_2_CGAGGCTATCGACGGCATTCGACG	6.80364	-6.103	Epiblast
NE75_2_CGAGGCTATCGACGGCCAAGAGGG	7.19083	-4.30043	Epiblast
NE75_2_CGAGGCTATCGACGGCCAGACCAT	-7.46305	4.81763	VE
NE75_2_CGAGGCTATCGACGGCGCCGGATT	5.04902	-5.39507	Epiblast
NE75_2_CGAGGCTATCGACGGCGTAATCCC	7.17222	-1.57781	Somites
NE75_2_CGAGGCTATCGACGGCGTTGCACG	7.09795	-4.92823	Epiblast
NE75_2_CGATCCAATCGACGGCCTACCGTT	5.46651	-5.71312	Epiblast
NE75_2_CGATCCAATCGACGGCGCGTTGCT	5.28909	-5.36372	Epiblast
NE75_2_CGATCCAATCGACGGCGGTCTGAC	5.90193	2.61514	Notochord
NE75_2_CGATGGCATCGACGGCATACTCTT	-8.55021	-4.57611	ExE ectoderm
NE75_2_CGATGGCATCGACGGCCTAGTAAC	6.496	-0.622321	Nascent mesoderm
NE75_2_CGATGGCATCGACGGCGAGCGGTA	7.2922	-0.232124	Nascent mesoderm
NE75_2_CGATGGCATCGACGGCGGCCCTTA	6.37731	-6.05729	Epiblast
NE75_2_CGATGGCATCGACGGCGGGAACGA	6.81809	-5.4933	Epiblast
NE75_2_CGATGGCATCGACGGCTGTAAAGG	3.73555	1.41455	Mesenchyme
NE75_2_CGATGGCATCGACGGCTTGATCTA	-1.11168	-0.109906	Endothelium
NE75_2_CGATGGCATCGACGGCTTGGATCG	7.32732	-5.19498	Epiblast
NE75_2_CGGACTAATCGACGGCATCTTTGT	-7.43078	4.79857	VE
NE75_2_CGGACTAATCGACGGCGAGCGGTA	6.03669	-4.90687	Epiblast
NE75_2_CGGCTGTATCGACGGCAAACTGGT	-7.69543	6.65324	ExE VE
NE75_2_CGGCTGTATCGACGGCCCAGCAGT	5.71711	-0.0763413	Posterior lateral plate mesoderm
NE75_2_CGGCTGTATCGACGGCCGTACCTA	-8.24277	-4.46796	ExE ectoderm
NE75_2_CGGTGAGTTCGACGGCAAGCGTAC	4.30354	0.951115	Mesenchyme
NE75_2_CGGTGAGTTCGACGGCAGAAGTTA	5.84656	-5.48603	Epiblast
NE75_2_CGGTGAGTTCGACGGCAGCTATGA	-6.78555	3.3042	VE
NE75_2_CGGTGAGTTCGACGGCCCCGAATG	5.69367	-4.51941	Epiblast
NE75_2_CGGTGAGTTCGACGGCGGAAACAG	6.70851	-2.98169	Epiblast
NE75_2_CGGTGAGTTCGACGGCTAACCCGT	3.62366	0.701088	Allantois
NE75_2_CGGTGAGTTCGACGGCTAAGACGG	-6.12822	-6.31811	Ectoplacental cone
NE75_2_CGGTGAGTTCGACGGCTCGAAGCT	7.92629	-1.20296	Somites
NE75_2_CGGTGAGTTCGACGGCTGTTTGAG	6.90077	-1.78074	Somites
NE75_2_CGTACCGATCGACGGCACTAGGAT	6.31442	-4.7711	Epiblast
NE75_2_CGTACCGATCGACGGCATGTTGGC	4.15804	0.419885	Allantois
NE75_2_CGTACCGATCGACGGCGCCAAGAT	7.10864	-3.84089	Epiblast
NE75_2_CGTACCGATCGACGGCTTTGTGTC	6.24116	-2.32397	CLE/NMP
NE75_2_CGTCGAATTCGACGGCTACGTGCT	6.31457	-2.05834	Somites
NE75_2_CGTCGAATTCGACGGCTTGCACGC	6.56344	-1.28039	Somites
NE75_2_CGTGCAACTCGACGGCAGCGCCTT	-6.72678	-6.27805	Ectoplacental cone
NE75_2_CGTGCAACTCGACGGCGACAAAGG	6.50692	-1.62119	Nascent mesoderm
NE75_2_CGTGCAACTCGACGGCTTGATCTA	5.69984	-5.73271	Epiblast
NE75_2_CGTGGGATTCGACGGCATCCGCTA	-7.31464	4.36546	VE
NE75_2_CGTGGGATTCGACGGCCAACGTGG	-2.05902	-0.485276	Endothelium
NE75_2_CGTGGGATTCGACGGCCAGACCAT	5.7541	-4.04569	Epiblast
NE75_2_CGTGGGATTCGACGGCCAGATTAC	-5.81637	9.57633	ExE VE
NE75_2_CGTGGGATTCGACGGCCCCATCTG	6.54964	-5.75715	Epiblast
NE75_2_CGTGGGATTCGACGGCCCGCTGTT	7.88839	0.425068	Somites
NE75_2_CGTGGGATTCGACGGCCTTGGTGT	5.74267	-5.24299	Epiblast
NE75_2_CGTGGGATTCGACGGCGAGAATTG	-1.94838	-0.649569	Epiblast
NE75_2_CGTGGGATTCGACGGCGGTGACAC	-7.02622	4.46271	VE
NE75_2_CGTGGGATTCGACGGCGTTACGAT	4.48457	-6.02045	Neuroectoderm
NE75_2_CGTGGGATTCGACGGCTCCCAATC	-6.85209	3.70027	VE
NE75_2_CGTGTACATCGACGGCACCTTCTT	7.28096	-4.25634	Epiblast
NE75_2_CGTGTACATCGACGGCAGCGTAGG	-5.73237	10.3306	Parietal endoderm
NE75_2_CGTGTACATCGACGGCAGCTATGA	5.86514	2.5508	Notochord
NE75_2_CGTGTACATCGACGGCCAAGTCAT	6.37506	-0.810035	Nascent mesoderm
NE75_2_CGTGTACATCGACGGCCATCTCCC	-7.7681	4.31999	VE
NE75_2_CGTGTACATCGACGGCCCGCAACT	-7.44739	6.18343	ExE VE
NE75_2_CGTGTACATCGACGGCCCTCGTCT	-7.1197	5.80116	ExE VE
NE75_2_CGTGTACATCGACGGCCGGACAAC	4.78719	-4.79937	Epiblast
NE75_2_CGTGTACATCGACGGCCTCGATGC	-7.00481	-6.23539	Ectoplacental cone
NE75_2_CGTGTACATCGACGGCGAGCGGTA	3.89831	1.78111	Mesenchyme
NE75_2_CGTGTGTTTCGACGGCATACTCTT	6.01387	-4.94311	CLE/NMP
NE75_2_CGTGTGTTTCGACGGCATATGCAT	7.06244	-0.270887	Nascent mesoderm
NE75_2_CGTGTGTTTCGACGGCATGGGCAC	6.26413	-1.23022	Somites
NE75_2_CGTGTGTTTCGACGGCCAATACTT	7.15409	0.0118834	Nascent mesoderm
NE75_2_CGTGTGTTTCGACGGCTAGTCTAG	5.9	2.14569	Definitive endoderm
NE75_2_CGTGTGTTTCGACGGCTTTAACAG	-7.53926	4.08506	VE
NE75_2_CGTTGCCTTCGACGGCAATGAATG	6.2684	-3.15225	Epiblast
NE75_2_CGTTGCCTTCGACGGCAATTCCCA	-6.56119	4.15208	VE
NE75_2_CGTTGCCTTCGACGGCGTCAAAGA	-7.51672	4.56884	VE
NE75_2_CGTTGCCTTCGACGGCTAGTGTTT	6.1627	-0.277685	Nascent mesoderm
NE75_2_CGTTGCCTTCGACGGCTGACCAGT	7.22187	-0.506254	Nascent mesoderm
NE75_2_CGTTGCCTTCGACGGCTTTGTGTC	6.23886	-4.42652	Primitive streak
NE75_2_CGTTTCGTTCGACGGCAGGAAGAC	7.18714	0.0258249	Somites
NE75_2_CGTTTCGTTCGACGGCATTTCCGG	7.29315	-3.54177	Epiblast
NE75_2_CGTTTCGTTCGACGGCCACGGACT	-6.21868	4.59644	VE
NE75_2_CGTTTCGTTCGACGGCCGTGGATA	6.96544	-4.56401	Epiblast
NE75_2_CGTTTCGTTCGACGGCCTTCTGGA	5.93102	-5.6517	Epiblast
NE75_2_CGTTTCGTTCGACGGCTACAAACT	6.15054	-5.7341	Epiblast
NE75_2_CGTTTCGTTCGACGGCTACCAGGC	5.87954	2.55314	Notochord
NE75_2_CGTTTCGTTCGACGGCTCGGTTCG	7.0923	-1.10987	Somites
NE75_2_CTACGGGATCGACGGCATGTTGGC	6.35915	-1.42647	Somites
NE75_2_CTACGGGATCGACGGCCAACAAAT	6.1817	-1.228	Nascent mesoderm
NE75_2_CTACGGGATCGACGGCCAGATTAC	5.89356	-5.27492	Epiblast
NE75_2_CTACGGGATCGACGGCCCAACCGT	6.74023	-0.608862	Nascent mesoderm
NE75_2_CTAGACTATCGACGGCATGGATTA	5.48804	-0.201651	Posterior lateral plate mesoderm
NE75_2_CTAGACTATCGACGGCCAAGTCAT	6.34053	-1.30378	Nascent mesoderm
NE75_2_CTAGACTATCGACGGCCGGCACAT	-6.87492	5.10601	ExE VE
NE75_2_CTAGACTATCGACGGCGCTTACCT	4.61863	-5.47207	Epiblast
NE75_2_CTAGACTATCGACGGCGTCTCTCT	-7.5295	6.66941	ExE VE
NE75_2_CTAGACTATCGACGGCGTTCAACT	-8.22762	-5.23184	ExE ectoderm
NE75_2_CTAGACTATCGACGGCTACCAGGC	-7.60132	6.22116	ExE VE
NE75_2_CTAGACTATCGACGGCTTGGACTT	-7.84134	-4.44778	ExE ectoderm
NE75_2_CTAGCACGTCGACGGCACTTCAAT	6.9848	-5.44902	Epiblast
NE75_2_CTAGCACGTCGACGGCGCGCATTC	5.68727	-5.38122	Epiblast
NE75_2_CTAGCACGTCGACGGCGTAACGTT	6.49117	-5.71477	Epiblast
NE75_2_CTAGCACGTCGACGGCTAGTCGCA	7.44769	0.0663486	Somites
NE75_2_CTAGCACGTCGACGGCTGAAATGA	-8.37738	-4.9628	ExE ectoderm
NE75_2_CTAGCACGTCGACGGCTTAAGCGT	7.07509	-3.7239	Epiblast
NE75_2_CTAGCACGTCGACGGCTTGGCGTT	-7.35549	3.95235	VE
NE75_2_CTAGTAGGTCGACGGCAAAGTCGG	-7.57284	6.18963	ExE VE
NE75_2_CTAGTAGGTCGACGGCCTATAGAG	-6.6507	3.59596	VE
NE75_2_CTAGTAGGTCGACGGCTACAGCCG	6.82014	-0.555303	Nascent mesoderm
NE75_2_CTAGTAGGTCGACGGCTACCGGCA	8.04699	-0.878074	Somites
NE75_2_CTCAAACATCGACGGCAGAAGTTA	7.47392	3.21932	Cardiomyocytes
NE75_2_CTCAAACATCGACGGCTCATGAGG	6.06459	-2.42875	Somites
NE75_2_CTCACATCTCGACGGCATTCCTTG	5.42164	-5.62688	Epiblast
NE75_2_CTCACATCTCGACGGCCAGATTAC	5.76077	-4.84119	Epiblast
NE75_2_CTCACATCTCGACGGCGTGGATGG	5.42555	-5.89835	Epiblast
NE75_2_CTCACATCTCGACGGCTGAAATGA	-4.66605	6.71794	AVE
NE75_2_CTCACATCTCGACGGCTGACCAGT	6.36633	-1.76892	Somites
NE75_2_CTCACATCTCGACGGCTTGAGGGT	6.25964	-2.85598	Primitive streak
NE75_2_CTCCCAAATCGACGGCAGAGACTA	4.99326	-4.2399	Surface ectoderm
NE75_2_CTCCCAAATCGACGGCCAATACTT	4.41298	0.159704	Epiblast
NE75_2_CTCCCAAATCGACGGCCTTCGATT	-7.53644	4.52496	VE
NE75_2_CTCCCAAATCGACGGCGAGCGGTA	6.49628	-5.42873	Epiblast
NE75_2_CTCCCAAATCGACGGCGTCTCTCT	5.68843	-4.76184	Epiblast
NE75_2_CTCCCAAATCGACGGCTATTGCCT	5.85441	-5.32514	Epiblast
NE75_2_CTCCCAAATCGACGGCTCTCAACC	-8.31115	-5.14029	ExE ectoderm
NE75_2_CTCCCAAATCGACGGCTTATCTGT	6.75982	-5.28838	Epiblast
NE75_2_CTCCCAAATCGACGGCTTTAACAG	-8.34913	-4.53142	ExE ectoderm
NE75_2_CTCCTCCATCGACGGCAAGGTAAT	7.55232	0.164802	Nascent mesoderm
NE75_2_CTCCTCCATCGACGGCAGGAAGAC	4.20492	1.66195	Posterior lateral plate mesoderm
NE75_2_CTCCTCCATCGACGGCCGACTCCT	4.44861	0.687915	Mesenchyme
NE75_2_CTCCTCCATCGACGGCCTCCGCAT	5.94014	-2.41572	Primitive streak
NE75_2_CTCCTCCATCGACGGCCTTTAATC	5.91775	2.15471	Definitive endoderm
NE75_2_CTCCTCCATCGACGGCTAACCCGT	7.30225	-4.01738	Epiblast
NE75_2_CTCCTCCATCGACGGCTCGACACC	2.81478	1.47368	Mesenchyme
NE75_2_CTCCTCCATCGACGGCTGATGCCC	6.22046	-1.79128	Somites
NE75_2_CTCTATAGTCGACGGCCGAGTCTG	3.69636	0.602701	Allantois
NE75_2_CTCTATAGTCGACGGCCTCGCGTA	7.84704	3.87703	Cardiomyocytes
NE75_2_CTCTATAGTCGACGGCCTTCGCAC	-4.39632	6.78942	AVE
NE75_2_CTCTATAGTCGACGGCGTTACGAT	7.62511	0.233972	Nascent mesoderm
NE75_2_CTCTGCGTTCGACGGCAGGTTGTG	5.92284	-2.92101	CLE/NMP
NE75_2_CTCTGCGTTCGACGGCATTCCTTG	5.81087	-4.40225	Epiblast
NE75_2_CTCTGCGTTCGACGGCCACTCCTC	7.62104	0.276813	Somites
NE75_2_CTCTGCGTTCGACGGCCTTCGATT	6.06762	-0.948415	Nascent mesoderm
NE75_2_CTCTGCGTTCGACGGCTAACTACT	5.80274	-4.70723	Epiblast
NE75_2_CTCTGCGTTCGACGGCTAGTGGAC	5.8585	0.0136349	Posterior lateral plate mesoderm
NE75_2_CTCTGCGTTCGACGGCTCACGTTT	-8.19933	-5.11494	ExE ectoderm
NE75_2_CTGAAGGGTCGACGGCAAACTCGA	-6.97195	6.49719	ExE VE
NE75_2_CTGAAGGGTCGACGGCAAACTGGT	5.12188	-4.31725	Epiblast
NE75_2_CTGAAGGGTCGACGGCGAGGCTGA	-8.1977	-5.13744	ExE ectoderm
NE75_2_CTGAAGGGTCGACGGCGGCATGCT	6.10209	-6.02904	Epiblast
NE75_2_CTGAAGGGTCGACGGCTAACTACT	7.1906	-1.05863	Nascent mesoderm
NE75_2_CTGAAGGGTCGACGGCTTCACATA	-7.15582	5.92812	ExE VE
NE75_2_CTGAGCGTTCGACGGCCCAGCAGT	-6.97222	-6.01526	Ectoplacental cone
NE75_2_CTGAGCGTTCGACGGCCCCGAATG	-6.59449	5.19622	ExE VE
NE75_2_CTGAGCGTTCGACGGCCGGAATTT	6.60562	-1.26927	Epiblast
NE75_2_CTGAGCGTTCGACGGCGAATTCGT	7.72859	3.92526	Definitive endoderm
NE75_2_CTGAGCGTTCGACGGCTACGTGCT	6.21778	-5.79458	Epiblast
NE75_2_CTGAGCGTTCGACGGCTCCGTCCA	-7.20312	4.89111	Erythroid progenitors
NE75_2_CTGCGATGTCGACGGCATGTTGGC	5.97438	-3.88303	Epiblast
NE75_2_CTGCGATGTCGACGGCATTGGGCC	4.04957	1.70931	Mesenchyme
NE75_2_CTGCTAGATCGACGGCAGGTTGTG	7.11711	-0.418059	Nascent mesoderm
NE75_2_CTGCTAGATCGACGGCATGGGCAC	7.09729	-3.97525	Epiblast
NE75_2_CTGCTAGATCGACGGCATTGGGCC	6.14128	-6.01105	Epiblast
NE75_2_CTGCTAGATCGACGGCCAGACCAT	-7.19797	-5.86412	ExE ectoderm
NE75_2_CTGCTAGATCGACGGCCTACGAGC	5.15509	-0.280524	Posterior lateral plate mesoderm
NE75_2_CTGCTAGATCGACGGCTCGACGGT	6.97199	-3.87666	Primitive streak
NE75_2_CTGCTAGATCGACGGCTGAGGTCT	-8.79128	-4.82187	ExE ectoderm
NE75_2_CTGCTAGATCGACGGCTTGTCGCC	-6.33686	3.59412	VE
NE75_2_CTGGAACATCGACGGCCTCAGAAT	-1.546	-0.267769	Endothelium
NE75_2_CTGGAACATCGACGGCTGGCCTGT	6.47491	-5.38233	Epiblast
NE75_2_CTGGAACATCGACGGCTTGCATAT	-7.52202	4.16658	Erythroid progenitors
NE75_2_CTGGGTATTCGACGGCACACTAAG	-8.61817	-4.85791	ExE ectoderm
NE75_2_CTGGGTATTCGACGGCCCACATTA	7.0149	-3.89922	Epiblast
NE75_2_CTGGGTATTCGACGGCGTCAAAGA	6.869	-0.541239	Nascent mesoderm
NE75_2_CTGTCGCATCGACGGCAGCTATGA	7.0548	-0.394744	Nascent mesoderm
NE75_2_CTGTCGCATCGACGGCGCGTTGCT	-7.52025	6.42997	ExE VE
NE75_2_CTGTCGCATCGACGGCGGGTTGGT	-7.84193	-5.33671	ExE ectoderm
NE75_2_CTGTCGCATCGACGGCGGTTTCTC	5.50298	-4.71548	Epiblast
NE75_2_CTGTCGCATCGACGGCGTACCTTG	5.78	2.96997	Notochord
NE75_2_CTGTCGCATCGACGGCTCCTTATT	5.60655	0.205951	Posterior lateral plate mesoderm
NE75_2_CTGTCGCATCGACGGCTCGAAGCT	-7.10104	5.55944	ExE VE
NE75_2_CTGTCGCATCGACGGCTGCCTCAC	6.41629	-5.34756	Epiblast
NE75_2_CTGTCGCATCGACGGCTGTGTCCT	-8.12152	6.78013	ExE VE
NE75_2_CTGTGACCTCGACGGCCACGGACT	7.12268	-0.0911568	Nascent mesoderm
NE75_2_CTGTGACCTCGACGGCGTTGCACG	-6.92508	-6.3169	Ectoplacental cone
NE75_2_CTGTGACCTCGACGGCGTTTACGT	7.26772	-0.149649	Nascent mesoderm
NE75_2_CTGTTAAATCGACGGCATCTTTGT	-7.49695	3.77536	VE
NE75_2_CTGTTAAATCGACGGCGACGATGG	-8.25566	-4.3455	VE
NE75_2_CTGTTAAATCGACGGCGGGCCAAT	5.91429	-4.94662	Epiblast
NE75_2_CTGTTAAATCGACGGCTGACCAGT	4.43359	0.370575	Posterior lateral plate mesoderm
NE75_2_CTGTTGTGTCGACGGCAACTTAGC	7.10734	-0.485599	Nascent mesoderm
NE75_2_CTGTTGTGTCGACGGCGGGAACGA	7.05628	-4.90164	Epiblast
NE75_2_CTGTTTCCTCGACGGCTATTGCCT	3.94475	0.573366	Allantois
NE75_2_CTGTTTCCTCGACGGCTTTAACAG	3.51647	1.81927	Mesenchyme
NE75_2_CTTAGGCCTCGACGGCAACACACG	-6.24198	6.4886	AVE
NE75_2_CTTAGGCCTCGACGGCACCCACGA	-7.20307	-5.99679	Ectoplacental cone
NE75_2_CTTAGGCCTCGACGGCCGTATCGG	5.3047	-5.51566	Epiblast
NE75_2_CTTAGGCCTCGACGGCTGCCATCG	6.68858	-5.96616	Epiblast
NE75_2_CTTAGGCCTCGACGGCTTCCGAGT	6.8641	-0.668277	Nascent mesoderm
NE75_2_CTTAGTGTTCGACGGCAAACTCGA	6.51154	-5.48363	Epiblast
NE75_2_CTTAGTGTTCGACGGCACCCATAT	6.81222	-0.34761	Nascent mesoderm
NE75_2_CTTAGTGTTCGACGGCCAGACCAT	-6.31591	1.05661	Erythroid progenitors
NE75_2_CTTAGTGTTCGACGGCCGCTAGTC	5.87618	-4.9803	Epiblast
NE75_2_CTTAGTGTTCGACGGCGACAAAGG	-7.18557	-6.02558	Ectoplacental cone
NE75_2_CTTAGTGTTCGACGGCGGCCCTTA	5.88852	-2.3888	CLE/NMP
NE75_2_CTTAGTGTTCGACGGCGGGTGTAT	6.1378	-2.48477	CLE/NMP
NE75_2_CTTAGTGTTCGACGGCTCTCAACC	7.99199	3.78071	Epiblast
NE75_2_CTTAGTGTTCGACGGCTTCACATA	7.00179	-3.90689	Epiblast
NE75_2_CTTCTACGTCGACGGCAAAGCCTA	-7.13805	4.08478	VE
NE75_2_CTTCTACGTCGACGGCTTTGTGTC	6.58591	-1.41997	Somites
NE75_2_CTTTATCCTCGACGGCACCTTCTT	-7.46785	-5.71741	ExE ectoderm
NE75_2_CTTTATCCTCGACGGCAGAAGTTA	-7.28784	-6.14272	Ectoplacental cone
NE75_2_CTTTATCCTCGACGGCAGGATTCA	7.05824	-4.13245	Primitive streak
NE75_2_CTTTATCCTCGACGGCCGGGCTTT	5.88818	-5.55849	Epiblast
NE75_2_CTTTATCCTCGACGGCCTACGAGC	6.8337	-5.30078	Epiblast
NE75_2_CTTTATCCTCGACGGCCTGAGTGC	5.49279	-4.84746	Epiblast
NE75_2_CTTTATCCTCGACGGCTCACGTTT	5.77896	-5.36818	Epiblast
NE75_2_CTTTCACTTCGACGGCAGAGGTGG	5.33901	-5.62137	Epiblast
NE75_2_CTTTCACTTCGACGGCGGCTACTA	7.00198	0.0189406	Nascent mesoderm
NE75_2_CTTTCACTTCGACGGCGTAACGTT	4.37078	0.81352	Mesenchyme
NE75_2_CTTTGGACTCGACGGCACAGCGGA	3.56019	2.11219	Mesenchyme
NE75_2_CTTTGGACTCGACGGCAGAGGTGG	-5.99765	1.59649	Megakaryocytes
NE75_2_CTTTGGACTCGACGGCCGTATTTC	6.09073	-1.86472	Nascent mesoderm
NE75_2_CTTTGGACTCGACGGCTGGGATTC	6.14814	-0.57385	Posterior lateral plate mesoderm
NE75_2_GAAAGACATCGACGGCACGAAACG	-4.56213	7.1692	AVE
NE75_2_GAAAGACATCGACGGCATCCGCTA	6.96536	-0.626527	Nascent mesoderm
NE75_2_GAAAGACATCGACGGCCACAACAG	5.90358	-3.67501	CLE/NMP
NE75_2_GAAAGACATCGACGGCCTCAGAAT	-7.11496	6.2917	ExE VE
NE75_2_GAAAGACATCGACGGCTACCGGCA	7.39388	-1.30329	Somites
NE75_2_GAAAGACATCGACGGCTTCGTTCC	5.06601	-5.5868	Epiblast
NE75_2_GAAATACGTCGACGGCCGGACAAC	5.9051	-3.19924	CLE/NMP
NE75_2_GAAGATATTCGACGGCACTTCAAT	6.89414	-0.949659	Somites
NE75_2_GAAGATATTCGACGGCATTCCTTG	-6.24387	5.86465	VE
NE75_2_GAAGATATTCGACGGCCGTATCGG	-8.55303	-5.00795	ExE ectoderm
NE75_2_GAAGATATTCGACGGCGAATACGC	6.03388	-0.779097	Posterior lateral plate mesoderm
NE75_2_GAAGATATTCGACGGCGATCGTTT	-2.08318	-0.499449	Endothelium
NE75_2_GAAGATATTCGACGGCGGTGACAC	6.01752	-2.80981	CLE/NMP
NE75_2_GAAGATATTCGACGGCTTTAACAG	7.29152	-0.406809	Nascent mesoderm
NE75_2_GAATCCCATCGACGGCATGCGGAT	4.32536	0.503015	Allantois
NE75_2_GAATCCCATCGACGGCGACAAAGG	2.84355	1.48138	Mesenchyme
NE75_2_GAATCCCATCGACGGCTGCTCCGT	4.06451	0.749381	Allantois
NE75_2_GAATGCGCTCGACGGCATGGAAAT	6.07818	-5.84623	Epiblast
NE75_2_GAATGCGCTCGACGGCGGCGGTTT	6.2539	1.06182	Cardiac mesoderm
NE75_2_GACACAAATCGACGGCATATAGGA	7.53281	0.448113	Nascent mesoderm
NE75_2_GACACAAATCGACGGCCGTACCTA	6.33816	-5.86369	Epiblast
NE75_2_GACACAAATCGACGGCCTGCGTTG	-8.20481	-4.95908	ExE ectoderm
NE75_2_GACACCTGTCGACGGCATGACTTT	-8.8097	-4.8863	ExE ectoderm
NE75_2_GACTAGCGTCGACGGCAGCAGAAC	4.72936	-4.79548	Epiblast
NE75_2_GACTAGCGTCGACGGCGTGGATGG	7.44397	0.0602281	Nascent mesoderm
NE75_2_GACTAGCGTCGACGGCGTTCAACT	7.41398	-1.0074	Nascent mesoderm
NE75_2_GACTAGCGTCGACGGCGTTTGTTT	-7.26444	5.25449	VE
NE75_2_GACTAGCGTCGACGGCTCCAGTCC	5.8562	2.55322	Notochord
NE75_2_GACTAGCGTCGACGGCTGATGCCC	-4.35104	6.93184	AVE
NE75_2_GAGAAACCTCGACGGCAGGAGCTT	6.34857	-2.29173	Somites
NE75_2_GAGAAACCTCGACGGCGGTTAGTG	5.71994	-4.41939	Epiblast
NE75_2_GAGAAACCTCGACGGCGTCTCTCT	5.59277	-6.00152	Epiblast
NE75_2_GAGAAACCTCGACGGCTGAGGTCT	-7.00566	6.02915	ExE VE
NE75_2_GAGAAACCTCGACGGCTGGTATGA	7.03296	-0.765683	Nascent mesoderm
NE75_2_GAGAAACCTCGACGGCTGGTTTCT	5.22373	-4.87637	Epiblast
NE75_2_GAGCGGAATCGACGGCACCCACGA	-4.0994	7.20921	Definitive endoderm
NE75_2_GAGCGGAATCGACGGCCTACTTGT	-6.07465	-6.31331	Ectoplacental cone
NE75_2_GAGCGGAATCGACGGCGTTGTCAT	3.70642	1.43421	Mesenchyme
NE75_2_GAGCGGAATCGACGGCTAACCATC	3.59103	1.76401	Mesenchyme
NE75_2_GAGCGGAATCGACGGCTGTTTGAG	7.08144	-3.81296	Epiblast
NE75_2_GAGCGGAATCGACGGCTTGGATCG	6.36758	-6.28021	Epiblast
NE75_2_GAGGAGTGTCGACGGCATTCGACG	-4.85385	6.75272	AVE
NE75_2_GAGGAGTGTCGACGGCGATTAGAC	6.71771	-0.435723	Nascent mesoderm
NE75_2_GAGGAGTGTCGACGGCTAACCATC	-6.34263	4.69385	VE
NE75_2_GAGGAGTGTCGACGGCTGATGCCC	6.24698	-4.2702	Epiblast
NE75_2_GAGGGTCATCGACGGCAGTGATGC	6.21854	-5.89343	Epiblast
NE75_2_GAGGGTCATCGACGGCCACTCCTC	-7.3475	-6.01533	Ectoplacental cone
NE75_2_GAGGGTCATCGACGGCCATCTCCC	4.54818	-5.40292	Neuroectoderm
NE75_2_GAGGGTCATCGACGGCCCTATTCA	6.95423	-4.9288	Epiblast
NE75_2_GAGGGTCATCGACGGCCGCTAATA	4.07148	1.51351	Posterior lateral plate mesoderm
NE75_2_GAGGGTCATCGACGGCCTCGCGTA	5.64904	-5.99895	Epiblast
NE75_2_GAGTGTACTCGACGGCACCACGCT	6.268	-5.20496	Epiblast
NE75_2_GAGTGTACTCGACGGCACGTATAC	5.79096	-5.86106	Epiblast
NE75_2_GAGTGTACTCGACGGCATCTTTGT	5.97845	-0.930306	Somites
NE75_2_GAGTGTACTCGACGGCCGTATTTC	5.81211	-5.39747	Epiblast
NE75_2_GAGTGTACTCGACGGCCTAGACCC	-4.31664	6.85564	AVE
NE75_2_GAGTGTACTCGACGGCGCCAAGAT	6.57248	-1.97143	Epiblast
NE75_2_GAGTGTACTCGACGGCGTGTAACC	-7.02281	4.81261	ExE VE
NE75_2_GAGTGTACTCGACGGCTCCGTCCA	-7.00587	-6.38179	Ectoplacental cone
NE75_2_GATACGCATCGACGGCAAACTGGT	-7.14046	6.44724	ExE VE
NE75_2_GATACGCATCGACGGCCCATTTGA	-8.64482	-4.59486	ExE ectoderm
NE75_2_GATACGCATCGACGGCCTTCAGGT	5.61391	-5.23772	Epiblast
NE75_2_GATGCAGATCGACGGCAAGATTGT	6.30008	-0.846615	Nascent mesoderm
NE75_2_GATGCAGATCGACGGCCACAAGGC	7.19399	-0.514069	Nascent mesoderm
NE75_2_GATGCAGATCGACGGCTTCGCTGG	6.54271	-4.86148	Epiblast
NE75_2_GATGGTTATCGACGGCAACTTAGC	4.09917	0.644859	Allantois
NE75_2_GATGGTTATCGACGGCCAATTAGT	6.08975	-5.10422	Epiblast
NE75_2_GATGGTTATCGACGGCGAGCCCAT	-4.41682	6.86419	AVE
NE75_2_GATGGTTATCGACGGCGATCGTTT	-7.63014	4.45648	VE
NE75_2_GATGGTTATCGACGGCTAACTACT	6.57157	-2.21297	Somites
NE75_2_GATGTGGCTCGACGGCAGAGACTA	-7.352	4.57278	Erythroid progenitors
NE75_2_GATGTGGCTCGACGGCATATACCT	6.08967	-2.78055	CLE/NMP
NE75_2_GATGTGGCTCGACGGCCACAACAG	6.03655	-4.52768	Primitive streak
NE75_2_GATGTGGCTCGACGGCGACAGATA	4.50759	-5.94757	Neuroectoderm
NE75_2_GATGTGGCTCGACGGCGAGCCCAT	-2.45637	-0.362181	Endothelium
NE75_2_GATGTGGCTCGACGGCTCCAGGGA	5.62499	-4.6275	Epiblast
NE75_2_GATGTGGCTCGACGGCTGGTTTCT	5.95653	2.06924	Definitive endoderm
NE75_2_GATGTGGCTCGACGGCTTGATCTA	5.54439	-5.00711	Epiblast
NE75_2_GATGTGGCTCGACGGCTTGCATAT	5.99951	-2.41016	CLE/NMP
NE75_2_GATTAAAGTCGACGGCCACTTTCT	6.85367	-0.364349	Nascent mesoderm
NE75_2_GATTAAAGTCGACGGCCATTTGTT	5.78573	-4.6582	Epiblast
NE75_2_GATTAAAGTCGACGGCCTACGAGC	5.78086	-5.96564	Epiblast
NE75_2_GATTAAAGTCGACGGCGATCTCGG	-1.71113	-0.483879	Endothelium
NE75_2_GATTAAAGTCGACGGCGGTCACAG	-8.85029	-4.91248	ExE ectoderm
NE75_2_GATTAAAGTCGACGGCGTCTCTCT	5.82545	2.86922	Primitive streak
NE75_2_GATTAAAGTCGACGGCTGGCCTGT	-3.43584	6.8936	Definitive endoderm
NE75_2_GATTAAAGTCGACGGCTGTTCCAG	5.68588	-0.510585	Posterior lateral plate mesoderm
NE75_2_GATTACTTTCGACGGCACTTCAAT	6.42988	-4.60233	Epiblast
NE75_2_GATTACTTTCGACGGCAGTGAAAG	3.86915	1.63625	Mesenchyme
NE75_2_GATTACTTTCGACGGCCAGACCAT	5.10799	-5.25516	Epiblast
NE75_2_GATTACTTTCGACGGCCTCCGCAT	-5.80364	10.142	Primitive streak
NE75_2_GATTACTTTCGACGGCTACAAACT	3.9364	1.8084	Mesenchyme
NE75_2_GATTACTTTCGACGGCTTGGACTT	6.28564	-0.956844	Somites
NE75_2_GATTGGGATCGACGGCGGTCACAG	6.03011	1.35662	Mesenchyme
NE75_2_GATTGGGATCGACGGCTCCGTCCA	-7.53773	4.08264	VE
NE75_2_GATTTCCCTCGACGGCACTGAGTT	-1.03754	-0.330433	Endothelium
NE75_2_GATTTCCCTCGACGGCCCCGACTT	6.51059	-1.78968	Somites
NE75_2_GATTTCCCTCGACGGCCTTCAGGT	5.79467	-5.58475	Epiblast
NE75_2_GATTTCCCTCGACGGCGGCCTAAG	5.58926	-5.2397	Epiblast
NE75_2_GATTTCCCTCGACGGCTTGATTCT	5.88641	2.12462	Definitive endoderm
NE75_2_GCAAACTGTCGACGGCAGCGCCTT	5.97427	-3.09149	CLE/NMP
NE75_2_GCAAACTGTCGACGGCCACGGACT	6.59426	-0.430778	Nascent mesoderm
NE75_2_GCAAACTGTCGACGGCCCCTTCAG	5.69418	-4.7968	Primitive streak
NE75_2_GCAAACTGTCGACGGCTCTGCATC	5.63601	-4.9458	Epiblast
NE75_2_GCACTCAGTCGACGGCAGGAGCTT	7.18656	-4.23966	Epiblast
NE75_2_GCACTCAGTCGACGGCAGTGATGC	-8.34768	-4.8824	ExE ectoderm
NE75_2_GCACTCAGTCGACGGCATCTTTGT	6.96807	-5.43795	Epiblast
NE75_2_GCACTCAGTCGACGGCCAATACTT	5.42304	-5.8343	Epiblast
NE75_2_GCACTCAGTCGACGGCTCCTTATT	7.26854	0.115393	Somites
NE75_2_GCACTCAGTCGACGGCTCTCAACC	6.82969	-3.83549	Epiblast
NE75_2_GCACTCAGTCGACGGCTTTAACAG	-7.26167	-6.12856	Ectoplacental cone
NE75_2_GCATCACTTCGACGGCAGCGCCTT	-5.67434	7.84951	ExE VE
NE75_2_GCATCACTTCGACGGCCACTCCTC	7.60801	-1.23953	Somites
NE75_2_GCATCACTTCGACGGCGAGTTCAC	2.75552	1.42873	Mesenchyme
NE75_2_GCATCGAGTCGACGGCTTTAACAG	6.29635	-0.651785	Nascent mesoderm
NE75_2_GCCAAAGCTCGACGGCAACCCTTG	6.05509	-2.05378	Somites
NE75_2_GCCAAAGCTCGACGGCAAGTAATC	6.35366	0.0510495	Posterior lateral plate mesoderm
NE75_2_GCCAAAGCTCGACGGCCAACAAAT	-7.2039	5.45044	ExE VE
NE75_2_GCCAAAGCTCGACGGCCTACCGTT	7.18863	-4.25672	Epiblast
NE75_2_GCCAAAGCTCGACGGCTAGAAATG	-4.62576	6.72934	AVE
NE75_2_GCCAACATTCGACGGCCTAGTAAC	-6.88564	4.40643	VE
NE75_2_GCCAACATTCGACGGCTAGTCGCA	4.8961	-5.80187	Epiblast
NE75_2_GCCAACATTCGACGGCTGCCTCAC	6.44042	-0.414634	Nascent mesoderm
NE75_2_GCCAACATTCGACGGCTGGTTTCT	-8.52515	-4.52145	ExE ectoderm
NE75_2_GCCTGGTATCGACGGCAGAAGTCC	-4.43374	6.91954	AVE
NE75_2_GCCTGGTATCGACGGCAGCTATGA	5.59691	-5.66221	Epiblast
NE75_2_GCCTGGTATCGACGGCCTGTCTGG	6.29214	-5.01063	Primitive streak
NE75_2_GCCTGGTATCGACGGCGAAGCACT	4.85654	-4.23812	ExE VE
NE75_2_GCCTTGTGTCGACGGCATATGCAT	5.59097	-4.44893	Epiblast
NE75_2_GCCTTGTGTCGACGGCCATACATT	5.76701	-5.53293	Epiblast
NE75_2_GCCTTGTGTCGACGGCTCGGTTCG	-8.17444	-4.31079	ExE ectoderm
NE75_2_GCCTTGTGTCGACGGCTGCGACAG	6.36187	-0.239094	Nascent mesoderm
NE75_2_GCGCTGATTCGACGGCGGTGGGAT	5.8145	-5.30137	Epiblast
NE75_2_GCGCTGATTCGACGGCTCTCAACC	-7.83286	-5.46311	ExE ectoderm
NE75_2_GCGGTAACTCGACGGCAGGAGCTT	-7.52947	-5.93859	ExE ectoderm
NE75_2_GCGGTAACTCGACGGCCTACCGTT	5.06851	-4.94162	Epiblast
NE75_2_GCGGTAACTCGACGGCGAAGGCTT	-3.41526	6.86887	Definitive endoderm
NE75_2_GCGGTAACTCGACGGCGGTGACAC	-6.30441	1.10231	Erythroid progenitors
NE75_2_GCGTATTCTCGACGGCAGAGACTA	-8.5392	-4.82437	ExE ectoderm
NE75_2_GCGTATTCTCGACGGCCGACTCCT	6.61702	-5.99433	Epiblast
NE75_2_GCGTATTCTCGACGGCCGTAGAAG	-7.18344	-6.1196	Ectoplacental cone
NE75_2_GCGTATTCTCGACGGCGGATAAAG	6.08198	-0.143693	Posterior lateral plate mesoderm
NE75_2_GCGTATTCTCGACGGCTAAGACGG	-6.83464	5.05996	VE
NE75_2_GCGTATTCTCGACGGCTCACCGAG	-1.96958	-0.556268	Epiblast
NE75_2_GCGTATTCTCGACGGCTGGAGGAG	6.32147	-0.175265	Nascent mesoderm
NE75_2_GCGTATTCTCGACGGCTTGGACTT	-6.24627	4.03686	VE
NE75_2_GCGTGCAATCGACGGCAGCTATGA	5.84834	-5.7638	Epiblast
NE75_2_GCGTGCAATCGACGGCCCATTACT	3.74653	1.70787	Mesenchyme
NE75_2_GCGTGCAATCGACGGCCGGACAAC	4.94988	0.235935	Posterior lateral plate mesoderm
NE75_2_GCGTGCAATCGACGGCGGCATGCT	2.79072	1.43268	Mesenchyme
NE75_2_GCTAAGTTTCGACGGCAACCTGAC	6.62668	-5.61682	Epiblast
NE75_2_GCTAAGTTTCGACGGCAATCGGGT	4.5177	-5.13646	Epiblast
NE75_2_GCTAAGTTTCGACGGCAGCTACGG	4.46781	0.696367	Mesenchyme
NE75_2_GCTAAGTTTCGACGGCGAAAGACC	7.82496	-0.750733	Somites
NE75_2_GCTAAGTTTCGACGGCGCCAAGAT	5.74604	3.07832	Notochord
NE75_2_GCTAAGTTTCGACGGCGGCCTAAG	6.89614	-0.439973	Somites
NE75_2_GCTAAGTTTCGACGGCGTCCGTAC	6.5219	-6.28744	Epiblast
NE75_2_GCTAAGTTTCGACGGCTAGCTTAT	5.93305	-4.78776	Epiblast
NE75_2_GCTAAGTTTCGACGGCTCTCAACC	7.13299	-0.562927	Nascent mesoderm
NE75_2_GCTAAGTTTCGACGGCTGAAATGA	6.03088	2.0095	Definitive endoderm
NE75_2_GCTAAGTTTCGACGGCTGTAAAGG	-8.05387	-4.93638	ExE ectoderm
NE75_2_GCTAAGTTTCGACGGCTTCCAGAC	-5.725	7.66175	ExE VE
NE75_2_GCTACCGTTCGACGGCAAGGTAAT	-8.45678	-4.42912	ExE ectoderm
NE75_2_GCTACCGTTCGACGGCGACAGATA	5.55362	-4.97461	Epiblast
NE75_2_GCTACCGTTCGACGGCGCGCATTC	6.84472	-1.07811	Nascent mesoderm
NE75_2_GCTACCGTTCGACGGCGTGGATGG	7.11661	-3.97758	Epiblast
NE75_2_GCTACCGTTCGACGGCTAAGACGG	4.82615	0.40012	Posterior lateral plate mesoderm
NE75_2_GCTACCGTTCGACGGCTCCGTCCA	6.25735	-6.62011	Epiblast
NE75_2_GCTACCGTTCGACGGCTGTGTCCT	5.22963	-5.51526	Epiblast
NE75_2_GCTATGGGTCGACGGCAAAGTCGG	-7.31315	4.07082	VE
NE75_2_GCTATGGGTCGACGGCAGGTTGTG	5.82411	-4.79457	Epiblast
NE75_2_GCTATGGGTCGACGGCCGCCTTGA	-7.66984	5.93742	ExE VE
NE75_2_GCTATGGGTCGACGGCCGGCTTAC	6.65399	-0.57872	Nascent mesoderm
NE75_2_GCTATGGGTCGACGGCGCAAAGCC	5.6693	-3.18868	Primitive streak
NE75_2_GCTATGGGTCGACGGCGTTCTGTT	6.73623	-1.46337	Somites
NE75_2_GCTATGGGTCGACGGCGTTTACGT	6.71588	-0.266345	Nascent mesoderm
NE75_2_GCTATGGGTCGACGGCTCATGAGG	-2.36695	-0.690064	Endothelium
NE75_2_GCTCGTAGTCGACGGCAATGAATG	-7.00835	-5.79985	Ectoplacental cone
NE75_2_GCTCGTAGTCGACGGCAGTGAAAG	7.67882	0.357566	Somites
NE75_2_GCTCGTAGTCGACGGCCACAAGGC	6.53566	-4.66548	Epiblast
NE75_2_GCTCGTAGTCGACGGCCCGCAACT	-8.60348	-4.58446	ExE ectoderm
NE75_2_GCTCGTAGTCGACGGCCGAACGTA	-7.46655	4.45635	VE
NE75_2_GCTCGTAGTCGACGGCCGGCACAT	-6.23567	0.981487	Erythroid progenitors
NE75_2_GCTCGTAGTCGACGGCCTAGACCC	6.51139	-6.02148	Epiblast
NE75_2_GCTCGTAGTCGACGGCCTCGATGC	-8.37509	-4.4994	ExE ectoderm
NE75_2_GCTCGTAGTCGACGGCCTTACTCC	7.05401	-0.44576	Nascent mesoderm
NE75_2_GCTCGTAGTCGACGGCGGGAAATC	7.77807	3.75639	Cardiomyocytes
NE75_2_GCTCGTAGTCGACGGCGGTCCCTT	-7.6444	-4.74605	ExE ectoderm
NE75_2_GCTCGTAGTCGACGGCGTTACGAT	-1.61463	-0.357255	Endothelium
NE75_2_GCTCGTAGTCGACGGCTCTCACTT	7.21344	-3.66179	Epiblast
NE75_2_GCTCGTAGTCGACGGCTGCAAGGG	-5.91722	7.41275	ExE VE
NE75_2_GCTTCTCCTCGACGGCGACAGATA	-5.85109	7.46014	ExE VE
NE75_2_GGAACGAATCGACGGCAAGATTGT	-8.14918	6.75733	Gut precursors
NE75_2_GGAACGAATCGACGGCCAGTTTGC	6.95177	-1.33209	Somites
NE75_2_GGAACGAATCGACGGCCCCTAACC	5.92701	-5.88597	Epiblast
NE75_2_GGAACGAATCGACGGCCGACGTCA	7.29043	-0.237158	Nascent mesoderm
NE75_2_GGAACGAATCGACGGCTACTTGTG	5.92716	-5.86592	Epiblast
NE75_2_GGAACGAATCGACGGCTTGGCGTT	5.08319	-5.30555	Primitive streak
NE75_2_GGAAGTCCTCGACGGCACGCCATT	5.62684	-4.16648	Epiblast
NE75_2_GGAAGTCCTCGACGGCACTCACCG	3.59929	1.89729	Mesenchyme
NE75_2_GGAAGTCCTCGACGGCAGAACGGG	7.2368	-0.711663	Nascent mesoderm
NE75_2_GGAAGTCCTCGACGGCAGTGAAAG	6.75448	-4.14998	Epiblast
NE75_2_GGAAGTCCTCGACGGCCCTACTAG	5.91775	-3.20055	Epiblast
NE75_2_GGAAGTCCTCGACGGCCTTCTGGA	-6.49863	6.35953	ExE VE
NE75_2_GGAAGTCCTCGACGGCCTTCTTCG	-3.78127	7.17974	Definitive endoderm
NE75_2_GGAAGTCCTCGACGGCGGTCACAG	-5.68267	7.5103	ExE VE
NE75_2_GGAAGTCCTCGACGGCTACGTGCT	5.81654	-5.30536	Epiblast
NE75_2_GGAAGTCCTCGACGGCTGCCATCG	6.03278	-3.21586	CLE/NMP
NE75_2_GGAAGTCCTCGACGGCTTGGACTT	6.40238	-1.16726	Nascent mesoderm
NE75_2_GGACTGGATCGACGGCCACGGACT	-7.13982	-5.94387	ExE ectoderm
NE75_2_GGACTGGATCGACGGCCGAATAAT	7.98772	-0.903464	Somites
NE75_2_GGACTGGATCGACGGCCGGCTTAC	5.71756	-5.58784	Epiblast
NE75_2_GGACTGGATCGACGGCCGGGTAGT	5.90908	-4.60348	Primitive streak
NE75_2_GGACTGGATCGACGGCCGTAGAAG	6.89391	-3.73801	Epiblast
NE75_2_GGACTGGATCGACGGCGCATGGGT	-3.5564	7.1033	Definitive endoderm
NE75_2_GGACTGGATCGACGGCGGCGGTTT	7.92159	-0.841834	Somites
NE75_2_GGACTGGATCGACGGCTTATCTGT	-8.6793	-4.74091	ExE ectoderm
NE75_2_GGACTTCTTCGACGGCAATTCCCA	8.01541	-0.795301	Somites
NE75_2_GGACTTCTTCGACGGCACCTTGCC	7.48293	0.319064	Somites
NE75_2_GGACTTCTTCGACGGCACTAGCCA	-8.60952	-4.61346	ExE ectoderm
NE75_2_GGACTTCTTCGACGGCAGCTATGA	6.00504	-3.28817	CLE/NMP
NE75_2_GGACTTCTTCGACGGCATTGGGCC	-7.25235	5.06613	VE
NE75_2_GGACTTCTTCGACGGCGGGAAGGT	7.21246	-3.98091	Epiblast
NE75_2_GGACTTCTTCGACGGCGTTGCACG	6.03983	-6.01091	Epiblast
NE75_2_GGAGGTTTTCGACGGCACTAGCCA	3.91252	1.57295	Mesenchyme
NE75_2_GGAGGTTTTCGACGGCAGAAGTCC	7.17681	-0.99047	Nascent mesoderm
NE75_2_GGAGGTTTTCGACGGCATTCCTTG	5.60915	-5.59308	Epiblast
NE75_2_GGAGGTTTTCGACGGCCATCTCCC	5.66439	-6.28091	Epiblast
NE75_2_GGAGGTTTTCGACGGCCCATTTGA	5.87999	-6.50699	Epiblast
NE75_2_GGAGGTTTTCGACGGCGAGCCCAT	5.04433	-5.56249	Primitive streak
NE75_2_GGAGGTTTTCGACGGCGTCCATGT	5.94386	-5.51917	Primitive streak
NE75_2_GGAGGTTTTCGACGGCGTGGATGG	-6.83068	4.53952	VE
NE75_2_GGAGGTTTTCGACGGCTAGTGTTT	6.69289	-0.287831	Nascent mesoderm
NE75_2_GGAGGTTTTCGACGGCTTGATTCT	5.73263	-1.15526	Posterior lateral plate mesoderm
NE75_2_GGAGTAAGTCGACGGCCTGAGTGC	6.04725	-0.117142	Posterior lateral plate mesoderm
NE75_2_GGAGTAAGTCGACGGCTGATGCCC	6.04618	-5.47505	Epiblast
NE75_2_GGATTGTTTCGACGGCAGAGACTA	-1.8996	-0.647593	Endothelium
NE75_2_GGATTGTTTCGACGGCATTGGGCC	-1.72927	-0.415847	Endothelium
NE75_2_GGATTGTTTCGACGGCGCCAAGAT	6.99177	-0.349462	Nascent mesoderm
NE75_2_GGATTGTTTCGACGGCGCCTCTTT	5.83417	-5.09612	Primitive streak
NE75_2_GGATTGTTTCGACGGCGCTCTAGT	-6.08181	-6.35715	Ectoplacental cone
NE75_2_GGATTGTTTCGACGGCGTTCTGTT	3.9476	1.22618	Mesenchyme
NE75_2_GGATTGTTTCGACGGCTTGTCGCC	6.13631	-1.68135	Somites
NE75_2_GGCAAGGTTCGACGGCATCTTTGT	-1.47381	-0.247706	Endothelium
NE75_2_GGCAAGGTTCGACGGCCGAACGTA	6.49504	-0.26213	Nascent mesoderm
NE75_2_GGCAAGGTTCGACGGCCTGTCTGG	4.33885	-5.62589	Neuroectoderm
NE75_2_GGCAAGGTTCGACGGCGACAAAGG	-1.91805	-0.47389	Endothelium
NE75_2_GGCAAGGTTCGACGGCTAACCATC	3.81071	1.80738	Mesenchyme
NE75_2_GGCAAGGTTCGACGGCTGTAAAGG	-7.99542	6.51982	ExE VE
NE75_2_GGCACTTCTCGACGGCAAAGTCGG	6.97029	-3.82576	Epiblast
NE75_2_GGCACTTCTCGACGGCACATCTAT	7.65965	3.55501	Cardiac mesoderm
NE75_2_GGCACTTCTCGACGGCACCCACGA	-7.31653	4.61225	VE
NE75_2_GGCACTTCTCGACGGCTAGTCTAG	5.83272	-2.90923	CLE/NMP
NE75_2_GGCCCAATTCGACGGCAATCGGGT	5.19859	0.0443757	Posterior lateral plate mesoderm
NE75_2_GGCCCAATTCGACGGCAGCGCCTT	-6.30075	6.77872	VE
NE75_2_GGCCCAATTCGACGGCATACTCTT	5.599	-0.242203	Posterior lateral plate mesoderm
NE75_2_GGCCCAATTCGACGGCTGGTTTCT	7.53527	-0.403281	Nascent mesoderm
NE75_2_GGCCCAATTCGACGGCTTAAGCGT	6.30085	-4.45478	Epiblast
NE75_2_GGCTTTGCTCGACGGCCATTTGTT	-7.77643	-4.7303	ExE ectoderm
NE75_2_GGCTTTGCTCGACGGCCCTATTCA	-7.34243	-5.96732	ExE ectoderm
NE75_2_GGGAGATGTCGACGGCACAGCGGA	6.29202	-5.44281	Epiblast
NE75_2_GGGAGATGTCGACGGCATTCCTTG	6.29838	-2.52379	Primitive streak
NE75_2_GGGAGATGTCGACGGCCCCAAGCA	7.9262	-0.309795	Nascent mesoderm
NE75_2_GGGAGATGTCGACGGCCTACTTGT	6.01172	-4.93842	Epiblast
NE75_2_GGGAGATGTCGACGGCTGGTTTCT	5.18874	-4.74769	Epiblast
NE75_2_GGGATTACTCGACGGCAAGATTGT	-7.15518	3.70593	VE
NE75_2_GGGATTACTCGACGGCAGCTATGA	7.35437	-3.73849	Epiblast
NE75_2_GGGATTACTCGACGGCATGGAAAT	-7.33955	7.00601	ExE VE
NE75_2_GGGATTACTCGACGGCGAGCCCAT	7.50673	-0.823425	Nascent mesoderm
NE75_2_GGGATTACTCGACGGCGTCATATT	6.80948	0.399868	Nascent mesoderm
NE75_2_GGGATTACTCGACGGCGTCGTCGT	-6.03613	-6.4435	Ectoplacental cone
NE75_2_GGGATTACTCGACGGCGTGGATGG	-7.25005	-6.05167	Ectoplacental cone
NE75_2_GGGATTACTCGACGGCTGATAACA	-7.14448	-6.13027	Ectoplacental cone
NE75_2_GGGCATCATCGACGGCCCCTAACC	3.51077	2.19974	Mesenchyme
NE75_2_GGGCATCATCGACGGCGTCCATGT	6.83384	-4.14869	Epiblast
NE75_2_GGGTCATTTCGACGGCCCAACCGT	-7.4485	4.97676	VE
NE75_2_GGGTCATTTCGACGGCGCCACATC	6.33832	-5.81892	Epiblast
NE75_2_GGGTCATTTCGACGGCGGTCACAG	-6.6712	3.64187	VE
NE75_2_GGGTCATTTCGACGGCTGAGGTCT	-7.41716	4.37322	Erythroid progenitors
NE75_2_GGGTCTAGTCGACGGCAACCCTTG	-8.60333	-4.76402	ExE ectoderm
NE75_2_GGGTCTAGTCGACGGCCAGATTAC	-7.27362	-5.97246	Ectoplacental cone
NE75_2_GGGTCTAGTCGACGGCCTTCGATT	-6.50607	3.28242	VE
NE75_2_GGGTCTAGTCGACGGCGGGAAGGT	6.94909	-3.91505	Epiblast
NE75_2_GGTAAATCTCGACGGCAGCGCGAT	5.7886	2.91571	Definitive endoderm
NE75_2_GGTAAATCTCGACGGCATGGGCAC	6.30424	-5.69076	Epiblast
NE75_2_GGTAAATCTCGACGGCCGGACAAC	-8.29095	-5.00605	ExE ectoderm
NE75_2_GGTAAATCTCGACGGCGCATGGGT	6.11008	-5.8927	Epiblast
NE75_2_GGTAAATCTCGACGGCTAGTGTTT	5.57299	-4.54736	Epiblast
NE75_2_GGTAAATCTCGACGGCTGTAAAGG	5.4074	-5.50734	Epiblast
NE75_2_GGTAAATCTCGACGGCTTTAACAG	5.50779	-5.85848	Epiblast
NE75_2_GGTAGCCATCGACGGCATTCCTTG	-5.67216	7.65446	ExE VE
NE75_2_GGTAGCCATCGACGGCCCATTACT	7.09413	-4.7592	Epiblast
NE75_2_GGTAGCCATCGACGGCGGTTTCTC	7.00616	-4.25249	Epiblast
NE75_2_GGTAGCCATCGACGGCTGCTCCGT	5.40939	-4.44176	Epiblast
NE75_2_GGTCCTAATCGACGGCCCATTACT	-6.42579	5.82807	ExE VE
NE75_2_GGTCCTAATCGACGGCTGGCTACC	5.5026	-5.02978	Epiblast
NE75_2_GGTCTTTCTCGACGGCACTCACCG	4.11919	1.15692	Mesenchyme
NE75_2_GGTCTTTCTCGACGGCAGGTTGTG	-7.24041	4.70967	Erythroid progenitors
NE75_2_GGTCTTTCTCGACGGCCTAGACCC	4.94167	-4.10781	Surface ectoderm
NE75_2_GGTCTTTCTCGACGGCTCATCCTT	-8.59082	-4.48998	ExE ectoderm
NE75_2_GGTCTTTCTCGACGGCTTCGTTCC	-4.53694	7.16094	Definitive endoderm
NE75_2_GGTCTTTCTCGACGGCTTTGTGTC	5.78137	2.9593	Notochord
NE75_2_GGTGTCGATCGACGGCCTACTTGT	5.84159	-4.71349	Epiblast
NE75_2_GGTGTCGATCGACGGCGTTTGTTT	5.48326	-5.95875	Epiblast
NE75_2_GGTGTCGATCGACGGCTCGGTACG	5.93349	-5.14808	Epiblast
NE75_2_GGTGTCGATCGACGGCTTGAGGGT	5.86578	-4.78066	Epiblast
NE75_2_GGTTACACTCGACGGCTCGGTTTA	5.8789	-4.50646	Epiblast
NE75_2_GGTTACACTCGACGGCTGAGGTCT	-6.32762	6.75483	ExE VE
NE75_2_GGTTAGGGTCGACGGCATATGCAT	-8.28762	-4.44923	ExE ectoderm
NE75_2_GGTTAGGGTCGACGGCGGCGGTTT	6.18238	-6.27074	Epiblast
NE75_2_GGTTAGGGTCGACGGCTGTGCTCA	5.58554	-5.1136	Epiblast
NE75_2_GGTTGAGATCGACGGCAAGCTTCT	7.815	3.81759	Cardiomyocytes
NE75_2_GGTTGAGATCGACGGCACACTAAG	3.2092	1.46315	Mesenchyme
NE75_2_GGTTGAGATCGACGGCACGCAGAG	-2.21243	-0.514243	Endothelium
NE75_2_GGTTGAGATCGACGGCAGTGAAAG	7.19613	-1.25776	Nascent mesoderm
NE75_2_GGTTGAGATCGACGGCATGACCGA	3.49813	1.45442	Mesenchyme
NE75_2_GGTTGAGATCGACGGCCTAGTAAC	6.37435	-1.27662	Nascent mesoderm
NE75_2_GGTTGAGATCGACGGCTAGAAATG	-7.08037	4.32177	VE
NE75_2_GGTTGAGATCGACGGCTAGTGTTT	5.84036	0.0415373	Posterior lateral plate mesoderm
NE75_2_GTAAGCCGTCGACGGCCAATACTT	7.16899	-1.6234	Nascent mesoderm
NE75_2_GTAAGCCGTCGACGGCCGCTAGTC	7.1315	-0.572823	Nascent mesoderm
NE75_2_GTAAGCCGTCGACGGCCTTAGGTA	-8.50607	-4.58432	ExE ectoderm
NE75_2_GTAAGCCGTCGACGGCGAGTTTCG	-7.23623	6.36788	ExE VE
NE75_2_GTAAGCCGTCGACGGCGATGTATT	-6.20281	6.44988	ExE VE
NE75_2_GTAAGCCGTCGACGGCGTATGAGT	-7.12063	6.08011	ExE VE
NE75_2_GTAATCTGTCGACGGCCCCTAACC	6.01892	-0.99845	Nascent mesoderm
NE75_2_GTAATCTGTCGACGGCGGTTTCTC	6.17367	-5.0503	Epiblast
NE75_2_GTAATCTGTCGACGGCTCATGAGG	6.13459	-2.61028	Somites
NE75_2_GTAATCTGTCGACGGCTTGTCGCC	-8.17269	-5.37556	ExE ectoderm
NE75_2_GTACGCTTTCGACGGCATACCCAG	7.49164	0.130563	Somites
NE75_2_GTACGCTTTCGACGGCGTCATATT	-7.09367	6.19392	ExE VE
NE75_2_GTACGCTTTCGACGGCTGACCCTC	-6.72672	-6.39083	Ectoplacental cone
NE75_2_GTACGCTTTCGACGGCTGTCTTTC	5.68327	-4.42719	Epiblast
NE75_2_GTACGGACTCGACGGCACGGTAGC	-6.60732	6.70077	ExE VE
NE75_2_GTACGGACTCGACGGCAGTTTAGA	5.47324	-5.51393	Epiblast
NE75_2_GTACGGACTCGACGGCCGTCAGCA	-6.40804	6.59288	ExE VE
NE75_2_GTACGGACTCGACGGCTTCCGAGT	4.75806	0.27125	Posterior lateral plate mesoderm
NE75_2_GTATTGACTCGACGGCTTCCAGAC	5.68046	-0.00804746	Posterior lateral plate mesoderm
NE75_2_GTCAAGAGTCGACGGCATCTTTGT	6.30583	-6.08804	Epiblast
NE75_2_GTCAAGAGTCGACGGCATGACTTT	6.93457	-4.09085	Epiblast
NE75_2_GTCAAGAGTCGACGGCCGACTCCT	7.41818	-0.043057	Nascent mesoderm
NE75_2_GTCAAGAGTCGACGGCCTATAGAG	6.77936	-0.80902	Nascent mesoderm
NE75_2_GTCAAGAGTCGACGGCGAAGCACT	-4.76921	7.00933	AVE
NE75_2_GTCAAGAGTCGACGGCTTTATCAC	5.76467	-5.74751	Epiblast
NE75_2_GTCAGACCTCGACGGCCATTTGTT	6.13282	-0.103125	Posterior lateral plate mesoderm
NE75_2_GTCAGACCTCGACGGCTGTAAAGG	-8.37441	-5.0184	ExE ectoderm
NE75_2_GTCAGACCTCGACGGCTGTCTTTC	5.52192	-5.56985	Primitive streak
NE75_2_GTCAGGTTTCGACGGCAGCGTAGG	-8.28879	-5.04539	ExE ectoderm
NE75_2_GTCAGGTTTCGACGGCGAAAGACC	6.58494	-2.7639	Epiblast
NE75_2_GTCCACTATCGACGGCAACACACG	6.5889	-6.06323	Epiblast
NE75_2_GTCCACTATCGACGGCCTGGTGCA	5.09153	-0.0688814	Posterior lateral plate mesoderm
NE75_2_GTCCACTATCGACGGCGAGCCCAT	-7.09364	3.76302	VE
NE75_2_GTCCACTATCGACGGCGGCCCTTA	7.72387	-0.83102	Somites
NE75_2_GTCCACTATCGACGGCTGAGGTCT	6.42525	-6.09202	Epiblast
NE75_2_GTCCACTATCGACGGCTTAAGCGT	8.0089	-0.993253	Somites
NE75_2_GTCCACTATCGACGGCTTATAGCC	-4.34675	7.1501	AVE
NE75_2_GTCCACTATCGACGGCTTCGGCCT	5.97529	-2.91911	Epiblast
NE75_2_GTCCGTCATCGACGGCATCCGCTA	7.58162	3.46327	Nascent mesoderm
NE75_2_GTCCGTCATCGACGGCTGATAACA	6.16172	-5.00822	Epiblast
NE75_2_GTCCTTGCTCGACGGCCCGCTGTT	5.9421	-5.9355	Epiblast
NE75_2_GTCCTTGCTCGACGGCCCGTGTTT	5.3571	-5.0152	Epiblast
NE75_2_GTCCTTGCTCGACGGCCTCAGAAT	3.72825	1.52425	Mesenchyme
NE75_2_GTCCTTGCTCGACGGCCTTGGTGT	-2.09559	-0.583311	Endothelium
NE75_2_GTCCTTGCTCGACGGCTCACGTTT	6.15029	-3.01466	CLE/NMP
NE75_2_GTCTAATCTCGACGGCAATGAATG	5.8541	-5.52617	Epiblast
NE75_2_GTCTAATCTCGACGGCCAAGAGGG	-6.51949	-6.36264	Ectoplacental cone
NE75_2_GTCTAATCTCGACGGCCCACATTA	6.11854	-4.60629	Primitive streak
NE75_2_GTCTAATCTCGACGGCCGAACGTA	-8.24646	-4.44551	ExE ectoderm
NE75_2_GTCTAATCTCGACGGCGAAGGCTT	6.16512	-5.69649	Epiblast
NE75_2_GTCTAATCTCGACGGCGGTCTGAC	-8.42893	-4.47179	ExE ectoderm
NE75_2_GTCTTCCTTCGACGGCCCCGACTT	6.40404	-6.09927	Epiblast
NE75_2_GTCTTCCTTCGACGGCGGGAAATC	3.94764	1.66263	Mesenchyme
NE75_2_GTCTTCCTTCGACGGCTCTAGCAG	6.57663	-5.46865	Epiblast
NE75_2_GTCTTCCTTCGACGGCTTAAGCGT	-7.06158	5.78259	ExE VE
NE75_2_GTCTTCCTTCGACGGCTTCCGAGT	7.18824	-0.98058	Nascent mesoderm
NE75_2_GTGAACTCTCGACGGCCCCGACTT	-7.04416	6.66382	ExE VE
NE75_2_GTGAACTCTCGACGGCCGGCTTAC	7.55914	-0.368364	Nascent mesoderm
NE75_2_GTGAACTCTCGACGGCGCGCATTC	4.58155	-5.14116	Neuroectoderm
NE75_2_GTGAACTCTCGACGGCTCACCGAG	-7.15127	-6.14792	Ectoplacental cone
NE75_2_GTGAGGCATCGACGGCAAACGCCT	5.61055	-6.03417	Epiblast
NE75_2_GTGAGGCATCGACGGCCGCTCTCA	4.85759	0.412297	Posterior lateral plate mesoderm
NE75_2_GTGAGGCATCGACGGCTGACGGAC	6.40451	-1.5873	Somites
NE75_2_GTGAGGCATCGACGGCTGTGTCCT	6.30173	-1.47377	Somites
NE75_2_GTGATAAATCGACGGCCTTCGCAC	6.01717	-5.37055	Epiblast
NE75_2_GTGATAAATCGACGGCGTTCTGTT	-8.43769	-4.96891	ExE ectoderm
NE75_2_GTGATAAATCGACGGCTAAGACGG	6.39087	0.7864	Cardiac mesoderm
NE75_2_GTGATAAATCGACGGCTCCGTCCA	3.53562	1.89458	Mesenchyme
NE75_2_GTGCCCATTCGACGGCAACCCTTG	-8.8365	-5.26955	ExE ectoderm
NE75_2_GTGCCCATTCGACGGCAGCGAAGT	-8.7084	-4.75937	ExE ectoderm
NE75_2_GTGCCCATTCGACGGCGAGAATTG	-1.94293	-0.496232	Endothelium
NE75_2_GTGCCCATTCGACGGCGGTGGGAT	-8.29811	-5.00241	ExE ectoderm
NE75_2_GTGCCCATTCGACGGCGTTGCACG	5.96057	-2.4431	CLE/NMP
NE75_2_GTGCCCATTCGACGGCTAACCATC	-7.00491	-6.03779	Ectoplacental cone
NE75_2_GTGCCCATTCGACGGCTAGTCGCA	5.93438	-4.67001	Epiblast
NE75_2_GTGCGAAGTCGACGGCATCCCACG	5.85571	-1.59201	CLE/NMP
NE75_2_GTGCGAAGTCGACGGCCCCTTCAG	6.42054	-5.43368	Epiblast
NE75_2_GTGCGAAGTCGACGGCCGACGTCA	5.80337	2.88031	Notochord
NE75_2_GTGCGAAGTCGACGGCGTAATCCC	-7.20759	2.97611	VE
NE75_2_GTGCGAAGTCGACGGCTAGTCTAG	3.93219	1.4173	Mesenchyme
NE75_2_GTGCGAAGTCGACGGCTGTAAAGG	6.86197	-3.13408	Primitive streak
NE75_2_GTGGTGCTTCGACGGCAGAGACTA	-7.4674	3.92455	VE
NE75_2_GTGGTGCTTCGACGGCAGCGTAGG	4.96468	-5.6562	Epiblast
NE75_2_GTGGTGCTTCGACGGCCTCCGCAT	5.89772	-3.86122	CLE/NMP
NE75_2_GTGGTGCTTCGACGGCTGACCCTC	6.4719	-3.03934	Notochord
NE75_2_GTGGTGCTTCGACGGCTGCAAGGG	-7.56032	6.31438	ExE VE
NE75_2_GTGGTGCTTCGACGGCTGGTATGA	5.40914	-0.393632	Posterior lateral plate mesoderm
NE75_2_GTGGTGCTTCGACGGCTTCCGCTC	3.40398	1.59456	Mesenchyme
NE75_2_GTGGTGCTTCGACGGCTTGCACGC	5.99267	2.2138	Definitive endoderm
NE75_2_GTGTCACCTCGACGGCAGTTTAGA	-7.17062	-5.96788	Ectoplacental cone
NE75_2_GTGTCACCTCGACGGCTCTCACTT	-7.46817	-5.76703	Ectoplacental cone
NE75_2_GTGTCAGGTCGACGGCGAAGTGCC	5.78257	2.89822	Notochord
NE75_2_GTGTCAGGTCGACGGCGTACCTTG	5.53245	-5.36992	Epiblast
NE75_2_GTTACTAGTCGACGGCAAATCAGA	5.75395	-0.178113	Posterior lateral plate mesoderm
NE75_2_GTTACTAGTCGACGGCAAGATTGT	6.98921	-5.55213	Epiblast
NE75_2_GTTACTAGTCGACGGCGAGCGGTA	7.05074	-4.33894	Epiblast
NE75_2_GTTACTAGTCGACGGCGTTCAACT	-8.29266	-4.31097	ExE ectoderm
NE75_2_GTTACTAGTCGACGGCTTCCAGAC	-1.82622	-0.389469	Endothelium
NE75_2_GTTACTAGTCGACGGCTTGCATAT	3.6851	1.44489	Mesenchyme
NE75_2_GTTCTGCTTCGACGGCAATCGGGT	6.72241	-1.47575	Somites
NE75_2_GTTCTGCTTCGACGGCATACCCAG	7.20427	0.0456933	Nascent mesoderm
NE75_2_GTTCTGCTTCGACGGCATATAGGA	-4.65513	6.85645	AVE
NE75_2_GTTCTGCTTCGACGGCCCCATAGC	-3.92025	6.93044	Definitive endoderm
NE75_2_GTTCTGCTTCGACGGCGAGTTCAC	7.35618	-4.87239	Epiblast
NE75_2_GTTCTGCTTCGACGGCGCAAAGCC	6.47894	-5.78754	Epiblast
NE75_2_GTTCTGCTTCGACGGCTTGGATCG	7.2132	0.125954	Nascent mesoderm
NE75_2_GTTGTCCGTCGACGGCAATCGGGT	-1.46776	-0.20139	Endothelium
NE75_2_GTTGTCCGTCGACGGCTCGACACC	6.05306	-2.95805	CLE/NMP
NE75_2_TAAACCGATCGACGGCCGGACAAC	6.29619	-5.39329	Epiblast
NE75_2_TAAACCGATCGACGGCGTGGAGCT	6.47227	-0.739668	Posterior lateral plate mesoderm
NE75_2_TAACTTCTTCGACGGCACATCTAT	-7.04431	6.03927	ExE VE
NE75_2_TAAGGGCCTCGACGGCAATGACCC	5.5005	-5.6803	Epiblast
NE75_2_TAAGGGCCTCGACGGCTAGTGTTT	7.00824	-4.02438	Epiblast
NE75_2_TAATCCATTCGACGGCGGGAACGA	6.41287	-2.3351	Somites
NE75_2_TAATCCATTCGACGGCTTGATTCT	-7.39874	4.58265	VE
NE75_2_TAATGTGGTCGACGGCACGAAACG	6.07493	0.0614175	Nascent mesoderm
NE75_2_TACCCTGCTCGACGGCAGTGAAAG	-6.30524	4.17728	VE
NE75_2_TACCCTGCTCGACGGCCATCGCAG	3.9029	1.65297	Mesenchyme
NE75_2_TACCCTGCTCGACGGCCCTACTAG	-8.44886	-4.69915	ExE ectoderm
NE75_2_TACCCTGCTCGACGGCCGTATCGG	5.8489	-0.591468	Posterior lateral plate mesoderm
NE75_2_TACCCTGCTCGACGGCGAGTTTCG	-2.16177	-0.520414	Endothelium
NE75_2_TACCCTGCTCGACGGCTGGTTTCT	-8.48505	-4.90976	ExE ectoderm
NE75_2_TACCGCTCTCGACGGCCGAGTCTG	-8.15226	-5.07913	ExE ectoderm
NE75_2_TACCGCTCTCGACGGCGAGAATTG	6.48076	-1.3609	Somites
NE75_2_TACCGCTCTCGACGGCGTTGCACG	5.4717	-5.29496	Epiblast
NE75_2_TACCTAAGTCGACGGCACACTAAG	6.94847	-0.242899	Nascent mesoderm
NE75_2_TACCTAAGTCGACGGCAGCACCAC	-7.82512	4.67697	VE
NE75_2_TACCTAAGTCGACGGCCTCGCGTA	5.62813	-5.17381	Epiblast
NE75_2_TACCTAAGTCGACGGCTAGTCGCA	7.02576	-0.646289	Nascent mesoderm
NE75_2_TACCTCCCTCGACGGCCCCTTCAG	-7.49695	6.19822	ExE VE
NE75_2_TACGCGAGTCGACGGCATGTTGGC	-4.04271	7.09066	Definitive endoderm
NE75_2_TACGCGAGTCGACGGCCACAACAG	6.44697	-5.64475	Epiblast
NE75_2_TACGCGAGTCGACGGCCACTTTCT	3.7141	1.52659	Mesenchyme
NE75_2_TACGCGAGTCGACGGCGCACCTCT	6.7979	-0.565044	Nascent mesoderm
NE75_2_TACGCGAGTCGACGGCGGGAAGGT	6.07243	-4.74685	Epiblast
NE75_2_TACGCGAGTCGACGGCTGACCAGT	-7.98219	-5.48385	ExE ectoderm
NE75_2_TACGCGAGTCGACGGCTTGATCTA	6.01053	-2.83283	CLE/NMP
NE75_2_TACGCGAGTCGACGGCTTGGACTT	5.22506	-5.21246	Primitive streak
NE75_2_TACGTTCGTCGACGGCAGCTATGA	6.27399	-5.20157	Epiblast
NE75_2_TACGTTCGTCGACGGCATGTTGGC	-8.37378	-4.80261	ExE ectoderm
NE75_2_TACGTTCGTCGACGGCCAAGTCAT	3.67113	2.01845	Mesenchyme
NE75_2_TAGATCAATCGACGGCCTCCGCAT	7.59399	-0.156992	Nascent mesoderm
NE75_2_TAGATCAATCGACGGCCTCGCGTA	6.92852	-0.470339	Nascent mesoderm
NE75_2_TAGATCAATCGACGGCGACAAAGG	-8.59143	-4.71543	ExE ectoderm
NE75_2_TAGATCAATCGACGGCTCGGTTCG	5.87737	-6.64197	Epiblast
NE75_2_TAGCCACATCGACGGCACCTTGCC	7.61327	-0.380905	Nascent mesoderm
NE75_2_TAGCCACATCGACGGCAGAACGGG	3.76133	2.09199	Mesenchyme
NE75_2_TAGCCACATCGACGGCCCTCGTCT	5.94852	2.18907	Definitive endoderm
NE75_2_TAGCCACATCGACGGCGGAGAAGC	5.91666	2.21171	Definitive endoderm
NE75_2_TAGCCACATCGACGGCGGGTTGGT	-7.57475	6.26807	ExE VE
NE75_2_TAGCCACATCGACGGCGTAATCCC	-5.74864	7.44974	ExE VE
NE75_2_TAGCCACATCGACGGCTTGATCTA	5.00032	-5.01029	Neuroectoderm
NE75_2_TAGCGGATTCGACGGCCCGCAACT	-4.65766	7.23611	AVE
NE75_2_TAGCGGATTCGACGGCCGGGCTTT	7.43577	-0.22637	Nascent mesoderm
NE75_2_TAGCGGATTCGACGGCCTTTAATC	3.81784	1.39706	Mesenchyme
NE75_2_TAGCGGATTCGACGGCGAACGATT	6.22482	-1.14946	Nascent mesoderm
NE75_2_TAGCGGATTCGACGGCGTTGTCAT	7.00717	-1.1038	Somites
NE75_2_TAGCGGATTCGACGGCTAGTCGCA	6.79691	-5.99277	Epiblast
NE75_2_TAGCGGATTCGACGGCTGATGCCC	6.12638	-4.73235	Epiblast
NE75_2_TAGGCTTTTCGACGGCCCTGACAC	4.81218	0.0112449	Epiblast
NE75_2_TAGGCTTTTCGACGGCCGTCAGCA	7.66996	-0.875883	Somites
NE75_2_TAGGTACGTCGACGGCACCCACGA	2.95974	1.34935	Mesenchyme
NE75_2_TAGGTACGTCGACGGCAGGCAACG	-6.93291	-6.0553	Ectoplacental cone
NE75_2_TAGGTACGTCGACGGCAGTTTAGA	-7.21709	5.44805	VE
NE75_2_TAGGTACGTCGACGGCCCTCGTCT	5.67402	-5.68551	Epiblast
NE75_2_TAGGTACGTCGACGGCCTGCGTTG	7.62285	0.203923	Somites
NE75_2_TAGGTACGTCGACGGCCTTCAGGT	-7.30591	4.33903	VE
NE75_2_TAGGTACGTCGACGGCGAGTTTCG	-2.3065	-0.617293	Endothelium
NE75_2_TAGGTACGTCGACGGCTCGGTACG	6.20867	-0.280887	Nascent mesoderm
NE75_2_TAGGTACGTCGACGGCTGTTTGAG	6.03498	-5.27927	Epiblast
NE75_2_TAGTAGCCTCGACGGCATTCGACG	3.32893	2.40825	Mesenchyme
NE75_2_TAGTAGCCTCGACGGCCGGAATTT	6.8559	-0.874658	Nascent mesoderm
NE75_2_TAGTAGCCTCGACGGCTTGATTCT	6.19417	-1.59091	CLE/NMP
NE75_2_TAGTCTCTTCGACGGCAAGTAATC	5.99779	-3.3224	CLE/NMP
NE75_2_TAGTCTCTTCGACGGCAATTCCCA	6.39498	-0.630265	Nascent mesoderm
NE75_2_TAGTCTCTTCGACGGCAGCTATGA	-6.65673	3.43845	VE
NE75_2_TAGTCTCTTCGACGGCCACAGTTT	-8.38835	-4.42682	ExE ectoderm
NE75_2_TAGTCTCTTCGACGGCTACGTGCT	3.56324	1.39331	Mesenchyme
NE75_2_TAGTCTCTTCGACGGCTCGGTTTA	-6.69609	5.2835	ExE VE
NE75_2_TAGTCTCTTCGACGGCTGACGGAC	-7.66947	-5.40944	ExE ectoderm
NE75_2_TAGTCTCTTCGACGGCTTAGGACC	-5.78215	6.21922	VE
NE75_2_TATCCACGTCGACGGCAAGATTGT	-7.15975	4.78894	VE
NE75_2_TATCCACGTCGACGGCCGTGGATA	7.19389	-4.25661	Epiblast
NE75_2_TATCCACGTCGACGGCGAAGGCTT	-7.58759	-6.18542	Epiblast
NE75_2_TATCCACGTCGACGGCTCCCAATC	-8.44015	-4.77258	ExE ectoderm
NE75_2_TATCCACGTCGACGGCTGGTTTCT	5.57422	-5.62056	Epiblast
NE75_2_TATCCACGTCGACGGCTGTTTGAG	-7.17885	-5.84144	ExE ectoderm
NE75_2_TATCTGTCTCGACGGCAAATGTCG	5.89257	-4.96914	Epiblast
NE75_2_TATCTGTCTCGACGGCCACAAGGC	-7.89308	-5.00358	ExE ectoderm
NE75_2_TATCTGTCTCGACGGCCCTATTCA	5.54244	-4.55323	Epiblast
NE75_2_TATCTGTCTCGACGGCGAATACGC	-5.89125	6.75238	AVE
NE75_2_TATCTGTCTCGACGGCTGTAAAGG	7.68286	-0.816079	Nascent mesoderm
NE75_2_TATCTGTCTCGACGGCTTTAACAG	-8.17302	-4.80454	ExE ectoderm
NE75_2_TATTAGCGTCGACGGCAATGACCC	5.50077	-5.45325	Epiblast
NE75_2_TATTAGCGTCGACGGCTACAAACT	-7.79173	7.91699	ExE VE
NE75_2_TCAAATGGTCGACGGCTTGCATAT	5.8629	-4.38421	Epiblast
NE75_2_TCAAGGCGTCGACGGCCGTATTTC	6.01688	-5.1556	Epiblast
NE75_2_TCAAGGCGTCGACGGCGCATGGGT	5.51785	-5.19513	Epiblast
NE75_2_TCAAGGCGTCGACGGCTCACGTTT	5.74876	2.85794	Notochord
NE75_2_TCAGCCTCTCGACGGCCCCTAACC	3.86141	1.80891	Mesenchyme
NE75_2_TCAGCCTCTCGACGGCCTCAGAAT	-6.76265	-6.2531	Ectoplacental cone
NE75_2_TCAGCCTCTCGACGGCGATCGTTT	-5.71289	10.3456	Parietal endoderm
NE75_2_TCAGCCTCTCGACGGCTATTGCCT	-5.776	7.56559	ExE VE
NE75_2_TCAGCCTCTCGACGGCTGCAAGGG	-8.23386	-4.29568	ExE ectoderm
NE75_2_TCAGCCTCTCGACGGCTTCACATA	6.36008	-5.21013	Epiblast
NE75_2_TCATACCATCGACGGCCGACGTCA	7.08403	-4.33151	Epiblast
NE75_2_TCATAGCTTCGACGGCATATAGGA	7.3603	-0.472912	Nascent mesoderm
NE75_2_TCATAGCTTCGACGGCCTACGAGC	5.96616	-5.85406	Epiblast
NE75_2_TCATAGCTTCGACGGCGAACGATT	-7.08521	-5.90975	Ectoplacental cone
NE75_2_TCATAGCTTCGACGGCGTTGTCAT	5.79921	2.95414	Notochord
NE75_2_TCATAGCTTCGACGGCTGACCAGT	6.07089	1.96817	Definitive endoderm
NE75_2_TCATAGCTTCGACGGCTTTACCCT	-7.15708	4.99694	VE
NE75_2_TCATTTCATCGACGGCATTGGGCC	5.84179	-4.8071	Epiblast
NE75_2_TCCAGAAGTCGACGGCCGAGATGT	5.26392	0.192814	Posterior lateral plate mesoderm
NE75_2_TCCAGAAGTCGACGGCCTTGGTGT	5.90353	-3.36175	CLE/NMP
NE75_2_TCCAGAAGTCGACGGCGGAAACAG	5.68565	-6.43254	Epiblast
NE75_2_TCCAGAAGTCGACGGCTAACCCGT	-7.62201	6.67556	ExE VE
NE75_2_TCCCTGGATCGACGGCCATCTCCC	5.94801	2.06157	Definitive endoderm
NE75_2_TCCCTGGATCGACGGCCCAACCGT	5.9599	-4.82967	Epiblast
NE75_2_TCCCTGGATCGACGGCCTACTTGT	6.77083	-0.878258	Nascent mesoderm
NE75_2_TCCGACACTCGACGGCAATGAATG	6.36586	-6.8307	Epiblast
NE75_2_TCCGACACTCGACGGCTACGTGCT	5.93014	-2.47863	Somites
NE75_2_TCCGACACTCGACGGCTGGAGGAG	-6.96796	-6.17591	Ectoplacental cone
NE75_2_TCCGCTGTTCGACGGCCCGCTGTT	6.30722	-4.95225	Epiblast
NE75_2_TCCGCTGTTCGACGGCCGTATCGG	6.33063	-1.52474	Somites
NE75_2_TCCGCTGTTCGACGGCGATCGTTT	7.00899	-4.11235	Epiblast
NE75_2_TCCGCTGTTCGACGGCGATGTATT	-2.25892	-0.631031	Endothelium
NE75_2_TCCGCTGTTCGACGGCGTTGTCAT	4.1233	0.501149	Allantois
NE75_2_TCCGCTGTTCGACGGCTCATCCTT	5.82527	-5.19114	Epiblast
NE75_2_TCCGCTGTTCGACGGCTGAAATGA	5.59099	-4.98849	Epiblast
NE75_2_TCCGCTGTTCGACGGCTGGTATGA	5.94604	-4.75462	Epiblast
NE75_2_TCCGCTGTTCGACGGCTTCCGCTC	-6.74544	5.67155	VE
NE75_2_TCCTATATTCGACGGCAAGATTGT	4.6561	0.676176	Posterior lateral plate mesoderm
NE75_2_TCCTATATTCGACGGCATGACCGA	-8.29259	-5.26752	ExE ectoderm
NE75_2_TCCTATATTCGACGGCCAAGTCAT	6.97627	-0.397958	Somites
NE75_2_TCCTATATTCGACGGCGTAATCCC	6.93204	0.514946	Nascent mesoderm
NE75_2_TCCTATATTCGACGGCGTACACTC	-6.88551	-6.32193	Ectoplacental cone
NE75_2_TCCTATATTCGACGGCTAAATAGG	5.98117	-6.24051	Epiblast
NE75_2_TCCTATATTCGACGGCTCGGTACG	6.45824	-5.00026	Epiblast
NE75_2_TCCTATATTCGACGGCTCTGCATC	-6.48738	5.74303	ExE VE
NE75_2_TCGACTGCTCGACGGCAGCGTAGG	5.33389	-4.97306	Epiblast
NE75_2_TCGACTGCTCGACGGCAGGAAGAC	6.40143	-5.837	Epiblast
NE75_2_TCGACTGCTCGACGGCCACAAGGC	6.80824	-0.247912	Nascent mesoderm
NE75_2_TCGACTGCTCGACGGCCTACTTGT	-8.45982	-5.07073	ExE ectoderm
NE75_2_TCGACTGCTCGACGGCCTTGGTGT	5.61496	-4.91112	Epiblast
NE75_2_TCGACTGCTCGACGGCGGTGGGAT	-8.45353	-5.11847	ExE ectoderm
NE75_2_TCGAGTTTTCGACGGCAGAGGTGG	5.83932	-3.26032	CLE/NMP
NE75_2_TCGAGTTTTCGACGGCAGGTTGTG	7.99188	-0.782674	Somites
NE75_2_TCGAGTTTTCGACGGCCAAGTCAT	7.31174	-3.68011	Epiblast
NE75_2_TCGAGTTTTCGACGGCCTTTAATC	6.07394	-3.01076	Epiblast
NE75_2_TCGAGTTTTCGACGGCGTACACTC	6.91769	-5.96923	Epiblast
NE75_2_TCGAGTTTTCGACGGCGTTGTCAT	6.56167	-2.65443	Primitive streak
NE75_2_TCGAGTTTTCGACGGCTAGTGGAC	5.7476	-4.39516	Epiblast
NE75_2_TCGAGTTTTCGACGGCTGTGGCTA	-7.58	4.18543	VE
NE75_2_TCGCAATCTCGACGGCGTCAAAGA	-8.3981	-4.3845	ExE ectoderm
NE75_2_TCGCAATCTCGACGGCGTTCTGTT	5.92887	-5.40953	Epiblast
NE75_2_TCGCAATCTCGACGGCTCTCACTT	-1.31769	-0.388385	Endothelium
NE75_2_TCGGTCATTCGACGGCAGATGGCT	-3.53172	7.03639	Definitive endoderm
NE75_2_TCGGTCATTCGACGGCATCTTTGT	-7.0633	3.79462	VE
NE75_2_TCGGTCATTCGACGGCCAAGAGGG	5.40383	-5.69655	Epiblast
NE75_2_TCGGTCATTCGACGGCCGTAGAAG	-7.22065	6.0063	ExE VE
NE75_2_TCGGTCATTCGACGGCCTACTTGT	5.95036	-4.38903	Epiblast
NE75_2_TCGGTCATTCGACGGCTGATGCCC	5.77593	-2.01909	Posterior lateral plate mesoderm
NE75_2_TCGTGGGTTCGACGGCACTGAGTT	-8.18134	-4.90652	ExE ectoderm
NE75_2_TCGTGGGTTCGACGGCAGAGGTGG	-7.86414	-4.66212	ExE ectoderm
NE75_2_TCGTGGGTTCGACGGCCGACTCCT	5.6249	-0.461323	Posterior lateral plate mesoderm
NE75_2_TCGTGGGTTCGACGGCGTGGAGCT	6.20637	-3.44952	Epiblast
NE75_2_TCGTTCCCTCGACGGCACCCACGA	6.32271	-6.66806	Epiblast
NE75_2_TCGTTCCCTCGACGGCACGAAACG	5.99101	-6.30999	Epiblast
NE75_2_TCGTTCCCTCGACGGCATCAAGTG	-8.17384	-5.09712	ExE ectoderm
NE75_2_TCGTTCCCTCGACGGCCAAGAGGG	7.37431	-0.542726	Nascent mesoderm
NE75_2_TCGTTCCCTCGACGGCCGAACGTA	7.40702	-0.573697	Nascent mesoderm
NE75_2_TCGTTCCCTCGACGGCTGTTCCAG	-3.88417	6.9293	Definitive endoderm
NE75_2_TCGTTCCCTCGACGGCTTGGACTT	6.17406	-5.8362	Epiblast
NE75_2_TCGTTCCCTCGACGGCTTTGGGAG	6.08182	-3.23637	CLE/NMP
NE75_2_TCTAAACTTCGACGGCAGTGAAAG	-7.86545	-5.32357	ExE ectoderm
NE75_2_TCTAAACTTCGACGGCCAAGAGGG	-7.63825	4.47541	VE
NE75_2_TCTAAACTTCGACGGCCGGCACAT	4.58181	-5.27516	Neuroectoderm
NE75_2_TCTATTCCTCGACGGCATGCGGAT	2.8817	1.46696	Mesenchyme
NE75_2_TCTATTCCTCGACGGCCGAATAAT	2.71679	1.41518	Mesenchyme
NE75_2_TCTATTCCTCGACGGCGGCGTTAG	5.97132	2.09431	Definitive endoderm
NE75_2_TCTATTCCTCGACGGCTGAGGTCT	-6.93229	-6.27129	Ectoplacental cone
NE75_2_TCTGATTTTCGACGGCAACCCTTG	3.51898	1.95348	Mesenchyme
NE75_2_TCTGATTTTCGACGGCCAATACTT	6.90216	-0.735562	Nascent mesoderm
NE75_2_TCTGATTTTCGACGGCGTATGAGT	-4.13614	7.1749	Definitive endoderm
NE75_2_TCTGATTTTCGACGGCTTAAGCGT	6.6905	-1.10629	Nascent mesoderm
NE75_2_TCTTTGACTCGACGGCAAGATTGT	6.6831	-4.54514	Epiblast
NE75_2_TCTTTGACTCGACGGCAGTGAAAG	-6.8385	5.81843	ExE VE
NE75_2_TCTTTGACTCGACGGCATGGATTA	5.96222	-6.32109	Epiblast
NE75_2_TCTTTGACTCGACGGCCAATACTT	-7.03091	4.06475	VE
NE75_2_TCTTTGACTCGACGGCCGGAATTT	7.54202	-0.0972126	Nascent mesoderm
NE75_2_TGAATAGGTCGACGGCAGACACCA	6.8801	0.73568	Cardiac mesoderm
NE75_2_TGAATAGGTCGACGGCAGCGCCTT	5.81263	2.92356	Definitive endoderm
NE75_2_TGAATAGGTCGACGGCCTTGGTGT	5.49183	0.0627108	Posterior lateral plate mesoderm
NE75_2_TGAATAGGTCGACGGCGATCGTTT	6.75252	-5.13791	Epiblast
NE75_2_TGAATAGGTCGACGGCGCACCTCT	-7.5523	6.793	ExE VE
NE75_2_TGAATAGGTCGACGGCTGAAATGA	6.46081	-6.20724	Epiblast
NE75_2_TGAATCCTTCGACGGCCTGTCTGG	6.30474	-5.72128	Epiblast
NE75_2_TGAATCCTTCGACGGCGAAGTGCC	4.32911	0.862903	Posterior lateral plate mesoderm
NE75_2_TGAATCCTTCGACGGCTTCCAGAC	5.25302	-0.092921	Posterior lateral plate mesoderm
NE75_2_TGACGTCGTCGACGGCAAATGTCG	6.17752	-5.8629	Epiblast
NE75_2_TGACGTCGTCGACGGCATGACCGA	7.20028	-4.15071	Epiblast
NE75_2_TGACGTCGTCGACGGCCCTCGTCT	7.19214	-4.24618	Primitive streak
NE75_2_TGACGTCGTCGACGGCCGTGGATA	-7.30583	-5.7372	ExE ectoderm
NE75_2_TGACGTCGTCGACGGCGCCACATC	-7.37572	4.48998	Erythroid progenitors
NE75_2_TGACGTCGTCGACGGCGGAGAAGC	5.98983	2.11567	Definitive endoderm
NE75_2_TGACGTCGTCGACGGCTAGCCTCG	6.08357	-1.02095	Nascent mesoderm
NE75_2_TGACGTCGTCGACGGCTAGTCGCA	2.93881	1.49006	Mesenchyme
NE75_2_TGAGAGCGTCGACGGCCGAATAAT	-7.69216	4.73577	VE
NE75_2_TGAGAGCGTCGACGGCCGTGGATA	6.5599	1.04548	Cardiac mesoderm
NE75_2_TGAGAGCGTCGACGGCCTAGATTG	6.6695	-4.99531	Epiblast
NE75_2_TGAGAGCGTCGACGGCGGCCTAAG	5.5798	-0.83286	Posterior lateral plate mesoderm
NE75_2_TGAGAGCGTCGACGGCGGTCTGAC	4.27165	-3.22037	Surface ectoderm
NE75_2_TGAGAGCGTCGACGGCGTTCTGTT	6.23324	-0.705666	Posterior lateral plate mesoderm
NE75_2_TGAGAGCGTCGACGGCGTTTACGT	6.29789	-0.449457	Somites
NE75_2_TGAGAGCGTCGACGGCTAACCCGT	5.2003	-5.55826	Epiblast
NE75_2_TGAGCACATCGACGGCACCCATAT	5.97855	-4.72256	Epiblast
NE75_2_TGAGCACATCGACGGCCCTCGTCT	5.98194	-4.84895	Epiblast
NE75_2_TGAGCACATCGACGGCGTCATATT	-7.20152	-5.93782	ExE ectoderm
NE75_2_TGAGCACATCGACGGCTAGTCTAG	6.05337	-4.94129	Epiblast
NE75_2_TGCACCAGTCGACGGCACTGCCGT	5.80585	-5.63196	Epiblast
NE75_2_TGCACCAGTCGACGGCGGCGGTTT	5.52102	-5.32319	Epiblast
NE75_2_TGCACCAGTCGACGGCTGCAAGGG	-6.79952	-6.36083	Ectoplacental cone
NE75_2_TGCACCAGTCGACGGCTGCTATTT	5.30405	-4.22028	Surface ectoderm
NE75_2_TGCACCAGTCGACGGCTTGATCTA	6.09898	-5.70617	Epiblast
NE75_2_TGCCGGTATCGACGGCAACTTAGC	6.53982	-5.6125	Epiblast
NE75_2_TGCCGGTATCGACGGCAATGACCC	6.54092	-3.84392	Epiblast
NE75_2_TGCCGGTATCGACGGCAATGTTTG	6.09855	-5.65739	Epiblast
NE75_2_TGCCGGTATCGACGGCAGTGATGC	5.7927	-3.01385	CLE/NMP
NE75_2_TGCCGGTATCGACGGCCCGCAACT	6.25045	-5.36228	Epiblast
NE75_2_TGCGACTATCGACGGCCGAACGTA	6.14186	-5.56682	Epiblast
NE75_2_TGCGACTATCGACGGCGTTCTGTT	6.82769	-5.56761	Epiblast
NE75_2_TGCGACTATCGACGGCTCTAGCAG	-7.45252	-5.92145	Ectoplacental cone
NE75_2_TGCTGACGTCGACGGCACGCCATT	-4.6595	6.63886	AVE
NE75_2_TGCTGACGTCGACGGCATCCCACG	-3.96777	7.04186	Definitive endoderm
NE75_2_TGCTGACGTCGACGGCGCAACCTG	6.96836	-3.69237	Epiblast
NE75_2_TGCTTCATTCGACGGCACTCACCG	-5.65857	7.47101	ExE VE
NE75_2_TGCTTCATTCGACGGCATCCGCTA	-7.35728	4.26002	VE
NE75_2_TGCTTCATTCGACGGCGAACGATT	-8.15404	-5.4039	ExE ectoderm
NE75_2_TGCTTCATTCGACGGCGCAACCTG	6.07357	-2.84352	CLE/NMP
NE75_2_TGCTTCATTCGACGGCGCCTCTTT	6.40587	-0.407174	Nascent mesoderm
NE75_2_TGCTTCATTCGACGGCGTGTAACC	7.15671	-4.42604	Epiblast
NE75_2_TGCTTCATTCGACGGCTCCGTCCA	6.55916	-0.513777	Nascent mesoderm
NE75_2_TGCTTGGGTCGACGGCACACTAAG	-6.90041	-6.29106	Ectoplacental cone
NE75_2_TGCTTGGGTCGACGGCACAGCGGA	5.77243	2.92677	Primitive streak
NE75_2_TGCTTGGGTCGACGGCCCTCGTCT	3.45932	1.8866	Mesenchyme
NE75_2_TGCTTGGGTCGACGGCCGAGATGT	6.82745	-5.7975	Epiblast
NE75_2_TGCTTGGGTCGACGGCGGGAACGA	4.25864	-3.21501	Surface ectoderm
NE75_2_TGCTTGGGTCGACGGCTACTTGTG	5.75848	-4.9242	Epiblast
NE75_2_TGCTTGGGTCGACGGCTGCGACAG	7.0827	0.717862	Cardiac mesoderm
NE75_2_TGCTTGGGTCGACGGCTTATAGCC	7.64403	-0.800945	Somites
NE75_2_TGGAAAGCTCGACGGCAAGTAATC	5.65256	-5.92198	Epiblast
NE75_2_TGGAAAGCTCGACGGCAGAGACTA	-6.80102	3.49703	VE
NE75_2_TGGAAAGCTCGACGGCCCCTTCAG	5.84885	2.89608	Notochord
NE75_2_TGGAAAGCTCGACGGCCTACTTGT	5.73332	-4.36534	Primitive streak
NE75_2_TGGAAAGCTCGACGGCCTAGATTG	5.50855	-5.34431	Epiblast
NE75_2_TGGAAAGCTCGACGGCTTTGTGTC	5.63794	-3.99871	CLE/NMP
NE75_2_TGGACGGATCGACGGCATCCGCTA	-7.1821	-5.81571	ExE ectoderm
NE75_2_TGGACGGATCGACGGCATGCATGG	7.04595	0.126441	Nascent mesoderm
NE75_2_TGGACGGATCGACGGCCAGTCCCT	6.63514	-0.47396	Nascent mesoderm
NE75_2_TGGACGGATCGACGGCCGTGCTAG	7.90076	3.88134	Parietal endoderm
NE75_2_TGGACGGATCGACGGCTAAATAGG	6.79179	-5.69621	Epiblast
NE75_2_TGGACGGATCGACGGCTGAGGTCT	-7.92887	-5.14439	ExE ectoderm
NE75_2_TGGACGGATCGACGGCTGGCCTGT	-6.82593	6.46204	ExE VE
NE75_2_TGGCTAGTTCGACGGCTCGTCATG	-8.2008	-5.17098	ExE ectoderm
NE75_2_TGGGAATTTCGACGGCATCAAGTG	-6.98227	6.27599	ExE VE
NE75_2_TGGGAATTTCGACGGCCTTCAGGT	8.05724	-0.299275	Nascent mesoderm
NE75_2_TGGGAATTTCGACGGCGGTCTGAC	-8.36808	-4.94421	ExE ectoderm
NE75_2_TGGTGTCTTCGACGGCAGGTTGTG	-7.6878	4.62083	VE
NE75_2_TGGTGTCTTCGACGGCCGTATTTC	-6.39706	6.17119	ExE VE
NE75_2_TGGTGTCTTCGACGGCCTAGATTG	-3.44653	7.02039	Definitive endoderm
NE75_2_TGGTGTCTTCGACGGCGAACGATT	-7.28125	4.12237	VE
NE75_2_TGGTGTCTTCGACGGCGAAGGCTT	6.04452	-3.37248	CLE/NMP
NE75_2_TGGTGTCTTCGACGGCTTGTGACT	-7.32969	5.0898	VE
NE75_2_TGGTTAACTCGACGGCAATTCCCA	-6.57389	-6.35615	Ectoplacental cone
NE75_2_TGGTTAACTCGACGGCCAGTTTGC	-6.2626	6.88959	VE
NE75_2_TGGTTAACTCGACGGCGGCATGCT	7.17983	-0.455795	Nascent mesoderm
NE75_2_TGGTTAACTCGACGGCTCCAGTCC	7.90725	-0.281204	Nascent mesoderm
NE75_2_TGGTTAACTCGACGGCTGCTCCGT	-3.47116	6.90338	Definitive endoderm
NE75_2_TGGTTAACTCGACGGCTTCCGCTC	-1.52371	-0.26836	Endothelium
NE75_2_TGTTATCATCGACGGCACACTAAG	6.03259	-5.70424	Epiblast
NE75_2_TGTTATCATCGACGGCACTCACCG	-1.65175	-0.378255	Endothelium
NE75_2_TGTTATCATCGACGGCATCCGCTA	-2.07573	-0.535529	Endothelium
NE75_2_TGTTATCATCGACGGCATGCGGAT	7.1433	-0.498864	Nascent mesoderm
NE75_2_TGTTATCATCGACGGCCACGGACT	-7.52391	-5.71223	ExE ectoderm
NE75_2_TGTTATCATCGACGGCCAGACCAT	-7.37177	5.8345	ExE VE
NE75_2_TGTTATCATCGACGGCCTTAGGTA	-6.13155	4.02543	VE
NE75_2_TGTTATCATCGACGGCGAGCCCAT	-6.94007	5.654	ExE VE
NE75_2_TGTTATCATCGACGGCGGAAACAG	-5.56745	7.73802	ExE VE
NE75_1_AAACAAACTGCGAAGGAATTCCCA	6.40328	-5.71684	Epiblast
NE75_1_AAACAAACTGCGAAGGCTGTTCTT	5.60401	-0.0639586	Posterior lateral plate mesoderm
NE75_1_AAACAAACTGCGAAGGGGTTAGTG	3.7627	1.38362	Mesenchyme
NE75_1_AAACAAACTGCGAAGGGTGTAACC	-1.77073	-0.409425	Endothelium
NE75_1_AAACAAACTGCGAAGGTAAATAGG	7.72104	3.97	Posterior lateral plate mesoderm
NE75_1_AAACACGGTGCGAAGGATCAGCGC	-6.11546	1.4805	Megakaryocytes
NE75_1_AAACACGGTGCGAAGGATCTTTGT	-8.5721	-5.39547	ExE ectoderm
NE75_1_AAACACGGTGCGAAGGGCAGGGTA	6.63118	-5.71836	Epiblast
NE75_1_AAACACGGTGCGAAGGTTATCTGT	-7.58729	5.15368	Erythroid progenitors
NE75_1_AAACACGGTGCGAAGGTTGATTCT	-6.80512	6.4676	VE
NE75_1_AAACACTATGCGAAGGAATGTTTG	6.33553	-6.23395	Epiblast
NE75_1_AAACACTATGCGAAGGAGAACGGG	5.40271	-4.56646	Epiblast
NE75_1_AAACACTATGCGAAGGATGCATGG	6.32236	-6.75404	Epiblast
NE75_1_AAACACTATGCGAAGGATTCAGTA	6.035	2.07413	Definitive endoderm
NE75_1_AAACACTATGCGAAGGCGAACGTA	7.10132	-4.00065	Epiblast
NE75_1_AAACACTATGCGAAGGCGTGGATA	3.25477	2.22774	Mesenchyme
NE75_1_AAACACTATGCGAAGGGAACGATT	-6.40699	6.35253	ExE VE
NE75_1_AAACACTATGCGAAGGGACGATGG	-4.20048	6.85954	AVE
NE75_1_AAACACTATGCGAAGGGCACCTCT	-1.91843	-0.570827	Endothelium
NE75_1_AAACACTATGCGAAGGTCACGTTT	3.80593	1.14002	Mesenchyme
NE75_1_AAACACTATGCGAAGGTTCCAGAC	5.90521	-4.11821	CLE/NMP
NE75_1_AAACCGCCTGCGAAGGAGCACCAC	3.82577	1.34519	Mesenchyme
NE75_1_AAACCGCCTGCGAAGGATTGGGCC	5.09951	-0.199679	Posterior lateral plate mesoderm
NE75_1_AAACCGCCTGCGAAGGGCCAAGAT	-6.85911	5.81076	ExE VE
NE75_1_AAACCGCCTGCGAAGGGTATGAGT	-7.12514	5.51641	Erythroid progenitors
NE75_1_AAACGATCTGCGAAGGCCGCTGTT	-5.93589	7.4124	ExE VE
NE75_1_AAACGATCTGCGAAGGCGGCTTAC	4.23591	0.852868	Mesenchyme
NE75_1_AAACGATCTGCGAAGGCTAGATTG	3.57535	1.8351	ExE VE
[truncated: 8,492 more rows]

## Sheet: Ext. Fig.1e
	UMAP_1	UMAP_2	celltype
ETiX8_1_AAACACGGTGGTAACGACCTTCTT	-5.98592	-7.06569	Neuroectoderm
ETiX8_1_AAACACGGTGGTAACGACCTTCTT	-2.72023	8.2912	Endothelium
ETiX8_1_AAACACGGTGGTAACGCCGTGTTT	-5.48982	-5.2136	Epiblast
ETiX8_1_AAACACGGTGGTAACGGACAACTT	7.83935	5.87411	Gut precursors
ETiX8_1_AAACACGGTGGTAACGTTGGCGTT	-2.15669	-1.80944	Cardiac mesoderm
ETiX8_1_AAACACTATGGTAACGCACGGACT	-3.88595	-2.23106	Somites
ETiX8_1_AAACACTATGGTAACGCAGTTTGC	-5.94748	-4.05559	Epiblast
ETiX8_1_AAACCGCCTGGTAACGGTCCAAAG	-4.18714	-5.15396	Surface ectoderm
ETiX8_1_AAACCGCCTGGTAACGTACTTGTG	-2.30651	-1.9716	Cardiac mesoderm
ETiX8_1_AAACGATCTGGTAACGAAACTCGA	-6.73017	-6.97267	Neuroectoderm
ETiX8_1_AAACGATCTGGTAACGATTGGGCC	-2.25285	-2.00841	Cardiac mesoderm
ETiX8_1_AAACGATCTGGTAACGCCCTAACC	-8.78273	4.45371	Cardiomyocytes
ETiX8_1_AAACGATCTGGTAACGTATTGCCT	-8.73402	5.99593	Cardiomyocytes
ETiX8_1_AAACGTGATGGTAACGCGTAGAAG	-4.92373	-5.96615	Surface ectoderm
ETiX8_1_AAACGTGATGGTAACGGGGTGTAT	-5.07338	-2.3666	Nascent mesoderm
ETiX8_1_AAACGTGATGGTAACGGTGGAGCT	-0.934239	1.02689	Allantois
ETiX8_1_AAACGTGATGGTAACGTCACCGAG	-4.33735	-1.78775	Nascent mesoderm
ETiX8_1_AAACTACATGGTAACGAGAACGGG	-2.66781	8.01787	Endothelium
ETiX8_1_AAACTACATGGTAACGCTGGTGCA	6.28116	7.34255	AVE
ETiX8_1_AAACTACATGGTAACGTCGGTTCG	-4.91212	-0.878325	Nascent mesoderm
ETiX8_1_AAACTGTGTGGTAACGGGTCCCTT	-2.43637	0.559382	Posterior lateral plate mesoderm
ETiX8_1_AAACTGTGTGGTAACGTCCCGTAG	-4.7755	-5.31083	Epiblast
ETiX8_1_AAACTGTGTGGTAACGTCGAAGCT	-4.07305	-1.80602	Somites
ETiX8_1_AAAGAAAGTGGTAACGAATCGGGT	-7.35573	-2.34335	Definitive endoderm
ETiX8_1_AAAGAAAGTGGTAACGCTTCGCAC	-5.79354	-4.71458	Epiblast
ETiX8_1_AAAGAAAGTGGTAACGGACAACTT	6.1768	7.78189	Definitive endoderm
ETiX8_1_AAAGAAAGTGGTAACGTAGTGGAC	-5.53171	-4.8238	Posterior lateral plate mesoderm
ETiX8_1_AAAGAAAGTGGTAACGTCTGTGGT	-5.20445	-5.15887	Epiblast
ETiX8_1_AAAGAAAGTGGTAACGTTGAGGGT	-7.21354	-2.35728	Definitive endoderm
ETiX8_1_AAAGAGGCTGGTAACGCCATTTGA	-0.956525	-1.09243	Mesenchyme
ETiX8_1_AAAGAGGCTGGTAACGGCACCTCT	5.73256	8.01205	Definitive endoderm
ETiX8_1_AAAGCCCGTGGTAACGGATGTGAG	-8.90586	4.46681	Cardiomyocytes
ETiX8_1_AAAGCCCGTGGTAACGGCGCATTC	-3.78637	-1.67593	Cardiac mesoderm
ETiX8_1_AAAGCCCGTGGTAACGGTCGTCGT	-3.57243	-0.748702	Posterior lateral plate mesoderm
ETiX8_1_AAAGCCCGTGGTAACGTCATCCTT	-3.98314	-1.05906	Posterior lateral plate mesoderm
ETiX8_1_AAAGCCCGTGGTAACGTGTTTGAG	-2.84712	-2.18837	Cardiac mesoderm
ETiX8_1_AAAGTCATTGGTAACGACTAGCCA	-2.35293	0.558552	Posterior lateral plate mesoderm
ETiX8_1_AAATAGCATGGTAACGCATACATT	-6.24359	-5.71239	Neuroectoderm
ETiX8_1_AAATAGCATGGTAACGCCATTTGA	-4.56054	-1.93013	Nascent mesoderm
ETiX8_1_AAATAGCATGGTAACGCGCTAGTC	-5.99073	-3.39343	Epiblast
ETiX8_1_AAATAGCATGGTAACGGAACGATT	-6.06769	-5.73664	Epiblast
ETiX8_1_AAATAGCATGGTAACGGGGTTGGT	-6.25121	-6.64713	Neuroectoderm
ETiX8_1_AAATAGCATGGTAACGTCTGCATC	-2.17559	-0.158537	Posterior lateral plate mesoderm
ETiX8_1_AAATTCCGTGGTAACGAGCAGAAC	-5.47225	-4.40802	Posterior lateral plate mesoderm
ETiX8_1_AAATTCCGTGGTAACGGACAACTT	-9.04603	5.8478	Cardiomyocytes
ETiX8_1_AACAAATGTGGTAACGAGTTTAGA	-8.64931	5.70816	Cardiomyocytes
ETiX8_1_AACAGAACTGGTAACGAATTCCCA	0.0292336	-0.529135	Mesenchyme
ETiX8_1_AACAGAACTGGTAACGAGCGAAGT	-2.91568	7.8324	Endothelium
ETiX8_1_AACAGAACTGGTAACGAGCTACGG	6.29067	7.04486	AVE
ETiX8_1_AACAGCGGTGGTAACGGAGAATTG	-5.46627	-6.93614	Neuroectoderm
ETiX8_1_AACAGCGGTGGTAACGGGCCCTTA	-3.63981	-2.76132	Somites
ETiX8_1_AACAGCGGTGGTAACGTGCTCCGT	-2.81579	-0.105778	Posterior lateral plate mesoderm
ETiX8_1_AACGATTTTGGTAACGCTTAGGTA	-4.02151	-2.11369	Somites
ETiX8_1_AACGATTTTGGTAACGTGCTATTT	-6.65783	-6.31544	Neuroectoderm
ETiX8_1_AACGATTTTGGTAACGTTTGTGTC	-3.40799	-2.23382	Cardiac mesoderm
ETiX8_1_AACGCCAATGGTAACGTGTCTTTC	-3.1206	-2.22942	Cardiac mesoderm
ETiX8_1_AACGGTAGTGGTAACGCGCTAGTC	-7.26661	-2.25609	Definitive endoderm
ETiX8_1_AACGGTAGTGGTAACGGACAAAGG	-6.08477	-5.50939	Epiblast
ETiX8_1_AACGGTAGTGGTAACGGATCTCGG	-4.29746	-5.5126	Surface ectoderm
ETiX8_1_AACGTTACTGGTAACGCACTCCTC	-4.82285	-6.50178	Surface ectoderm
ETiX8_1_AACGTTACTGGTAACGCCTATTCA	-1.89328	1.09329	Allantois
ETiX8_1_AACGTTACTGGTAACGCTTAGGTA	-0.704053	0.902174	Allantois
ETiX8_1_AACGTTACTGGTAACGGCCAAGAT	-5.22416	-5.04891	CLE/NMP
ETiX8_1_AACGTTACTGGTAACGTAAATAGG	-0.689341	0.940045	Allantois
ETiX8_1_AACGTTACTGGTAACGTTTATCAC	-6.8015	-6.97463	Epiblast
ETiX8_1_AACTCAGTTGGTAACGAAACGCCT	-4.40744	-2.38539	Somites
ETiX8_1_AACTCAGTTGGTAACGGCGCATTC	-0.127876	-0.894041	Mesenchyme
ETiX8_1_AACTCAGTTGGTAACGTCATGAGG	-2.66288	7.69403	Endothelium
ETiX8_1_AACTGCCTTGGTAACGACTAGGAT	-4.83535	-5.45279	Epiblast
ETiX8_1_AACTGCCTTGGTAACGCCCATCTG	-4.46123	-1.73126	Nascent mesoderm
ETiX8_1_AACTGCCTTGGTAACGTCCCGTAG	-4.15099	-0.941039	Nascent mesoderm
ETiX8_1_AACTGCCTTGGTAACGTGACGGAC	-0.180655	-0.55143	Mesenchyme
ETiX8_1_AAGAACAGTGGTAACGACCACGCT	-0.652697	0.72929	Mesenchyme
ETiX8_1_AAGAACAGTGGTAACGAGAGACTA	-1.56994	-1.99334	Cardiac mesoderm
ETiX8_1_AAGAACAGTGGTAACGGAGCCCAT	-4.37736	-1.14971	Nascent mesoderm
ETiX8_1_AAGAACAGTGGTAACGTGGTTTCT	-3.99812	-5.00799	Epiblast
ETiX8_1_AAGAAGGTTGGTAACGCCATTTGA	-5.81006	-6.30572	Epiblast
ETiX8_1_AAGAAGGTTGGTAACGCCCGACTT	-3.73861	-0.702074	Posterior lateral plate mesoderm
ETiX8_1_AAGAAGGTTGGTAACGCGCCTTGA	-2.57317	7.76556	ExE VE
ETiX8_1_AAGAAGGTTGGTAACGGAGCGGTA	-2.94727	7.56409	Posterior lateral plate mesoderm
ETiX8_1_AAGAAGGTTGGTAACGGTACACTC	-6.23302	-6.63226	Neuroectoderm
ETiX8_1_AAGAGTATTGGTAACGCCCTTGGT	-4.34526	-6.06857	Surface ectoderm
ETiX8_1_AAGAGTATTGGTAACGTTGATCTA	-2.38358	0.964887	Allantois
ETiX8_1_AAGCCTTCTGGTAACGGAAGTGCC	-1.99723	1.38224	Allantois
ETiX8_1_AAGCCTTCTGGTAACGTGTTTGAG	-2.18026	0.40463	Posterior lateral plate mesoderm
ETiX8_1_AAGCTCCTTGGTAACGACCACGCT	-0.35792	-0.592881	Mesenchyme
ETiX8_1_AAGCTCCTTGGTAACGACGCTCAG	-4.10738	-2.61258	Somites
ETiX8_1_AAGCTCCTTGGTAACGCCATTACT	-1.59951	-1.70102	Cardiac mesoderm
ETiX8_1_AAGCTCCTTGGTAACGCCCTAACC	-5.63748	-6.57386	Neuroectoderm
ETiX8_1_AAGCTCCTTGGTAACGGAGCGGTA	-8.57662	5.94191	Endothelium
ETiX8_1_AAGGATGATGGTAACGCGCTAATA	-6.06542	-5.94562	Epiblast
ETiX8_1_AAGGATGATGGTAACGGACAACTT	-5.78462	-6.41563	Epiblast
ETiX8_1_AAGGATGATGGTAACGGTCGTCGT	-6.34806	-5.79738	Epiblast
ETiX8_1_AAGGCGCTTGGTAACGATCAAGTG	-3.73341	7.58525	Endothelium
ETiX8_1_AAGGCGCTTGGTAACGTGGTATGA	-5.62128	-3.79208	CLE/NMP
ETiX8_1_AAGGGACCTGGTAACGACCTTGCC	6.4113	7.12999	AVE
ETiX8_1_AAGGGACCTGGTAACGATCTTTGT	-5.33247	-3.02029	CLE/NMP
ETiX8_1_AAGGGACCTGGTAACGCAACAAAT	-4.66872	-1.5408	Somites
ETiX8_1_AAGGGACCTGGTAACGCAGTCCCT	-0.161779	-0.298552	Mesenchyme
ETiX8_1_AAGGGACCTGGTAACGCTACCGTT	-3.92616	-1.92763	Cardiac mesoderm
ETiX8_1_AAGGGACCTGGTAACGGACAACTT	-2.068	-2.52413	Cardiac mesoderm
ETiX8_1_AAGTATTGTGGTAACGTCCGTCCA	-6.74049	-6.76766	Neuroectoderm
ETiX8_1_AAGTCCAATGGTAACGAATGAATG	-2.05723	1.19046	Allantois
ETiX8_1_AAGTCCAATGGTAACGCAGTTTGC	-4.91244	-5.64388	Epiblast
ETiX8_1_AAGTCCAATGGTAACGCGAGATGT	7.87055	5.69174	Gut precursors
ETiX8_1_AAGTCCAATGGTAACGGCTTTGGC	-2.57334	1.06784	Allantois
ETiX8_1_AAGTCCAATGGTAACGTAACCATC	-7.56691	-2.53723	Somites
ETiX8_1_AAGTCGGGTGGTAACGAGGATTCA	-4.23115	-2.30896	Somites
ETiX8_1_AAGTCGGGTGGTAACGATGCATGG	-6.26423	-4.96616	CLE/NMP
ETiX8_1_AAGTCGGGTGGTAACGCGTACCTA	-2.53604	1.17762	Allantois
ETiX8_1_AAGTCGGGTGGTAACGTCTGCATC	-4.91428	-5.5303	Epiblast
ETiX8_1_AAGTCGGGTGGTAACGTGCGACAG	-8.99858	5.63332	Cardiomyocytes
ETiX8_1_AAGTGAGATGGTAACGACGCCATT	-8.79587	5.95637	Cardiomyocytes
ETiX8_1_AAGTTGTCTGGTAACGGAAGGCTT	-3.32332	-0.357918	Posterior lateral plate mesoderm
ETiX8_1_AAGTTGTCTGGTAACGTGCGACAG	-2.7733	7.62002	Endothelium
ETiX8_1_AATAAGGATGGTAACGCCCGACTT	-6.25858	-6.49388	Neuroectoderm
ETiX8_1_AATAAGGATGGTAACGCTCTTGAC	-2.99312	0.0412506	Posterior lateral plate mesoderm
ETiX8_1_AATAAGGATGGTAACGGTGGATGG	-5.73625	-4.93496	Nascent mesoderm
ETiX8_1_AATAAGGATGGTAACGGTTACGAT	-4.14728	-6.04278	Surface ectoderm
ETiX8_1_AATAAGGATGGTAACGTCGACGGT	-6.64367	-6.61984	Neuroectoderm
ETiX8_1_AATAAGGATGGTAACGTCGGTTCG	-5.9403	-6.68326	Neuroectoderm
ETiX8_1_AATACATCTGGTAACGATTCGACG	-3.19917	-2.33726	Cardiac mesoderm
ETiX8_1_AATACATCTGGTAACGCGCTCTCA	-3.21702	-1.28531	Nascent mesoderm
ETiX8_1_AATACATCTGGTAACGGCACCTCT	-2.73277	7.56948	Endothelium
ETiX8_1_AATACATCTGGTAACGTGACCCTC	-4.9454	-1.42047	Nascent mesoderm
ETiX8_1_AATATGACTGGTAACGATGGGCAC	-0.0861309	-0.900322	Mesenchyme
ETiX8_1_AATATGACTGGTAACGATTCGACG	-5.34437	-4.83835	Cardiac mesoderm
ETiX8_1_AATATGACTGGTAACGGTCCAAAG	-5.96878	-5.74386	Epiblast
ETiX8_1_AATATGACTGGTAACGTGCTATTT	-5.03387	-6.22127	Epiblast
ETiX8_1_AATATGACTGGTAACGTTCCAGAC	-8.53673	5.21882	Cardiomyocytes
ETiX8_1_AATCCGGCTGGTAACGTTGATCTA	-3.39323	-0.779431	Posterior lateral plate mesoderm
ETiX8_1_AATCGAAGTGGTAACGCCGCAACT	-4.49664	-2.0485	Somites
ETiX8_1_AATCGAAGTGGTAACGCTCCGCAT	-3.66189	-0.814543	Posterior lateral plate mesoderm
ETiX8_1_AATCGAAGTGGTAACGTACCGGCA	-2.67766	7.7276	Endothelium
ETiX8_1_AATCGTTCTGGTAACGACGGTAGC	-1.74063	-1.66587	Cardiac mesoderm
ETiX8_1_AATCGTTCTGGTAACGAGGAGCTT	-1.74104	-0.796642	Mesenchyme
ETiX8_1_AATCGTTCTGGTAACGTCGGTTCG	7.93749	5.72956	Gut precursors
ETiX8_1_AATGGCGTTGGTAACGACTCACCG	-6.19721	-5.58842	Epiblast
ETiX8_1_AATGGCGTTGGTAACGATTCAGTA	-6.08194	-6.9317	Neuroectoderm
ETiX8_1_AATGGCGTTGGTAACGATTCGACG	-4.52833	-5.51837	Epiblast
ETiX8_1_AATGGCGTTGGTAACGCAGTTTGC	-3.00553	-2.26019	Cardiac mesoderm
ETiX8_1_AATGGCGTTGGTAACGGCTTTCCA	-3.31763	-0.301885	Posterior lateral plate mesoderm
ETiX8_1_AATGTATGTGGTAACGAATTCCCA	-4.694	-5.57023	Epiblast
ETiX8_1_AATGTATGTGGTAACGATGAAGCA	6.26276	8.16271	Definitive endoderm
ETiX8_1_AATGTATGTGGTAACGGTCCATGT	-1.53553	0.0485911	Mesenchyme
ETiX8_1_ACAAAGATTGGTAACGAAACAGGG	6.21938	7.00673	AVE
ETiX8_1_ACAAAGATTGGTAACGAAACTGGT	-4.30926	-5.66291	Surface ectoderm
ETiX8_1_ACAAAGATTGGTAACGAAGGTAAT	-2.49023	-1.24261	Cardiac mesoderm
ETiX8_1_ACAAAGATTGGTAACGACGCCATT	-4.82753	-6.48159	Surface ectoderm
ETiX8_1_ACAAAGATTGGTAACGATGGATTA	-4.99663	-5.92084	Surface ectoderm
ETiX8_1_ACAAAGATTGGTAACGCGAGATGT	-4.60926	-1.0765	Nascent mesoderm
ETiX8_1_ACAAAGATTGGTAACGCGTAGAAG	7.5299	6.01414	Gut precursors
ETiX8_1_ACAAAGATTGGTAACGGGGAACGA	-5.67784	-6.03822	Epiblast
ETiX8_1_ACAAAGATTGGTAACGTGTAGTTT	-2.84362	8.31339	Endothelium
ETiX8_1_ACAAGTAGTGGTAACGCGACTCCT	-2.96545	7.78782	Endothelium
ETiX8_1_ACAAGTAGTGGTAACGGGTTAGTG	5.69912	8.12687	Definitive endoderm
ETiX8_1_ACAAGTAGTGGTAACGTTCCGCTC	0.142754	-0.455793	Mesenchyme
ETiX8_1_ACAATCTTTGGTAACGCCTATTCA	-2.99728	-2.2557	Cardiac mesoderm
ETiX8_1_ACAATCTTTGGTAACGGCACCTCT	-0.68906	-0.247984	Mesenchyme
ETiX8_1_ACAATCTTTGGTAACGGTGGATGG	-6.04455	-4.62669	Epiblast
ETiX8_1_ACAATCTTTGGTAACGGTTACCGC	-2.22106	0.85393	Allantois
ETiX8_1_ACACCAAGTGGTAACGCCGTGTTT	-1.67817	-0.162749	Mesenchyme
ETiX8_1_ACACCAAGTGGTAACGTGTAGTTT	-3.48035	-0.362885	Posterior lateral plate mesoderm
ETiX8_1_ACAGATAATGGTAACGATCTTTGT	-5.43169	-5.19244	Epiblast
ETiX8_1_ACAGATAATGGTAACGGTTGTCAT	-2.37862	0.876701	Allantois
ETiX8_1_ACAGATAATGGTAACGTAGCTTAT	-5.34411	-3.38753	CLE/NMP
ETiX8_1_ACAGGCCATGGTAACGACAGCGGA	-2.8531	8.07803	Endothelium
ETiX8_1_ACAGGCCATGGTAACGAGCTACGG	-3.08754	7.8405	Endothelium
ETiX8_1_ACAGGCCATGGTAACGATTCAGTA	-2.56633	0.967052	Allantois
ETiX8_1_ACAGGCCATGGTAACGCAATTAGT	-5.47867	-6.1147	Surface ectoderm
ETiX8_1_ACATCTCGTGGTAACGAATTCCCA	-5.53432	-6.63378	Neuroectoderm
ETiX8_1_ACATCTCGTGGTAACGCCCTAACC	-1.95729	-2.12205	Cardiac mesoderm
ETiX8_1_ACATCTCGTGGTAACGGCCGGATT	0.18168	-0.855411	Mesenchyme
ETiX8_1_ACATCTCGTGGTAACGTCCAGTCC	-2.07967	0.907197	Allantois
ETiX8_1_ACATGGACTGGTAACGGGTGACAC	-6.28243	-6.01944	Epiblast
ETiX8_1_ACATGGACTGGTAACGTCCTTATT	-4.99757	-2.4636	Somites
ETiX8_1_ACATGGACTGGTAACGTTAAACTG	-6.65835	-6.58031	Neuroectoderm
ETiX8_1_ACCAACCCTGGTAACGAATGACCC	-5.68929	-4.7297	Epiblast
ETiX8_1_ACCAACCCTGGTAACGTGCGACAG	5.92631	8.24767	Definitive endoderm
ETiX8_1_ACCAAGGGTGGTAACGAGAGGTGG	-5.76467	-6.78423	Neuroectoderm
ETiX8_1_ACCAAGGGTGGTAACGGTCCATGT	-3.57641	-2.71027	Somites
ETiX8_1_ACCACAGATGGTAACGATTCGACG	-1.78985	-1.8017	Cardiac mesoderm
ETiX8_1_ACCACAGATGGTAACGTCGACGGT	-1.78602	-0.139206	Mesenchyme
ETiX8_1_ACCACAGATGGTAACGTGATGCCC	-0.57415	0.827898	Allantois
ETiX8_1_ACCACAGATGGTAACGTGCCTCAC	-3.31353	7.61174	Endothelium
ETiX8_1_ACCACAGATGGTAACGTTCCAGAC	-0.516941	-0.988118	Mesenchyme
ETiX8_1_ACCAGTTTTGGTAACGTGTTCCAG	-3.29213	8.1303	Allantois
ETiX8_1_ACCCATGCTGGTAACGACCACGCT	-4.64063	-5.90493	Surface ectoderm
ETiX8_1_ACCCATGCTGGTAACGCGTACCTA	-5.58653	-1.71574	Nascent mesoderm
ETiX8_1_ACCCGATTTGGTAACGACGCCATT	-5.61877	-3.99061	CLE/NMP
ETiX8_1_ACCCGATTTGGTAACGATTTCCGG	-2.28883	1.1816	Allantois
ETiX8_1_ACCCGATTTGGTAACGTACAAACT	7.99237	5.62309	Gut precursors
ETiX8_1_ACCCTCAATGGTAACGAGTTTAGA	-3.33291	-2.39718	Cardiac mesoderm
ETiX8_1_ACCCTCAATGGTAACGATGAAGCA	-8.88284	5.81984	Cardiomyocytes
ETiX8_1_ACCCTCAATGGTAACGCGAGATGT	-6.27831	-5.74661	CLE/NMP
ETiX8_1_ACCGTCGATGGTAACGAACCCTTG	-0.708876	-0.207052	Mesenchyme
ETiX8_1_ACCGTCGATGGTAACGTTAAACTG	-5.67597	-4.52715	Posterior lateral plate mesoderm
ETiX8_1_ACCTGAAGTGGTAACGGATCGTTT	-2.61581	8.35953	Endothelium
ETiX8_1_ACCTGAAGTGGTAACGGGCGTTAG	-3.0188	8.06056	Endothelium
ETiX8_1_ACCTGAAGTGGTAACGTTATCTGT	-5.73949	-6.56169	Neuroectoderm
ETiX8_1_ACCTTCCCTGGTAACGCAACAAAT	-1.81309	-1.59706	Cardiac mesoderm
ETiX8_1_ACGAATTCTGGTAACGAGCGTAGG	-6.64688	-6.76903	Neuroectoderm
ETiX8_1_ACGAATTCTGGTAACGATCCCACG	-2.24657	1.18168	Allantois
ETiX8_1_ACGAATTCTGGTAACGGTTACGAT	-1.94067	0.013872	Mesenchyme
ETiX8_1_ACGAATTCTGGTAACGTAAGACGG	-6.28144	-6.51272	Epiblast
ETiX8_1_ACGAATTCTGGTAACGTCGAAGCT	-2.62331	-2.37637	Cardiac mesoderm
ETiX8_1_ACGACGACTGGTAACGAGAAGTTA	-2.39848	-1.63614	Cardiac mesoderm
ETiX8_1_ACGACGACTGGTAACGATCCCACG	-4.37494	-5.74896	Surface ectoderm
ETiX8_1_ACGACGACTGGTAACGCCCTTCAG	-2.70547	0.792674	Allantois
ETiX8_1_ACGACGACTGGTAACGTAGCTTAT	-3.2724	-4.67786	Surface ectoderm
ETiX8_1_ACGCTTAATGGTAACGACGCTCAG	-5.68106	-6.8395	Neuroectoderm
ETiX8_1_ACGCTTAATGGTAACGACTCACCG	-3.05307	-0.222912	Nascent mesoderm
ETiX8_1_ACGCTTAATGGTAACGCGAACGTA	-0.990392	-0.200574	Mesenchyme
ETiX8_1_ACGCTTAATGGTAACGGCGCATTC	-6.03203	-5.86729	Epiblast
ETiX8_1_ACGCTTAATGGTAACGGTGGAGCT	-4.54784	-0.862987	Nascent mesoderm
ETiX8_1_ACGGAGCATGGTAACGATTCAGTA	-4.07454	-2.27172	Somites
ETiX8_1_ACGGAGCATGGTAACGCTCAGAAT	-3.64786	7.44232	Endothelium
ETiX8_1_ACGGAGCATGGTAACGGCTTTCCA	-8.43116	5.16331	Cardiomyocytes
ETiX8_1_ACGGAGCATGGTAACGTCGGTTCG	-5.40659	-3.42852	CLE/NMP
ETiX8_1_ACGGCAGTTGGTAACGAGAAGTTA	-4.88762	-6.4751	Surface ectoderm
ETiX8_1_ACGGCAGTTGGTAACGAGCTATGA	-6.26611	-6.48433	Neuroectoderm
ETiX8_1_ACGGCAGTTGGTAACGCGGGCTTT	-5.73984	-3.72013	CLE/NMP
ETiX8_1_ACGGCAGTTGGTAACGGATCTCGG	-5.94051	-4.40624	Epiblast
ETiX8_1_ACGGCAGTTGGTAACGTCATGAGG	-0.455508	-0.981851	Mesenchyme
ETiX8_1_ACGGCAGTTGGTAACGTCGGTTCG	-3.23789	-0.126638	Posterior lateral plate mesoderm
ETiX8_1_ACGGGTTATGGTAACGATGAAGCA	-3.79186	-4.906	Surface ectoderm
ETiX8_1_ACGGGTTATGGTAACGTGTGCTCA	-8.7437	5.98461	Cardiomyocytes
ETiX8_1_ACGGTTGGTGGTAACGACCCACGA	-1.709	-1.68425	Cardiac mesoderm
ETiX8_1_ACGGTTGGTGGTAACGAGAGGTGG	-6.30323	-5.61627	Neuroectoderm
ETiX8_1_ACGGTTGGTGGTAACGCCATTACT	-4.45178	-6.08653	Surface ectoderm
ETiX8_1_ACGTAAACTGGTAACGAGAAGTCC	-5.75856	-4.59901	Epiblast
ETiX8_1_ACGTAAACTGGTAACGAGCGAAGT	-2.51243	-1.94579	Cardiac mesoderm
ETiX8_1_ACGTAAACTGGTAACGTCACGTTT	-6.49489	-7.17361	Neuroectoderm
ETiX8_1_ACGTAAACTGGTAACGTTCGCTGG	5.78846	7.62555	AVE
ETiX8_1_ACTAATTGTGGTAACGAAATGTCG	-5.82009	-4.72044	Epiblast
ETiX8_1_ACTAATTGTGGTAACGACTGCCGT	-4.03841	-1.09571	Posterior lateral plate mesoderm
ETiX8_1_ACTAATTGTGGTAACGCATCGCAG	-5.5678	-4.59894	Epiblast
ETiX8_1_ACTAATTGTGGTAACGCGATTGAT	-5.14103	-5.74048	Epiblast
ETiX8_1_ACTAATTGTGGTAACGGAAAGACC	-2.83431	0.617144	Posterior lateral plate mesoderm
ETiX8_1_ACTAATTGTGGTAACGGGCCTAAG	-8.77648	4.51928	Cardiomyocytes
ETiX8_1_ACTAATTGTGGTAACGGTCAATAC	-6.4864	-4.83944	Epiblast
ETiX8_1_ACTAATTGTGGTAACGTCATATGG	-5.64441	-5.14012	Epiblast
ETiX8_1_ACTACCCGTGGTAACGCTACTTGT	-3.42471	-4.75248	Surface ectoderm
ETiX8_1_ACTACCCGTGGTAACGTTGCATAT	-5.57604	-4.88333	Epiblast
ETiX8_1_ACTAGAGCTGGTAACGAACCTGAC	-6.53338	-5.93642	Neuroectoderm
ETiX8_1_ACTAGAGCTGGTAACGCGGGCTTT	-3.45125	-2.26597	Cardiac mesoderm
ETiX8_1_ACTAGAGCTGGTAACGGGTGACAC	-2.87422	0.557108	Posterior lateral plate mesoderm
ETiX8_1_ACTAGAGCTGGTAACGTTGTCGCC	-3.025	8.80046	Endothelium
ETiX8_1_ACTCATACTGGTAACGACTCACCG	-1.96907	-1.82237	Cardiac mesoderm
ETiX8_1_ACTCATACTGGTAACGCCTACTAG	-5.35492	-5.37052	Epiblast
ETiX8_1_ACTCATACTGGTAACGCGCTCTCA	-6.65963	-6.32832	Neuroectoderm
ETiX8_1_ACTCGGAATGGTAACGATATCTTC	-6.88684	-6.47473	Epiblast
ETiX8_1_ACTCGGAATGGTAACGTCCGTCCA	-5.86855	-7.21395	Neuroectoderm
ETiX8_1_ACTGCTGGTGGTAACGGAGCCCAT	-4.84207	-1.56502	Nascent mesoderm
ETiX8_1_ACTGCTGGTGGTAACGGAGTTCAC	-5.94316	-5.96598	CLE/NMP
ETiX8_1_ACTGCTGGTGGTAACGTCATATGG	-4.17299	-2.09022	Nascent mesoderm
ETiX8_1_ACTGGTCATGGTAACGATATAGGA	-4.067	-2.519	Somites
ETiX8_1_ACTGGTCATGGTAACGATTCCTTG	-8.89513	4.55169	Cardiomyocytes
ETiX8_1_ACTGGTCATGGTAACGCGACGTCA	-4.8061	-6.51448	Surface ectoderm
ETiX8_1_ACTTCGCTTGGTAACGATGCGGAT	-2.56148	0.833332	Allantois
ETiX8_1_ACTTCGCTTGGTAACGGGGTGTAT	6.17711	7.73257	AVE
ETiX8_1_ACTTCGCTTGGTAACGTAAGACGG	-3.68937	-4.81487	Surface ectoderm
ETiX8_1_AGAAACCATGGTAACGACGGTAGC	-3.54572	-1.79784	Nascent mesoderm
ETiX8_1_AGAAACCATGGTAACGCAAGAGGG	-3.36398	-2.29815	Cardiac mesoderm
ETiX8_1_AGAAACCATGGTAACGTCGAAGCT	-4.86174	-1.92764	CLE/NMP
ETiX8_1_AGAAAGTGTGGTAACGAATGAATG	-0.561981	-0.946709	Mesenchyme
ETiX8_1_AGAAAGTGTGGTAACGACGCTCAG	-3.65098	-0.413128	Posterior lateral plate mesoderm
ETiX8_1_AGAAAGTGTGGTAACGTGATGCCC	-2.85804	8.48505	Endothelium
ETiX8_1_AGAAAGTGTGGTAACGTGTTCCAG	7.63808	5.31987	Gut precursors
ETiX8_1_AGAAGCTTTGGTAACGGACAAAGG	-8.43849	5.42243	Cardiomyocytes
ETiX8_1_AGAATCAATGGTAACGCGTCAGCA	-2.48076	0.702558	Posterior lateral plate mesoderm
ETiX8_1_AGACCTCATGGTAACGGTTCAACT	8.03322	5.75796	Gut precursors
ETiX8_1_AGACCTCATGGTAACGTGTAAAGG	-2.49606	0.945092	Posterior lateral plate mesoderm
ETiX8_1_AGACGAGGTGGTAACGAGTGATGC	-9.10803	5.7601	Cardiomyocytes
ETiX8_1_AGACGAGGTGGTAACGATATACCT	-3.43525	-0.27321	Posterior lateral plate mesoderm
ETiX8_1_AGACGAGGTGGTAACGGAACGATT	-5.70658	-5.8901	Epiblast
ETiX8_1_AGAGAGACTGGTAACGTCTGTGGT	-8.74623	4.58784	Cardiomyocytes
ETiX8_1_AGAGGTGCTGGTAACGAAGTAATC	-6.52161	-6.16441	CLE/NMP
ETiX8_1_AGAGGTGCTGGTAACGATGACCGA	-2.15173	-0.731996	Posterior lateral plate mesoderm
ETiX8_1_AGAGGTGCTGGTAACGGACGATGG	-0.326984	-0.567793	Mesenchyme
ETiX8_1_AGCAACGCTGGTAACGAAAGCCTA	-5.38192	-3.37251	CLE/NMP
ETiX8_1_AGCAACGCTGGTAACGCCCTAACC	-4.08995	-1.18212	Posterior lateral plate mesoderm
ETiX8_1_AGCAACGCTGGTAACGCCGCTGTT	-2.10537	-2.41042	Cardiac mesoderm
ETiX8_1_AGCACGTATGGTAACGGATTAGAC	-3.03134	7.45175	Endothelium
ETiX8_1_AGCACGTATGGTAACGGGCCCTTA	-5.17276	-4.55766	Nascent mesoderm
ETiX8_1_AGCACGTATGGTAACGGTGGAGCT	-7.67612	-2.97638	Notochord
ETiX8_1_AGCATGCCTGGTAACGCCAGCAGT	-5.18308	-5.4195	Epiblast
ETiX8_1_AGCATGCCTGGTAACGCCCAAGCA	7.67465	5.5825	Gut precursors
ETiX8_1_AGCATGCCTGGTAACGTGCAAGGG	-6.25083	-5.57525	Epiblast
ETiX8_1_AGCCATCTTGGTAACGATTCCTTG	-4.96505	-5.73374	Epiblast
ETiX8_1_AGCGTGGTTGGTAACGCAATACTT	-0.415699	-0.515367	Mesenchyme
ETiX8_1_AGCGTGGTTGGTAACGGCGCATTC	-4.66864	-1.26527	Nascent mesoderm
ETiX8_1_AGCGTGGTTGGTAACGGTACCTTG	-5.34842	-3.25393	CLE/NMP
ETiX8_1_AGCTCCACTGGTAACGCCTGACAC	-3.52886	-0.567955	Posterior lateral plate mesoderm
ETiX8_1_AGCTCCACTGGTAACGCGAGTCTG	-2.43972	-1.49563	Cardiac mesoderm
ETiX8_1_AGCTCCACTGGTAACGCTACCGTT	-5.96007	-4.20162	Epiblast
ETiX8_1_AGCTCCACTGGTAACGTCGGTTCG	-3.66504	-2.1586	Cardiac mesoderm
ETiX8_1_AGCTCCACTGGTAACGTCTGTGGT	-4.36298	-1.75529	Nascent mesoderm
ETiX8_1_AGCTTCGATGGTAACGCATCTCCC	-0.500527	0.921916	Allantois
ETiX8_1_AGCTTCGATGGTAACGGAACGATT	5.65407	8.02208	Definitive endoderm
ETiX8_1_AGCTTCGATGGTAACGTACGTGCT	-8.82989	5.88877	Cardiomyocytes
ETiX8_1_AGGACACATGGTAACGCGGCACAT	-4.8156	-5.5557	Epiblast
ETiX8_1_AGGAGTCGTGGTAACGAAACAGGG	5.86317	7.31693	AVE
ETiX8_1_AGGAGTCGTGGTAACGACGGTAGC	-8.80495	5.45265	Cardiomyocytes
ETiX8_1_AGGAGTCGTGGTAACGAGCTACGG	-3.56871	-2.50422	Somites
ETiX8_1_AGGAGTCGTGGTAACGGACAGATA	-6.06768	-3.75254	CLE/NMP
ETiX8_1_AGGAGTCGTGGTAACGGGCCTAAG	-0.787156	-0.475995	Mesenchyme
ETiX8_1_AGGAGTCGTGGTAACGGTCATATT	6.22089	7.11185	AVE
ETiX8_1_AGGAGTCGTGGTAACGGTTTACGT	-2.75264	0.752114	Posterior lateral plate mesoderm
ETiX8_1_AGGCAATATGGTAACGCACTTTCT	-8.57375	5.41541	Cardiomyocytes
ETiX8_1_AGGCAATATGGTAACGGGTCACAG	-4.58987	-1.54874	Epiblast
ETiX8_1_AGGCCGAATGGTAACGAAACTGGT	-3.49018	7.88161	Endothelium
ETiX8_1_AGGCCGAATGGTAACGATGCGGAT	-1.59775	0.927705	Allantois
ETiX8_1_AGGCCGAATGGTAACGTCCAGTCC	-2.179	1.07638	Posterior lateral plate mesoderm
ETiX8_1_AGGCGTTTTGGTAACGAGGCAGTT	-3.35366	-0.398339	Nascent mesoderm
ETiX8_1_AGGCGTTTTGGTAACGCTTACGGG	-6.96716	-6.96481	Neuroectoderm
ETiX8_1_AGGCGTTTTGGTAACGGGCATGCT	-6.10865	-4.65407	Epiblast
ETiX8_1_AGGCGTTTTGGTAACGTTCACATA	-3.7611	-0.456523	Posterior lateral plate mesoderm
ETiX8_1_AGGGACTGTGGTAACGAATTCCCA	-5.47252	-3.12583	CLE/NMP
ETiX8_1_AGGGTAAATGGTAACGCCCATAGC	-3.80003	-0.859294	Posterior lateral plate mesoderm
ETiX8_1_AGGGTAAATGGTAACGGGATAAAG	7.79558	5.57773	Gut precursors
ETiX8_1_AGGGTAAATGGTAACGTTCGTTCC	-4.08976	-1.06491	Posterior lateral plate mesoderm
ETiX8_1_AGGTAAGCTGGTAACGCGTACCTA	-5.42955	-3.49885	CLE/NMP
ETiX8_1_AGGTAAGCTGGTAACGGTCAAAGA	-5.98414	-5.33317	Epiblast
ETiX8_1_AGGTAAGCTGGTAACGTAGTGGAC	-3.74905	-0.400114	Posterior lateral plate mesoderm
ETiX8_1_AGGTAAGCTGGTAACGTGTACACG	-2.32394	1.11969	Allantois
ETiX8_1_AGGTATATTGGTAACGCGGAATTT	-2.23464	0.575176	Allantois
ETiX8_1_AGGTATATTGGTAACGGCGTTGCT	-2.82766	8.68835	Endothelium
ETiX8_1_AGGTATATTGGTAACGTCATGAGG	-5.89036	-5.70221	CLE/NMP
ETiX8_1_AGGTTCCCTGGTAACGCGAGTCTG	-2.90162	0.476806	Posterior lateral plate mesoderm
ETiX8_1_AGGTTCCCTGGTAACGGGGAGGTA	-4.98094	-1.51231	Nascent mesoderm
ETiX8_1_AGGTTCCCTGGTAACGTCATATGG	-1.83444	-2.21085	Cardiac mesoderm
ETiX8_1_AGGTTCCCTGGTAACGTGGTATGA	-3.82363	-2.61266	Somites
ETiX8_1_AGTAATGGTGGTAACGCTTCTTCG	-5.70163	-6.64733	Neuroectoderm
ETiX8_1_AGTAATGGTGGTAACGGCCGGATT	-4.4983	-5.53404	Surface ectoderm
ETiX8_1_AGTAATGGTGGTAACGGGGAGGTA	-2.94146	8.09544	Endothelium
ETiX8_1_AGTAATGGTGGTAACGTACGTGCT	-8.88723	5.64428	Cardiomyocytes
ETiX8_1_AGTAATGGTGGTAACGTTTACCCT	-4.46742	-5.34627	Epiblast
ETiX8_1_AGTAGTTATGGTAACGAAGATTGT	-0.674796	0.898204	Allantois
ETiX8_1_AGTAGTTATGGTAACGGAAGGCTT	-3.92637	-2.0073	Somites
ETiX8_1_AGTAGTTATGGTAACGGAATACGC	-2.79558	8.56861	Endothelium
ETiX8_1_AGTAGTTATGGTAACGGATGTATT	-6.25747	-6.35716	Neuroectoderm
ETiX8_1_AGTAGTTATGGTAACGGTCGTCGT	-0.558381	0.923127	Allantois
ETiX8_1_AGTAGTTATGGTAACGTATTGCCT	7.97164	5.88121	Gut precursors
ETiX8_1_AGTAGTTATGGTAACGTCGGTTTA	-4.93361	-6.2276	Surface ectoderm
ETiX8_1_AGTAGTTATGGTAACGTGTAGTTT	-5.26495	-6.27568	Neuroectoderm
ETiX8_1_AGTAGTTATGGTAACGTGTTTGAG	-5.81421	-4.80188	Epiblast
ETiX8_1_AGTCCGTGTGGTAACGTGTTCCAG	-3.20502	0.327468	Posterior lateral plate mesoderm
ETiX8_1_AGTGCTTCTGGTAACGATATACCT	-1.86776	0.99365	Allantois
ETiX8_1_AGTGCTTCTGGTAACGCCCAAGCA	-8.70417	4.71642	Cardiomyocytes
ETiX8_1_AGTGCTTCTGGTAACGCTCAGAAT	-0.790273	0.970937	Allantois
ETiX8_1_AGTGCTTCTGGTAACGTACAGCCG	-3.95149	-1.08315	Posterior lateral plate mesoderm
ETiX8_1_AGTGCTTCTGGTAACGTGATGCCC	-3.34764	-0.981939	Nascent mesoderm
ETiX8_1_AGTGCTTCTGGTAACGTTAGTCCG	-2.79852	7.95044	Endothelium
ETiX8_1_AGTGCTTCTGGTAACGTTTATCAC	-0.312012	-0.358691	Mesenchyme
ETiX8_1_AGTTGAACTGGTAACGAGAAGTCC	-3.99597	-1.08627	Posterior lateral plate mesoderm
ETiX8_1_AGTTGAACTGGTAACGTAGCTTAT	-3.03526	8.69161	Endothelium
ETiX8_1_AGTTGAACTGGTAACGTAGTGGAC	-8.77198	5.93605	Allantois
ETiX8_1_AGTTGAACTGGTAACGTAGTGTTT	6.32066	8.00406	Definitive endoderm
ETiX8_1_AGTTGCGGTGGTAACGGTTACCGC	-2.01857	0.832807	Allantois
ETiX8_1_AGTTTGTATGGTAACGAGCGAAGT	-0.666713	-0.679256	Mesenchyme
ETiX8_1_AGTTTGTATGGTAACGTAACCATC	-2.92353	8.02958	Endothelium
ETiX8_1_ATAACAGGTGGTAACGCACAACAG	-2.57779	7.94003	Endothelium
ETiX8_1_ATAACAGGTGGTAACGGTGGATGG	-5.75563	-6.58273	Neuroectoderm
ETiX8_1_ATAACAGGTGGTAACGTCGAAGCT	-5.11322	-2.27046	Somites
ETiX8_1_ATAAGCTATGGTAACGCTCAGAAT	-3.93058	-1.44993	Nascent mesoderm
ETiX8_1_ATAAGCTATGGTAACGGCACCTCT	-1.23328	-0.938774	Cardiac mesoderm
ETiX8_1_ATAAGCTATGGTAACGGGCATGCT	-4.45226	-1.92068	Nascent mesoderm
ETiX8_1_ATAAGCTATGGTAACGTCCCGTAG	7.62814	5.50112	Gut precursors
ETiX8_1_ATAAGCTATGGTAACGTCTCACTT	-5.22053	-1.65804	Somites
ETiX8_1_ATAAGCTATGGTAACGTTAGGACC	-8.88813	5.75893	Cardiomyocytes
ETiX8_1_ATACACCCTGGTAACGCGAGTCTG	-3.28641	7.76531	Endothelium
ETiX8_1_ATACACCCTGGTAACGGCAGCATG	6.08547	8.01101	Definitive endoderm
ETiX8_1_ATACACCCTGGTAACGGCTCTAGT	-4.29736	-1.6601	Somites
ETiX8_1_ATAGATGTTGGTAACGAAACTGGT	-6.6464	-5.31615	Epiblast
ETiX8_1_ATAGATGTTGGTAACGAATTCCCA	-1.86317	-0.431126	Mesenchyme
ETiX8_1_ATAGATGTTGGTAACGACTAGCCA	-1.84391	-2.28868	Cardiac mesoderm
ETiX8_1_ATAGATGTTGGTAACGCCAGCAGT	-3.13215	7.63531	Endothelium
ETiX8_1_ATAGATGTTGGTAACGGATTGCGA	-3.12456	-4.95784	Surface ectoderm
ETiX8_1_ATAGATGTTGGTAACGTGGTATGA	-4.45416	-2.92445	Posterior lateral plate mesoderm
ETiX8_1_ATATGCAATGGTAACGCACTTTCT	-5.01689	-5.26899	Epiblast
ETiX8_1_ATATGGGTTGGTAACGACCCATAT	-4.99767	-5.54184	Epiblast
ETiX8_1_ATATGGGTTGGTAACGCGGGTAGT	-0.559888	0.977081	Allantois
ETiX8_1_ATCAATCGTGGTAACGACGCTCAG	-4.58527	-1.23809	Somites
ETiX8_1_ATCAATCGTGGTAACGGGAATAGA	-5.22777	-4.16452	Posterior lateral plate mesoderm
ETiX8_1_ATCAGGGATGGTAACGATTCCTTG	-3.62774	-0.832783	Posterior lateral plate mesoderm
ETiX8_1_ATCAGGGATGGTAACGCCTGACAC	-3.22939	8.09164	Endothelium
ETiX8_1_ATCAGGGATGGTAACGTATTGCCT	-1.88318	-1.6334	Cardiac mesoderm
ETiX8_1_ATCAGGGATGGTAACGTTGGATCG	-4.07417	-1.21825	Posterior lateral plate mesoderm
ETiX8_1_ATCCGCATTGGTAACGCTACCGTT	-3.61848	-4.8243	Surface ectoderm
ETiX8_1_ATCCTAGTTGGTAACGACGCTCAG	-3.16447	-0.537536	Posterior lateral plate mesoderm
ETiX8_1_ATCCTAGTTGGTAACGGAGCCCAT	-5.35896	-4.57858	Epiblast
ETiX8_1_ATCCTAGTTGGTAACGGCAACCTG	-8.91585	5.56427	Cardiomyocytes
ETiX8_1_ATCGCGCTTGGTAACGATTCCTTG	-1.19493	-0.423566	Mesenchyme
ETiX8_1_ATCGCGCTTGGTAACGTCGGTACG	0.0115058	-0.849996	Mesenchyme
ETiX8_1_ATCGCGCTTGGTAACGTTTAACAG	-3.08042	-1.80943	Cardiac mesoderm
ETiX8_1_ATCGTAACTGGTAACGGAGTTCAC	-2.81592	0.170871	Posterior lateral plate mesoderm
ETiX8_1_ATCGTAACTGGTAACGGCCTCTTT	-4.75905	-1.56425	Nascent mesoderm
ETiX8_1_ATCGTAACTGGTAACGTCGGTTCG	-6.82026	-7.14665	Epiblast
ETiX8_1_ATCTTGGCTGGTAACGAAACTGGT	-8.80447	4.40204	Cardiac mesoderm
ETiX8_1_ATCTTGGCTGGTAACGCCTGTTAT	-2.24962	1.22271	Allantois
ETiX8_1_ATCTTGGCTGGTAACGCTCGATGC	-4.4586	-5.41744	Epiblast
ETiX8_1_ATCTTGGCTGGTAACGCTTCGCAC	-5.64624	-7.03458	Neuroectoderm
ETiX8_1_ATGACAACTGGTAACGAACAATCC	-2.50524	-0.0599318	Posterior lateral plate mesoderm
ETiX8_1_ATGACAACTGGTAACGACGCAGAG	-4.5051	-6.03743	Surface ectoderm
ETiX8_1_ATGACAACTGGTAACGAGCGAAGT	-5.56622	-4.6181	Epiblast
ETiX8_1_ATGACAACTGGTAACGATCCGCTA	-3.89676	-1.14906	Posterior lateral plate mesoderm
ETiX8_1_ATGACAACTGGTAACGATTCCTTG	-4.28125	-6.07046	Surface ectoderm
ETiX8_1_ATGCATATTGGTAACGACTTCAAT	-2.92527	8.65873	Endothelium
ETiX8_1_ATGCATATTGGTAACGAGTTTAGA	5.58436	8.16986	Definitive endoderm
ETiX8_1_ATGCATATTGGTAACGGTTGTCAT	-3.53293	8.02909	Endothelium
ETiX8_1_ATGCATATTGGTAACGTAACCCGT	-5.79961	-6.79707	Neuroectoderm
ETiX8_1_ATGCATATTGGTAACGTAAGACGG	-1.35665	-0.480084	Mesenchyme
ETiX8_1_ATGCATATTGGTAACGTGACCCTC	-6.26807	-5.48021	Epiblast
ETiX8_1_ATGCGGAGTGGTAACGGAAGCACT	-2.0243	-1.65931	Cardiac mesoderm
ETiX8_1_ATGCGGAGTGGTAACGGGCCCTTA	-4.1996	-1.22815	Nascent mesoderm
ETiX8_1_ATGCGGAGTGGTAACGGGCCTAAG	-5.03323	-1.21806	Nascent mesoderm
ETiX8_1_ATGCGGAGTGGTAACGTACCAGGC	-5.53208	-5.43729	Epiblast
ETiX8_1_ATGCGGAGTGGTAACGTGACGGAC	-4.78529	-5.4336	Epiblast
ETiX8_1_ATGGGCTCTGGTAACGATACCCAG	-2.63433	-2.02944	Cardiomyocytes
ETiX8_1_ATGGGCTCTGGTAACGGTTTGTTT	-5.46547	-4.37728	CLE/NMP
ETiX8_1_ATGGGCTCTGGTAACGTACCAGGC	-5.2697	-3.40649	CLE/NMP
ETiX8_1_ATGGTCTGTGGTAACGATTCCTTG	7.8183	5.97272	Gut precursors
ETiX8_1_ATGGTCTGTGGTAACGCACAGTTT	-3.16438	-5.10806	Surface ectoderm
ETiX8_1_ATGGTCTGTGGTAACGCCATTTGA	-3.84775	-1.14424	Posterior lateral plate mesoderm
ETiX8_1_ATGTGCCGTGGTAACGACTAGCCA	-0.244589	-0.00532686	Mesenchyme
ETiX8_1_ATGTGCCGTGGTAACGCCTGTTAT	-6.88921	-6.8994	Neuroectoderm
ETiX8_1_ATGTGCCGTGGTAACGCTTCGCAC	-1.36713	0.766159	Allantois
ETiX8_1_ATGTGCCGTGGTAACGGCTTTCCA	-4.84802	-5.05211	Epiblast
ETiX8_1_ATGTGCCGTGGTAACGTCGGTACG	-3.29448	7.46704	Endothelium
ETiX8_1_ATGTGCCGTGGTAACGTTGATCTA	-4.63503	-1.49372	Nascent mesoderm
ETiX8_1_ATTACCTTTGGTAACGCGATTGAT	-1.77586	0.129978	Mesenchyme
ETiX8_1_ATTATTCGTGGTAACGCATACATT	-3.34018	-1.22739	Posterior lateral plate mesoderm
ETiX8_1_ATTATTCGTGGTAACGTAGTGTTT	-2.27585	0.404795	Posterior lateral plate mesoderm
ETiX8_1_ATTATTCGTGGTAACGTCACGTTT	1.44324	-0.241039	Erythroid progenitors
ETiX8_1_ATTATTCGTGGTAACGTTGCACGC	-5.8891	-6.6821	Neuroectoderm
ETiX8_1_ATTCTGAGTGGTAACGCCCATCTG	-1.09854	-0.718974	Mesenchyme
ETiX8_1_ATTCTGAGTGGTAACGTACGTGCT	-8.84706	6.05915	Cardiomyocytes
ETiX8_1_ATTGAAGTTGGTAACGTTATAGCC	-3.46556	-2.12318	Cardiac mesoderm
ETiX8_1_ATTGAAGTTGGTAACGTTGTCGCC	-4.67006	-6.29168	Surface ectoderm
ETiX8_1_ATTGGCCCTGGTAACGCAAGTCAT	-1.28238	-0.932252	Cardiac mesoderm
ETiX8_1_ATTGGCCCTGGTAACGGAAGTGCC	-3.06393	7.72412	Endothelium
ETiX8_1_ATTGGCCCTGGTAACGGGGTTGGT	-8.81108	5.71014	Cardiomyocytes
ETiX8_1_ATTGGCCCTGGTAACGTCGAAGCT	-2.92957	8.33555	Endothelium
ETiX8_1_ATTTCCATTGGTAACGCCCATAGC	-1.56383	-0.0772429	Mesenchyme
ETiX8_1_ATTTCCATTGGTAACGCGCTAATA	-3.40716	-0.39683	Posterior lateral plate mesoderm
ETiX8_1_ATTTCCATTGGTAACGCTGCGTTG	-6.51026	-6.59989	Neuroectoderm
ETiX8_1_ATTTCCATTGGTAACGCTTCGCAC	-4.83136	-6.06109	Surface ectoderm
ETiX8_1_ATTTGTTGTGGTAACGAAACAGGG	-4.55202	-1.40518	Nascent mesoderm
ETiX8_1_ATTTGTTGTGGTAACGCGAGATGT	-5.42225	-4.10776	CLE/NMP
ETiX8_1_CAAACATTTGGTAACGAGCACCAC	-0.672385	-0.710014	Mesenchyme
ETiX8_1_CAAACATTTGGTAACGATCAGCGC	-2.00385	0.989462	Allantois
ETiX8_1_CAAACATTTGGTAACGCCGCAACT	-6.5707	-6.07512	Epiblast
ETiX8_1_CAAACATTTGGTAACGGTGGAGCT	-6.1909	-5.70671	Epiblast
ETiX8_1_CAAACATTTGGTAACGTGCAAGGG	-2.60395	0.592448	Posterior lateral plate mesoderm
ETiX8_1_CAACGCAGTGGTAACGCCACATTA	5.47639	7.98338	Definitive endoderm
ETiX8_1_CAACGCAGTGGTAACGGTTCAACT	-5.98948	-5.40226	Epiblast
ETiX8_1_CAAGGAATTGGTAACGAGCGCCTT	-2.02446	1.25638	Allantois
ETiX8_1_CAAGGAATTGGTAACGGACAAAGG	-0.251615	-0.875633	Mesenchyme
ETiX8_1_CAAGGAATTGGTAACGGCAGGGTA	-3.92775	-0.792828	Nascent mesoderm
ETiX8_1_CAAGGAATTGGTAACGGCCAAGAT	-8.83485	5.18458	Cardiomyocytes
ETiX8_1_CAAGGAATTGGTAACGTAACTACT	-4.95185	-5.49155	Epiblast
ETiX8_1_CAAGGAATTGGTAACGTATTGCCT	-2.89656	7.46376	Endothelium
ETiX8_1_CAAGGAATTGGTAACGTGTCTTTC	-4.23535	-6.04693	Surface ectoderm
ETiX8_1_CAAGGGTTTGGTAACGACACTAAG	-8.84618	4.35395	Cardiomyocytes
ETiX8_1_CAAGGGTTTGGTAACGACTGCCGT	-1.41025	-0.399553	Mesenchyme
ETiX8_1_CAAGGGTTTGGTAACGCGATTGAT	-6.05014	-5.20984	Epiblast
ETiX8_1_CAAGGGTTTGGTAACGTAAGACGG	-6.60128	-6.10908	Epiblast
ETiX8_1_CAAGGGTTTGGTAACGTAGCCTCG	-6.41239	-6.26912	Neuroectoderm
ETiX8_1_CAAGGTACTGGTAACGAAATCAGA	-1.41319	-0.45446	Mesenchyme
ETiX8_1_CAAGGTACTGGTAACGCGTCAGCA	-4.70447	-6.01923	Surface ectoderm
ETiX8_1_CAAGGTACTGGTAACGTAGCCTCG	-5.41932	-4.68261	Posterior lateral plate mesoderm
ETiX8_1_CAATCTAGTGGTAACGAGCACCAC	-5.23399	-5.27668	Epiblast
ETiX8_1_CAATCTAGTGGTAACGCTTCAGGT	-3.46454	-1.7935	Nascent mesoderm
ETiX8_1_CAATTCTCTGGTAACGATATAGGA	-5.31826	-3.14668	CLE/NMP
ETiX8_1_CAATTCTCTGGTAACGCCCGACTT	-2.98631	-2.03144	Cardiac mesoderm
ETiX8_1_CAATTCTCTGGTAACGCGACTCCT	-3.57366	7.51708	Endothelium
ETiX8_1_CACAACCTTGGTAACGAACACACG	-4.85867	-4.94115	Nascent mesoderm
ETiX8_1_CACAACCTTGGTAACGAGCAGAAC	-8.90765	5.5381	Cardiomyocytes
ETiX8_1_CACAACCTTGGTAACGGAGAGTAT	-4.39747	-1.45182	Allantois
ETiX8_1_CACAACCTTGGTAACGGTTACCGC	-0.96634	-0.383769	Mesenchyme
ETiX8_1_CACAACCTTGGTAACGTCATGAGG	-2.67045	7.50675	Posterior lateral plate mesoderm
ETiX8_1_CACAACCTTGGTAACGTTAAGCGT	-3.27885	-4.5909	Surface ectoderm
ETiX8_1_CACAACCTTGGTAACGTTAGTCCG	-2.98969	7.92924	Endothelium
ETiX8_1_CACAAGTATGGTAACGATTGGGCC	-2.19189	0.69364	Allantois
ETiX8_1_CACAAGTATGGTAACGCAGTTTGC	-6.1673	-7.02548	Neuroectoderm
ETiX8_1_CACAAGTATGGTAACGGACAGATA	7.87613	5.47991	Gut precursors
ETiX8_1_CACAAGTATGGTAACGGATGTGAG	-4.89771	-1.74466	Somites
ETiX8_1_CACAAGTATGGTAACGTTGCACGC	-5.34521	-4.78218	Cardiac mesoderm
ETiX8_1_CACTAACCTGGTAACGATCAAGTG	-2.10176	1.08943	Allantois
ETiX8_1_CACTAACCTGGTAACGATCCGCTA	-4.61187	-1.99993	Posterior lateral plate mesoderm
ETiX8_1_CACTAACCTGGTAACGCCGTGTTT	-4.26326	-5.12462	Surface ectoderm
ETiX8_1_CACTAACCTGGTAACGTGTGCTCA	-1.76158	0.961357	Allantois
ETiX8_1_CACTTGATTGGTAACGCGCTAGTC	7.90464	5.97964	Gut precursors
ETiX8_1_CACTTGATTGGTAACGTATTGCCT	5.66969	7.77415	Definitive endoderm
ETiX8_1_CACTTGATTGGTAACGTGCCATCG	-4.81969	-2.40671	Nascent mesoderm
ETiX8_1_CACTTGATTGGTAACGTTAAGCGT	-4.32062	-2.45927	Nascent mesoderm
ETiX8_1_CAGACTCGTGGTAACGCATACATT	-6.28016	-5.90879	Neuroectoderm
ETiX8_1_CAGACTCGTGGTAACGGAGCGGTA	-3.23451	-4.36547	Surface ectoderm
ETiX8_1_CAGACTCGTGGTAACGGCACCTCT	-5.44709	-1.76855	Nascent mesoderm
ETiX8_1_CAGACTCGTGGTAACGGCAGGGTA	-4.75182	-5.82297	Epiblast
ETiX8_1_CAGATGGGTGGTAACGAAACGCCT	-6.11246	-5.41838	Epiblast
ETiX8_1_CAGATGGGTGGTAACGATCTTTGT	-3.11125	8.38018	Endothelium
ETiX8_1_CAGATGGGTGGTAACGCGGGTAGT	-3.12552	-2.34138	Cardiac mesoderm
ETiX8_1_CAGGTTGCTGGTAACGATGCATGG	5.65236	8.28317	Definitive endoderm
ETiX8_1_CAGGTTGCTGGTAACGTCGGTACG	-4.05212	-0.975918	Nascent mesoderm
ETiX8_1_CAGGTTGCTGGTAACGTTGGCGTT	-8.59921	5.239	Cardiomyocytes
ETiX8_1_CAGTTTAATGGTAACGCAATTAGT	-3.65826	-2.72773	Nascent mesoderm
ETiX8_1_CAGTTTAATGGTAACGCCCAAGCA	-4.04404	-1.425	Posterior lateral plate mesoderm
ETiX8_1_CAGTTTAATGGTAACGGTTTACGT	-2.40233	-1.63827	Cardiac mesoderm
ETiX8_1_CATGACGATGGTAACGGGGAACCT	-1.18547	-0.290634	Mesenchyme
ETiX8_1_CATGCTGCTGGTAACGCATCTCCC	-6.19161	-6.6223	Neuroectoderm
ETiX8_1_CATGCTGCTGGTAACGGGAAACAG	-4.01686	-1.66972	Nascent mesoderm
ETiX8_1_CATGCTGCTGGTAACGGGTTAGTG	-6.85102	-6.50132	Neuroectoderm
ETiX8_1_CATTCATTTGGTAACGATGTTGGC	-5.30432	-3.26267	Somites
ETiX8_1_CATTCATTTGGTAACGTCGGTTCG	-7.0958	-2.2433	Definitive endoderm
ETiX8_1_CATTCGGGTGGTAACGGAAGCACT	-5.67691	-5.15518	Epiblast
ETiX8_1_CATTCGGGTGGTAACGTCTCACTT	-2.10715	1.32211	Posterior lateral plate mesoderm
ETiX8_1_CATTTCTATGGTAACGAACCCTTG	-1.51702	-1.90555	Cardiac mesoderm
ETiX8_1_CATTTCTATGGTAACGACTAGGAT	-1.01024	-0.811923	Mesenchyme
ETiX8_1_CATTTCTATGGTAACGGATCGTTT	-2.38915	0.555445	Posterior lateral plate mesoderm
ETiX8_1_CATTTCTATGGTAACGGCTTTCCA	-1.0777	-0.189274	Mesenchyme
ETiX8_1_CATTTCTATGGTAACGGGTCACAG	-2.56935	-0.658214	Posterior lateral plate mesoderm
ETiX8_1_CATTTCTATGGTAACGTCCCAATC	-5.70011	-4.94609	Epiblast
ETiX8_1_CATTTCTATGGTAACGTGTCTTTC	-4.17822	-1.51963	Somites
ETiX8_1_CCACCTCTTGGTAACGATTTCCGG	-1.90045	-2.12062	Cardiac mesoderm
ETiX8_1_CCACCTCTTGGTAACGCGAGATGT	-2.188	0.682783	Allantois
ETiX8_1_CCACCTCTTGGTAACGGGGTTGGT	-6.7349	-6.98948	Neuroectoderm
ETiX8_1_CCACCTCTTGGTAACGTAGAAATG	-2.06651	-1.80702	Posterior lateral plate mesoderm
ETiX8_1_CCACGTTGTGGTAACGATGGGCAC	-5.2361	-5.80019	Epiblast
ETiX8_1_CCACGTTGTGGTAACGATTCCTTG	-8.78464	4.31459	Cardiomyocytes
ETiX8_1_CCACGTTGTGGTAACGGGGCCAAT	-6.59817	-7.22615	Neuroectoderm
ETiX8_1_CCACGTTGTGGTAACGTGTAGTTT	-1.0348	-0.490601	Mesenchyme
ETiX8_1_CCAGACAGTGGTAACGCAATACTT	-5.33535	-3.39249	CLE/NMP
ETiX8_1_CCAGACAGTGGTAACGCACTTTCT	-1.02068	-0.382489	Mesenchyme
ETiX8_1_CCAGACAGTGGTAACGTCTAGCAG	-4.82119	-1.08372	Nascent mesoderm
ETiX8_1_CCAGACAGTGGTAACGTTCGCTGG	-8.45947	5.52006	Cardiomyocytes
ETiX8_1_CCAGCGAATGGTAACGAGAGACTA	-8.60206	5.13818	Cardiomyocytes
ETiX8_1_CCAGCGAATGGTAACGATTCAGTA	-1.49362	0.0385822	Mesenchyme
ETiX8_1_CCAGCGAATGGTAACGCAGACCAT	-2.85902	7.47639	Endothelium
ETiX8_1_CCAGCGAATGGTAACGTACAAACT	-1.12484	-0.813791	Mesenchyme
ETiX8_1_CCAGCGAATGGTAACGTTTATCAC	-2.76413	-0.0759207	Posterior lateral plate mesoderm
ETiX8_1_CCATATGATGGTAACGATGACCGA	-3.01957	-0.0840876	Posterior lateral plate mesoderm
ETiX8_1_CCATATGATGGTAACGCCCATAGC	-4.31866	-5.79301	Epiblast
ETiX8_1_CCATATGATGGTAACGTGATGCCC	5.66541	8.22104	Definitive endoderm
ETiX8_1_CCATCCACTGGTAACGAGAAGTTA	-4.41763	-2.10829	Nascent mesoderm
ETiX8_1_CCATCCACTGGTAACGATCAAGTG	-2.77766	8.28897	Endothelium
ETiX8_1_CCATCCACTGGTAACGCCCATAGC	-4.66236	-5.24019	Epiblast
ETiX8_1_CCATCCACTGGTAACGCTAGATTG	-4.32707	-6.17466	Surface ectoderm
ETiX8_1_CCATCCACTGGTAACGGAGCCCAT	-2.59558	-1.56689	Cardiac mesoderm
ETiX8_1_CCATCCACTGGTAACGGGACTTCC	-3.37306	-0.699751	Posterior lateral plate mesoderm
ETiX8_1_CCATCCACTGGTAACGGGATAAAG	-8.91851	5.63689	Cardiomyocytes
ETiX8_1_CCATCCACTGGTAACGTCGAAGCT	-6.4708	-6.54707	CLE/NMP
ETiX8_1_CCATCGTCTGGTAACGCGGGTAGT	-3.07185	-1.34476	Nascent mesoderm
ETiX8_1_CCATCGTCTGGTAACGGCTTTGGC	-2.93622	0.731304	Nascent mesoderm
ETiX8_1_CCATGCATTGGTAACGCTAGTAAC	-2.08631	-2.14374	Cardiac mesoderm
ETiX8_1_CCATGCATTGGTAACGGAACGATT	-8.04093	5.77614	Allantois
ETiX8_1_CCATGCATTGGTAACGTGAAATGA	-1.88491	0.0273689	Mesenchyme
ETiX8_1_CCATGCATTGGTAACGTTCGGCCT	-1.66342	-0.467371	Mesenchyme
ETiX8_1_CCCGTAAGTGGTAACGCCCTTGGT	-1.67732	-2.24424	Cardiac mesoderm
ETiX8_1_CCCGTAAGTGGTAACGGAGTTTCG	-8.72659	4.92169	Cardiomyocytes
ETiX8_1_CCCGTAAGTGGTAACGGGTGACAC	-5.2112	-4.35755	CLE/NMP
ETiX8_1_CCCGTAAGTGGTAACGGTTACGAT	-4.61693	-5.79179	Surface ectoderm
ETiX8_1_CCCGTAAGTGGTAACGTTATAGCC	-3.61357	-1.26695	Nascent mesoderm
ETiX8_1_CCCGTTCTTGGTAACGCTACCGTT	-2.89676	7.42656	Endothelium
ETiX8_1_CCCTCTTGTGGTAACGATCCGCTA	-3.80682	-0.600453	Posterior lateral plate mesoderm
ETiX8_1_CCCTCTTGTGGTAACGTTGGATCG	-4.7533	-5.86631	Surface ectoderm
ETiX8_1_CCCTGTTTTGGTAACGGCCACATC	-6.76625	-5.01029	Epiblast
ETiX8_1_CCCTGTTTTGGTAACGGGGCCAAT	-6.17087	-5.98516	Epiblast
ETiX8_1_CCCTTGCATGGTAACGCCTACTAG	-8.7161	5.79876	Cardiomyocytes
ETiX8_1_CCGACTTTTGGTAACGAAAGCCTA	-6.31649	-6.63815	Neuroectoderm
ETiX8_1_CCGACTTTTGGTAACGAGAAGTTA	-6.99398	-7.07839	Neuroectoderm
ETiX8_1_CCGACTTTTGGTAACGAGCAGAAC	-6.40983	-6.21163	Neuroectoderm
ETiX8_1_CCGACTTTTGGTAACGATGCGGAT	-1.98644	1.02002	Allantois
ETiX8_1_CCGACTTTTGGTAACGATTCCTTG	-2.71933	0.94895	Allantois
ETiX8_1_CCGACTTTTGGTAACGCCGTGTTT	-3.41215	-1.65684	Nascent mesoderm
ETiX8_1_CCGACTTTTGGTAACGCTTCGATT	-8.70165	5.62459	Cardiomyocytes
ETiX8_1_CCGAGATCTGGTAACGAAACAGGG	-6.4842	-6.22215	Neuroectoderm
ETiX8_1_CCGAGATCTGGTAACGAAAGTCGG	5.62144	7.93588	Definitive endoderm
ETiX8_1_CCGAGATCTGGTAACGATTCGACG	-2.39417	0.231052	Posterior lateral plate mesoderm
ETiX8_1_CCGAGATCTGGTAACGCTTGGTGT	-6.08285	-5.8826	Epiblast
ETiX8_1_CCGAGATCTGGTAACGTACCAGGC	-5.60521	-5.15867	Epiblast
ETiX8_1_CCGAGATCTGGTAACGTCCCTGAT	-3.58659	-2.02399	Cardiac mesoderm
ETiX8_1_CCGAGATCTGGTAACGTCTCAACC	-1.95267	-1.90219	Cardiac mesoderm
ETiX8_1_CCGATACGTGGTAACGCTCGCGTA	-3.8145	-2.17255	Cardiac mesoderm
ETiX8_1_CCGATACGTGGTAACGCTTCTTCG	-4.34523	-5.33137	Epiblast
ETiX8_1_CCGATACGTGGTAACGTGGCCTGT	-2.12641	0.618376	Allantois
ETiX8_1_CCGGAAATTGGTAACGAGCGCGAT	-0.464754	0.79508	Allantois
ETiX8_1_CCGGAAATTGGTAACGCAGTTTGC	-0.662542	0.773708	Allantois
ETiX8_1_CCGGAAATTGGTAACGCTAGATTG	5.74348	-9.05009	Surface ectoderm
ETiX8_1_CCGGAAATTGGTAACGCTTCGATT	-1.43576	-0.866263	Mesenchyme
ETiX8_1_CCGGAAATTGGTAACGGCAAGGAC	-3.04838	7.39362	Endothelium
ETiX8_1_CCGGAAATTGGTAACGTCGGTTCG	5.93946	7.33247	AVE
ETiX8_1_CCGGAAATTGGTAACGTGTGGCTA	-4.92353	-5.45743	Epiblast
ETiX8_1_CCGTAGCTTGGTAACGAGAACGGG	-5.89385	-6.45682	Neuroectoderm
ETiX8_1_CCGTAGCTTGGTAACGCGGCTTAC	-7.69121	-2.81909	Definitive endoderm
ETiX8_1_CCGTAGCTTGGTAACGGCACCTCT	-0.411639	-0.694591	Mesenchyme
ETiX8_1_CCGTAGCTTGGTAACGTTAAACTG	-3.98466	-1.38419	Posterior lateral plate mesoderm
ETiX8_1_CCGTCTTATGGTAACGATTGGGCC	-4.39272	-5.07125	Surface ectoderm
ETiX8_1_CCGTCTTATGGTAACGCTACCGTT	-5.42099	-4.0617	Epiblast
ETiX8_1_CCGTCTTATGGTAACGCTAGTAAC	-2.87177	7.89623	Endothelium
ETiX8_1_CCGTCTTATGGTAACGTAGAAATG	-3.59817	-1.69944	Nascent mesoderm
ETiX8_1_CCGTCTTATGGTAACGTTGTGACT	-2.33858	1.04841	Allantois
ETiX8_1_CCTACGCTTGGTAACGATTTCCGG	-4.05476	-1.55914	Posterior lateral plate mesoderm
ETiX8_1_CCTATTTATGGTAACGGTTACCGC	-5.41274	-4.7362	Posterior lateral plate mesoderm
ETiX8_1_CCTATTTATGGTAACGTACGTGCT	-4.66083	-1.65228	Nascent mesoderm
ETiX8_1_CCTCATGATGGTAACGACTAGCCA	-5.54115	-5.52082	Epiblast
ETiX8_1_CCTCATGATGGTAACGAGGATTCA	0.0117307	-0.764644	Mesenchyme
ETiX8_1_CCTCATGATGGTAACGCTCTTGAC	-8.72864	4.30413	Cardiomyocytes
ETiX8_1_CCTCATGATGGTAACGTAGAAATG	-3.29609	-5.04375	Surface ectoderm
ETiX8_1_CCTCATGATGGTAACGTCTGTGGT	-6.33657	-6.07455	Neuroectoderm
ETiX8_1_CCTCATGATGGTAACGTTCACATA	-3.82934	-0.671312	Posterior lateral plate mesoderm
ETiX8_1_CCTTTACATGGTAACGCTACGAGC	-2.76937	7.46278	Endothelium
ETiX8_1_CCTTTACATGGTAACGCTTCAGGT	-5.71557	-4.94584	Posterior lateral plate mesoderm
ETiX8_1_CCTTTACATGGTAACGGCTTTCCA	6.17633	7.77502	Definitive endoderm
ETiX8_1_CCTTTACATGGTAACGTGGCCTGT	-2.8229	0.222265	Posterior lateral plate mesoderm
ETiX8_1_CCTTTACATGGTAACGTGTCTTTC	-3.03804	-1.6135	Cardiac mesoderm
ETiX8_1_CCTTTGTCTGGTAACGATTGGGCC	-6.03833	-5.16112	Epiblast
ETiX8_1_CCTTTGTCTGGTAACGGGAAACAG	-2.1914	-1.86497	Cardiac mesoderm
ETiX8_1_CCTTTGTCTGGTAACGGTCAAAGA	-8.58592	5.55841	Cardiomyocytes
ETiX8_1_CCTTTGTCTGGTAACGTCACCGAG	-2.25871	1.16279	Allantois
ETiX8_1_CCTTTGTCTGGTAACGTTCGGCCT	-3.64614	-1.61	Posterior lateral plate mesoderm
ETiX8_1_CGAAACTCTGGTAACGCCCATAGC	-3.84252	-1.09899	Posterior lateral plate mesoderm
ETiX8_1_CGAAACTCTGGTAACGGTATGAGT	-3.67367	-0.761335	Posterior lateral plate mesoderm
ETiX8_1_CGAAACTCTGGTAACGTCACGTTT	-2.70231	7.66245	Posterior lateral plate mesoderm
ETiX8_1_CGAAACTCTGGTAACGTCATCCTT	-4.23803	-1.88135	Epiblast
ETiX8_1_CGAAACTCTGGTAACGTGTACACG	-4.55752	-5.82917	Surface ectoderm
ETiX8_1_CGAACCGATGGTAACGCGGAATTT	-2.34638	-0.309318	Posterior lateral plate mesoderm
ETiX8_1_CGAACCGATGGTAACGTGGGATTC	-5.00276	-6.30579	Surface ectoderm
ETiX8_1_CGAAGAAGTGGTAACGAACCCTTG	-5.25908	-5.23617	Posterior lateral plate mesoderm
ETiX8_1_CGAAGAAGTGGTAACGGTGGAGCT	-4.4985	-6.05555	Surface ectoderm
ETiX8_1_CGAAGAAGTGGTAACGTGGCCTGT	6.14592	5.91596	ExE VE
ETiX8_1_CGAAGAAGTGGTAACGTTGCATAT	-7.07454	-2.31207	Definitive endoderm
ETiX8_1_CGACATTTTGGTAACGGGAAACAG	-2.42978	-1.32302	Cardiac mesoderm
ETiX8_1_CGACATTTTGGTAACGTGTGTCCT	6.13819	7.33124	AVE
ETiX8_1_CGAGGCTATGGTAACGACCCACGA	-6.94949	-7.02455	Neuroectoderm
ETiX8_1_CGAGGCTATGGTAACGAGAAGTTA	-6.49067	-6.95452	Neuroectoderm
ETiX8_1_CGAGGCTATGGTAACGCTCCGCAT	-8.65013	4.07779	Cardiomyocytes
ETiX8_1_CGAGGCTATGGTAACGCTGTTCTT	-6.49315	-5.97792	Neuroectoderm
ETiX8_1_CGAGGCTATGGTAACGGGTGGGAT	-8.78794	4.40244	Cardiomyocytes
ETiX8_1_CGAGGCTATGGTAACGTGACCCTC	-3.23623	-0.356618	Posterior lateral plate mesoderm
ETiX8_1_CGATCCAATGGTAACGAAGGTAAT	-2.52608	8.02019	Endothelium
ETiX8_1_CGATCCAATGGTAACGCACTTTCT	-2.71505	7.56912	Endothelium
ETiX8_1_CGATCCAATGGTAACGCGCCTTGA	-6.01299	-7.15948	Neuroectoderm
ETiX8_1_CGATGGCATGGTAACGGAGGCTGA	-3.23711	-5.01843	Surface ectoderm
ETiX8_1_CGATGGCATGGTAACGGATCGTTT	-1.0931	-0.0703226	Mesenchyme
ETiX8_1_CGATGGCATGGTAACGGCGTTGCT	-2.68077	0.658146	Posterior lateral plate mesoderm
ETiX8_1_CGATGGCATGGTAACGGTCGTCGT	-0.774987	-0.61441	Mesenchyme
ETiX8_1_CGATGGCATGGTAACGTTGGCGTT	-8.65285	5.62182	Cardiomyocytes
ETiX8_1_CGGACTAATGGTAACGAACACACG	-6.80466	-6.9184	Neuroectoderm
ETiX8_1_CGGACTAATGGTAACGAGCGAAGT	6.0579	8.21912	Definitive endoderm
ETiX8_1_CGGACTAATGGTAACGTCGAAGCT	-3.7645	-2.14661	Cardiac mesoderm
ETiX8_1_CGGCTGTATGGTAACGATACCCAG	-6.28865	-6.02862	Neuroectoderm
ETiX8_1_CGGCTGTATGGTAACGGGGCCAAT	0.29799	-0.554502	Mesenchyme
ETiX8_1_CGGCTGTATGGTAACGTACGTGCT	-3.85152	-2.01644	Cardiac mesoderm
ETiX8_1_CGGTGAGTTGGTAACGAAAGTCGG	-4.87174	-6.06537	Surface ectoderm
ETiX8_1_CGGTGAGTTGGTAACGACCACGCT	-4.2291	-1.74987	Posterior lateral plate mesoderm
ETiX8_1_CGGTGAGTTGGTAACGACGTATAC	5.41539	8.0105	Definitive endoderm
ETiX8_1_CGGTGAGTTGGTAACGCAAGAGGG	-5.58259	-4.81535	Epiblast
ETiX8_1_CGGTGAGTTGGTAACGTAACCCGT	-1.90915	0.765229	Mesenchyme
ETiX8_1_CGTACCGATGGTAACGAAATGTCG	-4.19632	-2.26695	Somites
ETiX8_1_CGTACCGATGGTAACGCAATTAGT	-5.43875	-4.45819	CLE/NMP
ETiX8_1_CGTACCGATGGTAACGTTAAGCGT	-8.58234	5.46591	Cardiomyocytes
ETiX8_1_CGTCGAATTGGTAACGAAAGCCTA	-2.33758	1.05418	Allantois
ETiX8_1_CGTCGAATTGGTAACGGAAGCACT	6.03629	8.30584	Definitive endoderm
ETiX8_1_CGTCGAATTGGTAACGGTTTACGT	-4.03506	-1.14959	Posterior lateral plate mesoderm
ETiX8_1_CGTCGAATTGGTAACGTGTTTGAG	-3.69711	-2.45327	Somites
ETiX8_1_CGTGGGATTGGTAACGACGCTCAG	-4.99108	-6.21895	Surface ectoderm
ETiX8_1_CGTGGGATTGGTAACGTGTAAAGG	-4.23463	-2.10186	Cardiac mesoderm
ETiX8_1_CGTGTACATGGTAACGAAACAGGG	7.76166	5.81756	AVE
ETiX8_1_CGTGTACATGGTAACGAAATCAGA	-8.75758	5.98431	Cardiac mesoderm
ETiX8_1_CGTGTACATGGTAACGAAATGTCG	-6.13254	-5.81454	Neuroectoderm
ETiX8_1_CGTGTACATGGTAACGACTGCCGT	-0.645305	0.968731	Allantois
ETiX8_1_CGTGTACATGGTAACGATTCGACG	5.44265	8.03132	Definitive endoderm
ETiX8_1_CGTGTACATGGTAACGGTTCTGTT	-2.83995	7.62552	Endothelium
ETiX8_1_CGTGTGTTTGGTAACGAAAGCCTA	-4.3592	-5.73268	Surface ectoderm
ETiX8_1_CGTGTGTTTGGTAACGGAATTCGT	-6.56392	-6.73284	Neuroectoderm
ETiX8_1_CGTGTGTTTGGTAACGGAGTTTCG	-2.76059	7.75744	Endothelium
ETiX8_1_CGTGTGTTTGGTAACGGTTTACGT	-6.91585	-6.32189	Epiblast
ETiX8_1_CGTGTGTTTGGTAACGTTGTTTAC	-3.90841	-1.95357	Somites
ETiX8_1_CGTTGCCTTGGTAACGCGAGATGT	-1.92211	0.832434	Allantois
ETiX8_1_CGTTGCCTTGGTAACGCTACTTGT	-5.32042	-3.08039	CLE/NMP
ETiX8_1_CGTTTCGTTGGTAACGTAGTGTTT	-5.64947	-4.28021	Epiblast
ETiX8_1_CTAACGCCTGGTAACGAAAGCCTA	7.70833	5.56144	Gut precursors
ETiX8_1_CTACGGGATGGTAACGGAGAATTG	-3.1394	-5.00042	Surface ectoderm
ETiX8_1_CTACGGGATGGTAACGGTAATCCC	-3.39368	-2.6012	Nascent mesoderm
ETiX8_1_CTACGGGATGGTAACGTACTTGTG	-1.2572	-0.529323	Mesenchyme
ETiX8_1_CTAGACTATGGTAACGCACTTTCT	-4.63105	-1.91253	Nascent mesoderm
ETiX8_1_CTAGACTATGGTAACGCTAGATTG	5.6303	8.01631	Definitive endoderm
ETiX8_1_CTAGACTATGGTAACGGATTTACC	-3.31473	-2.4124	Cardiac mesoderm
ETiX8_1_CTAGACTATGGTAACGTATTGCCT	-3.7088	-0.638968	Posterior lateral plate mesoderm
ETiX8_1_CTAGACTATGGTAACGTGTACACG	-1.82535	0.0260568	Mesenchyme
ETiX8_1_CTAGACTATGGTAACGTTGATTCT	-3.26445	-1.04208	Posterior lateral plate mesoderm
ETiX8_1_CTAGCACGTGGTAACGTGATAACA	-8.64567	5.8345	Cardiomyocytes
ETiX8_1_CTAGCACGTGGTAACGTGTTCCAG	-3.28326	-1.16343	Somites
ETiX8_1_CTAGTAGGTGGTAACGAAACAGGG	-5.08752	-1.26667	Nascent mesoderm
ETiX8_1_CTAGTAGGTGGTAACGAACACACG	-3.86509	7.6418	Endothelium
ETiX8_1_CTAGTAGGTGGTAACGCTCAGAAT	-6.80382	-4.38384	Epiblast
ETiX8_1_CTAGTAGGTGGTAACGGCCTCTTT	-5.35735	-4.72705	Epiblast
ETiX8_1_CTAGTAGGTGGTAACGGGGAACGA	-6.15106	-6.56514	Neuroectoderm
ETiX8_1_CTAGTAGGTGGTAACGTAGTGGAC	-3.80662	-0.835033	Posterior lateral plate mesoderm
ETiX8_1_CTCAAACATGGTAACGAAACGCCT	-4.85033	-2.25574	Nascent mesoderm
ETiX8_1_CTCAAACATGGTAACGAAATCGTT	-2.59546	0.619314	Posterior lateral plate mesoderm
ETiX8_1_CTCAAACATGGTAACGATCAGCGC	-5.60316	-4.40158	Epiblast
ETiX8_1_CTCAAACATGGTAACGTTCGTTCC	-5.59185	-5.24849	Epiblast
ETiX8_1_CTCACATCTGGTAACGATCTTTGT	-6.18522	-6.7386	Neuroectoderm
ETiX8_1_CTCACATCTGGTAACGTGTTTGAG	-4.07769	-1.16658	Posterior lateral plate mesoderm
ETiX8_1_CTCCCAAATGGTAACGGTTTGTTT	-3.76773	-1.57492	Nascent mesoderm
ETiX8_1_CTCCTCCATGGTAACGATCTTTGT	-4.73608	-1.82974	Nascent mesoderm
ETiX8_1_CTCGGTGATGGTAACGGAAGTGCC	-2.32971	1.08464	Posterior lateral plate mesoderm
ETiX8_1_CTCGGTGATGGTAACGGGATAAAG	-1.83088	-1.78581	Cardiac mesoderm
ETiX8_1_CTCGGTGATGGTAACGTAGAAATG	-5.40083	-5.29105	Epiblast
ETiX8_1_CTCTATAGTGGTAACGTAGAAATG	-3.50227	-1.28952	Nascent mesoderm
ETiX8_1_CTCTATAGTGGTAACGTAGTGGAC	-5.54207	-4.98067	Epiblast
ETiX8_1_CTCTGCGTTGGTAACGACCACGCT	-4.55881	-5.72952	Surface ectoderm
ETiX8_1_CTCTGCGTTGGTAACGATTTCCGG	-5.14311	-2.62745	Somites
ETiX8_1_CTCTGCGTTGGTAACGCGACTCCT	7.98224	5.77325	Gut precursors
ETiX8_1_CTGAAGGGTGGTAACGGAAAGACC	-0.542845	0.684998	Allantois
ETiX8_1_CTGAAGGGTGGTAACGGAATACGC	-3.44732	-0.519275	Posterior lateral plate mesoderm
ETiX8_1_CTGAAGGGTGGTAACGGATTGCGA	-1.20084	-0.280825	Mesenchyme
ETiX8_1_CTGAAGGGTGGTAACGGCAGCATG	-2.34771	1.04943	Allantois
ETiX8_1_CTGAGCGTTGGTAACGTGGCCTGT	-6.25939	-4.72461	Epiblast
ETiX8_1_CTGAGCGTTGGTAACGTTGATTCT	-1.97525	0.291065	Posterior lateral plate mesoderm
ETiX8_1_CTGCGATGTGGTAACGCCAACCGT	-2.20431	1.00448	Allantois
ETiX8_1_CTGCGATGTGGTAACGTCCTTATT	-6.34501	-5.8203	Neuroectoderm
ETiX8_1_CTGCGATGTGGTAACGTTGCATAT	-4.74821	-5.968	Surface ectoderm
ETiX8_1_CTGCTAGATGGTAACGAATTCCCA	-3.52245	-0.921518	Posterior lateral plate mesoderm
ETiX8_1_CTGCTAGATGGTAACGAGAAGTTA	-1.97089	1.27148	Allantois
ETiX8_1_CTGCTAGATGGTAACGGTCTCTCT	-6.22141	-6.20126	Neuroectoderm
ETiX8_1_CTGCTAGATGGTAACGTCATATGG	-4.21335	-1.54773	Posterior lateral plate mesoderm
ETiX8_1_CTGGAACATGGTAACGAAAGCCTA	-6.76109	-6.90666	Neuroectoderm
ETiX8_1_CTGGAACATGGTAACGTCGAAGCT	-2.63497	7.6316	Endothelium
ETiX8_1_CTGGGTATTGGTAACGAATCGGGT	-2.22403	0.813262	Allantois
ETiX8_1_CTGGGTATTGGTAACGACTGCCGT	-8.79412	5.84756	Cardiomyocytes
ETiX8_1_CTGGGTATTGGTAACGCTTACTCC	5.48192	7.82786	Definitive endoderm
ETiX8_1_CTGGGTATTGGTAACGTCACCGAG	-2.79934	8.12628	Endothelium
ETiX8_1_CTGGGTATTGGTAACGTCCAGGGA	-4.53772	-5.28626	Epiblast
ETiX8_1_CTGGGTATTGGTAACGTGCGACAG	-6.11365	-5.48655	Epiblast
ETiX8_1_CTGTCGCATGGTAACGCCAACCGT	-3.48097	-5.13989	Surface ectoderm
ETiX8_1_CTGTCGCATGGTAACGTAACCCGT	-0.895919	-0.57693	Mesenchyme
ETiX8_1_CTGTCGCATGGTAACGTGCCATCG	-3.40923	-2.69832	Somites
ETiX8_1_CTGTGACCTGGTAACGATGGATTA	-4.54091	-5.24818	Epiblast
ETiX8_1_CTGTGACCTGGTAACGCATCTCCC	-5.64154	-6.72288	Neuroectoderm
ETiX8_1_CTGTGACCTGGTAACGCGAGATGT	-7.56089	-2.8387	Epiblast
ETiX8_1_CTGTGACCTGGTAACGGCAACCTG	-4.81992	-1.94865	Somites
ETiX8_1_CTGTGACCTGGTAACGTAGCTTAT	-2.56008	8.00705	Parietal endoderm
ETiX8_1_CTGTTAAATGGTAACGCTAGTAAC	-2.4922	-1.86695	Cardiac mesoderm
ETiX8_1_CTGTTAAATGGTAACGCTATAGAG	-5.88249	-6.46494	Neuroectoderm
ETiX8_1_CTGTTAAATGGTAACGTGATAACA	-5.55141	-6.65612	Neuroectoderm
ETiX8_1_CTGTTGTGTGGTAACGAACCCTTG	-4.64165	-1.36996	Nascent mesoderm
ETiX8_1_CTGTTGTGTGGTAACGATCAAGTG	-6.65735	-6.56683	Epiblast
ETiX8_1_CTGTTGTGTGGTAACGTCATATGG	-4.62395	-1.89318	Nascent mesoderm
ETiX8_1_CTGTTGTGTGGTAACGTCCAGGGA	-2.10882	0.522172	Posterior lateral plate mesoderm
ETiX8_1_CTGTTGTGTGGTAACGTCGTCATG	-4.03546	-1.46478	Posterior lateral plate mesoderm
ETiX8_1_CTGTTTCCTGGTAACGAGCAGAAC	-6.42759	-5.22333	Epiblast
ETiX8_1_CTGTTTCCTGGTAACGAGGAGCTT	-4.47077	-4.85947	Surface ectoderm
ETiX8_1_CTGTTTCCTGGTAACGATGTTGGC	-3.34269	-0.305195	Posterior lateral plate mesoderm
ETiX8_1_CTGTTTCCTGGTAACGCTAGTAAC	-2.13581	-1.85254	Cardiac mesoderm
ETiX8_1_CTTAGTGTTGGTAACGAGGAGCTT	-5.44221	-4.77118	Epiblast
ETiX8_1_CTTAGTGTTGGTAACGATATACCT	-1.99736	-2.07549	Cardiac mesoderm
ETiX8_1_CTTAGTGTTGGTAACGCCTATTCA	-4.91449	-2.64939	Somites
ETiX8_1_CTTAGTGTTGGTAACGGCACCTCT	-6.26924	-3.03074	CLE/NMP
ETiX8_1_CTTAGTGTTGGTAACGTCCCTGAT	-4.81699	-6.03092	Surface ectoderm
ETiX8_1_CTTAGTGTTGGTAACGTCGAAGCT	-4.02203	-1.21917	Nascent mesoderm
ETiX8_1_CTTAGTGTTGGTAACGTTTACCCT	-3.98341	-2.74503	Somites
ETiX8_1_CTTCTACGTGGTAACGCTAGTAAC	-3.5699	7.51884	Endothelium
ETiX8_1_CTTTATCCTGGTAACGACTGAGTT	-4.68646	-0.977998	Somites
ETiX8_1_CTTTATCCTGGTAACGATACTCTT	-6.18666	-7.07771	Neuroectoderm
ETiX8_1_CTTTATCCTGGTAACGATATAGGA	-0.167717	-0.683602	Mesenchyme
ETiX8_1_CTTTATCCTGGTAACGATTGGGCC	-5.60892	-5.14532	Epiblast
ETiX8_1_CTTTATCCTGGTAACGTGTTTGAG	-4.88759	-1.61707	Nascent mesoderm
ETiX8_1_CTTTATCCTGGTAACGTTAGTCCG	-3.69036	-2.0132	Cardiac mesoderm
ETiX8_1_CTTTCACTTGGTAACGACAGCGGA	7.82367	-0.551099	Erythroid progenitors
ETiX8_1_CTTTCACTTGGTAACGCAGGTGTC	-4.46184	-5.69821	Surface ectoderm
ETiX8_1_CTTTCACTTGGTAACGTACTTGTG	-4.3123	-5.43064	Surface ectoderm
ETiX8_1_CTTTGGACTGGTAACGACGCCATT	-6.95713	-5.16803	Epiblast
ETiX8_1_CTTTGGACTGGTAACGGTTCAACT	-5.63249	-4.68642	Epiblast
ETiX8_1_CTTTGGACTGGTAACGTCCTTATT	-1.29539	-0.370247	Mesenchyme
ETiX8_1_CTTTGGACTGGTAACGTGGCCTGT	-3.32956	8.13937	Endothelium
ETiX8_1_CTTTGGACTGGTAACGTTGGCGTT	-3.45156	-2.59836	Somites
ETiX8_1_GAAAGACATGGTAACGAAACTCGA	5.81873	8.20627	Definitive endoderm
ETiX8_1_GAAAGACATGGTAACGCTTCTTCG	-3.3837	-0.593159	Posterior lateral plate mesoderm
ETiX8_1_GAAAGACATGGTAACGGCTTACCT	-1.06523	-0.892845	Mesenchyme
ETiX8_1_GAAGATATTGGTAACGCGGCACAT	-4.33993	-0.894463	Nascent mesoderm
ETiX8_1_GAAGATATTGGTAACGGACAACTT	-1.30705	-0.696621	Mesenchyme
ETiX8_1_GAAGATATTGGTAACGGAGAGTAT	-2.83786	7.57967	Endothelium
ETiX8_1_GAATCCCATGGTAACGCACAGTTT	-0.959955	-0.740875	Cardiac mesoderm
ETiX8_1_GAATCCCATGGTAACGGTACCTTG	-1.89431	-1.2551	Posterior lateral plate mesoderm
ETiX8_1_GAATCCCATGGTAACGTATTGCCT	-1.44487	-0.973992	Mesenchyme
ETiX8_1_GAATCCCATGGTAACGTTAAACTG	5.83755	7.80808	Definitive endoderm
ETiX8_1_GAATCCCATGGTAACGTTGATCTA	-2.15693	0.888055	Allantois
ETiX8_1_GAATGCGCTGGTAACGGGCCCTTA	-3.31305	7.46029	Endothelium
ETiX8_1_GAATGCGCTGGTAACGGGGAACCT	-1.92281	1.03818	Allantois
ETiX8_1_GAATGCGCTGGTAACGGTTACGAT	-5.9325	-4.97419	Epiblast
ETiX8_1_GACACAAATGGTAACGAGATGGCT	-3.97918	-1.86906	Somites
ETiX8_1_GACACAAATGGTAACGGTCAAAGA	-3.45821	-2.17004	Cardiac mesoderm
ETiX8_1_GACACCTGTGGTAACGCGTACCTA	-2.80555	7.53126	Endothelium
ETiX8_1_GACACCTGTGGTAACGCTATAGAG	-3.21371	7.62918	Endothelium
ETiX8_1_GACACCTGTGGTAACGGCAGTCGA	-5.37512	-4.91782	Epiblast
ETiX8_1_GACACCTGTGGTAACGGCTTTGGC	-3.12932	7.40735	Endothelium
ETiX8_1_GACACCTGTGGTAACGGTCCATGT	-1.20981	-0.293164	Mesenchyme
ETiX8_1_GACTAGCGTGGTAACGATGAAGCA	-3.70931	7.92976	Endothelium
ETiX8_1_GACTAGCGTGGTAACGCAACAAAT	-3.19697	-2.28974	Cardiac mesoderm
ETiX8_1_GACTAGCGTGGTAACGCGTGGATA	-8.44882	5.30746	Cardiomyocytes
ETiX8_1_GACTAGCGTGGTAACGTGACCCTC	-3.90626	-1.23079	Nascent mesoderm
ETiX8_1_GAGAAACCTGGTAACGACGTATAC	-3.60423	8.00296	Endothelium
ETiX8_1_GAGAAACCTGGTAACGAGATGGCT	-4.22814	-1.27099	Posterior lateral plate mesoderm
ETiX8_1_GAGAAACCTGGTAACGCCTATTCA	-1.59962	-0.882026	Mesenchyme
ETiX8_1_GAGAAACCTGGTAACGGAAGGCTT	-2.97436	-1.44068	Cardiac mesoderm
ETiX8_1_GAGAAACCTGGTAACGGCAAGGAC	-2.03037	-0.25562	Mesenchyme
ETiX8_1_GAGAAACCTGGTAACGGTTACGAT	-2.26375	-0.52174	Posterior lateral plate mesoderm
ETiX8_1_GAGAAACCTGGTAACGGTTGCACG	-3.00113	7.33889	Endothelium
ETiX8_1_GAGAAACCTGGTAACGTTAGTCCG	-4.18695	-5.61179	Surface ectoderm
ETiX8_1_GAGCGGAATGGTAACGACTTCAAT	-6.28795	-5.74249	Neuroectoderm
ETiX8_1_GAGCGGAATGGTAACGCTTACTCC	-5.23251	-6.84637	Neuroectoderm
ETiX8_1_GAGCGGAATGGTAACGTACTTGTG	-2.05972	1.06049	Allantois
ETiX8_1_GAGGAGTGTGGTAACGAGCGAAGT	-3.50527	-0.859265	Posterior lateral plate mesoderm
ETiX8_1_GAGGAGTGTGGTAACGATGGAAAT	-3.0407	7.56586	Endothelium
ETiX8_1_GAGGGTCATGGTAACGAACTTAGC	-2.29588	1.36749	Allantois
ETiX8_1_GAGGGTCATGGTAACGACCCATAT	-4.61526	-5.76512	Surface ectoderm
ETiX8_1_GAGGGTCATGGTAACGGTGTCGGA	-2.4799	-1.64021	Cardiac mesoderm
ETiX8_1_GAGGGTCATGGTAACGTATTGCCT	-3.13208	8.19451	Endothelium
ETiX8_1_GAGGGTCATGGTAACGTTCCGCTC	-6.61317	-7.11504	Neuroectoderm
ETiX8_1_GAGGGTCATGGTAACGTTCGGCCT	-1.13673	-0.90379	Mesenchyme
ETiX8_1_GAGTGTACTGGTAACGGACAAAGG	-2.64803	0.337249	Posterior lateral plate mesoderm
ETiX8_1_GAGTGTACTGGTAACGGAGCGGTA	-6.34511	-6.25954	Neuroectoderm
ETiX8_1_GAGTGTACTGGTAACGGCCAAGAT	-4.88589	-2.04364	Nascent mesoderm
ETiX8_1_GAGTGTACTGGTAACGTCGGTTTA	-2.61678	7.65158	Endothelium
ETiX8_1_GAGTGTACTGGTAACGTCTGCATC	-0.618056	0.947502	Allantois
ETiX8_1_GATACGCATGGTAACGCCATTACT	-8.47465	5.29245	Cardiomyocytes
ETiX8_1_GATACGCATGGTAACGCTACGAGC	-0.219886	-0.903533	Mesenchyme
ETiX8_1_GATACGCATGGTAACGTAAGACGG	-4.74994	-1.0356	Nascent mesoderm
ETiX8_1_GATACGCATGGTAACGTTGATTCT	-8.6997	5.47727	Cardiomyocytes
ETiX8_1_GATGCAGATGGTAACGGATCGTTT	-2.50836	7.65088	Endothelium
ETiX8_1_GATGCAGATGGTAACGTAGCTTAT	-3.59726	-0.983998	Posterior lateral plate mesoderm
ETiX8_1_GATGGTTATGGTAACGACTGAGTT	-3.00813	8.7759	Endothelium
ETiX8_1_GATGGTTATGGTAACGTTTGTGTC	-6.35286	-6.44755	Epiblast
ETiX8_1_GATGTGGCTGGTAACGCTCAGAAT	7.76882	5.69179	Gut precursors
ETiX8_1_GATGTGGCTGGTAACGGACAAAGG	-2.54001	7.98137	Endothelium
ETiX8_1_GATGTGGCTGGTAACGTTAGTCCG	-4.71966	-5.10625	CLE/NMP
ETiX8_1_GATTAAAGTGGTAACGATACTCTT	-5.4379	-3.31048	CLE/NMP
ETiX8_1_GATTAAAGTGGTAACGATGCGGAT	-2.39145	0.824949	Allantois
ETiX8_1_GATTAAAGTGGTAACGTACCAGGC	-2.79064	0.26898	Posterior lateral plate mesoderm
ETiX8_1_GATTACTTTGGTAACGACCTTCTT	-1.60776	-1.05298	Cardiac mesoderm
ETiX8_1_GATTACTTTGGTAACGCGGGTAGT	-2.69234	8.05352	Endothelium
ETiX8_1_GATTACTTTGGTAACGCTTAGGTA	-8.55969	5.68072	Cardiomyocytes
ETiX8_1_GATTACTTTGGTAACGGCAAAGCC	-6.45763	-5.90825	Epiblast
ETiX8_1_GATTACTTTGGTAACGTGACCCTC	-5.77802	-4.95248	Posterior lateral plate mesoderm
ETiX8_1_GATTGGGATGGTAACGAATGACCC	-4.11732	-1.51723	Nascent mesoderm
ETiX8_1_GATTGGGATGGTAACGCCTGACAC	0.0265933	-0.867034	Mesenchyme
ETiX8_1_GATTGGGATGGTAACGCTGGTGCA	-4.30388	-2.34448	Somites
ETiX8_1_GATTGGGATGGTAACGGCTTACCT	-5.91187	-7.05366	Neuroectoderm
ETiX8_1_GATTGGGATGGTAACGGTTCTGTT	6.23613	8.10448	Definitive endoderm
ETiX8_1_GATTGGGATGGTAACGTTCCAGAC	-3.40835	7.77198	Endothelium
ETiX8_1_GCAAACTGTGGTAACGGGTTAGTG	-3.62285	-0.458538	Posterior lateral plate mesoderm
ETiX8_1_GCACTCAGTGGTAACGATCAAGTG	-5.17783	-3.44438	CLE/NMP
ETiX8_1_GCACTCAGTGGTAACGGGCGGTTT	-3.63622	-2.77159	Somites
ETiX8_1_GCATCACTTGGTAACGCGGCACAT	-0.383543	-0.277205	Mesenchyme
ETiX8_1_GCATCACTTGGTAACGTCACCGAG	-3.95889	-2.20253	Nascent mesoderm
ETiX8_1_GCATCACTTGGTAACGTGGTTTCT	-2.65351	8.20136	Endothelium
ETiX8_1_GCCAAAGCTGGTAACGAGCGAAGT	-8.89305	6.10815	Cardiomyocytes
ETiX8_1_GCCAAAGCTGGTAACGCTGCGTTG	-5.42906	-3.4335	CLE/NMP
ETiX8_1_GCCAAAGCTGGTAACGTGTGGCTA	-4.08583	-2.30848	Somites
ETiX8_1_GCCAACATTGGTAACGAGCACCAC	-6.47274	-7.09522	Neuroectoderm
ETiX8_1_GCCAACATTGGTAACGGAAAGACC	-4.9966	-5.66394	Epiblast
ETiX8_1_GCCAACATTGGTAACGGTGGATGG	-1.8254	-2.0504	Cardiac mesoderm
ETiX8_1_GCCAACATTGGTAACGGTTCAACT	-5.49673	-5.73067	Epiblast
ETiX8_1_GCCAACATTGGTAACGTGCTATTT	-4.69904	-1.71512	Nascent mesoderm
ETiX8_1_GCCTGGTATGGTAACGAGAGGTGG	5.4916	7.69523	Definitive endoderm
ETiX8_1_GCCTGGTATGGTAACGAGGCAACG	-2.5468	-1.276	Cardiac mesoderm
ETiX8_1_GCCTGGTATGGTAACGCAGATTAC	-4.71599	-1.54525	Nascent mesoderm
ETiX8_1_GCCTGGTATGGTAACGCTGCGTTG	-8.8454	5.84109	Cardiomyocytes
ETiX8_1_GCCTGGTATGGTAACGGAGCCCAT	-2.20955	0.861044	Allantois
ETiX8_1_GCCTGGTATGGTAACGTTTGGGAG	-2.98422	-1.91629	Cardiac mesoderm
ETiX8_1_GCCTTGTGTGGTAACGAAACCTCC	-5.84804	-5.36669	Cardiac mesoderm
ETiX8_1_GCCTTGTGTGGTAACGAATGTTTG	-1.24921	-0.644935	Mesenchyme
ETiX8_1_GCCTTGTGTGGTAACGAGCGCGAT	-1.85819	-2.24037	Cardiac mesoderm
ETiX8_1_GCCTTGTGTGGTAACGCACTTTCT	-2.53666	8.30687	Endothelium
ETiX8_1_GCCTTGTGTGGTAACGGATGTATT	-1.49596	-1.51908	Cardiac mesoderm
ETiX8_1_GCGCTGATTGGTAACGGGATAAAG	-8.72723	4.90228	Allantois
ETiX8_1_GCGCTGATTGGTAACGTCACCGAG	-4.81602	-6.16677	Surface ectoderm
ETiX8_1_GCGCTGATTGGTAACGTTGCATAT	-4.39905	-5.34656	Epiblast
ETiX8_1_GCGGTAACTGGTAACGATATGCAT	-0.40246	-0.0490032	Mesenchyme
ETiX8_1_GCGGTAACTGGTAACGCGCTAGTC	-8.82442	5.8314	Cardiomyocytes
ETiX8_1_GCGGTAACTGGTAACGTTCGGCCT	-6.52861	-7.04848	Neuroectoderm
ETiX8_1_GCGTATTCTGGTAACGATACTCTT	-3.43577	-4.85575	Surface ectoderm
ETiX8_1_GCGTATTCTGGTAACGTACCGGCA	-2.59373	-1.87343	Cardiac mesoderm
ETiX8_1_GCGTGCAATGGTAACGACATCTAT	-4.5072	-4.43565	CLE/NMP
ETiX8_1_GCGTGCAATGGTAACGCAACGTGG	-1.59415	0.47439	Mesenchyme
ETiX8_1_GCGTGCAATGGTAACGCGCTAGTC	-2.71507	-1.40354	Cardiac mesoderm
ETiX8_1_GCGTGCAATGGTAACGCTACTTGT	-6.59446	-6.78046	Neuroectoderm
ETiX8_1_GCGTGCAATGGTAACGGGTTTCTC	-4.10675	-1.16506	Posterior lateral plate mesoderm
ETiX8_1_GCTAAGTTTGGTAACGAATGTTTG	-3.85272	-1.05613	Posterior lateral plate mesoderm
ETiX8_1_GCTAAGTTTGGTAACGCATACATT	-3.55921	-4.72714	Surface ectoderm
ETiX8_1_GCTAAGTTTGGTAACGGAAGTGCC	-4.64744	-1.93659	Nascent mesoderm
ETiX8_1_GCTACCGTTGGTAACGATTCGACG	-5.43035	-0.912386	Nascent mesoderm
ETiX8_1_GCTACCGTTGGTAACGTCACGTTT	-5.39482	-6.80846	Surface ectoderm
ETiX8_1_GCTATGGGTGGTAACGAGGCAACG	-0.974748	-0.696137	Mesenchyme
ETiX8_1_GCTATGGGTGGTAACGATACTCTT	-3.26619	-2.60757	Cardiac mesoderm
ETiX8_1_GCTATGGGTGGTAACGGAAGGCTT	-1.90325	0.998149	Allantois
ETiX8_1_GCTCGTAGTGGTAACGAATGAATG	-4.41904	-5.96708	Surface ectoderm
ETiX8_1_GCTCGTAGTGGTAACGACGGTAGC	-2.56334	0.464305	Posterior lateral plate mesoderm
ETiX8_1_GCTCGTAGTGGTAACGCAATACTT	-6.24871	-5.81349	Epiblast
ETiX8_1_GCTCGTAGTGGTAACGGAGAGTAT	-4.59261	-5.77767	Surface ectoderm
ETiX8_1_GCTCGTAGTGGTAACGTAAATAGG	-4.19128	-2.67405	Somites
ETiX8_1_GCTCGTAGTGGTAACGTCACCGAG	-6.52218	-5.41306	Epiblast
ETiX8_1_GCTCGTAGTGGTAACGTCTCACTT	-5.73671	-4.95242	Epiblast
ETiX8_1_GCTTCTCCTGGTAACGAATGACCC	-2.14624	1.15426	Allantois
ETiX8_1_GCTTCTCCTGGTAACGGGGAACGA	-2.89565	0.330156	Posterior lateral plate mesoderm
ETiX8_1_GCTTCTCCTGGTAACGGTTAACCA	-4.48314	-5.81139	Surface ectoderm
ETiX8_1_GCTTCTCCTGGTAACGTGTGCTCA	5.55827	7.99142	Definitive endoderm
ETiX8_1_GGAACGAATGGTAACGGCTTACCT	-6.47599	-6.87211	Neuroectoderm
ETiX8_1_GGAAGTCCTGGTAACGAAAGTCGG	-5.39269	-4.87821	Epiblast
ETiX8_1_GGAAGTCCTGGTAACGGGGTTGGT	6.56693	6.94738	AVE
ETiX8_1_GGAAGTCCTGGTAACGGTACACTC	-3.19519	7.40328	Endothelium
ETiX8_1_GGAAGTCCTGGTAACGTTGGCGTT	-2.62155	0.895717	Allantois
ETiX8_1_GGACTGGATGGTAACGCTTAGGTA	-0.472345	0.820792	Allantois
ETiX8_1_GGACTTCTTGGTAACGGCTTTGGC	-6.03682	-5.88743	Epiblast
ETiX8_1_GGACTTCTTGGTAACGTCCAGGGA	-0.172732	0.127787	Mesenchyme
ETiX8_1_GGACTTCTTGGTAACGTTCCAGAC	-4.77006	-1.86786	Nascent mesoderm
ETiX8_1_GGAGGTTTTGGTAACGGCTTACCT	-2.2048	1.25223	Allantois
ETiX8_1_GGAGGTTTTGGTAACGTCGTCATG	-4.5061	-2.16523	Somites
ETiX8_1_GGAGTAAGTGGTAACGATTCAGTA	-2.54568	8.08831	Endothelium
ETiX8_1_GGAGTAAGTGGTAACGCGAACGTA	-4.70082	-5.21548	Epiblast
ETiX8_1_GGAGTAAGTGGTAACGGAGCGGTA	-3.34456	-4.52257	Surface ectoderm
ETiX8_1_GGATTGTTTGGTAACGACCACGCT	-4.30512	-2.66305	Somites
ETiX8_1_GGATTGTTTGGTAACGAGCGAAGT	-6.47369	-6.10759	Neuroectoderm
ETiX8_1_GGATTGTTTGGTAACGCAATTAGT	-3.29041	-2.54616	Cardiac mesoderm
ETiX8_1_GGATTGTTTGGTAACGTTCACATA	-4.35258	-1.05011	Nascent mesoderm
ETiX8_1_GGATTGTTTGGTAACGTTCCAGAC	-4.49098	-5.3866	Surface ectoderm
ETiX8_1_GGCAAGGTTGGTAACGGCTTTCCA	-4.43435	-1.31027	Posterior lateral plate mesoderm
ETiX8_1_GGCAAGGTTGGTAACGGGGAAATC	-4.30102	-4.87997	CLE/NMP
ETiX8_1_GGCAAGGTTGGTAACGGTGTCGGA	-3.47826	-0.519345	Posterior lateral plate mesoderm
ETiX8_1_GGCACTTCTGGTAACGAGAAGTCC	-1.8005	-1.25959	Cardiac mesoderm
ETiX8_1_GGCACTTCTGGTAACGAGTGAAAG	-2.78656	7.53749	Endothelium
ETiX8_1_GGCCCAATTGGTAACGCTTCTGGA	-8.80627	4.34656	Cardiomyocytes
ETiX8_1_GGCCCAATTGGTAACGGTCGTCGT	-4.19339	-2.17885	Nascent mesoderm
ETiX8_1_GGCGACAATGGTAACGATGCGGAT	-2.26194	1.03917	Allantois
ETiX8_1_GGCGACAATGGTAACGCAGTCCCT	-2.64422	7.42143	Endothelium
ETiX8_1_GGCGACAATGGTAACGCTGCGTTG	-3.27458	-2.26571	Cardiac mesoderm
ETiX8_1_GGCTATAATGGTAACGTGATAACA	-4.69599	-1.74922	Nascent mesoderm
ETiX8_1_GGCTATAATGGTAACGTGCTCCGT	-0.85357	-0.805117	Mesenchyme
ETiX8_1_GGCTTTGCTGGTAACGCTAGATTG	5.70166	8.02785	Definitive endoderm
ETiX8_1_GGCTTTGCTGGTAACGGGCGGTTT	-3.35382	-0.243526	Posterior lateral plate mesoderm
ETiX8_1_GGCTTTGCTGGTAACGGTGGATGG	-7.25486	-2.39342	Definitive endoderm
ETiX8_1_GGCTTTGCTGGTAACGTACGTGCT	-4.89165	-2.5138	Somites
ETiX8_1_GGCTTTGCTGGTAACGTCGACACC	-5.78625	-6.56952	Neuroectoderm
ETiX8_1_GGCTTTGCTGGTAACGTGCTATTT	-5.75716	-5.60171	Epiblast
ETiX8_1_GGGAGATGTGGTAACGACGCCATT	6.3602	7.67021	Definitive endoderm
ETiX8_1_GGGAGATGTGGTAACGACGTATAC	-5.96716	-6.48368	Epiblast
ETiX8_1_GGGAGATGTGGTAACGAGTGAAAG	-3.97704	-2.83935	Somites
ETiX8_1_GGGAGATGTGGTAACGCCCGAATG	-6.24054	-6.02358	Neuroectoderm
ETiX8_1_GGGAGATGTGGTAACGGGTGACAC	-8.56779	5.14353	Cardiomyocytes
ETiX8_1_GGGATTACTGGTAACGCCCTAACC	-3.43435	7.64226	Endothelium
ETiX8_1_GGGATTACTGGTAACGTAGTGTTT	-6.69963	-6.87864	Neuroectoderm
ETiX8_1_GGGATTACTGGTAACGTCATGAGG	-2.05674	-1.88478	Cardiac mesoderm
ETiX8_1_GGGCATCATGGTAACGATGACTTT	-4.74069	-6.28692	Surface ectoderm
ETiX8_1_GGGCATCATGGTAACGATGTTGGC	-6.80201	-4.31235	CLE/NMP
ETiX8_1_GGGCATCATGGTAACGGATGTGAG	-5.92167	-6.7234	Neuroectoderm
ETiX8_1_GGGCATCATGGTAACGTCACCGAG	-3.25958	8.33521	Endothelium
ETiX8_1_GGGCATCATGGTAACGTTGGACTT	-1.59119	-1.68544	Cardiac mesoderm
ETiX8_1_GGGTCATTTGGTAACGCCCTTGGT	-3.9711	-2.63406	Somites
ETiX8_1_GGGTCATTTGGTAACGCTTTCTTT	-6.11238	-5.87414	Epiblast
ETiX8_1_GGGTCATTTGGTAACGTTGAGGGT	-0.920066	-0.840581	Mesenchyme
ETiX8_1_GGGTCATTTGGTAACGTTGATTCT	-4.025	-1.8721	Nascent mesoderm
ETiX8_1_GGGTCTAGTGGTAACGGAGAATTG	-3.68635	-0.456	Posterior lateral plate mesoderm
ETiX8_1_GGGTCTAGTGGTAACGGGTCCCTT	-4.59505	-5.98077	Surface ectoderm
ETiX8_1_GGGTCTAGTGGTAACGGTAATCCC	-6.20083	-5.46279	Epiblast
ETiX8_1_GGTAAATCTGGTAACGCACTCCTC	-5.634	-6.96733	Neuroectoderm
ETiX8_1_GGTAAATCTGGTAACGCACTTTCT	-1.52266	-0.330509	Mesenchyme
ETiX8_1_GGTAAATCTGGTAACGCGACGTCA	-6.37506	-7.08723	Neuroectoderm
ETiX8_1_GGTAAATCTGGTAACGCTGAGTGC	-7.2518	-2.48878	Epiblast
ETiX8_1_GGTAAATCTGGTAACGGCCTCTTT	-2.62711	7.77553	Endothelium
ETiX8_1_GGTAGCCATGGTAACGCCAGCAGT	-1.14604	-0.14612	Mesenchyme
ETiX8_1_GGTCCTAATGGTAACGATGCGGAT	-8.75248	5.6909	Cardiomyocytes
ETiX8_1_GGTCCTAATGGTAACGCCAACCGT	-5.51619	-4.35395	Epiblast
ETiX8_1_GGTCCTAATGGTAACGCTTAGGTA	-2.90049	7.55814	Endothelium
ETiX8_1_GGTCCTAATGGTAACGCTTCAGGT	-5.43394	-3.22847	CLE/NMP
ETiX8_1_GGTCCTAATGGTAACGGAGAGTAT	-1.879	-0.983739	Posterior lateral plate mesoderm
ETiX8_1_GGTCCTAATGGTAACGGCTCTAGT	-0.244414	-0.583791	Mesenchyme
ETiX8_1_GGTCTTTCTGGTAACGTGTGCTCA	-4.12621	-1.99556	Somites
ETiX8_1_GGTCTTTCTGGTAACGTTAGGACC	-3.97441	-1.59253	Nascent mesoderm
ETiX8_1_GGTGTCGATGGTAACGACTAGGAT	-8.80939	4.49494	Cardiomyocytes
ETiX8_1_GGTGTCGATGGTAACGCGGGCTTT	-6.01807	-4.24718	Epiblast
ETiX8_1_GGTGTCGATGGTAACGGCATGGGT	-8.80562	5.14763	Cardiomyocytes
ETiX8_1_GGTGTCGATGGTAACGGGGAAGGT	-3.36093	-1.76954	Cardiac mesoderm
ETiX8_1_GGTGTCGATGGTAACGTAAATAGG	-4.82802	-6.31931	Surface ectoderm
ETiX8_1_GGTTACACTGGTAACGAGCTACGG	-8.76169	5.73685	Cardiomyocytes
ETiX8_1_GGTTACACTGGTAACGTCCCTGAT	-3.81991	-0.78821	Posterior lateral plate mesoderm
ETiX8_1_GGTTACACTGGTAACGTTTAACAG	-2.63385	0.275776	Posterior lateral plate mesoderm
ETiX8_1_GGTTAGGGTGGTAACGTTGGACTT	-5.89523	-4.39222	Epiblast
ETiX8_1_GGTTGAGATGGTAACGAAGATTGT	-4.96141	-4.72644	Posterior lateral plate mesoderm
ETiX8_1_GGTTGAGATGGTAACGATGCGGAT	-8.5282	5.32909	Cardiomyocytes
ETiX8_1_GGTTGAGATGGTAACGTGAGGTCT	-0.698674	-0.944791	Mesenchyme
ETiX8_1_GGTTGAGATGGTAACGTGCCATCG	6.07103	8.0526	Definitive endoderm
ETiX8_1_GTAAGCCGTGGTAACGGAATTCGT	-3.42144	-1.31031	Nascent mesoderm
ETiX8_1_GTAAGCCGTGGTAACGGTGGAGCT	-3.78853	-1.77633	Nascent mesoderm
ETiX8_1_GTAAGCCGTGGTAACGTCATGAGG	-5.77078	-5.01436	Epiblast
ETiX8_1_GTAAGCCGTGGTAACGTCGAAGCT	-6.85859	-6.78155	Neuroectoderm
ETiX8_1_GTAAGCCGTGGTAACGTTTATCAC	-2.09353	1.08524	Allantois
ETiX8_1_GTAATCTGTGGTAACGCTAGACCC	-5.196	-3.36683	CLE/NMP
ETiX8_1_GTAATCTGTGGTAACGTTCCAGAC	-2.72083	7.8502	Endothelium
ETiX8_1_GTACGCTTTGGTAACGAGCGTAGG	0.0647223	-0.758874	Mesenchyme
ETiX8_1_GTACGCTTTGGTAACGCGTGCTAG	-0.341797	-1.05041	Mesenchyme
ETiX8_1_GTACGCTTTGGTAACGGACAACTT	6.49306	7.79143	AVE
ETiX8_1_GTACGCTTTGGTAACGGGCGGTTT	-0.736811	-0.705751	Mesenchyme
ETiX8_1_GTACGCTTTGGTAACGGGGTTGGT	-0.205586	-0.892862	Mesenchyme
ETiX8_1_GTACGCTTTGGTAACGTACTTGTG	-4.94515	-2.24365	CLE/NMP
ETiX8_1_GTACGCTTTGGTAACGTTTAACAG	-1.72896	-2.09023	Cardiac mesoderm
ETiX8_1_GTACGGACTGGTAACGGAGCCCAT	-6.89663	-6.97618	Neuroectoderm
ETiX8_1_GTACGGACTGGTAACGGGTCACAG	-5.19176	-4.55883	Epiblast
ETiX8_1_GTACGGACTGGTAACGGTCGTCGT	-1.67425	-0.332325	Mesenchyme
ETiX8_1_GTACGGACTGGTAACGTAAGACGG	-1.68796	-0.326072	Surface ectoderm
ETiX8_1_GTACGGACTGGTAACGTCATCCTT	7.89428	5.6263	Gut precursors
ETiX8_1_GTATACGTTGGTAACGGAAGGCTT	-4.36283	-5.66242	Epiblast
ETiX8_1_GTATACGTTGGTAACGGCACCTCT	-3.91236	-4.96522	Surface ectoderm
ETiX8_1_GTATTGACTGGTAACGGCTTACCT	-5.31852	-3.39585	CLE/NMP
ETiX8_1_GTATTGACTGGTAACGTTGCATAT	-5.70251	-7.11892	Neuroectoderm
ETiX8_1_GTCAGACCTGGTAACGCTTCTTCG	-5.23763	-5.3512	Epiblast
ETiX8_1_GTCAGACCTGGTAACGGTCATATT	-4.05456	-1.16352	Posterior lateral plate mesoderm
ETiX8_1_GTCAGGTTTGGTAACGACGAAACG	-6.41671	-5.62297	Epiblast
ETiX8_1_GTCAGGTTTGGTAACGCCTGTTAT	-3.06307	-0.0553369	Posterior lateral plate mesoderm
ETiX8_1_GTCAGGTTTGGTAACGCGTATTTC	-4.84833	-2.47944	Somites
ETiX8_1_GTCAGGTTTGGTAACGCTAGATTG	-4.74207	-2.18679	Nascent mesoderm
ETiX8_1_GTCAGGTTTGGTAACGTACTTGTG	-1.12855	-0.401357	Mesenchyme
ETiX8_1_GTCAGGTTTGGTAACGTGTTTGAG	-2.91308	8.70575	Endothelium
ETiX8_1_GTCCACTATGGTAACGCGGACAAC	-4.18354	-0.979981	Nascent mesoderm
ETiX8_1_GTCCACTATGGTAACGGATGTATT	-0.469924	-0.130562	Mesenchyme
ETiX8_1_GTCCACTATGGTAACGTACTTGTG	-4.5756	-1.72431	Nascent mesoderm
ETiX8_1_GTCCACTATGGTAACGTCTGTGGT	-9.01088	5.72838	Cardiomyocytes
ETiX8_1_GTCCACTATGGTAACGTGTAAAGG	-2.96939	7.54568	Endothelium
ETiX8_1_GTCCGTCATGGTAACGCGGACAAC	-3.22257	-1.78479	Cardiac mesoderm
ETiX8_1_GTCCGTCATGGTAACGTGATAACA	-4.34316	-5.55957	Surface ectoderm
ETiX8_1_GTCCTTGCTGGTAACGCGAACGTA	8.365	4.91956	ExE VE
ETiX8_1_GTCCTTGCTGGTAACGCGATTGAT	-1.77422	-1.75113	Cardiac mesoderm
ETiX8_1_GTCCTTGCTGGTAACGGCACCTCT	-1.81588	-2.02661	Cardiac mesoderm
ETiX8_1_GTCTAATCTGGTAACGGGTTTCTC	-2.70537	7.60448	Endothelium
ETiX8_1_GTCTAATCTGGTAACGGTGTAACC	-5.3352	-2.71338	CLE/NMP
ETiX8_1_GTCTTCCTTGGTAACGGGTGACAC	-3.11005	-1.30672	Posterior lateral plate mesoderm
ETiX8_1_GTCTTCCTTGGTAACGTGACCAGT	-0.766537	-0.496446	Mesenchyme
ETiX8_1_GTCTTCCTTGGTAACGTGGCCTGT	-3.25727	0.00228474	Posterior lateral plate mesoderm
ETiX8_1_GTGAACTCTGGTAACGACCACGCT	-5.55293	-4.5697	Epiblast
ETiX8_1_GTGAACTCTGGTAACGGCCACATC	-4.26606	-5.57376	Surface ectoderm
ETiX8_1_GTGAACTCTGGTAACGGGACTTCC	-3.08654	-1.96976	Cardiac mesoderm
ETiX8_1_GTGAACTCTGGTAACGTCCAGGGA	-5.5973	-3.09921	CLE/NMP
ETiX8_1_GTGAGGCATGGTAACGATTTCCGG	-3.18684	8.29561	Endothelium
ETiX8_1_GTGAGGCATGGTAACGCGACTCCT	-3.92508	-2.23289	Somites
ETiX8_1_GTGAGGCATGGTAACGGCGTTGCT	-3.16133	8.6459	Endothelium
ETiX8_1_GTGAGGCATGGTAACGGGGAAGGT	-4.2983	-2.05112	Somites
ETiX8_1_GTGAGGCATGGTAACGGGGTTGGT	-0.60947	-0.854373	Mesenchyme
ETiX8_1_GTGAGGCATGGTAACGGGTGACAC	-5.24879	-5.19987	Epiblast
ETiX8_1_GTGAGGCATGGTAACGGTTCAACT	-8.81194	4.42423	Cardiomyocytes
ETiX8_1_GTGATAAATGGTAACGGGGTTGGT	-8.98114	5.41667	Cardiomyocytes
ETiX8_1_GTGCCCATTGGTAACGCACTTTCT	-1.31555	-0.904525	Mesenchyme
ETiX8_1_GTGCCCATTGGTAACGCGAGATGT	-3.41611	-1.8493	Cardiac mesoderm
ETiX8_1_GTGCGAAGTGGTAACGAGCAGAAC	-2.67866	7.80702	Endothelium
ETiX8_1_GTGCGAAGTGGTAACGATGGGCAC	-4.90537	-1.29161	Nascent mesoderm
ETiX8_1_GTGCGAAGTGGTAACGTCGGTTCG	-4.45677	-1.32941	Somites
ETiX8_1_GTGCGAAGTGGTAACGTGTAAAGG	-5.84912	-5.30539	Nascent mesoderm
ETiX8_1_GTGGTGCTTGGTAACGAATGTTTG	-2.76357	-1.08138	Posterior lateral plate mesoderm
ETiX8_1_GTGGTGCTTGGTAACGCTTCTGGA	-4.39026	-5.92096	Surface ectoderm
ETiX8_1_GTGGTGCTTGGTAACGTAGTCTAG	-6.54534	-7.14736	Neuroectoderm
ETiX8_1_GTGGTGCTTGGTAACGTCCCTGAT	-4.15232	-2.32996	Somites
ETiX8_1_GTGTCACCTGGTAACGATATGCAT	-3.68979	-0.875454	Posterior lateral plate mesoderm
ETiX8_1_GTGTCACCTGGTAACGGGGTGTAT	6.29304	8.07911	Definitive endoderm
ETiX8_1_GTGTCACCTGGTAACGTCTCAACC	-4.67708	-1.31039	Nascent mesoderm
ETiX8_1_GTGTCAGGTGGTAACGACTCACCG	-5.46323	-3.27626	CLE/NMP
ETiX8_1_GTGTCAGGTGGTAACGAGGCAGTT	-3.67424	-0.552184	Posterior lateral plate mesoderm
ETiX8_1_GTGTCAGGTGGTAACGGGCCTAAG	-4.52121	-5.57643	Surface ectoderm
ETiX8_1_GTGTCAGGTGGTAACGGGGAACGA	-1.00319	-0.78424	Mesenchyme
ETiX8_1_GTGTCAGGTGGTAACGTCACGTTT	-2.96342	-2.41895	Cardiac mesoderm
ETiX8_1_GTTACTAGTGGTAACGATATGCAT	-1.66352	-2.28865	Cardiac mesoderm
ETiX8_1_GTTACTAGTGGTAACGCTCGCGTA	6.3909	7.6385	Definitive endoderm
ETiX8_1_GTTACTAGTGGTAACGTCTAGCAG	-3.67703	-2.04869	Cardiac mesoderm
ETiX8_1_GTTCTGCTTGGTAACGGAGTTCAC	-4.29165	-6.15017	Surface ectoderm
ETiX8_1_GTTCTGCTTGGTAACGGTCATATT	-3.84715	-1.17699	Posterior lateral plate mesoderm
ETiX8_1_GTTGTCCGTGGTAACGAAACTCGA	-5.74168	-6.02183	Epiblast
ETiX8_1_TAACTTCTTGGTAACGTTAAACTG	-3.98372	-2.41834	Somites
ETiX8_1_TAATCCATTGGTAACGAAAGCCTA	-5.0149	-2.16997	Somites
ETiX8_1_TAATCCATTGGTAACGAATTCCCA	-4.16561	-1.95347	Somites
ETiX8_1_TAATCCATTGGTAACGCTAGACCC	-6.84168	-6.80554	Neuroectoderm
ETiX8_1_TAATCCATTGGTAACGGGAATAGA	-0.502826	-1.04246	Mesenchyme
ETiX8_1_TAATCCATTGGTAACGTCCGTCCA	7.86784	5.52937	Gut precursors
ETiX8_1_TAATCCATTGGTAACGTCGGTTTA	-6.69186	-7.12182	Neuroectoderm
ETiX8_1_TAATCCATTGGTAACGTTTGTGTC	-3.71684	-0.400962	Posterior lateral plate mesoderm
ETiX8_1_TAATGTGGTGGTAACGACCCACGA	-4.72008	-6.31377	Surface ectoderm
ETiX8_1_TAATGTGGTGGTAACGTCTAGCAG	-3.73692	-1.46668	Posterior lateral plate mesoderm
ETiX8_1_TAATGTGGTGGTAACGTGACCAGT	-4.04691	-2.41827	Somites
ETiX8_1_TAATGTGGTGGTAACGTGTACACG	-8.95469	5.825	Cardiomyocytes
ETiX8_1_TACCCTGCTGGTAACGACACTAAG	-4.97881	-2.36507	Somites
ETiX8_1_TACCCTGCTGGTAACGAGCTATGA	-8.75683	6.03122	Cardiomyocytes
ETiX8_1_TACCCTGCTGGTAACGCTTAGGTA	-5.59553	-4.92367	Epiblast
ETiX8_1_TACCCTGCTGGTAACGTAGCTTAT	-2.54293	0.534845	Posterior lateral plate mesoderm
ETiX8_1_TACCTAAGTGGTAACGATACTCTT	-2.26798	1.19747	Allantois
ETiX8_1_TACCTAAGTGGTAACGATTGGGCC	-3.98998	-0.990904	Posterior lateral plate mesoderm
ETiX8_1_TACCTAAGTGGTAACGGAAGCACT	-3.65376	-0.71689	Posterior lateral plate mesoderm
ETiX8_1_TACCTAAGTGGTAACGGAGCCCAT	-5.87503	-5.07617	Epiblast
ETiX8_1_TACCTCCCTGGTAACGAGCGCGAT	6.64532	7.14532	AVE
ETiX8_1_TACCTCCCTGGTAACGCAACGTGG	-2.19703	0.95686	Posterior lateral plate mesoderm
ETiX8_1_TACCTCCCTGGTAACGGTTGTCAT	-5.1989	-1.55107	Nascent mesoderm
ETiX8_1_TACGCGAGTGGTAACGAGAACGGG	-6.274	-5.76446	Epiblast
ETiX8_1_TACGCGAGTGGTAACGAGGAGCTT	-1.76399	-1.84528	Cardiac mesoderm
ETiX8_1_TACGCGAGTGGTAACGCCCATAGC	-1.00905	-0.534045	Mesenchyme
ETiX8_1_TACGCGAGTGGTAACGCGTACCTA	-3.65712	-0.792169	Posterior lateral plate mesoderm
ETiX8_1_TACGTTCGTGGTAACGCTTCTGGA	-6.62303	-6.83838	Neuroectoderm
ETiX8_1_TACGTTCGTGGTAACGGCCAAGAT	-7.19226	-2.30005	Definitive endoderm
ETiX8_1_TACGTTCGTGGTAACGGCCTCTTT	-5.74602	-4.63242	Epiblast
ETiX8_1_TACGTTCGTGGTAACGTCCCAATC	-4.78089	-1.69088	Nascent mesoderm
ETiX8_1_TACGTTCGTGGTAACGTTATAGCC	-6.06324	-4.6206	Epiblast
ETiX8_1_TACTGAATTGGTAACGGTCTCTCT	-1.69754	-1.10254	Mesenchyme
ETiX8_1_TAGATCAATGGTAACGAAATGTCG	-2.81238	8.58314	Endothelium
ETiX8_1_TAGCCACATGGTAACGAGCGTAGG	-5.60945	-5.51978	Epiblast
ETiX8_1_TAGCGGATTGGTAACGAAACCTCC	-4.32556	-5.30039	Epiblast
ETiX8_1_TAGCGGATTGGTAACGCAAGTCAT	-3.59352	7.72166	Endothelium
ETiX8_1_TAGCGGATTGGTAACGCTTCGATT	-2.69369	7.91131	Endothelium
ETiX8_1_TAGGCTTTTGGTAACGAATGAATG	-5.59732	-5.06237	Epiblast
ETiX8_1_TAGGCTTTTGGTAACGATGAAGCA	-5.52486	-5.04534	CLE/NMP
ETiX8_1_TAGGCTTTTGGTAACGGCAACCTG	-6.34185	-5.20021	Epiblast
ETiX8_1_TAGGCTTTTGGTAACGTGATAACA	-4.04214	-1.13432	Posterior lateral plate mesoderm
ETiX8_1_TAGGCTTTTGGTAACGTTATCTGT	-4.34117	-6.29204	Surface ectoderm
ETiX8_1_TAGGTACGTGGTAACGATGCGGAT	-6.53968	-6.70367	Neuroectoderm
ETiX8_1_TAGGTACGTGGTAACGGTGTAACC	5.97183	7.98071	Definitive endoderm
ETiX8_1_TAGGTACGTGGTAACGTGCCATCG	-2.55859	7.2295	Posterior lateral plate mesoderm
ETiX8_1_TAGTAGCCTGGTAACGGTTGTCAT	-1.4716	0.10192	Mesenchyme
ETiX8_1_TAGTAGCCTGGTAACGGTTTACGT	-6.14365	-6.19058	Epiblast
ETiX8_1_TAGTCTCTTGGTAACGAACCTGAC	6.20818	7.1045	AVE
ETiX8_1_TAGTCTCTTGGTAACGCGAACGTA	-4.89281	-4.82639	Epiblast
ETiX8_1_TAGTCTCTTGGTAACGCGTATTTC	-5.6116	-6.64994	Neuroectoderm
ETiX8_1_TAGTCTCTTGGTAACGGAAGGCTT	-4.83596	-1.8113	Nascent mesoderm
ETiX8_1_TAGTCTCTTGGTAACGGTGGATGG	-8.64478	4.60939	Somites
ETiX8_1_TAGTCTCTTGGTAACGTTGAGGGT	-3.76397	-0.950282	Posterior lateral plate mesoderm
ETiX8_1_TATCCACGTGGTAACGCACAACAG	-0.266631	0.481988	Allantois
ETiX8_1_TATCCACGTGGTAACGCCCGACTT	-0.520595	-0.562434	Mesenchyme
ETiX8_1_TATCCACGTGGTAACGCCTACTAG	-1.09301	-0.580277	Mesenchyme
ETiX8_1_TATCCACGTGGTAACGGTCCATGT	-2.53813	7.70462	Epiblast
ETiX8_1_TATCCACGTGGTAACGTCGGTTCG	-5.59698	-4.59813	Epiblast
ETiX8_1_TATCCACGTGGTAACGTCTGTGGT	-4.87906	-5.54601	Epiblast
ETiX8_1_TATCTGTCTGGTAACGAAACTGGT	-7.14526	-2.26018	Definitive endoderm
ETiX8_1_TATCTGTCTGGTAACGAAGATTGT	-3.16318	-0.422354	Posterior lateral plate mesoderm
ETiX8_1_TATCTGTCTGGTAACGATTTCCGG	-5.88433	-5.27845	CLE/NMP
ETiX8_1_TATCTGTCTGGTAACGCCGTGTTT	-6.83349	-6.985	Neuroectoderm
ETiX8_1_TATGTGAATGGTAACGTGCTATTT	-6.51176	-5.92439	Neuroectoderm
ETiX8_1_TATGTGAATGGTAACGTTAAACTG	-5.91795	-7.00352	Neuroectoderm
ETiX8_1_TATTAGCGTGGTAACGAATTCCCA	-4.57906	-2.01737	Posterior lateral plate mesoderm
ETiX8_1_TCAAGGCGTGGTAACGAATGTTTG	-2.68287	8.3684	Endothelium
ETiX8_1_TCAAGGCGTGGTAACGCCCGACTT	-4.98772	-3.02184	CLE/NMP
ETiX8_1_TCAAGGCGTGGTAACGGCAGTCGA	-3.00082	-2.44489	Mesenchyme
ETiX8_1_TCAAGGCGTGGTAACGGGCTACTA	-8.77765	5.87642	Cardiomyocytes
ETiX8_1_TCATACCATGGTAACGCTTCTTCG	-1.968	0.812231	Allantois
ETiX8_1_TCATAGCTTGGTAACGAGCTATGA	-4.98511	-5.40322	Epiblast
ETiX8_1_TCATAGCTTGGTAACGTCTCAACC	-3.90142	-0.842453	Posterior lateral plate mesoderm
ETiX8_1_TCATTTCATGGTAACGAATGACCC	-8.64671	5.9689	Cardiomyocytes
ETiX8_1_TCATTTCATGGTAACGATTCCTTG	-6.8441	-6.9957	Neuroectoderm
ETiX8_1_TCATTTCATGGTAACGCGGCTTAC	-0.594955	0.633866	Allantois
ETiX8_1_TCCAGAAGTGGTAACGCGGGTAGT	-0.64653	0.236526	Allantois
ETiX8_1_TCCCTGGATGGTAACGCAGACCAT	-1.27009	-1.31179	Cardiac mesoderm
ETiX8_1_TCCCTGGATGGTAACGCGGCACAT	-0.715901	0.813561	Allantois
ETiX8_1_TCCGACACTGGTAACGATCAAGTG	-3.42116	-0.65018	Posterior lateral plate mesoderm
ETiX8_1_TCCGACACTGGTAACGGAGTTCAC	-5.26328	-5.27178	Epiblast
ETiX8_1_TCCGCTGTTGGTAACGAGAAGTCC	-4.97948	-5.7994	Surface ectoderm
ETiX8_1_TCCGCTGTTGGTAACGATCAAGTG	-6.30954	-5.31965	Epiblast
ETiX8_1_TCCGCTGTTGGTAACGCACAGTTT	-3.67094	-1.45346	Nascent mesoderm
ETiX8_1_TCCGCTGTTGGTAACGGGGTTGGT	0.118119	-0.583172	Mesenchyme
ETiX8_1_TCCGCTGTTGGTAACGTTGGCGTT	-2.18365	-2.1911	Cardiac mesoderm
ETiX8_1_TCGACTGCTGGTAACGAAATCAGA	-2.39084	0.946744	Allantois
ETiX8_1_TCGACTGCTGGTAACGAGAGGTGG	-1.42717	-0.403094	Mesenchyme
ETiX8_1_TCGACTGCTGGTAACGCTTACTCC	-2.86002	8.22412	Endothelium
ETiX8_1_TCGACTGCTGGTAACGTACCAGGC	7.96158	5.86924	Gut precursors
ETiX8_1_TCGAGTTTTGGTAACGGAGAGTAT	-5.27016	-4.61911	Epiblast
ETiX8_1_TCGAGTTTTGGTAACGGTACACTC	-8.87368	6.03239	Cardiomyocytes
ETiX8_1_TCGCAATCTGGTAACGAGAAGTCC	-5.36809	-4.77355	Nascent mesoderm
ETiX8_1_TCGCAATCTGGTAACGGGGAAATC	-0.0112166	-0.993109	Mesenchyme
ETiX8_1_TCGCAATCTGGTAACGGGGAAGGT	-3.00603	-1.72043	Somites
ETiX8_1_TCGGTCATTGGTAACGGGCATGCT	-3.80029	-0.766027	Posterior lateral plate mesoderm
ETiX8_1_TCGGTCATTGGTAACGGTTAACCA	-8.66019	5.41253	Cardiomyocytes
ETiX8_1_TCGGTCATTGGTAACGTTTAACAG	-1.88467	-1.71627	Cardiac mesoderm
ETiX8_1_TCGTGGGTTGGTAACGAAACCTCC	-2.19115	0.951621	Allantois
ETiX8_1_TCGTGGGTTGGTAACGAGCGCGAT	5.78563	7.94965	Definitive endoderm
ETiX8_1_TCGTGGGTTGGTAACGCAAGAGGG	-2.96828	7.39321	Endothelium
ETiX8_1_TCGTTCCCTGGTAACGGTCGTCGT	-0.355537	-0.855671	Mesenchyme
ETiX8_1_TCGTTCCCTGGTAACGGTTGTCAT	-6.64488	-6.63089	Neuroectoderm
ETiX8_1_TCGTTCCCTGGTAACGTAGAAATG	-5.39606	-5.59909	Epiblast
ETiX8_1_TCTAAACTTGGTAACGCTACCGTT	-6.11924	-5.93148	Epiblast
ETiX8_1_TCTAAACTTGGTAACGTCTGTGGT	-0.560409	-1.15543	Mesenchyme
ETiX8_1_TCTATTCCTGGTAACGAATCGGGT	-3.87415	-1.16971	Posterior lateral plate mesoderm
ETiX8_1_TCTATTCCTGGTAACGCGAATAAT	-6.59434	-6.40544	Neuroectoderm
ETiX8_1_TCTATTCCTGGTAACGGCAAAGCC	-1.49328	-0.709268	Mesenchyme
ETiX8_1_TCTGATTTTGGTAACGAAGGTAAT	-6.26274	-6.05902	Neuroectoderm
ETiX8_1_TCTGATTTTGGTAACGCCGTGTTT	-3.60326	-2.63989	Somites
ETiX8_1_TCTGATTTTGGTAACGTCGACACC	-3.74004	7.72837	Endothelium
ETiX8_1_TCTTTGACTGGTAACGAGAAGTTA	-3.05563	-4.9528	Surface ectoderm
ETiX8_1_TCTTTGACTGGTAACGTTGATCTA	-4.33295	-1.6554	Nascent mesoderm
ETiX8_1_TGAATAGGTGGTAACGCAGATTAC	-8.84856	4.38824	Cardiomyocytes
ETiX8_1_TGAATAGGTGGTAACGCTCTTGAC	-4.91478	-0.406839	Somites
ETiX8_1_TGAATAGGTGGTAACGCTTAGGTA	-4.54587	-5.63963	Surface ectoderm
ETiX8_1_TGAATAGGTGGTAACGTATTGCCT	-3.3231	7.49057	Endothelium
ETiX8_1_TGAATCCTTGGTAACGATCTTTGT	-3.0534	7.4716	Endothelium
ETiX8_1_TGAATCCTTGGTAACGGGGAGGTA	-3.38268	7.73114	Endothelium
ETiX8_1_TGAATCCTTGGTAACGGTGGAGCT	-2.17213	-0.783165	Mesenchyme
ETiX8_1_TGAATCCTTGGTAACGTAACCATC	-1.23432	-0.231351	Mesenchyme
ETiX8_1_TGAATCCTTGGTAACGTAACCCGT	-6.3868	-4.38803	Epiblast
ETiX8_1_TGAATCCTTGGTAACGTCCGTCCA	6.48893	7.39485	AVE
ETiX8_1_TGACGTCGTGGTAACGGAAGGCTT	-2.69673	0.404424	Posterior lateral plate mesoderm
ETiX8_1_TGACGTCGTGGTAACGGCTTTCCA	-3.12732	7.73992	Endothelium
ETiX8_1_TGACGTCGTGGTAACGTCGAAGCT	-2.18618	1.09821	Allantois
ETiX8_1_TGACGTCGTGGTAACGTTAAACTG	0.161603	-0.612006	Mesenchyme
ETiX8_1_TGACGTCGTGGTAACGTTGCATAT	-4.57887	-1.91876	Nascent mesoderm
ETiX8_1_TGAGAGCGTGGTAACGAGCGAAGT	-8.71842	4.4677	Cardiomyocytes
ETiX8_1_TGAGAGCGTGGTAACGAGGCAACG	-5.86628	-5.02176	Epiblast
ETiX8_1_TGAGAGCGTGGTAACGGACAACTT	-1.23922	-1.75388	Cardiac mesoderm
ETiX8_1_TGAGAGCGTGGTAACGGAGCGGTA	-2.1243	1.07803	Allantois
ETiX8_1_TGAGCACATGGTAACGACTAGCCA	-3.98813	-1.9489	Somites
ETiX8_1_TGAGCACATGGTAACGAGAGACTA	-5.9168	-6.52941	Neuroectoderm
ETiX8_1_TGAGCACATGGTAACGAGGATTCA	-3.25994	7.50859	Endothelium
ETiX8_1_TGAGCACATGGTAACGTTGATCTA	-5.44941	-4.90834	Posterior lateral plate mesoderm
ETiX8_1_TGCACCAGTGGTAACGAACCCTTG	-8.8701	4.55491	Cardiomyocytes
ETiX8_1_TGCACCAGTGGTAACGCAATACTT	-6.41796	-6.36629	Epiblast
ETiX8_1_TGCACCAGTGGTAACGGAACGATT	-5.39339	-4.4397	Epiblast
ETiX8_1_TGCCGGTATGGTAACGCTAGTAAC	-0.937638	-0.496248	Mesenchyme
ETiX8_1_TGCGACTATGGTAACGACCCACGA	-1.8199	-2.20627	Cardiac mesoderm
ETiX8_1_TGCGACTATGGTAACGACGCCATT	-3.19709	-4.76916	Surface ectoderm
ETiX8_1_TGCGACTATGGTAACGGTTACGAT	-2.92103	-1.37913	Nascent mesoderm
ETiX8_1_TGCTGACGTGGTAACGGAGGCTGA	-3.35498	-0.354624	Posterior lateral plate mesoderm
ETiX8_1_TGCTGACGTGGTAACGTAACTACT	-3.86728	-1.01412	Posterior lateral plate mesoderm
ETiX8_1_TGCTGACGTGGTAACGTGCCTCAC	0.226301	-0.749915	Mesenchyme
ETiX8_1_TGCTGACGTGGTAACGTGTAAAGG	-5.54953	-5.14324	Epiblast
ETiX8_1_TGCTTCATTGGTAACGATGGAAAT	-3.05509	7.75467	Endothelium
ETiX8_1_TGCTTCATTGGTAACGATGGATTA	-2.38039	0.121264	Posterior lateral plate mesoderm
ETiX8_1_TGCTTCATTGGTAACGTCTCAACC	-2.87102	8.19508	Endothelium
ETiX8_1_TGCTTGGGTGGTAACGAACACACG	-5.70375	-5.1385	Epiblast
ETiX8_1_TGCTTGGGTGGTAACGATGGGCAC	7.94527	5.87344	Gut precursors
ETiX8_1_TGCTTGGGTGGTAACGCCCATCTG	-3.08462	-1.65714	Nascent mesoderm
ETiX8_1_TGCTTGGGTGGTAACGCGTCAGCA	-0.662158	0.709869	Allantois
ETiX8_1_TGCTTGGGTGGTAACGTCGACGGT	-4.87846	-6.33564	Surface ectoderm
ETiX8_1_TGGAAAGCTGGTAACGGGGTGTAT	-1.97039	-1.8343	Cardiac mesoderm
ETiX8_1_TGGACGGATGGTAACGAATGAATG	-1.2363	-0.428797	Mesenchyme
ETiX8_1_TGGACGGATGGTAACGAATTCCCA	-3.45954	-0.484199	Posterior lateral plate mesoderm
ETiX8_1_TGGACGGATGGTAACGGCGTTGCT	-4.35389	-2.17299	Somites
ETiX8_1_TGGACGGATGGTAACGGGCGTTAG	-1.11063	0.0703667	Mesenchyme
ETiX8_1_TGGCTAGTTGGTAACGACTTCAAT	-8.58539	3.81096	Epiblast
ETiX8_1_TGGCTAGTTGGTAACGTTCGCTGG	6.17418	7.49861	AVE
ETiX8_1_TGGGAATTTGGTAACGAGGCAACG	-3.04607	7.84594	Endothelium
ETiX8_1_TGGGAATTTGGTAACGGGTCACAG	-6.05171	-6.34151	CLE/NMP
ETiX8_1_TGGTGTCTTGGTAACGATTTCCGG	-1.68088	-0.181048	Mesenchyme
ETiX8_1_TGGTGTCTTGGTAACGCAAGAGGG	-4.07831	-0.891902	Posterior lateral plate mesoderm
ETiX8_1_TGGTGTCTTGGTAACGGAGTTTCG	-1.52618	-0.314651	Mesenchyme
ETiX8_1_TGGTGTCTTGGTAACGTACTTGTG	-0.514275	-0.879197	Mesenchyme
ETiX8_1_TGGTTAACTGGTAACGAGGATTCA	-5.19919	-1.65257	Nascent mesoderm
ETiX8_1_TGGTTAACTGGTAACGATACTCTT	-2.72549	8.47803	Endothelium
ETiX8_1_TGTTATCATGGTAACGAGACACCA	-2.86111	8.47023	Endothelium
ETiX8_1_TGTTATCATGGTAACGAGGATTCA	-5.42766	-5.19533	Epiblast
ETiX8_1_TGTTATCATGGTAACGCGAGATGT	-3.20077	-0.0430845	Posterior lateral plate mesoderm
ETiX8_1_TGTTATCATGGTAACGTTCCGCTC	-2.95692	7.9113	Endothelium
ETiX8_2_AAACAAACTCGCTATGTCGACACC	-8.75661	4.21014	Cardiomyocytes
ETiX8_2_AAACAAACTCGCTATGTGAAATGA	-6.64461	-6.2025	Neuroectoderm
ETiX8_2_AAACAAACTCGCTATGTTCGCTGG	-4.92098	-5.47303	Epiblast
ETiX8_2_AAACACGGTCGCTATGCAGACCAT	-3.12159	-4.88281	Surface ectoderm
ETiX8_2_AAACACGGTCGCTATGCCAGCAGT	-1.27101	-1.61814	Cardiac mesoderm
ETiX8_2_AAACACGGTCGCTATGCGAGTCTG	-6.62387	-7.08319	Neuroectoderm
ETiX8_2_AAACACGGTCGCTATGGTTCTGTT	-3.91574	-5.23934	Surface ectoderm
ETiX8_2_AAACACGGTCGCTATGTGCAAGGG	-2.57801	0.447252	Posterior lateral plate mesoderm
ETiX8_2_AAACACTATCGCTATGAGGTTGTG	-0.824122	-0.772732	Mesenchyme
ETiX8_2_AAACACTATCGCTATGCGAGATGT	-0.820169	-0.696792	Mesenchyme
ETiX8_2_AAACACTATCGCTATGCGGACAAC	-2.56921	8.12609	Endothelium
ETiX8_2_AAACACTATCGCTATGCTTTAATC	-6.29621	-7.15839	Neuroectoderm
ETiX8_2_AAACACTATCGCTATGGCACCTCT	-5.98101	-4.75241	Epiblast
ETiX8_2_AAACCGCCTCGCTATGAAATGTCG	-1.02672	-0.3908	Mesenchyme
ETiX8_2_AAACCGCCTCGCTATGAACAATCC	-0.628628	0.954442	Allantois
ETiX8_2_AAACCGCCTCGCTATGAGAGGTGG	-6.22458	-4.05696	Epiblast
ETiX8_2_AAACCGCCTCGCTATGCCGTGTTT	-3.44454	-4.67116	Surface ectoderm
ETiX8_2_AAACCGCCTCGCTATGCGAGATGT	-6.03953	-5.52822	Epiblast
ETiX8_2_AAACCGCCTCGCTATGCTAGACCC	-1.5363	-0.183838	Mesenchyme
ETiX8_2_AAACCGCCTCGCTATGGATGTATT	6.01993	7.36916	AVE
ETiX8_2_AAACCGCCTCGCTATGGGCGGTTT	-3.92042	-0.853182	Posterior lateral plate mesoderm
ETiX8_2_AAACGATCTCGCTATGATGGATTA	-8.48733	5.40651	Cardiomyocytes
ETiX8_2_AAACGATCTCGCTATGCGGCACAT	-2.67867	0.025729	Posterior lateral plate mesoderm
ETiX8_2_AAACGATCTCGCTATGGAGTTTCG	-4.69474	-5.69986	Surface ectoderm
ETiX8_2_AAACGATCTCGCTATGGGAAACAG	-1.76817	-2.46897	Cardiac mesoderm
ETiX8_2_AAACGATCTCGCTATGTTTACCCT	-8.81182	4.43847	Cardiomyocytes
ETiX8_2_AAACGTGATCGCTATGAGCTACGG	-2.79702	8.33842	Endothelium
ETiX8_2_AAACGTGATCGCTATGCCATTTGA	-4.02085	-2.22632	Somites
ETiX8_2_AAACGTGATCGCTATGGCTCTAGT	-2.31676	0.393043	Allantois
ETiX8_2_AAACGTGATCGCTATGTTTGTGTC	-4.98323	-2.76716	Somites
ETiX8_2_AAACTACATCGCTATGAAACTGGT	-5.05761	-5.79941	Epiblast
ETiX8_2_AAACTACATCGCTATGAGAGGTGG	-3.57303	-0.733603	Posterior lateral plate mesoderm
ETiX8_2_AAACTACATCGCTATGCCCATAGC	-2.26962	0.230302	Allantois
ETiX8_2_AAACTACATCGCTATGCGTAGAAG	-4.47956	-1.85033	Nascent mesoderm
ETiX8_2_AAACTACATCGCTATGGTCAAAGA	-5.14424	-2.9674	Somites
ETiX8_2_AAACTGTGTCGCTATGAACACACG	-3.35085	-2.55704	Somites
ETiX8_2_AAACTGTGTCGCTATGAGCTACGG	-4.4267	-5.98761	Surface ectoderm
ETiX8_2_AAACTGTGTCGCTATGATGCGGAT	-4.75588	-5.63712	Epiblast
ETiX8_2_AAACTGTGTCGCTATGCCTACTAG	-3.33669	-0.154423	Posterior lateral plate mesoderm
ETiX8_2_AAACTGTGTCGCTATGGAAGTGCC	-1.69339	-1.69201	Cardiac mesoderm
ETiX8_2_AAACTGTGTCGCTATGGGTGACAC	-3.74265	-2.81641	Somites
ETiX8_2_AAACTGTGTCGCTATGGTCCGTAC	-3.31287	-0.433986	Posterior lateral plate mesoderm
ETiX8_2_AAAGAAAGTCGCTATGCGACTCCT	-4.52849	-6.20104	Surface ectoderm
ETiX8_2_AAAGAAAGTCGCTATGTAGTGGAC	-3.25615	-0.467733	Posterior lateral plate mesoderm
ETiX8_2_AAAGAAAGTCGCTATGTCCAGGGA	-5.74983	-7.04713	Neuroectoderm
ETiX8_2_AAAGAGGCTCGCTATGACTGCCGT	-5.41193	-3.34941	CLE/NMP
ETiX8_2_AAAGAGGCTCGCTATGCGCCTTGA	-6.84556	-7.02277	Neuroectoderm
ETiX8_2_AAAGAGGCTCGCTATGCTACTTGT	-4.05054	-1.7811	Posterior lateral plate mesoderm
ETiX8_2_AAAGAGGCTCGCTATGGGACTTCC	-1.92493	0.713722	Allantois
ETiX8_2_AAAGCCCGTCGCTATGAAGCTTCT	-5.28767	-5.12325	Epiblast
ETiX8_2_AAAGCCCGTCGCTATGAGCTACGG	-1.72466	0.977989	Allantois
ETiX8_2_AAAGCCCGTCGCTATGCACGGACT	-3.38566	-2.43146	Cardiac mesoderm
ETiX8_2_AAAGCCCGTCGCTATGCTTGGTGT	-2.97171	-1.38578	Cardiac mesoderm
ETiX8_2_AAAGCCCGTCGCTATGTGCCTCAC	-6.27167	-6.90415	Neuroectoderm
ETiX8_2_AAAGTCATTCGCTATGACAGCGGA	-3.41691	7.79836	Endothelium
ETiX8_2_AAAGTCATTCGCTATGCGTATCGG	-2.85348	-2.10903	Cardiac mesoderm
ETiX8_2_AAAGTCATTCGCTATGCTCGATGC	-2.26808	1.27669	Allantois
ETiX8_2_AAAGTCATTCGCTATGGAGCGGTA	-3.26194	-1.08892	Posterior lateral plate mesoderm
ETiX8_2_AAAGTCATTCGCTATGTGTGTCCT	-6.116	-6.08904	Epiblast
ETiX8_2_AAAGTCATTCGCTATGTGTTTGAG	-4.38468	-1.86931	Nascent mesoderm
ETiX8_2_AAATAGCATCGCTATGAGAACGGG	-2.65397	7.80052	Endothelium
ETiX8_2_AAATAGCATCGCTATGCGGCTTAC	-2.90235	8.34939	Endothelium
ETiX8_2_AAATAGCATCGCTATGGACGATGG	-4.00538	-2.69303	Somites
ETiX8_2_AAATAGCATCGCTATGTAAGACGG	-3.7618	-0.914314	Posterior lateral plate mesoderm
ETiX8_2_AAATAGCATCGCTATGTTGAGGGT	-1.25704	-1.76553	Cardiac mesoderm
ETiX8_2_AAATTCCGTCGCTATGCCATTACT	-3.32562	-0.243822	Posterior lateral plate mesoderm
ETiX8_2_AAATTCCGTCGCTATGGACAGATA	-2.99267	0.619542	Posterior lateral plate mesoderm
ETiX8_2_AAATTCCGTCGCTATGGAGAATTG	-3.43266	-4.60589	Surface ectoderm
ETiX8_2_AAATTCCGTCGCTATGGTTAACCA	7.71348	-0.324446	Erythroid progenitors
ETiX8_2_AACAAATGTCGCTATGCAGGTGTC	-3.17708	8.13943	Endothelium
ETiX8_2_AACAAATGTCGCTATGGCCGGATT	-6.55083	-7.07365	Neuroectoderm
ETiX8_2_AACAGAACTCGCTATGATGGGCAC	-4.54858	-1.30707	Posterior lateral plate mesoderm
ETiX8_2_AACAGAACTCGCTATGGCCAAGAT	-4.08406	-1.14632	Posterior lateral plate mesoderm
ETiX8_2_AACAGAACTCGCTATGGCTTTCCA	-3.01242	8.13945	Endothelium
ETiX8_2_AACAGAACTCGCTATGTGGTTTCT	-2.38199	1.19267	Posterior lateral plate mesoderm
ETiX8_2_AACAGAACTCGCTATGTTTGGGAG	-7.89903	-2.86488	Notochord
ETiX8_2_AACAGCGGTCGCTATGACCTTGCC	-5.5526	-7.01081	Neuroectoderm
ETiX8_2_AACAGCGGTCGCTATGCGTCAGCA	-2.00899	1.12249	Allantois
ETiX8_2_AACAGCGGTCGCTATGGACAAAGG	-2.84535	-0.206342	Posterior lateral plate mesoderm
ETiX8_2_AACGATTTTCGCTATGAATGACCC	8.04384	6.00049	Gut precursors
ETiX8_2_AACGATTTTCGCTATGAGTTTAGA	-5.09232	-5.11384	Epiblast
ETiX8_2_AACGATTTTCGCTATGATGTTGGC	-2.90103	0.0359558	Posterior lateral plate mesoderm
ETiX8_2_AACGATTTTCGCTATGGACAAAGG	-8.72134	5.35361	Cardiomyocytes
ETiX8_2_AACGATTTTCGCTATGGAGTTTCG	-1.78942	0.655047	Mesenchyme
ETiX8_2_AACGATTTTCGCTATGGATTGCGA	-2.21948	-1.81102	Cardiac mesoderm
ETiX8_2_AACGATTTTCGCTATGGATTTACC	-5.96827	-4.40551	Epiblast
ETiX8_2_AACGATTTTCGCTATGGTTTACGT	-3.93331	-1.28891	Posterior lateral plate mesoderm
ETiX8_2_AACGATTTTCGCTATGTACAAACT	-3.46999	-1.77791	Nascent mesoderm
ETiX8_2_AACGATTTTCGCTATGTCCAGTCC	-3.31948	-0.152029	Posterior lateral plate mesoderm
ETiX8_2_AACGATTTTCGCTATGTGGCCTGT	6.02129	8.06861	Definitive endoderm
ETiX8_2_AACGCCAATCGCTATGCGGGCTTT	7.90604	5.66702	Gut precursors
ETiX8_2_AACGGTAGTCGCTATGATGCGGAT	-1.65264	0.235509	Mesenchyme
ETiX8_2_AACGGTAGTCGCTATGCCCTTCAG	-3.30268	-4.35331	Surface ectoderm
ETiX8_2_AACGGTAGTCGCTATGGCATGGGT	-2.0343	1.00818	Allantois
ETiX8_2_AACGGTAGTCGCTATGTGCTCCGT	-5.03877	-4.63031	Epiblast
ETiX8_2_AACGGTAGTCGCTATGTTCGGCCT	-0.495493	-0.285289	Mesenchyme
ETiX8_2_AACGGTAGTCGCTATGTTTGTGTC	-4.75051	-1.67722	Nascent mesoderm
ETiX8_2_AACGTTACTCGCTATGCTGGTGCA	-3.98947	-1.17561	Posterior lateral plate mesoderm
ETiX8_2_AACGTTACTCGCTATGGTCATATT	-3.43063	-4.58842	Surface ectoderm
ETiX8_2_AACTCAGTTCGCTATGACTAGGAT	-3.72141	-0.971474	Posterior lateral plate mesoderm
ETiX8_2_AACTCAGTTCGCTATGCTTCTGGA	-2.01774	0.779322	Allantois
ETiX8_2_AACTCAGTTCGCTATGGGGAACGA	-0.492225	-1.00384	Mesenchyme
ETiX8_2_AACTGCCTTCGCTATGAGCACCAC	-0.894478	-1.17322	Cardiac mesoderm
ETiX8_2_AACTGCCTTCGCTATGCGCTAGTC	-5.89799	-4.47756	Epiblast
ETiX8_2_AACTGCCTTCGCTATGCTACTTGT	-1.1147	-0.549203	Mesenchyme
ETiX8_2_AACTGCCTTCGCTATGTGCCATCG	-2.68946	7.73574	Endothelium
ETiX8_2_AAGAACAGTCGCTATGCTTCAGGT	6.1387	7.42514	AVE
ETiX8_2_AAGAACAGTCGCTATGGAGTTTCG	-4.40834	-6.22842	Surface ectoderm
ETiX8_2_AAGAACAGTCGCTATGTAGCCTCG	-4.45628	-1.41261	Nascent mesoderm
ETiX8_2_AAGAAGGTTCGCTATGAGAAGTCC	-0.367974	-0.697815	Mesenchyme
ETiX8_2_AAGAAGGTTCGCTATGCAGGTGTC	-3.3385	-1.96936	Cardiac mesoderm
ETiX8_2_AAGAAGGTTCGCTATGCATCGCAG	7.97845	5.69402	Gut precursors
ETiX8_2_AAGAAGGTTCGCTATGCTCCGCAT	-4.148	-5.70213	Surface ectoderm
ETiX8_2_AAGAAGGTTCGCTATGTAGTGTTT	-2.73809	0.503773	Posterior lateral plate mesoderm
ETiX8_2_AAGAAGGTTCGCTATGTCATATGG	-5.2005	-4.34897	Epiblast
ETiX8_2_AAGAGTATTCGCTATGGACGATGG	-1.67727	-2.03644	Cardiac mesoderm
ETiX8_2_AAGCCTTCTCGCTATGACGCAGAG	-6.63236	-6.15395	Neuroectoderm
ETiX8_2_AAGCCTTCTCGCTATGACTAGCCA	-8.73405	4.26848	Cardiomyocytes
ETiX8_2_AAGCCTTCTCGCTATGCGGCTTAC	-1.77135	-0.538484	Mesenchyme
ETiX8_2_AAGCCTTCTCGCTATGGTTTGTTT	-3.21493	-1.79572	Cardiac mesoderm
ETiX8_2_AAGCCTTCTCGCTATGTCGGTTTA	-5.25072	-1.27528	Nascent mesoderm
ETiX8_2_AAGCCTTCTCGCTATGTGTTCCAG	-0.456513	0.960152	Allantois
ETiX8_2_AAGCTCCTTCGCTATGACTAGGAT	-3.41296	-2.06813	Nascent mesoderm
ETiX8_2_AAGCTCCTTCGCTATGGGCTACTA	-3.38803	-0.197184	Posterior lateral plate mesoderm
ETiX8_2_AAGCTCCTTCGCTATGTAAATAGG	-3.76573	-1.88741	Cardiac mesoderm
ETiX8_2_AAGCTCCTTCGCTATGTCCCAATC	-6.1712	-5.71043	Epiblast
ETiX8_2_AAGGATGATCGCTATGAGATGGCT	-1.35797	-0.452184	Mesenchyme
ETiX8_2_AAGGATGATCGCTATGATGACCGA	-4.01203	-4.99987	Surface ectoderm
ETiX8_2_AAGGATGATCGCTATGCCATTTGA	-2.98386	-0.36032	Posterior lateral plate mesoderm
ETiX8_2_AAGGATGATCGCTATGGAGGCTGA	-5.11906	-5.00933	Epiblast
ETiX8_2_AAGGATGATCGCTATGTGATGCCC	-2.81978	-1.71012	Cardiac mesoderm
ETiX8_2_AAGGATGATCGCTATGTTCCGCTC	-5.8249	-4.93914	Epiblast
ETiX8_2_AAGGATGATCGCTATGTTTATCAC	-4.32053	-5.8799	Surface ectoderm
ETiX8_2_AAGGCGCTTCGCTATGAATGACCC	-1.95628	0.92844	Allantois
ETiX8_2_AAGGCGCTTCGCTATGACACTAAG	-3.8289	-2.36564	Somites
ETiX8_2_AAGGCGCTTCGCTATGACCTTGCC	6.28614	8.01992	Definitive endoderm
ETiX8_2_AAGGCGCTTCGCTATGGCCAAGAT	-2.27902	0.811225	Allantois
ETiX8_2_AAGGCGCTTCGCTATGGGTCACAG	0.0269185	-0.866496	Mesenchyme
ETiX8_2_AAGGCGCTTCGCTATGGGTCTGAC	-3.16851	-2.41412	Cardiac mesoderm
ETiX8_2_AAGGGACCTCGCTATGAAGTAATC	-6.7116	-7.08195	Neuroectoderm
ETiX8_2_AAGGGACCTCGCTATGAGAAGTCC	-2.11618	-0.251419	Posterior lateral plate mesoderm
ETiX8_2_AAGGGACCTCGCTATGAGCGTAGG	0.149112	-0.793214	Mesenchyme
ETiX8_2_AAGGGACCTCGCTATGCAACGTGG	-6.12191	-7.18606	Neuroectoderm
ETiX8_2_AAGGGACCTCGCTATGCTAGACCC	-5.59603	-4.21076	Epiblast
ETiX8_2_AAGGGACCTCGCTATGCTTCGATT	5.75491	-9.14385	Epiblast
ETiX8_2_AAGTATTGTCGCTATGCTGTCTGG	-6.57849	-6.40318	Somites
ETiX8_2_AAGTATTGTCGCTATGGAACGATT	-2.83576	-1.63532	Cardiac mesoderm
ETiX8_2_AAGTCCAATCGCTATGAATTCCCA	-6.80558	-6.91256	Neuroectoderm
ETiX8_2_AAGTCCAATCGCTATGAGCGCGAT	-3.38004	-4.72317	Surface ectoderm
ETiX8_2_AAGTCCAATCGCTATGGCTTACCT	-5.69806	-7.02081	Neuroectoderm
ETiX8_2_AAGTCCAATCGCTATGGCTTTCCA	-8.67966	4.82589	Cardiomyocytes
ETiX8_2_AAGTCCAATCGCTATGGTTGTCAT	-1.72149	0.377216	Mesenchyme
ETiX8_2_AAGTCGGGTCGCTATGCATTTGTT	-6.162	-5.3397	Epiblast
ETiX8_2_AAGTCGGGTCGCTATGTACAAACT	-3.52492	8.02296	Endothelium
ETiX8_2_AAGTGAGATCGCTATGAGGAAGAC	-3.0507	-1.45748	Cardiac mesoderm
ETiX8_2_AAGTGAGATCGCTATGATCCCACG	-6.2772	-5.00903	Epiblast
ETiX8_2_AAGTGAGATCGCTATGCTGTCTGG	-3.2762	-4.50327	Surface ectoderm
ETiX8_2_AAGTGAGATCGCTATGGAGTTCAC	-2.53988	-1.57967	Cardiac mesoderm
ETiX8_2_AAGTGAGATCGCTATGGGCCTAAG	-4.39924	-1.99075	Nascent mesoderm
ETiX8_2_AAGTGAGATCGCTATGGGGTGTAT	-0.0685982	-0.997549	Cardiac mesoderm
ETiX8_2_AAGTGAGATCGCTATGTAAGACGG	-5.97321	-5.67416	CLE/NMP
ETiX8_2_AAGTGAGATCGCTATGTTGCACGC	-0.829439	-0.900023	Mesenchyme
ETiX8_2_AAGTTGTCTCGCTATGAATTCCCA	-5.74994	-6.55222	Neuroectoderm
ETiX8_2_AAGTTGTCTCGCTATGATGGAAAT	-2.78952	0.89649	Allantois
ETiX8_2_AAGTTGTCTCGCTATGCACGGACT	-2.40045	0.921828	Allantois
ETiX8_2_AAGTTGTCTCGCTATGCAGACCAT	-2.60576	7.7195	Endothelium
ETiX8_2_AATAAGGATCGCTATGAAGATTGT	-4.72537	-5.21038	Epiblast
ETiX8_2_AATAAGGATCGCTATGAATGAATG	-7.27605	-2.36859	Definitive endoderm
ETiX8_2_AATAAGGATCGCTATGGCAGGGTA	-5.73349	-4.48784	Nascent mesoderm
ETiX8_2_AATAAGGATCGCTATGGCCAAGAT	-6.34384	-4.74734	Epiblast
ETiX8_2_AATAAGGATCGCTATGGGGAGGTA	-3.73646	-1.85366	Nascent mesoderm
ETiX8_2_AATAAGGATCGCTATGTTTGTGTC	-6.25616	-5.99726	Epiblast
ETiX8_2_AATACATCTCGCTATGAGAAGTCC	-0.736267	-0.721229	Mesenchyme
ETiX8_2_AATACATCTCGCTATGATATGCAT	-1.51411	-0.837744	Cardiac mesoderm
ETiX8_2_AATACATCTCGCTATGATTGGGCC	-0.561654	-0.639691	Mesenchyme
ETiX8_2_AATACATCTCGCTATGCAACAAAT	-8.70808	5.91371	Cardiomyocytes
ETiX8_2_AATACATCTCGCTATGGAAGCACT	-2.74644	-1.57727	Cardiac mesoderm
ETiX8_2_AATACATCTCGCTATGTGGTTTCT	-5.81356	-6.82357	Neuroectoderm
ETiX8_2_AATATGACTCGCTATGAAACAGGG	-4.48131	-1.84904	Nascent mesoderm
ETiX8_2_AATATGACTCGCTATGAAATCAGA	-5.51086	-4.54874	Epiblast
ETiX8_2_AATCCGGCTCGCTATGCGAACGTA	-5.26506	-0.963262	Nascent mesoderm
ETiX8_2_AATCCGGCTCGCTATGGAGGCTGA	-2.91574	-2.2565	Cardiac mesoderm
ETiX8_2_AATCCGGCTCGCTATGGCACCTCT	-5.42845	-4.33119	Epiblast
ETiX8_2_AATCCGGCTCGCTATGTTTGTGTC	-4.31373	-1.33743	Nascent mesoderm
ETiX8_2_AATCGAAGTCGCTATGGATCGTTT	-2.83635	8.79291	Endothelium
ETiX8_2_AATCGAAGTCGCTATGTCATGAGG	-3.63326	-0.954393	Posterior lateral plate mesoderm
ETiX8_2_AATCGAAGTCGCTATGTCGACGGT	-2.42393	-0.127571	Posterior lateral plate mesoderm
ETiX8_2_AATCGAAGTCGCTATGTGGAGGAG	0.0570755	-0.767542	Mesenchyme
ETiX8_2_AATCGTTCTCGCTATGATGACCGA	-6.14364	-4.81342	Epiblast
ETiX8_2_AATCGTTCTCGCTATGCCAGCAGT	-0.786879	0.92868	Allantois
ETiX8_2_AATCGTTCTCGCTATGGGTCTGAC	-6.90584	-6.64898	Neuroectoderm
ETiX8_2_AATGGCGTTCGCTATGAGAGGTGG	-5.53059	-4.00885	Epiblast
ETiX8_2_AATGGCGTTCGCTATGCAGTCCCT	5.76939	8.19854	Definitive endoderm
ETiX8_2_AATGGCGTTCGCTATGCCCGACTT	-0.346964	0.600873	Allantois
ETiX8_2_AATGGCGTTCGCTATGCCTGACAC	-3.75173	-0.988085	Posterior lateral plate mesoderm
ETiX8_2_AATGGCGTTCGCTATGGATTAGAC	-1.05221	-0.790251	Mesenchyme
ETiX8_2_AATGGCGTTCGCTATGGGATAAAG	-3.57326	-0.360434	Posterior lateral plate mesoderm
ETiX8_2_AATGGCGTTCGCTATGTCATGAGG	-6.06018	-5.74158	Epiblast
ETiX8_2_AATGGCGTTCGCTATGTGCAAGGG	-5.8886	-4.91247	Epiblast
ETiX8_2_AATGTATGTCGCTATGGTGTCGGA	-1.54351	-2.17474	Cardiac mesoderm
ETiX8_2_AATGTATGTCGCTATGGTTGCACG	-8.50993	5.65967	Cardiomyocytes
ETiX8_2_AATGTATGTCGCTATGTACTTGTG	-4.63016	-1.90051	Nascent mesoderm
ETiX8_2_AATGTATGTCGCTATGTCCCAATC	-3.33872	7.55528	Endothelium
ETiX8_2_AATGTATGTCGCTATGTGGCCTGT	-6.33149	-6.11679	CLE/NMP
ETiX8_2_ACAAAGATTCGCTATGACGCCATT	7.9778	5.77841	Gut precursors
ETiX8_2_ACAAAGATTCGCTATGCCTACTAG	-6.45233	-6.84443	Epiblast
ETiX8_2_ACAAAGATTCGCTATGCTACTTGT	-6.28396	-5.97188	Neuroectoderm
ETiX8_2_ACAAAGATTCGCTATGGATCTCGG	-2.87786	7.50085	Endothelium
ETiX8_2_ACAAGTAGTCGCTATGAACTTAGC	-3.7718	-1.13646	Posterior lateral plate mesoderm
ETiX8_2_ACAAGTAGTCGCTATGACGCTCAG	-3.92324	-1.79085	Nascent mesoderm
ETiX8_2_ACAAGTAGTCGCTATGAGAAGTTA	-3.27141	-2.34767	Cardiac mesoderm
ETiX8_2_ACAAGTAGTCGCTATGATGACTTT	-6.90364	-6.08388	Nascent mesoderm
ETiX8_2_ACAAGTAGTCGCTATGCAATTAGT	-6.22453	-5.68544	Epiblast
ETiX8_2_ACAAGTAGTCGCTATGCCCTAACC	7.8261	5.84388	Gut precursors
ETiX8_2_ACAAGTAGTCGCTATGCTATAGAG	0.136255	-0.648339	Mesenchyme
ETiX8_2_ACAAGTAGTCGCTATGGGGAACGA	-6.13867	-6.8409	Neuroectoderm
ETiX8_2_ACAAGTAGTCGCTATGGTCCATGT	-8.78776	5.02673	Cardiomyocytes
ETiX8_2_ACAATCTTTCGCTATGACGTATAC	-8.99668	5.68899	Cardiomyocytes
ETiX8_2_ACAATCTTTCGCTATGAGCTACGG	6.20308	8.002	Definitive endoderm
ETiX8_2_ACAATCTTTCGCTATGGTCTCTCT	-3.1365	-1.00083	Posterior lateral plate mesoderm
ETiX8_2_ACAATCTTTCGCTATGGTTTGTTT	-6.90396	-6.5335	Neuroectoderm
ETiX8_2_ACACCAAGTCGCTATGATCAAGTG	-3.42009	-4.64932	Surface ectoderm
ETiX8_2_ACACCAAGTCGCTATGCCATTTGA	-2.24299	0.598023	Posterior lateral plate mesoderm
ETiX8_2_ACACCAAGTCGCTATGGACGATGG	-4.6198	-1.59874	Nascent mesoderm
ETiX8_2_ACACCAAGTCGCTATGGTTACGAT	-5.22888	-3.45916	CLE/NMP
ETiX8_2_ACACCAAGTCGCTATGTGATAACA	-0.568361	1.04267	Allantois
ETiX8_2_ACACCAAGTCGCTATGTGTAAAGG	-3.19508	-2.67773	Cardiac mesoderm
ETiX8_2_ACACCAAGTCGCTATGTTATCTGT	-6.60654	-6.38914	Neuroectoderm
ETiX8_2_ACAGATAATCGCTATGAACAATCC	-1.92474	1.21289	Allantois
ETiX8_2_ACAGATAATCGCTATGCATACATT	-4.82708	-2.42571	Somites
ETiX8_2_ACAGATAATCGCTATGCCTGTTAT	-0.489121	0.91147	Allantois
ETiX8_2_ACAGATAATCGCTATGCTTCTGGA	-0.251284	-0.180233	Mesenchyme
ETiX8_2_ACAGATAATCGCTATGGTTCTGTT	-5.57378	-6.89921	Neuroectoderm
ETiX8_2_ACAGATAATCGCTATGTTCACATA	-5.67548	-4.86656	Epiblast
ETiX8_2_ACAGGCCATCGCTATGACGCTCAG	-3.85081	-1.4658	Posterior lateral plate mesoderm
ETiX8_2_ACAGGCCATCGCTATGATTCGACG	-2.61033	0.756923	Allantois
ETiX8_2_ACAGGCCATCGCTATGCACTTTCT	-3.29002	-0.503821	Posterior lateral plate mesoderm
ETiX8_2_ACAGGCCATCGCTATGTCGGTACG	-7.67136	-3.01691	Notochord
ETiX8_2_ACAGGCCATCGCTATGTGCCATCG	-0.0538763	-0.767634	Mesenchyme
ETiX8_2_ACATCTCGTCGCTATGATTTCCGG	-6.38902	-6.00672	Epiblast
ETiX8_2_ACATCTCGTCGCTATGCAGTCCCT	-1.29528	-0.509842	Mesenchyme
ETiX8_2_ACATCTCGTCGCTATGCGAATAAT	-4.76812	-5.59066	Epiblast
ETiX8_2_ACATCTCGTCGCTATGCGTATCGG	-2.03108	-0.813928	Posterior lateral plate mesoderm
ETiX8_2_ACATCTCGTCGCTATGGGTCCCTT	-8.71967	4.21236	Cardiomyocytes
ETiX8_2_ACATCTCGTCGCTATGTAACCCGT	-6.4201	-6.13183	Neuroectoderm
ETiX8_2_ACATGGACTCGCTATGATACCCAG	-6.67062	-5.01956	Epiblast
ETiX8_2_ACATGGACTCGCTATGATCTTTGT	-6.95353	-6.94888	Neuroectoderm
ETiX8_2_ACATGGACTCGCTATGATGAAGCA	-2.56817	0.777951	Posterior lateral plate mesoderm
ETiX8_2_ACATGGACTCGCTATGATGCGGAT	-1.20057	-0.196311	Mesenchyme
ETiX8_2_ACATGGACTCGCTATGGAGGCTGA	-1.02473	-0.455805	Mesenchyme
ETiX8_2_ACATGGACTCGCTATGTCATATGG	-3.14003	-2.28138	Cardiac mesoderm
ETiX8_2_ACATGGACTCGCTATGTGATAACA	-4.03859	-2.81656	Somites
ETiX8_2_ACATGGACTCGCTATGTGGCTACC	-0.961089	-0.753026	Mesenchyme
ETiX8_2_ACATGGACTCGCTATGTTATAGCC	6.03593	7.65274	Definitive endoderm
ETiX8_2_ACCAACCCTCGCTATGAGCGTAGG	-2.71403	0.809268	Allantois
ETiX8_2_ACCAACCCTCGCTATGGGGTGTAT	-1.12905	-0.842259	Mesenchyme
ETiX8_2_ACCAACCCTCGCTATGGTGGATGG	-2.15931	0.399615	Posterior lateral plate mesoderm
ETiX8_2_ACCAAGGGTCGCTATGAAACGCCT	-4.82433	-2.47752	Somites
ETiX8_2_ACCAAGGGTCGCTATGAATGTTTG	-3.50302	-4.70019	Surface ectoderm
ETiX8_2_ACCAAGGGTCGCTATGACGTATAC	-8.90586	4.46992	Cardiomyocytes
ETiX8_2_ACCAAGGGTCGCTATGAGAAGTCC	-3.57015	-0.968334	Posterior lateral plate mesoderm
ETiX8_2_ACCAAGGGTCGCTATGGAGAGTAT	-3.58235	-0.901983	Posterior lateral plate mesoderm
ETiX8_2_ACCACAGATCGCTATGCAAGAGGG	-7.21504	-2.27543	Definitive endoderm
ETiX8_2_ACCACAGATCGCTATGCGGGTAGT	-1.87888	0.308543	Allantois
ETiX8_2_ACCACAGATCGCTATGGGGAGGTA	-4.22253	-2.02697	Nascent mesoderm
ETiX8_2_ACCACAGATCGCTATGTGACCCTC	-1.73955	-1.57529	Posterior lateral plate mesoderm
ETiX8_2_ACCACAGATCGCTATGTGGCCTGT	-1.83137	-1.70444	Cardiac mesoderm
ETiX8_2_ACCAGTTTTCGCTATGCCGCAACT	-3.1309	-4.96039	Surface ectoderm
ETiX8_2_ACCCATGCTCGCTATGAATCGGGT	-2.96214	8.50312	Endothelium
ETiX8_2_ACCCATGCTCGCTATGCACAGTTT	-1.97501	0.751149	Allantois
ETiX8_2_ACCCATGCTCGCTATGGAGAGTAT	-1.53138	-0.184207	Mesenchyme
ETiX8_2_ACCCGATTTCGCTATGAAACTGGT	-4.19244	-5.6451	Surface ectoderm
ETiX8_2_ACCCGATTTCGCTATGAACCCTTG	-0.625269	0.8889	Allantois
ETiX8_2_ACCCGATTTCGCTATGCGTATTTC	-6.53169	-6.89145	Neuroectoderm
ETiX8_2_ACCCGATTTCGCTATGCTGTTCTT	-3.117	-0.251259	Posterior lateral plate mesoderm
ETiX8_2_ACCCGATTTCGCTATGTGTCTTTC	-4.84246	-1.81214	Posterior lateral plate mesoderm
ETiX8_2_ACCCGATTTCGCTATGTTGGATCG	-2.34786	1.19177	Posterior lateral plate mesoderm
ETiX8_2_ACCCTCAATCGCTATGATGCGGAT	-5.5888	-4.84126	Epiblast
ETiX8_2_ACCCTCAATCGCTATGCAACAAAT	-4.68127	-6.19551	Surface ectoderm
ETiX8_2_ACCCTCAATCGCTATGCAGTTTGC	5.65317	7.65277	Definitive endoderm
ETiX8_2_ACCCTCAATCGCTATGCTAGACCC	-5.90923	-6.43616	Neuroectoderm
ETiX8_2_ACCCTCAATCGCTATGGCCGGATT	-0.664467	0.804809	Allantois
ETiX8_2_ACCCTCAATCGCTATGGGTCCCTT	7.74449	-0.442538	Erythroid progenitors
ETiX8_2_ACCGTCGATCGCTATGAAACGCCT	-0.483225	0.241099	Mesenchyme
ETiX8_2_ACCGTCGATCGCTATGAACCTGAC	-5.75353	-6.78732	Neuroectoderm
ETiX8_2_ACCGTCGATCGCTATGATCAGCGC	-7.81707	-2.92089	Notochord
ETiX8_2_ACCGTCGATCGCTATGCCAGCAGT	-7.00173	-3.9174	CLE/NMP
ETiX8_2_ACCGTCGATCGCTATGCCGCAACT	-1.36164	-0.671379	Mesenchyme
ETiX8_2_ACCGTCGATCGCTATGCGACGTCA	-2.76696	7.33855	Endothelium
ETiX8_2_ACCGTCGATCGCTATGGTCATATT	-6.37845	-5.64029	Epiblast
ETiX8_2_ACCGTCGATCGCTATGGTCTCTCT	-5.91469	-4.39583	Epiblast
ETiX8_2_ACCGTCGATCGCTATGTCGAAGCT	-0.592164	0.931662	Allantois
ETiX8_2_ACCTGAAGTCGCTATGCCAGCAGT	5.59053	8.20215	Definitive endoderm
ETiX8_2_ACCTGAAGTCGCTATGCTTCTTCG	-5.42446	-5.75449	Epiblast
ETiX8_2_ACCTGAAGTCGCTATGGAGCCCAT	-6.25413	-6.79052	Neuroectoderm
ETiX8_2_ACCTGAAGTCGCTATGGTTGCACG	-0.351758	0.25272	Mesenchyme
ETiX8_2_ACCTGAAGTCGCTATGTAAGACGG	-0.530021	0.788859	Allantois
ETiX8_2_ACCTGAAGTCGCTATGTAGTGGAC	-6.06134	-5.011	Epiblast
ETiX8_2_ACCTGAAGTCGCTATGTCCAGGGA	-5.51709	-1.37306	Nascent mesoderm
ETiX8_2_ACCTGAAGTCGCTATGTCCCTGAT	-1.23887	-0.681458	Mesenchyme
ETiX8_2_ACCTTCCCTCGCTATGACGAAACG	-0.925239	-0.723899	Cardiac mesoderm
ETiX8_2_ACCTTCCCTCGCTATGCGACGTCA	-5.84207	-6.26069	CLE/NMP
ETiX8_2_ACCTTCCCTCGCTATGGCCACATC	7.68742	5.67795	Gut precursors
ETiX8_2_ACCTTCCCTCGCTATGTCCCTGAT	-3.92003	-1.30558	Nascent mesoderm
ETiX8_2_ACGAATTCTCGCTATGAAACGCCT	-3.77325	-1.63465	Cardiac mesoderm
ETiX8_2_ACGAATTCTCGCTATGACATCTAT	-2.61391	0.787323	Posterior lateral plate mesoderm
ETiX8_2_ACGAATTCTCGCTATGAGCGTAGG	-5.17643	-1.52579	Nascent mesoderm
ETiX8_2_ACGAATTCTCGCTATGCAACGTGG	-3.28874	-1.24444	Nascent mesoderm
ETiX8_2_ACGAATTCTCGCTATGCCATTACT	-5.33225	-3.16902	CLE/NMP
ETiX8_2_ACGAATTCTCGCTATGGAGTTCAC	-2.91619	7.85543	Endothelium
ETiX8_2_ACGAATTCTCGCTATGGCTTTCCA	-4.00097	-0.934228	Posterior lateral plate mesoderm
ETiX8_2_ACGAATTCTCGCTATGTGAAATGA	-8.55257	5.61854	Cardiomyocytes
ETiX8_2_ACGAATTCTCGCTATGTTGCACGC	-2.25581	-1.83115	Cardiac mesoderm
ETiX8_2_ACGACGACTCGCTATGAGGAGCTT	-8.58135	5.28089	Cardiomyocytes
ETiX8_2_ACGACGACTCGCTATGCACTTTCT	-5.41067	-4.54484	Epiblast
ETiX8_2_ACGACGACTCGCTATGTATTGCCT	-3.50816	-2.65431	Somites
ETiX8_2_ACGACGACTCGCTATGTGAGGTCT	-3.77325	7.72134	Endothelium
ETiX8_2_ACGCTTAATCGCTATGCTTACGGG	-2.11894	0.852363	Allantois
ETiX8_2_ACGCTTAATCGCTATGGAAGCACT	-8.88534	5.7949	Cardiomyocytes
ETiX8_2_ACGCTTAATCGCTATGGTGTAACC	-3.7783	-2.20291	Cardiac mesoderm
ETiX8_2_ACGCTTAATCGCTATGGTTGTCAT	-6.19294	-6.09224	Neuroectoderm
ETiX8_2_ACGCTTAATCGCTATGTGTGGCTA	-6.14565	-5.1018	Epiblast
ETiX8_2_ACGCTTAATCGCTATGTGTGTCCT	-2.24884	-1.67839	Cardiac mesoderm
ETiX8_2_ACGCTTAATCGCTATGTTGCACGC	-2.52797	0.412885	Posterior lateral plate mesoderm
ETiX8_2_ACGGAGCATCGCTATGACTCACCG	-4.44767	-2.18192	Nascent mesoderm
ETiX8_2_ACGGAGCATCGCTATGAGATGGCT	-5.98667	-7.08572	Neuroectoderm
ETiX8_2_ACGGAGCATCGCTATGAGGATTCA	-6.26679	-5.46538	Epiblast
ETiX8_2_ACGGAGCATCGCTATGATATAGGA	-3.67977	7.65812	Endothelium
ETiX8_2_ACGGAGCATCGCTATGCCTACTAG	-5.63587	-4.35257	Epiblast
ETiX8_2_ACGGAGCATCGCTATGGGAGAAGC	-6.77165	-6.97823	Neuroectoderm
ETiX8_2_ACGGAGCATCGCTATGTGTAGTTT	-3.43589	7.92997	Endothelium
ETiX8_2_ACGGCAGTTCGCTATGACGCCATT	-6.53531	-6.2533	Neuroectoderm
ETiX8_2_ACGGCAGTTCGCTATGAGGAGCTT	-0.428701	-0.831578	Mesenchyme
ETiX8_2_ACGGCAGTTCGCTATGAGTGAAAG	-5.71376	-6.10733	Epiblast
ETiX8_2_ACGGCAGTTCGCTATGATGTTGGC	-3.0201	8.10281	Endothelium
ETiX8_2_ACGGCAGTTCGCTATGGGCCTAAG	-4.47772	-5.17791	Epiblast
ETiX8_2_ACGGCAGTTCGCTATGTACGTGCT	-1.96255	1.33243	Allantois
ETiX8_2_ACGGGTTATCGCTATGAGCGCCTT	-4.5562	-6.25055	Surface ectoderm
ETiX8_2_ACGGGTTATCGCTATGCACAACAG	6.78636	6.78476	AVE
ETiX8_2_ACGGGTTATCGCTATGTGTAGTTT	-7.31002	-2.91425	Surface ectoderm
ETiX8_2_ACGGGTTATCGCTATGTTGCACGC	-3.608	-1.51533	Cardiac mesoderm
ETiX8_2_ACGGTTGGTCGCTATGGATCGTTT	-3.29366	-1.38902	Cardiac mesoderm
ETiX8_2_ACGGTTGGTCGCTATGGCTCTAGT	-6.24967	-6.8701	Neuroectoderm
ETiX8_2_ACGGTTGGTCGCTATGGGCCTAAG	-2.00463	1.13435	Mesenchyme
ETiX8_2_ACGGTTGGTCGCTATGTTCGTTCC	-2.06658	1.35653	Posterior lateral plate mesoderm
ETiX8_2_ACGTAAACTCGCTATGAAGCTTCT	-6.04211	-4.17484	Epiblast
ETiX8_2_ACGTAAACTCGCTATGAGATGGCT	-3.77943	7.74885	Endothelium
ETiX8_2_ACGTAAACTCGCTATGTCATCCTT	-1.24009	-0.568362	Mesenchyme
ETiX8_2_ACGTAAACTCGCTATGTCTCAACC	-5.43259	-6.86114	Neuroectoderm
ETiX8_2_ACTAATTGTCGCTATGACATCTAT	-1.89463	1.02352	Allantois
ETiX8_2_ACTAATTGTCGCTATGACCTTGCC	-6.05848	-5.82566	Neuroectoderm
ETiX8_2_ACTAATTGTCGCTATGACGTATAC	-4.60769	-6.24012	Surface ectoderm
ETiX8_2_ACTAATTGTCGCTATGAGGATTCA	-2.69318	7.70477	Endothelium
ETiX8_2_ACTAATTGTCGCTATGATACTCTT	-2.89782	8.02342	Endothelium
ETiX8_2_ACTAATTGTCGCTATGGCGCATTC	-6.37871	-6.14818	Neuroectoderm
ETiX8_2_ACTAATTGTCGCTATGTACAGCCG	-6.30551	-5.90258	Neuroectoderm
ETiX8_2_ACTAATTGTCGCTATGTGACCCTC	-2.86622	-0.534876	Posterior lateral plate mesoderm
ETiX8_2_ACTACCCGTCGCTATGATTCCTTG	-5.80194	-6.88549	Neuroectoderm
ETiX8_2_ACTACCCGTCGCTATGCCCATAGC	-2.90442	7.71194	Endothelium
ETiX8_2_ACTACCCGTCGCTATGGGTGACAC	-8.78445	6.10715	Cardiomyocytes
ETiX8_2_ACTACCCGTCGCTATGTAACCATC	-2.11627	-1.83954	Nascent mesoderm
ETiX8_2_ACTACCCGTCGCTATGTTTGTGTC	-3.32543	7.56713	Endothelium
ETiX8_2_ACTAGAGCTCGCTATGACCACGCT	-3.33708	7.85154	Endothelium
ETiX8_2_ACTAGAGCTCGCTATGAGGATTCA	-0.537085	0.566548	Allantois
ETiX8_2_ACTAGAGCTCGCTATGATTCGACG	-2.25318	1.02834	Allantois
ETiX8_2_ACTAGAGCTCGCTATGCAGTTTGC	-5.38496	-1.13664	Nascent mesoderm
ETiX8_2_ACTAGAGCTCGCTATGCTAGATTG	-6.46183	-7.25692	Neuroectoderm
ETiX8_2_ACTAGAGCTCGCTATGCTTAGGTA	-3.23813	7.73807	Endothelium
ETiX8_2_ACTAGAGCTCGCTATGTAGCTTAT	-5.5191	-5.11112	Epiblast
ETiX8_2_ACTAGAGCTCGCTATGTCCGTCCA	-2.62179	8.18283	Endothelium
ETiX8_2_ACTAGAGCTCGCTATGTGCCATCG	-1.80627	0.196361	Mesenchyme
ETiX8_2_ACTCATACTCGCTATGAAGTAATC	-5.43035	-3.33789	CLE/NMP
ETiX8_2_ACTCATACTCGCTATGAATGAATG	-5.74105	-4.88249	Epiblast
ETiX8_2_ACTCATACTCGCTATGGTATGAGT	-1.30004	-0.636289	Mesenchyme
ETiX8_2_ACTCATACTCGCTATGTCGGTTTA	-6.46327	-5.94654	Neuroectoderm
ETiX8_2_ACTCATACTCGCTATGTGTACACG	-3.5536	-2.00523	Cardiac mesoderm
ETiX8_2_ACTCGGAATCGCTATGATTTCCGG	-3.90871	-1.87003	Cardiac mesoderm
ETiX8_2_ACTCGGAATCGCTATGCTCTTGAC	-3.50365	-2.56182	Somites
ETiX8_2_ACTCGGAATCGCTATGTGTAAAGG	-6.18868	-7.20114	Neuroectoderm
ETiX8_2_ACTGCTGGTCGCTATGCCGCTGTT	-5.75262	-7.04924	Neuroectoderm
ETiX8_2_ACTGCTGGTCGCTATGCGAGATGT	-2.22719	-1.75973	Cardiac mesoderm
ETiX8_2_ACTGCTGGTCGCTATGCGGCACAT	-3.80308	-4.94808	Surface ectoderm
ETiX8_2_ACTGCTGGTCGCTATGGAATACGC	-8.72169	5.05327	Cardiomyocytes
ETiX8_2_ACTGCTGGTCGCTATGGTCAAAGA	-8.88748	5.88845	Cardiomyocytes
ETiX8_2_ACTGCTGGTCGCTATGGTGTAACC	-7.71122	-2.81899	Notochord
ETiX8_2_ACTGCTGGTCGCTATGTACGTGCT	-4.21615	-5.952	Surface ectoderm
ETiX8_2_ACTGCTGGTCGCTATGTAGTGTTT	-4.92813	-2.74289	Somites
ETiX8_2_ACTGCTGGTCGCTATGTTAAGCGT	5.81779	8.26216	Definitive endoderm
ETiX8_2_ACTGGTCATCGCTATGATATGCAT	-6.46417	-6.51449	Epiblast
ETiX8_2_ACTGGTCATCGCTATGCGCTAGTC	-5.36745	-3.45574	CLE/NMP
ETiX8_2_ACTGGTCATCGCTATGCGTATTTC	-6.08368	-6.44019	CLE/NMP
ETiX8_2_ACTGGTCATCGCTATGCTGCGTTG	-8.81315	6.02088	Cardiomyocytes
ETiX8_2_ACTGGTCATCGCTATGCTTGGTGT	-5.68532	-4.63073	Epiblast
ETiX8_2_ACTGGTCATCGCTATGTTCGGCCT	-6.36244	-5.48702	Epiblast
ETiX8_2_ACTGGTCATCGCTATGTTTACCCT	-5.47629	-5.32729	Epiblast
ETiX8_2_ACTTCGCTTCGCTATGAAGATTGT	-2.02516	0.138699	Posterior lateral plate mesoderm
ETiX8_2_ACTTCGCTTCGCTATGACGAAACG	-0.727314	0.930184	Allantois
ETiX8_2_ACTTCGCTTCGCTATGGTCCATGT	-5.22894	-6.51627	Surface ectoderm
ETiX8_2_ACTTCGCTTCGCTATGTGGCTACC	-8.73278	5.93123	Cardiomyocytes
ETiX8_2_ACTTCGCTTCGCTATGTTGATCTA	-5.36783	-3.95927	CLE/NMP
ETiX8_2_ACTTCGCTTCGCTATGTTTGGGAG	-2.99465	-0.400193	Posterior lateral plate mesoderm
ETiX8_2_AGAAACCATCGCTATGAAATCAGA	0.174645	-0.536591	Mesenchyme
ETiX8_2_AGAAACCATCGCTATGACCCATAT	-1.0891	-0.123411	Mesenchyme
ETiX8_2_AGAAACCATCGCTATGACGGTAGC	-1.05504	-0.496943	Mesenchyme
ETiX8_2_AGAAACCATCGCTATGCCCGAATG	-5.09294	-2.89822	CLE/NMP
ETiX8_2_AGAAACCATCGCTATGCGAGATGT	-3.36682	7.70616	Endothelium
ETiX8_2_AGAAACCATCGCTATGCGTACCTA	-8.40374	5.88878	Nascent mesoderm
ETiX8_2_AGAAACCATCGCTATGGAGCCCAT	-4.46637	-5.38426	Epiblast
ETiX8_2_AGAAACCATCGCTATGGAGCGGTA	-6.1796	-4.24435	Epiblast
ETiX8_2_AGAAACCATCGCTATGGCTCTAGT	-1.97476	-1.78891	Cardiac mesoderm
ETiX8_2_AGAAACCATCGCTATGTAACCCGT	-8.21454	5.78413	Cardiomyocytes
ETiX8_2_AGAAACCATCGCTATGTCGACACC	-6.28753	-5.22666	Epiblast
ETiX8_2_AGAAACCATCGCTATGTTCGTTCC	-5.81338	-5.19124	Neuroectoderm
ETiX8_2_AGAAAGTGTCGCTATGACTGCCGT	-1.67819	0.719788	Mesenchyme
ETiX8_2_AGAAGCTTTCGCTATGACCCACGA	-8.80193	4.39042	Cardiomyocytes
ETiX8_2_AGAAGCTTTCGCTATGAGAAGTTA	-3.09328	8.82787	Endothelium
ETiX8_2_AGAAGCTTTCGCTATGATACCCAG	-6.06438	-7.24898	Neuroectoderm
ETiX8_2_AGAAGCTTTCGCTATGATCCGCTA	-3.73106	-1.14974	Posterior lateral plate mesoderm
ETiX8_2_AGAAGCTTTCGCTATGCCGCAACT	-6.80598	-6.10068	Epiblast
ETiX8_2_AGAAGCTTTCGCTATGGTATGAGT	-4.11661	-5.52256	Surface ectoderm
ETiX8_2_AGAAGCTTTCGCTATGTAACTACT	-3.32807	7.42826	Endothelium
ETiX8_2_AGAAGCTTTCGCTATGTTTGGGAG	-0.189886	-0.296328	Mesenchyme
ETiX8_2_AGAATCAATCGCTATGCATCTCCC	-3.80542	-2.81801	Somites
ETiX8_2_AGAATCAATCGCTATGCCTACTAG	-3.58701	7.36526	Endothelium
ETiX8_2_AGACCTCATCGCTATGCAGACCAT	-6.66559	-6.77193	Neuroectoderm
ETiX8_2_AGACCTCATCGCTATGGGATAAAG	-2.56005	8.09694	Endothelium
ETiX8_2_AGACCTCATCGCTATGTCTCACTT	-0.532075	-0.867215	Mesenchyme
ETiX8_2_AGACCTCATCGCTATGTTTGTGTC	-6.0802	-7.23756	Neuroectoderm
ETiX8_2_AGACGAGGTCGCTATGCACAACAG	-2.05646	-0.737449	Mesenchyme
ETiX8_2_AGACGAGGTCGCTATGCTTACGGG	-6.10631	-5.44356	Epiblast
ETiX8_2_AGACGAGGTCGCTATGGACGATGG	8.02545	5.80178	Gut precursors
ETiX8_2_AGACGAGGTCGCTATGGGCGTTAG	-2.58484	0.438205	Posterior lateral plate mesoderm
ETiX8_2_AGACGAGGTCGCTATGGTCGTCGT	-8.62311	5.46805	Cardiomyocytes
ETiX8_2_AGACGAGGTCGCTATGTGCCATCG	-4.09669	-1.51197	Nascent mesoderm
ETiX8_2_AGACGAGGTCGCTATGTTGAGGGT	-3.89669	-1.4534	Posterior lateral plate mesoderm
ETiX8_2_AGAGAGACTCGCTATGACGCCATT	-3.50956	-0.84016	Posterior lateral plate mesoderm
ETiX8_2_AGAGAGACTCGCTATGGACAACTT	-0.841253	-0.49548	Mesenchyme
ETiX8_2_AGAGAGACTCGCTATGGGGAAATC	-2.9383	0.094111	Posterior lateral plate mesoderm
ETiX8_2_AGAGAGACTCGCTATGTCGGTACG	-1.35647	-0.954564	Mesenchyme
ETiX8_2_AGAGAGACTCGCTATGTTAAACTG	-3.18902	7.91563	Endothelium
ETiX8_2_AGAGGTGCTCGCTATGAGTGAAAG	-6.49478	-5.11506	Epiblast
ETiX8_2_AGAGGTGCTCGCTATGATCCCACG	7.99688	5.71154	Gut precursors
ETiX8_2_AGAGGTGCTCGCTATGGACGATGG	-5.6661	-4.73376	Epiblast
ETiX8_2_AGAGGTGCTCGCTATGGCAGTCGA	-6.43913	-4.593	Epiblast
ETiX8_2_AGAGGTGCTCGCTATGGCCAAGAT	-2.58404	0.379757	Posterior lateral plate mesoderm
ETiX8_2_AGCAACGCTCGCTATGAGAAGTTA	5.58996	8.2931	Epiblast
ETiX8_2_AGCAACGCTCGCTATGCACAACAG	-6.37614	-5.83601	Neuroectoderm
ETiX8_2_AGCAACGCTCGCTATGCTACTTGT	-1.71683	-1.16798	Mesenchyme
ETiX8_2_AGCAACGCTCGCTATGCTTCTGGA	-1.38128	0.0589705	Mesenchyme
ETiX8_2_AGCAACGCTCGCTATGGAAAGACC	-6.63877	-6.53799	Neuroectoderm
ETiX8_2_AGCAACGCTCGCTATGGCTCTAGT	-4.18084	-6.10928	Surface ectoderm
ETiX8_2_AGCAACGCTCGCTATGGGGTTGGT	-8.29885	5.84393	Allantois
ETiX8_2_AGCAACGCTCGCTATGGTTGTCAT	-6.0702	-3.97882	Epiblast
ETiX8_2_AGCAACGCTCGCTATGTATTGCCT	-6.52693	-6.92138	Neuroectoderm
ETiX8_2_AGCAACGCTCGCTATGTTGCATAT	-3.72993	-1.62785	Posterior lateral plate mesoderm
ETiX8_2_AGCACGTATCGCTATGATGAAGCA	-5.64776	-4.82673	Epiblast
ETiX8_2_AGCACGTATCGCTATGCGATTGAT	-3.15602	8.57295	Endothelium
ETiX8_2_AGCACGTATCGCTATGGAGCGGTA	-2.84285	8.20797	Endothelium
ETiX8_2_AGCACGTATCGCTATGTAAATAGG	-6.14652	-7.14295	Neuroectoderm
ETiX8_2_AGCACGTATCGCTATGTGTCTTTC	-5.62278	-6.76776	Neuroectoderm
ETiX8_2_AGCACGTATCGCTATGTTCCAGAC	-8.64311	5.87455	Cardiomyocytes
ETiX8_2_AGCATGCCTCGCTATGAAATGTCG	-3.61353	-4.76802	Surface ectoderm
ETiX8_2_AGCATGCCTCGCTATGCACTCCTC	-4.94537	-4.6714	CLE/NMP
ETiX8_2_AGCATGCCTCGCTATGCTAGTAAC	-3.14006	-1.63786	Cardiac mesoderm
ETiX8_2_AGCATGCCTCGCTATGGTGGATGG	-3.25276	-2.35404	Cardiac mesoderm
ETiX8_2_AGCATGCCTCGCTATGGTTGCACG	-4.49287	-1.40021	Nascent mesoderm
ETiX8_2_AGCATGCCTCGCTATGTAAATAGG	-3.77178	-1.26814	Posterior lateral plate mesoderm
ETiX8_2_AGCATGCCTCGCTATGTAACTACT	-2.67085	0.645874	Allantois
ETiX8_2_AGCATGCCTCGCTATGTGATAACA	-2.72875	-1.40675	Cardiac mesoderm
ETiX8_2_AGCCATCTTCGCTATGAGGAAGAC	-1.56344	-2.1095	Cardiac mesoderm
ETiX8_2_AGCCATCTTCGCTATGCCATTACT	5.68	7.65668	Definitive endoderm
ETiX8_2_AGCCATCTTCGCTATGGTTTACGT	-3.58448	-0.870408	Posterior lateral plate mesoderm
ETiX8_2_AGCGTGGTTCGCTATGAGGCAGTT	-2.63291	8.26798	Endothelium
ETiX8_2_AGCGTGGTTCGCTATGATGGAAAT	-2.51303	1.30711	Allantois
ETiX8_2_AGCGTGGTTCGCTATGCAGATTAC	-5.62681	-4.94698	Epiblast
ETiX8_2_AGCGTGGTTCGCTATGCCCTAACC	-4.37498	-5.91983	Surface ectoderm
ETiX8_2_AGCGTGGTTCGCTATGGCAAGGAC	-2.77497	8.47192	Endothelium
ETiX8_2_AGCGTGGTTCGCTATGGCATGGGT	-2.72014	7.62455	Endothelium
ETiX8_2_AGCTCCACTCGCTATGGAGAATTG	-3.70121	-0.892612	Posterior lateral plate mesoderm
ETiX8_2_AGCTCCACTCGCTATGGAGCCCAT	-0.447088	-0.862505	Mesenchyme
ETiX8_2_AGCTCCACTCGCTATGTCACGTTT	-6.28367	-4.19585	Epiblast
ETiX8_2_AGCTCCACTCGCTATGTCTGTGGT	-6.14073	-5.86508	Neuroectoderm
ETiX8_2_AGCTCCACTCGCTATGTTGGCGTT	7.94453	5.97607	Gut precursors
ETiX8_2_AGCTTCGATCGCTATGAATGACCC	-2.93642	7.50825	Endothelium
ETiX8_2_AGCTTCGATCGCTATGACGCCATT	-3.34333	-4.53984	Surface ectoderm
ETiX8_2_AGCTTCGATCGCTATGCTATAGAG	-2.87539	8.04022	Endothelium
ETiX8_2_AGCTTCGATCGCTATGGCAGTCGA	-0.727426	1.04297	Allantois
ETiX8_2_AGCTTCGATCGCTATGGTTGTCAT	-0.626868	0.975294	Allantois
ETiX8_2_AGGACACATCGCTATGAACAATCC	7.91587	5.60248	Gut precursors
ETiX8_2_AGGACACATCGCTATGACCCATAT	-9.0746	5.75187	Cardiomyocytes
ETiX8_2_AGGACACATCGCTATGGATTTACC	-2.61882	7.9373	Endothelium
ETiX8_2_AGGACACATCGCTATGGTTACGAT	-6.18063	-6.52348	Neuroectoderm
ETiX8_2_AGGACACATCGCTATGTAGCTTAT	-8.69308	5.84189	Cardiomyocytes
ETiX8_2_AGGAGTCGTCGCTATGCGGAATTT	-7.1653	-2.32477	Epiblast
ETiX8_2_AGGAGTCGTCGCTATGCGTAGAAG	-6.07728	-7.1958	Neuroectoderm
ETiX8_2_AGGAGTCGTCGCTATGTAACCCGT	-7.1373	-2.34175	Definitive endoderm
ETiX8_2_AGGAGTCGTCGCTATGTGCGTATC	-3.39658	8.22944	Endothelium
ETiX8_2_AGGCAATATCGCTATGCCTACTAG	-6.29679	-6.64928	Neuroectoderm
ETiX8_2_AGGCAATATCGCTATGCCTGACAC	6.09202	8.2013	Definitive endoderm
ETiX8_2_AGGCAATATCGCTATGCTCGATGC	6.27908	5.95276	ExE VE
ETiX8_2_AGGCAATATCGCTATGGGGCCAAT	-3.99593	-2.08116	Somites
ETiX8_2_AGGCCGAATCGCTATGACCCATAT	-4.29407	-5.71806	Surface ectoderm
ETiX8_2_AGGCCGAATCGCTATGACTGCCGT	-2.68982	-1.40551	Cardiac mesoderm
ETiX8_2_AGGCCGAATCGCTATGATTTCCGG	-2.0467	1.38416	Allantois
ETiX8_2_AGGCCGAATCGCTATGCTGTTCTT	-3.65887	-5.31803	Surface ectoderm
ETiX8_2_AGGCCGAATCGCTATGCTTCTTCG	-0.654093	0.922589	Allantois
ETiX8_2_AGGCCGAATCGCTATGTCTCAACC	-3.24156	-2.48887	Cardiac mesoderm
ETiX8_2_AGGCGTTTTCGCTATGAGGCAGTT	-1.38745	-0.105624	Mesenchyme
ETiX8_2_AGGCGTTTTCGCTATGATCCGCTA	-5.15282	-5.37375	Epiblast
ETiX8_2_AGGCGTTTTCGCTATGCCTATTCA	-3.78047	7.77214	Endothelium
ETiX8_2_AGGCGTTTTCGCTATGTTCGCTGG	-4.45289	-5.3484	Epiblast
ETiX8_2_AGGGACTGTCGCTATGAGAGGTGG	-6.34709	-6.88255	Neuroectoderm
ETiX8_2_AGGGACTGTCGCTATGTTGTCGCC	-4.73484	-6.43573	Surface ectoderm
ETiX8_2_AGGGTAAATCGCTATGCGCTCTCA	-1.54077	-0.166602	Mesenchyme
ETiX8_2_AGGGTAAATCGCTATGGATGTGAG	-1.41535	-0.197194	Allantois
ETiX8_2_AGGGTAAATCGCTATGGGGAACCT	-5.17855	-4.16228	Epiblast
ETiX8_2_AGGGTAAATCGCTATGTCGGTTTA	-3.3667	-2.23505	Cardiac mesoderm
ETiX8_2_AGGGTAAATCGCTATGTGACCAGT	-5.24668	-6.10611	Surface ectoderm
ETiX8_2_AGGTAAGCTCGCTATGAGTTTAGA	-2.86869	7.74763	Endothelium
ETiX8_2_AGGTAAGCTCGCTATGCACGGACT	-5.4438	-4.73373	Epiblast
ETiX8_2_AGGTATATTCGCTATGAGCAGAAC	5.64335	8.06879	Definitive endoderm
ETiX8_2_AGGTATATTCGCTATGCGGGCTTT	-3.94365	-1.95234	Somites
ETiX8_2_AGGTATATTCGCTATGCTTTAATC	-3.00408	7.61935	Endothelium
ETiX8_2_AGGTATATTCGCTATGGATGTATT	-6.05191	-5.88165	CLE/NMP
ETiX8_2_AGGTATATTCGCTATGTTTGGGAG	-8.82367	4.29853	Cardiomyocytes
ETiX8_2_AGGTTCCCTCGCTATGAAACTGGT	-5.71213	-6.4457	Epiblast
ETiX8_2_AGGTTCCCTCGCTATGACGCAGAG	-3.95315	-1.39692	Posterior lateral plate mesoderm
ETiX8_2_AGGTTCCCTCGCTATGGAGCCCAT	-5.98341	-6.76585	Neuroectoderm
ETiX8_2_AGGTTCCCTCGCTATGGTCAATAC	-4.03022	-1.35423	Posterior lateral plate mesoderm
ETiX8_2_AGGTTCCCTCGCTATGTGGGATTC	-3.13513	-2.23757	Cardiac mesoderm
ETiX8_2_AGTAATGGTCGCTATGCGTATTTC	-1.20432	-0.227369	Mesenchyme
ETiX8_2_AGTAATGGTCGCTATGCTTTCTTT	-2.2488	-1.80374	Cardiac mesoderm
ETiX8_2_AGTAATGGTCGCTATGGACAGATA	-5.54693	-4.38682	Epiblast
ETiX8_2_AGTAGTTATCGCTATGAGAAGTCC	-3.37523	-4.61309	Surface ectoderm
ETiX8_2_AGTAGTTATCGCTATGCTAGTAAC	6.11985	7.85507	Definitive endoderm
ETiX8_2_AGTAGTTATCGCTATGGCAGGGTA	-8.69389	4.87908	Cardiomyocytes
ETiX8_2_AGTAGTTATCGCTATGTAGTGGAC	-2.50539	-1.83779	Cardiomyocytes
ETiX8_2_AGTAGTTATCGCTATGTGCCATCG	-4.23771	-2.08266	Somites
ETiX8_2_AGTCACAATCGCTATGAAACCTCC	-2.74595	0.874733	Posterior lateral plate mesoderm
ETiX8_2_AGTCACAATCGCTATGCCAACCGT	-2.60852	1.21597	Allantois
ETiX8_2_AGTCACAATCGCTATGCGCCTTGA	-3.2269	-2.60587	Cardiac mesoderm
ETiX8_2_AGTCACAATCGCTATGCGCTAATA	0.0302463	-1.00816	Surface ectoderm
ETiX8_2_AGTCACAATCGCTATGCTGTTCTT	-2.87489	9.03118	Endothelium
ETiX8_2_AGTCACAATCGCTATGGATTGCGA	-2.76709	7.36647	Endothelium
ETiX8_2_AGTCACAATCGCTATGGTCTCTCT	-3.14263	-2.37701	Cardiac mesoderm
ETiX8_2_AGTCACAATCGCTATGTTGTGACT	-3.17034	7.62466	Endothelium
ETiX8_2_AGTCCGTGTCGCTATGAGGCAGTT	-4.84691	-2.44009	Somites
ETiX8_2_AGTCCGTGTCGCTATGGGGAACCT	-4.46493	-5.5355	Epiblast
ETiX8_2_AGTCCGTGTCGCTATGGTTTGTTT	-5.92385	-6.25737	Neuroectoderm
ETiX8_2_AGTCCGTGTCGCTATGTGTGTCCT	-3.34986	7.99382	Endothelium
ETiX8_2_AGTGCTTCTCGCTATGAGAAGTTA	-3.07364	-2.47012	Cardiac mesoderm
ETiX8_2_AGTGCTTCTCGCTATGGAGAATTG	-4.36663	-1.78082	Somites
ETiX8_2_AGTGCTTCTCGCTATGGTAACGTT	-1.19424	-0.17727	Mesenchyme
ETiX8_2_AGTGCTTCTCGCTATGTTCCAGAC	-2.1775	1.01001	Allantois
ETiX8_2_AGTTGCGGTCGCTATGCAAGAGGG	-2.98588	-2.07591	Cardiac mesoderm
ETiX8_2_AGTTGCGGTCGCTATGCCCATCTG	-4.57641	-6.01896	Surface ectoderm
ETiX8_2_AGTTGCGGTCGCTATGGCGTTGCT	-4.48378	-5.38684	Epiblast
ETiX8_2_AGTTTGTATCGCTATGAAACCTCC	-4.65327	-6.30624	Surface ectoderm
ETiX8_2_AGTTTGTATCGCTATGACCTTCTT	-2.97226	-1.72552	Cardiac mesoderm
ETiX8_2_AGTTTGTATCGCTATGCTCAGAAT	-5.72319	-6.86878	Neuroectoderm
ETiX8_2_AGTTTGTATCGCTATGTAACTACT	-2.12687	1.08147	Allantois
ETiX8_2_AGTTTGTATCGCTATGTGCAAGGG	-1.03367	-0.655964	Cardiac mesoderm
ETiX8_2_ATAACAGGTCGCTATGAAGGTAAT	-0.881758	-0.953608	Mesenchyme
ETiX8_2_ATAACAGGTCGCTATGCGTCAGCA	-5.05079	-5.69551	Surface ectoderm
ETiX8_2_ATAACAGGTCGCTATGCTCGATGC	-5.69565	-6.56718	Neuroectoderm
ETiX8_2_ATAACAGGTCGCTATGGGGTTGGT	-3.52389	-4.76986	Surface ectoderm
ETiX8_2_ATAACAGGTCGCTATGGTTCAACT	-6.62314	-7.01738	Neuroectoderm
ETiX8_2_ATAAGCTATCGCTATGACGTATAC	-4.42753	-5.41058	Epiblast
ETiX8_2_ATAAGCTATCGCTATGATCAGCGC	-1.77772	-1.65242	Cardiac mesoderm
ETiX8_2_ATAAGCTATCGCTATGATTCGACG	-5.80438	-5.21186	Neuroectoderm
ETiX8_2_ATAAGCTATCGCTATGCAACGTGG	-1.76022	-0.184318	Mesenchyme
ETiX8_2_ATAAGCTATCGCTATGCTAGATTG	7.94587	5.90595	Gut precursors
ETiX8_2_ATAAGCTATCGCTATGGATTAGAC	-3.16606	-0.234157	Posterior lateral plate mesoderm
ETiX8_2_ATAAGCTATCGCTATGGCACCTCT	-5.56561	-6.85132	Neuroectoderm
ETiX8_2_ATAAGCTATCGCTATGTACCGGCA	-0.370762	-0.229506	Mesenchyme
ETiX8_2_ATAAGCTATCGCTATGTCCTTATT	-3.37137	-4.61444	Surface ectoderm
ETiX8_2_ATAAGCTATCGCTATGTTTGGGAG	-5.43849	-4.18919	Posterior lateral plate mesoderm
ETiX8_2_ATACACCCTCGCTATGAACCCTTG	-2.73869	7.72026	Endothelium
ETiX8_2_ATACACCCTCGCTATGCCAGCAGT	-6.65028	-6.51178	Neuroectoderm
ETiX8_2_ATACACCCTCGCTATGCCCTAACC	-1.43991	-0.816028	Mesenchyme
ETiX8_2_ATACACCCTCGCTATGGAGTTTCG	-5.4365	-5.10476	Epiblast
ETiX8_2_ATACACCCTCGCTATGTGTGTCCT	6.01412	7.98118	Definitive endoderm
ETiX8_2_ATACTCTCTCGCTATGAAATCGTT	-5.79207	-5.72478	Epiblast
ETiX8_2_ATACTCTCTCGCTATGAATCGGGT	-4.32437	-2.40661	Neuroectoderm
ETiX8_2_ATACTCTCTCGCTATGACCTTGCC	-4.06122	-5.80809	Surface ectoderm
ETiX8_2_ATACTCTCTCGCTATGCGTAGAAG	-8.65897	5.80874	Cardiomyocytes
ETiX8_2_ATACTCTCTCGCTATGGCTTTGGC	-2.20667	0.786338	Allantois
ETiX8_2_ATACTCTCTCGCTATGTTAGTCCG	-1.74011	1.1888	Allantois
ETiX8_2_ATACTCTCTCGCTATGTTGGATCG	-5.47527	-5.24888	Epiblast
ETiX8_2_ATAGATGTTCGCTATGAAATGTCG	-4.35137	-5.4961	Surface ectoderm
ETiX8_2_ATAGATGTTCGCTATGATGGAAAT	-5.19472	-6.48639	Neuroectoderm
ETiX8_2_ATAGATGTTCGCTATGCAACAAAT	-6.3618	-6.52241	Neuroectoderm
ETiX8_2_ATAGATGTTCGCTATGGACAAAGG	-4.2768	-2.62215	Nascent mesoderm
ETiX8_2_ATAGATGTTCGCTATGTGCGACAG	-1.15792	-0.731701	Mesenchyme
ETiX8_2_ATAGATGTTCGCTATGTTTAACAG	-6.57083	-5.97878	Epiblast
ETiX8_2_ATATGCAATCGCTATGAACAATCC	-3.57089	-0.888072	Posterior lateral plate mesoderm
ETiX8_2_ATATGCAATCGCTATGATGAAGCA	-4.29098	-5.46134	Surface ectoderm
ETiX8_2_ATATGCAATCGCTATGCGACGTCA	-3.0465	-2.28807	Cardiac mesoderm
ETiX8_2_ATATGCAATCGCTATGGAGGCTGA	-3.07577	0.341539	Posterior lateral plate mesoderm
ETiX8_2_ATATGCAATCGCTATGTGATGCCC	-6.52117	-7.09697	Neuroectoderm
ETiX8_2_ATATGGGTTCGCTATGAGAGGTGG	-1.68189	-0.620221	Allantois
ETiX8_2_ATATGGGTTCGCTATGCTGAGTGC	-3.15059	-2.56219	Cardiac mesoderm
ETiX8_2_ATATGGGTTCGCTATGGCAACCTG	-6.30298	-4.73782	Epiblast
ETiX8_2_ATATGGGTTCGCTATGTTTGGGAG	-5.17488	-4.59932	Epiblast
ETiX8_2_ATCAATCGTCGCTATGAAACAGGG	-3.38584	7.3924	Endothelium
ETiX8_2_ATCAATCGTCGCTATGCCCAAGCA	-0.623738	0.783513	Allantois
ETiX8_2_ATCAATCGTCGCTATGCGCTAGTC	-2.23127	-0.641845	Nascent mesoderm
ETiX8_2_ATCAATCGTCGCTATGCTAGTAAC	-2.03164	0.820502	Allantois
ETiX8_2_ATCAATCGTCGCTATGGCCAAGAT	-6.22217	-4.37048	Epiblast
ETiX8_2_ATCAATCGTCGCTATGGCCGGATT	-1.04732	-1.36806	Cardiac mesoderm
ETiX8_2_ATCAGGGATCGCTATGAAATCGTT	-4.92793	-1.86149	Nascent mesoderm
ETiX8_2_ATCAGGGATCGCTATGATTCCTTG	-5.06662	-5.21641	Epiblast
ETiX8_2_ATCAGGGATCGCTATGCCGCTGTT	7.91104	5.84846	Gut precursors
ETiX8_2_ATCAGGGATCGCTATGTGCCATCG	-2.50744	-1.99202	Cardiac mesoderm
ETiX8_2_ATCAGGGATCGCTATGTGTGGCTA	-2.83101	8.07701	Endothelium
ETiX8_2_ATCCCACCTCGCTATGCGTATTTC	-5.5952	-1.19975	Nascent mesoderm
ETiX8_2_ATCCGCATTCGCTATGAGTGATGC	-6.36322	-5.77485	Epiblast
ETiX8_2_ATCCGCATTCGCTATGCTACCGTT	-1.77459	-1.56395	Cardiac mesoderm
ETiX8_2_ATCCGCATTCGCTATGGTCAATAC	-4.08795	-1.08879	Posterior lateral plate mesoderm
ETiX8_2_ATCCGCATTCGCTATGTTATAGCC	5.69825	8.28478	Definitive endoderm
ETiX8_2_ATCCTAGTTCGCTATGGGTGGGAT	-2.32683	0.965394	Allantois
ETiX8_2_ATCCTAGTTCGCTATGGTATGAGT	-6.48815	-6.77951	Neuroectoderm
ETiX8_2_ATCCTAGTTCGCTATGGTGTAACC	-3.22044	-1.81369	Nascent mesoderm
ETiX8_2_ATCGCGCTTCGCTATGAACAATCC	-2.71815	7.90849	Endothelium
ETiX8_2_ATCGCGCTTCGCTATGCATTTGTT	-1.56263	-1.75472	Cardiac mesoderm
ETiX8_2_ATCGCGCTTCGCTATGGATGTATT	-0.0621658	-0.911691	Nascent mesoderm
ETiX8_2_ATCGTAACTCGCTATGAAGCTTCT	-6.90807	-6.98715	Neuroectoderm
ETiX8_2_ATCGTAACTCGCTATGCTTCTTCG	-8.55764	5.56499	Cardiomyocytes
ETiX8_2_ATCGTAACTCGCTATGGATTAGAC	-8.7076	5.66131	Cardiomyocytes
ETiX8_2_ATCTTGGCTCGCTATGAATGAATG	-2.8391	0.00794549	Posterior lateral plate mesoderm
ETiX8_2_ATCTTGGCTCGCTATGAGTTTAGA	-2.70813	7.76576	Endothelium
ETiX8_2_ATCTTGGCTCGCTATGCGCTAGTC	-3.31741	8.28931	Endothelium
ETiX8_2_ATCTTGGCTCGCTATGGCCGGATT	-2.29105	0.856126	Allantois
ETiX8_2_ATCTTGGCTCGCTATGTCGGTTTA	-1.84141	1.21105	Allantois
ETiX8_2_ATCTTGGCTCGCTATGTGTACACG	-2.48869	0.328451	Allantois
ETiX8_2_ATGACAACTCGCTATGAATTCCCA	-4.62676	-6.34346	Surface ectoderm
ETiX8_2_ATGACAACTCGCTATGACCTTGCC	-5.99499	-5.07047	Epiblast
ETiX8_2_ATGACAACTCGCTATGTTAGGACC	-4.67911	-6.26218	Surface ectoderm
ETiX8_2_ATGACTTGTCGCTATGACCCACGA	-0.435708	0.831735	Allantois
ETiX8_2_ATGACTTGTCGCTATGACCCATAT	-4.87142	-1.82713	Somites
ETiX8_2_ATGACTTGTCGCTATGCTTACGGG	-4.01735	-1.07787	Posterior lateral plate mesoderm
ETiX8_2_ATGACTTGTCGCTATGGGCGGTTT	-1.81444	-1.87084	Cardiac mesoderm
ETiX8_2_ATGCATATTCGCTATGATATACCT	-6.18932	-7.17536	Neuroectoderm
ETiX8_2_ATGCATATTCGCTATGTCTGCATC	-5.20868	-5.41238	Epiblast
ETiX8_2_ATGCATATTCGCTATGTGTAGTTT	-4.54379	-2.05745	Somites
ETiX8_2_ATGCGGAGTCGCTATGAATTCCCA	-6.67292	-7.10128	Neuroectoderm
ETiX8_2_ATGCGGAGTCGCTATGCTGTTCTT	-0.288763	-0.221257	Mesenchyme
ETiX8_2_ATGCGGAGTCGCTATGTGTAAAGG	-1.55169	-1.58732	Cardiac mesoderm
ETiX8_2_ATGGGCTCTCGCTATGCAGTTTGC	7.7044	-0.341936	Erythroid progenitors
ETiX8_2_ATGGGCTCTCGCTATGCCTATTCA	-3.08424	-1.88135	Cardiac mesoderm
ETiX8_2_ATGGGCTCTCGCTATGCTAGATTG	-8.93736	5.89617	Cardiomyocytes
ETiX8_2_ATGGGCTCTCGCTATGGCCAAGAT	-5.11987	-5.28155	Epiblast
ETiX8_2_ATGGGCTCTCGCTATGGTATGAGT	-2.31768	1.28273	Allantois
ETiX8_2_ATGGGCTCTCGCTATGGTTTACGT	-3.67257	-0.556654	Posterior lateral plate mesoderm
ETiX8_2_ATGGGCTCTCGCTATGGTTTGTTT	-1.78871	-1.4873	Cardiac mesoderm
ETiX8_2_ATGGGCTCTCGCTATGTGAAATGA	-3.21537	-2.1374	Cardiac mesoderm
ETiX8_2_ATGGGCTCTCGCTATGTTGCATAT	-2.07068	0.776329	Allantois
ETiX8_2_ATGGTCTGTCGCTATGAATGACCC	-3.01569	7.96006	Endothelium
ETiX8_2_ATGGTCTGTCGCTATGACGAAACG	-4.18517	-1.52883	Nascent mesoderm
ETiX8_2_ATGGTCTGTCGCTATGCATTTGTT	-4.76063	-6.22753	Surface ectoderm
ETiX8_2_ATGGTCTGTCGCTATGGTGGATGG	-1.27085	0.603122	Allantois
ETiX8_2_ATGGTCTGTCGCTATGTCCAGGGA	-5.60107	-5.43445	Epiblast
ETiX8_2_ATGGTCTGTCGCTATGTCCCGTAG	-1.55947	-1.64752	Cardiac mesoderm
ETiX8_2_ATGGTCTGTCGCTATGTCCTTATT	-2.49216	-1.03768	Posterior lateral plate mesoderm
ETiX8_2_ATGGTCTGTCGCTATGTGCGTATC	-3.3809	-2.65015	Cardiac mesoderm
ETiX8_2_ATGTGCCGTCGCTATGCACGGACT	-1.57972	-2.22548	Cardiac mesoderm
ETiX8_2_ATGTGCCGTCGCTATGGAGCCCAT	-1.91102	0.620155	Allantois
ETiX8_2_ATGTGCCGTCGCTATGGATGTATT	-2.82528	8.02544	Endothelium
ETiX8_2_ATGTGCCGTCGCTATGGGGAAGGT	-2.08068	-1.92562	Cardiac mesoderm
ETiX8_2_ATGTGCCGTCGCTATGGTATGAGT	-5.53356	-6.98174	Neuroectoderm
ETiX8_2_ATTACCTTTCGCTATGAAAGTCGG	-5.32006	-5.43065	Epiblast
ETiX8_2_ATTACCTTTCGCTATGATACCCAG	-1.5445	-0.383757	Mesenchyme
ETiX8_2_ATTACCTTTCGCTATGCGTAGAAG	5.5278	7.86821	Definitive endoderm
ETiX8_2_ATTACCTTTCGCTATGGGTGGGAT	6.1394	8.03564	Definitive endoderm
ETiX8_2_ATTACCTTTCGCTATGTTCGGCCT	-0.383043	-0.933935	Mesenchyme
ETiX8_2_ATTACCTTTCGCTATGTTGGCGTT	-2.85768	8.54086	Endothelium
ETiX8_2_ATTATTCGTCGCTATGAAGGTAAT	-3.00145	8.20867	Endothelium
ETiX8_2_ATTATTCGTCGCTATGCGGGCTTT	5.62846	8.15931	Definitive endoderm
ETiX8_2_ATTATTCGTCGCTATGCTAGACCC	-3.48307	-0.96936	Posterior lateral plate mesoderm
ETiX8_2_ATTATTCGTCGCTATGGGACTTCC	-6.76961	-7.13181	Neuroectoderm
ETiX8_2_ATTATTCGTCGCTATGTCATCCTT	-2.9482	8.74853	Endothelium
ETiX8_2_ATTCTGAGTCGCTATGACAGCGGA	-4.17674	-1.42267	Nascent mesoderm
ETiX8_2_ATTCTGAGTCGCTATGAGGAAGAC	-5.50056	-6.81593	Neuroectoderm
ETiX8_2_ATTCTGAGTCGCTATGCGACTCCT	-3.2687	7.74602	Endothelium
ETiX8_2_ATTCTGAGTCGCTATGTCGGTACG	-2.12633	0.844793	Allantois
ETiX8_2_ATTGAAGTTCGCTATGAGTTTAGA	-6.74743	-6.94599	Neuroectoderm
ETiX8_2_ATTGAAGTTCGCTATGCTCTTGAC	-5.05382	-5.12207	Epiblast
ETiX8_2_ATTGAAGTTCGCTATGGAAAGACC	-8.8653	4.39326	Cardiomyocytes
ETiX8_2_ATTGAAGTTCGCTATGGACAAAGG	-5.66377	-4.90604	Epiblast
ETiX8_2_ATTGGCCCTCGCTATGAAACTGGT	-4.28654	-5.49926	Surface ectoderm
ETiX8_2_ATTGGCCCTCGCTATGAATGTTTG	-5.99662	-5.15634	Epiblast
ETiX8_2_ATTGGCCCTCGCTATGCCCGAATG	-3.49082	-2.13972	Cardiac mesoderm
ETiX8_2_ATTGGCCCTCGCTATGTCCAGTCC	-0.458111	0.698696	Allantois
ETiX8_2_ATTTCCATTCGCTATGATCCGCTA	-6.258	-5.56069	Epiblast
ETiX8_2_ATTTCCATTCGCTATGCAATACTT	6.31383	8.00562	Definitive endoderm
ETiX8_2_ATTTCCATTCGCTATGGTTCTGTT	-2.95841	7.83477	Endothelium
ETiX8_2_CAAACATTTCGCTATGAAGCGTAC	-2.4073	1.2479	Allantois
ETiX8_2_CAAACATTTCGCTATGCACAGTTT	-6.40705	-6.92447	Neuroectoderm
ETiX8_2_CAAACATTTCGCTATGCAGATTAC	-5.37576	-3.23423	CLE/NMP
ETiX8_2_CAAACATTTCGCTATGCGTATCGG	-4.20487	-5.65808	Surface ectoderm
ETiX8_2_CAAACATTTCGCTATGGAGAGTAT	-3.76905	-0.931559	Posterior lateral plate mesoderm
ETiX8_2_CAAACATTTCGCTATGTGTAAAGG	-4.18279	-1.33662	Nascent mesoderm
ETiX8_2_CAAACATTTCGCTATGTTGTGACT	-3.93893	-2.63235	Somites
ETiX8_2_CAACGCAGTCGCTATGGTTTACGT	-1.10386	-1.29275	Cardiac mesoderm
ETiX8_2_CAACGCAGTCGCTATGTAGCCTCG	-5.53933	-4.05397	CLE/NMP
ETiX8_2_CAAGGAATTCGCTATGACTTCAAT	-7.83293	-3.07555	Notochord
ETiX8_2_CAAGGAATTCGCTATGATGTTGGC	-3.78206	-1.76087	Cardiac mesoderm
ETiX8_2_CAAGGAATTCGCTATGTTGGCGTT	-1.1173	-0.446952	Mesenchyme
ETiX8_2_CAAGGGTTTCGCTATGAGGCAGTT	-3.42734	-4.68472	Surface ectoderm
ETiX8_2_CAAGGGTTTCGCTATGCCCTTGGT	5.52792	8.16068	Definitive endoderm
ETiX8_2_CAAGGGTTTCGCTATGCGATTGAT	-6.47953	-7.20643	Neuroectoderm
ETiX8_2_CAAGGGTTTCGCTATGCGCCTTGA	-4.90237	-6.20376	Surface ectoderm
ETiX8_2_CAAGGGTTTCGCTATGCGGACAAC	-3.39297	-4.58872	Surface ectoderm
ETiX8_2_CAAGGGTTTCGCTATGCGTGGATA	-8.97671	5.70226	Cardiomyocytes
ETiX8_2_CAAGGGTTTCGCTATGCTCAGAAT	-9.05578	5.89103	Cardiomyocytes
ETiX8_2_CAAGGGTTTCGCTATGGTTTGTTT	6.56879	7.79284	AVE
ETiX8_2_CAAGGGTTTCGCTATGTCGGTTTA	-2.20759	0.000270197	Mesenchyme
ETiX8_2_CAAGGTACTCGCTATGATACTCTT	-3.38676	-4.57947	Surface ectoderm
ETiX8_2_CAAGGTACTCGCTATGATATCTTC	-5.95286	-7.24753	Neuroectoderm
ETiX8_2_CAAGGTACTCGCTATGCCATTTGA	-3.13495	-1.82565	Cardiac mesoderm
ETiX8_2_CAAGGTACTCGCTATGCCCATAGC	-4.33391	-1.69671	Somites
ETiX8_2_CAAGGTACTCGCTATGCGGCTTAC	6.31419	7.43807	AVE
ETiX8_2_CAAGGTACTCGCTATGCTAGATTG	-3.29733	-2.42521	Cardiac mesoderm
ETiX8_2_CAATCTAGTCGCTATGAAGTAATC	-4.93699	-6.01604	Epiblast
ETiX8_2_CAATCTAGTCGCTATGAGCTATGA	-8.85631	5.27915	Cardiomyocytes
ETiX8_2_CAATCTAGTCGCTATGAGGCAGTT	5.77193	7.87485	Definitive endoderm
ETiX8_2_CAATCTAGTCGCTATGAGGTTGTG	-6.71216	-6.8538	Neuroectoderm
ETiX8_2_CAATCTAGTCGCTATGCAATACTT	-4.4389	-5.34518	Epiblast
ETiX8_2_CAATCTAGTCGCTATGCATCTCCC	-5.39401	-3.58383	CLE/NMP
ETiX8_2_CAATCTAGTCGCTATGCATTTGTT	-5.47948	-5.24855	Epiblast
ETiX8_2_CAATCTAGTCGCTATGGCTCTAGT	-0.88587	0.843445	Allantois
ETiX8_2_CAATTCTCTCGCTATGCGTGGATA	-4.29505	-1.47145	Nascent mesoderm
ETiX8_2_CAATTCTCTCGCTATGGTTACGAT	-0.979326	-0.112776	Mesenchyme
ETiX8_2_CAATTCTCTCGCTATGTGCAAGGG	-3.42734	-4.58863	Surface ectoderm
ETiX8_2_CACAACCTTCGCTATGAATGTTTG	-1.25232	-0.578667	Mesenchyme
ETiX8_2_CACAACCTTCGCTATGAGCGCGAT	-2.42547	0.723359	Posterior lateral plate mesoderm
ETiX8_2_CACAACCTTCGCTATGATTCCTTG	-8.77614	4.35789	Cardiomyocytes
ETiX8_2_CACAACCTTCGCTATGCGAACGTA	-1.12516	-0.649038	Mesenchyme
ETiX8_2_CACAACCTTCGCTATGGAATACGC	-8.71569	4.19395	Cardiomyocytes
ETiX8_2_CACAACCTTCGCTATGGACAAAGG	-1.33212	0.408809	Mesenchyme
ETiX8_2_CACAACCTTCGCTATGGCTTTGGC	-4.89224	-2.29033	Somites
ETiX8_2_CACAAGTATCGCTATGATGACTTT	-2.54519	0.621535	Posterior lateral plate mesoderm
ETiX8_2_CACAAGTATCGCTATGCCAACCGT	-3.12241	-4.85851	Surface ectoderm
ETiX8_2_CACAAGTATCGCTATGCCCAAGCA	-1.92464	-1.89747	Cardiac mesoderm
ETiX8_2_CACAAGTATCGCTATGCCTACTAG	-2.95792	0.196928	Posterior lateral plate mesoderm
ETiX8_2_CACAAGTATCGCTATGCGCTCTCA	-6.18421	-6.132	Neuroectoderm
[truncated: 14,257 more rows]

## Sheet: Ext. Fig.1f,g
	type	timepoint	celltype_system	UMAP_1	UMAP_2
NE75_3_AAAGAGGCCGCCACAGCACAACAG	natural	E75-	natural-VE	6.67334	-2.48263
NE75_3_AAAGAGGCCGCCACAGCCAGCAGT	natural	E75-	natural-VE	8.08857	-3.51759
NE75_3_AAAGAGGCCGCCACAGCGACGTCA	natural	E75-	natural-VE	7.10218	-3.7687
NE75_3_AAAGAGGCCGCCACAGCGATTGAT	natural	E75-	natural-VE	6.78912	-2.58427
NE75_3_AAAGAGGCCGCCACAGCTATAGAG	natural	E75-	natural-ExE VE	7.736	-4.40502
NE75_3_AAAGAGGCCGCCACAGCTCAGAAT	natural	E75-	natural-VE	7.72359	-5.87585
NE75_3_AAAGAGGCCGCCACAGGACGATGG	natural	E75-	natural-Erythroid progenitors	7.53926	-3.70614
NE75_3_AAAGAGGCCGCCACAGGAGAGTAT	natural	E75-	natural-Erythroid progenitors	7.24446	-4.02957
NE75_3_AAAGAGGCCGCCACAGGATCGTTT	natural	E75-	natural-VE	7.2198	-2.41068
NE75_3_AAAGAGGCCGCCACAGGGTTTCTC	natural	E75-	natural-Epiblast	-5.82934	4.34051
NE75_3_AAAGAGGCCGCCACAGGTAACGTT	natural	E75-	natural-Erythroid progenitors	7.76109	-4.45378
NE75_3_AAAGAGGCCGCCACAGTAACCCGT	natural	E75-	natural-Ectoplacental cone	5.17827	7.54994
NE75_3_AAAGAGGCCGCCACAGTCGGTTTA	natural	E75-	natural-Epiblast	-5.2287	2.16944
NE75_3_AAAGAGGCCGCCACAGTGAGGTCT	natural	E75-	natural-ExE VE	7.92617	-4.78582
NE75_3_AAAGAGGCCGCCACAGTGCTATTT	natural	E75-	natural-VE	7.00103	-2.55615
NE75_3_AAAGAGGCCGCCACAGTGGTTTCT	natural	E75-	natural-VE	6.90629	-2.86593
NE75_3_AAAGAGGCCGCCACAGTGTGCTCA	natural	E75-	natural-VE	7.02132	-5.67796
NE75_3_AAAGAGGCCGCCACAGTTAAGCGT	natural	E75-	natural-VE	7.37707	-3.80384
NE75_3_AAAGAGGCCGCCACAGTTATCTGT	natural	E75-	natural-VE	7.30607	-5.84134
NE75_3_AAAGCCCGCGCCACAGAAACTGGT	natural	E75-	natural-CLE/NMP	-6.85826	4.04865
NE75_3_AAAGCCCGCGCCACAGAAGCGTAC	natural	E75-	natural-Mesenchyme	-1.64766	-2.12943
NE75_3_AAAGCCCGCGCCACAGAAGGTAAT	natural	E75-	natural-VE	7.69599	-4.18176
NE75_3_AAAGCCCGCGCCACAGAAGTAATC	natural	E75-	natural-Erythroid progenitors	7.49653	-3.01105
NE75_3_AAAGCCCGCGCCACAGACATCTAT	natural	E75-	natural-VE	7.07296	-2.63014
NE75_3_AAAGCCCGCGCCACAGACCTTCTT	natural	E75-	natural-Erythroid progenitors	7.93316	-3.67396
NE75_3_AAAGCCCGCGCCACAGAGCGAAGT	natural	E75-	natural-ExE VE	6.24074	-5.47978
NE75_3_AAAGCCCGCGCCACAGATCAAGTG	natural	E75-	natural-VE	7.46144	-3.25739
NE75_3_AAAGCCCGCGCCACAGCTAGATTG	natural	E75-	natural-Erythroid progenitors	7.57442	-3.98657
NE75_3_AAAGCCCGCGCCACAGGAGAGTAT	natural	E75-	natural-Erythroid progenitors	8.2272	-3.68231
NE75_3_AAAGCCCGCGCCACAGTCATCCTT	natural	E75-	natural-ExE VE	5.73903	-6.79371
NE75_3_AAAGTCATCGCCACAGAAACTGGT	natural	E75-	natural-Cardiomyocytes	-6.8728	-6.67705
NE75_3_AAAGTCATCGCCACAGAGAAGTTA	natural	E75-	natural-VE	6.72946	-2.55003
NE75_3_AAAGTCATCGCCACAGAGATGGCT	natural	E75-	natural-VE	6.90744	-2.77161
NE75_3_AAAGTCATCGCCACAGAGGAGCTT	natural	E75-	natural-VE	5.97321	7.52586
NE75_3_AAAGTCATCGCCACAGATGCATGG	natural	E75-	natural-ExE VE	7.86506	-5.37387
NE75_3_AAAGTCATCGCCACAGCACAGTTT	natural	E75-	natural-Erythroid progenitors	7.75369	-3.96682
NE75_3_AAAGTCATCGCCACAGCCAACCGT	natural	E75-	natural-Erythroid progenitors	7.42205	-5.55934
NE75_3_AAAGTCATCGCCACAGCCCTTGGT	natural	E75-	natural-VE	6.97436	-2.76978
NE75_3_AAAGTCATCGCCACAGCCGTGTTT	natural	E75-	natural-VE	7.79912	-5.2929
NE75_3_AAAGTCATCGCCACAGCGCTAGTC	natural	E75-	natural-ExE VE	7.04037	-7.53152
NE75_3_AAAGTCATCGCCACAGGAACGATT	natural	E75-	natural-VE	6.86375	-2.37025
NE75_3_AAAGTCATCGCCACAGGAGTTCAC	natural	E75-	natural-VE	7.65791	7.30028
NE75_3_AAAGTCATCGCCACAGGATGTATT	natural	E75-	natural-ExE ectoderm	4.9999	6.79138
NE75_3_AAAGTCATCGCCACAGGCCACATC	natural	E75-	natural-VE	6.8331	-2.40238
NE75_3_AAAGTCATCGCCACAGTATTGCCT	natural	E75-	natural-VE	6.94384	-3.89027
NE75_3_AAAGTCATCGCCACAGTTCCGAGT	natural	E75-	natural-VE	6.54849	-2.36622
NE75_3_AAAGTCATCGCCACAGTTCCGCTC	natural	E75-	natural-Erythroid progenitors	7.78977	-4.60472
NE75_3_AAAGTCATCGCCACAGTTGATTCT	natural	E75-	natural-VE	7.64686	-2.61356
NE75_3_AAAGTCATCGCCACAGTTGTGACT	natural	E75-	natural-Erythroid progenitors	8.06875	-3.52851
NE75_3_AAATAGCACGCCACAGCATCTCCC	natural	E75-	natural-ExE VE	5.70833	-7.21282
NE75_3_AAATAGCACGCCACAGCCAGCAGT	natural	E75-	natural-Epiblast	-5.96466	5.60268
NE75_3_AAATAGCACGCCACAGCGTGCTAG	natural	E75-	natural-Cardiomyocytes	-7.45871	-6.96774
NE75_3_AAATAGCACGCCACAGCTAGATTG	natural	E75-	natural-ExE VE	5.46485	-7.44416
NE75_3_AAATAGCACGCCACAGGCAGCATG	natural	E75-	natural-Parietal endoderm	-5.6194	3.50631
NE75_3_AAATAGCACGCCACAGTAACCCGT	natural	E75-	natural-Erythroid progenitors	7.71249	-4.28748
NE75_3_AAATAGCACGCCACAGTAACTACT	natural	E75-	natural-Endothelium	4.02853	2.43165
NE75_3_AAATAGCACGCCACAGTGTAGTTT	natural	E75-	natural-VE	6.73611	-2.82902
NE75_3_AAATTCCGCGCCACAGAAAGTCGG	natural	E75-	natural-Somites	-6.77702	-0.8733
NE75_3_AAATTCCGCGCCACAGATCCCACG	natural	E75-	natural-VE	8.37682	-4.01307
NE75_3_AAATTCCGCGCCACAGCAAGAGGG	natural	E75-	natural-Erythroid progenitors	8.03553	-3.36205
NE75_3_AAATTCCGCGCCACAGCACAAGGC	natural	E75-	natural-Erythroid progenitors	6.78193	-4.14967
NE75_3_AAATTCCGCGCCACAGCGGAATTT	natural	E75-	natural-Mesenchyme	-0.98858	-2.60044
NE75_3_AAATTCCGCGCCACAGCTTACGGG	natural	E75-	natural-Ectoplacental cone	5.57434	7.64601
NE75_3_AAATTCCGCGCCACAGCTTTAATC	natural	E75-	natural-VE	7.15962	-2.6448
NE75_3_AAATTCCGCGCCACAGTACGTGCT	natural	E75-	natural-Ectoplacental cone	7.45743	7.33235
NE75_3_AAATTCCGCGCCACAGTCATCCTT	natural	E75-	natural-Somites	-6.21134	0.180256
NE75_3_AAATTCCGCGCCACAGTCTGTGGT	natural	E75-	natural-Neuroectoderm	-7.37476	6.43412
NE75_3_AAATTCCGCGCCACAGTGCCTCAC	natural	E75-	natural-ExE VE	5.95932	-5.90084
NE75_3_AACAAATGCGCCACAGAACTTAGC	natural	E75-	natural-ExE VE	8.07388	-5.68553
NE75_3_AACAAATGCGCCACAGACTGAGTT	natural	E75-	natural-Erythroid progenitors	8.396	-0.251764
NE75_3_AACAAATGCGCCACAGAGATGGCT	natural	E75-	natural-Definitive endoderm	-8.78159	2.73179
NE75_3_AACAAATGCGCCACAGAGGCAGTT	natural	E75-	natural-VE	6.59416	-3.29277
NE75_3_AACAAATGCGCCACAGATTCCTTG	natural	E75-	natural-VE	7.01707	-2.93596
NE75_3_AACAAATGCGCCACAGGAGTTTCG	natural	E75-	natural-Erythroid progenitors	8.06734	-2.98842
NE75_3_AACAAATGCGCCACAGGGCGTTAG	natural	E75-	natural-VE	7.06869	-2.72454
NE75_3_AACAAATGCGCCACAGGTCAATAC	natural	E75-	natural-ExE ectoderm	5.30969	7.70716
NE75_3_AACAAATGCGCCACAGGTGGATGG	natural	E75-	natural-Erythroid progenitors	7.34896	-3.43207
NE75_3_AACAAATGCGCCACAGTAGCTTAT	natural	E75-	natural-ExE VE	5.74792	-6.26006
NE75_3_AACAAATGCGCCACAGTCCCGTAG	natural	E75-	natural-Ectoplacental cone	5.87876	7.82296
NE75_3_AACAAATGCGCCACAGTCGGTTCG	natural	E75-	natural-VE	6.7944	-2.35092
NE75_3_AACAAATGCGCCACAGTTGAGGGT	natural	E75-	natural-Ectoplacental cone	5.52662	7.11592
NE75_3_AACAAATGCGCCACAGTTGTGACT	natural	E75-	natural-CLE/NMP	-6.70391	4.50565
NE75_3_AACAGAACCGCCACAGAAGGTAAT	natural	E75-	natural-Erythroid progenitors	7.45668	-3.90875
NE75_3_AACAGAACCGCCACAGACATCTAT	natural	E75-	natural-VE	7.73673	-4.40488
NE75_3_AACAGAACCGCCACAGATACTCTT	natural	E75-	natural-ExE VE	7.1025	-7.07303
NE75_3_AACAGAACCGCCACAGATATCTTC	natural	E75-	natural-VE	7.08208	-3.7122
NE75_3_AACAGAACCGCCACAGATGAAGCA	natural	E75-	natural-VE	7.51191	-3.64235
NE75_3_AACAGAACCGCCACAGATGCGGAT	natural	E75-	natural-VE	7.23349	-4.59247
NE75_3_AACAGAACCGCCACAGCCGCTGTT	natural	E75-	natural-Erythroid progenitors	8.41518	-0.400845
NE75_3_AACAGAACCGCCACAGCTTCGCAC	natural	E75-	natural-Erythroid progenitors	7.18498	-2.63187
NE75_3_AACAGAACCGCCACAGGAAGCACT	natural	E75-	natural-VE	7.1873	-3.24777
NE75_3_AACAGAACCGCCACAGGCAACCTG	natural	E75-	natural-VE	7.33404	-7.24734
NE75_3_AACAGAACCGCCACAGGCAGCATG	natural	E75-	natural-Definitive endoderm	3.24315	-5.65316
NE75_3_AACAGAACCGCCACAGGTCAATAC	natural	E75-	natural-Epiblast	-5.69665	6.49549
NE75_3_AACAGAACCGCCACAGTAGTGTTT	natural	E75-	natural-Notochord	-6.27934	1.75244
NE75_3_AACAGAACCGCCACAGTCGACACC	natural	E75-	natural-VE	6.895	-2.25838
NE75_3_AACAGAACCGCCACAGTGCCTCAC	natural	E75-	natural-Epiblast	-6.16299	6.05706
NE75_3_AACAGCGGCGCCACAGAATGAATG	natural	E75-	natural-ExE VE	8.39392	-5.50119
NE75_3_AACAGCGGCGCCACAGACGTATAC	natural	E75-	natural-VE	4.96756	-8.15749
NE75_3_AACAGCGGCGCCACAGAGAAGTTA	natural	E75-	natural-VE	7.93939	-2.48388
NE75_3_AACAGCGGCGCCACAGATCTTTGT	natural	E75-	natural-VE	7.13182	-2.58944
NE75_3_AACAGCGGCGCCACAGATTCAGTA	natural	E75-	natural-ExE VE	7.09278	-5.88607
NE75_3_AACAGCGGCGCCACAGCGGACAAC	natural	E75-	natural-VE	7.42993	-2.96507
NE75_3_AACAGCGGCGCCACAGCTCTTGAC	natural	E75-	natural-VE	7.45986	-2.97212
NE75_3_AACAGCGGCGCCACAGGCGTTGCT	natural	E75-	natural-ExE VE	8.07592	-5.43112
NE75_3_AACAGCGGCGCCACAGGTATGAGT	natural	E75-	natural-Erythroid progenitors	7.37298	-2.89221
NE75_3_AACAGCGGCGCCACAGGTCGTCGT	natural	E75-	natural-Erythroid progenitors	8.42534	-0.382401
NE75_3_AACAGCGGCGCCACAGGTGGATGG	natural	E75-	natural-ExE VE	8.13386	-5.61177
NE75_3_AACAGCGGCGCCACAGGTTGTCAT	natural	E75-	natural-Erythroid progenitors	6.06662	-5.59056
NE75_3_AACAGCGGCGCCACAGTAGCTTAT	natural	E75-	natural-Epiblast	-5.92329	3.00521
NE75_3_AACAGCGGCGCCACAGTCTCACTT	natural	E75-	natural-VE	6.54218	-3.60504
NE75_3_AACAGCGGCGCCACAGTGCGTATC	natural	E75-	natural-CLE/NMP	-7.76913	5.07173
NE75_3_AACGATTTCGCCACAGAAATCAGA	natural	E75-	natural-VE	6.39939	-4.18778
NE75_3_AACGATTTCGCCACAGACGCAGAG	natural	E75-	natural-Erythroid progenitors	7.18878	-3.28141
NE75_3_AACGATTTCGCCACAGATATAGGA	natural	E75-	natural-Erythroid progenitors	8.47069	-3.35594
NE75_3_AACGATTTCGCCACAGCAGTCCCT	natural	E75-	natural-VE	7.64847	-5.18543
NE75_3_AACGATTTCGCCACAGCCCATAGC	natural	E75-	natural-Notochord	-8.96501	2.88697
NE75_3_AACGATTTCGCCACAGCGCTAGTC	natural	E75-	natural-Erythroid progenitors	7.73253	-3.01011
NE75_3_AACGATTTCGCCACAGGCAGCATG	natural	E75-	natural-VE	7.88208	-4.80589
NE75_3_AACGATTTCGCCACAGGTAACGTT	natural	E75-	natural-VE	6.81877	-2.71635
NE75_3_AACGATTTCGCCACAGGTGGATGG	natural	E75-	natural-ExE VE	7.89087	-6.14564
NE75_3_AACGATTTCGCCACAGTCGAAGCT	natural	E75-	natural-VE	7.01651	-3.25105
NE75_3_AACGCCAACGCCACAGAAACTCGA	natural	E75-	natural-VE	6.94409	-3.00797
NE75_3_AACGCCAACGCCACAGAACAATCC	natural	E75-	natural-Cardiomyocytes	-7.27958	-6.65698
NE75_3_AACGCCAACGCCACAGATTGGGCC	natural	E75-	natural-Erythroid progenitors	7.73278	-5.86591
NE75_3_AACGCCAACGCCACAGATTTCCGG	natural	E75-	natural-Endothelium	3.07155	2.61016
NE75_3_AACGCCAACGCCACAGCAAGTCAT	natural	E75-	natural-Erythroid progenitors	7.34135	-4.13422
NE75_3_AACGCCAACGCCACAGCATTTGTT	natural	E75-	natural-Epiblast	-5.87371	6.3175
NE75_3_AACGCCAACGCCACAGCGATTGAT	natural	E75-	natural-Endothelium	2.49733	1.84257
NE75_3_AACGCCAACGCCACAGCTACGAGC	natural	E75-	natural-VE	7.15623	-3.59155
NE75_3_AACGCCAACGCCACAGCTTCGATT	natural	E75-	natural-VE	6.74797	-2.56416
NE75_3_AACGCCAACGCCACAGGAGCGGTA	natural	E75-	natural-VE	7.52885	-3.43725
NE75_3_AACGCCAACGCCACAGGTCCATGT	natural	E75-	natural-Endothelium	3.17239	2.71599
NE75_3_AACGCCAACGCCACAGTACTTGTG	natural	E75-	natural-ExE VE	7.84123	-6.29622
NE75_3_AACGCCAACGCCACAGTCATATGG	natural	E75-	natural-Epiblast	-5.79448	6.27478
NE75_3_AACGCCAACGCCACAGTCCGTCCA	natural	E75-	natural-VE	6.96101	-4.10644
NE75_3_AACGCCAACGCCACAGTTGAGGGT	natural	E75-	natural-Erythroid progenitors	7.81886	-3.61156
NE75_3_AACGCCAACGCCACAGTTGCATAT	natural	E75-	natural-CLE/NMP	-6.81768	2.00269
NE75_3_AACGCCAACGCCACAGTTGGACTT	natural	E75-	natural-Erythroid progenitors	6.86846	-4.25803
NE75_3_AACGCCAACGCCACAGTTTATCAC	natural	E75-	natural-ExE VE	9.63286	-6.36695
NE75_3_AACGGTAGCGCCACAGAAACGCCT	natural	E75-	natural-VE	7.35452	-3.87483
NE75_3_AACGGTAGCGCCACAGAATCGGGT	natural	E75-	natural-Erythroid progenitors	7.53991	-3.23763
NE75_3_AACGGTAGCGCCACAGACCCACGA	natural	E75-	natural-Ectoplacental cone	7.34407	7.26567
NE75_3_AACGGTAGCGCCACAGAGCGCCTT	natural	E75-	natural-VE	6.76232	-2.37974
NE75_3_AACGGTAGCGCCACAGATACCCAG	natural	E75-	natural-VE	6.70732	-3.02135
NE75_3_AACGGTAGCGCCACAGCAGTTTGC	natural	E75-	natural-ExE VE	5.55011	-7.01779
NE75_3_AACGGTAGCGCCACAGCATCTCCC	natural	E75-	natural-Cardiac mesoderm	-4.10328	-0.299254
NE75_3_AACGGTAGCGCCACAGCCAGCAGT	natural	E75-	natural-Erythroid progenitors	7.47328	-4.04361
NE75_3_AACGGTAGCGCCACAGCCCTTGGT	natural	E75-	natural-Ectoplacental cone	5.81888	7.28734
NE75_3_AACGGTAGCGCCACAGCTGAGTGC	natural	E75-	natural-ExE ectoderm	4.1527	6.92793
NE75_3_AACGGTAGCGCCACAGCTTAGGTA	natural	E75-	natural-VE	7.40548	-4.12429
NE75_3_AACGGTAGCGCCACAGGAGAATTG	natural	E75-	natural-Endothelium	3.74428	2.44663
NE75_3_AACGGTAGCGCCACAGGCCTCTTT	natural	E75-	natural-Erythroid progenitors	7.7531	-3.85348
NE75_3_AACGGTAGCGCCACAGGTGTCGGA	natural	E75-	natural-VE	6.76763	-2.34171
NE75_3_AACGGTAGCGCCACAGTACAAACT	natural	E75-	natural-VE	7.14594	-2.73674
NE75_3_AACGGTAGCGCCACAGTCCGTCCA	natural	E75-	natural-VE	6.94134	-3.37041
NE75_3_AACGGTAGCGCCACAGTTAAACTG	natural	E75-	natural-VE	7.65691	-5.46794
NE75_3_AACGGTAGCGCCACAGTTCACATA	natural	E75-	natural-VE	7.10854	-3.34238
NE75_3_AACGTTACCGCCACAGACTGAGTT	natural	E75-	natural-Erythroid progenitors	7.42254	-3.49409
NE75_3_AACGTTACCGCCACAGAGCAGAAC	natural	E75-	natural-VE	7.36525	7.28318
NE75_3_AACGTTACCGCCACAGAGCGCCTT	natural	E75-	natural-Erythroid progenitors	7.37171	-3.62351
NE75_3_AACGTTACCGCCACAGAGCGTAGG	natural	E75-	natural-Epiblast	-6.11566	5.77666
NE75_3_AACGTTACCGCCACAGCAGACCAT	natural	E75-	natural-ExE VE	7.53886	-6.26886
NE75_3_AACGTTACCGCCACAGCCTACTAG	natural	E75-	natural-VE	6.87855	-3.16505
NE75_3_AACGTTACCGCCACAGCTAGATTG	natural	E75-	natural-ExE VE	7.91901	-4.30908
NE75_3_AACGTTACCGCCACAGCTTACTCC	natural	E75-	natural-VE	6.76766	-2.71399
NE75_3_AACGTTACCGCCACAGGACAAAGG	natural	E75-	natural-VE	7.01254	-2.49902
NE75_3_AACGTTACCGCCACAGGTTGTCAT	natural	E75-	natural-VE	6.60654	-2.07294
NE75_3_AACGTTACCGCCACAGGTTTACGT	natural	E75-	natural-Erythroid progenitors	7.19031	-3.21276
NE75_3_AACGTTACCGCCACAGTGATAACA	natural	E75-	natural-VE	7.03974	-4.33821
NE75_3_AACGTTACCGCCACAGTGGTTTCT	natural	E75-	natural-VE	7.13433	-2.46523
NE75_3_AACGTTACCGCCACAGTTGGCGTT	natural	E75-	natural-Erythroid progenitors	7.22785	-4.40253
NE75_3_AACGTTACCGCCACAGTTGTCGCC	natural	E75-	natural-ExE ectoderm	4.73775	7.36306
NE75_3_AACTCAGTCGCCACAGAAACAGGG	natural	E75-	natural-Definitive endoderm	3.67634	-5.97521
NE75_3_AACTCAGTCGCCACAGACCCATAT	natural	E75-	natural-VE	6.98608	-5.61338
NE75_3_AACTCAGTCGCCACAGACTAGCCA	natural	E75-	natural-VE	4.1805	7.52798
NE75_3_AACTCAGTCGCCACAGACTTCAAT	natural	E75-	natural-Nascent mesoderm	-6.5991	1.08447
NE75_3_AACTCAGTCGCCACAGCAGATTAC	natural	E75-	natural-ExE VE	7.95972	-4.60786
NE75_3_AACTCAGTCGCCACAGCAGTCCCT	natural	E75-	natural-Erythroid progenitors	7.93786	-3.70683
NE75_3_AACTCAGTCGCCACAGCATCGCAG	natural	E75-	natural-Erythroid progenitors	7.90766	-3.34863
NE75_3_AACTCAGTCGCCACAGCCATTACT	natural	E75-	natural-VE	7.3759	7.28424
NE75_3_AACTCAGTCGCCACAGCGCCTTGA	natural	E75-	natural-Parietal endoderm	4.87013	-8.38578
NE75_3_AACTCAGTCGCCACAGCGCTCTCA	natural	E75-	natural-VE	7.88338	-4.73453
NE75_3_AACTCAGTCGCCACAGCTATAGAG	natural	E75-	natural-Allantois	-1.47734	-0.153575
NE75_3_AACTCAGTCGCCACAGCTCGATGC	natural	E75-	natural-Definitive endoderm	3.37025	-5.93769
NE75_3_AACTCAGTCGCCACAGGAGCCCAT	natural	E75-	natural-Erythroid progenitors	7.64778	-2.42731
NE75_3_AACTCAGTCGCCACAGGCAAGGAC	natural	E75-	natural-ExE VE	5.88698	-6.95096
NE75_3_AACTCAGTCGCCACAGGCGTTGCT	natural	E75-	natural-VE	7.25863	-4.04879
NE75_3_AACTCAGTCGCCACAGGGCGGTTT	natural	E75-	natural-VE	8.31928	-5.48246
NE75_3_AACTCAGTCGCCACAGGTTGCACG	natural	E75-	natural-Erythroid progenitors	8.31103	-0.130097
NE75_3_AACTCAGTCGCCACAGGTTTGTTT	natural	E75-	natural-VE	7.76644	-4.12185
NE75_3_AACTCAGTCGCCACAGTAACCATC	natural	E75-	natural-Posterior lateral plate mesoderm	-5.11809	0.921714
NE75_3_AACTCAGTCGCCACAGTCATCCTT	natural	E75-	natural-ExE VE	7.715	-5.44729
NE75_3_AACTCAGTCGCCACAGTGACCAGT	natural	E75-	natural-VE	7.63471	-3.03741
NE75_3_AACTCAGTCGCCACAGTGGTTTCT	natural	E75-	natural-VE	7.51853	-5.08692
NE75_3_AACTCAGTCGCCACAGTGTAGTTT	natural	E75-	natural-VE	6.99668	-2.35634
NE75_3_AACTCAGTCGCCACAGTTCCGAGT	natural	E75-	natural-Erythroid progenitors	7.38802	-4.06316
NE75_3_AACTCAGTCGCCACAGTTGATTCT	natural	E75-	natural-VE	7.38161	-3.37087
NE75_3_AACTCAGTCGCCACAGTTGGATCG	natural	E75-	natural-VE	6.0619	7.36444
NE75_3_AACTGCCTCGCCACAGAAATCGTT	natural	E75-	natural-ExE VE	7.91302	-4.75063
NE75_3_AACTGCCTCGCCACAGACAGCGGA	natural	E75-	natural-Epiblast	-5.84065	6.20321
NE75_3_AACTGCCTCGCCACAGACTTCAAT	natural	E75-	natural-Epiblast	-5.58172	3.42714
NE75_3_AACTGCCTCGCCACAGCAACGTGG	natural	E75-	natural-Erythroid progenitors	6.75216	-3.54532
NE75_3_AACTGCCTCGCCACAGCACGGACT	natural	E75-	natural-VE	8.02846	-2.3568
NE75_3_AACTGCCTCGCCACAGCAGACCAT	natural	E75-	natural-Parietal endoderm	4.91857	-8.34317
NE75_3_AACTGCCTCGCCACAGCATACATT	natural	E75-	natural-Erythroid progenitors	6.95448	-3.26286
NE75_3_AACTGCCTCGCCACAGCCGCTGTT	natural	E75-	natural-CLE/NMP	-6.97443	5.15016
NE75_3_AACTGCCTCGCCACAGCTATAGAG	natural	E75-	natural-Nascent mesoderm	-6.3215	1.97296
NE75_3_AACTGCCTCGCCACAGCTGTTCTT	natural	E75-	natural-VE	7.34892	-4.02907
NE75_3_AACTGCCTCGCCACAGCTTCGATT	natural	E75-	natural-Erythroid progenitors	7.62326	-3.53231
NE75_3_AACTGCCTCGCCACAGGAGCCCAT	natural	E75-	natural-VE	6.82322	-2.15691
NE75_3_AACTGCCTCGCCACAGGGTTAGTG	natural	E75-	natural-Mesenchyme	-2.42185	-1.9401
NE75_3_AACTGCCTCGCCACAGGTGTCGGA	natural	E75-	natural-VE	7.4141	-2.92184
NE75_3_AACTGCCTCGCCACAGTAGCCTCG	natural	E75-	natural-Epiblast	-6.13213	5.66399
NE75_3_AACTGCCTCGCCACAGTAGTCTAG	natural	E75-	natural-VE	7.22305	-2.63054
NE75_3_AACTGCCTCGCCACAGTCACGTTT	natural	E75-	natural-VE	7.32309	-2.61742
NE75_3_AACTGCCTCGCCACAGTGACGGAC	natural	E75-	natural-VE	7.45102	-3.57572
NE75_3_AACTGCCTCGCCACAGTTCGGCCT	natural	E75-	natural-ExE VE	7.80817	-5.45497
NE75_3_AAGAACAGCGCCACAGCCCTAACC	natural	E75-	natural-VE	6.90789	-3.63222
NE75_3_AAGAACAGCGCCACAGCGTATCGG	natural	E75-	natural-Erythroid progenitors	7.43503	-4.35228
NE75_3_AAGAACAGCGCCACAGGATGTATT	natural	E75-	natural-ExE VE	5.84592	-6.71997
NE75_3_AAGAACAGCGCCACAGGGGTTGGT	natural	E75-	natural-VE	6.53378	-3.98215
NE75_3_AAGAACAGCGCCACAGGTGGAGCT	natural	E75-	natural-VE	7.22676	7.23363
NE75_3_AAGAACAGCGCCACAGTAAGACGG	natural	E75-	natural-Erythroid progenitors	7.09901	-3.14446
NE75_3_AAGAACAGCGCCACAGTCCTTATT	natural	E75-	natural-Nascent mesoderm	-6.94569	0.527911
NE75_3_AAGAACAGCGCCACAGTCTGTGGT	natural	E75-	natural-ExE ectoderm	4.60989	7.48653
NE75_3_AAGAACAGCGCCACAGTGTTCCAG	natural	E75-	natural-Endothelium	3.63275	2.1325
NE75_3_AAGAACAGCGCCACAGTTCCAGAC	natural	E75-	natural-VE	8.10098	-4.51657
NE75_3_AAGAACAGCGCCACAGTTGATCTA	natural	E75-	natural-VE	7.3866	-3.4004
NE75_3_AAGAAGGTCGCCACAGAAATCGTT	natural	E75-	natural-VE	7.50873	-4.82426
NE75_3_AAGAAGGTCGCCACAGAGCGAAGT	natural	E75-	natural-VE	6.63696	-2.36109
NE75_3_AAGAAGGTCGCCACAGATACTCTT	natural	E75-	natural-Erythroid progenitors	7.12226	-3.92318
NE75_3_AAGAAGGTCGCCACAGCAACAAAT	natural	E75-	natural-Erythroid progenitors	8.06577	-3.09157
NE75_3_AAGAAGGTCGCCACAGCAAGTCAT	natural	E75-	natural-Erythroid progenitors	6.80079	-4.23627
NE75_3_AAGAAGGTCGCCACAGCACTTTCT	natural	E75-	natural-VE	7.90714	-4.89824
NE75_3_AAGAAGGTCGCCACAGCATTTGTT	natural	E75-	natural-Ectoplacental cone	5.96821	7.87613
NE75_3_AAGAAGGTCGCCACAGCCCAAGCA	natural	E75-	natural-Erythroid progenitors	7.72894	-3.53949
NE75_3_AAGAAGGTCGCCACAGCCCGAATG	natural	E75-	natural-Epiblast	-5.54788	6.62649
NE75_3_AAGAAGGTCGCCACAGCCCGACTT	natural	E75-	natural-Ectoplacental cone	5.82006	7.59315
NE75_3_AAGAAGGTCGCCACAGCGACTCCT	natural	E75-	natural-Epiblast	-7.56055	6.64766
NE75_3_AAGAAGGTCGCCACAGCGCCTTGA	natural	E75-	natural-Epiblast	-6.44708	2.43108
NE75_3_AAGAAGGTCGCCACAGCGTCAGCA	natural	E75-	natural-Epiblast	-6.28875	5.81332
NE75_3_AAGAAGGTCGCCACAGCTCCGCAT	natural	E75-	natural-VE	7.92748	-4.94085
NE75_3_AAGAAGGTCGCCACAGCTGTTCTT	natural	E75-	natural-Somites	-4.99621	0.369059
NE75_3_AAGAAGGTCGCCACAGCTTACGGG	natural	E75-	natural-Erythroid progenitors	7.37237	-3.08897
NE75_3_AAGAAGGTCGCCACAGCTTCAGGT	natural	E75-	natural-VE	4.09724	2.47255
NE75_3_AAGAAGGTCGCCACAGGAAGTGCC	natural	E75-	natural-Erythroid progenitors	7.42323	-4.13108
NE75_3_AAGAAGGTCGCCACAGGTACACTC	natural	E75-	natural-VE	7.17619	-2.73695
NE75_3_AAGAAGGTCGCCACAGGTACCTTG	natural	E75-	natural-VE	7.69069	-4.24228
NE75_3_AAGAAGGTCGCCACAGGTTTGTTT	natural	E75-	natural-Erythroid progenitors	7.84361	-3.77819
NE75_3_AAGAAGGTCGCCACAGTACAAACT	natural	E75-	natural-Erythroid progenitors	7.8607	-2.53099
NE75_3_AAGAAGGTCGCCACAGTAGTGTTT	natural	E75-	natural-VE	7.44509	-5.69448
NE75_3_AAGAAGGTCGCCACAGTCCCTGAT	natural	E75-	natural-VE	7.12127	-5.57791
NE75_3_AAGAAGGTCGCCACAGTGGCTACC	natural	E75-	natural-VE	7.59998	-2.8196
NE75_3_AAGAAGGTCGCCACAGTTGCATAT	natural	E75-	natural-Erythroid progenitors	7.78382	-4.06379
NE75_3_AAGAAGGTCGCCACAGTTTGTGTC	natural	E75-	natural-VE	6.93601	-2.98311
NE75_3_AAGAGTATCGCCACAGAAGCTTCT	natural	E75-	natural-Nascent mesoderm	-6.34565	2.08886
NE75_3_AAGAGTATCGCCACAGAATTCCCA	natural	E75-	natural-Erythroid progenitors	7.73872	-2.63801
NE75_3_AAGAGTATCGCCACAGCAACAAAT	natural	E75-	natural-Erythroid progenitors	8.08368	-4.51713
NE75_3_AAGAGTATCGCCACAGCAAGAGGG	natural	E75-	natural-Erythroid progenitors	8.00446	-4.00276
NE75_3_AAGAGTATCGCCACAGCTCTTGAC	natural	E75-	natural-CLE/NMP	-6.93485	3.19595
NE75_3_AAGAGTATCGCCACAGGACAACTT	natural	E75-	natural-Somites	-6.07174	-0.481001
NE75_3_AAGAGTATCGCCACAGGATTAGAC	natural	E75-	natural-VE	7.64071	-3.27044
NE75_3_AAGAGTATCGCCACAGGCTTTCCA	natural	E75-	natural-Erythroid progenitors	7.29235	-3.33682
NE75_3_AAGAGTATCGCCACAGGTCTCTCT	natural	E75-	natural-Erythroid progenitors	7.23217	-3.56954
NE75_3_AAGAGTATCGCCACAGTAGAAATG	natural	E75-	natural-VE	7.74947	-4.64242
NE75_3_AAGAGTATCGCCACAGTCTCACTT	natural	E75-	natural-VE	7.07717	-3.79419
NE75_3_AAGAGTATCGCCACAGTGCGACAG	natural	E75-	natural-Somites	-6.71943	1.05401
NE75_3_AAGAGTATCGCCACAGTTCCAGAC	natural	E75-	natural-ExE VE	8.01749	-5.3273
NE75_3_AAGAGTATCGCCACAGTTGATTCT	natural	E75-	natural-Epiblast	4.08374	7.72009
NE75_3_AAGCCTTCCGCCACAGAAGATTGT	natural	E75-	natural-Erythroid progenitors	7.98659	-3.2384
NE75_3_AAGCCTTCCGCCACAGACCACGCT	natural	E75-	natural-Erythroid progenitors	7.89579	-3.89955
NE75_3_AAGCCTTCCGCCACAGACTAGCCA	natural	E75-	natural-Ectoplacental cone	5.6801	7.17861
NE75_3_AAGCCTTCCGCCACAGCAACAAAT	natural	E75-	natural-ExE ectoderm	4.31179	6.48582
NE75_3_AAGCCTTCCGCCACAGCGACTCCT	natural	E75-	natural-VE	5.31561	-7.73847
NE75_3_AAGCCTTCCGCCACAGCGCTAGTC	natural	E75-	natural-VE	-7.38729	-6.98706
NE75_3_AAGCCTTCCGCCACAGCGGACAAC	natural	E75-	natural-VE	7.22644	-2.8519
NE75_3_AAGCCTTCCGCCACAGCTCCGCAT	natural	E75-	natural-Gut precursors	8.3409	-6.00551
NE75_3_AAGCCTTCCGCCACAGGAAGCACT	natural	E75-	natural-ExE VE	8.07303	-5.10352
NE75_3_AAGCCTTCCGCCACAGGAGCGGTA	natural	E75-	natural-Erythroid progenitors	7.51611	-2.94201
NE75_3_AAGCCTTCCGCCACAGGCAGCATG	natural	E75-	natural-Erythroid progenitors	7.86111	-5.308
NE75_3_AAGCCTTCCGCCACAGGGGCCAAT	natural	E75-	natural-VE	6.57046	-3.98417
NE75_3_AAGCCTTCCGCCACAGGTTGTCAT	natural	E75-	natural-Somites	-6.89253	1.36203
NE75_3_AAGCCTTCCGCCACAGTAGTCTAG	natural	E75-	natural-ExE VE	7.8507	-5.92661
NE75_3_AAGCCTTCCGCCACAGTCTGTGGT	natural	E75-	natural-VE	8.08397	-3.50225
NE75_3_AAGCCTTCCGCCACAGTTATAGCC	natural	E75-	natural-Epiblast	-5.94164	5.53928
NE75_3_AAGCTCCTCGCCACAGAAACGCCT	natural	E75-	natural-VE	7.95771	-4.76046
NE75_3_AAGCTCCTCGCCACAGAAAGTCGG	natural	E75-	natural-VE	6.70946	-3.09645
NE75_3_AAGCTCCTCGCCACAGAATCGGGT	natural	E75-	natural-VE	6.74857	-2.26116
NE75_3_AAGCTCCTCGCCACAGAGCGCGAT	natural	E75-	natural-Erythroid progenitors	7.73322	-4.07961
NE75_3_AAGCTCCTCGCCACAGATCCCACG	natural	E75-	natural-Posterior lateral plate mesoderm	-3.64207	0.150261
NE75_3_AAGCTCCTCGCCACAGCGAACGTA	natural	E75-	natural-Epiblast	-5.70146	3.18718
NE75_3_AAGCTCCTCGCCACAGCTACCGTT	natural	E75-	natural-Erythroid progenitors	7.71706	-3.88966
NE75_3_AAGCTCCTCGCCACAGGAGTTCAC	natural	E75-	natural-VE	7.50761	-4.35858
NE75_3_AAGCTCCTCGCCACAGGGCGTTAG	natural	E75-	natural-VE	7.03138	-2.44618
NE75_3_AAGCTCCTCGCCACAGGTAACGTT	natural	E75-	natural-VE	7.57259	-2.92191
NE75_3_AAGCTCCTCGCCACAGGTTGCACG	natural	E75-	natural-Erythroid progenitors	8.35346	-0.465216
NE75_3_AAGCTCCTCGCCACAGGTTTGTTT	natural	E75-	natural-Erythroid progenitors	7.26486	-3.78369
NE75_3_AAGCTCCTCGCCACAGTGTCTTTC	natural	E75-	natural-Erythroid progenitors	7.87969	-3.76245
NE75_3_AAGCTCCTCGCCACAGTTAAGCGT	natural	E75-	natural-VE	7.19819	-4.69734
NE75_3_AAGCTCCTCGCCACAGTTGATCTA	natural	E75-	natural-Epiblast	-5.68541	6.14804
NE75_3_AAGGATGACGCCACAGAACCCTTG	natural	E75-	natural-VE	6.89157	-2.63011
NE75_3_AAGGATGACGCCACAGAGCGCCTT	natural	E75-	natural-Ectoplacental cone	5.69117	7.19331
NE75_3_AAGGATGACGCCACAGATACTCTT	natural	E75-	natural-VE	7.07214	-2.49597
NE75_3_AAGGATGACGCCACAGATCAAGTG	natural	E75-	natural-VE	7.30167	-4.0615
NE75_3_AAGGATGACGCCACAGCCCGACTT	natural	E75-	natural-VE	7.59476	-3.28134
NE75_3_AAGGATGACGCCACAGCCCTTCAG	natural	E75-	natural-VE	7.13575	-3.55453
NE75_3_AAGGATGACGCCACAGCTATAGAG	natural	E75-	natural-Erythroid progenitors	7.29305	-3.45513
NE75_3_AAGGATGACGCCACAGCTGCGTTG	natural	E75-	natural-Ectoplacental cone	6.06994	8.11954
NE75_3_AAGGATGACGCCACAGCTGTCTGG	natural	E75-	natural-ExE VE	8.14634	-5.99043
NE75_3_AAGGATGACGCCACAGGAGCCCAT	natural	E75-	natural-VE	7.37597	7.36165
NE75_3_AAGGATGACGCCACAGGCACCTCT	natural	E75-	natural-ExE ectoderm	5.55572	7.59471
NE75_3_AAGGATGACGCCACAGTCATCCTT	natural	E75-	natural-ExE VE	7.60816	-6.16735
NE75_3_AAGGATGACGCCACAGTCGGTACG	natural	E75-	natural-Endothelium	3.02461	2.72548
NE75_3_AAGGATGACGCCACAGTGACCAGT	natural	E75-	natural-Epiblast	-5.67692	6.41934
NE75_3_AAGGCGCTCGCCACAGAAGGTAAT	natural	E75-	natural-Erythroid progenitors	7.65738	-3.6319
NE75_3_AAGGCGCTCGCCACAGACGCTCAG	natural	E75-	natural-Somites	-7.05528	-0.760178
NE75_3_AAGGCGCTCGCCACAGAGGAAGAC	natural	E75-	natural-Erythroid progenitors	7.61313	-5.03728
NE75_3_AAGGCGCTCGCCACAGCACAAGGC	natural	E75-	natural-Erythroid progenitors	7.8733	-3.67997
NE75_3_AAGGCGCTCGCCACAGCATCTCCC	natural	E75-	natural-Epiblast	-5.62281	6.56899
NE75_3_AAGGCGCTCGCCACAGCGACTCCT	natural	E75-	natural-Epiblast	-5.81683	3.40205
NE75_3_AAGGCGCTCGCCACAGCTACCGTT	natural	E75-	natural-Erythroid progenitors	8.224	-5.11099
NE75_3_AAGGCGCTCGCCACAGCTACGAGC	natural	E75-	natural-Primitive streak	-6.2902	1.94281
NE75_3_AAGGCGCTCGCCACAGCTTAGGTA	natural	E75-	natural-VE	7.8174	-4.03952
NE75_3_AAGGCGCTCGCCACAGGAAGCACT	natural	E75-	natural-ExE VE	9.53477	-6.33732
NE75_3_AAGGCGCTCGCCACAGGATCGTTT	natural	E75-	natural-ExE VE	7.16211	-5.75802
NE75_3_AAGGCGCTCGCCACAGGATCTCGG	natural	E75-	natural-Ectoplacental cone	5.39562	7.67014
NE75_3_AAGGCGCTCGCCACAGGCAGCATG	natural	E75-	natural-Endothelium	3.75682	2.42124
NE75_3_AAGGCGCTCGCCACAGGCATGGGT	natural	E75-	natural-Cardiomyocytes	-7.33665	-6.91939
NE75_3_AAGGCGCTCGCCACAGGGGAGGTA	natural	E75-	natural-Erythroid progenitors	7.65944	-3.05199
NE75_3_AAGGCGCTCGCCACAGTTATAGCC	natural	E75-	natural-Primitive streak	-5.69144	3.82504
NE75_3_AAGGCGCTCGCCACAGTTCACATA	natural	E75-	natural-Erythroid progenitors	8.04	-3.0608
NE75_3_AAGGGACCCGCCACAGAGCGTAGG	natural	E75-	natural-Erythroid progenitors	7.36285	-3.01743
NE75_3_AAGGGACCCGCCACAGATCAAGTG	natural	E75-	natural-Erythroid progenitors	7.57914	-3.80604
NE75_3_AAGGGACCCGCCACAGATGGATTA	natural	E75-	natural-Epiblast	-6.43867	3.10169
NE75_3_AAGGGACCCGCCACAGATTTCCGG	natural	E75-	natural-Epiblast	-5.8687	3.34897
NE75_3_AAGGGACCCGCCACAGCAACAAAT	natural	E75-	natural-VE	7.11148	-2.89557
NE75_3_AAGGGACCCGCCACAGCACAACAG	natural	E75-	natural-VE	6.74364	-2.54307
NE75_3_AAGGGACCCGCCACAGCCTACTAG	natural	E75-	natural-VE	6.8145	-2.5996
NE75_3_AAGGGACCCGCCACAGCTATAGAG	natural	E75-	natural-VE	7.29865	-5.3054
NE75_3_AAGGGACCCGCCACAGCTGAGTGC	natural	E75-	natural-VE	6.98435	-3.25654
NE75_3_AAGGGACCCGCCACAGGCACCTCT	natural	E75-	natural-Somites	-7.01436	1.24252
NE75_3_AAGGGACCCGCCACAGGTTACCGC	natural	E75-	natural-VE	6.71885	-2.77495
NE75_3_AAGGGACCCGCCACAGTAAGACGG	natural	E75-	natural-VE	7.22607	-2.62843
NE75_3_AAGGGACCCGCCACAGTCGAAGCT	natural	E75-	natural-Erythroid progenitors	8.18548	-2.82127
NE75_3_AAGGGACCCGCCACAGTGAGGTCT	natural	E75-	natural-Epiblast	-5.98837	5.89098
NE75_3_AAGGGACCCGCCACAGTGGTTTCT	natural	E75-	natural-Erythroid progenitors	7.70566	-3.21493
NE75_3_AAGGGACCCGCCACAGTGTTCCAG	natural	E75-	natural-Erythroid progenitors	7.17259	-3.55782
NE75_3_AAGTATTGCGCCACAGAAACAGGG	natural	E75-	natural-VE	7.09138	-3.40236
NE75_3_AAGTATTGCGCCACAGACTCACCG	natural	E75-	natural-Somites	-7.02744	-0.0508755
NE75_3_AAGTATTGCGCCACAGATACTCTT	natural	E75-	natural-VE	7.52332	-6.00614
NE75_3_AAGTATTGCGCCACAGATTCCTTG	natural	E75-	natural-Somites	-6.68689	-0.0249759
NE75_3_AAGTATTGCGCCACAGCCCAAGCA	natural	E75-	natural-ExE VE	5.58284	-7.01127
NE75_3_AAGTATTGCGCCACAGCGAGTCTG	natural	E75-	natural-VE	7.80177	-3.58503
NE75_3_AAGTATTGCGCCACAGCGGAATTT	natural	E75-	natural-Primitive streak	-6.68518	5.7765
NE75_3_AAGTATTGCGCCACAGCTTCGCAC	natural	E75-	natural-Erythroid progenitors	7.18088	-3.69034
NE75_3_AAGTATTGCGCCACAGGACAACTT	natural	E75-	natural-VE	7.54145	-2.38127
NE75_3_AAGTATTGCGCCACAGGATCTCGG	natural	E75-	natural-Epiblast	-6.26012	4.57554
NE75_3_AAGTATTGCGCCACAGGATTGCGA	natural	E75-	natural-ExE VE	8.0037	-4.90331
NE75_3_AAGTATTGCGCCACAGGTGTAACC	natural	E75-	natural-VE	6.58816	-2.79764
NE75_3_AAGTATTGCGCCACAGTCGAAGCT	natural	E75-	natural-VE	6.91391	-2.64184
NE75_3_AAGTATTGCGCCACAGTTGGATCG	natural	E75-	natural-VE	7.84766	-5.48714
NE75_3_AAGTCCAACGCCACAGCACTCCTC	natural	E75-	natural-VE	6.90177	-2.3804
NE75_3_AAGTCCAACGCCACAGCAGGTGTC	natural	E75-	natural-ExE VE	7.87686	-4.48652
NE75_3_AAGTCCAACGCCACAGCCTCGTCT	natural	E75-	natural-VE	7.34605	-3.40584
NE75_3_AAGTCCAACGCCACAGCGCTAATA	natural	E75-	natural-VE	6.12955	-4.028
NE75_3_AAGTCCAACGCCACAGCGTGCTAG	natural	E75-	natural-VE	7.28875	-3.23183
NE75_3_AAGTCCAACGCCACAGGACAAAGG	natural	E75-	natural-Nascent mesoderm	-5.57664	0.664533
NE75_3_AAGTCCAACGCCACAGGCAGCATG	natural	E75-	natural-Epiblast	-5.60755	6.50927
NE75_3_AAGTCCAACGCCACAGGCTTACCT	natural	E75-	natural-Erythroid progenitors	7.31207	-3.44951
NE75_3_AAGTCCAACGCCACAGGTTTGTTT	natural	E75-	natural-Erythroid progenitors	7.59196	-3.98248
NE75_3_AAGTCCAACGCCACAGTACGTGCT	natural	E75-	natural-Epiblast	-5.77394	6.00404
NE75_3_AAGTCCAACGCCACAGTTGTGACT	natural	E75-	natural-ExE ectoderm	3.97036	7.4121
NE75_3_AAGTCGGGCGCCACAGAAAGTCGG	natural	E75-	natural-VE	7.25489	-3.31999
NE75_3_AAGTCGGGCGCCACAGATCCCACG	natural	E75-	natural-Erythroid progenitors	7.89739	-5.2827
NE75_3_AAGTCGGGCGCCACAGATGTTGGC	natural	E75-	natural-ExE VE	9.65239	-6.39754
NE75_3_AAGTCGGGCGCCACAGCCCGACTT	natural	E75-	natural-ExE VE	6.01769	-6.901
NE75_3_AAGTCGGGCGCCACAGCGGCTTAC	natural	E75-	natural-VE	6.56232	-2.38194
NE75_3_AAGTCGGGCGCCACAGCGTATCGG	natural	E75-	natural-Epiblast	-5.69509	3.61797
NE75_3_AAGTCGGGCGCCACAGCTTCAGGT	natural	E75-	natural-Epiblast	-7.13569	-6.82878
NE75_3_AAGTCGGGCGCCACAGCTTCGCAC	natural	E75-	natural-Epiblast	-5.65772	6.47046
NE75_3_AAGTCGGGCGCCACAGGATGTGAG	natural	E75-	natural-Gut precursors	8.07347	-5.6131
NE75_3_AAGTCGGGCGCCACAGGGGAAGGT	natural	E75-	natural-VE	7.26219	-2.43358
NE75_3_AAGTCGGGCGCCACAGGTCATATT	natural	E75-	natural-CLE/NMP	-6.76911	3.99212
NE75_3_AAGTCGGGCGCCACAGGTGTAACC	natural	E75-	natural-Cardiomyocytes	-6.73919	-6.64757
NE75_3_AAGTCGGGCGCCACAGGTTACGAT	natural	E75-	natural-VE	6.75898	-5.39962
NE75_3_AAGTCGGGCGCCACAGTCACGTTT	natural	E75-	natural-VE	6.98581	-2.61634
NE75_3_AAGTCGGGCGCCACAGTGAGGTCT	natural	E75-	natural-Mesenchyme	-2.59207	-1.81605
NE75_3_AAGTCGGGCGCCACAGTGTAGTTT	natural	E75-	natural-ExE VE	7.72281	-6.06146
NE75_3_AAGTGAGACGCCACAGACTAGGAT	natural	E75-	natural-VE	7.69245	-6.03589
NE75_3_AAGTGAGACGCCACAGATCAGCGC	natural	E75-	natural-VE	7.17161	-3.65992
NE75_3_AAGTGAGACGCCACAGCCTCGTCT	natural	E75-	natural-Endothelium	3.94399	2.22155
NE75_3_AAGTGAGACGCCACAGCGAGATGT	natural	E75-	natural-Erythroid progenitors	7.43988	-3.62235
NE75_3_AAGTGAGACGCCACAGCGTGGATA	natural	E75-	natural-VE	6.98845	-4.09419
NE75_3_AAGTGAGACGCCACAGCTACGAGC	natural	E75-	natural-VE	7.3558	-3.62369
NE75_3_AAGTGAGACGCCACAGCTAGTAAC	natural	E75-	natural-Definitive endoderm	3.26524	-5.89999
NE75_3_AAGTGAGACGCCACAGCTGCGTTG	natural	E75-	natural-VE	6.75046	-2.35943
NE75_3_AAGTGAGACGCCACAGCTTCGATT	natural	E75-	natural-VE	7.73017	-2.93239
NE75_3_AAGTGAGACGCCACAGCTTTCTTT	natural	E75-	natural-VE	7.6292	-4.11549
NE75_3_AAGTGAGACGCCACAGGCAACCTG	natural	E75-	natural-Erythroid progenitors	7.38878	-4.22185
NE75_3_AAGTGAGACGCCACAGTGCCTCAC	natural	E75-	natural-VE	7.44885	-5.72003
NE75_3_AAGTGAGACGCCACAGTGCGTATC	natural	E75-	natural-ExE ectoderm	4.29091	7.59868
NE75_3_AAGTGAGACGCCACAGTGTGGCTA	natural	E75-	natural-Ectoplacental cone	5.70944	7.56245
NE75_3_AAGTGAGACGCCACAGTTGGCGTT	natural	E75-	natural-Erythroid progenitors	7.44566	-2.95974
NE75_3_AAGTTGTCCGCCACAGAGCACCAC	natural	E75-	natural-VE	7.41645	-5.40173
NE75_3_AAGTTGTCCGCCACAGAGCGCCTT	natural	E75-	natural-Erythroid progenitors	7.49041	-4.018
NE75_3_AAGTTGTCCGCCACAGAGGCAGTT	natural	E75-	natural-VE	7.63077	-3.40543
NE75_3_AAGTTGTCCGCCACAGCAGTTTGC	natural	E75-	natural-ExE VE	7.5181	-6.15979
NE75_3_AAGTTGTCCGCCACAGCCTGACAC	natural	E75-	natural-Somites	-6.47883	-0.239438
NE75_2_ACTGGTCATCGACGGCTGTTTGAG	natural	E75-	natural-Ectoplacental cone	5.85206	7.49634
NE75_2_ACTTCGCTTCGACGGCATTCGACG	natural	E75-	natural-Neuroectoderm	-7.3524	6.76159
NE75_2_ACTTCGCTTCGACGGCCAGTCCCT	natural	E75-	natural-Epiblast	-6.71644	3.24052
NE75_2_ACTTCGCTTCGACGGCGCATGGGT	natural	E75-	natural-Nascent mesoderm	-6.02414	0.50044
NE75_2_ACTTCGCTTCGACGGCGTCCATGT	natural	E75-	natural-Epiblast	-6.07174	5.28955
NE75_2_ACTTCGCTTCGACGGCTCATCCTT	natural	E75-	natural-Epiblast	-5.68776	2.78737
NE75_2_ACTTCGCTTCGACGGCTCGAAGCT	natural	E75-	natural-Endothelium	2.92539	2.23024
NE75_2_ACTTCGCTTCGACGGCTGCAAGGG	natural	E75-	natural-AVE	3.83481	-5.41051
NE75_2_ACTTCGCTTCGACGGCTTAGTCCG	natural	E75-	natural-ExE ectoderm	4.66441	6.9257
NE75_2_AGAAACCATCGACGGCAAACTCGA	natural	E75-	natural-ExE VE	7.64753	-4.80908
NE75_2_AGAAACCATCGACGGCAAGGTAAT	natural	E75-	natural-Epiblast	-6.21025	4.14062
NE75_2_AGAAACCATCGACGGCACATCTAT	natural	E75-	natural-Epiblast	-6.44406	4.03745
NE75_2_AGAAACCATCGACGGCCGACTCCT	natural	E75-	natural-Posterior lateral plate mesoderm	-3.2677	-0.133021
NE75_2_AGAAACCATCGACGGCGTACACTC	natural	E75-	natural-Mesenchyme	-2.04398	-2.10674
NE75_2_AGAAACCATCGACGGCTTGGATCG	natural	E75-	natural-Epiblast	-5.99608	4.38293
NE75_2_AGAAAGTGTCGACGGCACCCATAT	natural	E75-	natural-Epiblast	-6.58653	3.91854
NE75_2_AGAAAGTGTCGACGGCATTTCCGG	natural	E75-	natural-Nascent mesoderm	-5.02761	0.445658
NE75_2_AGAAAGTGTCGACGGCCGAATAAT	natural	E75-	natural-Erythroid progenitors	7.58185	-3.80454
NE75_2_AGAAAGTGTCGACGGCGCTCTAGT	natural	E75-	natural-ExE ectoderm	3.68485	7.22078
NE75_2_AGAAAGTGTCGACGGCTCACCGAG	natural	E75-	natural-Definitive endoderm	-8.18206	2.06912
NE75_2_AGAAAGTGTCGACGGCTCGGTACG	natural	E75-	natural-Somites	-7.02819	0.800227
NE75_2_AGAAAGTGTCGACGGCTCTAGCAG	natural	E75-	natural-ExE VE	7.11191	-3.81832
NE75_2_AGAAGCTTTCGACGGCCCAACCGT	natural	E75-	natural-Nascent mesoderm	-7.07251	-0.580102
NE75_2_AGAAGCTTTCGACGGCGAGCGGTA	natural	E75-	natural-Somites	-7.00356	-0.518097
NE75_2_AGAATCAATCGACGGCCACTTTCT	natural	E75-	natural-ExE VE	8.12891	-5.47625
NE75_2_AGAATCAATCGACGGCCGGGCTTT	natural	E75-	natural-Epiblast	-6.64167	4.61083
NE75_2_AGAATCAATCGACGGCGTGTAACC	natural	E75-	natural-Primitive streak	-6.49796	2.25326
NE75_2_AGAATCAATCGACGGCTAAGACGG	natural	E75-	natural-Mesenchyme	-1.38697	-2.31325
NE75_2_AGAATCAATCGACGGCTCGACACC	natural	E75-	natural-Epiblast	-5.97343	6.20248
NE75_2_AGACCTCATCGACGGCTACTTGTG	natural	E75-	natural-Primitive streak	-8.59109	2.89805
NE75_2_AGACCTCATCGACGGCTCGGTTCG	natural	E75-	natural-Epiblast	-5.95323	4.49616
NE75_2_AGACCTCATCGACGGCTCTAGCAG	natural	E75-	natural-Endothelium	3.41217	2.69078
NE75_2_AGACCTCATCGACGGCTCTGTGGT	natural	E75-	natural-Nascent mesoderm	-6.58341	0.812913
NE75_2_AGACCTCATCGACGGCTGGCTACC	natural	E75-	natural-Epiblast	-6.06074	5.79815
NE75_2_AGACCTCATCGACGGCTGTACACG	natural	E75-	natural-Epiblast	-5.81523	2.19038
NE75_2_AGACCTCATCGACGGCTGTCTTTC	natural	E75-	natural-Nascent mesoderm	-6.56646	1.18611
NE75_2_AGACGAGGTCGACGGCAAACTCGA	natural	E75-	natural-VE	7.66842	-3.69806
NE75_2_AGACGAGGTCGACGGCAGAGACTA	natural	E75-	natural-Epiblast	-6.22266	3.9705
NE75_2_AGACGAGGTCGACGGCATCTTTGT	natural	E75-	natural-Definitive endoderm	3.40819	-5.46686
NE75_2_AGACGAGGTCGACGGCGCAAAGCC	natural	E75-	natural-Ectoplacental cone	6.05463	7.81163
NE75_2_AGACGAGGTCGACGGCGCATGGGT	natural	E75-	natural-ExE ectoderm	3.83596	7.30981
NE75_2_AGACGAGGTCGACGGCGTTGTCAT	natural	E75-	natural-Allantois	-1.39335	-0.271678
NE75_2_AGACGAGGTCGACGGCTACCAGGC	natural	E75-	natural-Epiblast	-6.14115	-0.489084
NE75_2_AGAGAGACTCGACGGCAATGACCC	natural	E75-	natural-Epiblast	-4.87904	1.36013
NE75_2_AGAGAGACTCGACGGCACTCACCG	natural	E75-	natural-Primitive streak	-6.7459	2.87129
NE75_2_AGAGAGACTCGACGGCCACAACAG	natural	E75-	natural-ExE VE	7.51814	-5.26915
NE75_2_AGAGAGACTCGACGGCGTTTACGT	natural	E75-	natural-Epiblast	-6.37959	5.60773
NE75_2_AGAGAGACTCGACGGCTAGCCTCG	natural	E75-	natural-Epiblast	-5.87777	6.49137
NE75_2_AGAGGTGCTCGACGGCAAATCAGA	natural	E75-	natural-ExE ectoderm	4.40674	7.69049
NE75_2_AGAGGTGCTCGACGGCATCTTTGT	natural	E75-	natural-Endothelium	2.20663	2.36695
NE75_2_AGAGGTGCTCGACGGCCAACAAAT	natural	E75-	natural-VE	6.65805	-3.7996
NE75_2_AGAGGTGCTCGACGGCCGCTAGTC	natural	E75-	natural-AVE	4.07574	-5.10564
NE75_2_AGAGGTGCTCGACGGCGTGTCGGA	natural	E75-	natural-Ectoplacental cone	6.02317	7.21466
NE75_2_AGAGGTGCTCGACGGCTAACCATC	natural	E75-	natural-VE	6.51175	-3.17646
NE75_2_AGAGGTGCTCGACGGCTGGCTACC	natural	E75-	natural-Epiblast	-6.21413	3.0681
NE75_2_AGCAACGCTCGACGGCATCAAGTG	natural	E75-	natural-Nascent mesoderm	-6.03119	0.166582
NE75_2_AGCAACGCTCGACGGCATTCCTTG	natural	E75-	natural-Nascent mesoderm	-6.71881	0.436615
NE75_2_AGCAACGCTCGACGGCCAATACTT	natural	E75-	natural-ExE VE	7.90456	-5.79415
NE75_2_AGCAACGCTCGACGGCCAATTAGT	natural	E75-	natural-CLE/NMP	-6.48747	4.31042
NE75_2_AGCAACGCTCGACGGCCACTCCTC	natural	E75-	natural-ExE ectoderm	5.4394	6.86062
NE75_2_AGCAACGCTCGACGGCCGGACAAC	natural	E75-	natural-ExE ectoderm	5.033	7.72268
NE75_2_AGCAACGCTCGACGGCCTGAGTGC	natural	E75-	natural-Somites	-6.8386	0.201289
NE75_2_AGCAACGCTCGACGGCTGCTCCGT	natural	E75-	natural-Epiblast	-6.35314	6.16018
NE75_2_AGCAACGCTCGACGGCTTCGTTCC	natural	E75-	natural-Somites	-6.61475	2.36628
NE75_2_AGCACGTATCGACGGCACTAGGAT	natural	E75-	natural-ExE ectoderm	4.51065	7.5578
NE75_2_AGCACGTATCGACGGCCGGAATTT	natural	E75-	natural-Epiblast	4.10256	2.41708
NE75_2_AGCACGTATCGACGGCGATCGTTT	natural	E75-	natural-VE	6.24058	-3.72857
NE75_2_AGCACGTATCGACGGCTACTTGTG	natural	E75-	natural-Mesenchyme	-2.12372	-1.41689
NE75_2_AGCACGTATCGACGGCTCCCGTAG	natural	E75-	natural-Nascent mesoderm	-5.66484	0.106175
NE75_2_AGCATGCCTCGACGGCAAAGTCGG	natural	E75-	natural-Epiblast	-6.25002	5.38657
NE75_2_AGCATGCCTCGACGGCAGCGCCTT	natural	E75-	natural-Epiblast	-6.08071	4.94049
NE75_2_AGCATGCCTCGACGGCCAATTAGT	natural	E75-	natural-Definitive endoderm	-8.20811	2.14067
NE75_2_AGCATGCCTCGACGGCCGAACGTA	natural	E75-	natural-Epiblast	-6.09708	4.59262
NE75_2_AGCATGCCTCGACGGCCGGCACAT	natural	E75-	natural-ExE ectoderm	3.94762	7.63936
NE75_2_AGCATGCCTCGACGGCCTCCGCAT	natural	E75-	natural-ExE VE	7.6617	-5.91577
NE75_2_AGCATGCCTCGACGGCGAGAATTG	natural	E75-	natural-Endothelium	2.47246	2.1222
NE75_2_AGCATGCCTCGACGGCGGCTACTA	natural	E75-	natural-Posterior lateral plate mesoderm	-3.40281	0.247008
NE75_2_AGCATGCCTCGACGGCGTTGCACG	natural	E75-	natural-ExE VE	7.46341	-5.68853
NE75_2_AGCATGCCTCGACGGCTATTGCCT	natural	E75-	natural-Epiblast	-6.03591	5.72384
NE75_2_AGCCATCTTCGACGGCAAACTGGT	natural	E75-	natural-Epiblast	-7.3129	5.80268
NE75_2_AGCCATCTTCGACGGCCGCTCTCA	natural	E75-	natural-ExE VE	7.85263	-5.42842
NE75_2_AGCCATCTTCGACGGCCTCTTGAC	natural	E75-	natural-Posterior lateral plate mesoderm	-3.91809	0.577327
NE75_2_AGCCATCTTCGACGGCGATCGTTT	natural	E75-	natural-Ectoplacental cone	6.48972	7.43067
NE75_2_AGCCATCTTCGACGGCGCGCATTC	natural	E75-	natural-Somites	-7.20838	0.164564
NE75_2_AGCCATCTTCGACGGCTGGCCTGT	natural	E75-	natural-Epiblast	-6.1064	3.61314
NE75_2_AGCGTGGTTCGACGGCAGCGCGAT	natural	E75-	natural-Posterior lateral plate mesoderm	-2.82545	0.359394
NE75_2_AGCGTGGTTCGACGGCATGTTGGC	natural	E75-	natural-VE	6.40293	-3.92951
NE75_2_AGCGTGGTTCGACGGCCTTCGATT	natural	E75-	natural-ExE ectoderm	4.07869	6.84492
NE75_2_AGCTCCACTCGACGGCATATGCAT	natural	E75-	natural-Epiblast	-6.18582	5.7799
NE75_2_AGCTCCACTCGACGGCCTGTCTGG	natural	E75-	natural-Epiblast	-5.90024	3.71427
NE75_2_AGCTCCACTCGACGGCGGCCCTTA	natural	E75-	natural-ExE VE	8.33588	-5.69527
NE75_2_AGCTCCACTCGACGGCTCGACGGT	natural	E75-	natural-ExE VE	7.01597	-5.37178
NE75_2_AGCTTCGATCGACGGCACTGCCGT	natural	E75-	natural-Epiblast	-5.82755	3.82196
NE75_2_AGCTTCGATCGACGGCAGCGCCTT	natural	E75-	natural-Nascent mesoderm	-5.88921	0.641785
NE75_2_AGCTTCGATCGACGGCAGCTACGG	natural	E75-	natural-Epiblast	-6.761	5.4898
NE75_2_AGCTTCGATCGACGGCATTCAGTA	natural	E75-	natural-Nascent mesoderm	-5.79728	0.535302
NE75_2_AGCTTCGATCGACGGCATTCGACG	natural	E75-	natural-Epiblast	-5.99778	3.3221
NE75_2_AGCTTCGATCGACGGCCGATTGAT	natural	E75-	natural-Nascent mesoderm	-6.21328	-0.760815
NE75_2_AGCTTCGATCGACGGCGGCGGTTT	natural	E75-	natural-Endothelium	3.10238	2.56933
NE75_2_AGCTTCGATCGACGGCGTCCAAAG	natural	E75-	natural-ExE ectoderm	4.69582	7.3482
NE75_2_AGCTTCGATCGACGGCTAACCCGT	natural	E75-	natural-Epiblast	-6.01878	4.03192
NE75_2_AGCTTCGATCGACGGCTCCCAATC	natural	E75-	natural-ExE VE	7.00594	-7.25529
NE75_2_AGCTTCGATCGACGGCTGGTTTCT	natural	E75-	natural-Somites	-6.66571	2.09825
NE75_2_AGGACACATCGACGGCATGGGCAC	natural	E75-	natural-Epiblast	-5.71016	5.66984
NE75_2_AGGAGTCGTCGACGGCCCCGACTT	natural	E75-	natural-Epiblast	-6.0426	4.14198
NE75_2_AGGAGTCGTCGACGGCCCTGTTAT	natural	E75-	natural-Epiblast	-5.82403	3.38987
NE75_2_AGGAGTCGTCGACGGCCTCGCGTA	natural	E75-	natural-Somites	-6.55189	1.28888
NE75_2_AGGAGTCGTCGACGGCGGCTACTA	natural	E75-	natural-ExE VE	7.77995	-5.82839
NE75_2_AGGAGTCGTCGACGGCTAAATAGG	natural	E75-	natural-Somites	-6.89461	2.07096
NE75_2_AGGAGTCGTCGACGGCTCGGTTTA	natural	E75-	natural-CLE/NMP	-6.60156	2.91704
NE75_2_AGGAGTCGTCGACGGCTGAGGTCT	natural	E75-	natural-Epiblast	-6.47229	5.33896
NE75_2_AGGCAATATCGACGGCCAGACCAT	natural	E75-	natural-ExE ectoderm	3.75019	7.69721
NE75_2_AGGCAATATCGACGGCCTTAGGTA	natural	E75-	natural-Definitive endoderm	2.96764	-5.20236
NE75_2_AGGCAATATCGACGGCGAGCCCAT	natural	E75-	natural-Somites	-6.23654	2.13134
NE75_2_AGGCAATATCGACGGCTGAAATGA	natural	E75-	natural-Epiblast	-5.83858	4.56629
NE75_2_AGGCAATATCGACGGCTTGTCGCC	natural	E75-	natural-Epiblast	-6.92893	5.32938
NE75_2_AGGCCGAATCGACGGCAGCTACGG	natural	E75-	natural-Cardiac mesoderm	-4.35206	-1.70537
NE75_2_AGGCCGAATCGACGGCATGGATTA	natural	E75-	natural-Allantois	-1.98684	0.151643
NE75_2_AGGCCGAATCGACGGCCAGATTAC	natural	E75-	natural-Epiblast	-6.04552	5.49716
NE75_2_AGGCCGAATCGACGGCCGGAATTT	natural	E75-	natural-AVE	4.41318	-5.35562
NE75_2_AGGCCGAATCGACGGCGAGCGGTA	natural	E75-	natural-ExE VE	7.54213	-5.15056
NE75_2_AGGCCGAATCGACGGCGTACACTC	natural	E75-	natural-Posterior lateral plate mesoderm	-4.68898	-0.0513794
NE75_2_AGGCCGAATCGACGGCGTTCTGTT	natural	E75-	natural-ExE VE	7.08376	-7.47379
NE75_2_AGGCCGAATCGACGGCTGAAATGA	natural	E75-	natural-Epiblast	-6.08235	2.48353
NE75_2_AGGCCGAATCGACGGCTGTGTCCT	natural	E75-	natural-Epiblast	-5.65953	5.1692
NE75_2_AGGCCGAATCGACGGCTTTATCAC	natural	E75-	natural-Allantois	-1.77449	-0.231467
NE75_2_AGGCGTTTTCGACGGCAATGACCC	natural	E75-	natural-Epiblast	-6.58161	4.96462
NE75_2_AGGCGTTTTCGACGGCCGTACCTA	natural	E75-	natural-Definitive endoderm	3.00782	-5.26539
NE75_2_AGGCGTTTTCGACGGCGGCGTTAG	natural	E75-	natural-Definitive endoderm	2.93795	-5.23568
NE75_2_AGGCGTTTTCGACGGCGTTGTCAT	natural	E75-	natural-CLE/NMP	-6.67247	4.3089
NE75_2_AGGCGTTTTCGACGGCTGAGGTCT	natural	E75-	natural-Epiblast	-5.92564	2.53881
NE75_2_AGGCGTTTTCGACGGCTGTGGCTA	natural	E75-	natural-Ectoplacental cone	5.56073	7.84833
NE75_2_AGGCGTTTTCGACGGCTTTACCCT	natural	E75-	natural-Definitive endoderm	3.10895	-5.20035
NE75_2_AGGGACTGTCGACGGCAAACTGGT	natural	E75-	natural-Epiblast	-6.95058	4.73937
NE75_2_AGGGACTGTCGACGGCAAATCAGA	natural	E75-	natural-Epiblast	-5.66561	3.42786
NE75_2_AGGGACTGTCGACGGCACTAGGAT	natural	E75-	natural-Epiblast	-5.98734	3.8456
NE75_2_AGGGACTGTCGACGGCGGTGACAC	natural	E75-	natural-Nascent mesoderm	-6.3604	-1.02508
NE75_2_AGGGACTGTCGACGGCGTCAAAGA	natural	E75-	natural-ExE ectoderm	4.44814	7.68299
NE75_2_AGGGACTGTCGACGGCTACCAGGC	natural	E75-	natural-Nascent mesoderm	-8.24695	5.79849
NE75_2_AGGGACTGTCGACGGCTAGTCGCA	natural	E75-	natural-Primitive streak	-6.63606	3.45846
NE75_2_AGGGTAAATCGACGGCAAACTGGT	natural	E75-	natural-Primitive streak	-6.31434	5.36629
NE75_2_AGGGTAAATCGACGGCAACAATCC	natural	E75-	natural-Epiblast	-7.17316	5.89004
NE75_2_AGGGTAAATCGACGGCAACACACG	natural	E75-	natural-CLE/NMP	-7.10906	2.6336
NE75_2_AGGGTAAATCGACGGCAAGTAATC	natural	E75-	natural-Epiblast	-5.76806	5.57145
NE75_2_AGGGTAAATCGACGGCCAATACTT	natural	E75-	natural-Epiblast	-6.68197	4.9028
NE75_2_AGGGTAAATCGACGGCCTACCGTT	natural	E75-	natural-Epiblast	5.04503	-8.35496
NE75_2_AGGGTAAATCGACGGCCTACGAGC	natural	E75-	natural-VE	7.32471	-2.9401
NE75_2_AGGGTAAATCGACGGCGACAGATA	natural	E75-	natural-Neuroectoderm	-7.82576	5.87572
NE75_2_AGGGTAAATCGACGGCGGGAACGA	natural	E75-	natural-Posterior lateral plate mesoderm	-5.92647	-0.0786365
NE75_2_AGGGTAAATCGACGGCTTCGTTCC	natural	E75-	natural-ExE ectoderm	4.42429	7.33693
NE75_2_AGGTAAGCTCGACGGCAAACGCCT	natural	E75-	natural-Epiblast	-7.74878	6.37913
NE75_2_AGGTAAGCTCGACGGCAAATGTCG	natural	E75-	natural-Epiblast	-4.15496	5.83359
NE75_2_AGGTAAGCTCGACGGCACGGTAGC	natural	E75-	natural-Endothelium	2.98086	2.47147
NE75_2_AGGTAAGCTCGACGGCAGCGCCTT	natural	E75-	natural-Ectoplacental cone	6.09773	7.6077
NE75_2_AGGTAAGCTCGACGGCTCCAGTCC	natural	E75-	natural-ExE VE	6.91966	-5.58595
NE75_2_AGGTAAGCTCGACGGCTGGTATGA	natural	E75-	natural-ExE VE	8.07453	-5.05295
NE75_2_AGGTATATTCGACGGCAGTTTAGA	natural	E75-	natural-Epiblast	-5.80966	5.9145
NE75_2_AGGTATATTCGACGGCCGCTCTCA	natural	E75-	natural-ExE ectoderm	4.53348	7.1381
NE75_2_AGGTATATTCGACGGCCGTATTTC	natural	E75-	natural-Erythroid progenitors	7.35758	-3.95565
NE75_2_AGGTATATTCGACGGCCTGTCTGG	natural	E75-	natural-ExE VE	8.12283	-5.91296
NE75_2_AGGTATATTCGACGGCGATCTCGG	natural	E75-	natural-Neuroectoderm	-7.78329	6.19713
NE75_2_AGGTATATTCGACGGCGCAACCTG	natural	E75-	natural-Epiblast	-6.09146	4.79414
NE75_2_AGGTATATTCGACGGCTTAAACTG	natural	E75-	natural-Definitive endoderm	2.94693	-5.4711
NE75_2_AGGTATATTCGACGGCTTGATTCT	natural	E75-	natural-Posterior lateral plate mesoderm	-5.50035	0.968614
NE75_2_AGGTTCCCTCGACGGCACTCACCG	natural	E75-	natural-Posterior lateral plate mesoderm	-5.68435	1.18419
NE75_2_AGGTTCCCTCGACGGCGATGTATT	natural	E75-	natural-Epiblast	-6.58895	4.05576
NE75_2_AGGTTCCCTCGACGGCGCAGCATG	natural	E75-	natural-VE	7.72715	-4.75078
NE75_2_AGGTTCCCTCGACGGCGTTCTGTT	natural	E75-	natural-Epiblast	-5.53502	6.20318
NE75_2_AGGTTCCCTCGACGGCTGGCTACC	natural	E75-	natural-Primitive streak	-6.37195	4.73318
NE75_2_AGTAATGGTCGACGGCACATCTAT	natural	E75-	natural-Epiblast	-4.33109	0.730534
NE75_2_AGTAATGGTCGACGGCATTTCCGG	natural	E75-	natural-Epiblast	-6.42031	4.66652
NE75_2_AGTAATGGTCGACGGCGGGAGGTA	natural	E75-	natural-Definitive endoderm	4.13903	-6.05008
NE75_2_AGTAGTTATCGACGGCACAGCGGA	natural	E75-	natural-Nascent mesoderm	-6.40057	-0.422534
NE75_2_AGTAGTTATCGACGGCCGGCACAT	natural	E75-	natural-CLE/NMP	-6.73323	3.94455
NE75_2_AGTAGTTATCGACGGCGGATAAAG	natural	E75-	natural-ExE VE	6.99456	-7.6224
NE75_2_AGTAGTTATCGACGGCGGGAAATC	natural	E75-	natural-CLE/NMP	-6.76161	2.58108
NE75_2_AGTAGTTATCGACGGCGTTTGTTT	natural	E75-	natural-CLE/NMP	-6.70749	3.04095
NE75_2_AGTAGTTATCGACGGCTAAGACGG	natural	E75-	natural-Epiblast	-6.70219	4.6286
NE75_2_AGTAGTTATCGACGGCTGTGGCTA	natural	E75-	natural-Epiblast	-5.69033	6.29902
NE75_2_AGTCACAATCGACGGCAACAATCC	natural	E75-	natural-Nascent mesoderm	-5.25399	-0.104327
NE75_2_AGTCACAATCGACGGCCGAATAAT	natural	E75-	natural-Epiblast	-6.81296	4.93828
NE75_2_AGTCACAATCGACGGCGATGTATT	natural	E75-	natural-Ectoplacental cone	5.5169	7.87516
NE75_2_AGTCACAATCGACGGCGATTGCGA	natural	E75-	natural-Epiblast	-5.98315	4.0815
NE75_2_AGTCACAATCGACGGCTCACGTTT	natural	E75-	natural-Endothelium	2.69597	2.25767
NE75_2_AGTCACAATCGACGGCTCGGTTTA	natural	E75-	natural-VE	6.80042	-4.25735
NE75_2_AGTCCGTGTCGACGGCCCAACCGT	natural	E75-	natural-Ectoplacental cone	6.42348	7.75471
NE75_2_AGTCCGTGTCGACGGCCTTCGCAC	natural	E75-	natural-ExE VE	7.69635	-4.38506
NE75_2_AGTCCGTGTCGACGGCGAGGCTGA	natural	E75-	natural-Epiblast	-6.60476	4.35784
NE75_2_AGTGCTTCTCGACGGCATCTTTGT	natural	E75-	natural-Allantois	-2.07001	-0.21581
NE75_2_AGTGCTTCTCGACGGCCTCGCGTA	natural	E75-	natural-Epiblast	-6.43121	5.5302
NE75_2_AGTGCTTCTCGACGGCGGGAACCT	natural	E75-	natural-Epiblast	-6.08087	5.81704
NE75_2_AGTGCTTCTCGACGGCTGTAGTTT	natural	E75-	natural-Epiblast	-7.07249	3.44966
NE75_2_AGTGCTTCTCGACGGCTTTATCAC	natural	E75-	natural-ExE ectoderm	3.71469	6.87109
NE75_2_AGTTGAACTCGACGGCAAAGCCTA	natural	E75-	natural-Ectoplacental cone	6.35007	7.61565
NE75_2_AGTTGAACTCGACGGCGCCTCTTT	natural	E75-	natural-Nascent mesoderm	-6.59552	0.515389
NE75_2_AGTTGAACTCGACGGCGTAACGTT	natural	E75-	natural-Posterior lateral plate mesoderm	-3.76459	0.222237
NE75_2_AGTTGAACTCGACGGCTTATAGCC	natural	E75-	natural-Epiblast	-5.96358	4.91877
NE75_2_AGTTGCGGTCGACGGCACGAAACG	natural	E75-	natural-Epiblast	-6.63125	4.62896
NE75_2_AGTTGCGGTCGACGGCAGAACGGG	natural	E75-	natural-AVE	4.54702	-5.55707
NE75_2_AGTTGCGGTCGACGGCATCTTTGT	natural	E75-	natural-ExE VE	7.05	-5.73744
NE75_2_AGTTGCGGTCGACGGCTCTGTGGT	natural	E75-	natural-Nascent mesoderm	-6.11824	-0.860526
NE75_2_AGTTTGTATCGACGGCCAAGTCAT	natural	E75-	natural-Epiblast	-6.83851	6.14735
NE75_2_AGTTTGTATCGACGGCCGAGATGT	natural	E75-	natural-CLE/NMP	-6.59334	3.42298
NE75_2_AGTTTGTATCGACGGCCGGGTAGT	natural	E75-	natural-Erythroid progenitors	6.94694	-4.33556
NE75_2_AGTTTGTATCGACGGCTGTAGTTT	natural	E75-	natural-Nascent mesoderm	-6.22316	-0.550903
NE75_2_ATAACAGGTCGACGGCGAGCCCAT	natural	E75-	natural-Epiblast	-6.52702	5.01223
NE75_2_ATAACAGGTCGACGGCGGACTTCC	natural	E75-	natural-Definitive endoderm	2.76699	-5.30322
NE75_2_ATAACAGGTCGACGGCGGCATGCT	natural	E75-	natural-Mesenchyme	-2.49313	-1.73686
NE75_2_ATAACAGGTCGACGGCGGCGGTTT	natural	E75-	natural-ExE ectoderm	4.00164	6.84193
NE75_2_ATAAGCTATCGACGGCACCCACGA	natural	E75-	natural-Parietal endoderm	5.27962	-7.92395
NE75_2_ATAAGCTATCGACGGCATATGCAT	natural	E75-	natural-Epiblast	-5.80978	4.87436
NE75_2_ATAAGCTATCGACGGCCCTGTTAT	natural	E75-	natural-AVE	4.70335	-5.34691
NE75_2_ATAAGCTATCGACGGCCTAGTAAC	natural	E75-	natural-Epiblast	-6.65943	5.49073
NE75_2_ATACACCCTCGACGGCAAAGTCGG	natural	E75-	natural-Definitive endoderm	3.1522	-5.1108
NE75_2_ATACACCCTCGACGGCCTACTTGT	natural	E75-	natural-Definitive endoderm	-7.55462	1.87839
NE75_2_ATACACCCTCGACGGCGGGCCAAT	natural	E75-	natural-ExE VE	5.6752	-7.41312
NE75_2_ATACACCCTCGACGGCGTCCGTAC	natural	E75-	natural-Epiblast	-6.36903	5.16379
NE75_2_ATACACCCTCGACGGCGTTGTCAT	natural	E75-	natural-ExE VE	8.27433	-5.76112
NE75_2_ATACACCCTCGACGGCTTGGACTT	natural	E75-	natural-ExE ectoderm	4.4203	6.42519
NE75_2_ATACACCCTCGACGGCTTGGATCG	natural	E75-	natural-Epiblast	-5.77722	5.5264
NE75_2_ATACTCTCTCGACGGCAAACTCGA	natural	E75-	natural-ExE VE	7.45596	-4.25323
NE75_2_ATACTCTCTCGACGGCACGCTCAG	natural	E75-	natural-Neuroectoderm	-7.25635	3.77222
NE75_2_ATACTCTCTCGACGGCCGATTGAT	natural	E75-	natural-Posterior lateral plate mesoderm	-4.56277	-0.752819
NE75_2_ATACTCTCTCGACGGCCGGCTTAC	natural	E75-	natural-ExE ectoderm	3.80205	7.3255
NE75_2_ATACTCTCTCGACGGCCGTATTTC	natural	E75-	natural-Epiblast	-5.91672	3.43062
NE75_2_ATACTCTCTCGACGGCCTTCAGGT	natural	E75-	natural-Allantois	-1.694	-0.0639833
NE75_2_ATACTCTCTCGACGGCGCAACCTG	natural	E75-	natural-Posterior lateral plate mesoderm	-4.81005	0.222979
NE75_2_ATACTCTCTCGACGGCGGCTACTA	natural	E75-	natural-Epiblast	-5.86893	3.39814
NE75_2_ATACTCTCTCGACGGCGGGAAATC	natural	E75-	natural-ExE ectoderm	4.04405	6.9854
NE75_2_ATACTCTCTCGACGGCGGTCACAG	natural	E75-	natural-VE	7.06442	-4.05083
NE75_2_ATACTCTCTCGACGGCTGGAGGAG	natural	E75-	natural-Nascent mesoderm	-6.62214	0.113732
NE75_2_ATACTCTCTCGACGGCTGTAGTTT	natural	E75-	natural-Endothelium	3.79482	2.22643
NE75_2_ATACTCTCTCGACGGCTTCGCTGG	natural	E75-	natural-ExE VE	7.40804	-6.40946
NE75_2_ATAGATGTTCGACGGCAAAGCCTA	natural	E75-	natural-Epiblast	-5.81834	5.86115
NE75_2_ATAGATGTTCGACGGCAGGTTGTG	natural	E75-	natural-Nascent mesoderm	-6.24513	0.211976
NE75_2_ATAGATGTTCGACGGCATTCCTTG	natural	E75-	natural-Somites	-7.05009	0.735754
NE75_2_ATAGATGTTCGACGGCCAACGTGG	natural	E75-	natural-Mesenchyme	-2.14819	-1.82013
NE75_2_ATAGATGTTCGACGGCCCAGCAGT	natural	E75-	natural-ExE ectoderm	4.59069	7.44456
NE75_2_ATAGATGTTCGACGGCTACAGCCG	natural	E75-	natural-Somites	-6.83137	-0.72463
NE75_2_ATAGATGTTCGACGGCTGGCTACC	natural	E75-	natural-Erythroid progenitors	6.93784	-4.12478
NE75_2_ATATGCAATCGACGGCCGTATCGG	natural	E75-	natural-Ectoplacental cone	7.23648	7.20402
NE75_2_ATATGCAATCGACGGCCTTCAGGT	natural	E75-	natural-Erythroid progenitors	8.44918	-0.188146
NE75_2_ATATGCAATCGACGGCGCAACCTG	natural	E75-	natural-Epiblast	-6.76919	4.75421
NE75_2_ATATGCAATCGACGGCGGACTTCC	natural	E75-	natural-Definitive endoderm	3.70128	-6.04303
NE75_2_ATATGCAATCGACGGCTGCTATTT	natural	E75-	natural-CLE/NMP	-6.92842	4.51384
NE75_2_ATATGGGTTCGACGGCAATGACCC	natural	E75-	natural-VE	6.62126	-3.11116
NE75_2_ATATGGGTTCGACGGCCTCCGCAT	natural	E75-	natural-ExE VE	8.18575	-6.0137
NE75_2_ATATGGGTTCGACGGCGTTCAACT	natural	E75-	natural-Surface ectoderm	-4.00098	5.5043
NE75_2_ATATGGGTTCGACGGCTGACCAGT	natural	E75-	natural-Nascent mesoderm	-6.8232	-0.773593
NE75_2_ATATGGGTTCGACGGCTTCCGAGT	natural	E75-	natural-ExE VE	7.51809	-5.39505
NE75_2_ATCAATCGTCGACGGCACTGCCGT	natural	E75-	natural-Notochord	-8.28931	2.94349
NE75_2_ATCAATCGTCGACGGCCGGAATTT	natural	E75-	natural-Epiblast	-6.44026	5.15984
NE75_2_ATCAATCGTCGACGGCCTTAGGTA	natural	E75-	natural-VE	7.0663	-3.35944
NE75_2_ATCAATCGTCGACGGCTGCCATCG	natural	E75-	natural-Definitive endoderm	2.83054	-5.22247
NE75_2_ATCAGGGATCGACGGCATATGCAT	natural	E75-	natural-Nascent mesoderm	-6.74181	0.625301
NE75_2_ATCAGGGATCGACGGCGGCCTAAG	natural	E75-	natural-Nascent mesoderm	-6.11247	0.252203
NE75_2_ATCCCACCTCGACGGCTTGATCTA	natural	E75-	natural-Epiblast	-6.659	5.30428
NE75_2_ATCCGCATTCGACGGCAATCGGGT	natural	E75-	natural-ExE VE	7.12242	-6.01532
NE75_2_ATCCGCATTCGACGGCAATTCCCA	natural	E75-	natural-Mesenchyme	-1.13269	-2.62149
NE75_2_ATCCGCATTCGACGGCCTTCGCAC	natural	E75-	natural-ExE ectoderm	4.08082	7.732
NE75_2_ATCCGCATTCGACGGCGATCGTTT	natural	E75-	natural-Nascent mesoderm	-6.62035	3.04251
NE75_2_ATCCGCATTCGACGGCGGCGTTAG	natural	E75-	natural-Posterior lateral plate mesoderm	-4.68108	0.653965
NE75_2_ATCCGCATTCGACGGCTGACCCTC	natural	E75-	natural-Epiblast	-5.42369	5.53783
NE75_2_ATCCTAGTTCGACGGCACCCACGA	natural	E75-	natural-Ectoplacental cone	6.18017	7.87087
NE75_2_ATCCTAGTTCGACGGCACCTTCTT	natural	E75-	natural-Epiblast	-6.28048	5.95351
NE75_2_ATCCTAGTTCGACGGCACGCTCAG	natural	E75-	natural-ExE VE	7.47063	-3.91986
NE75_2_ATCCTAGTTCGACGGCGACAGATA	natural	E75-	natural-ExE ectoderm	3.97646	6.87888
NE75_2_ATCCTAGTTCGACGGCGATCTCGG	natural	E75-	natural-Epiblast	-6.60502	5.81051
NE75_2_ATCGCGCTTCGACGGCAAGATTGT	natural	E75-	natural-Notochord	-7.73984	2.82425
NE75_2_ATCGCGCTTCGACGGCACGGTAGC	natural	E75-	natural-ExE ectoderm	5.52874	7.27164
NE75_2_ATCGCGCTTCGACGGCAGGAGCTT	natural	E75-	natural-ExE ectoderm	4.6368	7.27717
NE75_2_ATCGCGCTTCGACGGCATGGATTA	natural	E75-	natural-VE	7.7664	-3.16293
NE75_2_ATCGCGCTTCGACGGCCGGGCTTT	natural	E75-	natural-Somites	-6.65183	1.40295
NE75_2_ATCGCGCTTCGACGGCGTTTGTTT	natural	E75-	natural-Definitive endoderm	-4.42624	5.94728
NE75_2_ATCGCGCTTCGACGGCTAAATAGG	natural	E75-	natural-Allantois	-2.12207	-0.00624773
NE75_2_ATCGCGCTTCGACGGCTCATGAGG	natural	E75-	natural-ExE ectoderm	4.30954	7.80438
NE75_2_ATCGCGCTTCGACGGCTCCTTATT	natural	E75-	natural-Epiblast	-5.73944	3.73209
NE75_2_ATCGCGCTTCGACGGCTGAAATGA	natural	E75-	natural-ExE ectoderm	4.92095	7.76745
NE75_2_ATCGCGCTTCGACGGCTTTGTGTC	natural	E75-	natural-Nascent mesoderm	-6.60643	0.053678
NE75_2_ATCGTAACTCGACGGCAGCGCCTT	natural	E75-	natural-Epiblast	-5.59934	6.16428
NE75_2_ATCGTAACTCGACGGCAGGAAGAC	natural	E75-	natural-Nascent mesoderm	-6.94738	-0.371791
NE75_2_ATCGTAACTCGACGGCGGTTTCTC	natural	E75-	natural-Epiblast	-6.42475	5.02621
NE75_2_ATCGTAACTCGACGGCTAACTACT	natural	E75-	natural-ExE ectoderm	4.34124	7.28654
NE75_2_ATCGTAACTCGACGGCTACAAACT	natural	E75-	natural-AVE	4.02676	-5.20262
NE75_2_ATCGTAACTCGACGGCTCGACACC	natural	E75-	natural-Nascent mesoderm	-5.90666	2.14614
NE75_2_ATCGTAACTCGACGGCTGTCTTTC	natural	E75-	natural-Epiblast	-7.00261	5.33332
NE75_2_ATCGTAACTCGACGGCTTCGCTGG	natural	E75-	natural-Epiblast	-6.58603	3.32638
NE75_2_ATCTTGGCTCGACGGCAAGGTAAT	natural	E75-	natural-Epiblast	-6.58892	5.34525
NE75_2_ATCTTGGCTCGACGGCGAGTTCAC	natural	E75-	natural-Nascent mesoderm	-5.83296	0.471819
NE75_2_ATCTTGGCTCGACGGCGCGCATTC	natural	E75-	natural-Nascent mesoderm	-6.65849	-0.184937
NE75_2_ATCTTGGCTCGACGGCTCTCAACC	natural	E75-	natural-Endothelium	2.77067	2.53342
NE75_2_ATGACAACTCGACGGCAATGTTTG	natural	E75-	natural-Nascent mesoderm	-5.43372	1.11542
NE75_2_ATGACAACTCGACGGCACACTAAG	natural	E75-	natural-Epiblast	-5.85536	5.54672
NE75_2_ATGACAACTCGACGGCTAGTCGCA	natural	E75-	natural-Somites	-6.84503	1.28549
NE75_2_ATGACTTGTCGACGGCCCTCGTCT	natural	E75-	natural-Epiblast	-5.99802	-1.42238
NE75_2_ATGACTTGTCGACGGCTAACCATC	natural	E75-	natural-Epiblast	-6.62275	6.2336
NE75_2_ATGACTTGTCGACGGCTAGTGTTT	natural	E75-	natural-Definitive endoderm	-8.34385	2.15309
NE75_2_ATGACTTGTCGACGGCTCATATGG	natural	E75-	natural-Epiblast	-6.68799	1.49113
NE75_2_ATGACTTGTCGACGGCTCGGTTTA	natural	E75-	natural-ExE ectoderm	6.05997	7.40536
NE75_2_ATGCATATTCGACGGCCAGACCAT	natural	E75-	natural-ExE ectoderm	4.26502	7.00198
NE75_2_ATGCATATTCGACGGCCCCGAATG	natural	E75-	natural-AVE	5.28657	-4.57018
NE75_2_ATGCATATTCGACGGCGCATGGGT	natural	E75-	natural-Epiblast	-6.88998	3.88861
NE75_2_ATGCATATTCGACGGCGGACTTCC	natural	E75-	natural-CLE/NMP	-6.44328	4.34988
NE75_2_ATGCATATTCGACGGCTTCGGCCT	natural	E75-	natural-Mesenchyme	-1.93024	-1.95327
NE75_2_ATGCGGAGTCGACGGCAACCCTTG	natural	E75-	natural-ExE ectoderm	4.08812	7.30298
NE75_2_ATGCGGAGTCGACGGCAATTCCCA	natural	E75-	natural-ExE ectoderm	4.69434	7.10777
NE75_2_ATGCGGAGTCGACGGCAGCGCCTT	natural	E75-	natural-Epiblast	-6.55672	5.32774
NE75_2_ATGCGGAGTCGACGGCCACAACAG	natural	E75-	natural-VE	7.25083	-3.64205
NE75_2_ATGCGGAGTCGACGGCCCCATCTG	natural	E75-	natural-Nascent mesoderm	-6.69577	-0.769597
NE75_2_ATGCGGAGTCGACGGCCTACTTGT	natural	E75-	natural-Primitive streak	-6.90387	2.48869
NE75_2_ATGCGGAGTCGACGGCGAAAGACC	natural	E75-	natural-Endothelium	3.02117	2.44572
NE75_2_ATGCGGAGTCGACGGCGAACGATT	natural	E75-	natural-ExE VE	6.70323	-4.10287
NE75_2_ATGCGGAGTCGACGGCGCTTTCCA	natural	E75-	natural-Notochord	-7.5771	3.14478
NE75_2_ATGCGGAGTCGACGGCGTCAATAC	natural	E75-	natural-Endothelium	3.52027	2.2919
NE75_2_ATGCGGAGTCGACGGCTCTGCATC	natural	E75-	natural-Ectoplacental cone	7.14099	7.37201
NE75_2_ATGCGGAGTCGACGGCTTGGACTT	natural	E75-	natural-Epiblast	-5.4328	4.81627
NE75_2_ATGGGCTCTCGACGGCAAGATTGT	natural	E75-	natural-Primitive streak	-6.46996	2.5632
NE75_2_ATGGGCTCTCGACGGCATGACCGA	natural	E75-	natural-Endothelium	2.25683	2.33092
NE75_2_ATGGGCTCTCGACGGCATGGATTA	natural	E75-	natural-VE	6.58281	-3.13091
NE75_2_ATGGGCTCTCGACGGCCGAATAAT	natural	E75-	natural-ExE VE	7.5143	-4.36533
NE75_2_ATGGGCTCTCGACGGCCTTCAGGT	natural	E75-	natural-Neuroectoderm	-7.42874	5.79471
NE75_2_ATGGGCTCTCGACGGCGAGCGGTA	natural	E75-	natural-Epiblast	-5.71302	5.82378
NE75_2_ATGGGCTCTCGACGGCGCAACCTG	natural	E75-	natural-Epiblast	-5.86426	6.7427
NE75_2_ATGGGCTCTCGACGGCGGTTAGTG	natural	E75-	natural-ExE VE	9.12929	-6.34248
NE75_2_ATGGGCTCTCGACGGCGTGGATGG	natural	E75-	natural-ExE VE	6.95105	-7.55211
NE75_2_ATGGGCTCTCGACGGCTACAGCCG	natural	E75-	natural-Epiblast	-6.22474	5.99185
NE75_2_ATGGGCTCTCGACGGCTAGTCGCA	natural	E75-	natural-Epiblast	-5.75691	6.20271
NE75_2_ATGGTCTGTCGACGGCACACTAAG	natural	E75-	natural-Epiblast	-5.76804	6.67227
NE75_2_ATGGTCTGTCGACGGCATGACCGA	natural	E75-	natural-Primitive streak	-6.11566	1.79807
NE75_2_ATGGTCTGTCGACGGCCTTCTGGA	natural	E75-	natural-Epiblast	-5.66977	2.75241
NE75_2_ATGGTCTGTCGACGGCGGTCACAG	natural	E75-	natural-Epiblast	-5.95141	3.00218
NE75_2_ATGGTCTGTCGACGGCGGTTTCTC	natural	E75-	natural-Epiblast	-6.25597	4.72977
NE75_2_ATGGTCTGTCGACGGCTAGTGGAC	natural	E75-	natural-ExE VE	6.93256	-6.74464
NE75_2_ATGGTCTGTCGACGGCTGTTCCAG	natural	E75-	natural-Nascent mesoderm	-6.6685	-0.659985
NE75_2_ATGGTCTGTCGACGGCTTAAGCGT	natural	E75-	natural-Nascent mesoderm	-5.73152	0.643235
NE75_2_ATGGTCTGTCGACGGCTTCGTTCC	natural	E75-	natural-Endothelium	2.35315	2.34371
NE75_2_ATGTGCCGTCGACGGCAAATCAGA	natural	E75-	natural-ExE VE	7.25192	-4.56325
NE75_2_ATGTGCCGTCGACGGCACGCCATT	natural	E75-	natural-Epiblast	-5.82566	6.33206
NE75_2_ATGTGCCGTCGACGGCACTGAGTT	natural	E75-	natural-ExE VE	7.01088	-7.63661
NE75_2_ATGTGCCGTCGACGGCAGTTTAGA	natural	E75-	natural-ExE VE	5.56954	-6.87766
NE75_2_ATGTGCCGTCGACGGCATTCCTTG	natural	E75-	natural-Definitive endoderm	-8.24347	1.96824
NE75_2_ATGTGCCGTCGACGGCCTGGTGCA	natural	E75-	natural-Posterior lateral plate mesoderm	-2.98752	0.153963
NE75_2_ATGTGCCGTCGACGGCGCAGTCGA	natural	E75-	natural-Epiblast	-6.25409	4.62207
NE75_2_ATTACCTTTCGACGGCAAAGTCGG	natural	E75-	natural-ExE VE	7.1889	-4.10908
NE75_2_ATTACCTTTCGACGGCACCCATAT	natural	E75-	natural-Nascent mesoderm	-6.31422	-0.809481
NE75_2_ATTACCTTTCGACGGCACTAGGAT	natural	E75-	natural-Notochord	-7.35095	2.21959
NE75_2_ATTACCTTTCGACGGCAGACACCA	natural	E75-	natural-Epiblast	-7.65915	4.03995
NE75_2_ATTACCTTTCGACGGCAGCACCAC	natural	E75-	natural-ExE VE	7.80288	-6.21098
NE75_2_ATTACCTTTCGACGGCCACAAGGC	natural	E75-	natural-Epiblast	-6.26353	5.42746
NE75_2_ATTACCTTTCGACGGCCTCAGAAT	natural	E75-	natural-Epiblast	-5.81702	3.46158
NE75_2_ATTACCTTTCGACGGCCTCGATGC	natural	E75-	natural-Posterior lateral plate mesoderm	-4.46514	0.382971
NE75_2_ATTACCTTTCGACGGCGGTGGGAT	natural	E75-	natural-VE	7.67315	-5.38381
NE75_2_ATTACCTTTCGACGGCGTTACCGC	natural	E75-	natural-Nascent mesoderm	-5.70778	-0.94333
NE75_2_ATTACCTTTCGACGGCTAGAAATG	natural	E75-	natural-Primitive streak	-6.66045	2.05148
NE75_2_ATTACCTTTCGACGGCTGCTCCGT	natural	E75-	natural-ExE ectoderm	3.76358	6.52854
NE75_2_ATTATTCGTCGACGGCACGGTAGC	natural	E75-	natural-Epiblast	-8.33595	5.61011
NE75_2_ATTATTCGTCGACGGCATATGCAT	natural	E75-	natural-Erythroid progenitors	6.91232	-2.801
NE75_2_ATTATTCGTCGACGGCCAGACCAT	natural	E75-	natural-Nascent mesoderm	-6.73088	-1.05113
NE75_2_ATTATTCGTCGACGGCCCTATTCA	natural	E75-	natural-Epiblast	-5.77034	5.18235
NE75_2_ATTATTCGTCGACGGCCCTGACAC	natural	E75-	natural-Nascent mesoderm	-6.88984	-0.398212
NE75_2_ATTATTCGTCGACGGCGTGTCGGA	natural	E75-	natural-Epiblast	-7.09423	5.25922
NE75_2_ATTCTGAGTCGACGGCAGCGAAGT	natural	E75-	natural-Somites	-7.17001	1.2328
NE75_2_ATTCTGAGTCGACGGCGGTCACAG	natural	E75-	natural-Mesenchyme	-2.56988	-0.811488
NE75_2_ATTGAAGTTCGACGGCATCCGCTA	natural	E75-	natural-Epiblast	-7.4059	5.19259
NE75_2_ATTGAAGTTCGACGGCGATCGTTT	natural	E75-	natural-Epiblast	-5.99707	5.70828
NE75_2_ATTGAAGTTCGACGGCGGTCCCTT	natural	E75-	natural-ExE VE	8.86747	-6.07412
NE75_2_ATTGAAGTTCGACGGCTCCCGTAG	natural	E75-	natural-Nascent mesoderm	-6.86005	0.237293
NE75_2_ATTGGCCCTCGACGGCACGCTCAG	natural	E75-	natural-Epiblast	-7.77624	5.49454
NE75_2_ATTGGCCCTCGACGGCGACAACTT	natural	E75-	natural-Epiblast	-5.98161	4.67399
NE75_2_ATTGGCCCTCGACGGCGGCTACTA	natural	E75-	natural-Posterior lateral plate mesoderm	-2.99189	0.251033
NE75_2_ATTGGCCCTCGACGGCTCGGTTCG	natural	E75-	natural-Nascent mesoderm	-6.35701	0.0767726
NE75_2_ATTGGCCCTCGACGGCTGCGACAG	natural	E75-	natural-Megakaryocytes	2.16038	2.1001
NE75_2_ATTGGCCCTCGACGGCTTATCTGT	natural	E75-	natural-Nascent mesoderm	-6.19308	0.8244
NE75_2_ATTGGCCCTCGACGGCTTGCACGC	natural	E75-	natural-Mesenchyme	-2.16383	-1.46645
NE75_2_ATTTCCATTCGACGGCCAATTAGT	natural	E75-	natural-Mesenchyme	-3.24205	0.0376444
NE75_2_ATTTCCATTCGACGGCGTCCATGT	natural	E75-	natural-Notochord	-6.89037	3.5124
NE75_2_ATTTCCATTCGACGGCGTTCAACT	natural	E75-	natural-Epiblast	-5.55597	5.08813
NE75_2_ATTTCCATTCGACGGCGTTGCACG	natural	E75-	natural-Epiblast	-6.24127	6.1632
NE75_2_ATTTGTTGTCGACGGCACTGAGTT	natural	E75-	natural-Epiblast	-6.03452	5.00555
NE75_2_ATTTGTTGTCGACGGCATCTTTGT	natural	E75-	natural-Posterior lateral plate mesoderm	-4.31273	0.238744
NE75_2_ATTTGTTGTCGACGGCATGTTGGC	natural	E75-	natural-Epiblast	-7.56806	6.58585
NE75_2_ATTTGTTGTCGACGGCCCGTGTTT	natural	E75-	natural-Somites	-6.56858	1.15399
NE75_2_ATTTGTTGTCGACGGCCGCTAATA	natural	E75-	natural-Neuroectoderm	-7.95201	5.85185
NE75_2_ATTTGTTGTCGACGGCGCAAGGAC	natural	E75-	natural-Ectoplacental cone	5.85126	7.70446
NE75_2_ATTTGTTGTCGACGGCGGCATGCT	natural	E75-	natural-ExE ectoderm	3.59805	7.07249
NE75_2_ATTTGTTGTCGACGGCGGGTGTAT	natural	E75-	natural-Posterior lateral plate mesoderm	-4.66818	0.315854
NE75_2_ATTTGTTGTCGACGGCTTCCGCTC	natural	E75-	natural-AVE	4.73339	-5.59374
NE75_2_CAAACATTTCGACGGCACCCACGA	natural	E75-	natural-Endothelium	3.24586	2.45242
NE75_2_CAAACATTTCGACGGCAGCGCCTT	natural	E75-	natural-Nascent mesoderm	-5.89513	-0.840509
NE75_2_CAAACATTTCGACGGCAGCTATGA	natural	E75-	natural-Megakaryocytes	2.30724	2.11577
NE75_2_CAACGCAGTCGACGGCTGTAGTTT	natural	E75-	natural-Posterior lateral plate mesoderm	-2.88558	0.113476
NE75_2_CAACGCAGTCGACGGCTGTGTCCT	natural	E75-	natural-CLE/NMP	-6.56066	4.0731
NE75_2_CAACGCAGTCGACGGCTTATAGCC	natural	E75-	natural-Epiblast	-6.82837	3.3588
NE75_2_CAACGCAGTCGACGGCTTGCACGC	natural	E75-	natural-Nascent mesoderm	-6.39977	-0.683734
NE75_2_CAAGGAATTCGACGGCCTCCGCAT	natural	E75-	natural-Epiblast	-6.92366	4.83999
NE75_2_CAAGGAATTCGACGGCCTGTTCTT	natural	E75-	natural-Ectoplacental cone	5.89377	7.64992
NE75_2_CAAGGAATTCGACGGCTCATGAGG	natural	E75-	natural-Primitive streak	-6.05381	4.48162
NE75_2_CAAGGAATTCGACGGCTTCACATA	natural	E75-	natural-ExE VE	6.62908	-6.08813
NE75_2_CAAGGGTTTCGACGGCAAACCTCC	natural	E75-	natural-ExE VE	8.54883	-5.74724
NE75_2_CAAGGGTTTCGACGGCCCCGAATG	natural	E75-	natural-Epiblast	-6.37899	4.86214
NE75_2_CAAGGGTTTCGACGGCCTGTCTGG	natural	E75-	natural-Definitive endoderm	3.71008	-5.62102
NE75_2_CAAGGGTTTCGACGGCGAGGCTGA	natural	E75-	natural-Primitive streak	-6.54907	4.11257
NE75_2_CAAGGGTTTCGACGGCGCACCTCT	natural	E75-	natural-Nascent mesoderm	-6.72023	0.488349
NE75_2_CAAGGGTTTCGACGGCGTCAATAC	natural	E75-	natural-Somites	-7.11337	-0.103071
NE75_2_CAAGGGTTTCGACGGCGTCTCTCT	natural	E75-	natural-Epiblast	-5.97117	3.8435
NE75_2_CAAGGGTTTCGACGGCGTGTAACC	natural	E75-	natural-Posterior lateral plate mesoderm	-5.0473	0.79824
NE75_2_CAAGGGTTTCGACGGCGTTGCACG	natural	E75-	natural-AVE	4.34634	-5.8883
NE75_2_CAAGGTACTCGACGGCACATCTAT	natural	E75-	natural-Epiblast	-4.16793	5.52619
NE75_2_CAAGGTACTCGACGGCCTTTCTTT	natural	E75-	natural-VE	6.98785	-3.76263
NE75_2_CAAGGTACTCGACGGCTACGTGCT	natural	E75-	natural-Nascent mesoderm	-6.59783	0.72611
NE75_2_CAAGGTACTCGACGGCTGCCTCAC	natural	E75-	natural-ExE VE	7.68971	-4.59578
NE75_2_CAAGGTACTCGACGGCTTGGATCG	natural	E75-	natural-Cardiac mesoderm	-4.31978	-1.9834
NE75_2_CAATCTAGTCGACGGCAATGAATG	natural	E75-	natural-ExE ectoderm	4.51592	6.90561
NE75_2_CAATCTAGTCGACGGCACATCTAT	natural	E75-	natural-Nascent mesoderm	-6.02901	0.6143
NE75_2_CAATCTAGTCGACGGCAGACACCA	natural	E75-	natural-ExE VE	7.00296	-7.63838
NE75_2_CAATCTAGTCGACGGCCACGGACT	natural	E75-	natural-Epiblast	-5.93144	6.29167
NE75_2_CAATCTAGTCGACGGCCGACGTCA	natural	E75-	natural-ExE VE	7.60587	-4.67259
NE75_2_CAATCTAGTCGACGGCCTCAGAAT	natural	E75-	natural-Mesenchyme	-1.71537	-1.62622
NE75_2_CAATCTAGTCGACGGCGCTTTGGC	natural	E75-	natural-ExE VE	8.10084	-5.29419
NE75_2_CAATCTAGTCGACGGCGGTCCCTT	natural	E75-	natural-Nascent mesoderm	-6.49974	-0.00532997
NE75_2_CAATCTAGTCGACGGCTTTACCCT	natural	E75-	natural-Somites	-7.23613	0.00300368
NE75_2_CAATTCTCTCGACGGCAGCACCAC	natural	E75-	natural-Erythroid progenitors	7.36246	-3.73294
NE75_2_CAATTCTCTCGACGGCCTTAGGTA	natural	E75-	natural-Posterior lateral plate mesoderm	-4.76897	0.805729
NE75_2_CAATTCTCTCGACGGCTCGAAGCT	natural	E75-	natural-Posterior lateral plate mesoderm	-4.39968	-1.43423
NE75_2_CAATTCTCTCGACGGCTTTGTGTC	natural	E75-	natural-ExE ectoderm	4.45622	8.01196
NE75_2_CACAACCTTCGACGGCAAGATTGT	natural	E75-	natural-Allantois	-2.70696	0.613913
NE75_2_CACAACCTTCGACGGCCTCCGCAT	natural	E75-	natural-Epiblast	-6.49991	4.4843
NE75_2_CACAACCTTCGACGGCCTCGATGC	natural	E75-	natural-Posterior lateral plate mesoderm	-5.83795	0.338205
NE75_2_CACAACCTTCGACGGCCTTAGGTA	natural	E75-	natural-Endothelium	2.55163	2.27877
NE75_2_CACAACCTTCGACGGCGAAGTGCC	natural	E75-	natural-Somites	-6.24212	1.02488
NE75_2_CACAACCTTCGACGGCGACAAAGG	natural	E75-	natural-Epiblast	-6.78912	4.96482
NE75_2_CACAAGTATCGACGGCACTGCCGT	natural	E75-	natural-ExE VE	8.14587	-5.53249
NE75_2_CACAAGTATCGACGGCCAATACTT	natural	E75-	natural-Nascent mesoderm	-6.31324	-0.206637
NE75_2_CACAAGTATCGACGGCCTCGCGTA	natural	E75-	natural-Nascent mesoderm	-5.01422	-0.23953
NE75_2_CACAAGTATCGACGGCGTTGCACG	natural	E75-	natural-Nascent mesoderm	-7.27426	-0.261315
NE75_2_CACAAGTATCGACGGCTTCCGAGT	natural	E75-	natural-Somites	-6.63113	2.0714
NE75_2_CACTAACCTCGACGGCAGGAAGAC	natural	E75-	natural-Posterior lateral plate mesoderm	-4.09927	0.712838
NE75_2_CACTAACCTCGACGGCCGGCACAT	natural	E75-	natural-Nascent mesoderm	-6.63699	-0.111774
NE75_2_CACTAACCTCGACGGCGCAACCTG	natural	E75-	natural-Epiblast	-5.63936	5.60745
NE75_2_CACTAACCTCGACGGCGTTTGTTT	natural	E75-	natural-ExE VE	7.36453	-6.25969
NE75_2_CACTAACCTCGACGGCTAGAAATG	natural	E75-	natural-Epiblast	-6.65144	6.13156
NE75_2_CACTAACCTCGACGGCTCGGTTTA	natural	E75-	natural-VE	7.38694	-3.99695
NE75_2_CAGACTCGTCGACGGCCAGTTTGC	natural	E75-	natural-Epiblast	-5.85424	2.92486
NE75_2_CAGACTCGTCGACGGCCCCATCTG	natural	E75-	natural-Endothelium	2.58841	2.00548
NE75_2_CAGACTCGTCGACGGCCGACTCCT	natural	E75-	natural-Epiblast	-6.52103	5.1345
NE75_2_CAGACTCGTCGACGGCCGAGTCTG	natural	E75-	natural-Epiblast	-6.08136	5.15232
NE75_2_CAGACTCGTCGACGGCGCCTCTTT	natural	E75-	natural-Notochord	-8.64984	2.88368
NE75_2_CAGACTCGTCGACGGCGTCCAAAG	natural	E75-	natural-Nascent mesoderm	-6.73562	-0.0391406
NE75_2_CAGACTCGTCGACGGCTCGACGGT	natural	E75-	natural-Epiblast	-6.72288	5.40795
NE75_2_CAGACTCGTCGACGGCTGACCCTC	natural	E75-	natural-VE	8.9348	-5.88336
NE75_2_CAGACTCGTCGACGGCTGGTTTCT	natural	E75-	natural-Epiblast	-6.5978	5.8489
NE75_2_CAGACTCGTCGACGGCTGTGCTCA	natural	E75-	natural-Nascent mesoderm	-6.84516	-0.235913
NE75_2_CAGATGGGTCGACGGCCGCTAGTC	natural	E75-	natural-Epiblast	-7.86793	5.80667
NE75_2_CAGATGGGTCGACGGCGTTTGTTT	natural	E75-	natural-CLE/NMP	-7.24468	2.75822
NE75_2_CAGGTTGCTCGACGGCAAATCGTT	natural	E75-	natural-ExE ectoderm	4.00196	6.5816
NE75_2_CAGGTTGCTCGACGGCACGTATAC	natural	E75-	natural-Nascent mesoderm	-6.20535	0.405684
NE75_2_CAGGTTGCTCGACGGCAGAGGTGG	natural	E75-	natural-Mesenchyme	-2.62756	-1.53764
NE75_2_CAGGTTGCTCGACGGCATTCCTTG	natural	E75-	natural-VE	7.14876	-5.66835
NE75_2_CAGGTTGCTCGACGGCCCCAAGCA	natural	E75-	natural-Cardiac mesoderm	-4.61101	-2.51416
NE75_2_CAGGTTGCTCGACGGCGGAAACAG	natural	E75-	natural-Epiblast	-6.19003	3.71731
NE75_2_CATGACGATCGACGGCCATTTGTT	natural	E75-	natural-Cardiac mesoderm	-4.63893	-1.43684
NE75_2_CATGACGATCGACGGCCCTGACAC	natural	E75-	natural-ExE VE	7.2108	-5.98968
NE75_2_CATGACGATCGACGGCCGGCACAT	natural	E75-	natural-Posterior lateral plate mesoderm	-3.10211	0.0902287
NE75_2_CATGACGATCGACGGCCGTGGATA	natural	E75-	natural-ExE ectoderm	5.4536	7.2271
NE75_2_CATGACGATCGACGGCTTAAACTG	natural	E75-	natural-Mesenchyme	-1.02875	-1.18396
NE75_2_CATGCTGCTCGACGGCCGTAGAAG	natural	E75-	natural-Epiblast	-6.12794	3.90828
NE75_2_CATGCTGCTCGACGGCTAGTCGCA	natural	E75-	natural-Epiblast	-7.25324	3.87491
NE75_2_CATGCTGCTCGACGGCTCCTTATT	natural	E75-	natural-VE	7.12871	-4.16083
NE75_2_CATTCATTTCGACGGCACTGAGTT	natural	E75-	natural-Epiblast	-6.18325	5.17113
NE75_2_CATTCATTTCGACGGCAGAGACTA	natural	E75-	natural-Epiblast	-6.82866	4.28573
NE75_2_CATTCATTTCGACGGCCACTCCTC	natural	E75-	natural-ExE VE	7.38065	-4.44443
NE75_2_CATTCATTTCGACGGCCTTCGATT	natural	E75-	natural-Epiblast	-6.53881	5.46936
NE75_2_CATTCATTTCGACGGCGAGTTCAC	natural	E75-	natural-Nascent mesoderm	-6.40734	0.378717
NE75_2_CATTCATTTCGACGGCGATTTACC	natural	E75-	natural-Nascent mesoderm	-6.44559	-0.195478
NE75_2_CATTCATTTCGACGGCGTCTCTCT	natural	E75-	natural-VE	6.40479	-3.65896
NE75_2_CATTTCTATCGACGGCAAGGTAAT	natural	E75-	natural-VE	6.44863	-3.72527
NE75_2_CATTTCTATCGACGGCCACAAGGC	natural	E75-	natural-CLE/NMP	-6.45835	4.1863
NE75_2_CATTTCTATCGACGGCCACGGACT	natural	E75-	natural-ExE ectoderm	5.42172	6.93408
NE75_2_CATTTCTATCGACGGCGGGAGGTA	natural	E75-	natural-Ectoplacental cone	5.73064	7.8535
NE75_2_CATTTCTATCGACGGCTAAGACGG	natural	E75-	natural-ExE VE	6.8594	-6.29521
NE75_2_CATTTCTATCGACGGCTACCAGGC	natural	E75-	natural-ExE ectoderm	4.41713	7.64538
NE75_2_CCACCTCTTCGACGGCATCCGCTA	natural	E75-	natural-ExE VE	7.71053	-5.09418
NE75_2_CCACCTCTTCGACGGCCAAGTCAT	natural	E75-	natural-Epiblast	-6.60803	4.62631
NE75_2_CCACCTCTTCGACGGCTGCGTATC	natural	E75-	natural-Nascent mesoderm	-6.65927	-0.618388
NE75_2_CCACCTCTTCGACGGCTGGAGGAG	natural	E75-	natural-Endothelium	3.10709	2.12901
NE75_2_CCACGTTGTCGACGGCAAAGCCTA	natural	E75-	natural-ExE ectoderm	5.33566	7.98269
NE75_2_CCACGTTGTCGACGGCAGAGACTA	natural	E75-	natural-ExE VE	5.98105	-6.77
NE75_2_CCACGTTGTCGACGGCCATCGCAG	natural	E75-	natural-Epiblast	-4.28229	5.42728
NE75_2_CCACGTTGTCGACGGCGACAACTT	natural	E75-	natural-ExE ectoderm	3.36485	6.42665
NE75_2_CCACGTTGTCGACGGCGTCCGTAC	natural	E75-	natural-Endothelium	3.56003	2.00861
NE75_2_CCACGTTGTCGACGGCTGTTCCAG	natural	E75-	natural-ExE ectoderm	3.81712	7.30475
NE75_2_CCACGTTGTCGACGGCTTGGCGTT	natural	E75-	natural-Somites	-6.46296	1.40952
NE75_2_CCAGACAGTCGACGGCATCCCACG	natural	E75-	natural-Somites	-6.91395	0.692403
NE75_2_CCAGACAGTCGACGGCCAGACCAT	natural	E75-	natural-Epiblast	-6.09793	5.65455
NE75_2_CCAGACAGTCGACGGCCGTCAGCA	natural	E75-	natural-Somites	-6.70246	1.47571
NE75_2_CCAGACAGTCGACGGCGCAAAGCC	natural	E75-	natural-Somites	-6.53863	1.42967
NE75_2_CCAGACAGTCGACGGCTAAATAGG	natural	E75-	natural-VE	7.56107	-3.83885
NE75_2_CCAGCGAATCGACGGCATGACTTT	natural	E75-	natural-Nascent mesoderm	-5.4419	-0.172404
NE75_2_CCAGCGAATCGACGGCATTCGACG	natural	E75-	natural-Posterior lateral plate mesoderm	-3.55611	0.149954
NE75_2_CCAGCGAATCGACGGCGAAGCACT	natural	E75-	natural-ExE VE	9.07576	-6.04736
NE75_2_CCAGCGAATCGACGGCTACCAGGC	natural	E75-	natural-Epiblast	-7.22889	4.89793
NE75_2_CCAGCGAATCGACGGCTCCAGTCC	natural	E75-	natural-Nascent mesoderm	-6.20539	0.469856
NE75_2_CCAGCGAATCGACGGCTGATAACA	natural	E75-	natural-Epiblast	-6.75705	5.81287
NE75_2_CCAGCGAATCGACGGCTGCAAGGG	natural	E75-	natural-ExE ectoderm	5.48421	7.63815
NE75_2_CCATATGATCGACGGCCATCGCAG	natural	E75-	natural-Posterior lateral plate mesoderm	-4.28475	0.633818
NE75_2_CCATATGATCGACGGCCGAGTCTG	natural	E75-	natural-Epiblast	-6.61531	4.46206
NE75_2_CCATATGATCGACGGCGACAAAGG	natural	E75-	natural-Epiblast	-6.0315	4.46017
NE75_2_CCATATGATCGACGGCGCATGGGT	natural	E75-	natural-Epiblast	-6.71133	2.99422
NE75_2_CCATATGATCGACGGCGGGAGGTA	natural	E75-	natural-ExE VE	8.35317	-5.29838
NE75_2_CCATATGATCGACGGCGGTCTGAC	natural	E75-	natural-Posterior lateral plate mesoderm	-2.63212	0.127827
NE75_2_CCATATGATCGACGGCTCATGAGG	natural	E75-	natural-Nascent mesoderm	-6.48814	1.27256
NE75_2_CCATATGATCGACGGCTGGTATGA	natural	E75-	natural-ExE VE	8.14336	-5.25323
NE75_2_CCATCCACTCGACGGCAACCCTTG	natural	E75-	natural-Nascent mesoderm	-6.72991	0.0411333
NE75_2_CCATCCACTCGACGGCATGGATTA	natural	E75-	natural-ExE ectoderm	4.41108	7.47895
NE75_2_CCATCCACTCGACGGCCGGACAAC	natural	E75-	natural-Epiblast	-6.42	3.6126
NE75_2_CCATCCACTCGACGGCGTTAACCA	natural	E75-	natural-AVE	3.98119	-5.30433
NE75_2_CCATCCACTCGACGGCTAGCCTCG	natural	E75-	natural-Nascent mesoderm	-6.17138	1.19305
NE75_2_CCATCGTCTCGACGGCCCACATTA	natural	E75-	natural-VE	6.3188	-3.87361
NE75_2_CCATCGTCTCGACGGCCCCAAGCA	natural	E75-	natural-Epiblast	-6.57174	6.01561
NE75_2_CCATCGTCTCGACGGCCCGCAACT	natural	E75-	natural-Posterior lateral plate mesoderm	-3.21573	0.110543
NE75_2_CCATCGTCTCGACGGCCTATAGAG	natural	E75-	natural-Nascent mesoderm	-5.81419	0.564725
NE75_2_CCATCGTCTCGACGGCCTTCTGGA	natural	E75-	natural-Endothelium	2.97462	2.38937
NE75_2_CCATCGTCTCGACGGCGCAAGGAC	natural	E75-	natural-VE	6.67655	-2.67411
NE75_2_CCATCGTCTCGACGGCTGTGGCTA	natural	E75-	natural-Nascent mesoderm	-5.8025	0.258104
NE75_2_CCATGCATTCGACGGCCCAACCGT	natural	E75-	natural-Epiblast	-5.89858	3.73302
NE75_2_CCATGCATTCGACGGCCCCTTCAG	natural	E75-	natural-Epiblast	-6.95098	4.65015
NE75_2_CCATGCATTCGACGGCGCCAAGAT	natural	E75-	natural-Neuroectoderm	-7.37223	6.53013
NE75_2_CCATGCATTCGACGGCTCCAGTCC	natural	E75-	natural-Epiblast	-6.29611	5.10562
NE75_2_CCATGCATTCGACGGCTGGAGGAG	natural	E75-	natural-Nascent mesoderm	-5.78689	0.090377
NE75_2_CCCGTAAGTCGACGGCCGCTCTCA	natural	E75-	natural-Epiblast	-6.285	6.04209
NE75_2_CCCGTAAGTCGACGGCCTTACGGG	natural	E75-	natural-Nascent mesoderm	-5.30015	0.0462235
NE75_2_CCCGTAAGTCGACGGCGAGAATTG	natural	E75-	natural-Epiblast	-6.09919	4.75713
NE75_2_CCCGTAAGTCGACGGCGGAATAGA	natural	E75-	natural-Epiblast	-6.48122	4.73565
NE75_2_CCCGTTCTTCGACGGCAACCTGAC	natural	E75-	natural-ExE ectoderm	4.383	7.12521
NE75_2_CCCGTTCTTCGACGGCCAAGAGGG	natural	E75-	natural-Cardiac mesoderm	-5.04307	-1.21419
NE75_2_CCCGTTCTTCGACGGCCCCGAATG	natural	E75-	natural-AVE	4.53401	-5.30947
NE75_2_CCCGTTCTTCGACGGCGTACACTC	natural	E75-	natural-Erythroid progenitors	7.30874	-4.61316
NE75_2_CCCGTTCTTCGACGGCTCCCTGAT	natural	E75-	natural-Epiblast	-6.33601	5.37864
NE75_2_CCCTCTTGTCGACGGCACTGAGTT	natural	E75-	natural-Erythroid progenitors	7.41679	-4.53832
NE75_2_CCCTCTTGTCGACGGCCGCTAATA	natural	E75-	natural-Notochord	-8.40894	2.65558
NE75_2_CCCTCTTGTCGACGGCTTATCTGT	natural	E75-	natural-Nascent mesoderm	-6.30845	1.15135
NE75_2_CCCTGTTTTCGACGGCACGGTAGC	natural	E75-	natural-Epiblast	-6.27299	5.56881
NE75_2_CCCTGTTTTCGACGGCACTGAGTT	natural	E75-	natural-Posterior lateral plate mesoderm	-5.68718	-0.489314
NE75_2_CCCTGTTTTCGACGGCCCGCTGTT	natural	E75-	natural-ExE ectoderm	4.0934	6.53055
NE75_2_CCCTGTTTTCGACGGCGAGCCCAT	natural	E75-	natural-ExE ectoderm	4.21307	7.29308
NE75_2_CCCTGTTTTCGACGGCGAGTTCAC	natural	E75-	natural-Epiblast	-5.84166	5.71398
NE75_2_CCCTTGCATCGACGGCCGGCTTAC	natural	E75-	natural-ExE ectoderm	4.06273	7.29653
NE75_2_CCCTTGCATCGACGGCCTTCAGGT	natural	E75-	natural-Epiblast	-6.58666	5.94332
NE75_2_CCCTTGCATCGACGGCGGGAGGTA	natural	E75-	natural-ExE ectoderm	4.1959	7.20934
NE75_2_CCCTTGCATCGACGGCTTCACATA	natural	E75-	natural-Primitive streak	-6.8194	3.91521
NE75_2_CCGACTTTTCGACGGCAAACTGGT	natural	E75-	natural-AVE	4.66014	-5.59993
NE75_2_CCGACTTTTCGACGGCACCTTGCC	natural	E75-	natural-Ectoplacental cone	6.05184	7.72451
NE75_2_CCGACTTTTCGACGGCAGTGATGC	natural	E75-	natural-Erythroid progenitors	6.77774	-3.69856
NE75_2_CCGACTTTTCGACGGCCTAGTAAC	natural	E75-	natural-Mesenchyme	-1.27165	-2.71707
NE75_2_CCGACTTTTCGACGGCTCTGTGGT	natural	E75-	natural-Neuroectoderm	-7.28397	6.62927
NE75_2_CCGAGATCTCGACGGCAAACAGGG	natural	E75-	natural-Epiblast	-6.03423	3.88235
NE75_2_CCGAGATCTCGACGGCAAACTGGT	natural	E75-	natural-ExE VE	7.33457	-6.35335
NE75_2_CCGAGATCTCGACGGCAATGACCC	natural	E75-	natural-Epiblast	-7.48806	5.61764
NE75_2_CCGAGATCTCGACGGCAGAAGTTA	natural	E75-	natural-Mesenchyme	-1.10396	-1.16441
NE75_2_CCGAGATCTCGACGGCAGCGTAGG	natural	E75-	natural-Nascent mesoderm	-6.24029	0.12427
NE75_2_CCGAGATCTCGACGGCCCGTGTTT	natural	E75-	natural-Mesenchyme	-1.0454	-1.31284
NE75_2_CCGAGATCTCGACGGCCTACGAGC	natural	E75-	natural-Erythroid progenitors	6.39903	-3.78918
NE75_2_CCGAGATCTCGACGGCGTCTCTCT	natural	E75-	natural-ExE VE	7.83686	-4.69862
NE75_2_CCGAGATCTCGACGGCGTTGTCAT	natural	E75-	natural-Epiblast	-6.15022	5.92914
NE75_2_CCGAGATCTCGACGGCTTCCGAGT	natural	E75-	natural-Somites	-6.3567	1.82171
NE75_2_CCGGAAATTCGACGGCACGGTAGC	natural	E75-	natural-Definitive endoderm	3.57157	-5.97959
NE75_2_CCGGAAATTCGACGGCCATACATT	natural	E75-	natural-VE	7.32486	-3.37679
NE75_2_CCGGAAATTCGACGGCCGGCTTAC	natural	E75-	natural-VE	7.04814	-3.6171
NE75_2_CCGGAAATTCGACGGCGTCAAAGA	natural	E75-	natural-Epiblast	-5.83263	5.5836
NE75_2_CCGGAAATTCGACGGCGTTGTCAT	natural	E75-	natural-Nascent mesoderm	-6.44098	0.277433
NE75_2_CCGGAAATTCGACGGCTCACCGAG	natural	E75-	natural-Epiblast	-7.1425	3.22422
NE75_2_CCGGAAATTCGACGGCTGTCTTTC	natural	E75-	natural-Epiblast	-5.9971	5.29963
NE75_2_CCGTAGCTTCGACGGCCACAAGGC	natural	E75-	natural-Epiblast	-6.64712	4.57044
NE75_2_CCGTAGCTTCGACGGCGTTGTCAT	natural	E75-	natural-ExE ectoderm	5.25345	7.67131
NE75_2_CCGTAGCTTCGACGGCTCGAAGCT	natural	E75-	natural-Nascent mesoderm	-5.91014	-0.426812
NE75_2_CCGTAGCTTCGACGGCTGGTATGA	natural	E75-	natural-Erythroid progenitors	8.12358	-4.20255
NE75_2_CCGTAGCTTCGACGGCTGTCTTTC	natural	E75-	natural-ExE VE	8.14564	-6.42953
NE75_2_CCGTAGCTTCGACGGCTTATAGCC	natural	E75-	natural-ExE ectoderm	5.4981	8.00584
NE75_2_CCGTCTTATCGACGGCCACGGACT	natural	E75-	natural-Epiblast	-5.43446	5.38855
NE75_2_CCGTCTTATCGACGGCGAGCCCAT	natural	E75-	natural-ExE ectoderm	4.97445	7.16869
NE75_2_CCGTCTTATCGACGGCTAACTACT	natural	E75-	natural-Epiblast	-6.13114	2.34069
NE75_2_CCGTCTTATCGACGGCTGTAGTTT	natural	E75-	natural-VE	7.2098	-5.07556
NE75_2_CCGTCTTATCGACGGCTTGGACTT	natural	E75-	natural-Nascent mesoderm	-6.20903	-0.15894
NE75_2_CCTACGCTTCGACGGCAGTTTAGA	natural	E75-	natural-Parietal endoderm	4.94126	-7.53751
NE75_2_CCTACGCTTCGACGGCCATCTCCC	natural	E75-	natural-Epiblast	-6.481	4.87697
NE75_2_CCTACGCTTCGACGGCCCCGACTT	natural	E75-	natural-VE	7.22039	-3.81557
NE75_2_CCTACGCTTCGACGGCGAGCGGTA	natural	E75-	natural-VE	7.17519	-4.38915
NE75_2_CCTACGCTTCGACGGCGCAACCTG	natural	E75-	natural-Erythroid progenitors	7.51737	-4.25118
NE75_2_CCTACGCTTCGACGGCGGTCACAG	natural	E75-	natural-Mesenchyme	-2.76053	0.0702407
NE75_2_CCTACGCTTCGACGGCGTCATATT	natural	E75-	natural-Epiblast	-6.06719	6.21534
NE75_2_CCTACGCTTCGACGGCTACCAGGC	natural	E75-	natural-Ectoplacental cone	6.82386	7.65861
NE75_2_CCTATTTATCGACGGCAGCGCGAT	natural	E75-	natural-Allantois	-1.76064	-0.0849731
NE75_2_CCTATTTATCGACGGCGTTACGAT	natural	E75-	natural-Epiblast	-6.76687	3.99442
NE75_2_CCTATTTATCGACGGCGTTGTCAT	natural	E75-	natural-ExE VE	7.73624	-6.47225
NE75_2_CCTATTTATCGACGGCTCCCAATC	natural	E75-	natural-VE	6.95313	-5.64689
NE75_2_CCTATTTATCGACGGCTGGGATTC	natural	E75-	natural-Epiblast	-5.9761	5.38819
NE75_2_CCTATTTATCGACGGCTTAAACTG	natural	E75-	natural-Nascent mesoderm	-6.42312	-0.108248
NE75_2_CCTCATGATCGACGGCACGCTCAG	natural	E75-	natural-Nascent mesoderm	-5.8273	-0.62855
NE75_2_CCTCATGATCGACGGCTTATCTGT	natural	E75-	natural-Epiblast	-6.43035	4.89432
NE75_2_CCTCATGATCGACGGCTTCGTTCC	natural	E75-	natural-Posterior lateral plate mesoderm	-7.07625	-0.0994058
NE75_2_CCTTTACATCGACGGCACGCCATT	natural	E75-	natural-Erythroid progenitors	6.43163	-4.05126
NE75_2_CCTTTACATCGACGGCAGAGGTGG	natural	E75-	natural-Nascent mesoderm	-6.66092	-0.877997
NE75_2_CCTTTACATCGACGGCCCTATTCA	natural	E75-	natural-Mesenchyme	-1.28193	-2.79783
NE75_2_CCTTTACATCGACGGCGTACACTC	natural	E75-	natural-ExE VE	8.31043	-5.60409
NE75_2_CCTTTACATCGACGGCTAACTACT	natural	E75-	natural-Somites	-6.35871	1.83626
NE75_2_CCTTTACATCGACGGCTCGACACC	natural	E75-	natural-ExE ectoderm	4.15617	6.88617
NE75_2_CCTTTACATCGACGGCTGTAAAGG	natural	E75-	natural-Nascent mesoderm	-5.98814	-0.288046
NE75_2_CCTTTGTCTCGACGGCCCAGCAGT	natural	E75-	natural-Posterior lateral plate mesoderm	-3.63222	-1.46472
NE75_2_CCTTTGTCTCGACGGCCGGGTAGT	natural	E75-	natural-Erythroid progenitors	7.15395	-3.32643
NE75_2_CCTTTGTCTCGACGGCGGCTACTA	natural	E75-	natural-Parietal endoderm	5.20925	-8.00694
NE75_2_CCTTTGTCTCGACGGCGTTTGTTT	natural	E75-	natural-Nascent mesoderm	-6.02562	-0.838328
NE75_2_CCTTTGTCTCGACGGCTGCGACAG	natural	E75-	natural-Epiblast	-5.70186	5.78954
NE75_2_CCTTTGTCTCGACGGCTGTTTGAG	natural	E75-	natural-Somites	-7.13984	0.36509
NE75_2_CCTTTGTCTCGACGGCTTCCGAGT	natural	E75-	natural-Epiblast	-5.9131	4.71578
NE75_2_CGAAACTCTCGACGGCCGGGCTTT	natural	E75-	natural-Endothelium	3.05089	2.87911
NE75_2_CGAAACTCTCGACGGCTCTGTGGT	natural	E75-	natural-Nascent mesoderm	-6.06161	0.306236
NE75_2_CGAAACTCTCGACGGCTGGTTTCT	natural	E75-	natural-Epiblast	-6.47117	6.00064
NE75_2_CGAACCGATCGACGGCATATGCAT	natural	E75-	natural-Epiblast	-5.86534	5.83643
NE75_2_CGAACCGATCGACGGCGGGAACCT	natural	E75-	natural-Nascent mesoderm	-6.77731	-0.886811
NE75_2_CGAACCGATCGACGGCGGGCCAAT	natural	E75-	natural-Cardiac mesoderm	-6.87277	-5.98153
NE75_2_CGAAGAAGTCGACGGCATATGCAT	natural	E75-	natural-CLE/NMP	-7.1303	2.76743
NE75_2_CGAAGAAGTCGACGGCATCAGCGC	natural	E75-	natural-Epiblast	-6.30069	5.94382
NE75_2_CGAAGAAGTCGACGGCCTCAGAAT	natural	E75-	natural-Epiblast	-6.41136	5.23621
NE75_2_CGAAGAAGTCGACGGCCTCCGCAT	natural	E75-	natural-Epiblast	-6.00023	5.71758
NE75_2_CGAAGAAGTCGACGGCGAGTTCAC	natural	E75-	natural-ExE ectoderm	4.94555	8.08099
NE75_2_CGAAGAAGTCGACGGCGCCAAGAT	natural	E75-	natural-ExE ectoderm	4.02413	7.17071
NE75_2_CGAAGAAGTCGACGGCGCCTCTTT	natural	E75-	natural-ExE ectoderm	4.00069	7.5191
NE75_2_CGAAGAAGTCGACGGCTAGCCTCG	natural	E75-	natural-Erythroid progenitors	7.16275	-4.2357
NE75_2_CGAAGAAGTCGACGGCTGATGCCC	natural	E75-	natural-Nascent mesoderm	-6.12767	0.430998
NE75_2_CGACATTTTCGACGGCACTTCAAT	natural	E75-	natural-Erythroid progenitors	7.05462	-2.87524
NE75_2_CGACATTTTCGACGGCCATACATT	natural	E75-	natural-AVE	4.55227	-5.0799
NE75_2_CGACATTTTCGACGGCCGAATAAT	natural	E75-	natural-ExE ectoderm	5.46991	7.55225
NE75_2_CGACATTTTCGACGGCCTTTCTTT	natural	E75-	natural-Somites	-6.60808	0.804468
NE75_2_CGACATTTTCGACGGCGTTGTCAT	natural	E75-	natural-Mesenchyme	-3.71105	-1.69807
NE75_2_CGAGGCTATCGACGGCAAATCGTT	natural	E75-	natural-Definitive endoderm	3.11493	-5.16972
NE75_2_CGAGGCTATCGACGGCATACCCAG	natural	E75-	natural-Nascent mesoderm	-6.44491	0.137542
NE75_2_CGAGGCTATCGACGGCATTCGACG	natural	E75-	natural-Epiblast	-5.76479	5.50951
NE75_2_CGAGGCTATCGACGGCCAAGAGGG	natural	E75-	natural-Epiblast	-6.03472	3.94251
NE75_2_CGAGGCTATCGACGGCCAGACCAT	natural	E75-	natural-VE	7.4584	-4.2468
NE75_2_CGAGGCTATCGACGGCGCCGGATT	natural	E75-	natural-Epiblast	-5.34332	5.65609
NE75_2_CGAGGCTATCGACGGCGTAATCCC	natural	E75-	natural-Somites	-7.14953	0.664562
NE75_2_CGAGGCTATCGACGGCGTTGCACG	natural	E75-	natural-Epiblast	-6.20475	5.20787
NE75_2_CGATCCAATCGACGGCCTACCGTT	natural	E75-	natural-Epiblast	-5.86543	5.7058
NE75_2_CGATCCAATCGACGGCGCGTTGCT	natural	E75-	natural-Epiblast	-6.83377	5.53626
NE75_2_CGATCCAATCGACGGCGGTCTGAC	natural	E75-	natural-Notochord	-8.53421	2.58141
NE75_2_CGATGGCATCGACGGCATACTCTT	natural	E75-	natural-ExE ectoderm	4.09133	7.09016
NE75_2_CGATGGCATCGACGGCCTAGTAAC	natural	E75-	natural-Nascent mesoderm	-5.52425	0.332269
NE75_2_CGATGGCATCGACGGCGAGCGGTA	natural	E75-	natural-Nascent mesoderm	-6.40646	-0.283775
NE75_2_CGATGGCATCGACGGCGGCCCTTA	natural	E75-	natural-Epiblast	-6.0273	5.80908
NE75_2_CGATGGCATCGACGGCGGGAACGA	natural	E75-	natural-Epiblast	-5.76562	5.09821
NE75_2_CGATGGCATCGACGGCTGTAAAGG	natural	E75-	natural-Mesenchyme	-2.09203	-1.03036
NE75_2_CGATGGCATCGACGGCTTGATCTA	natural	E75-	natural-Endothelium	2.27544	2.20154
NE75_2_CGATGGCATCGACGGCTTGGATCG	natural	E75-	natural-Epiblast	-5.96043	4.8549
NE75_2_CGGACTAATCGACGGCATCTTTGT	natural	E75-	natural-VE	7.37626	-4.22128
NE75_2_CGGACTAATCGACGGCGAGCGGTA	natural	E75-	natural-Epiblast	-6.6508	5.01799
NE75_2_CGGCTGTATCGACGGCAAACTGGT	natural	E75-	natural-ExE VE	8.62334	-5.90217
NE75_2_CGGCTGTATCGACGGCCCAGCAGT	natural	E75-	natural-Posterior lateral plate mesoderm	-4.40696	0.307707
NE75_2_CGGCTGTATCGACGGCCGTACCTA	natural	E75-	natural-ExE ectoderm	4.11952	7.08779
NE75_2_CGGTGAGTTCGACGGCAAGCGTAC	natural	E75-	natural-Mesenchyme	-2.76652	-0.475636
NE75_2_CGGTGAGTTCGACGGCAGAAGTTA	natural	E75-	natural-Epiblast	-6.52445	5.17882
NE75_2_CGGTGAGTTCGACGGCAGCTATGA	natural	E75-	natural-VE	6.6472	-2.94118
NE75_2_CGGTGAGTTCGACGGCCCCGAATG	natural	E75-	natural-Epiblast	-6.84202	4.23149
NE75_2_CGGTGAGTTCGACGGCGGAAACAG	natural	E75-	natural-Epiblast	-6.09206	2.73991
NE75_2_CGGTGAGTTCGACGGCTAACCCGT	natural	E75-	natural-Allantois	-1.56325	-0.224249
NE75_2_CGGTGAGTTCGACGGCTAAGACGG	natural	E75-	natural-Ectoplacental cone	7.20453	7.33892
NE75_2_CGGTGAGTTCGACGGCTCGAAGCT	natural	E75-	natural-Somites	-7.41503	0.281012
NE75_2_CGGTGAGTTCGACGGCTGTTTGAG	natural	E75-	natural-Somites	-6.7654	1.41571
NE75_2_CGTACCGATCGACGGCACTAGGAT	natural	E75-	natural-Epiblast	-6.36746	4.60484
NE75_2_CGTACCGATCGACGGCATGTTGGC	natural	E75-	natural-Allantois	-2.41218	0.274103
NE75_2_CGTACCGATCGACGGCGCCAAGAT	natural	E75-	natural-Epiblast	-6.24891	3.30374
NE75_2_CGTACCGATCGACGGCTTTGTGTC	natural	E75-	natural-CLE/NMP	-6.94458	1.74452
NE75_2_CGTCGAATTCGACGGCTACGTGCT	natural	E75-	natural-Somites	-6.4294	2.12522
NE75_2_CGTCGAATTCGACGGCTTGCACGC	natural	E75-	natural-Somites	-6.02137	1.14958
NE75_2_CGTGCAACTCGACGGCAGCGCCTT	natural	E75-	natural-Ectoplacental cone	6.54979	7.73104
NE75_2_CGTGCAACTCGACGGCGACAAAGG	natural	E75-	natural-Nascent mesoderm	-3.91887	1.20699
NE75_2_CGTGCAACTCGACGGCTTGATCTA	natural	E75-	natural-Epiblast	-5.76199	5.71367
NE75_2_CGTGGGATTCGACGGCATCCGCTA	natural	E75-	natural-VE	6.94428	-3.4477
NE75_2_CGTGGGATTCGACGGCCAACGTGG	natural	E75-	natural-Endothelium	3.57388	2.42471
NE75_2_CGTGGGATTCGACGGCCAGACCAT	natural	E75-	natural-Epiblast	-6.63621	3.55395
NE75_2_CGTGGGATTCGACGGCCAGATTAC	natural	E75-	natural-ExE VE	5.78903	-6.96129
NE75_2_CGTGGGATTCGACGGCCCCATCTG	natural	E75-	natural-Epiblast	-6.02145	5.52788
NE75_2_CGTGGGATTCGACGGCCCGCTGTT	natural	E75-	natural-Somites	-6.73719	-1.14887
NE75_2_CGTGGGATTCGACGGCCTTGGTGT	natural	E75-	natural-Epiblast	-6.53452	5.49941
NE75_2_CGTGGGATTCGACGGCGAGAATTG	natural	E75-	natural-Epiblast	3.31051	2.87174
NE75_2_CGTGGGATTCGACGGCGGTGACAC	natural	E75-	natural-VE	6.37726	-3.86024
NE75_2_CGTGGGATTCGACGGCGTTACGAT	natural	E75-	natural-Neuroectoderm	-7.31167	6.67112
NE75_2_CGTGGGATTCGACGGCTCCCAATC	natural	E75-	natural-VE	7.31849	-3.20854
NE75_2_CGTGTACATCGACGGCACCTTCTT	natural	E75-	natural-Epiblast	-6.09764	3.67286
NE75_2_CGTGTACATCGACGGCAGCGTAGG	natural	E75-	natural-Parietal endoderm	4.49429	-8.73937
NE75_2_CGTGTACATCGACGGCAGCTATGA	natural	E75-	natural-Notochord	-8.55884	2.40379
NE75_2_CGTGTACATCGACGGCCAAGTCAT	natural	E75-	natural-Nascent mesoderm	-5.78861	0.525532
NE75_2_CGTGTACATCGACGGCCATCTCCC	natural	E75-	natural-VE	7.14513	-3.6145
NE75_2_CGTGTACATCGACGGCCCGCAACT	natural	E75-	natural-ExE VE	7.64494	-5.91776
NE75_2_CGTGTACATCGACGGCCCTCGTCT	natural	E75-	natural-ExE VE	8.10149	-5.40453
NE75_2_CGTGTACATCGACGGCCGGACAAC	natural	E75-	natural-Epiblast	-7.95964	5.4715
NE75_2_CGTGTACATCGACGGCCTCGATGC	natural	E75-	natural-Ectoplacental cone	6.31929	7.65414
NE75_2_CGTGTACATCGACGGCGAGCGGTA	natural	E75-	natural-Mesenchyme	-2.2909	-1.61281
NE75_2_CGTGTGTTTCGACGGCATACTCTT	natural	E75-	natural-CLE/NMP	-6.67417	4.52154
NE75_2_CGTGTGTTTCGACGGCATATGCAT	natural	E75-	natural-Nascent mesoderm	-6.11281	0.0327162
NE75_2_CGTGTGTTTCGACGGCATGGGCAC	natural	E75-	natural-Somites	-5.8824	1.01057
NE75_2_CGTGTGTTTCGACGGCCAATACTT	natural	E75-	natural-Nascent mesoderm	-6.3672	-0.661913
NE75_2_CGTGTGTTTCGACGGCTAGTCTAG	natural	E75-	natural-Definitive endoderm	-8.16439	2.10818
NE75_2_CGTGTGTTTCGACGGCTTTAACAG	natural	E75-	natural-VE	7.54111	-3.12357
NE75_2_CGTTGCCTTCGACGGCAATGAATG	natural	E75-	natural-Epiblast	-6.63364	3.35637
NE75_2_CGTTGCCTTCGACGGCAATTCCCA	natural	E75-	natural-VE	7.30311	-3.60299
NE75_2_CGTTGCCTTCGACGGCGTCAAAGA	natural	E75-	natural-VE	7.28751	-3.89386
NE75_2_CGTTGCCTTCGACGGCTAGTGTTT	natural	E75-	natural-Nascent mesoderm	-5.43509	0.0751467
NE75_2_CGTTGCCTTCGACGGCTGACCAGT	natural	E75-	natural-Nascent mesoderm	-6.44665	-0.0184369
NE75_2_CGTTGCCTTCGACGGCTTTGTGTC	natural	E75-	natural-Primitive streak	-6.23939	4.571
NE75_2_CGTTTCGTTCGACGGCAGGAAGAC	natural	E75-	natural-Somites	-6.14916	-0.0152758
NE75_2_CGTTTCGTTCGACGGCATTTCCGG	natural	E75-	natural-Epiblast	-5.70134	2.97548
NE75_2_CGTTTCGTTCGACGGCCACGGACT	natural	E75-	natural-VE	6.86956	-3.41734
NE75_2_CGTTTCGTTCGACGGCCGTGGATA	natural	E75-	natural-Epiblast	-6.06958	4.34362
NE75_2_CGTTTCGTTCGACGGCCTTCTGGA	natural	E75-	natural-Epiblast	-5.98422	5.40932
NE75_2_CGTTTCGTTCGACGGCTACAAACT	natural	E75-	natural-Epiblast	-6.20333	5.53127
NE75_2_CGTTTCGTTCGACGGCTACCAGGC	natural	E75-	natural-Notochord	-8.29926	2.33217
NE75_2_CGTTTCGTTCGACGGCTCGGTTCG	natural	E75-	natural-Somites	-6.24602	0.685439
NE75_2_CTACGGGATCGACGGCATGTTGGC	natural	E75-	natural-Somites	-6.5718	1.47311
NE75_2_CTACGGGATCGACGGCCAACAAAT	natural	E75-	natural-Nascent mesoderm	-6.20329	1.09534
NE75_2_CTACGGGATCGACGGCCAGATTAC	natural	E75-	natural-Epiblast	-6.68525	5.59246
NE75_2_CTACGGGATCGACGGCCCAACCGT	natural	E75-	natural-Nascent mesoderm	-6.13828	0.236999
NE75_2_CTAGACTATCGACGGCATGGATTA	natural	E75-	natural-Posterior lateral plate mesoderm	-4.32919	0.67004
NE75_2_CTAGACTATCGACGGCCAAGTCAT	natural	E75-	natural-Nascent mesoderm	-6.70695	0.977471
NE75_2_CTAGACTATCGACGGCCGGCACAT	natural	E75-	natural-ExE VE	7.42603	-4.51816
NE75_2_CTAGACTATCGACGGCGCTTACCT	natural	E75-	natural-Epiblast	-7.26049	6.04266
NE75_2_CTAGACTATCGACGGCGTCTCTCT	natural	E75-	natural-ExE VE	8.51928	-5.99757
NE75_2_CTAGACTATCGACGGCGTTCAACT	natural	E75-	natural-ExE ectoderm	4.50029	7.8637
NE75_2_CTAGACTATCGACGGCTACCAGGC	natural	E75-	natural-ExE VE	8.38964	-5.84266
NE75_2_CTAGACTATCGACGGCTTGGACTT	natural	E75-	natural-ExE ectoderm	4.63028	6.85446
NE75_2_CTAGCACGTCGACGGCACTTCAAT	natural	E75-	natural-Epiblast	-5.71453	5.00454
NE75_2_CTAGCACGTCGACGGCGCGCATTC	natural	E75-	natural-Epiblast	-6.79335	5.19554
NE75_2_CTAGCACGTCGACGGCGTAACGTT	natural	E75-	natural-Epiblast	-5.93533	5.42154
NE75_2_CTAGCACGTCGACGGCTAGTCGCA	natural	E75-	natural-Somites	-6.52644	-0.672036
NE75_2_CTAGCACGTCGACGGCTGAAATGA	natural	E75-	natural-ExE ectoderm	4.38174	7.35614
NE75_2_CTAGCACGTCGACGGCTTAAGCGT	natural	E75-	natural-Epiblast	-5.7059	2.79624
NE75_2_CTAGCACGTCGACGGCTTGGCGTT	natural	E75-	natural-VE	7.36052	-3.07762
NE75_2_CTAGTAGGTCGACGGCAAAGTCGG	natural	E75-	natural-ExE VE	8.23184	-5.45635
NE75_2_CTAGTAGGTCGACGGCCTATAGAG	natural	E75-	natural-VE	6.6977	-2.96428
NE75_2_CTAGTAGGTCGACGGCTACAGCCG	natural	E75-	natural-Nascent mesoderm	-6.14998	0.245117
NE75_2_CTAGTAGGTCGACGGCTACCGGCA	natural	E75-	natural-Somites	-7.39069	0.326403
NE75_2_CTCAAACATCGACGGCAGAAGTTA	natural	E75-	natural-Cardiomyocytes	-4.533	-2.01469
NE75_2_CTCAAACATCGACGGCTCATGAGG	natural	E75-	natural-Somites	-7.32328	2.36515
NE75_2_CTCACATCTCGACGGCATTCCTTG	natural	E75-	natural-Epiblast	-6.7511	5.75993
NE75_2_CTCACATCTCGACGGCCAGATTAC	natural	E75-	natural-Epiblast	-6.81832	4.57841
NE75_2_CTCACATCTCGACGGCGTGGATGG	natural	E75-	natural-Epiblast	-6.51145	6.05173
NE75_2_CTCACATCTCGACGGCTGAAATGA	natural	E75-	natural-AVE	4.38661	-5.09711
NE75_2_CTCACATCTCGACGGCTGACCAGT	natural	E75-	natural-Somites	-6.56756	1.70884
NE75_2_CTCACATCTCGACGGCTTGAGGGT	natural	E75-	natural-Primitive streak	-7.05542	2.67905
NE75_2_CTCCCAAATCGACGGCAGAGACTA	natural	E75-	natural-Surface ectoderm	-3.98117	5.36812
NE75_2_CTCCCAAATCGACGGCCAATACTT	natural	E75-	natural-Epiblast	-2.95392	0.251915
NE75_2_CTCCCAAATCGACGGCCTTCGATT	natural	E75-	natural-VE	6.72329	-3.80605
NE75_2_CTCCCAAATCGACGGCGAGCGGTA	natural	E75-	natural-Epiblast	-5.77527	5.48044
NE75_2_CTCCCAAATCGACGGCGTCTCTCT	natural	E75-	natural-Epiblast	-6.9924	4.26638
NE75_2_CTCCCAAATCGACGGCTATTGCCT	natural	E75-	natural-Epiblast	-6.52458	5.07617
NE75_2_CTCCCAAATCGACGGCTCTCAACC	natural	E75-	natural-ExE ectoderm	4.39679	7.67958
NE75_2_CTCCCAAATCGACGGCTTATCTGT	natural	E75-	natural-Epiblast	-5.92912	4.87879
NE75_2_CTCCCAAATCGACGGCTTTAACAG	natural	E75-	natural-ExE ectoderm	4.26893	7.0489
NE75_2_CTCCTCCATCGACGGCAAGGTAAT	natural	E75-	natural-Nascent mesoderm	-6.60155	-0.964089
NE75_2_CTCCTCCATCGACGGCAGGAAGAC	natural	E75-	natural-Posterior lateral plate mesoderm	-3.19337	-1.38734
NE75_2_CTCCTCCATCGACGGCCGACTCCT	natural	E75-	natural-Mesenchyme	-2.75539	-0.232263
NE75_2_CTCCTCCATCGACGGCCTCCGCAT	natural	E75-	natural-Primitive streak	-7.65937	2.67406
NE75_2_CTCCTCCATCGACGGCCTTTAATC	natural	E75-	natural-Definitive endoderm	-8.12176	1.85312
NE75_2_CTCCTCCATCGACGGCTAACCCGT	natural	E75-	natural-Epiblast	-5.97364	3.50793
NE75_2_CTCCTCCATCGACGGCTCGACACC	natural	E75-	natural-Mesenchyme	-1.3007	-1.27092
NE75_2_CTCCTCCATCGACGGCTGATGCCC	natural	E75-	natural-Somites	-6.26113	1.87403
NE75_2_CTCTATAGTCGACGGCCGAGTCTG	natural	E75-	natural-Allantois	-1.75583	-0.00790924
NE75_2_CTCTATAGTCGACGGCCTCGCGTA	natural	E75-	natural-Cardiomyocytes	-7.10805	-6.82312
NE75_2_CTCTATAGTCGACGGCCTTCGCAC	natural	E75-	natural-AVE	4.07861	-5.06403
NE75_2_CTCTATAGTCGACGGCGTTACGAT	natural	E75-	natural-Nascent mesoderm	-6.40042	-1.19651
NE75_2_CTCTGCGTTCGACGGCAGGTTGTG	natural	E75-	natural-CLE/NMP	-7.00745	2.92899
NE75_2_CTCTGCGTTCGACGGCATTCCTTG	natural	E75-	natural-Epiblast	-6.73551	4.52456
NE75_2_CTCTGCGTTCGACGGCCACTCCTC	natural	E75-	natural-Somites	-6.39526	-1.00091
NE75_2_CTCTGCGTTCGACGGCCTTCGATT	natural	E75-	natural-Nascent mesoderm	-5.18581	1.15398
NE75_2_CTCTGCGTTCGACGGCTAACTACT	natural	E75-	natural-Epiblast	-6.81743	4.71097
NE75_2_CTCTGCGTTCGACGGCTAGTGGAC	natural	E75-	natural-Posterior lateral plate mesoderm	-4.56027	0.108167
NE75_2_CTCTGCGTTCGACGGCTCACGTTT	natural	E75-	natural-ExE ectoderm	4.52008	7.34058
NE75_2_CTGAAGGGTCGACGGCAAACTCGA	natural	E75-	natural-ExE VE	7.42424	-6.32214
NE75_2_CTGAAGGGTCGACGGCAAACTGGT	natural	E75-	natural-Epiblast	-4.26733	4.93666
NE75_2_CTGAAGGGTCGACGGCGAGGCTGA	natural	E75-	natural-ExE ectoderm	4.4666	7.40635
NE75_2_CTGAAGGGTCGACGGCGGCATGCT	natural	E75-	natural-Epiblast	-6.09546	5.62739
NE75_2_CTGAAGGGTCGACGGCTAACTACT	natural	E75-	natural-Nascent mesoderm	-6.36004	1.16913
NE75_2_CTGAAGGGTCGACGGCTTCACATA	natural	E75-	natural-ExE VE	8.10521	-5.44618
NE75_2_CTGAGCGTTCGACGGCCCAGCAGT	natural	E75-	natural-Ectoplacental cone	5.98199	7.66098
NE75_2_CTGAGCGTTCGACGGCCCCGAATG	natural	E75-	natural-ExE VE	7.30778	-4.41105
NE75_2_CTGAGCGTTCGACGGCCGGAATTT	natural	E75-	natural-Epiblast	-6.02817	0.521777
NE75_2_CTGAGCGTTCGACGGCGAATTCGT	natural	E75-	natural-Definitive endoderm	-7.01165	-6.72563
NE75_2_CTGAGCGTTCGACGGCTACGTGCT	natural	E75-	natural-Epiblast	-5.84979	5.35107
NE75_2_CTGAGCGTTCGACGGCTCCGTCCA	natural	E75-	natural-Erythroid progenitors	7.54223	-4.6061
NE75_2_CTGCGATGTCGACGGCATGTTGGC	natural	E75-	natural-Epiblast	-6.99578	3.62804
NE75_2_CTGCGATGTCGACGGCATTGGGCC	natural	E75-	natural-Mesenchyme	-2.91835	-1.55933
NE75_2_CTGCTAGATCGACGGCAGGTTGTG	natural	E75-	natural-Nascent mesoderm	-6.44353	-0.0926745
NE75_2_CTGCTAGATCGACGGCATGGGCAC	natural	E75-	natural-Epiblast	-6.10555	3.45839
NE75_2_CTGCTAGATCGACGGCATTGGGCC	natural	E75-	natural-Epiblast	-6.56389	5.73536
NE75_2_CTGCTAGATCGACGGCCAGACCAT	natural	E75-	natural-ExE ectoderm	5.62262	7.53407
NE75_2_CTGCTAGATCGACGGCCTACGAGC	natural	E75-	natural-Posterior lateral plate mesoderm	-3.76362	0.566248
NE75_2_CTGCTAGATCGACGGCTCGACGGT	natural	E75-	natural-Primitive streak	-6.03197	3.5912
NE75_2_CTGCTAGATCGACGGCTGAGGTCT	natural	E75-	natural-ExE ectoderm	3.87513	7.1676
NE75_2_CTGCTAGATCGACGGCTTGTCGCC	natural	E75-	natural-VE	6.64399	-2.56127
NE75_2_CTGGAACATCGACGGCCTCAGAAT	natural	E75-	natural-Endothelium	2.89336	2.43785
NE75_2_CTGGAACATCGACGGCTGGCCTGT	natural	E75-	natural-Epiblast	-6.11736	4.76946
NE75_2_CTGGAACATCGACGGCTTGCATAT	natural	E75-	natural-Erythroid progenitors	7.22648	-3.82408
NE75_2_CTGGGTATTCGACGGCACACTAAG	natural	E75-	natural-ExE ectoderm	3.84984	7.42388
NE75_2_CTGGGTATTCGACGGCCCACATTA	natural	E75-	natural-Epiblast	-6.08175	3.26385
NE75_2_CTGGGTATTCGACGGCGTCAAAGA	natural	E75-	natural-Nascent mesoderm	-6.00771	0.233941
NE75_2_CTGTCGCATCGACGGCAGCTATGA	natural	E75-	natural-Nascent mesoderm	-6.20446	-0.0711057
NE75_2_CTGTCGCATCGACGGCGCGTTGCT	natural	E75-	natural-ExE VE	7.96223	-6.1796
NE75_2_CTGTCGCATCGACGGCGGGTTGGT	natural	E75-	natural-ExE ectoderm	4.56836	7.34873
NE75_2_CTGTCGCATCGACGGCGGTTTCTC	natural	E75-	natural-Epiblast	-6.97858	4.78087
NE75_2_CTGTCGCATCGACGGCGTACCTTG	natural	E75-	natural-Notochord	-8.7752	2.8788
NE75_2_CTGTCGCATCGACGGCTCCTTATT	natural	E75-	natural-Posterior lateral plate mesoderm	-4.57083	-0.245881
NE75_2_CTGTCGCATCGACGGCTCGAAGCT	natural	E75-	natural-ExE VE	7.90818	-4.99646
NE75_2_CTGTCGCATCGACGGCTGCCTCAC	natural	E75-	natural-Epiblast	-6.18597	5.42673
NE75_2_CTGTCGCATCGACGGCTGTGTCCT	natural	E75-	natural-ExE VE	8.87358	-5.80564
NE75_2_CTGTGACCTCGACGGCCACGGACT	natural	E75-	natural-Nascent mesoderm	-6.15342	0.0135174
NE75_2_CTGTGACCTCGACGGCGTTGCACG	natural	E75-	natural-Ectoplacental cone	6.29194	7.63411
NE75_2_CTGTGACCTCGACGGCGTTTACGT	natural	E75-	natural-Nascent mesoderm	-6.26116	-0.276194
NE75_2_CTGTTAAATCGACGGCATCTTTGT	natural	E75-	natural-VE	6.25215	-3.47928
NE75_2_CTGTTAAATCGACGGCGACGATGG	natural	E75-	natural-VE	3.7713	6.80239
NE75_2_CTGTTAAATCGACGGCGGGCCAAT	natural	E75-	natural-Epiblast	-6.70812	4.51845
NE75_2_CTGTTAAATCGACGGCTGACCAGT	natural	E75-	natural-Posterior lateral plate mesoderm	-3.04273	0.409954
NE75_2_CTGTTGTGTCGACGGCAACTTAGC	natural	E75-	natural-Nascent mesoderm	-6.57616	0.11282
NE75_2_CTGTTGTGTCGACGGCGGGAACGA	natural	E75-	natural-Epiblast	-7.0792	4.15534
NE75_2_CTGTTTCCTCGACGGCTATTGCCT	natural	E75-	natural-Allantois	-2.28125	0.0585076
NE75_2_CTGTTTCCTCGACGGCTTTAACAG	natural	E75-	natural-Mesenchyme	-2.01587	-1.46891
NE75_2_CTTAGGCCTCGACGGCAACACACG	natural	E75-	natural-AVE	6.19618	-5.75704
NE75_2_CTTAGGCCTCGACGGCACCCACGA	natural	E75-	natural-Ectoplacental cone	5.62473	7.66306
NE75_2_CTTAGGCCTCGACGGCCGTATCGG	natural	E75-	natural-Epiblast	-5.69804	5.54752
NE75_2_CTTAGGCCTCGACGGCTGCCATCG	natural	E75-	natural-Epiblast	-6.02941	5.3395
NE75_2_CTTAGGCCTCGACGGCTTCCGAGT	natural	E75-	natural-Nascent mesoderm	-6.20069	0.261836
NE75_2_CTTAGTGTTCGACGGCAAACTCGA	natural	E75-	natural-Epiblast	-5.99249	5.38802
NE75_2_CTTAGTGTTCGACGGCACCCATAT	natural	E75-	natural-Nascent mesoderm	-5.85532	0.269046
NE75_2_CTTAGTGTTCGACGGCCAGACCAT	natural	E75-	natural-Erythroid progenitors	8.3602	-0.0833027
NE75_2_CTTAGTGTTCGACGGCCGCTAGTC	natural	E75-	natural-Epiblast	-6.44815	4.79413
NE75_2_CTTAGTGTTCGACGGCGACAAAGG	natural	E75-	natural-Ectoplacental cone	6.02173	7.48806
NE75_2_CTTAGTGTTCGACGGCGGCCCTTA	natural	E75-	natural-CLE/NMP	-6.82585	2.75981
NE75_2_CTTAGTGTTCGACGGCGGGTGTAT	natural	E75-	natural-CLE/NMP	-6.54627	2.35818
NE75_2_CTTAGTGTTCGACGGCTCTCAACC	natural	E75-	natural-Epiblast	-6.88963	-6.66884
NE75_2_CTTAGTGTTCGACGGCTTCACATA	natural	E75-	natural-Epiblast	-5.83168	3.71661
NE75_2_CTTCTACGTCGACGGCAAAGCCTA	natural	E75-	natural-VE	6.68034	-3.07506
NE75_2_CTTCTACGTCGACGGCTTTGTGTC	natural	E75-	natural-Somites	-6.50267	1.0244
NE75_2_CTTTATCCTCGACGGCACCTTCTT	natural	E75-	natural-ExE ectoderm	5.20168	7.53395
NE75_2_CTTTATCCTCGACGGCAGAAGTTA	natural	E75-	natural-Ectoplacental cone	5.7788	7.77954
NE75_2_CTTTATCCTCGACGGCAGGATTCA	natural	E75-	natural-Primitive streak	-5.84176	3.60789
NE75_2_CTTTATCCTCGACGGCCGGGCTTT	natural	E75-	natural-Epiblast	-6.35657	5.47849
NE75_2_CTTTATCCTCGACGGCCTACGAGC	natural	E75-	natural-Epiblast	-6.13336	4.8946
NE75_2_CTTTATCCTCGACGGCCTGAGTGC	natural	E75-	natural-Epiblast	-7.23502	5.19751
NE75_2_CTTTATCCTCGACGGCTCACGTTT	natural	E75-	natural-Epiblast	-6.52386	5.38292
NE75_2_CTTTCACTTCGACGGCAGAGGTGG	natural	E75-	natural-Epiblast	-5.64545	5.30421
NE75_2_CTTTCACTTCGACGGCGGCTACTA	natural	E75-	natural-Nascent mesoderm	-5.69343	-0.573741
NE75_2_CTTTCACTTCGACGGCGTAACGTT	natural	E75-	natural-Mesenchyme	-2.78745	-0.0634144
NE75_2_CTTTGGACTCGACGGCACAGCGGA	natural	E75-	natural-Mesenchyme	-2.05635	-2.16244
NE75_2_CTTTGGACTCGACGGCAGAGGTGG	natural	E75-	natural-Megakaryocytes	7.2824	-1.02955
NE75_2_CTTTGGACTCGACGGCCGTATTTC	natural	E75-	natural-Nascent mesoderm	-6.39314	1.60361
NE75_2_CTTTGGACTCGACGGCTGGGATTC	natural	E75-	natural-Posterior lateral plate mesoderm	-5.08894	0.830247
NE75_2_GAAAGACATCGACGGCACGAAACG	natural	E75-	natural-AVE	4.42981	-5.77713
NE75_2_GAAAGACATCGACGGCATCCGCTA	natural	E75-	natural-Nascent mesoderm	-6.68488	0.686669
NE75_2_GAAAGACATCGACGGCCACAACAG	natural	E75-	natural-CLE/NMP	-6.73663	3.81641
NE75_2_GAAAGACATCGACGGCCTCAGAAT	natural	E75-	natural-ExE VE	7.81066	-5.62072
NE75_2_GAAAGACATCGACGGCTACCGGCA	natural	E75-	natural-Somites	-6.85476	0.705931
NE75_2_GAAAGACATCGACGGCTTCGTTCC	natural	E75-	natural-Epiblast	-5.41155	4.87061
NE75_2_GAAATACGTCGACGGCCGGACAAC	natural	E75-	natural-CLE/NMP	-6.99136	2.78681
NE75_2_GAAGATATTCGACGGCACTTCAAT	natural	E75-	natural-Somites	-6.36086	0.80456
NE75_2_GAAGATATTCGACGGCATTCCTTG	natural	E75-	natural-VE	7.15864	-4.62792
NE75_2_GAAGATATTCGACGGCCGTATCGG	natural	E75-	natural-ExE ectoderm	4.21173	7.56476
NE75_2_GAAGATATTCGACGGCGAATACGC	natural	E75-	natural-Posterior lateral plate mesoderm	-4.92468	0.826255
NE75_2_GAAGATATTCGACGGCGATCGTTT	natural	E75-	natural-Endothelium	3.35528	2.60678
NE75_2_GAAGATATTCGACGGCGGTGACAC	natural	E75-	natural-CLE/NMP	-6.44317	1.91525
NE75_2_GAAGATATTCGACGGCTTTAACAG	natural	E75-	natural-Nascent mesoderm	-6.33399	-0.154151
NE75_2_GAATCCCATCGACGGCATGCGGAT	natural	E75-	natural-Allantois	-2.59133	-0.0944663
NE75_2_GAATCCCATCGACGGCGACAAAGG	natural	E75-	natural-Mesenchyme	-1.11384	-1.26405
NE75_2_GAATCCCATCGACGGCTGCTCCGT	natural	E75-	natural-Allantois	-2.5029	-0.176435
NE75_2_GAATGCGCTCGACGGCATGGAAAT	natural	E75-	natural-Epiblast	-6.1319	5.63241
NE75_2_GAATGCGCTCGACGGCGGCGGTTT	natural	E75-	natural-Cardiac mesoderm	-3.91618	-1.6078
NE75_2_GACACAAATCGACGGCATATAGGA	natural	E75-	natural-Nascent mesoderm	-6.43874	-1.22897
NE75_2_GACACAAATCGACGGCCGTACCTA	natural	E75-	natural-Epiblast	-5.66473	4.76223
NE75_2_GACACAAATCGACGGCCTGCGTTG	natural	E75-	natural-ExE ectoderm	4.6353	7.23977
NE75_2_GACACCTGTCGACGGCATGACTTT	natural	E75-	natural-ExE ectoderm	3.67988	7.33465
NE75_2_GACTAGCGTCGACGGCAGCAGAAC	natural	E75-	natural-Epiblast	-8.23859	5.42477
NE75_2_GACTAGCGTCGACGGCGTGGATGG	natural	E75-	natural-Nascent mesoderm	-6.27101	-0.911439
NE75_2_GACTAGCGTCGACGGCGTTCAACT	natural	E75-	natural-Nascent mesoderm	-6.99458	0.85844
NE75_2_GACTAGCGTCGACGGCGTTTGTTT	natural	E75-	natural-VE	7.98508	-4.65989
NE75_2_GACTAGCGTCGACGGCTCCAGTCC	natural	E75-	natural-Notochord	-8.18455	2.66937
NE75_2_GACTAGCGTCGACGGCTGATGCCC	natural	E75-	natural-AVE	4.23851	-5.35484
NE75_2_GAGAAACCTCGACGGCAGGAGCTT	natural	E75-	natural-Somites	-6.85553	1.88858
NE75_2_GAGAAACCTCGACGGCGGTTAGTG	natural	E75-	natural-Epiblast	-7.14077	3.94447
NE75_2_GAGAAACCTCGACGGCGTCTCTCT	natural	E75-	natural-Epiblast	-6.35891	6.17411
NE75_2_GAGAAACCTCGACGGCTGAGGTCT	natural	E75-	natural-ExE VE	7.78486	-5.25021
NE75_2_GAGAAACCTCGACGGCTGGTATGA	natural	E75-	natural-Nascent mesoderm	-6.27635	0.440009
NE75_2_GAGAAACCTCGACGGCTGGTTTCT	natural	E75-	natural-Epiblast	-7.35628	5.29027
NE75_2_GAGCGGAATCGACGGCACCCACGA	natural	E75-	natural-Definitive endoderm	3.44196	-5.80695
NE75_2_GAGCGGAATCGACGGCCTACTTGT	natural	E75-	natural-Ectoplacental cone	7.14509	7.35414
NE75_2_GAGCGGAATCGACGGCGTTGTCAT	natural	E75-	natural-Mesenchyme	-2.11948	-0.802552
NE75_2_GAGCGGAATCGACGGCTAACCATC	natural	E75-	natural-Mesenchyme	-2.07846	-1.50975
NE75_2_GAGCGGAATCGACGGCTGTTTGAG	natural	E75-	natural-Epiblast	-6.00864	3.33802
NE75_2_GAGCGGAATCGACGGCTTGGATCG	natural	E75-	natural-Epiblast	-5.34691	6.21864
NE75_2_GAGGAGTGTCGACGGCATTCGACG	natural	E75-	natural-AVE	5.03287	-5.28815
NE75_2_GAGGAGTGTCGACGGCGATTAGAC	natural	E75-	natural-Nascent mesoderm	-5.9212	0.146021
NE75_2_GAGGAGTGTCGACGGCTAACCATC	natural	E75-	natural-VE	7.05205	-3.62337
NE75_2_GAGGAGTGTCGACGGCTGATGCCC	natural	E75-	natural-Epiblast	-5.68493	3.97851
NE75_2_GAGGGTCATCGACGGCAGTGATGC	natural	E75-	natural-Epiblast	-6.02861	5.5935
NE75_2_GAGGGTCATCGACGGCCACTCCTC	natural	E75-	natural-Ectoplacental cone	5.59298	7.73235
NE75_2_GAGGGTCATCGACGGCCATCTCCC	natural	E75-	natural-Neuroectoderm	-8.04448	5.82449
NE75_2_GAGGGTCATCGACGGCCCTATTCA	natural	E75-	natural-Epiblast	-5.72417	4.50431
NE75_2_GAGGGTCATCGACGGCCGCTAATA	natural	E75-	natural-Posterior lateral plate mesoderm	-2.97966	-0.821263
NE75_2_GAGGGTCATCGACGGCCTCGCGTA	natural	E75-	natural-Epiblast	-6.48894	6.13977
NE75_2_GAGTGTACTCGACGGCACCACGCT	natural	E75-	natural-Epiblast	-6.41593	5.22699
NE75_2_GAGTGTACTCGACGGCACGTATAC	natural	E75-	natural-Epiblast	-6.46898	5.5304
NE75_2_GAGTGTACTCGACGGCATCTTTGT	natural	E75-	natural-Somites	-5.74672	1.11093
NE75_2_GAGTGTACTCGACGGCCGTATTTC	natural	E75-	natural-Epiblast	-6.56095	5.19131
NE75_2_GAGTGTACTCGACGGCCTAGACCC	natural	E75-	natural-AVE	4.04664	-4.96857
NE75_2_GAGTGTACTCGACGGCGCCAAGAT	natural	E75-	natural-Epiblast	-5.6321	1.59915
NE75_2_GAGTGTACTCGACGGCGTGTAACC	natural	E75-	natural-ExE VE	7.7328	-4.58868
NE75_2_GAGTGTACTCGACGGCTCCGTCCA	natural	E75-	natural-Ectoplacental cone	6.34155	7.81813
NE75_2_GATACGCATCGACGGCAAACTGGT	natural	E75-	natural-ExE VE	6.72659	-5.50942
NE75_2_GATACGCATCGACGGCCCATTTGA	natural	E75-	natural-ExE ectoderm	3.74406	7.05945
NE75_2_GATACGCATCGACGGCCTTCAGGT	natural	E75-	natural-Epiblast	-6.36596	5.16301
NE75_2_GATGCAGATCGACGGCAAGATTGT	natural	E75-	natural-Nascent mesoderm	-6.0967	0.76923
NE75_2_GATGCAGATCGACGGCCACAAGGC	natural	E75-	natural-Nascent mesoderm	-6.25688	-0.206091
NE75_2_GATGCAGATCGACGGCTTCGCTGG	natural	E75-	natural-Epiblast	-6.18955	4.89473
NE75_2_GATGGTTATCGACGGCAACTTAGC	natural	E75-	natural-Allantois	-2.31717	0.101323
NE75_2_GATGGTTATCGACGGCCAATTAGT	natural	E75-	natural-Epiblast	-6.67695	4.91837
NE75_2_GATGGTTATCGACGGCGAGCCCAT	natural	E75-	natural-AVE	4.30325	-5.47682
NE75_2_GATGGTTATCGACGGCGATCGTTT	natural	E75-	natural-VE	7.22331	-3.87984
NE75_2_GATGGTTATCGACGGCTAACTACT	natural	E75-	natural-Somites	-6.92915	1.45727
NE75_2_GATGTGGCTCGACGGCAGAGACTA	natural	E75-	natural-Erythroid progenitors	7.76715	-4.13381
NE75_2_GATGTGGCTCGACGGCATATACCT	natural	E75-	natural-CLE/NMP	-6.75578	2.74221
NE75_2_GATGTGGCTCGACGGCCACAACAG	natural	E75-	natural-Primitive streak	-6.76871	4.73163
NE75_2_GATGTGGCTCGACGGCGACAGATA	natural	E75-	natural-Neuroectoderm	-7.50748	6.66536
NE75_2_GATGTGGCTCGACGGCGAGCCCAT	natural	E75-	natural-Endothelium	3.83317	2.17681
NE75_2_GATGTGGCTCGACGGCTCCAGGGA	natural	E75-	natural-Epiblast	-7.30499	5.17159
NE75_2_GATGTGGCTCGACGGCTGGTTTCT	natural	E75-	natural-Definitive endoderm	-8.07441	1.97802
NE75_2_GATGTGGCTCGACGGCTTGATCTA	natural	E75-	natural-Epiblast	-6.92713	5.01339
NE75_2_GATGTGGCTCGACGGCTTGCATAT	natural	E75-	natural-CLE/NMP	-6.73508	2.62344
NE75_2_GATTAAAGTCGACGGCCACTTTCT	natural	E75-	natural-Nascent mesoderm	-6.13289	0.466944
NE75_2_GATTAAAGTCGACGGCCATTTGTT	natural	E75-	natural-Epiblast	-6.43651	4.56426
NE75_2_GATTAAAGTCGACGGCCTACGAGC	natural	E75-	natural-Epiblast	-6.29561	5.86885
NE75_2_GATTAAAGTCGACGGCGATCTCGG	natural	E75-	natural-Endothelium	3.02165	2.90375
NE75_2_GATTAAAGTCGACGGCGGTCACAG	natural	E75-	natural-ExE ectoderm	3.46475	7.5374
NE75_2_GATTAAAGTCGACGGCGTCTCTCT	natural	E75-	natural-Primitive streak	-8.52417	2.98954
NE75_2_GATTAAAGTCGACGGCTGGCCTGT	natural	E75-	natural-Definitive endoderm	3.05587	-5.18774
NE75_2_GATTAAAGTCGACGGCTGTTCCAG	natural	E75-	natural-Posterior lateral plate mesoderm	-4.87482	0.995648
NE75_2_GATTACTTTCGACGGCACTTCAAT	natural	E75-	natural-Epiblast	-6.50913	4.27539
NE75_2_GATTACTTTCGACGGCAGTGAAAG	natural	E75-	natural-Mesenchyme	-2.41631	-1.51614
NE75_2_GATTACTTTCGACGGCCAGACCAT	natural	E75-	natural-Epiblast	-7.08926	5.45209
NE75_2_GATTACTTTCGACGGCCTCCGCAT	natural	E75-	natural-Primitive streak	5.02448	-7.80833
NE75_2_GATTACTTTCGACGGCTACAAACT	natural	E75-	natural-Mesenchyme	-2.51966	-1.40037
NE75_2_GATTACTTTCGACGGCTTGGACTT	natural	E75-	natural-Somites	-6.32502	1.06447
NE75_2_GATTGGGATCGACGGCGGTCACAG	natural	E75-	natural-Mesenchyme	-3.72027	-1.93157
NE75_2_GATTGGGATCGACGGCTCCGTCCA	natural	E75-	natural-VE	6.6824	-3.28152
NE75_2_GATTTCCCTCGACGGCACTGAGTT	natural	E75-	natural-Endothelium	2.22361	2.11345
NE75_2_GATTTCCCTCGACGGCCCCGACTT	natural	E75-	natural-Somites	-6.62305	1.46196
NE75_2_GATTTCCCTCGACGGCCTTCAGGT	natural	E75-	natural-Epiblast	-6.29195	5.66417
NE75_2_GATTTCCCTCGACGGCGGCCTAAG	natural	E75-	natural-Epiblast	-6.70283	5.06593
NE75_2_GATTTCCCTCGACGGCTTGATTCT	natural	E75-	natural-Definitive endoderm	-8.18517	2.15355
NE75_2_GCAAACTGTCGACGGCAGCGCCTT	natural	E75-	natural-CLE/NMP	-6.63063	2.76893
NE75_2_GCAAACTGTCGACGGCCACGGACT	natural	E75-	natural-Nascent mesoderm	-5.56833	0.116292
NE75_2_GCAAACTGTCGACGGCCCCTTCAG	natural	E75-	natural-Primitive streak	-6.97113	4.57553
NE75_2_GCAAACTGTCGACGGCTCTGCATC	natural	E75-	natural-Epiblast	-6.77489	4.94062
NE75_2_GCACTCAGTCGACGGCAGGAGCTT	natural	E75-	natural-Epiblast	-5.92011	3.82278
NE75_2_GCACTCAGTCGACGGCAGTGATGC	natural	E75-	natural-ExE ectoderm	4.33273	7.55966
NE75_2_GCACTCAGTCGACGGCATCTTTGT	natural	E75-	natural-Epiblast	-5.64867	4.76538
NE75_2_GCACTCAGTCGACGGCCAATACTT	natural	E75-	natural-Epiblast	-6.65765	5.8389
NE75_2_GCACTCAGTCGACGGCTCCTTATT	natural	E75-	natural-Somites	-6.34178	-0.697331
NE75_2_GCACTCAGTCGACGGCTCTCAACC	natural	E75-	natural-Epiblast	-6.08748	3.43918
NE75_2_GCACTCAGTCGACGGCTTTAACAG	natural	E75-	natural-Ectoplacental cone	5.81881	7.54378
NE75_2_GCATCACTTCGACGGCAGCGCCTT	natural	E75-	natural-ExE VE	6.72801	-7.59149
NE75_2_GCATCACTTCGACGGCCACTCCTC	natural	E75-	natural-Somites	-6.94617	0.509322
NE75_2_GCATCACTTCGACGGCGAGTTCAC	natural	E75-	natural-Mesenchyme	-0.991469	-1.09672
NE75_2_GCATCGAGTCGACGGCTTTAACAG	natural	E75-	natural-Nascent mesoderm	-5.51798	0.64813
NE75_2_GCCAAAGCTCGACGGCAACCCTTG	natural	E75-	natural-Somites	-7.41269	2.01554
NE75_2_GCCAAAGCTCGACGGCAAGTAATC	natural	E75-	natural-Posterior lateral plate mesoderm	-5.68142	-0.0770623
NE75_2_GCCAAAGCTCGACGGCCAACAAAT	natural	E75-	natural-ExE VE	7.81192	-5.08889
NE75_2_GCCAAAGCTCGACGGCCTACCGTT	natural	E75-	natural-Epiblast	-5.80637	3.67732
NE75_2_GCCAAAGCTCGACGGCTAGAAATG	natural	E75-	natural-AVE	4.79421	-5.14696
NE75_2_GCCAACATTCGACGGCCTAGTAAC	natural	E75-	natural-VE	7.00437	-3.67135
NE75_2_GCCAACATTCGACGGCTAGTCGCA	natural	E75-	natural-Epiblast	-6.85947	6.3434
NE75_2_GCCAACATTCGACGGCTGCCTCAC	natural	E75-	natural-Nascent mesoderm	-5.65697	0.379955
NE75_2_GCCAACATTCGACGGCTGGTTTCT	natural	E75-	natural-ExE ectoderm	3.79584	7.2123
NE75_2_GCCTGGTATCGACGGCAGAAGTCC	natural	E75-	natural-AVE	4.08501	-5.33636
NE75_2_GCCTGGTATCGACGGCAGCTATGA	natural	E75-	natural-Epiblast	-6.62919	5.63235
NE75_2_GCCTGGTATCGACGGCCTGTCTGG	natural	E75-	natural-Primitive streak	-6.36171	4.66274
NE75_2_GCCTGGTATCGACGGCGAAGCACT	natural	E75-	natural-ExE VE	-3.99471	5.77848
NE75_2_GCCTTGTGTCGACGGCATATGCAT	natural	E75-	natural-Epiblast	-6.77805	4.19012
NE75_2_GCCTTGTGTCGACGGCCATACATT	natural	E75-	natural-Epiblast	-6.738	5.48355
NE75_2_GCCTTGTGTCGACGGCTCGGTTCG	natural	E75-	natural-ExE ectoderm	4.08783	6.60211
NE75_2_GCCTTGTGTCGACGGCTGCGACAG	natural	E75-	natural-Nascent mesoderm	-5.86463	0.099553
NE75_2_GCGCTGATTCGACGGCGGTGGGAT	natural	E75-	natural-Epiblast	-6.75568	5.11691
NE75_2_GCGCTGATTCGACGGCTCTCAACC	natural	E75-	natural-ExE ectoderm	4.94768	7.49374
NE75_2_GCGGTAACTCGACGGCAGGAGCTT	natural	E75-	natural-ExE ectoderm	5.5153	7.67639
NE75_2_GCGGTAACTCGACGGCCTACCGTT	natural	E75-	natural-Epiblast	-6.40282	5.69292
NE75_2_GCGGTAACTCGACGGCGAAGGCTT	natural	E75-	natural-Definitive endoderm	2.97841	-5.18433
NE75_2_GCGGTAACTCGACGGCGGTGACAC	natural	E75-	natural-Erythroid progenitors	8.32826	-0.180968
NE75_2_GCGTATTCTCGACGGCAGAGACTA	natural	E75-	natural-ExE ectoderm	3.76028	7.0919
NE75_2_GCGTATTCTCGACGGCCGACTCCT	natural	E75-	natural-Epiblast	-5.83361	5.63247
NE75_2_GCGTATTCTCGACGGCCGTAGAAG	natural	E75-	natural-Ectoplacental cone	5.92592	7.99702
NE75_2_GCGTATTCTCGACGGCGGATAAAG	natural	E75-	natural-Posterior lateral plate mesoderm	-5.01371	-0.141248
NE75_2_GCGTATTCTCGACGGCTAAGACGG	natural	E75-	natural-VE	7.56351	-4.71866
NE75_2_GCGTATTCTCGACGGCTCACCGAG	natural	E75-	natural-Epiblast	3.10035	2.75476
NE75_2_GCGTATTCTCGACGGCTGGAGGAG	natural	E75-	natural-Nascent mesoderm	-5.24523	0.485576
NE75_2_GCGTATTCTCGACGGCTTGGACTT	natural	E75-	natural-VE	6.77786	-3.38417
NE75_2_GCGTGCAATCGACGGCAGCTATGA	natural	E75-	natural-Epiblast	-6.15896	5.57692
NE75_2_GCGTGCAATCGACGGCCCATTACT	natural	E75-	natural-Mesenchyme	-2.56817	-0.965021
NE75_2_GCGTGCAATCGACGGCCGGACAAC	natural	E75-	natural-Posterior lateral plate mesoderm	-3.48981	0.140667
NE75_2_GCGTGCAATCGACGGCGGCATGCT	natural	E75-	natural-Mesenchyme	-1.1171	-1.18615
NE75_2_GCTAAGTTTCGACGGCAACCTGAC	natural	E75-	natural-Epiblast	-6.09171	5.59577
NE75_2_GCTAAGTTTCGACGGCAATCGGGT	natural	E75-	natural-Epiblast	-7.71328	5.69735
NE75_2_GCTAAGTTTCGACGGCAGCTACGG	natural	E75-	natural-Mesenchyme	-2.87023	-0.282906
NE75_2_GCTAAGTTTCGACGGCGAAAGACC	natural	E75-	natural-Somites	-7.17798	0.037449
NE75_2_GCTAAGTTTCGACGGCGCCAAGAT	natural	E75-	natural-Notochord	-8.76257	2.95429
NE75_2_GCTAAGTTTCGACGGCGGCCTAAG	natural	E75-	natural-Somites	-6.55171	0.0457865
NE75_2_GCTAAGTTTCGACGGCGTCCGTAC	natural	E75-	natural-Epiblast	-6.02757	5.37431
NE75_2_GCTAAGTTTCGACGGCTAGCTTAT	natural	E75-	natural-Epiblast	-6.54591	4.72511
NE75_2_GCTAAGTTTCGACGGCTCTCAACC	natural	E75-	natural-Nascent mesoderm	-6.28951	0.0748144
NE75_2_GCTAAGTTTCGACGGCTGAAATGA	natural	E75-	natural-Definitive endoderm	-8.044	2.10385
NE75_2_GCTAAGTTTCGACGGCTGTAAAGG	natural	E75-	natural-ExE ectoderm	4.14758	7.29895
NE75_2_GCTAAGTTTCGACGGCTTCCAGAC	natural	E75-	natural-ExE VE	6.92264	-7.60075
NE75_2_GCTACCGTTCGACGGCAAGGTAAT	natural	E75-	natural-ExE ectoderm	3.92671	6.82948
NE75_2_GCTACCGTTCGACGGCGACAGATA	natural	E75-	natural-Epiblast	-6.45216	4.6802
NE75_2_GCTACCGTTCGACGGCGCGCATTC	natural	E75-	natural-Nascent mesoderm	-6.26112	0.921284
NE75_2_GCTACCGTTCGACGGCGTGGATGG	natural	E75-	natural-Epiblast	-5.78568	3.52219
NE75_2_GCTACCGTTCGACGGCTAAGACGG	natural	E75-	natural-Posterior lateral plate mesoderm	-3.03415	-0.113478
NE75_2_GCTACCGTTCGACGGCTCCGTCCA	natural	E75-	natural-Epiblast	-5.54866	6.22899
NE75_2_GCTACCGTTCGACGGCTGTGTCCT	natural	E75-	natural-Epiblast	-6.60208	5.8162
NE75_2_GCTATGGGTCGACGGCAAAGTCGG	natural	E75-	natural-VE	6.63369	-3.99521
NE75_2_GCTATGGGTCGACGGCAGGTTGTG	natural	E75-	natural-Epiblast	-6.74783	4.61869
NE75_2_GCTATGGGTCGACGGCCGCCTTGA	natural	E75-	natural-ExE VE	8.14505	-5.15085
NE75_2_GCTATGGGTCGACGGCCGGCTTAC	natural	E75-	natural-Nascent mesoderm	-5.62834	0.389533
NE75_2_GCTATGGGTCGACGGCGCAAAGCC	natural	E75-	natural-Primitive streak	-7.05663	3.57596
NE75_2_GCTATGGGTCGACGGCGTTCTGTT	natural	E75-	natural-Somites	-6.58825	1.14136
NE75_2_GCTATGGGTCGACGGCGTTTACGT	natural	E75-	natural-Nascent mesoderm	-5.95975	0.0153746
NE75_2_GCTATGGGTCGACGGCTCATGAGG	natural	E75-	natural-Endothelium	3.85756	2.40143
NE75_2_GCTCGTAGTCGACGGCAATGAATG	natural	E75-	natural-Ectoplacental cone	5.85044	7.28292
NE75_2_GCTCGTAGTCGACGGCAGTGAAAG	natural	E75-	natural-Somites	-6.60476	-1.03838
NE75_2_GCTCGTAGTCGACGGCCACAAGGC	natural	E75-	natural-Epiblast	-6.54588	3.94817
NE75_2_GCTCGTAGTCGACGGCCCGCAACT	natural	E75-	natural-ExE ectoderm	3.85412	7.24641
NE75_2_GCTCGTAGTCGACGGCCGAACGTA	natural	E75-	natural-VE	7.00465	-3.89666
NE75_2_GCTCGTAGTCGACGGCCGGCACAT	natural	E75-	natural-Erythroid progenitors	8.44644	0.252319
NE75_2_GCTCGTAGTCGACGGCCTAGACCC	natural	E75-	natural-Epiblast	-5.92811	5.38049
NE75_2_GCTCGTAGTCGACGGCCTCGATGC	natural	E75-	natural-ExE ectoderm	3.94436	6.7484
NE75_2_GCTCGTAGTCGACGGCCTTACTCC	natural	E75-	natural-Nascent mesoderm	-6.73581	0.586899
NE75_2_GCTCGTAGTCGACGGCGGGAAATC	natural	E75-	natural-Cardiomyocytes	-6.82394	-6.41838
NE75_2_GCTCGTAGTCGACGGCGGTCCCTT	natural	E75-	natural-ExE ectoderm	3.44963	6.42381
NE75_2_GCTCGTAGTCGACGGCGTTACGAT	natural	E75-	natural-Endothelium	2.75827	2.55593
NE75_2_GCTCGTAGTCGACGGCTCTCACTT	natural	E75-	natural-Epiblast	-5.69011	3.22225
NE75_2_GCTCGTAGTCGACGGCTGCAAGGG	natural	E75-	natural-ExE VE	6.95794	-7.33516
NE75_2_GCTTCTCCTCGACGGCGACAGATA	natural	E75-	natural-ExE VE	7.01197	-7.34013
NE75_2_GGAACGAATCGACGGCAAGATTGT	natural	E75-	natural-Gut precursors	9.01376	-5.82004
NE75_2_GGAACGAATCGACGGCCAGTTTGC	natural	E75-	natural-Somites	-6.63864	1.11947
NE75_2_GGAACGAATCGACGGCCCCTAACC	natural	E75-	natural-Epiblast	-6.67839	5.46979
NE75_2_GGAACGAATCGACGGCCGACGTCA	natural	E75-	natural-Nascent mesoderm	-6.2831	-0.297288
NE75_2_GGAACGAATCGACGGCTACTTGTG	natural	E75-	natural-Epiblast	-6.21516	5.84272
NE75_2_GGAACGAATCGACGGCTTGGCGTT	natural	E75-	natural-Primitive streak	-6.41392	5.64288
NE75_2_GGAAGTCCTCGACGGCACGCCATT	natural	E75-	natural-Epiblast	-7.26008	3.95783
NE75_2_GGAAGTCCTCGACGGCACTCACCG	natural	E75-	natural-Mesenchyme	-2.20311	-1.75514
NE75_2_GGAAGTCCTCGACGGCAGAACGGG	natural	E75-	natural-Nascent mesoderm	-6.51794	0.153032
NE75_2_GGAAGTCCTCGACGGCAGTGAAAG	natural	E75-	natural-Epiblast	-6.12418	3.60395
NE75_2_GGAAGTCCTCGACGGCCCTACTAG	natural	E75-	natural-Epiblast	-6.87568	3.01306
NE75_2_GGAAGTCCTCGACGGCCTTCTGGA	natural	E75-	natural-ExE VE	7.26122	-5.58307
NE75_2_GGAAGTCCTCGACGGCCTTCTTCG	natural	E75-	natural-Definitive endoderm	3.31612	-5.74606
NE75_2_GGAAGTCCTCGACGGCGGTCACAG	natural	E75-	natural-ExE VE	6.99612	-7.45844
NE75_2_GGAAGTCCTCGACGGCTACGTGCT	natural	E75-	natural-Epiblast	-6.38987	5.14527
NE75_2_GGAAGTCCTCGACGGCTGCCATCG	natural	E75-	natural-CLE/NMP	-6.75134	3.25081
NE75_2_GGAAGTCCTCGACGGCTTGGACTT	natural	E75-	natural-Nascent mesoderm	-5.91133	0.766738
NE75_2_GGACTGGATCGACGGCCACGGACT	natural	E75-	natural-ExE ectoderm	5.54	7.52318
NE75_2_GGACTGGATCGACGGCCGAATAAT	natural	E75-	natural-Somites	-7.44526	0.135593
NE75_2_GGACTGGATCGACGGCCGGCTTAC	natural	E75-	natural-Epiblast	-6.43926	5.54929
NE75_2_GGACTGGATCGACGGCCGGGTAGT	natural	E75-	natural-Primitive streak	-6.72249	4.29216
NE75_2_GGACTGGATCGACGGCCGTAGAAG	natural	E75-	natural-Epiblast	-6.54341	3.15338
NE75_2_GGACTGGATCGACGGCGCATGGGT	natural	E75-	natural-Definitive endoderm	3.04976	-5.75629
NE75_2_GGACTGGATCGACGGCGGCGGTTT	natural	E75-	natural-Somites	-7.25149	-0.0094094
NE75_2_GGACTGGATCGACGGCTTATCTGT	natural	E75-	natural-ExE ectoderm	3.83865	7.27603
NE75_2_GGACTTCTTCGACGGCAATTCCCA	natural	E75-	natural-Somites	-7.33283	-0.0825143
NE75_2_GGACTTCTTCGACGGCACCTTGCC	natural	E75-	natural-Somites	-6.21031	-1.09286
NE75_2_GGACTTCTTCGACGGCACTAGCCA	natural	E75-	natural-ExE ectoderm	3.79345	7.04501
NE75_2_GGACTTCTTCGACGGCAGCTATGA	natural	E75-	natural-CLE/NMP	-6.77202	3.36594
NE75_2_GGACTTCTTCGACGGCATTGGGCC	natural	E75-	natural-VE	7.38659	-3.96796
NE75_2_GGACTTCTTCGACGGCGGGAAGGT	natural	E75-	natural-Epiblast	-5.68992	3.40659
NE75_2_GGACTTCTTCGACGGCGTTGCACG	natural	E75-	natural-Epiblast	-6.54052	5.12411
NE75_2_GGAGGTTTTCGACGGCACTAGCCA	natural	E75-	natural-Mesenchyme	-2.7034	-0.983025
NE75_2_GGAGGTTTTCGACGGCAGAAGTCC	natural	E75-	natural-Nascent mesoderm	-6.17984	-0.574037
NE75_2_GGAGGTTTTCGACGGCATTCCTTG	natural	E75-	natural-Epiblast	-6.57639	5.40279
NE75_2_GGAGGTTTTCGACGGCCATCTCCC	natural	E75-	natural-Epiblast	-5.52642	6.16991
NE75_2_GGAGGTTTTCGACGGCCCATTTGA	natural	E75-	natural-Epiblast	-6.20102	6.26362
NE75_2_GGAGGTTTTCGACGGCGAGCCCAT	natural	E75-	natural-Primitive streak	-6.9368	5.68302
NE75_2_GGAGGTTTTCGACGGCGTCCATGT	natural	E75-	natural-Primitive streak	-6.58398	5.03288
NE75_2_GGAGGTTTTCGACGGCGTGGATGG	natural	E75-	natural-VE	6.4739	-3.99012
NE75_2_GGAGGTTTTCGACGGCTAGTGTTT	natural	E75-	natural-Nascent mesoderm	-5.68841	-0.167859
NE75_2_GGAGGTTTTCGACGGCTTGATTCT	natural	E75-	natural-Posterior lateral plate mesoderm	-5.28127	1.83321
NE75_2_GGAGTAAGTCGACGGCCTGAGTGC	natural	E75-	natural-Posterior lateral plate mesoderm	-4.94698	0.136802
NE75_2_GGAGTAAGTCGACGGCTGATGCCC	natural	E75-	natural-Epiblast	-6.50065	5.34765
NE75_2_GGATTGTTTCGACGGCAGAGACTA	natural	E75-	natural-Endothelium	3.30791	2.68616
NE75_2_GGATTGTTTCGACGGCATTGGGCC	natural	E75-	natural-Endothelium	3.05132	2.36126
NE75_2_GGATTGTTTCGACGGCGCCAAGAT	natural	E75-	natural-Nascent mesoderm	-5.98486	-0.187075
NE75_2_GGATTGTTTCGACGGCGCCTCTTT	natural	E75-	natural-Primitive streak	-6.58401	4.62784
NE75_2_GGATTGTTTCGACGGCGCTCTAGT	natural	E75-	natural-Ectoplacental cone	7.20603	7.39568
NE75_2_GGATTGTTTCGACGGCGTTCTGTT	natural	E75-	natural-Mesenchyme	-2.4037	-0.437339
NE75_2_GGATTGTTTCGACGGCTTGTCGCC	natural	E75-	natural-Somites	-6.60627	1.23468
NE75_2_GGCAAGGTTCGACGGCATCTTTGT	natural	E75-	natural-Endothelium	2.54898	2.20037
NE75_2_GGCAAGGTTCGACGGCCGAACGTA	natural	E75-	natural-Nascent mesoderm	-5.72974	0.154807
NE75_2_GGCAAGGTTCGACGGCCTGTCTGG	natural	E75-	natural-Neuroectoderm	-7.64591	6.46145
NE75_2_GGCAAGGTTCGACGGCGACAAAGG	natural	E75-	natural-Endothelium	3.05749	2.80048
NE75_2_GGCAAGGTTCGACGGCTAACCATC	natural	E75-	natural-Mesenchyme	-2.41126	-1.82023
NE75_2_GGCAAGGTTCGACGGCTGTAAAGG	natural	E75-	natural-ExE VE	8.67269	-5.60695
NE75_2_GGCACTTCTCGACGGCAAAGTCGG	natural	E75-	natural-Epiblast	-5.68582	3.35112
NE75_2_GGCACTTCTCGACGGCACATCTAT	natural	E75-	natural-Cardiac mesoderm	-6.89873	-6.18947
NE75_2_GGCACTTCTCGACGGCACCCACGA	natural	E75-	natural-VE	7.24938	-3.83055
NE75_2_GGCACTTCTCGACGGCTAGTCTAG	natural	E75-	natural-CLE/NMP	-7.11463	3.1718
NE75_2_GGCCCAATTCGACGGCAATCGGGT	natural	E75-	natural-Posterior lateral plate mesoderm	-3.91828	0.481428
NE75_2_GGCCCAATTCGACGGCAGCGCCTT	natural	E75-	natural-VE	5.94568	-5.17706
NE75_2_GGCCCAATTCGACGGCATACTCTT	natural	E75-	natural-Posterior lateral plate mesoderm	-4.16173	0.355376
NE75_2_GGCCCAATTCGACGGCTGGTTTCT	natural	E75-	natural-Nascent mesoderm	-6.86296	-0.284386
NE75_2_GGCCCAATTCGACGGCTTAAGCGT	natural	E75-	natural-Epiblast	-6.59862	4.19825
NE75_2_GGCTTTGCTCGACGGCCATTTGTT	natural	E75-	natural-ExE ectoderm	4.6892	6.80741
NE75_2_GGCTTTGCTCGACGGCCCTATTCA	natural	E75-	natural-ExE ectoderm	5.80441	7.46618
NE75_2_GGGAGATGTCGACGGCACAGCGGA	natural	E75-	natural-Epiblast	-6.43171	4.99567
NE75_2_GGGAGATGTCGACGGCATTCCTTG	natural	E75-	natural-Primitive streak	-7.03877	2.30599
NE75_2_GGGAGATGTCGACGGCCCCAAGCA	natural	E75-	natural-Nascent mesoderm	-7.00146	-0.731413
NE75_2_GGGAGATGTCGACGGCCTACTTGT	natural	E75-	natural-Epiblast	-6.98336	4.66357
NE75_2_GGGAGATGTCGACGGCTGGTTTCT	natural	E75-	natural-Epiblast	-4.46866	5.44418
NE75_2_GGGATTACTCGACGGCAAGATTGT	natural	E75-	natural-VE	7.74634	-2.63364
NE75_2_GGGATTACTCGACGGCAGCTATGA	natural	E75-	natural-Epiblast	-5.85627	3.45128
NE75_2_GGGATTACTCGACGGCATGGAAAT	natural	E75-	natural-ExE VE	8.1038	-6.54244
NE75_2_GGGATTACTCGACGGCGAGCCCAT	natural	E75-	natural-Nascent mesoderm	-6.92138	0.0444246
NE75_2_GGGATTACTCGACGGCGTCATATT	natural	E75-	natural-Nascent mesoderm	-5.48799	-0.886087
NE75_2_GGGATTACTCGACGGCGTCGTCGT	natural	E75-	natural-Ectoplacental cone	7.3421	7.34011
NE75_2_GGGATTACTCGACGGCGTGGATGG	natural	E75-	natural-Ectoplacental cone	5.89821	7.83746
NE75_2_GGGATTACTCGACGGCTGATAACA	natural	E75-	natural-Ectoplacental cone	5.97492	7.60972
NE75_2_GGGCATCATCGACGGCCCCTAACC	natural	E75-	natural-Mesenchyme	-1.84925	-2.22289
NE75_2_GGGCATCATCGACGGCGTCCATGT	natural	E75-	natural-Epiblast	-6.4972	4.14212
NE75_2_GGGTCATTTCGACGGCCCAACCGT	natural	E75-	natural-VE	7.55323	-4.3156
NE75_2_GGGTCATTTCGACGGCGCCACATC	natural	E75-	natural-Epiblast	-5.99477	5.31753
NE75_2_GGGTCATTTCGACGGCGGTCACAG	natural	E75-	natural-VE	6.93246	-2.61879
NE75_2_GGGTCATTTCGACGGCTGAGGTCT	natural	E75-	natural-Erythroid progenitors	7.02077	-3.81968
NE75_2_GGGTCTAGTCGACGGCAACCCTTG	natural	E75-	natural-ExE ectoderm	3.70364	7.28493
NE75_2_GGGTCTAGTCGACGGCCAGATTAC	natural	E75-	natural-Ectoplacental cone	5.48258	7.75671
NE75_2_GGGTCTAGTCGACGGCCTTCGATT	natural	E75-	natural-VE	6.88513	-2.73799
NE75_2_GGGTCTAGTCGACGGCGGGAAGGT	natural	E75-	natural-Epiblast	-6.01874	3.51789
NE75_2_GGTAAATCTCGACGGCAGCGCGAT	natural	E75-	natural-Definitive endoderm	-8.54159	2.89478
NE75_2_GGTAAATCTCGACGGCATGGGCAC	natural	E75-	natural-Epiblast	-5.78378	5.38826
NE75_2_GGTAAATCTCGACGGCCGGACAAC	natural	E75-	natural-ExE ectoderm	4.20909	7.25001
NE75_2_GGTAAATCTCGACGGCGCATGGGT	natural	E75-	natural-Epiblast	-6.17531	5.75041
NE75_2_GGTAAATCTCGACGGCTAGTGTTT	natural	E75-	natural-Epiblast	-6.86587	3.8821
NE75_2_GGTAAATCTCGACGGCTGTAAAGG	natural	E75-	natural-Epiblast	-6.54509	5.9255
NE75_2_GGTAAATCTCGACGGCTTTAACAG	natural	E75-	natural-Epiblast	-6.31018	5.73266
NE75_2_GGTAGCCATCGACGGCATTCCTTG	natural	E75-	natural-ExE VE	7.15842	-7.62557
NE75_2_GGTAGCCATCGACGGCCCATTACT	natural	E75-	natural-Epiblast	-6.13637	4.1061
NE75_2_GGTAGCCATCGACGGCGGTTTCTC	natural	E75-	natural-Epiblast	-6.1463	4.03958
NE75_2_GGTAGCCATCGACGGCTGCTCCGT	natural	E75-	natural-Epiblast	-7.44454	5.16865
NE75_2_GGTCCTAATCGACGGCCCATTACT	natural	E75-	natural-ExE VE	6.97587	-5.29156
NE75_2_GGTCCTAATCGACGGCTGGCTACC	natural	E75-	natural-Epiblast	-6.82367	5.20092
NE75_2_GGTCTTTCTCGACGGCACTCACCG	natural	E75-	natural-Mesenchyme	-2.60042	-0.812615
NE75_2_GGTCTTTCTCGACGGCAGGTTGTG	natural	E75-	natural-Erythroid progenitors	7.43503	-4.20963
NE75_2_GGTCTTTCTCGACGGCCTAGACCC	natural	E75-	natural-Surface ectoderm	-3.93962	4.82751
NE75_2_GGTCTTTCTCGACGGCTCATCCTT	natural	E75-	natural-ExE ectoderm	3.73531	7.07906
NE75_2_GGTCTTTCTCGACGGCTTCGTTCC	natural	E75-	natural-Definitive endoderm	4.19686	-5.76842
NE75_2_GGTCTTTCTCGACGGCTTTGTGTC	natural	E75-	natural-Notochord	-8.73388	2.96061
NE75_2_GGTGTCGATCGACGGCCTACTTGT	natural	E75-	natural-Epiblast	-7.1301	5.20057
NE75_2_GGTGTCGATCGACGGCGTTTGTTT	natural	E75-	natural-Epiblast	-6.66937	5.40678
NE75_2_GGTGTCGATCGACGGCTCGGTACG	natural	E75-	natural-Epiblast	-6.22814	5.08834
NE75_2_GGTGTCGATCGACGGCTTGAGGGT	natural	E75-	natural-Epiblast	-6.58355	4.83584
NE75_2_GGTTACACTCGACGGCTCGGTTTA	natural	E75-	natural-Epiblast	-6.84207	4.36628
NE75_2_GGTTACACTCGACGGCTGAGGTCT	natural	E75-	natural-ExE VE	6.98127	-6.21765
NE75_2_GGTTAGGGTCGACGGCATATGCAT	natural	E75-	natural-ExE ectoderm	3.87973	7.00198
NE75_2_GGTTAGGGTCGACGGCGGCGGTTT	natural	E75-	natural-Epiblast	-6.13183	5.76688
NE75_2_GGTTAGGGTCGACGGCTGTGCTCA	natural	E75-	natural-Epiblast	-6.70719	5.22241
NE75_2_GGTTGAGATCGACGGCAAGCTTCT	natural	E75-	natural-Cardiomyocytes	-7.01058	-6.53452
NE75_2_GGTTGAGATCGACGGCACACTAAG	natural	E75-	natural-Mesenchyme	-1.4147	-1.24095
NE75_2_GGTTGAGATCGACGGCACGCAGAG	natural	E75-	natural-Endothelium	3.57208	2.48244
NE75_2_GGTTGAGATCGACGGCAGTGAAAG	natural	E75-	natural-Nascent mesoderm	-6.41321	0.87676
NE75_2_GGTTGAGATCGACGGCATGACCGA	natural	E75-	natural-Mesenchyme	-1.88803	-1.22167
NE75_2_GGTTGAGATCGACGGCCTAGTAAC	natural	E75-	natural-Nascent mesoderm	-6.26385	0.751688
NE75_2_GGTTGAGATCGACGGCTAGAAATG	natural	E75-	natural-VE	7.78306	-3.35003
NE75_2_GGTTGAGATCGACGGCTAGTGTTT	natural	E75-	natural-Posterior lateral plate mesoderm	-4.73711	0.0445366
NE75_2_GTAAGCCGTCGACGGCCAATACTT	natural	E75-	natural-Nascent mesoderm	-6.51617	1.23668
NE75_2_GTAAGCCGTCGACGGCCGCTAGTC	natural	E75-	natural-Nascent mesoderm	-6.42658	0.338234
NE75_2_GTAAGCCGTCGACGGCCTTAGGTA	natural	E75-	natural-ExE ectoderm	3.87563	7.01378
NE75_2_GTAAGCCGTCGACGGCGAGTTTCG	natural	E75-	natural-ExE VE	7.92979	-5.78074
NE75_2_GTAAGCCGTCGACGGCGATGTATT	natural	E75-	natural-ExE VE	6.87334	-5.90032
NE75_2_GTAAGCCGTCGACGGCGTATGAGT	natural	E75-	natural-ExE VE	7.99642	-5.58356
NE75_2_GTAATCTGTCGACGGCCCCTAACC	natural	E75-	natural-Nascent mesoderm	-5.89703	0.689213
NE75_2_GTAATCTGTCGACGGCGGTTTCTC	natural	E75-	natural-Epiblast	-6.58067	4.80647
NE75_2_GTAATCTGTCGACGGCTCATGAGG	natural	E75-	natural-Somites	-6.6905	1.88675
NE75_2_GTAATCTGTCGACGGCTTGTCGCC	natural	E75-	natural-ExE ectoderm	4.72894	7.32948
NE75_2_GTACGCTTTCGACGGCATACCCAG	natural	E75-	natural-Somites	-6.49486	-0.875537
NE75_2_GTACGCTTTCGACGGCGTCATATT	natural	E75-	natural-ExE VE	8.23326	-5.4798
NE75_2_GTACGCTTTCGACGGCTGACCCTC	natural	E75-	natural-Ectoplacental cone	6.56951	7.7637
NE75_2_GTACGCTTTCGACGGCTGTCTTTC	natural	E75-	natural-Epiblast	-6.61548	4.15613
NE75_2_GTACGGACTCGACGGCACGGTAGC	natural	E75-	natural-ExE VE	7.331	-6.22268
NE75_2_GTACGGACTCGACGGCAGTTTAGA	natural	E75-	natural-Epiblast	-6.77142	5.68228
NE75_2_GTACGGACTCGACGGCCGTCAGCA	natural	E75-	natural-ExE VE	6.91541	-5.89966
NE75_2_GTACGGACTCGACGGCTTCCGAGT	natural	E75-	natural-Posterior lateral plate mesoderm	-3.15438	0.327558
NE75_2_GTATTGACTCGACGGCTTCCAGAC	natural	E75-	natural-Posterior lateral plate mesoderm	-4.40885	0.447943
NE75_2_GTCAAGAGTCGACGGCATCTTTGT	natural	E75-	natural-Epiblast	-5.8747	5.35292
NE75_2_GTCAAGAGTCGACGGCATGACTTT	natural	E75-	natural-Epiblast	-5.80025	3.80687
NE75_2_GTCAAGAGTCGACGGCCGACTCCT	natural	E75-	natural-Nascent mesoderm	-6.3747	-0.549356
NE75_2_GTCAAGAGTCGACGGCCTATAGAG	natural	E75-	natural-Nascent mesoderm	-5.95571	0.510025
NE75_2_GTCAAGAGTCGACGGCGAAGCACT	natural	E75-	natural-AVE	4.79301	-5.61307
NE75_2_GTCAAGAGTCGACGGCTTTATCAC	natural	E75-	natural-Epiblast	-6.48465	5.85844
NE75_2_GTCAGACCTCGACGGCCATTTGTT	natural	E75-	natural-Posterior lateral plate mesoderm	-5.57059	0.128395
NE75_2_GTCAGACCTCGACGGCTGTAAAGG	natural	E75-	natural-ExE ectoderm	4.14985	7.55217
NE75_2_GTCAGACCTCGACGGCTGTCTTTC	natural	E75-	natural-Primitive streak	-6.20622	5.34684
NE75_2_GTCAGGTTTCGACGGCAGCGTAGG	natural	E75-	natural-ExE ectoderm	4.27006	7.40844
NE75_2_GTCAGGTTTCGACGGCGAAAGACC	natural	E75-	natural-Epiblast	-5.75396	2.61526
NE75_2_GTCCACTATCGACGGCAACACACG	natural	E75-	natural-Epiblast	-5.60736	5.5942
NE75_2_GTCCACTATCGACGGCCTGGTGCA	natural	E75-	natural-Posterior lateral plate mesoderm	-3.81935	0.54275
NE75_2_GTCCACTATCGACGGCGAGCCCAT	natural	E75-	natural-VE	7.1049	-3.13504
NE75_2_GTCCACTATCGACGGCGGCCCTTA	natural	E75-	natural-Somites	-7.19551	0.226727
NE75_2_GTCCACTATCGACGGCTGAGGTCT	natural	E75-	natural-Epiblast	-5.83243	5.90174
NE75_2_GTCCACTATCGACGGCTTAAGCGT	natural	E75-	natural-Somites	-7.41327	-0.00344912
NE75_2_GTCCACTATCGACGGCTTATAGCC	natural	E75-	natural-AVE	4.20068	-5.69613
NE75_2_GTCCACTATCGACGGCTTCGGCCT	natural	E75-	natural-Epiblast	-6.7592	2.62823
NE75_2_GTCCGTCATCGACGGCATCCGCTA	natural	E75-	natural-Nascent mesoderm	-7.01179	-5.99608
NE75_2_GTCCGTCATCGACGGCTGATAACA	natural	E75-	natural-Epiblast	-6.33109	4.95819
NE75_2_GTCCTTGCTCGACGGCCCGCTGTT	natural	E75-	natural-Epiblast	-6.73143	5.59368
NE75_2_GTCCTTGCTCGACGGCCCGTGTTT	natural	E75-	natural-Epiblast	-6.54156	5.84311
NE75_2_GTCCTTGCTCGACGGCCTCAGAAT	natural	E75-	natural-Mesenchyme	-2.17474	-1.12847
NE75_2_GTCCTTGCTCGACGGCCTTGGTGT	natural	E75-	natural-Endothelium	3.38662	2.47991
NE75_2_GTCCTTGCTCGACGGCTCACGTTT	natural	E75-	natural-CLE/NMP	-6.68268	2.76722
NE75_2_GTCTAATCTCGACGGCAATGAATG	natural	E75-	natural-Epiblast	-7.47555	5.64489
NE75_2_GTCTAATCTCGACGGCCAAGAGGG	natural	E75-	natural-Ectoplacental cone	6.70539	7.70596
NE75_2_GTCTAATCTCGACGGCCCACATTA	natural	E75-	natural-Primitive streak	-6.3766	4.8213
NE75_2_GTCTAATCTCGACGGCCGAACGTA	natural	E75-	natural-ExE ectoderm	3.99413	7.08811
NE75_2_GTCTAATCTCGACGGCGAAGGCTT	natural	E75-	natural-Epiblast	-6.25768	5.66216
NE75_2_GTCTAATCTCGACGGCGGTCTGAC	natural	E75-	natural-ExE ectoderm	4.21005	6.88942
NE75_2_GTCTTCCTTCGACGGCCCCGACTT	natural	E75-	natural-Epiblast	-6.05522	5.82916
NE75_2_GTCTTCCTTCGACGGCGGGAAATC	natural	E75-	natural-Mesenchyme	-2.64994	-1.65886
NE75_2_GTCTTCCTTCGACGGCTCTAGCAG	natural	E75-	natural-Epiblast	-6.06853	5.25389
NE75_2_GTCTTCCTTCGACGGCTTAAGCGT	natural	E75-	natural-ExE VE	8.11463	-5.23209
NE75_2_GTCTTCCTTCGACGGCTTCCGAGT	natural	E75-	natural-Nascent mesoderm	-6.49751	0.536433
NE75_2_GTGAACTCTCGACGGCCCCGACTT	natural	E75-	natural-ExE VE	7.46339	-6.30178
NE75_2_GTGAACTCTCGACGGCCGGCTTAC	natural	E75-	natural-Nascent mesoderm	-6.88175	-0.351416
NE75_2_GTGAACTCTCGACGGCGCGCATTC	natural	E75-	natural-Neuroectoderm	-7.77351	5.70787
NE75_2_GTGAACTCTCGACGGCTCACCGAG	natural	E75-	natural-Ectoplacental cone	5.79609	7.83664
NE75_2_GTGAGGCATCGACGGCAAACGCCT	natural	E75-	natural-Epiblast	-6.6086	5.69526
NE75_2_GTGAGGCATCGACGGCCGCTCTCA	natural	E75-	natural-Posterior lateral plate mesoderm	-3.46877	-0.0467498
NE75_2_GTGAGGCATCGACGGCTGACGGAC	natural	E75-	natural-Somites	-6.47266	1.41297
NE75_2_GTGAGGCATCGACGGCTGTGTCCT	natural	E75-	natural-Somites	-6.58136	1.53759
NE75_2_GTGATAAATCGACGGCCTTCGCAC	natural	E75-	natural-Epiblast	-6.51184	5.50876
NE75_2_GTGATAAATCGACGGCGTTCTGTT	natural	E75-	natural-ExE ectoderm	4.10582	7.68182
NE75_2_GTGATAAATCGACGGCTAAGACGG	natural	E75-	natural-Cardiac mesoderm	-4.75565	-1.21041
NE75_2_GTGATAAATCGACGGCTCCGTCCA	natural	E75-	natural-Mesenchyme	-1.94111	-1.84592
NE75_2_GTGCCCATTCGACGGCAACCCTTG	natural	E75-	natural-ExE ectoderm	3.65539	7.90997
NE75_2_GTGCCCATTCGACGGCAGCGAAGT	natural	E75-	natural-ExE ectoderm	3.67795	7.19141
NE75_2_GTGCCCATTCGACGGCGAGAATTG	natural	E75-	natural-Endothelium	3.12793	2.32684
NE75_2_GTGCCCATTCGACGGCGGTGGGAT	natural	E75-	natural-ExE ectoderm	4.36818	7.67355
NE75_2_GTGCCCATTCGACGGCGTTGCACG	natural	E75-	natural-CLE/NMP	-6.84146	2.73835
NE75_2_GTGCCCATTCGACGGCTAACCATC	natural	E75-	natural-Ectoplacental cone	6.02596	7.60215
NE75_2_GTGCCCATTCGACGGCTAGTCGCA	natural	E75-	natural-Epiblast	-6.54773	4.71683
NE75_2_GTGCGAAGTCGACGGCATCCCACG	natural	E75-	natural-CLE/NMP	-5.56947	2.53795
NE75_2_GTGCGAAGTCGACGGCCCCTTCAG	natural	E75-	natural-Epiblast	-6.31046	5.04687
NE75_2_GTGCGAAGTCGACGGCCGACGTCA	natural	E75-	natural-Notochord	-8.46786	2.95803
NE75_2_GTGCGAAGTCGACGGCGTAATCCC	natural	E75-	natural-VE	7.66993	-1.78818
NE75_2_GTGCGAAGTCGACGGCTAGTCTAG	natural	E75-	natural-Mesenchyme	-2.64574	-1.10342
NE75_2_GTGCGAAGTCGACGGCTGTAAAGG	natural	E75-	natural-Primitive streak	-6.53776	2.69857
NE75_2_GTGGTGCTTCGACGGCAGAGACTA	natural	E75-	natural-VE	6.96877	-3.40674
NE75_2_GTGGTGCTTCGACGGCAGCGTAGG	natural	E75-	natural-Epiblast	-6.96954	5.98584
NE75_2_GTGGTGCTTCGACGGCCTCCGCAT	natural	E75-	natural-CLE/NMP	-6.61924	3.7499
NE75_2_GTGGTGCTTCGACGGCTGACCCTC	natural	E75-	natural-Notochord	-7.08638	2.79854
NE75_2_GTGGTGCTTCGACGGCTGCAAGGG	natural	E75-	natural-ExE VE	8.45398	-5.88402
NE75_2_GTGGTGCTTCGACGGCTGGTATGA	natural	E75-	natural-Posterior lateral plate mesoderm	-4.22136	0.698836
NE75_2_GTGGTGCTTCGACGGCTTCCGCTC	natural	E75-	natural-Mesenchyme	-1.57413	-1.28627
NE75_2_GTGGTGCTTCGACGGCTTGCACGC	natural	E75-	natural-Definitive endoderm	-8.28231	2.11041
NE75_2_GTGTCACCTCGACGGCAGTTTAGA	natural	E75-	natural-Ectoplacental cone	5.83493	7.43237
NE75_2_GTGTCACCTCGACGGCTCTCACTT	natural	E75-	natural-Ectoplacental cone	5.30217	7.43904
NE75_2_GTGTCAGGTCGACGGCGAAGTGCC	natural	E75-	natural-Notochord	-8.71649	2.74583
NE75_2_GTGTCAGGTCGACGGCGTACCTTG	natural	E75-	natural-Epiblast	-6.40145	5.67523
NE75_2_GTTACTAGTCGACGGCAAATCAGA	natural	E75-	natural-Posterior lateral plate mesoderm	-4.58889	-0.170027
NE75_2_GTTACTAGTCGACGGCAAGATTGT	natural	E75-	natural-Epiblast	-5.87065	5.1697
NE75_2_GTTACTAGTCGACGGCGAGCGGTA	natural	E75-	natural-Epiblast	-5.88409	4.00866
NE75_2_GTTACTAGTCGACGGCGTTCAACT	natural	E75-	natural-ExE ectoderm	3.92455	6.62617
NE75_2_GTTACTAGTCGACGGCTTCCAGAC	natural	E75-	natural-Endothelium	3.35692	2.55122
NE75_2_GTTACTAGTCGACGGCTTGCATAT	natural	E75-	natural-Mesenchyme	-2.27285	-0.927365
NE75_2_GTTCTGCTTCGACGGCAATCGGGT	natural	E75-	natural-Somites	-6.58302	1.26108
NE75_2_GTTCTGCTTCGACGGCATACCCAG	natural	E75-	natural-Nascent mesoderm	-6.06733	-0.67915
NE75_2_GTTCTGCTTCGACGGCATATAGGA	natural	E75-	natural-AVE	4.81746	-5.36425
NE75_2_GTTCTGCTTCGACGGCCCCATAGC	natural	E75-	natural-Definitive endoderm	3.37704	-5.43983
NE75_2_GTTCTGCTTCGACGGCGAGTTCAC	natural	E75-	natural-Epiblast	-6.01538	5.08755
NE75_2_GTTCTGCTTCGACGGCGCAAAGCC	natural	E75-	natural-Epiblast	-6.41045	5.5015
NE75_2_GTTCTGCTTCGACGGCTTGGATCG	natural	E75-	natural-Nascent mesoderm	-6.30092	-0.591362
NE75_2_GTTGTCCGTCGACGGCAATCGGGT	natural	E75-	natural-Endothelium	2.68353	2.16076
NE75_2_GTTGTCCGTCGACGGCTCGACACC	natural	E75-	natural-CLE/NMP	-6.91692	3.05058
NE75_2_TAAACCGATCGACGGCCGGACAAC	natural	E75-	natural-Epiblast	-6.45784	5.30616
NE75_2_TAAACCGATCGACGGCGTGGAGCT	natural	E75-	natural-Posterior lateral plate mesoderm	-5.4669	0.497568
NE75_2_TAACTTCTTCGACGGCACATCTAT	natural	E75-	natural-ExE VE	8.11447	-5.35568
NE75_2_TAAGGGCCTCGACGGCAATGACCC	natural	E75-	natural-Epiblast	-6.24418	5.901
NE75_2_TAAGGGCCTCGACGGCTAGTGTTT	natural	E75-	natural-Epiblast	-6.01646	3.73174
NE75_2_TAATCCATTCGACGGCGGGAACGA	natural	E75-	natural-Somites	-6.70773	1.78836
NE75_2_TAATCCATTCGACGGCTTGATTCT	natural	E75-	natural-VE	7.66866	-3.70947
NE75_2_TAATGTGGTCGACGGCACGAAACG	natural	E75-	natural-Nascent mesoderm	-5.01687	-0.131948
NE75_2_TACCCTGCTCGACGGCAGTGAAAG	natural	E75-	natural-VE	6.73525	-2.93251
NE75_2_TACCCTGCTCGACGGCCATCGCAG	natural	E75-	natural-Mesenchyme	-2.48223	-1.57447
NE75_2_TACCCTGCTCGACGGCCCTACTAG	natural	E75-	natural-ExE ectoderm	4.17887	6.97175
NE75_2_TACCCTGCTCGACGGCCGTATCGG	natural	E75-	natural-Posterior lateral plate mesoderm	-5.03307	0.89584
[truncated: 25,045 more rows]

## Sheet: Ext. Fig.1h
	natural-AVE	natural-Allantois	natural-Amnion	natural-CLE/NMP	natural-Cardiac mesoderm	natural-Cardiomyocytes	natural-Definitive endoderm	natural-Ectoplacental cone	natural-Endocrine junctional zone	natural-Endothelium	natural-Epiblast	natural-Erythroid progenitors	natural-ExE VE	natural-ExE ectoderm	natural-Gut precursors	natural-Megakaryocytes	natural-Mesenchyme	natural-Nascent mesoderm	natural-Neuroectoderm	natural-Notochord	natural-Parietal endoderm	natural-Posterior lateral plate mesoderm	natural-Primitive streak	natural-Somites	natural-Surface ectoderm	natural-VE
[truncated: 26 more rows]

[truncated: 1 more sheets: Ext. Fig.1i]
