# Supplementary material for: Embryo model completes gastrulation to neurulation and organogenesis
Source: Nature. 2022 Aug 25;610(7930):143–53. doi: 10.1038/s41586-022-05246-3 (PMC9534772; doi:10.1038/s41586-022-05246-3)
Supplement: Supplementary file 19 — Source Data Extended Data Fig. 3 [file 41586_2022_5246_MOESM19_ESM.xlsx]

## Sheet: Ext. Fig.3 a
	RIBO_pct	log2_umi
PA-01A_S1.TGCAAGGTTCAAGGAGGTC	0.952381	9.29921
PA-01A_S1.ACCATGATTTGGCCGTAGTC	0.64695	10.0795
PA-01A_S1.AGAGCATGTGATCGCTTCT	0.141044	9.46964
PA-01A_S1.AGTAGCCATAAGTAAGAGC	0.37594	8.05528
PA-01A_S1.ATCTGATGATAGCTCTCCTC	0	8.9542
PA-01A_S1.TTACCTAAGTGTATCATCGA	0.379507	9.04439
PA-01A_S1.TAGAACCAATTTATTCTGAG	0.518135	9.17742
PA-01A_S1.TAATACCAGTTTCATAGGAC	0.413223	7.91886
PA-01A_S1.ACAGGTATTTGCCGCAACGA	0.391389	8.99718
PA-01A_S1.ATTAGGTACTCGTAATGCAG	0.45045	7.79442
PA-01A_S1.CAGTATCCTTAACTGGTTA	0	7.80735
PA-01A_S1.AGAGATGAATAGCTTATCCG	0.643777	8.86419
PA-01A_S1.AAGACCTTATTATATACTAA	0.571429	8.45121
PA-01A_S1.CGGTAAGGTAGTAACGGTC	0.967742	8.27612
PA-01A_S1.ACTTACTCATATCATATTAG	0	7.74819
PA-01A_S1.AAGGATATGTCATCAGAATG	0.640205	9.60918
PA-01A_S1.TCAAGATCTTTTCTTAATAA	0.701754	8.15482
PA-01A_S1.AGATTGGTTTGGCGAACTCG	1.00376	9.63844
PA-01A_S1.CTGAGCATTTAACTGGTTA	0.841515	9.47776
PA-01A_S1.AACGTAATCTACTTAACCTT	0.335852	10.218
PA-01A_S1.ATTAGGTACTCCGCTGCCAG	0.183486	9.09011
PA-01A_S1.ACATTCGTATTTATTATGGT	0	8.03892
PA-01A_S1.ATATGGATCTGGCAGACGCC	0.175131	10.1599
PA-01A_S1.ATTAGGTACTATGGAATTGG	0.522648	9.16491
PA-01A_S1.AGATTCAACTACCGGAATTA	0.416667	8.90689
PA-01A_S1.AAATTCCTCTGGCCGTAGTC	0.943396	8.72792
PA-01A_S1.ATGGTTGGTCCATAAGTCC	0	8.14466
PA-01A_S1.ATCTGATGATGTATCATCGA	1.04712	8.57743
PA-01A_S1.CAGTATCCTAGCTCTCCTC	0.4329	7.85175
PA-01A_S1.AACGTAATCTCGGTTGCGCG	1.04857	10.8234
PA-01A_S1.GATAAGCGTCGTCGCAGCC	0.367647	8.08746
PA-01A_S1.ATATGGATCTGGTACCGGCA	0.909091	7.78136
PA-01A_S1.CAGCAAGTTGTCCTTAAGA	1.07914	8.11894
PA-01A_S1.ATTGAGGAATTGCGGACCTA	0.328947	8.24793
PA-01A_S1.TTTGCTACTTGGACTACTAC	0.646273	13.181
PA-01A_S1.TCTATCCAATAGTAACGGTC	1.2605	7.89482
PA-01A_S1.GGTACCATTGTTCGTCAGA	0.545124	10.69
PA-01A_S1.AAGGATATGTCAACCGCTAA	0.775194	8.01123
PA-01A_S1.TCCTATAAGTATATTGATAC	0.437318	9.42206
PA-01A_S1.CAGCAAGTTAACCTGGTCT	0	8.44294
PA-01A_S1.ACTGGACCTCGGTTGCGCG	1.14416	8.77149
PA-01A_S1.AAGTACGTTTCGGTTGCGCG	0	8.41785
PA-01A_S1.ACTGAATACTGTAGCTCCAT	1.2844	9.09011
PA-01A_S1.ATGCATTCATTTCCAACCGC	0.369004	8.08215
PA-01A_S1.AGTAGCCATACCTCTATCT	0.3861	8.02237
PA-01A_S1.CGCCATTCTTCAACGTAAG	0	7.82018
PA-01A_S1.ACCTCAATATACTATAGGTT	1.82114	11.5873
PA-01A_S1.AACGCGTCTATATGAGCCA	0.26738	8.54689
PA-01A_S1.GGTACCATTTTACTTGGAA	0.609756	9.67948
PA-01A_S1.AACGAGCGTTTCTTCCGGT	0	9.04985
PA-01A_S1.ATAATCCTGTGCTCAGCCGG	0.490196	8.67243
PA-01A_S1.AACTGGCATCATAGTTCGG	0.468019	9.32418
PA-01A_S1.GGTACCATTGGCCGTAGTC	1.56863	7.99435
PA-01A_S1.ACTTCCGTTGTCCTTAAGA	0.638978	9.87498
PA-01A_S1.AAATTCCTCTCGCTCCTAAC	0	8
PA-01A_S1.ACAATGCTATGGTATCCGCC	0.588235	8.40939
PA-01A_S1.TGTCCTTATTTTCAATATAA	1.2	7.96578
PA-01A_S1.TTATCCGCTCGGTTATGCC	0.222717	9.81057
PA-01A_S1.CTGAGCATTCCTTGGTCCA	0.650759	9.85019
PA-01A_S1.CAAGCAACTGTCCTTAAGA	0.461538	9.3443
PA-01A_S1.TGGTTGAATTACGAAGTCAA	0	7.81378
PA-01A_S1.CTGATAGGTACTAGAGAGT	0.574713	9.02791
PA-01A_S1.TGCTGGATTATGGAATTGG	0.438596	8.83289
PA-01A_S1.TTGACCAGTGGTATCCGCC	0.646204	9.2738
PA-01A_S1.TTCTCATTGTGCTGGAACTT	0.361011	9.11374
PA-01A_S1.ATGCATTCATTCAAGCCGAT	1.3587	8.52356
PA-01A_S1.AGGCGGAATCCGCAAGTTC	0.833333	7.90689
PA-01A_S1.TCTTAGTTCTTAACTCTTAG	1.58103	7.98299
PA-01A_S1.AACTTGGATTGCTCAGCCGG	0.542888	9.84862
PA-01A_S1.CGAATGAGTAATTAAGACT	0.118765	9.71768
PA-01A_S1.TCAGCTTCTATTCGACCAA	1.31148	8.25267
PA-01A_S1.ATATCTGGATATTCAGGTAC	0.806452	7.9542
PA-01A_S1.CCAGCCTTTGGACTACTAC	0.874636	9.42206
PA-01A_S1.ACTTCCGTTTATCATGATC	1.2605	7.89482
PA-01A_S1.ATGCATTCATGGTAGGTTAG	0.534045	10.5488
PA-01A_S1.CAGTATCCTTAGATCTACT	0.420168	9.47978
PA-01A_S1.TACTTGCGTGGAGGCCTCC	1.41509	7.72792
PA-01A_S1.TCTTAGTTCTCGGTTATGCC	1.60321	8.9629
PA-01A_S1.TTCTTCGTTTCCATCGCGAA	0.431732	10.8556
PA-01A_S1.ACGATATCATCAAGGAGGTC	1.40845	8.47168
PA-01A_S1.ATACCAGTTTGTCCTTAAGA	0.677966	8.20457
PA-01A_S1.ATAATCCTGTCTAACTAGAT	0.835655	8.48784
PA-01A_S1.AGCTATCGTGCTAACTTGC	0.342466	9.18982
PA-01A_S1.TTGATTCCTTGCCGCAACGA	0.0817661	10.2562
PA-01A_S1.AATACCGAATCATCTCTGCA	0.16129	9.27612
PA-01A_S1.CTTCGACTTTAACGATCCA	1.02564	8.60733
PA-01A_S1.AGGCGGAATGTATCATCGA	1.64474	8.24793
PA-01A_S1.TTCTTCGTTTACTTGCTAGA	0.608828	9.35975
PA-01A_S1.ATTAATGCCTGTCCTTAAGA	1.20321	9.54689
PA-01A_S1.ACATGGTAATACTTAACCTT	0	8.71425
PA-01A_S1.TGATGCGATCAAGGAGGTC	0.304414	9.35975
PA-01A_S1.AAGGATTACTTAGACTTCTT	0.465658	9.74651
PA-01A_S1.CCTAATGGTGTATAATACG	0.273973	8.51175
PA-01A_S1.CAAGCAACTCGCTCCTAAC	1.21457	7.94837
PA-01A_S1.AGATTCAACTGCCATTCTCC	0.277778	8.49185
PA-01A_S1.CAGGACTCTGAAGATCGAG	0.385356	10.0224
PA-01A_S1.CAAGCAACTAGGTATACTC	1.14613	8.44708
PA-01A_S1.AGAGCATGTGGACTACTAC	0.878477	9.41574
PA-01A_S1.AAATTCCTCTTCCAATCATC	0	7.72792
PA-01A_S1.AATACCGAATCGGCGTAACT	0.45045	7.79442
PA-01A_S1.TAATACCAGTCCAGTTCCAA	0	8.27146
PA-01A_S1.ACGTTGCTTCTTGCAGTAG	0.7109	10.3061
PA-01A_S1.CGTACCTATCCATCGCGAA	0.536193	8.54303
PA-01A_S1.AAGGACGATGTAGCTCCAT	0	7.98868
PA-01A_S1.AACTAGTTGTGGAGGATAGC	1.04895	8.15987
PA-01A_S1.TGCTGGATTTTATTCTGAG	0.600601	8.37938
PA-01A_S1.AGAAGTAAGTTTATTCTGAG	0	8.41785
PA-01A_S1.TTATCCGCTCCATCGCGAA	0.294118	9.40939
PA-01A_S1.AACGAGCGTGGCTCTCTAT	0.440529	7.82655
PA-01A_S1.ATCAGTCATTGGTACTGCCT	0.228311	8.77479
PA-01A_S1.AGAGTACCTGAGCATCATT	0.699301	8.15987
PA-01A_S1.AGATTCAACTGACCTTGATA	0.918836	9.35094
PA-01A_S1.ACCGGTTCTAAGTAAGAGC	0.324675	8.26679
PA-01A_S1.ACGCTTGATTAACGATCCA	0.819672	10.6312
PA-01A_S1.ATTCAAGCATGGAGGATAGC	1.6129	7.9542
PA-01A_S1.TCGAAGGATTTACCGAGGC	0.259403	9.59246
PA-01A_S1.AAATCGTTCTTTCCAACCGC	1.02249	8.93369
PA-01A_S1.TATTCTCCTTTTACTTGGAA	0.610687	9.35535
PA-01A_S1.ACTTATGGTTTGCGGACCTA	0.53286	9.13699
PA-01A_S1.AACGATCATTTTATTCATTC	0	8.79116
PA-01A_S1.ATTCCTAGATAGGAGAGAAC	1.0989	8.50779
PA-01A_S1.AGCGTAAGTCATAGTTCGG	0.787402	7.98868
PA-01A_S1.ACGTTGCTTGGAGGATAGC	0.280899	8.47573
PA-01A_S1.AAGGACGATACCGGAATTA	0.253807	8.62205
PA-01A_S1.ACTGAATACTCTTGGTAATG	0.257069	8.60363
PA-01A_S1.ACGGAACGTGCTCAGCCGG	1.46843	9.41151
PA-01A_S1.CAACTCTCTGTCCTAGAGG	1.2285	8.66888
PA-01A_S1.CAAGGCGTTTCAACGTAAG	0	7.65821
PA-01A_S1.AACGCGTCTCAAGTCGACC	0.194553	9.00562
PA-01A_S1.CGAGGCAATGGAGGCCTCC	0.125628	9.64024
PA-01A_S1.TGGTTGAATTGCTCAGCCGG	0.689655	8.17991
PA-01A_S1.ATTCCTAGATAGCTCTCCTC	0.332226	8.23362
PA-01A_S1.TTCGTTCCTTGAGTCTGGC	0.213904	10.8688
PA-01A_S1.TAATACCAGTATCCATGACT	0.636132	9.61839
PA-01A_S1.ATATCTGGATTTCATAGGAC	0.714286	9.13186
PA-01A_S1.ATAGTTGACTCAAGTCGACC	1.10803	8.49586
PA-01A_S1.ACGATATCATCGTCGCAGCC	1.61812	9.27146
PA-01A_S1.GCGTACTTTTCTAATAGTA	0.574163	10.0293
PA-01A_S1.ATACCAGTTTCAGGAGGAGA	0.912409	9.10066
PA-01A_S1.TTGGAGCTTCCGCGGCTCA	1.55642	8.00562
PA-01A_S1.AGGATAATCTGTCCTTAAGA	1.30332	9.72281
PA-01A_S1.ATAACTTCCTGGTATCCGCC	0.384615	9.60733
PA-01A_S1.AAGGCTACTGATCTTACGC	0.44843	7.8009
PA-01A_S1.CAGATCAGTCTAACTAGAT	0.129199	9.59619
PA-01A_S1.ATTGAGGAATGCCGCAACGA	0.651042	9.58496
PA-01A_S1.CAGTATCCTGAGCATCATT	1.89504	9.42206
PA-01A_S1.AAACTCCAATCGCCTAATGC	0.396825	7.97728
PA-01A_S1.ATACTACTCTCTAACTAGAT	0.869565	8.43045
PA-01A_S1.ATGCTTCCTGATCGCTTCT	0	7.65821
PA-01A_S1.AGGCTCGTTCCTTGGTCCA	0.0888099	10.137
PA-01A_S1.AATCCAGTATTGAGTCTGGC	0	8.57743
PA-01A_S1.CGGAACCTTACTAGAGAGT	0.821355	8.92778
PA-01A_S1.ATAAGCGAATGTTCGTCAGA	1.06007	8.14466
PA-01A_S1.TTCCATCTTTGGCTGAGCTC	0.575816	9.02514
PA-01A_S1.ATATCCTACTCCATCGCGAA	0	8.50779
PA-01A_S1.CAGCAAGTTAGGTATACTC	0.578035	9.01959
PA-01A_S1.AGTCGCATTTCTAATAGTA	0.246914	8.66178
PA-01A_S1.TTGATTCCTTGCTCAGCCGG	0.537634	10.3476
PA-01A_S1.ACGTTGCTTTTATTCATTC	0.723764	9.69523
PA-01A_S1.AGTATTAGCTATCGGCTATC	1.0929	8.5157
PA-01A_S1.AATCCAGTATGGCAGACGCC	0.46729	9.32643
PA-01A_S1.TTGACCAGTCGGTTATGCC	1.23457	10.0403
PA-01A_S1.TCCTAACTTTGGCAGACGCC	1.25984	9.31061
PA-01A_S1.CTAACGACTTAGACTTCTT	0.693842	10.1712
PA-01A_S1.TGAATCTGATTCGCTAAGCA	0	9.30606
PA-01A_S1.TGATGCGATTTATTCTGAG	0.487409	10.2656
PA-01A_S1.AGGCTCGTTGAGCATCATT	1.10375	8.82655
PA-01A_S1.CAAGCAACTGGACTACTAC	0.652529	9.25974
PA-01A_S1.AAGGATATGTGTCCTAGAGG	0.746269	9.38802
PA-01A_S1.AGTCGCATTAATACCATCC	0.636943	8.29462
PA-01A_S1.AGAGATGAATTCAATCGCAT	1.0449	12.7903
PA-01A_S1.AGAGCATGTTCCAATCATC	0.139082	9.48985
PA-01A_S1.AAAGCTGATTATTCAGGTAC	0.604839	9.9542
PA-01A_S1.CCAGCCTTTCCAGTTCCAA	0	9.4818
PA-01A_S1.ATACCAGTTTGGAGGCCTCC	0.482315	9.28077
PA-01A_S1.TATCTCGATTGTTCGTCAGA	0.938967	7.73471
PA-01A_S1.ATTCGCAATTGATCTTACGC	0.913242	7.77479
PA-01A_S1.CTACCTGGTACCTGGCCAA	0	7.71425
PA-01A_S1.AGAGTACCTTAACGATCCA	0.884956	7.82018
PA-01A_S1.AAACCATAGTCGGTTATGCC	0.613497	9.67066
PA-01A_S1.AACTGGCATCGACGCGACT	0.473934	7.7211
PA-01A_S1.TATAAGAGGTTCGCTAAGCA	1.66271	8.71768
PA-01A_S1.AGATTCAACTACCTGGCCAA	0.247066	10.6609
PA-01A_S1.AAGTTCTTGTCAGGAGGAGA	0	8.27612
PA-01A_S1.TCTTAGTTCTGCTCAGCCGG	0.626741	10.4909
PA-01A_S1.TCAGCTTCTTAACTGGTTA	0.27027	8.53138
PA-01A_S1.AGGCGGAATGCTCAGCCGG	0.34904	9.16239
PA-01A_S1.ACATTCGTATATATTGATAC	0.10627	9.87805
PA-01A_S1.CCATCGTCTCCAGTCCTCT	0.681199	9.5216
PA-01A_S1.TATTCTCCTTGCTCAGCCGG	0.934579	10.2009
PA-01A_S1.ACTTATGGTTATATGAGCCA	0.772201	8.01681
PA-01A_S1.AAGGATATGTAGAGCCAAGG	0.606061	9.95128
PA-01A_S1.ATCTTCAGATCCGATTCCTG	0	8.29002
PA-01A_S1.TAATCAGCTTCGGTTATGCC	0.590406	10.4041
PA-01A_S1.GGCGTTAATCCATAAGTCC	0.29985	9.38154
PA-01A_S1.ATCTGATGATTAACGATCCA	0.324675	8.26679
PA-01A_S1.AAGACCTTATTCGCTAAGCA	0	8.69697
PA-01A_S1.AGAGCATGTCCATCGCGAA	0.477327	8.71081
PA-01A_S1.CTGAGCATTATAAGGAGCA	0.260417	8.58871
PA-01A_S1.CGTTGATCTCATCAGAATG	0.837989	8.48382
PA-01A_S1.CATCAACGTGGTATCCGCC	0.693241	9.17243
PA-01A_S1.TAATCAGCTTAATTAAGACT	0.97561	7.67948
PA-01A_S1.AATACCGAATCAATTACCGT	0.36036	10.1163
PA-01A_S1.CGCCATTCTTGGCCGGCCT	2.00803	7.96
PA-01A_S1.AGGCGGAATTATATACTAA	0.890208	8.3966
PA-01A_S1.AGCGTAAGTCAAGGAGGTC	2.92887	7.90087
PA-01A_S1.AACCTCATTTGTATCATCGA	0	8.47978
PA-01A_S1.TCTTAGTTCTGGTATCCGCC	0.711744	8.13443
PA-01A_S1.AGAGTACCTAGTAACGGTC	0.59952	9.7039
PA-01A_S1.ACAATGCTATATCCATGACT	0.102881	9.92481
PA-01A_S1.ATGGTAACTTGCGTTGGAGC	0.618557	8.92184
PA-01A_S1.GTCTCTACTCAGGAGGAGA	0.111857	9.80413
PA-01A_S1.TACTTGCGTTTCATAGGAC	0.573066	8.44708
PA-01A_S1.ATTCAAGCATCCGCTCCGGC	1.18483	9.7211
PA-01A_S1.CGAAGACCTGAGCATCATT	1.10935	9.3015
PA-01A_S1.ATTAGTCTGTCGTAGTTACC	0.597015	9.38802
PA-01A_S1.AGAACTCCTTAATGAACGA	1.06667	8.55075
PA-01A_S1.CTCCATCATTAACTCTTAG	0.471698	8.72792
PA-01A_S1.ATGCTTCCTTCCAATCATC	1.30719	8.25739
PA-01A_S1.AAGGACGATTGAGTCTGGC	0.646831	10.5943
PA-01A_S1.ATATCCTACTATATTGATAC	0.294406	9.99294
PA-01A_S1.TTGACTCAATAAGTAAGAGC	0.178571	9.12928
PA-01A_S1.GGCGTTAATGCTCAGCCGG	1.53257	9.02791
PA-01A_S1.ATTAGTCTGTGGTATCCGCC	0.816327	8.93664
PA-01A_S1.AGAGTACCTCCATCGCGAA	0.592334	11.4873
PA-01A_S1.TAGGAAGGTCCGTTCGGAT	0.342466	8.18982
PA-01A_S1.TAACGACTTTATCCATGACT	0.908059	9.783
PA-01A_S1.CAGCATTGTGATCTTACGC	0	7.82655
PA-01A_S1.AACTGGCATTCCAATCATC	0	8.50779
PA-01A_S1.TAATCAGCTTATATTGATAC	0.914634	8.35755
PA-01A_S1.ATGGTTGGTAGGTATACTC	0	8.96578
PA-01A_S1.TAACGACTTTCTTGCAGTAG	0.4914	8.66888
PA-01A_S1.CGAATGAGTGCCGCAACGA	0.25974	8.58871
PA-01A_S1.ACGTCTAGTTTCTTCCGGT	1.07527	9.34651
PA-01A_S1.CGTAGGCTTCATCTCTGCA	0.18018	9.11634
PA-01A_S1.CGGAACCTTTAACGATCCA	0	9.83131
PA-01A_S1.ACATTCGTATTAATGAACGA	0.987306	9.46964
PA-01A_S1.GCGTACTTTTCAACGTAAG	0.343643	8.18488
PA-01A_S1.AAACTCCAATGTAGCTCCAT	0.704225	9.14975
PA-01A_S1.ACTGAATACTTTATTATGGT	0.479616	8.7039
PA-01A_S1.ATCAATACGTTGAGTCTGGC	0.324675	8.26679
PA-01A_S1.AAACTGAACTTTGCTGGCAT	0.519481	8.58871
PA-01A_S1.ACGTTGCTTCATAGTTCGG	0.917431	9.09011
PA-01A_S1.AAACTCCAATGCCGCAACGA	0.363636	8.10329
PA-01A_S1.AAACTCCAATCAATTACCGT	0.34965	8.15987
PA-01A_S1.ATATCCTACTGGCCGTAGTC	0.284495	10.4574
PA-01A_S1.AGCTATCGTTGGTCAGCCA	0.662252	10.6978
PA-01A_S1.GGTCAGTTTAGCTTATCCG	0.151976	9.36194
PA-01A_S1.TTCTTCGTTTGCTCAGCCGG	0.959233	8.7039
PA-01A_S1.TATCTCGATTTAACGATCCA	0.422535	9.47168
PA-01A_S1.AAGACCTTATATATTGATAC	0.8285	10.2372
PA-01A_S1.AGTATTAGCTTTATAGCAGA	0.524934	8.57365
PA-01A_S1.TCTTAGTTCTATATGAGCCA	0.869565	7.84549
PA-01A_S1.TGCTGGATTTGCGGACCTA	0	7.88264
PA-01A_S1.GGCGTTAATCCGCTGCCAG	1.35135	9.53138
PA-01A_S1.ATTAGTCTGTTAATGAACGA	0.829876	8.91289
PA-01A_S1.TTATCCGCTATATTGATAC	0.300481	10.7022
PA-01A_S1.AAGGATTACTGACCTTGATA	1.10906	9.07948
PA-01A_S1.AACGAGCGTCGGTTATGCC	0.218818	8.84549
PA-01A_S1.AAGGCTACTCGGTTATGCC	0.854701	8.45533
PA-01A_S1.CCAATCCATGAGCATCATT	0.347464	10.4909
PA-01A_S1.TTGATTCCTTCAGGAGGAGA	0.165563	9.2384
PA-01A_S1.TGCTGGATTGGACTACTAC	0.423729	8.88264
PA-01A_S1.ATTAGTCTGTGTCCTACTTG	0.83682	8.90087
PA-01A_S1.ACAATGCTATGTCCTAGAGG	1.32743	7.82018
PA-01A_S1.CTCGCATGTGATCGCTTCT	0.643087	8.28077
PA-01A_S1.ACGCTTGATTCGGCCTTAC	1.57618	9.15735
PA-01A_S1.TCGAAGGATCCATCGCGAA	0.486224	9.26913
PA-01A_S1.ACTTATGGTTTTATAGCAGA	0.757576	8.04439
PA-01A_S1.GGCTTACTTGTCCTAGAGG	1.35593	8.20457
PA-01A_S1.TGGATTCTATTAATGAACGA	0.460829	7.76155
PA-01A_S1.ATATGGATCTCAAGGAGGTC	0.306435	9.93517
PA-01A_S1.ACTTATGGTTTATATACTAA	0	7.70736
PA-01A_S1.AAACCATAGTCCGTTCGGAT	0.20202	8.95128
PA-01A_S1.TTATCCGCTCAATTACCGT	1.57729	8.30834
PA-01A_S1.ATGCATTCATGGCAGACGCC	0.21322	8.87344
PA-01A_S1.CGGAACCTTGCTCAGCCGG	0.78534	8.57743
PA-01A_S1.AGTAGCCATCCATCGCGAA	0.774527	10.1824
PA-01A_S1.GGTACCATTACTAGAGAGT	1.28535	8.60363
PA-01A_S1.CAGCAAGTTGGCCGTAGTC	0.883002	10.4094
PA-01A_S1.AAGACCTTATCAAGTCGACC	0.822368	10.2479
PA-01A_S1.TCCTAACTTTCCATCGCGAA	0.215517	8.86109
PA-01A_S1.AGTATTAGCTTAATGAACGA	0.759013	9.04166
PA-01A_S1.CGTTGATCTAGAACGTCTC	0.390244	10.0014
PA-01A_S1.AAACCATAGTGGTATCCGCC	0.746269	8.65105
PA-01A_S1.TGGATTCTATTAACGATCCA	0.671141	8.21917
PA-01A_S1.GAGTTCTCTCGTCGCAGCC	0.26053	11.1693
PA-01A_S1.CATCAACGTCATCAGAATG	0.362319	8.10852
PA-01A_S1.ATCAGTCATTGTCCTACTTG	0.419287	8.90087
PA-01A_S1.ATATCCTACTTGAGTCTGGC	0.220264	8.82655
PA-01A_S1.CGCCATTCTTCGCGGTTGG	0.396825	7.98299
PA-01A_S1.AAATTCCTCTTTATTATGGT	1.89983	9.17742
PA-01A_S1.ACGATATCATGATCGCTTCT	1.7094	7.87036
PA-01A_S1.ATGGTAACTTTTACTTGGAA	0.974659	9.00282
PA-01A_S1.AAGGCTACTCCGTTCCTTA	0.574713	9.02791
PA-01A_S1.TCGAGAAGTTTACCGAGGC	0.503262	12.3896
PA-01A_S1.TTTGCTACTTAGGAGAGAAC	0.402414	8.9571
PA-01A_S1.ACATGGTAATGTTACGCAAG	0.37594	9.05528
PA-01A_S1.TGCAAGGTTTTACTTGGAA	0.292398	8.41785
PA-01A_S1.TCGAGAAGTTGAGTCTGGC	0.130548	10.5812
PA-01A_S1.TGAATCTGATCAAGGAGGTC	0.653595	8.84235
PA-01A_S1.CAACTCTCTTAGACTTCTT	0.5	9.64386
PA-01A_S1.TAATCAGCTTGCCGCAACGA	0.359712	8.11894
PA-01A_S1.ATCTTCAGATAGCTTATCCG	0.803213	7.96
PA-01A_S1.GCGTACTTTTCGCTAAGCA	0.294985	9.40514
PA-01A_S1.AAATCGTTCTCGTCGCAGCC	0.998017	13.8855
PA-01A_S1.ACGTCTAGTTATGAGTTAA	1.76678	8.14466
PA-01A_S1.AGCGTAAGTAGAACGTCTC	0	7.6865
PA-01A_S1.TTCTCATTGTATCCATGACT	0.407424	11.1092
PA-01A_S1.CAGATCAGTAGTAACGGTC	0.304878	8.35755
PA-01A_S1.AGAGCATGTTGAGTCTGGC	0.603318	9.37287
PA-01A_S1.AGAAGTAAGTTTGACTTCAG	0.890208	8.3966
PA-01A_S1.ACATGGTAATCGGATTAGAA	0.900901	7.79442
PA-01A_S1.CGGTAAGGTCATACTCCGA	0.423729	7.88264
PA-01A_S1.AGCTATCGTGGAGGCCTCC	0.615385	9.92926
PA-01A_S1.TTCGTTCCTAGGTATACTC	0.766284	9.02791
PA-01A_S1.AACTTGGATTTGCGGACCTA	1.46341	7.67948
PA-01A_S1.ATTGAGGAATCGAACGCCGG	0.383142	8.02791
PA-01A_S1.CAGTATCCTCCGATTCCTG	0.253165	9.62571
PA-01A_S1.CTCGCATGTCGGTTATGCC	0.958466	8.29002
PA-01A_S1.TGCAAGGTTTTAGGACCGG	0.984781	10.1254
PA-01A_S1.AGAAGTAAGTCCGCTGCCAG	1.28617	8.28077
PA-01A_S1.CTGCCTTATAGAGCTATAA	0.492611	7.66534
PA-01A_S1.AGATTCAACTGGAGGCCTCC	0.187266	10.6457
PA-01A_S1.AGGCTCGTTTAATGAACGA	0.784314	7.99435
PA-01A_S1.CCGACCAATTGGCCGGCCT	0.398406	7.97154
PA-01A_S1.CAAGCAACTCCTTGGTCCA	0.697674	9.74819
PA-01A_S1.CAGGACTCTGGCAGACGCC	0.15456	9.33762
PA-01A_S1.ACAATGCTATCTAGTAGTCT	0.674764	9.53333
PA-01A_S1.ACTTCCGTTCCATAAGTCC	0.405327	10.7541
PA-01A_S1.AGGATAATCTGCAGGTCCGT	1.19403	9.38802
PA-01A_S1.ATTGATCGTTGGAGGCCTCC	0.239234	8.70736
PA-01A_S1.ACCGGTTCTATTCGACCAA	1.93237	7.69349
PA-01A_S1.TGGATTCTATTGAGTCTGGC	0.421053	10.4767
PA-01A_S1.ATATCTGGATTCGGCCTTAC	0.627615	8.90087
PA-01A_S1.TAGGAAGGTGTCCTAGAGG	0.864553	8.43879
PA-01A_S1.GGTCAGTTTTTCTTCCGGT	0.589623	9.72792
PA-01A_S1.GGCTAAGATCCGTTCCTTA	0.646552	8.85798
PA-01A_S1.GTCGTAACTCGTCGCAGCC	0.280112	9.47978
PA-01A_S1.GGTACCATTCTTGCAACCT	0.692841	9.75822
PA-01A_S1.ACGTCTAGTCAATTACCGT	0.317965	9.29921
PA-01A_S1.AGTCGCATTAGCTTATCCG	0.404858	10.2703
PA-01A_S1.TTTGCTACTTGTATCATCGA	0.928793	8.33539
PA-01A_S1.TATAAGAGGTCCATCGCGAA	0.215517	8.85798
PA-01A_S1.AGAACTCCTCCATCGCGAA	0.222222	9.81378
PA-01A_S1.CGATTCGCTCAAGGAGGTC	0.713521	11.4528
PA-01A_S1.ACATTCGTATGACCTTGATA	1.06952	8.54689
PA-01A_S1.CGGTAAGGTGGCTGAGCTC	0.881057	7.82655
PA-01A_S1.ATTACCATCTCCATAAGTCC	0.789474	8.56986
PA-01A_S1.ACAGGTATTTAAGACCGTTG	0.401606	8.96
PA-01A_S1.GTCGTAACTGCCGCAACGA	0	7.83289
PA-01A_S1.AGATTGGTTTACTATGCAAT	1.0878	10.3309
PA-01A_S1.CAAGCAACTTCGCTAAGCA	0	7.70044
PA-01A_S1.CGTACCTATTAACGATCCA	0.15456	9.33762
PA-01A_S1.ACATTCGTATGGTACCGGCA	0.406504	7.94251
PA-01A_S1.CGATTCGCTGTCCTTAAGA	0.984252	8.98868
PA-01A_S1.ACGCTTATATGTCCTAGAGG	0.70922	9.13955
PA-01A_S1.AAACTGAACTCAAGTCGACC	0.925926	8.33985
PA-01A_S1.AACTGGCATCATCAGAATG	0.789889	9.30606
PA-01A_S1.AGCATAACTTGGTAGGTTAG	0.505051	9.95128
PA-01A_S1.GCTCTTAGTGGCAATGAGA	0.404858	7.94837
PA-01A_S1.AGATTCAACTGATACGGAAC	0.742942	9.39446
PA-01A_S1.TTGACTCAATATTCAGGTAC	0.403769	9.53722
PA-01A_S1.ACTTCCGTTGCAGGTCCGT	0.177936	9.13443
PA-01A_S1.TAGAACCAATGGCTGAGCTC	0.666667	8.22882
PA-01A_S1.AGAGTACCTGATCTTACGC	0	8.36194
PA-01A_S1.ACGTCTAGTGTCCTACTTG	0.766284	10.0279
PA-01A_S1.AGGCTCGTTTTACCGAGGC	0.363636	8.10329
PA-01A_S1.GGTCAGTTTTTACTTGGAA	1.0846	8.84862
PA-01A_S1.TAGAACCAATATCGGCTATC	0	8.16993
PA-01A_S1.TATTCTCCTTGGCCGTAGTC	0.699301	9.4818
PA-01A_S1.AAGCAGTATTTTGCGAGGCA	2.7027	7.79442
PA-01A_S1.GGTACCATTATATTGATAC	0.60241	8.96
PA-01A_S1.ATAACTTCCTCCTTGGTCCA	0.717581	10.93
PA-01A_S1.ATTCAAGCATGCCGCAACGA	0.240096	9.70217
PA-01A_S1.AAGGACGATCATCAGAATG	1.14286	8.45121
PA-01A_S1.AAGTTCTTGTGTCCTACTTG	0.44843	9.38586
PA-01A_S1.TGTCCTTATTGATCTTACGC	0	8.24793
PA-01A_S1.AAGTTCTTGTTATGAGTTAA	0.900901	9.11634
PA-01A_S1.AAGTTCTTGTTTACTTGGAA	0.391134	9.58308
PA-01A_S1.CGAATGAGTCAGGAGGAGA	0.181488	9.10591
PA-01A_S1.TATTCTCCTTGTTACGCAAG	1.6	8.55075
PA-01A_S1.AGAGTACCTAAGTAAGAGC	0.269179	9.53722
PA-01A_S1.CGTAGGCTTAACTAGGCGC	0.700935	8.74147
PA-01A_S1.CAACTCTCTGTCCTTAAGA	0.913242	8.77808
PA-01A_S1.AGAACTCCTACGGAGGCGG	0.578035	9.01959
PA-01A_S1.CGATTCGCTTGAGTCTGGC	0.990099	7.65821
PA-01A_S1.ATTGATCGTTCTTGCAGTAG	0.786627	9.9901
PA-01A_S1.AAGGCTACTTAGAATTAAC	0.877193	8.41785
PA-01A_S1.CATCAACGTTCTAATAGTA	0.566572	8.46352
PA-01A_S1.CAGATCAGTGGCTGAGCTC	1.30208	8.58496
PA-01A_S1.CTGAGCATTACGTCCGCAG	0.590842	9.40301
PA-01A_S1.ACAACCTATTGGACTACTAC	0.346921	10.1712
PA-01A_S1.GTCTCTACTCCTTGGTCCA	0.76118	12.6225
PA-01A_S1.AATTCATCGTCTAAGAGAAG	0.469484	7.73471
PA-01A_S1.AACGCGTCTCCTTGGTCCA	0.974026	9.26679
PA-01A_S1.AACTGGCATTAACTCAATT	0.40404	8.95128
PA-01A_S1.ACGCTTATATCAATTACCGT	0.37037	8.07682
PA-01A_S1.AACTTGGATTGTCCTAGAGG	0.98762	12.812
PA-01A_S1.TTGGAGCTTTTCCAACCGC	0.351494	9.15228
PA-01A_S1.ACAATGCTATGCTGGAACTT	0	8.17991
PA-01A_S1.GAGGAACTTATATTGATAC	0.933333	9.55075
PA-01A_S1.TTGACTCAATAGGTATACTC	0.626118	10.1267
PA-01A_S1.ATAAGCGAATACTTAACCTT	0.993377	9.2384
PA-01A_S1.ATCTGATGATTAACTCAATT	0.470219	9.31741
PA-01A_S1.TTATCCGCTCAAGGAGGTC	0.431965	8.85798
PA-01A_S1.ATTAATGCCTGGAGGATAGC	0.23753	8.7211
PA-01A_S1.CAACTCTCTCTAGTAGTCT	1.18694	9.3966
PA-01A_S1.CCGACCAATCGAACGCCGG	0	8.15482
PA-01A_S1.ACATTCGTATCCGCTGCCAG	0.625	8.90689
PA-01A_S1.TAGGAAGGTGTTCGTCAGA	0.862069	8.44294
PA-01A_S1.ACCGGTTCTGGTATCCGCC	0	7.66534
PA-01A_S1.ATGCATTCATGGCAATGAGA	0.953895	9.29692
PA-01A_S1.AAGGACGATCGGTTATGCC	0.573066	8.44708
PA-01A_S1.TGCTGGATTACCGGAATTA	0	7.88874
PA-01A_S1.AGATTGGTTTCCATCGCGAA	0.613497	8.34873
PA-01A_S1.AGTTAACCATCCATCGCGAA	0.378072	10.6321
PA-01A_S1.AGCTATCGTTTATTATGGT	0.350263	9.15735
PA-01A_S1.CAAGGCGTTACTTGCTAGA	1.71674	7.86419
PA-01A_S1.CGAAGACCTGTAGCTCCAT	0	7.88874
PA-01A_S1.AATTCATCGTGTATAATACG	0.894188	9.39017
PA-01A_S1.TAGGAAGGTCCGATTCCTG	0	7.76818
PA-01A_S1.ATTGATCGTTTCGGCCTTAC	0.862069	8.44294
PA-01A_S1.TTCTCATTGTCGGTTGCGCG	0.677966	9.20457
PA-01A_S1.ACGCTTATATCCATAAGTCC	0	8.91289
PA-01A_S1.AATTCATCGTCTAACTAGAT	0.410678	8.92778
PA-01A_S1.GCTCTTAGTGTAGCTCCAT	0.64	9.28771
PA-01A_S1.CTACCTGGTCGGTTATGCC	0.434783	7.84549
PA-01A_S1.CTTCGACTTTTACTTGGAA	0.94697	9.04439
PA-01A_S1.TGCTGGATTCGACGCGACT	0.878477	9.41574
PA-01A_S1.AATCCAGTATTCTAATAGTA	0.280899	8.47573
PA-01A_S1.ACGTCTAGTCCATAAGTCC	0.342466	8.18982
PA-01A_S1.AACTGGCATGATACGGAAC	0.821355	8.92778
PA-01A_S1.GGCTTACTTATATTGATAC	0.183824	9.08746
PA-01A_S1.CGCTGCTTTTTATTCTGAG	1.71821	8.18488
PA-01A_S1.ATATGGATCTTAGACTTCTT	0.738007	8.08215
PA-01A_S1.AACGATCATTATGGCTCTGC	1.19048	7.97728
PA-01A_S1.AAGGACGATGCAGGTCCGT	1.47059	7.67243
PA-01A_S1.ATTACCATCTTTGCGAGGCA	0.475059	8.71768
PA-01A_S1.TGAATCTGATCCAGTTCCAA	0.413223	8.91886
PA-01A_S1.CCATCGTCTATCCATGACT	0.4561	9.77643
PA-01A_S1.ACTGGTTATTTTATTATGGT	0	8.93958
PA-01A_S1.GAGGAACTTCTAACTAGAT	0.325733	8.26209
PA-01A_S1.AATTCATCGTGGCAATGAGA	0	8.33985
PA-01A_S1.AGAGCATGTGGCAGACGCC	0	8.79116
PA-01A_S1.AAATCGTTCTGCCGCAACGA	0.162075	9.26913
PA-01A_S1.AAACCATAGTAGAGCCAAGG	0	8.96
PA-01A_S1.AAGCAGTATTTAGAATTAAC	0.60241	8.96
PA-01A_S1.ACCATGATTTACGTCATATA	0.21692	8.84862
PA-01A_S1.TTACCTAAGTCATCTCTGCA	0.425532	8.87652
PA-01A_S1.TAGATGACTTAAGTAAGAGC	0.9375	8.32193
PA-01A_S1.ATACTACTCTGTCCTACTTG	0	7.93664
PA-01A_S1.AGAGCATGTGTATAATACG	0.972763	9.00562
PA-01A_S1.TTCTCATTGTGCAGGTCCGT	1.81818	7.78136
PA-01A_S1.AAGTTCTTGTGTCCTTAAGA	0.632911	9.30378
PA-01A_S1.CAAGCAACTTCAACGTAAG	0.207039	8.91588
PA-01A_S1.CAAGGCGTTAGCTTATCCG	0	8.73132
PA-01A_S1.GGCTTACTTCTTGCAGTAG	0.818554	9.51767
PA-01A_S1.ATTCGCAATTTTATTCTGAG	0.266667	8.55459
PA-01A_S1.CGTACCTATATGGCTCTGC	1.21457	8.94837
PA-01A_S1.GTCGTAACTACTATAGGTT	1.12045	8.47978
PA-01A_S1.AATTCATCGTAACCTGCGTA	0	8.47978
PA-01A_S1.AGATTCAACTCTAGTAGTCT	0.803213	9.54689
PA-01A_S1.CAGCAAGTTATGGAATTGG	0.460829	7.76155
PA-01A_S1.AAACTCCAATAATGCCGCTT	0	7.9542
PA-01A_S1.ATTAGTCTGTGCTAACTTGC	1.2685	8.8857
PA-01A_S1.ATAACTTCCTTAACGATCCA	0.657895	8.24793
PA-01A_S1.CTAACGACTTAATGAACGA	1.85874	10.0715
PA-01A_S1.ACAATGCTATTTAGGACCGG	0.700935	8.74147
PA-01A_S1.ATATCTGGATTTCTTCCGGT	0.904977	7.7879
PA-01A_S1.ACATGGTAATCAAGGAGGTC	0.976562	10
PA-01A_S1.ATACTACTCTTTATTATGGT	0.304878	8.35755
PA-01A_S1.TATCTCGATTCTTGGTAATG	0.132275	9.56224
PA-01A_S1.GGCTAAGATCGCCTAATGC	0.561798	8.47573
PA-01A_S1.CGTAGGCTTGAGCATCATT	0.571429	8.45121
PA-01A_S1.CTCCATCATGTAGCTCCAT	0.594059	8.98014
PA-01A_S1.ATATGGATCTAGAACGTCTC	0.436681	7.8392
PA-01A_S1.AGAGGTCGTTAACGATCCA	0.43554	10.1649
PA-01A_S1.CGAAGACCTTCTAATAGTA	0.746269	9.38802
PA-01A_S1.CGAAGACCTCATCAGAATG	0.367647	9.67243
PA-01A_S1.AACTGGCATCCAGTCCTCT	0.940439	9.31741
PA-01A_S1.ATTAGTCTGTTTCAATATAA	0.925926	7.75489
PA-01A_S1.CGGTAAGGTACGGAGGCGG	1.34409	8.53916
PA-01A_S1.CAAGCAACTCCGCTGCCAG	0.857143	8.45121
PA-01A_S1.CATCAACGTTTCTTAATAA	0.861009	9.66711
PA-01A_S1.CCTAATGGTTGAGTCTGGC	0.589623	9.72792
PA-01A_S1.AAGGATATGTCCTTGGTCCA	0	7.90689
PA-01A_S1.AGAAGTAAGTGGCGAACTCG	0.684932	8.77479
PA-01A_S1.CCAGCCTTTAAGTAAGAGC	0.985222	7.66534
PA-01A_S1.TCCTATAAGTAGCTTATCCG	0	8.27146
PA-01A_S1.AGCATAACTTGCGTTGGAGC	0.269179	9.53722
PA-01A_S1.ATCTGATGATGATATCGGCG	1.81159	8.10852
PA-01A_S1.TTCTTCGTTTCCGCGGCTCA	1.54259	10.5421
PA-01A_S1.TAATACCAGTGCTCAGCCGG	0.590551	8.98868
PA-01A_S1.CTGATAGGTCCGCAAGTTC	0.701754	9.15482
PA-01A_S1.ATGCTTCCTTGCGGACCTA	0.26178	8.57743
PA-01A_S1.AAGGACGATACTATAGGTT	0.531915	8.55459
PA-01A_S1.CTCTGAGCTATATGAGCCA	0.259067	8.59246
PA-01A_S1.ACTTGATTGTGAGCATATGG	0.55991	9.80252
PA-01A_S1.AAATCGTTCTTTATTATGGT	0.842993	9.89026
PA-01A_S1.CCGACCAATTAGACTTCTT	1.03806	8.17493
PA-01A_S1.TAACGACTTTAGCTTATCCG	0.653595	8.25739
PA-01A_S1.AGTATTAGCTGGTATCCGCC	0.585366	10.0014
PA-01A_S1.ATTCGCAATTCCTTGGTCCA	0.550964	9.50383
PA-01A_S1.TTGACCAGTGGCGAACTCG	0.42735	7.87652
PA-01A_S1.ATTGATCGTTACCGCCAACC	0.526316	9.15482
PA-01A_S1.ACATTCGTATCCGATTCCTG	0.806452	9.27612
PA-01A_S1.AGAACTCCTTCTAATAGTA	0	7.65821
PA-01A_S1.TTATCCGCTAAGCCAGTTA	0.900901	7.79442
PA-01A_S1.TACTTGCGTCTAACTAGAT	0.743494	8.07146
PA-01A_S1.AGAGGTCGTACGGAGGCGG	0.777202	8.59246
PA-01A_S1.CTTCGACTTGGTATCCGCC	0.49505	7.65821
PA-01A_S1.ACTTATGGTTCTAAGAGAAG	0.843882	7.88874
PA-01A_S1.TAAGAATGGTACGCGAGATT	0.19305	9.01959
PA-01A_S1.ACTGGTTATTCATCAGAATG	1.02339	9.41785
PA-01A_S1.TCTTAGTTCTGCAGGTCCGT	0.597907	9.38586
PA-01A_S1.TCCTAACTTTTCGCGGTTGG	0.763359	8.61839
PA-01A_S1.TGCAAGGTTGCCGCAACGA	0.285714	9.45327
PA-01A_S1.ATGCTTCCTTTATAGCAGA	0.644028	10.7381
PA-01A_S1.ATTCGCAATTTAGACTTCTT	0.671141	8.21917
PA-01A_S1.ATTCGCAATTGTCCTACTTG	0.455581	8.77808
PA-01A_S1.GCTCTTAGTGCTGGAACTT	0.445104	9.3966
PA-01A_S1.CAACTCTCTTTCTTCCGGT	0	8.20945
PA-01A_S1.ATTCGGAGTCCGCTGCCAG	0.66492	13.277
PA-01A_S1.ATCAGTCATTTCGGCCTTAC	0.763359	8.03342
PA-01A_S1.AAGTATTGGTCTTGCAGTAG	0.199336	10.5555
PA-01A_S1.TGCAAGGTTTTGCTGGCAT	2.28137	9.03892
PA-01A_S1.ATGCATTCATACCGGAATTA	1.2285	8.66888
PA-01A_S1.ATATCTGGATGGCCGTAGTC	1.5015	8.37938
PA-01A_S1.CAACTCTCTCCTTGGTCCA	0.852273	8.46352
PA-01A_S1.ATGCTTCCTCCTTGGTCCA	0.569476	9.77972
PA-01A_S1.GAGGAACTTGGCAATGAGA	1.33929	7.80735
PA-01A_S1.ACGTCTAGTTGAGTCTGGC	0.422238	10.4727
PA-01A_S1.GATAAGCGTTGAGTCTGGC	0.987492	10.5689
PA-01A_S1.AGAAGTAAGTAACCTGGTCT	0.456621	7.77479
PA-01A_S1.TAAGAATGGTTAGACTTCTT	0.829187	9.23601
PA-01A_S1.ATCTGATGATGGACTACTAC	0.224383	10.3859
PA-01A_S1.CAGCATTGTATATGAGCCA	1.60256	8.29002
PA-01A_S1.AGGCGGAATCGCCTAATGC	0.944882	9.31061
PA-01A_S1.TTCTCATTGTGGAGGCCTCC	0.886045	12.9887
PA-01A_S1.TTTGCTACTTCGGCGTAACT	0.529101	8.56224
PA-01A_S1.CCATCGTCTCATCTCTGCA	0.472144	10.0485
PA-01A_S1.AGAGGTCGTCGTCGCAGCC	0	10.5018
PA-01A_S1.CAAGGCGTTGCTCAGCCGG	0.74928	10.7607
PA-01A_S1.TATCTCGATTGTCCTTAAGA	0.605144	9.36851
PA-01A_S1.AAGTACGTTTCCGCAAGTTC	0.616016	8.92778
PA-01A_S1.ATTGATCGTTGGCCGTAGTC	0.325733	8.26209
PA-01A_S1.TTGATTCCTTAGCTCTCCTC	0	8.03892
PA-01A_S1.TAATACCAGTGGCTGAGCTC	0.414938	7.91289
PA-01A_S1.ACGATATCATCATTCGACGG	0	7.96578
PA-01A_S1.TTCTCATTGTTAACTCAATT	0.974026	8.26679
PA-01A_S1.AAGGATTACTCTAGTAGTCT	0.757576	8.62936
PA-01A_S1.ATACTACTCTGTAGCTCCAT	0.874636	8.42206
PA-01A_S1.CTGCCTTATCGGCGTAACT	0.806452	7.9542
PA-01A_S1.TATAAGAGGTGGTAGGTTAG	0.789474	8.56986
PA-01A_S1.TTCCATCTTTGCCATTCTCC	0	7.82018
PA-01A_S1.CCGTCGATTCGGTTATGCC	0.212766	9.87652
PA-01A_S1.ACGTTGCTTGCGTTGGAGC	0.127226	9.61839
PA-01A_S1.ATTAGGTACTGGAGGCCTCC	0.246305	8.66534
PA-01A_S1.TGGTTGAATTGGCAGACGCC	0.570613	9.45327
PA-01A_S1.AACTTGGATTCCATCGCGAA	0	8.15987
PA-01A_S1.TAGGAAGGTTTACTTGGAA	0	8.18488
PA-01A_S1.AATCCAGTATGATCTTACGC	0.409836	7.93074
PA-01A_S1.CGCTGCTTTGCTCAGCCGG	0	9.15228
PA-01A_S1.ACATTCGTATTAACGATCCA	1.04634	9.38586
PA-01A_S1.AGAACTCCTATGGCTCTGC	0.636943	8.87958
PA-01A_S1.TGTCCTTATTAACTAGGCGC	0.23511	10.3174
PA-01A_S1.TCCTATAAGTCCTTGGTCCA	0.259291	10.1762
PA-01A_S1.TTCTTCGTTTCAACCGCTAA	0.371747	8.07146
PA-01A_S1.AAGCAGTATTGGCAGACGCC	0.804598	9.76487
PA-01A_S1.AACTAGTTGTTAACTCTTAG	0.8	9.77314
PA-01A_S1.GATAAGCGTATCGGCTATC	0.378788	9.62936
PA-01A_S1.GCGTACTTTGTCCTAGAGG	1.00402	8.9629
PA-01A_S1.ACGATATCATCGGTTATGCC	0.492611	8.66534
PA-01A_S1.CTACCTGGTAACTAGGCGC	0.895522	8.38802
PA-01A_S1.CGTACCTATTGCCGGCAGA	0.623053	9.32643
PA-01A_S1.AGTAGCCATCCATAAGTCC	1.09649	8.83289
PA-01A_S1.ATTCGGAGTAAGTAAGAGC	0.263158	8.56986
PA-01A_S1.ACTTATGGTTCTTGCAGTAG	0.881057	7.82655
PA-01A_S1.AGAGATGAATGGCAATGAGA	1.07914	8.11894
PA-01A_S1.AAGGATATGTTTATTCTGAG	0.13089	9.57743
PA-01A_S1.ATGGTAACTTAACCATTGGA	0.471698	7.72792
PA-01A_S1.GGCTAAGATTTACTTGGAA	0.744048	12.9778
PA-01A_S1.ATGCATTCATGCTCAGCCGG	0.420168	8.89482
PA-01A_S1.ACTGAATACTTAGAATTAAC	0	9.14211
PA-01A_S1.AGTAGCCATCGACGCGACT	0.585652	9.41574
PA-01A_S1.GGTACCATTACCTCTATCT	0.326797	8.25739
PA-01A_S1.TCAAGATCTTTTAGGACCGG	0.470367	10.0539
PA-01A_S1.ACGCTTATATGGTAGGTTAG	1.79104	8.38802
PA-01A_S1.TTCTTCGTTTGGTACCGGCA	0.505051	8.62936
PA-01A_S1.AACTGGCATTCGGCCTTAC	0.101317	10.9469
PA-01A_S1.TTCCATCTTTCTTGCAACCT	1.40977	10.0553
PA-01A_S1.ACTGGTTATTCCGATTCCTG	0.246305	8.66534
PA-01A_S1.ATACTACTCTCGCCTAATGC	0.784314	7.99435
PA-01A_S1.CTGACGTTTCGGTTATGCC	0.884956	9.40514
PA-01A_S1.TACTTGCGTTTAGGACCGG	1.44231	7.70044
PA-01A_S1.AGGATAATCTTGAGTCTGGC	0.824176	10.0928
PA-01A_S1.TGCTGGATTTAGGCCATAG	0.398406	8.97154
PA-01A_S1.ATTAGGTACTTGAGTCTGGC	0.701754	9.73978
PA-01A_S1.TAGAACCAATACGCGAGATT	0.684932	8.18982
PA-01A_S1.CAAGCAACTTATATACTAA	0.909091	7.78136
PA-01A_S1.AACGATCATTTAGATCTACT	0.621118	8.33092
PA-01A_S1.ATTAGTCTGTGTCCTAGAGG	0.655738	9.25267
PA-01A_S1.ACTTGATTGTAGTAACGGTC	0.672538	12.6087
PA-01A_S1.ATAAGCGAATCCAGTCCTCT	0.280112	8.47978
PA-01A_S1.ATAATCCTGTGCTGGAACTT	0.410959	9.51175
PA-01A_S1.AACTGGCATTTATTCTGAG	0.195695	8.99718
PA-01A_S1.CTTCGACTTTAACTGGTTA	0	8.10852
PA-01A_S1.AGAAGTAAGTAACTAGGCGC	0.851064	7.87652
PA-01A_S1.AAGGACGATCGAACGCCGG	0.515464	9.18488
PA-01A_S1.AATTCTAGGTATATTGATAC	1.37174	9.50978
PA-01A_S1.AGAACTCCTCAATTACCGT	1.30058	9.43463
PA-01A_S1.AACGTAATCTACCGCCAACC	0	7.90689
PA-01A_S1.CCAGCCTTTTTATTATGGT	0.243309	8.68299
PA-01A_S1.CGATTCGCTGCAGGTCCGT	0	7.67948
PA-01A_S1.TTGACCAGTCCGCTGCCAG	1.15385	8.02237
PA-01A_S1.ACTGGTTATTCGTAGTTACC	0.367985	10.0875
PA-01A_S1.TTGGAGCTTTCAAGCCGAT	1.52091	8.03892
PA-01A_S1.ATTACCATCTGCCATTCTCC	0.917431	7.76818
PA-01A_S1.CTCGCATGTTCGGCCTTAC	0.554631	10.8162
PA-01A_S1.CGATTCGCTCCGATTCCTG	0.589102	9.40727
PA-01A_S1.CTACCTGGTGTCCTACTTG	0.483092	7.69349
PA-01A_S1.AGAGGTCGTCTGATGGTCA	0.320513	9.2854
PA-01A_S1.GAGGAACTTCAAGTCGACC	1.17994	8.40514
PA-01A_S1.ATAGTTGACTATCGGCTATC	0.833333	8.49185
PA-01A_S1.ATAAGCGAATCGCCTAATGC	1.44033	8.92481
PA-01A_S1.ATGGTTGGTTGAGTCTGGC	0.182815	10.0954
PA-01A_S1.TTATCCGCTGCCGCAACGA	0.487805	8.67948
PA-01A_S1.CATACCGCTTTAGGACCGG	0.70922	9.46148
PA-01A_S1.TATAAGAGGTCGGTTATGCC	1.2012	8.37938
PA-01A_S1.TCTTAGTTCTGTCCTAGAGG	0.460829	8.76155
PA-01A_S1.AATTCTAGGTCCATAAGTCC	1.4661	10.6768
PA-01A_S1.AACCTCATTTAAGTAAGAGC	1.17994	8.40514
PA-01A_S1.CTCTGAGCTTAACTCAATT	0.722022	9.11374
PA-01A_S1.AAGTTCTTGTACTTAACCTT	0.431034	9.85798
PA-01A_S1.TAGATGACTTGACGAAGCGT	1.75439	8.41785
PA-01A_S1.GTCTATGGTCATCTCTGCA	0.650407	9.26444
PA-01A_S1.AGATTCAACTTTAGGACCGG	0.544465	9.10591
PA-01A_S1.AACGCGTCTAATTAAGACT	0.295421	9.40301
PA-01A_S1.CGGTAAGGTCAACCGCTAA	0.347222	8.16993
PA-01A_S1.CTGCCTTATCGGTTGCGCG	0.680272	8.78463
PA-01A_S1.TAGATGACTTTAGACTTCTT	0	8.10852
PA-01A_S1.CGATTCGCTAGGAGAGAAC	1.55902	8.81057
PA-01A_S1.CGAAGACCTGATACGGAAC	0.671141	8.21917
PA-01A_S1.ATAATCCTGTAGTAACGGTC	0.481928	8.69697
PA-01A_S1.TAATACCAGTATCGGCTATC	0.787402	9.31061
PA-01A_S1.ATTAGGTACTGATCGCTTCT	0.337838	8.20945
PA-01A_S1.ATGCTTCCTCCGATTCCTG	0	8.26679
PA-01A_S1.AACTAGTTGTCCGAGAATCC	0	8.18982
PA-01A_S1.CCAAGGATTCTTGCAGTAG	2.28013	8.26209
PA-01A_S1.GGCGTTAATTTATTATGGT	0.689655	8.76487
PA-01A_S1.CGTACCTATGCTAACTTGC	0.524934	8.57365
PA-01A_S1.CAAGCAACTCCGTTCCTTA	1.11857	8.80413
PA-01A_S1.TGTCCTTATTTTATAGCAGA	0.954479	10.4115
PA-01A_S1.AGTTAACCATCCATAAGTCC	0	8.42206
PA-01A_S1.AAGGACGATCAATTACCGT	0.381679	8.03342
PA-01A_S1.ATACCAGTTTTTGCGAGGCA	0	8.18488
PA-01A_S1.TATTCTCCTTGCCGCAACGA	0.171674	10.1861
PA-01A_S1.TTCGTTCCTTAGATCTACT	1.21951	7.94251
PA-01A_S1.ATCAATACGTGTATCATCGA	1.43369	8.12412
PA-01A_S1.GAGTTCTCTCCGCTGCCAG	0.45045	7.79442
PA-01A_S1.AACTAGTTGTTGAGTCTGGC	0.833333	7.90689
PA-01A_S1.AGAGATGAATGAGCATCATT	0.678733	8.7879
PA-01A_S1.TAAGGTTCATGACCTTGATA	0.301205	9.37504
PA-01A_S1.AGGCTCGTTTCAAGCCGAT	0.387597	9.01123
PA-01A_S1.ATTAGGTACTGGTATCCGCC	0	9.34873
PA-01A_S1.ATTAATGCCTCGGCGTAACT	0.683371	8.77808
PA-01A_S1.GAGGAACTTCGGCGTAACT	0.754717	8.04985
PA-01A_S1.CTGAGCATTACTAGAGAGT	0.286533	9.44708
PA-01A_S1.TCCTAACTTTTAATGAACGA	0.873362	7.8392
PA-01A_S1.GCGTACTTTTTATTCTGAG	0.176835	10.1434
PA-01A_S1.GCTCTTAGTTCAAGCCGAT	0.600601	9.37938
PA-01A_S1.ATCTTCAGATCCGCTGCCAG	0.483092	10.0154
PA-01A_S1.TAATCAGCTTCATTCGACGG	0	7.88264
PA-01A_S1.AAGTACGTTTCTAACTAGAT	0.801282	9.2854
PA-01A_S1.AACGTAATCTCCGCTGCCAG	0.833333	7.90689
PA-01A_S1.GATAAGCGTTAATGAACGA	0.392157	7.99435
PA-01A_S1.ATCTTCAGATCCGCTCCGGC	0.639659	8.87344
PA-01A_S1.TCCTAACTTTCTTGCAGTAG	0.459418	9.35094
PA-01A_S1.ATCAGTCATTAATTAAGACT	0.749064	8.0607
PA-01A_S1.ATGCATTCATCCAGTTCCAA	0.671141	8.21917
PA-01A_S1.CTCGTTGATGTCCTAGAGG	0	8.11894
PA-01A_S1.AAGGACGATCGTAGTTACC	0.306748	9.34873
PA-01A_S1.CGCCATTCTTAGACTTCTT	0	8.82972
PA-01A_S1.AAATTCCTCTGGTATCCGCC	0.386847	9.01402
PA-01A_S1.TAATCAGCTTACCGCCAACC	0.683371	8.77808
PA-01A_S1.TTGGAGCTTCCATCGCGAA	0.452489	8.7879
PA-01A_S1.AAACCATAGTAGAGCTATAA	0.511945	9.19722
PA-01A_S1.TAATACCAGTGTCCTTAAGA	0.441176	9.40939
PA-01A_S1.TTGATTCCTTGGTACTGCCT	0.588865	11.8673
PA-01A_S1.AACGATCATTAGAACGTCTC	0.185874	9.07146
PA-01A_S1.ATACCAGTTTATCCATGACT	0.526316	9.15482
PA-01A_S1.AACTTGGATTTGCCGGCAGA	1.11607	8.80735
PA-01A_S1.AGCTATCGTTAACGATCCA	0.547945	8.51175
PA-01A_S1.ATCAGTCATTCGGTTGCGCG	1.49385	10.1523
PA-01A_S1.AGAGTACCTCGCTCCTAAC	0.314465	8.31288
PA-01A_S1.GATAAGCGTTTATAGCAGA	0.268097	8.54303
PA-01A_S1.ACTGGTTATTGTCCTACTTG	0.2886	11.0217
PA-01A_S1.AAGTACGTTTTTGCGAGGCA	1.30246	9.43254
PA-01A_S1.TCTTAGTTCTAGCCGGTACC	0.218818	8.83605
PA-01A_S1.AACGATCATTCATACTCCGA	0	7.6865
PA-01A_S1.GGCTTACTTTAGCCGTCAT	0.41841	9.48583
PA-01A_S1.TGTCCTTATTCCATCGCGAA	0.243309	9.68299
PA-01A_S1.TATAAGAGGTGCTGGAACTT	0.930233	9.33316
PA-01A_S1.AGAGTACCTCATAGTTCGG	1.17994	8.40514
PA-01A_S1.AGTCGCATTCGAACGCCGG	0.582524	10.0084
PA-01A_S1.TAAGAATGGTCGTAATGCAG	1.09689	10.0954
PA-01A_S1.TGCAAGGTTCTTGCGCCGC	0.30303	8.37504
PA-01A_S1.AATCCAGTATGTCCTAGAGG	0.8	8.55075
PA-01A_S1.TAATCAGCTTCCAGTCCTCT	0.272109	9.5216
PA-01A_S1.ACGGAACGTAAGTAAGAGC	0.78125	8.58496
PA-01A_S1.ATACCAGTTTCCATAAGTCC	0.145349	9.42626
PA-01A_S1.TGTCCTTATTGGCCGTAGTC	0.526316	9.15735
PA-01A_S1.AAGGACGATGTTACGCAAG	1.34875	9.01959
PA-01A_S1.CGTACCTATGTAGCTCCAT	0.851064	7.87652
PA-01A_S1.GTCGTAACTTAATGAACGA	0.812183	9.94398
PA-01A_S1.AGTAGCCATCAACCGCTAA	0.342466	8.18982
PA-01A_S1.ATTAGGTACTAACTAGGCGC	0.243902	8.67948
PA-01A_S1.ATTAGGTACTCGAACGCCGG	0.393701	8.98868
PA-01A_S1.AAACTCCAATTTATTATGGT	1.37931	8.76487
PA-01A_S1.GCTCTTAGTGTCCTACTTG	0	7.96578
PA-01A_S1.TCCTATAAGTCAATTACCGT	0.754717	9.04985
PA-01A_S1.AAGGCTACTACGCGAGATT	0.548246	9.83289
PA-01A_S1.AATCCAGTATCAGGAGGAGA	1.03359	9.59619
PA-01A_S1.TAAGGTTCATACCGGAATTA	0.599572	11.1911
PA-01A_S1.CAGGACTCTAGGTATACTC	0.757576	9.63118
PA-01A_S1.AAATTCCTCTCAAGTCGACC	0.14881	9.39232
PA-01A_S1.AAGGATATGTGGTACCGGCA	0.285714	8.45121
PA-01A_S1.TATAAGAGGTGTCCTTAAGA	0.2849	9.45533
PA-01A_S1.ACCATGATTTGGCAATGAGA	0.766088	10.9352
PA-01A_S1.GTCTATGGTCAAGGAGGTC	0.0893655	10.128
PA-01A_S1.ACATTCGTATGGACTACTAC	0.788436	9.57175
PA-01A_S1.ATAACTTCCTAGGTATACTC	0.930233	7.74819
PA-01A_S1.GGTACCATTCAATTACCGT	0.262812	9.57365
PA-01A_S1.GAGGAACTTTTACTTGGAA	0.477327	8.71081
PA-01A_S1.AACGAGCGTGATCGCTTCT	0	9.29462
PA-01A_S1.ACATTCGTATTTGCTGGCAT	1.30624	9.42836
PA-01A_S1.CGCTGCTTTGTCCTACTTG	0	7.88874
PA-01A_S1.TAGATGACTTCGGTTATGCC	0.609756	9.35755
PA-01A_S1.AGCTATCGTCGTAATGCAG	1.08588	9.98442
PA-01A_S1.ATATGGATCTCCGCTGCCAG	0.348432	8.16491
PA-01A_S1.AGAGATGAATAGAACGTCTC	0.416667	7.90689
PA-01A_S1.ATTGAGGAATAGCTTATCCG	0.615385	8.3443
PA-01A_S1.TTCTCATTGTGTATCATCGA	0.404858	7.94837
PA-01A_S1.AACGTAATCTGAAGATCGAG	0.382409	9.03067
PA-01A_S1.AGTAGCCATAGGTATACTC	0	7.74147
PA-01A_S1.ATTAGTCTGTGGCAGACGCC	0.4561	9.77643
PA-01A_S1.TTGATTCCTTAAGACCGTTG	0	8.10329
PA-01A_S1.ATTAGGTACTTTACCGAGGC	1.10092	9.09011
PA-01A_S1.ACTTGATTGTCAACCGCTAA	0.268817	8.54303
PA-01A_S1.TTTGCTACTTAACTAGGCGC	0.358423	8.12412
PA-01A_S1.TCAGCTTCTACTTAACCTT	0.0877963	10.1536
PA-01A_S1.AGAGGTCGTGTCCTTAAGA	1.03896	8.58871
PA-01A_S1.AAGTACGTTTACGTCATATA	0.269542	8.53528
PA-01A_S1.AACGCGTCTGATCGCTTCT	0.526316	8.57365
PA-01A_S1.AGATTCAACTTTATTATGGT	0.294985	8.40514
PA-01A_S1.TTCGTTCCTGGCTGAGCTC	0.409836	7.93074
PA-01A_S1.AGCTATCGTTTCAATATAA	0.9375	8.32193
PA-01A_S1.TGAATCTGATGAGCATCATT	0.491122	11.3701
PA-01A_S1.ACATTCGTATCAATTACCGT	0.816993	9.25739
PA-01A_S1.CAGTATCCTTCGCTAAGCA	0	8.53138
PA-01A_S1.TATAAGAGGTACCGGAATTA	0.257732	9.59991
PA-01A_S1.AAGGACGATCCAGTCCTCT	0.47619	9.29921
PA-01A_S1.CTTCGACTTGAGCATCATT	0.901917	9.79442
PA-01A_S1.AACCTCATTTGTCCTTAAGA	0.265957	8.55459
PA-01A_S1.CAAGCAACTTTAGGACCGG	0.526316	9.15482
PA-01A_S1.AAGTTCTTGTAGGTATACTC	0.819672	7.93074
PA-01A_S1.TAAGGTTCATGTATAATACG	0.472813	9.72451
PA-01A_S1.AAACCATAGTGATCGCTTCT	0.37594	8.05528
PA-01A_S1.AAGTATTGGTCGGTTATGCC	0.578871	9.43254
PA-01A_S1.TATTCTCCTTCGCCTAATGC	0.651466	8.26209
PA-01A_S1.CAGTATCCTAGCCGGTACC	0.375235	9.05799
PA-01A_S1.TTCGTTCCTTTGCTAACGG	0.188679	9.05528
PA-01A_S1.ACCTCAATATCCATAAGTCC	1.20301	9.37721
PA-01A_S1.AAACCATAGTTATAGACGCA	1.43885	8.7039
PA-01A_S1.AACTAGTTGTTATGAGTTAA	0	8.45121
PA-01A_S1.TACTTGCGTAGCTTATCCG	0.27894	10.4858
PA-01A_S1.CAGATCAGTGGTAGGTTAG	0.231481	8.75822
PA-01A_S1.TGGTTGAATTTCAATCGCAT	1.64474	8.24793
PA-01A_S1.CCTAATGGTTTAGGACCGG	0.360144	9.70217
PA-01A_S1.ACAGGTATTTGCCATTCTCC	0.368324	9.08481
PA-01A_S1.AACGTAATCTGCTCAGCCGG	0.930233	9.33316
PA-01A_S1.TATTCTCCTTCCGCTGCCAG	0.869565	8.84549
PA-01A_S1.ATGGTAACTTTGGTCAGCCA	0	7.73471
PA-01A_S1.ATATGGATCTGGCCGTAGTC	0.369004	8.08215
PA-01A_S1.CGTAGGCTTACTTGCTAGA	0.411523	7.92481
PA-01A_S1.TTATCCGCTAAGACCGTTG	0	7.79442
PA-01A_S1.ATGCATTCATATATTGATAC	0.770713	9.01959
PA-01A_S1.CCGTCGATTCCATCGCGAA	0.258176	10.1836
PA-01A_S1.AGAGCATGTGGTACTGCCT	0.248139	8.65464
PA-01A_S1.GGTACCATTTCTAATAGTA	0.831025	8.49586
PA-01A_S1.CTGAGCATTGCAGGTCCGT	0.75188	9.05528
PA-01A_S1.GTCTCTACTTTATTATGGT	0.404858	7.94837
PA-01A_S1.AGTCGCATTCATCAGAATG	0.913242	9.77479
PA-01A_S1.ACTTACTCATCATCCGACTA	0.862069	7.85798
PA-01A_S1.ATCTTCAGATTCCAATCATC	0.311042	9.32867
PA-01A_S1.CAGGACTCTCTTGCAGTAG	0.497512	7.65105
PA-01A_S1.CGCCATTCTAATACCATCC	0.340136	8.19967
PA-01A_S1.TCCTATAAGTTTATAGCAGA	0.917431	7.76818
PA-01A_S1.TGCAAGGTTTAATGAACGA	0.513611	10.9285
PA-01A_S1.CGTTGATCTTTGCGAGGCA	1.64788	10.1712
PA-01A_S1.AACGATCATTTTACTTGGAA	0.650759	8.84862
PA-01A_S1.CTGACGTTTGGCTCTCTAT	1.14286	8.45121
PA-01A_S1.AGCTATCGTAGCTCTCCTC	0.925926	8.75489
PA-01A_S1.ATCTGATGATCCTTGGTCCA	0.323887	10.2703
PA-01A_S1.ATGGTAACTTATATGAGCCA	0.255102	8.61471
PA-01A_S1.CAGTATCCTGGAGGCCTCC	2.43902	8.94251
PA-01A_S1.GCTCTTAGTTTGCTGGCAT	0.606796	9.6865
PA-01A_S1.TCTTAGTTCTTTATTCTGAG	0.865801	8.85487
PA-01A_S1.ATCTGATGATTTCATAGGAC	1	8.22882
PA-01A_S1.ATAATCCTGTGGCAGACGCC	1.17302	8.41363
PA-01A_S1.CTTCGACTTAACCTGGTCT	1.01266	8.62571
PA-01A_S1.AAGACCTTATGAGCATATGG	1.03093	8.59991
PA-01A_S1.TAACGACTTTTTATTATGGT	0.763359	8.03342
PA-01A_S1.TGGATTCTATCGGTCAAGAA	0.471698	7.72792
PA-01A_S1.CCAATCCATCGTCGCAGCC	0.369004	9.08215
PA-01A_S1.TGATGCGATAGTAACGGTC	0.58309	8.42206
PA-01A_S1.GTCTATGGTTTACTTGGAA	0.755287	9.37287
PA-01A_S1.ACTGAATACTTTACCGAGGC	0.68793	10.6439
PA-01A_S1.AAGTTCTTGTCCGCTGCCAG	0.421941	7.88874
PA-01A_S1.GGCGTTAATAAGTAAGAGC	0.75188	8.05528
PA-01A_S1.ACAGGTATTTCGGTTATGCC	0	7.70044
PA-01A_S1.ACTGAATACTGGCGAACTCG	0.938233	10.3208
PA-01A_S1.TCGAGAAGTCAGGAGGAGA	0.769231	8.02237
PA-01A_S1.GGTACCATTCATAGTTCGG	1.11465	9.29462
PA-01A_S1.GATAAGCGTACTATAGGTT	0.79858	10.1383
PA-01A_S1.ATTAATGCCTCCATCGCGAA	0.289436	9.43254
PA-01A_S1.CTCGTTGATGCCGCAACGA	0.899281	9.11894
PA-01A_S1.CGAATGAGTATATGAGCCA	0.560224	8.47978
PA-01A_S1.AGGCGGAATGTTCGTCAGA	0.0943396	10.0498
PA-01A_S1.AGGCGGAATGTCCTAGAGG	0.45977	8.76487
PA-01A_S1.ATAACTTCCTAGCCGGTACC	0.422535	9.47168
PA-01A_S1.ACGCTTGATCCGCGGCTCA	1.26984	8.29921
PA-01A_S1.TATAAGAGGTTTATTATGGT	0.324675	8.26679
PA-01A_S1.ATTGAGGAATATCATATTAG	1.02459	8.93074
PA-01A_S1.TTCCATCTTTTTATTCTGAG	0	8.90388
PA-01A_S1.CTGAGCATTAGCCGGTACC	0.367647	9.08746
PA-01A_S1.ATAAGCGAATGTATAATACG	0	8.74147
PA-01A_S1.ATTCCTAGATAGCTTATCCG	0	7.71425
PA-01A_S1.AAGGATATGTCGGTTATGCC	2.1164	8.56224
PA-01A_S1.CGAGGCAATCCATAAGTCC	0.282752	10.0512
PA-01A_S1.AGAGGTCGTCCATAAGTCC	0.80429	8.54303
PA-01A_S1.GGCTAAGATAAGTAAGAGC	0.286944	9.44501
PA-01A_S1.ATTGAGGAATAGGTATACTC	1.49626	8.64746
PA-01A_S1.TGGATTCTATGCCGCAACGA	0.146199	9.41785
PA-01A_S1.AGGCTCGTTCGGCGTAACT	1.71674	8.86419
PA-01A_S1.AAACCATAGTAGCCGGTACC	0.423729	8.88264
PA-01A_S1.AACTAGTTGTTTAGGACCGG	0.242915	10.2703
PA-01A_S1.AGCATAACTTGAGCATATGG	1.22449	7.93664
PA-01A_S1.TGGATTCTATCAGGAGGAGA	0	9.08215
PA-01A_S1.GGCTTACTTTAATGAACGA	0.862069	9.17991
PA-01A_S1.CGTACCTATGCCGCAACGA	0.374532	8.06609
PA-01A_S1.CTCGTTGATATCGGCTATC	0.656045	11.0593
PA-01A_S1.AGCATTATGTTCAATCGCAT	2.06897	8.76487
PA-01A_S1.ATTAGTCTGTAATGCCGCTT	0.383877	9.02514
PA-01A_S1.TTCTTCGTTTTTATTATGGT	0.645161	8.86109
PA-01A_S1.ACATTCGTATCTAACTAGAT	0	7.76818
PA-01A_S1.GTCTATGGTCAGGAGGAGA	0.436681	9.42417
PA-01A_S1.TAAGGTTCATTTAGGACCGG	0.694444	9.16993
PA-01A_S1.TAGATGACTTCCGATTCCTG	0	8.32643
PA-01A_S1.AAGGATTACTCGCCTAATGC	0.680272	9.78463
PA-01A_S1.CAGATCAGTCGGTTATGCC	0	7.64386
PA-01A_S1.TGGTTGAATTAGCCGGTACC	0.465116	7.74819
PA-01A_S1.AGTAGCCATAATACCATCC	0.216076	11.1768
PA-01A_S1.ATTCCTAGATTTATAGCAGA	0.364964	9.68299
PA-01A_S1.AGTAGCCATCCGCTGCCAG	0.757576	10.3663
PA-01A_S1.TTGACTCAATGGACTACTAC	0.823893	11.9233
PA-01A_S1.TAATACCAGTACCGGAATTA	0	7.79442
PA-01A_S1.ACGGAACGTAATTAAGACT	0.327869	8.25267
PA-01A_S1.CAGCAAGTTATAAGGAGCA	0.813008	8.52748
PA-01A_S1.ACTTCCGTTCAAGGAGGTC	0.206612	8.91886
PA-01A_S1.AAATTCCTCTTAACTCTTAG	0.980392	8.99435
PA-01A_S1.ACCGGTTCTTAACGATCCA	1.01868	9.20212
PA-01A_S1.AGAAGTAAGTTCAATCGCAT	1.0101	8.21432
PA-01A_S1.ACGTCTAGTTGGTCAGCCA	1.04167	8.58496
PA-01A_S1.AACGTAATCTAATACCATCC	0.493827	9.66178
PA-01A_S1.AGTCGCATTCGTCGCAGCC	0.378788	8.04439
PA-01A_S1.AATCCAGTATAACTAGGCGC	0.989673	11.1824
PA-01A_S1.TAGAACCAATTAGAATTAAC	0.273224	8.5157
PA-01A_S1.AGGATAATCTGCTGGAACTT	1.20968	7.9542
PA-01A_S1.GGCTTACTTGGTATCCGCC	0.615385	10.9293
PA-01A_S1.GTCTCTACTCATCAGAATG	0.533618	9.87191
PA-01A_S1.AGTTAACCATGCAGGTCCGT	1.40845	7.73471
PA-01A_S1.AAGGATTACTGCCATTCTCC	0.174672	10.1611
PA-01A_S1.ATATGGATCTTAATGAACGA	0	8.59619
PA-01A_S1.CATCAACGTGGTAGGTTAG	0.615764	9.66534
PA-01A_S1.TTGACTCAATGCAGGTCCGT	0.214133	8.86728
PA-01A_S1.ATTGATCGTTGGTATCCGCC	0.542741	9.52552
PA-01A_S1.AACTGGCATCGGTCAAGAA	0	7.85175
PA-01A_S1.ATCAGTCATTTATATACTAA	0.478469	7.70736
PA-01A_S1.TAGATGACTTTAACTCTTAG	1.03896	8.58871
PA-01A_S1.CCTAATGGTAGGTATACTC	0	9.10852
PA-01A_S1.GAGTTCTCTGGCAGACGCC	1.47601	8.08215
PA-01A_S1.CGTCTTCCTTTATTATGGT	0.895522	8.38802
PA-01A_S1.AGTCGCATTCCATCGCGAA	0.243902	8.67948
PA-01A_S1.GGCGTTAATACCGGAATTA	0.22779	9.77808
PA-01A_S1.ACGTCTAGTGCTGGAACTT	0.763359	8.03342
PA-01A_S1.ATACTACTCTTGCGGACCTA	0.323625	8.27146
PA-01A_S1.TTTGCTACTTACGTCATATA	0.26738	8.54689
PA-01A_S1.TGAATCTGATTTAGGACCGG	0.988593	10.3608
PA-01A_S1.CGAAGACCTTAATGAACGA	1.01833	10.5245
PA-01A_S1.AACTAGTTGTCTTGCAGTAG	0.316656	10.6248
PA-01A_S1.TTCCATCTTTTAACGATCCA	0.921659	9.34651
PA-01A_S1.ATATGCCATTGCCATTCTCC	0	7.91289
PA-01A_S1.AAGACCTTATTATCATGATC	1.05485	9.89026
PA-01A_S1.ATCAGTCATTGTCCTAGAGG	0	7.7879
PA-01A_S1.TATTCTCCTTCGGTTATGCC	0.447761	9.38802
PA-01A_S1.TAAGAATGGTTGGTCAGCCA	0.671141	8.21917
PA-01A_S1.CTGAGCATTTAGATCTACT	0.823045	7.92481
PA-01A_S1.AACTTGGATTGAGCATCATT	0.510204	9.93958
PA-01A_S1.GTCGTAACTTAGACTTCTT	0.369004	8.08215
PA-01A_S1.ACTGGACCTATATTGATAC	0.215054	8.86109
PA-01A_S1.ATTCGGAGTACGTCATATA	0.779221	8.58871
PA-01A_S1.AGAACTCCTGATCGCTTCT	0.440529	7.82655
PA-01A_S1.TCCTATAAGTCGTCGCAGCC	0.390625	9.58496
PA-01A_S1.TTCGTTCCTAGGAGAGAAC	0	8.52356
PA-01A_S1.CAAGCAACTCGCCTAATGC	0	7.76818
PA-01A_S1.TACTTGCGTCATCCGACTA	0.840336	8.89482
PA-01A_S1.ATTAGGTACTGCGTTGGAGC	0.3003	8.37938
PA-01A_S1.ACGATATCATTTCTTAATAA	0.49505	7.65821
PA-01A_S1.TGCTGGATTTGCCGGCAGA	0.250627	8.64024
PA-01A_S1.CGAATGAGTATATTGATAC	0.391134	9.58496
PA-01A_S1.TCCTATAAGTCGGATTAGAA	0.221239	8.82018
PA-01A_S1.AGTTAACCATGTCCTTAAGA	0	10.1561
PA-01A_S1.ACCTCAATATCCTTGGTCCA	1.52113	10.7944
PA-01A_S1.CTCGTTGATGTATAATACG	0	8.50779
PA-01A_S1.ATTAGGTACTCCTTGGTCCA	0.452489	10.1098
PA-01A_S1.AAGGCTACTCGCCTAATGC	2.267	8.633
PA-01A_S1.TTGATTCCTTGGTACCGGCA	0	9.00562
PA-01A_S1.CATCAACGTGCTAACTTGC	0.442478	7.82018
PA-01A_S1.CTCTGAGCTCATCTCTGCA	0.434783	8.84549
PA-01A_S1.AGAGATGAATAGCTCTCCTC	0.816327	7.93664
PA-01A_S1.AAACCATAGTTGGCCATGCA	0.456621	7.77479
PA-01A_S1.AAAGCTGATTGTCCTACTTG	0.678426	9.52552
PA-01A_S1.CAGCAAGTTTCAACGTAAG	0	8.14466
PA-01A_S1.GATACGTCTCAATTACCGT	0	9.11114
PA-01A_S1.TATAAGAGGTTTCTTCCGGT	1.49254	8.38802
PA-01A_S1.TAAGAATGGTGTATAATACG	0.409836	7.93074
PA-01A_S1.GGCGTTAATACTTGCTAGA	1.09589	8.51175
PA-01A_S1.GAGTTCTCTAGAACGTCTC	0.168067	9.21675
PA-01A_S1.ACTGGACCTTCCAATCATC	0.779221	8.58871
PA-01A_S1.GATAAGCGTGTCCTTAAGA	0.634921	9.88417
PA-01A_S1.ATATGCCATTACGCGAGATT	0.691563	9.49785
PA-01A_S1.TCAGCTTCTGATACGGAAC	0.610687	9.35535
PA-01A_S1.ATAACTTCCTTCTAATAGTA	0	8.98014
PA-01A_S1.ACATGGTAATCATACTCCGA	0	7.94251
PA-01A_S1.ACTTATGGTTCGTCGCAGCC	0.936768	8.73809
PA-01A_S1.ATATCCTACTTCCGGCCTCG	0.387597	8.01123
PA-01A_S1.TCTTAGTTCTGGCAATGAGA	0.389105	8.00562
PA-01A_S1.AGAGATGAATGTTCGTCAGA	0.903614	8.37504
PA-01A_S1.AGAGCATGTACGTCCGCAG	0.501505	9.9629
PA-01A_S1.ATACCAGTTTCGAACGCCGG	1.14943	8.02791
PA-01A_S1.CTCGTTGATAAGACCGTTG	0.473037	10.0458
PA-01A_S1.CTGAGCATTAGCTCTCCTC	0.470958	9.31515
PA-01A_S1.TACTTGCGTGTCCTACTTG	0.443401	13.4897
PA-01A_S1.AGCTATCGTGGTATCCGCC	0	8.53138
PA-01A_S1.AAGACCTTATCTTGCGCCGC	4.04858	7.94837
PA-01A_S1.ATGGACTATTTAGATCTACT	0.806452	7.9542
PA-01A_S1.AACGCGTCTCGGTCAAGAA	0.308642	8.33985
PA-01A_S1.CCATCGTCTTAACTCAATT	1.86567	8.06609
PA-01A_S1.TCTTAGTTCTAGAACGTCTC	0.204918	8.93074
PA-01A_S1.ACTTCCGTTGGCAGACGCC	0.619195	8.33539
PA-01A_S1.AACGCGTCTTTCTTAATAA	0.591716	8.40088
PA-01A_S1.ATATGGATCTTCGGCCTTAC	0.944882	9.31061
PA-01A_S1.ATTAGTCTGTAGCTTATCCG	0.139276	9.48784
PA-01A_S1.TCAGCTTCTTAACGATCCA	0.561798	8.47573
PA-01A_S1.ACTTATGGTTAGAGCCAAGG	0.215285	9.85953
PA-01A_S1.TAAGGTTCATATCATATTAG	0.724638	9.43045
PA-01A_S1.TTGGAGCTTCGGTTATGCC	0.544959	8.51964
PA-01A_S1.ACAGGTATTTCCAGTCCTCT	0.364299	9.10066
PA-01A_S1.ATGCTTCCTTTAGGACCGG	0.858369	8.86419
PA-01A_S1.CAGCAAGTTGGTAGGTTAG	1.08108	8.53138
PA-01A_S1.CAACTCTCTAGGTATACTC	0.40568	8.94544
PA-01A_S1.CAGATCAGTGTCCTTAAGA	0.519751	9.90989
PA-01A_S1.TTGACCAGTGCAGGTCCGT	0.540541	8.53138
PA-01A_S1.TAACGACTTTGTATCATCGA	0	8.17493
PA-01A_S1.CTCCATCATGTATCATCGA	0.519481	8.58871
PA-01A_S1.CGAAGACCTGTCCTAGAGG	2.15517	8.85798
PA-01A_S1.TTGACTCAATATCCATGACT	0.314465	8.31288
PA-01A_S1.TAACGACTTTGGCCGTAGTC	0.484262	8.69
PA-01A_S1.ATGCATTCATTCGGCCTTAC	0	8.39232
PA-01A_S1.AGTTAACCATTAATGAACGA	0.858369	9.86419
PA-01A_S1.CAACTCTCTTGGCCATGCA	1.14068	9.62571
PA-01A_S1.GGCTAAGATTTATAGCAGA	0.3663	9.09276
PA-01A_S1.ATTCGCAATTTAACGATCCA	0	8.92778
PA-01A_S1.AGATTCAACTGTCCTTAAGA	0.70922	11.5319
PA-01A_S1.AAGTACGTTTCCATCGCGAA	1.31234	8.57365
PA-01A_S1.CTAACGACTCCGCTGCCAG	0.541272	9.52943
PA-01A_S1.CAGTATCCTCCATAAGTCC	0.981997	9.25739
PA-01A_S1.CCTAATGGTGGCTCTCTAT	0.869565	9.16742
PA-01A_S1.ACTGGTTATTAGTAACGGTC	0.269542	8.53528
PA-01A_S1.CGAAGACCTATGGAATTGG	0.390625	10.585
PA-01A_S1.CAGATCAGTGTATCATCGA	0.373134	8.06609
PA-01A_S1.CCAAGGATTGGAGGCCTCC	0.803213	8.96
PA-01A_S1.AACTGGCATGGCAATGAGA	0.724638	8.69349
PA-01A_S1.TTGACCAGTGCTGGAACTT	0	9.38802
PA-01A_S1.ATTCGGAGTGGACTACTAC	0.535045	10.8688
PA-01A_S1.ACTTCCGTTGGAGGCCTCC	0.549915	11.207
PA-01A_S1.AGCGTAAGTACCGGAATTA	0.985222	8.66534
PA-01A_S1.ATTCAAGCATGGACTACTAC	0.348432	8.16491
PA-01A_S1.GATACGTCTAAGTAAGAGC	1.27389	8.29462
PA-01A_S1.ACCTCAATATGGTAGGTTAG	0.947867	9.30834
PA-01A_S1.ATGGACTATTAGCTTATCCG	1.16279	8.01681
PA-01A_S1.TTCTCATTGTCCTTGGTCCA	0.254453	8.61839
PA-01A_S1.ACCGGTTCTGATCTTACGC	0	7.87036
PA-01A_S1.ATAAGCGAATACGGAGGCGG	0.902256	9.37721
PA-01A_S1.CCTAATGGTATTCAGGTAC	0.940439	8.31741
PA-01A_S1.CTGACGTTTACGGAGGCGG	0.348432	8.16491
PA-01A_S1.CAGATCAGTACCGGAATTA	0.4	8.96578
PA-01A_S1.CCTAATGGTCATCTCTGCA	0	10.42
PA-01A_S1.CAGCATTGTTAGACTTCTT	0.408163	8.93664
PA-01A_S1.ATACTACTCTATGGAATTGG	0.287687	10.7632
PA-01A_S1.GAGGAACTTGGCTCTCTAT	1.00334	8.224
PA-01A_S1.AGTTAACCATCATACTCCGA	0	8.7039
PA-01A_S1.AAGGATATGTGGTATCCGCC	0	9.2503
PA-01A_S1.AGAGTACCTGGCAGACGCC	0.263158	8.56986
PA-01A_S1.ATGCTTCCTTTGCTGGCAT	0.43573	8.84235
PA-01A_S1.CAGTATCCTGCTCAGCCGG	0.630252	8.89482
PA-01A_S1.TAGATGACTTTTATTCTGAG	0.480769	7.70044
PA-01A_S1.CAGATCAGTATAAGGAGCA	1.28755	7.86419
PA-01A_S1.ATAAGCGAATCAGGAGGAGA	0.361337	10.1124
PA-01A_S1.TTGACTCAATGGAGGCCTCC	0	7.76818
PA-01A_S1.TAGAACCAATGTCCTAGAGG	1.01597	9.42836
PA-01A_S1.TCTATCCAATTGCGGACCTA	0.116959	9.73978
PA-01A_S1.CAGCATTGTCCGCTGCCAG	0.283286	8.46352
PA-01A_S1.ATTAGTCTGTTTACCGAGGC	0.344828	9.17991
PA-01A_S1.GGCTAAGATGTTCGTCAGA	0.862069	8.44294
PA-01A_S1.TTCGTTCCTCGCCTAATGC	1.41343	8.14466
PA-01A_S1.GATAAGCGTGCCATTCTCC	0.615006	9.66711
PA-01A_S1.TTGATTCCTTATCCATGACT	0.666667	8.81378
PA-01A_S1.AGTCGCATTTATCATGATC	0.205339	8.92778
PA-01A_S1.AAGGATATGTGCTCAGCCGG	0.286944	9.44501
PA-01A_S1.AGAGATGAATTTATAGCAGA	1.00334	8.224
PA-01A_S1.AAGCAGTATTGGAGGCCTCC	0.490798	11.9926
PA-01A_S1.TAAGAATGGTGTCCTACTTG	1.35501	8.52748
PA-01A_S1.CTCGTTGATTAGATCTACT	0.960384	9.7039
PA-01A_S1.GGCTTACTTCCGTTCCTTA	0.808625	8.53528
PA-01A_S1.ATATCCTACTTTATTATGGT	0.230415	8.76155
PA-01A_S1.TTACCTAAGTACCTGGCCAA	0.980392	7.67243
PA-01A_S1.AATACCGAATGTCCTACTTG	0.77821	8.00562
PA-01A_S1.AAACTGAACTTAGATCTACT	0.428266	8.86728
PA-01A_S1.AACTGGCATCCGTTCGGAT	0.616903	10.6627
PA-01A_S1.AACGTAATCTTTCATAGGAC	0.198413	8.97728
PA-01A_S1.AGTAGCCATAGAGCTATAA	0.904977	9.37287
PA-01A_S1.CTTCGACTTTCAACGTAAG	0.631579	9.89178
PA-01A_S1.AACGCGTCTTTATTCTGAG	1.0582	9.1472
PA-01A_S1.CTTCGACTTAAGTAAGAGC	0.203252	8.94251
PA-01A_S1.CTCGTTGATGATCGCTTCT	1.36986	8.77479
PA-01A_S1.TTGATTCCTTGATCTTACGC	0	8.00562
PA-01A_S1.ATGCTTCCTCCGTTCCTTA	0.694444	9.16993
PA-01A_S1.AAGGATTACTAGCTTATCCG	0.292113	11.0042
PA-01A_S1.TCAAGATCTTCGGTCAAGAA	0	9.35094
PA-01A_S1.ATCAATACGTATCGGCTATC	0.25974	8.58871
PA-01A_S1.CTGCCTTATCCGTTCCTTA	0.980392	8.26209
PA-01A_S1.ATATGCCATTTCGCTAAGCA	1.03359	8.59619
PA-01A_S1.TATCTCGATTCTTGCAACCT	0.295858	8.40088
PA-01A_S1.TTATCCGCTATATGAGCCA	0.866739	9.85175
PA-01A_S1.CCTAATGGTTCAACGTAAG	0	8.53528
PA-01A_S1.AACTGGCATTATCATGATC	0.66586	10.69
PA-01A_S1.TCTATCCAATTTATTCATTC	1.03093	8.60363
PA-01A_S1.TCAAGATCTTCGGATTAGAA	0.527241	9.15228
PA-01A_S1.ATTCGGAGTTTGCTGGCAT	1.24378	8.65105
PA-01A_S1.TGGATTCTATGGTAGGTTAG	0.617284	8.3443
PA-01A_S1.AGGATAATCTTAGACTTCTT	0.539568	9.11894
PA-01A_S1.TGCTGGATTGCTCAGCCGG	0.936657	12.6209
PA-01A_S1.TTCGTTCCTTCAACGTAAG	0.485437	7.6865
PA-01A_S1.AAGGCTACTAGTAACGGTC	0.743494	8.07682
PA-01A_S1.ACGATATCATATTCAGGTAC	1.40845	8.15482
PA-01A_S1.CCTAATGGTTCGGCCTTAC	0.291545	8.42206
PA-01A_S1.GATAAGCGTACTTGCTAGA	0	7.82655
PA-01A_S1.TTTGCTACTTACCGCCAACC	0.302115	9.37069
PA-01A_S1.AGAAGTAAGTAGAGCCAAGG	0.775194	8.01123
PA-01A_S1.CTGAGCATTTAGACTTCTT	0.304878	9.35755
PA-01A_S1.AAGGATATGTCAGGAGGAGA	1.02249	8.93369
PA-01A_S1.ACGTCTAGTAGCCGGTACC	0	7.65105
PA-01A_S1.AGATCGGATGGACTACTAC	0.373483	10.0661
PA-01A_S1.CGAATGAGTGGCTGAGCTC	0	8.3966
PA-01A_S1.ATTAGGTACTCAACCGCTAA	0.330033	8.24317
PA-01A_S1.AGCTATCGTGCCGCAACGA	0.687285	8.18488
PA-01A_S1.AACTTGGATTACTTAACCTT	0.619579	9.65642
PA-01A_S1.ACTGAATACTTTACCTCGAC	0.488281	11.0007
PA-01A_S1.ACCTCAATATCTTGGTAATG	1.0661	9.87344
PA-01A_S1.CGAATGAGTAACTAGGCGC	0.390016	10.3242
PA-01A_S1.CGCCATTCTCTAACTAGAT	0	7.93664
PA-01A_S1.ACGATATCATTCCAATCATC	0	8.29921
PA-01A_S1.CCAGCCTTTCCTTGGTCCA	0	7.78136
PA-01A_S1.AAGGATATGTCCGATTCCTG	0	8.50383
PA-01A_S1.ATATGGATCTTTCATAGGAC	0	8.2384
PA-01A_S1.AGTCGCATTTCGGCCTTAC	0.787402	7.98868
PA-01A_S1.CTCGTTGATGCTCAGCCGG	1.23367	10.4284
PA-01A_S1.CTGACGTTTGCCGCAACGA	1.09034	9.32643
PA-01A_S1.TGGATTCTATAAGACCGTTG	0.384615	8.02237
PA-01A_S1.ACTGGTTATTCGCTCCTAAC	1.12676	8.47168
PA-01A_S1.AGAGCATGTTTAGGACCGG	0.879121	8.82972
PA-01A_S1.CCTAATGGTTAGACTTCTT	0.5	7.64386
PA-01A_S1.AAGCAGTATTTTACTTGGAA	0	7.70044
PA-01A_S1.ACTTACTCATACCGGAATTA	0.617284	8.33985
PA-01A_S1.ATCAATACGTTAATGAACGA	0.404858	10.7557
PA-01A_S1.ACGCTTATATATATTGATAC	1.25523	7.90087
PA-01A_S1.AGTATTAGCTAGTAACGGTC	0.591716	9.40088
PA-01A_S1.TCAAGATCTTGCAGGTCCGT	0.601202	8.9629
PA-01A_S1.ACGTTGCTTCGCCTAATGC	0.763359	8.03342
PA-01A_S1.ATTAGTCTGTGCCGCAACGA	0.595238	8.97728
PA-01A_S1.ATTGATCGTTTCTAATAGTA	0.651466	8.26209
PA-01A_S1.TTACCTAAGTCCATCGCGAA	0.762389	9.62205
PA-01A_S1.AGAGATGAATAGCTGCAATA	0.497512	7.65105
PA-01A_S1.AGATTGGTTTTGCCGGCAGA	0.581395	8.42626
PA-01A_S1.ACGGAACGTCGTCGCAGCC	0.789379	11.4445
PA-01A_S1.CAGTATCCTCAAGGAGGTC	0.993377	8.2384
PA-01A_S1.ATTGAGGAATATATTGATAC	0.315457	8.30834
PA-01A_S1.GGTACCATTCCATCGCGAA	0.453001	9.78627
PA-01A_S1.ACTGAATACTACCGGAATTA	0.772201	8.01681
PA-01A_S1.CTGAGCATTGCTCAGCCGG	0.584795	9.00282
PA-01A_S1.CATACCGCTATGGCTCTGC	0.666667	8.22882
PA-01A_S1.TTCTCATTGTGGCCGTAGTC	0.960384	9.70217
PA-01A_S1.GGTCAGTTTGCCGCAACGA	0.274725	8.50779
PA-01A_S1.ATCAATACGTAATACCATCC	0	8.3443
PA-01A_S1.CGAAGACCTGGCAATGAGA	1.10497	8.49985
PA-01A_S1.TAGAACCAATTTCTTCCGGT	0	8.26209
PA-01A_S1.CGATTCGCTGATCTTACGC	0	8.37504
PA-01A_S1.ACAATGCTATTAGCCGTCAT	0.664894	9.55459
PA-01A_S1.ACATTCGTATTGCGGACCTA	0.369004	9.66711
PA-01A_S1.TAAGGTTCATATATTGATAC	0.49505	7.65821
PA-01A_S1.CTGACGTTTGGACTACTAC	1.41044	9.46964
PA-01A_S1.AGAACTCCTAACCTGGTCT	1.65017	8.24317
PA-01A_S1.GTCTATGGTCTAAGAGAAG	0.30349	9.36413
PA-01A_S1.TAGAACCAATTAATGAACGA	0.764526	9.35315
PA-01A_S1.CGTACCTATCGGTCAAGAA	0.444444	7.81378
PA-01A_S1.AACGAGCGTGGTAGGTTAG	1.30862	9.84078
PA-01A_S1.ACATGGTAATGCTGGAACTT	0.662252	8.2384
PA-01A_S1.CAGCATTGTGCTCAGCCGG	1.96721	8.25267
PA-01A_S1.GGTCAGTTTTTATTATGGT	0.369004	8.08215
PA-01A_S1.TATTCTCCTTTAATGAACGA	0.825309	9.50581
PA-01A_S1.ATATCCTACTAGTAACGGTC	0.426439	10.4584
PA-01A_S1.GGTACCATTATAAGGAGCA	0.519031	9.17493
PA-01A_S1.CGAAGACCTACCTCTATCT	0	8.48382
PA-01A_S1.CTAACGACTTAGATCTACT	0.487465	10.4888
PA-01A_S1.ACAGGTATTTAGCCGGTACC	0.126263	9.62936
PA-01A_S1.AAGTATTGGTTATATACTAA	0.190114	9.03892
PA-01A_S1.AAGTATTGGTGGCAGACGCC	0.42796	9.45327
PA-01A_S1.CTCGCATGTACGGAGGCGG	0	7.85798
PA-01A_S1.ACCTCAATATAAGTAAGAGC	1.38889	7.75489
PA-01A_S1.AGAGCATGTGAGCATCATT	0.470958	9.31515
PA-01A_S1.ACCGGTTCTAAGACCGTTG	0.719424	9.44087
PA-01A_S1.ACAGGTATTTATTCAGGTAC	0.5	7.65105
PA-01A_S1.AAGACCTTATGTCCTACTTG	0.798403	8.96867
PA-01A_S1.CTGAGCATTGTCCTTAAGA	0.76555	10.0307
PA-01A_S1.CAGTATCCTGGACTACTAC	0.383142	8.02791
PA-01A_S1.ATAAGCGAATCAACCGCTAA	0.985222	7.66534
PA-01A_S1.TAGGAAGGTCTAACTAGAT	0	8.51964
PA-01A_S1.AGAACTCCTGGCTGAGCTC	0.242131	10.275
PA-01A_S1.AAACTGAACTAGAGCTATAA	0.373134	8.06609
PA-01A_S1.TAGAACCAATCATTCGACGG	1.22249	8.67596
PA-01A_S1.AACGTAATCTATTCAGGTAC	0.225225	8.79442
PA-01A_S1.TGGATTCTATTAACTCTTAG	0.529101	8.56224
PA-01A_S1.CAACTCTCTGCCGCAACGA	1.15207	8.76155
PA-01A_S1.AGCATAACTTGCCGCAACGA	0.632911	8.88874
PA-01A_S1.TAATACCAGTAACTAGGCGC	0.787402	7.99435
PA-01A_S1.CAGTATCCTGCCATTCTCC	0.747384	9.38586
PA-01A_S1.AAGGATATGTTCCTACCAGT	0.721278	10.9233
PA-01A_S1.ATAGTTGACTGTCCTTAAGA	0.767263	9.61102
PA-01A_S1.AGAGGTCGTACGCGAGATT	0	9.64926
PA-01A_S1.GTCGTAACTACGTCATATA	0	7.83289
PA-01A_S1.AGTCGCATTATATGAGCCA	0.282486	8.46761
PA-01A_S1.AGAGTACCTACTCAATAGG	0.956938	7.70736
PA-01A_S1.ACCGGTTCTGCAGGTCCGT	0.867052	9.43463
PA-01A_S1.AAGTACGTTTCGGCGTAACT	0.469484	7.73471
PA-01A_S1.GCTCTTAGTTAACGATCCA	1.42276	8.94251
PA-01A_S1.CTCGTTGATTTAGGACCGG	0.447094	9.39232
PA-01A_S1.AGGCGGAATTCGCGGTTGG	1.34409	8.53916
PA-01A_S1.CTACCTGGTGTTCGTCAGA	0.398936	10.5546
PA-01A_S1.ATATGCCATTACCTGGCCAA	0.344828	8.17991
PA-01A_S1.ATCAATACGTGGTACTGCCT	0.265018	10.1447
PA-01A_S1.AGAACTCCTTGCGGACCTA	0.617284	8.33985
PA-01A_S1.ATTGAGGAATTAATGAACGA	0.692841	8.75822
PA-01A_S1.AAATCGTTCTGGCAATGAGA	0.457666	8.77149
PA-01A_S1.TATCTCGATTGGTAGGTTAG	0.331675	9.23601
PA-01A_S1.ATTCGGAGTTTATTCTGAG	0.321543	8.28077
PA-01A_S1.CTCGTTGATCCTTGGTCCA	0.549451	8.50779
PA-01A_S1.CGTAGGCTTTTGCTGGCAT	2.40757	10.1836
PA-01A_S1.TTGGAGCTTACGGAGGCGG	0	7.98868
PA-01A_S1.TTCCATCTTTCCGATTCCTG	0.251889	8.633
PA-01A_S1.CGCTGCTTTGGCCGTAGTC	0	8.27146
PA-01A_S1.CTCTGAGCTCATCAGAATG	1.35952	9.37069
PA-01A_S1.ATCTGATGATACTCAATAGG	0.440529	7.82655
PA-01A_S1.GGTACCATTAGCTGCAATA	0	7.85798
PA-01A_S1.ATTGATCGTTTTACTTGGAA	0.338983	8.20457
PA-01A_S1.TTGACTCAATTTCATAGGAC	1.28205	7.88264
PA-01A_S1.AAATTCCTCTATGGCTCTGC	0.454545	7.78136
PA-01A_S1.ATTGATCGTTCCGCAAGTTC	0.265957	8.55459
PA-01A_S1.ATATCTGGATATATTGATAC	1.33333	7.81378
PA-01A_S1.AAAGCTGATTCCTTGGTCCA	0.636943	8.29462
PA-01A_S1.ATGGACTATTCGCTCCTAAC	0	7.66534
PA-01A_S1.AGATTGGTTTCCAGTCCTCT	0.793651	8.56224
PA-01A_S1.ACTTACTCATCAAGGAGGTC	0.708061	10.8424
PA-01A_S1.AGCATAACTTAATACCATCC	0.946372	9.30834
PA-01A_S1.AGAGTACCTTTCTTAATAA	0.457666	8.77149
PA-01A_S1.CAACTCTCTGGCAGACGCC	0	7.82655
PA-01A_S1.TAGATGACTTCAATTACCGT	0.433213	10.4357
PA-01A_S1.TGGTTGAATTTATCATGATC	0.417973	9.90388
PA-01A_S1.ATTAATGCCTCAACCGCTAA	1.92308	7.70044
PA-01A_S1.GGTACCATTAACCATTGGA	0.371945	10.8781
PA-01A_S1.ATTGAGGAATGGCAGACGCC	0	7.94251
PA-01A_S1.ATATCTGGATGAGCATCATT	0.825537	10.8289
PA-01A_S1.GTCTATGGTCCGCTCCGGC	0.58309	10.007
PA-01A_S1.AAGGACGATATGGAATTGG	0.396511	10.3015
PA-01A_S1.ACTTCCGTTGGCGAACTCG	1.32013	9.24317
PA-01A_S1.AAACCATAGTAATTAAGACT	1.03306	8.91886
PA-01A_S1.AACGCGTCTTTAGGACCGG	0.384615	9.02237
PA-01A_S1.CCTAATGGTAGCCGGTACC	0	8.224
PA-01A_S1.TCTATCCAATACGCGAGATT	0.248756	8.65105
PA-01A_S1.AGAACTCCTACTAGAGAGT	2.21519	8.30378
PA-01A_S1.TGCAAGGTTTGGCCATGCA	0.581395	8.42626
PA-01A_S1.CGCCATTCTCCTTGGTCCA	0.578035	9.43463
PA-01A_S1.ATTAGTCTGTAATTAAGACT	0.609756	9.35755
PA-01A_S1.GCGTACTTTAGCTTATCCG	0.342466	8.18982
PA-01A_S1.ATTCGCAATTGGCCGTAGTC	0	7.93664
PA-01A_S1.TAAGGTTCATGATCTTACGC	0.369686	9.07948
PA-01A_S1.AAAGCTGATTAGAACGTCTC	0	7.94251
PA-01A_S1.ATTAGGTACTGTCCTACTTG	0	8.43463
PA-01A_S1.TAAGGTTCATTTATTCTGAG	1.10497	9.08481
PA-01A_S1.TCCTAACTTTGGTATCCGCC	0.868056	9.16993
PA-01A_S1.ATCTTCAGATTAACGATCCA	0.453515	8.78463
PA-01A_S1.AACGCGTCTTAACGATCCA	0.932712	10.5527
PA-01A_S1.ATACCAGTTTGTCCTACTTG	0.873709	10.2981
PA-01A_S1.TATAAGAGGTCGGCGTAACT	0.997783	9.81698
PA-01A_S1.CGAATGAGTGGTAGGTTAG	0.440529	9.41151
PA-01A_S1.CGTACCTATTTATAGCAGA	0.949367	8.30378
PA-01A_S1.AATTCTAGGTAATTAAGACT	0.590551	8.98868
PA-01A_S1.ATAACTTCCTCGGTTATGCC	1.33929	7.80735
PA-01A_S1.CCAATCCATTAGACTTCTT	0.763359	9.03342
PA-01A_S1.ATCAATACGTGGACTACTAC	0.9375	8.32193
PA-01A_S1.TATAAGAGGTTTCTTAATAA	0.556931	10.6591
PA-01A_S1.ACCGGTTCTTTATTCTGAG	0.627615	9.90087
PA-01A_S1.AGGATAATCTCCGATTCCTG	0.393701	7.98868
PA-01A_S1.TTACCTAAGTATATTGATAC	0	7.74819
PA-01A_S1.AACTTGGATTACGTCATATA	0.729927	8.68299
PA-01A_S1.AAGTATTGGTTCAAGCCGAT	1.14286	8.45121
PA-01A_S1.AACGAGCGTCATCTCTGCA	0.442478	7.82018
PA-01A_S1.CCAATCCATGCTGGAACTT	0.632911	9.62571
PA-01A_S1.TCTATCCAATTTACCGAGGC	0.276243	9.49985
PA-01A_S1.AAGCAGTATTGGCGAACTCG	1.04822	8.89785
PA-01A_S1.CCATCGTCTCCGCTGCCAG	0.361011	8.11374
PA-01A_S1.ATTCGCAATTGGCTGAGCTC	0	7.67243
PA-01A_S1.ACCGGTTCTCCGCTGCCAG	1.15942	8.43045
PA-01A_S1.AAATCGTTCTCATAGTTCGG	1.22449	7.93664
PA-01A_S1.AAGCAGTATTACGCGAGATT	0	8.77479
PA-01A_S1.CCAGCCTTTCAGGAGGAGA	0.832342	9.71768
PA-01A_S1.ACGGAACGTGGCCGTAGTC	0.42796	10.4533
PA-01A_S1.CGAAGACCTCAACCGCTAA	0.497512	7.65105
PA-01A_S1.TACTTGCGTACCTCTATCT	0	7.77479
PA-01A_S1.CGAGGCAATCTAACTAGAT	0.621601	11.3298
PA-01A_S1.CTGACGTTTGATACGGAAC	0.744879	9.06878
PA-01B_S2.AGCGTAAGTCGTAATGCAG	0.920245	8.34873
PA-01B_S2.ACAACCTATTGGCAATGAGA	0.27933	8.48382
PA-01B_S2.AGTCGCATTCGGTTATGCC	1.04822	8.89785
PA-01B_S2.AGATTGGTTTCGAACGCCGG	0.591716	9.40088
PA-01B_S2.AGGATAATCTCGTCGCAGCC	0.482315	9.28309
PA-01B_S2.ATTAGTCTGTCGGTTATGCC	1.37131	9.88874
PA-01B_S2.AAGGACGATGCCGCAACGA	0.291121	9.42417
PA-01B_S2.ATTGATCGTTCCATAAGTCC	0.232558	9.74819
PA-01B_S2.AACGATCATTCATTCGACGG	0.914077	9.0954
PA-01B_S2.CGGAACCTTAAGAAGCTAG	0.445434	8.81057
PA-01B_S2.CAAGGCGTTATATGAGCCA	0.42061	9.8933
PA-01B_S2.AAGTATTGGTGCTAACTTGC	0.322581	8.27612
PA-01B_S2.AATCCAGTATCGGTTGCGCG	1.5015	8.37938
PA-01B_S2.AGGCTCGTTTCGGCCTTAC	0.598355	12.7069
PA-01B_S2.AATTCTAGGTGGTACTGCCT	0.810185	9.75489
PA-01B_S2.AGCATTATGTTCAACGTAAG	0.581395	8.42626
PA-01B_S2.GCGTACTTTTCCTACCAGT	0.647948	8.85487
PA-01B_S2.AATACCGAATTAACTCTTAG	0.808081	8.95128
PA-01B_S2.ACTTCCGTTGGACTACTAC	2.28723	11.8769
PA-01B_S2.ACAGGTATTTATGGCTCTGC	0.941176	8.73132
PA-01B_S2.TGGTTGAATTCTTGCGCCGC	0	8.20457
PA-01B_S2.ATGGTTGGTAAGTAAGAGC	0.452489	8.7879
PA-01B_S2.AAGTTCTTGTGGCGAACTCG	0.531915	10.1396
PA-01B_S2.TTCGTTCCTAGAGCCAAGG	0.699301	9.4818
PA-01B_S2.ATGCATTCATCATACTCCGA	0.32	9.28771
PA-01B_S2.GGCGTTAATGTCCTAGAGG	0.555556	9.81378
PA-01B_S2.AGCATTATGTTTATTATGGT	0.757576	8.04439
PA-01B_S2.ATAATCCTGTGATCGCTTCT	0	7.70044
PA-01B_S2.ACTTACTCATTTATTATGGT	0.547645	9.83447
PA-01B_S2.ATTCCTAGATTTAGGACCGG	0.47619	7.71425
PA-01B_S2.ACAACCTATTAGCCGGTACC	0.15748	9.31061
PA-01B_S2.CAGCATTGTTGACGCTCCG	0.478469	7.70736
PA-01B_S2.TCCTAACTTTAGGTATACTC	0.586854	9.73471
PA-01B_S2.ATCTTCAGATAACCATTGGA	0	7.66534
PA-01B_S2.AGTAGCCATTTGCTGGCAT	0.683995	10.5137
PA-01B_S2.CGTACCTATGGTACTGCCT	0.411523	8.92481
PA-01B_S2.CGTAGGCTTCCGATTCCTG	0.416667	8.90689
PA-01B_S2.TGCTGGATTCGCCTAATGC	1.41414	8.95128
PA-01B_S2.TCCTATAAGTATATGAGCCA	0.966962	10.2773
PA-01B_S2.AATTCATCGTACCGCCAACC	0.444939	9.81218
PA-01B_S2.GCTCTTAGTCCAGTTCCAA	1.26582	8.88874
PA-01B_S2.TTGGAGCTTCTAACTAGAT	1.03448	9.17991
PA-01B_S2.TCCTAACTTTTGGCCGGCCT	0.806452	9.27612
PA-01B_S2.AACTAGTTGTCAATTACCGT	0.58309	8.42206
PA-01B_S2.AGAACTCCTTCCAATCATC	0	8.224
PA-01B_S2.TAGATGACTTCTTGGTAATG	0.387597	8.01123
PA-01B_S2.TAATCAGCTTAGAGCCAAGG	0	7.90689
PA-01B_S2.CATCAACGTTCGCTAAGCA	0.319489	8.29002
PA-01B_S2.TAGAACCAATATTCAGGTAC	0.325733	9.26209
PA-01B_S2.AAACTCCAATGCCATTCTCC	0.242718	8.6865
PA-01B_S2.ATTGAGGAATTGCGGACCTA	0	8.06609
PA-01B_S2.AGTATTAGCTACGCGAGATT	0	7.92481
PA-01B_S2.TCCTATAAGTCTAAGAGAAG	0	8.97154
PA-01B_S2.ACCGGTTCTTCTTGCCGAC	0.259067	8.59246
PA-01B_S2.TGGATTCTATGTAGCTCCAT	0.76118	10.0375
PA-01B_S2.TATCTCGATTGATCGCTTCT	0.182149	9.10066
PA-01B_S2.TGTCCTTATTAGAGCCAAGG	0.395257	7.98299
PA-01B_S2.AAGGATTACTGGTACTGCCT	0.536193	8.54303
PA-01B_S2.CATCAACGTGGACTACTAC	0.722394	9.92035
PA-01B_S2.ACTTGATTGTCGAACGCCGG	0.609756	8.35755
PA-01B_S2.GGCTTACTTTAACTGGTTA	0.201613	8.9542
PA-01B_S2.TTACCTAAGTTGGCCATGCA	0.42735	7.87036
PA-01B_S2.TAAGGTTCATTAACGATCCA	0.464037	8.75154
PA-01B_S2.CTGAGCATTGGTACCGGCA	0	8.51175
PA-01B_S2.TAAGGTTCATGTTCGTCAGA	0.58548	9.73809
PA-01B_S2.AACTGGCATCATCTCTGCA	0.438982	10.1536
PA-01B_S2.CAGGACTCTATCCATGACT	0.684638	11.1911
PA-01B_S2.CTGAGCATTTTCTTCCGGT	0.650195	9.58684
PA-01B_S2.TAGGAAGGTTTATTATGGT	0.494234	9.24555
PA-01B_S2.AGTCGCATTAGAGCCAAGG	0.162602	9.26444
PA-01B_S2.ATGGTTGGTCATTCGACGG	0.490196	7.67243
PA-01B_S2.CGGAACCTTGGCCGTAGTC	0	8.17493
PA-01B_S2.ACTTCCGTTGTCCTTAAGA	0.767263	8.61102
PA-01B_S2.ATGCTTCCTTGAGTCTGGC	0.341297	9.19476
PA-01B_S2.CCAAGGATTCGGTTATGCC	1.4531	9.56415
PA-01B_S2.CCGTCGATTCCATAAGTCC	1.22449	8.93664
PA-01B_S2.CTGACGTTTCAGGAGGAGA	0.711744	8.13443
PA-01B_S2.CTGACGTTTCCTTGGTCCA	0.740741	8.66178
PA-01B_S2.GTCTATGGTGCTAACTTGC	0	7.99435
PA-01B_S2.ATTAATGCCTGCAGGTCCGT	0.373134	10.0674
PA-01B_S2.AGAGCATGTTATATACTAA	0.41841	8.90087
PA-01B_S2.ACATGGTAATGCGTTGGAGC	0.688073	8.76818
PA-01B_S2.GTCTATGGTAGAACGTCTC	0.452489	7.7879
PA-01B_S2.AATACCGAATAATGCCGCTT	0.895141	9.61102
PA-01B_S2.ATACCAGTTTTGCGGACCTA	0.263852	8.56605
PA-01B_S2.ACCTCAATATAACCTGGTCT	0.653595	8.25739
PA-01B_S2.TAAGGTTCATAATACCATCC	0.544218	9.5216
PA-01B_S2.CCTAATGGTTCGCTAAGCA	0.483092	7.69349
PA-01B_S2.AACTAGTTGTACGGAGGCGG	0.802139	8.54689
PA-01B_S2.GGCTAAGATACGCGAGATT	0.276625	9.49985
PA-01B_S2.ATAATCCTGTAATGCCGCTT	0.380228	8.03892
PA-01B_S2.GCTCTTAGTCGTCGCAGCC	0.506169	11.6266
PA-01B_S2.CTTCGACTTGGTAGGTTAG	0.435967	10.8416
PA-01B_S2.GCGTACTTTACTTGCTAGA	1.25	8.32193
PA-01B_S2.ATAACTTCCTCGCCTAATGC	1.28617	9.86573
PA-01B_S2.ACTGGTTATTGAGCATCATT	1.5873	7.97728
PA-01B_S2.CATCAACGTATATTGATAC	0.424328	10.4656
PA-01B_S2.ACAGGTATTTGCTAACTTGC	0.973236	8.6865
PA-01B_S2.AATCCAGTATAATACCATCC	0.922266	9.57175
PA-01B_S2.AGTCGCATTCTTGCAGTAG	0.688299	9.9901
PA-01B_S2.AAGGCTACTAGCCGGTACC	0.301205	10.375
PA-01B_S2.TGGTTGAATTCCTTGGTCCA	0.246914	8.66178
PA-01B_S2.GATAAGCGTTAACTCTTAG	0.661521	9.82496
PA-01B_S2.AAACTGAACTTTATAGCAGA	0.35524	9.13699
PA-01B_S2.TGGTTGAATTACGGAGGCGG	0.797607	9.97011
PA-01B_S2.ACTTCCGTTTATCATGATC	1.10497	8.49985
PA-01B_S2.AGAACTCCTATATTGATAC	0.619835	9.91886
PA-01B_S2.ATGCATTCATGGTAGGTTAG	0	8.33539
PA-01B_S2.CAACTCTCTCCATCGCGAA	0.358423	9.70908
PA-01B_S2.TGGATTCTATACCGCCAACC	0.863931	8.85487
PA-01B_S2.AAATCGTTCTGGCAGACGCC	0.458716	7.76818
PA-01B_S2.ACATTCGTATACCTGGCCAA	0	7.82018
PA-01B_S2.TAAGGTTCATCCGCTGCCAG	0	7.7211
PA-01B_S2.ACAGGTATTTGGCAATGAGA	0.181818	9.10329
PA-01B_S2.CAGGACTCTCCGATTCCTG	0.843882	7.88874
PA-01B_S2.AGCATTATGTGGTATGCTTG	0.930233	7.74819
PA-01B_S2.TTTGCTACTTCGTCGCAGCC	0.250209	10.2276
PA-01B_S2.AACTTGGATTGCCGCAACGA	0.380228	8.03892
PA-01B_S2.ATTCCTAGATTAACGAATTG	1.83824	8.08746
PA-01B_S2.ACGCTTGATATGGAATTGG	0.272109	9.5216
PA-01B_S2.GCTCTTAGTTTATTCTGAG	0.4158	9.90989
PA-01B_S2.TAGGAAGGTCAGGAGGAGA	0.833333	7.90689
PA-01B_S2.ATATCTGGATTTATTCTGAG	1.98413	8.97728
PA-01B_S2.ACAGGTATTTCCGAGAATCC	0.295858	8.40088
PA-01B_S2.ATATGGATCTGAGCATCATT	0.442478	9.82177
PA-01B_S2.CTACCTGGTTAACGATCCA	0.76087	9.84549
PA-01B_S2.GTCTCTACTAAGTAAGAGC	0.578035	8.43463
PA-01B_S2.ATCTGATGATTTATTATGGT	0.692042	8.17493
PA-01B_S2.CAGCATTGTCGAACGCCGG	0	7.65821
PA-01B_S2.TAGAACCAATTAACGATCCA	0.568182	9.78136
PA-01B_S2.AATTCATCGTAATTAAGACT	0.605449	9.95274
PA-01B_S2.CCTAATGGTCAACCGCTAA	0.473186	9.31288
PA-01B_S2.AGCTATCGTCATACTCCGA	0	8.15482
PA-01B_S2.CAAGGCGTTGAGCATCATT	0.668577	11.032
PA-01B_S2.AATACCGAATAGCTCTCCTC	0	8.61102
PA-01B_S2.ATTAATGCCTGTCCTTAAGA	0.829876	7.91289
PA-01B_S2.TTACCTAAGTCTTGCAGTAG	1.91083	8.29462
PA-01B_S2.ATACCAGTTTGCTCAGCCGG	0.8867	9.98726
PA-01B_S2.TAATACCAGTGATCGCTTCT	0	8.01123
PA-01B_S2.TTGGAGCTTATAAGGAGCA	0.464756	10.3343
PA-01B_S2.ACCGGTTCTCCATAAGTCC	0	8.46352
PA-01B_S2.CGAATGAGTTAGACTTCTT	1.31926	8.56605
PA-01B_S2.CCTAATGGTGTATAATACG	0.461894	10.3432
PA-01B_S2.ACTGAATACTCGTCGCAGCC	0.431655	9.44087
PA-01B_S2.ATTAGTCTGTCCTTGGTCCA	0.930788	12.0327
PA-01B_S2.AAGTATTGGTTTAGGACCGG	0.320513	8.2854
PA-01B_S2.AAGTTCTTGTAAGACCGTTG	0.271003	8.52748
PA-01B_S2.AAATCGTTCTTAGACTTCTT	0.518807	11.1755
PA-01B_S2.ATTCCTAGATCAAGTCGACC	0.892857	9.97728
PA-01B_S2.ATACTACTCTTAACGATCCA	0.862069	7.85798
PA-01B_S2.TAATACCAGTCCAGTTCCAA	0.539084	8.53528
PA-01B_S2.GTCTATGGTGTAGCTCCAT	0.223214	8.80735
PA-01B_S2.ATCTTCAGATCGCCTAATGC	1.30719	9.84235
PA-01B_S2.ACTGAATACTATAAGGAGCA	0.552486	8.49985
PA-01B_S2.TAACGACTTTGTCCTAGAGG	0.251256	9.63662
PA-01B_S2.ATCTGATGATCTTGCAGTAG	0.830565	9.23362
PA-01B_S2.GAGTTCTCTAACCTGGTCT	1.08303	8.11374
PA-01B_S2.AAGGATTACTCTAACTAGAT	0.271003	8.52748
PA-01B_S2.AATTCATCGTCGAACGCCGG	0	7.91289
PA-01B_S2.TCGAAGGATGGTAGGTTAG	0.956938	7.70736
PA-01B_S2.ACGATATCATCCTTGGTCCA	0.684346	11.776
PA-01B_S2.ATCTGATGATTTACTTGGAA	1.41509	8.72792
PA-01B_S2.CCAAGGATTTCAACGTAAG	0	8.55842
PA-01B_S2.AAGGATTACTATCGGCTATC	0.238663	8.71081
PA-01B_S2.AGAGTACCTCGGCGTAACT	0	8.13443
PA-01B_S2.CGCCATTCTCAACCGCTAA	0.746269	8.06609
PA-01B_S2.ATTCAAGCATGGAGGATAGC	0	8.48382
PA-01B_S2.ATGGTAACTTAACCTGCGTA	0	9.10329
PA-01B_S2.TAGATGACTTGGCAATGAGA	0.334448	8.224
PA-01B_S2.TTGGAGCTTTAGATCTACT	2.06612	7.91886
PA-01B_S2.TTCTTCGTTTCTAAGAGAAG	0.649351	8.26679
PA-01B_S2.GCTCTTAGTACTTAACCTT	0.535396	10.716
PA-01B_S2.AACTAGTTGTGTATCATCGA	1.13636	8.04439
PA-01B_S2.ACTTATGGTTTGCGGACCTA	0.528402	9.56415
PA-01B_S2.AGCATAACTTAGGAGAGAAC	0.754717	9.63481
PA-01B_S2.AGAGGTCGTACTTAACCTT	0.554017	8.49586
PA-01B_S2.TTGGAGCTTGTTCGTCAGA	0.393185	10.5755
PA-01B_S2.TCGAAGGATGTTCGTCAGA	0.898876	8.79766
PA-01B_S2.TCCTAACTTTTTAGGACCGG	0.560538	9.8009
PA-01B_S2.TATTCTCCTTTAGACTTCTT	0.413223	7.91886
PA-01B_S2.TTACCTAAGTTTCTTCCGGT	1.02273	9.78136
PA-01B_S2.AGAACTCCTTTAGGACCGG	2.28758	8.25739
PA-01B_S2.AGAAGTAAGTGCTGGAACTT	0.302663	10.6909
PA-01B_S2.CTCCATCATTAGACTTCTT	1.22951	7.93074
PA-01B_S2.TTATCCGCTTTATTATGGT	0.357143	8.12928
PA-01B_S2.CTCCATCATGGTATCCGCC	0.693481	12.3012
PA-01B_S2.TATTCTCCTTAATGCCGCTT	0.45045	7.79442
PA-01B_S2.ATATGGATCTACCGCCAACC	0.449438	8.79766
PA-01B_S2.ATATGCCATTATATTGATAC	1.1257	11.058
PA-01B_S2.AACGAGCGTGCTAACTTGC	1.36364	7.78136
PA-01B_S2.TGGATTCTATTGGTCAGCCA	0.289645	10.4325
PA-01B_S2.GATACGTCTACTTAACCTT	0.597015	9.97298
PA-01B_S2.TTCGTTCCTTGAGTCTGGC	1.10041	9.50581
PA-01B_S2.GAGTTCTCTGGCTCTCTAT	0	8.2854
PA-01B_S2.TTCTCATTGTCAGGAGGAGA	0.632911	8.30378
PA-01B_S2.TCCTATAAGTACGTCCGCAG	1.97628	7.98299
PA-01B_S2.AGATCGGATCCGCTGCCAG	0.490196	7.67243
PA-01B_S2.AGCTATCGTAATACCATCC	0.568367	13.9021
PA-01B_S2.TGATGCGATTAGACTTCTT	0.952381	9.03617
PA-01B_S2.TAGATGACTTGGTAGGTTAG	0.421941	8.88874
PA-01B_S2.ACTGAATACTATTCGACCAA	1.71821	8.18488
PA-01B_S2.GTCTATGGTGATATCGGCG	1.82584	9.47776
PA-01B_S2.TAGGAAGGTCGTCGCAGCC	0.672043	10.5392
PA-01B_S2.CGATTCGCTATCCATGACT	0.181269	10.6926
PA-01B_S2.AACTAGTTGTAAGTAAGAGC	0.75188	9.37721
PA-01B_S2.GATACGTCTAGCCGGTACC	0.325733	8.26209
PA-01B_S2.AAATCGTTCTGCCATTCTCC	0	8.02237
PA-01B_S2.ATCTTCAGATGGCTGAGCTC	0.707547	8.72792
PA-01B_S2.GTCTCTACTTCAAGCCGAT	0.63788	10.9929
PA-01B_S2.TGCAAGGTTCGGTCAAGAA	0.229358	8.76818
PA-01B_S2.ACTGGTTATTCGGATTAGAA	0.332226	10.5555
PA-01B_S2.TCTATCCAATCAGGAGGAGA	0.20429	9.93517
PA-01B_S2.ACTTATGGTTTAACTCTTAG	0.922509	9.08215
PA-01B_S2.ACTTCCGTTTTATTCTGAG	0.45045	7.79442
PA-01B_S2.AGGCTCGTTCCTTGGTCCA	1.31148	9.25267
PA-01B_S2.CCGTCGATTGAGCATCATT	0.73692	10.4062
PA-01B_S2.TCAAGATCTTGTCCTACTTG	0.840336	8.47978
PA-01B_S2.CCTAATGGTCTTGCAACCT	1.37174	9.50978
PA-01B_S2.TGCTGGATTAACCATTGGA	0.671141	8.21917
PA-01B_S2.TAATCAGCTTACGGAGGCGG	0.584795	10.0028
PA-01B_S2.CTACCTGGTTGGCCATGCA	0.319489	8.29002
PA-01B_S2.CAGTATCCTTTATTATGGT	1.09589	8.51175
PA-01B_S2.TTGATTCCTTGCTCAGCCGG	0.437227	10.6448
PA-01B_S2.ATTCCTAGATGGACTACTAC	0.812721	11.4666
PA-01B_S2.GCTCTTAGTTTACTTGGAA	0.835655	8.48784
PA-01B_S2.ATCAGTCATTGCTAACTTGC	1.983	8.46352
PA-01B_S2.CGAGGCAATAGAGCCAAGG	1.0274	8.18982
PA-01B_S2.ATTGATCGTTACTAGAGAGT	1.44033	8.92481
PA-01B_S2.ACTGGTTATTGATACGGAAC	0	9.14466
PA-01B_S2.AGGCTCGTTAACCTGGTCT	0.884956	8.40514
PA-01B_S2.AGAAGTAAGTGGACTACTAC	1.20137	10.7715
PA-01B_S2.TCAGCTTCTGTAGCTCCAT	0.433437	10.6591
PA-01B_S2.CTGAGCATTCCGTTCCTTA	0.595238	8.97728
PA-01B_S2.CAGATCAGTCCTTGGTCCA	0.980392	7.67948
PA-01B_S2.AAGGATTACTGGTAGGTTAG	0.510204	8.61471
PA-01B_S2.ACAATGCTATCGTAATGCAG	0.681199	9.51964
PA-01B_S2.CAGCATTGTTAATGAACGA	0.395257	9.56986
PA-01B_S2.TTGATTCCTTGTCCTACTTG	0.788288	9.79442
PA-01B_S2.CTGAGCATTAGTAACGGTC	0.603622	8.9571
PA-01B_S2.TAATCAGCTTGCTGGAACTT	0.614754	8.93369
PA-01B_S2.GTCTCTACTCAACCGCTAA	0.369914	9.66356
PA-01B_S2.ACTGGTTATTTGCGGACCTA	0.974026	8.26679
PA-01B_S2.AAGACCTTATCATCCGACTA	0.22779	8.77808
PA-01B_S2.ACTGGTTATTCAGGAGGAGA	0.859107	9.18488
PA-01B_S2.ATACCAGTTTGGAGGCCTCC	1.56889	10.5177
PA-01B_S2.TGCTGGATTATATTGATAC	0.411946	9.92481
PA-01B_S2.AGAACTCCTGATCTTACGC	1.47059	9.25739
PA-01B_S2.AGTATTAGCTTTCTTCCGGT	0.480769	9.2854
PA-01B_S2.GAGTTCTCTAGCTTATCCG	0.520446	10.3934
PA-01B_S2.ACCTCAATATGGAGGCCTCC	0.418994	10.4848
PA-01B_S2.TAATACCAGTCATCAGAATG	0.173913	9.16742
PA-01B_S2.AGATTGGTTTGCTAACTTGC	0.862069	8.85798
PA-01B_S2.AGAGTACCTTAACGATCCA	0.346021	11.6348
PA-01B_S2.CCTAATGGTCGCTCCTAAC	1.15385	9.02237
PA-01B_S2.AGCGTAAGTTCAAGCCGAT	0.95	10.9658
PA-01B_S2.TTGACTCAATGGCAGACGCC	0.7109	8.7211
PA-01B_S2.GGCGTTAATCTAACTAGAT	0.254022	10.2058
PA-01B_S2.ATAACTTCCTCGGCGTAACT	0.288184	8.43879
PA-01B_S2.AGAAGTAAGTCGTCGCAGCC	0.766284	10.3498
PA-01B_S2.AGGCTCGTTGTCCTACTTG	0.688073	9.76818
PA-01B_S2.GGCTTACTTGGCTGAGCTC	1.03806	8.17493
PA-01B_S2.AAGTTCTTGTCGTCGCAGCC	0.836987	11.2929
PA-01B_S2.AACGCGTCTACTTGCTAGA	0.236967	8.7211
PA-01B_S2.AAACCATAGTCGAACGCCGG	0.400962	10.2842
PA-01B_S2.AACTGGCATCTAAGAGAAG	1.48515	8.65821
PA-01B_S2.TCAGCTTCTTTAGGACCGG	0.756144	9.04712
PA-01B_S2.AATTCTAGGTGTCCTAGAGG	0.733496	8.67596
PA-01B_S2.TCAAGATCTTAAGTAAGAGC	0.519031	9.17493
PA-01B_S2.ACATTCGTATATATTGATAC	0.523952	10.3837
PA-01B_S2.TAACGACTTTGCTCAGCCGG	0.660066	9.24317
PA-01B_S2.CAGCATTGTGTAGCTCCAT	0.137741	9.50383
PA-01B_S2.CGTAGGCTTGCCATTCTCC	0	8.02237
PA-01B_S2.AGAAGTAAGTTATGAGTTAA	1.8018	7.79442
PA-01B_S2.AGGCGGAATCCTTGGTCCA	0.542495	9.11114
PA-01B_S2.ATTGAGGAATCGGCGTAACT	0.37594	8.05528
PA-01B_S2.AAGACCTTATTTACCGAGGC	0.341297	8.19476
PA-01B_S2.ATTGATCGTTCGGATTAGAA	0.528169	9.14975
PA-01B_S2.AATCCAGTATTTATTATGGT	0.248139	8.65464
PA-01B_S2.TCGAGAAGTTTCATAGGAC	0.340136	8.19967
PA-01B_S2.AAGGATTACTGCCGCAACGA	0.716846	10.1241
PA-01B_S2.ACAATGCTATATTCGACCAA	1.24031	9.33316
PA-01B_S2.ATTCGGAGTGGCCGTAGTC	0.862069	8.44294
PA-01B_S2.ACGCTTGATTATCATGATC	2.43902	7.67948
PA-01B_S2.TAGATGACTTAGAGCCAAGG	0.223714	8.80413
PA-01B_S2.AACGATCATTAGGTATACTC	0.294118	8.40939
PA-01B_S2.AGATTCAACTTATCATGATC	0.309837	10.3343
PA-01B_S2.ATCTGATGATCGTCGCAGCC	0.531915	8.55459
PA-01B_S2.CGAGGCAATTAGATCTACT	0.570497	10.2621
PA-01B_S2.GCTCTTAGTCCATCGCGAA	0.322581	9.86264
PA-01B_S2.GAGTTCTCTAGCTGCAATA	1.03359	9.59619
PA-01B_S2.CAGCAAGTTCGCCTAATGC	0.699301	8.74483
PA-01B_S2.AGAGCATGTCATCTCTGCA	0	8.00562
PA-01B_S2.TGATGCGATGCTCAGCCGG	0.78125	8
PA-01B_S2.TTATCCGCTTTGCGAGGCA	1.27389	9.61655
PA-01B_S2.TTGACTCAATGATCGCTTCT	0.218341	8.8392
PA-01B_S2.TCTTAGTTCTGGTATCCGCC	0.209205	8.90087
PA-01B_S2.CAGCATTGTTTATAGCAGA	0.404858	7.94837
PA-01B_S2.ACTGAATACTAGGAGAGAAC	0.826446	7.92481
PA-01B_S2.ACTGGACCTTTATTCATTC	0.259067	8.59246
PA-01B_S2.CGCTGCTTTTCGGCCTTAC	0.237154	10.3049
PA-01B_S2.AGAGTACCTACTTAACCTT	0	9.09276
PA-01B_S2.CTGAGCATTTTAGGACCGG	0.867679	8.84862
PA-01B_S2.AACTGGCATACTAGAGAGT	0.985222	9.66534
PA-01B_S2.TAGGAAGGTCCAGTCCTCT	1.34831	8.79766
PA-01B_S2.AACGAGCGTATTCGACCAA	0.40404	9.95128
PA-01B_S2.TCAGCTTCTCATCTCTGCA	0.228311	10.3597
PA-01B_S2.TCAAGATCTTCGTCGCAGCC	0.516129	9.59805
PA-01B_S2.CGCCATTCTGCTGGAACTT	0.639659	8.87344
PA-01B_S2.ATGCATTCATCCAGTCCTCT	0.263852	8.56605
PA-01B_S2.ACCGGTTCTGTTCGTCAGA	0.31185	9.90989
PA-01B_S2.CGTTGATCTGATCTTACGC	0.471698	7.72792
PA-01B_S2.ACTGGACCTAACCTGGTCT	0.77821	8.00562
PA-01B_S2.AGCTATCGTTCTTGCCGAC	0.739645	9.40088
PA-01B_S2.TTGACCAGTAACCTGGTCT	0	7.79442
PA-01B_S2.AATTCATCGTAGGTATACTC	0.902256	9.37938
PA-01B_S2.CCAGCCTTTGACCTTGATA	0.830565	9.23362
PA-01B_S2.AGAGTACCTCCATCGCGAA	0.638298	12.1994
PA-01B_S2.CTGACGTTTCCATAAGTCC	0.74184	9.3966
PA-01B_S2.CCTAATGGTGCTGGAACTT	0.163934	9.25267
PA-01B_S2.TAGAACCAATGATCTTACGC	0.223714	9.80574
PA-01B_S2.ATATGCCATTGCAGGTCCGT	1.16279	8.01123
PA-01B_S2.GAGTTCTCTAGCCGGTACC	0.729927	9.09803
PA-01B_S2.TATTCTCCTTATCGGCTATC	0.5	7.64386
PA-01B_S2.AGTCGCATTCATTCGACGG	1.1236	8.47573
PA-01B_S2.CAGCATTGTGATCTTACGC	0.395257	7.98299
PA-01B_S2.TGAATCTGATTTGCTGGCAT	0.862895	10.0265
PA-01B_S2.TCCTAACTTTCCGCTGCCAG	0.234192	8.73809
PA-01B_S2.TAGAACCAATAGGTATACTC	0.425532	8.87958
PA-01B_S2.GAGTTCTCTGGCCGTAGTC	0.906344	10.6926
PA-01B_S2.GCTCTTAGTGGCTGAGCTC	0	8.60363
PA-01B_S2.AGCGTAAGTCAACCGCTAA	0.904977	8.79116
PA-01B_S2.ACGTCTAGTTTCTTCCGGT	0.430108	8.86109
PA-01B_S2.TTCGTTCCTAGCCGGTACC	0	8.3443
PA-01B_S2.ATATCTGGATTCGCTAAGCA	0	7.9542
PA-01B_S2.CTTCGACTTTAATGAACGA	0.637959	9.29232
PA-01B_S2.ATTCCTAGATGGCCGTAGTC	0.58651	8.41363
PA-01B_S2.CGCCATTCTGGTAGGTTAG	1.12676	8.47168
PA-01B_S2.ATCAGTCATTGCTGGAACTT	0.582524	9.00843
PA-01B_S2.CTAACGACTAACCTGCGTA	1.96078	8.25739
PA-01B_S2.TTCTCATTGTGGACTACTAC	0.59312	9.7211
PA-01B_S2.ACAATGCTATACGTCATATA	0.672646	8.8009
PA-01B_S2.AGAAGTAAGTGCCATTCTCC	0	8.12928
PA-01B_S2.AAGTTCTTGTTCTTGCCGAC	0.689655	10.1799
PA-01B_S2.ATGCTTCCTGCTGGAACTT	0	7.6865
PA-01B_S2.TAATCAGCTTAACCTGCGTA	0	7.97154
PA-01B_S2.TCTTAGTTCTATATGAGCCA	1.38249	7.76818
PA-01B_S2.TGTCCTTATTTCGCTAAGCA	1.45985	8.68299
PA-01B_S2.AGGCTCGTTGGCAGACGCC	0.611247	9.67596
PA-01B_S2.ATATGCCATTACCGGAATTA	1.29199	8.59991
PA-01B_S2.ACGATATCATCGCTCCTAAC	0.738007	8.08215
PA-01B_S2.AACGAGCGTCCGCTGCCAG	0.555298	11.0775
PA-01B_S2.TTGGAGCTTAGCCGGTACC	0.678426	9.52552
PA-01B_S2.AAGGATATGTATGGCTCTGC	0.420168	7.89482
PA-01B_S2.CTGCCTTATTGCCGGCAGA	0.396825	8.97728
PA-01B_S2.ACCGGTTCTGGTACTGCCT	0.990099	10.2432
PA-01B_S2.ATTACCATCTCAACCGCTAA	0.626959	8.31741
PA-01B_S2.TTGATTCCTTTGAGTCTGGC	0.197628	8.98299
PA-01B_S2.ATGCATTCATTTGCGAGGCA	1.03746	10.7607
PA-01B_S2.TCCTAACTTTCCGAGAATCC	0.660066	8.24793
PA-01B_S2.TGAATCTGATTAGAATTAAC	0.301386	10.6961
PA-01B_S2.ATTACCATCTGATCGCTTCT	0.210526	8.89178
PA-01B_S2.CGAATGAGTTTCATAGGAC	0.573614	10.0307
PA-01B_S2.TGTCCTTATTGGTAGGTTAG	0.971984	10.7731
PA-01B_S2.ATTGATCGTTCCTTGGTCCA	0.560224	10.0661
PA-01B_S2.ATATGCCATTAAGTAAGAGC	0.367647	8.08746
PA-01B_S2.AGCTATCGTGCTGGAACTT	0.842697	8.48382
PA-01B_S2.TTGACTCAATGCTAACTTGC	0.442478	7.82018
PA-01B_S2.ACATTCGTATTTAGGACCGG	0.682594	9.19476
PA-01B_S2.CCTAATGGTTCCAATCATC	0.666667	9.22882
PA-01B_S2.TATAAGAGGTAAGAAGCTAG	0.147275	9.40727
PA-01B_S2.AACTAGTTGTGTCCTACTTG	0.714286	10.9366
PA-01B_S2.AGCGTAAGTTAGACTTCTT	1.11111	8.81698
PA-01B_S2.AGATTGGTTTCGTAGTTACC	0.105042	9.89482
PA-01B_S2.AACGTAATCTGGCCGTAGTC	0.579151	9.01681
PA-01B_S2.AACTTGGATTTTATTATGGT	0.441176	9.41151
PA-01B_S2.TAATCAGCTTAGCCGGTACC	0.19084	9.03342
PA-01B_S2.ACGCTTGATTAGAATTAAC	0.387597	9.01123
PA-01B_S2.ATTCCTAGATGAGCATCATT	1.91257	8.5157
PA-01B_S2.TAGGAAGGTTGCGGACCTA	0.198413	8.97728
PA-01B_S2.ACTTATGGTTTTATAGCAGA	0.632911	8.88874
PA-01B_S2.ATCTGATGATCCAGTTCCAA	1.49626	8.64746
PA-01B_S2.ATCAATACGTCCATAAGTCC	0.188324	9.05257
PA-01B_S2.AAGGACGATATATGAGCCA	0.712831	9.94251
PA-01B_S2.ATTGATCGTTGCAGGTCCGT	0.311526	8.32643
PA-01B_S2.ACTTACTCATCCATAAGTCC	0.3367	8.21917
PA-01B_S2.ATTCAAGCATGTCCTTAAGA	0.737826	10.9901
PA-01B_S2.TGTCCTTATTGCTGGAACTT	0.383142	9.02791
PA-01B_S2.GGCGTTAATGGCAATGAGA	0.390625	8
PA-01B_S2.CCTAATGGTGGTAGGTTAG	0.514801	9.60177
PA-01B_S2.ATTAGTCTGTTCAAGCCGAT	1.76471	9.73132
PA-01B_S2.ACGCTTGATTCTAATAGTA	0.503778	9.633
PA-01B_S2.ATATGGATCTAGGTATACTC	0.392927	8.99152
PA-01B_S2.AATACCGAATTAACTCAATT	0	8.72451
PA-01B_S2.ATACTACTCTTCGGCCTTAC	0.946372	8.32193
PA-01B_S2.TGATGCGATGTTCGTCAGA	0.283286	8.46352
PA-01B_S2.ATTCGCAATTAGAGCCAAGG	0.373134	8.06609
PA-01B_S2.TCCTAACTTTCCATCGCGAA	0.379147	10.043
PA-01B_S2.ATAGTTGACTGACCTTGATA	0	8.42206
PA-01B_S2.ACGCTTGATGGCAGACGCC	0.667302	10.0348
PA-01B_S2.AAACCATAGTGGTATCCGCC	0.917431	7.76818
PA-01B_S2.AAGCAGTATTTAATGAACGA	0.685192	11.3592
PA-01B_S2.ATCTGATGATCAACCGCTAA	0.921659	7.76155
PA-01B_S2.CAGGACTCTGGTACCGGCA	0.706714	8.14466
PA-01B_S2.TCCTAACTTTCAAGTCGACC	2.01149	8.44294
PA-01B_S2.AAGGCTACTACTTAACCTT	0.947867	7.7211
PA-01B_S2.ACGGAACGTGGTACTGCCT	0.510204	9.61471
PA-01B_S2.TTCGTTCCTAAGCCAGTTA	1.10865	8.81698
PA-01B_S2.ATTGATCGTTCCAGTTCCAA	0	9.23122
PA-01B_S2.TATTCTCCTTTTGCTGGCAT	1.51643	10.2143
PA-01B_S2.AAGGATATGTTTGCGAGGCA	0.700438	12.9651
PA-01B_S2.AGAGATGAATGGAGGCCTCC	0.437774	10.643
PA-01B_S2.ATGGTTGGTCAATTACCGT	0.581959	10.0098
PA-01B_S2.CAGCATTGTGGCCGTAGTC	0.541126	9.85175
PA-01B_S2.CGAAGACCTTTGCGAGGCA	1.13154	9.46557
PA-01B_S2.CAGGACTCTTGCCGGCAGA	0.446429	7.80735
PA-01B_S2.CAACTCTCTTAGACTTCTT	0.654308	9.84078
PA-01B_S2.TGTCCTTATTTGGCCGGCCT	0	7.64386
PA-01B_S2.AAATCGTTCTTTCTTAATAA	0.379507	9.04439
PA-01B_S2.GAGGAACTTCGAACGCCGG	0.461894	8.75822
PA-01B_S2.ACCATGATTTTAGAATTAAC	0	8.27612
PA-01B_S2.AAATCGTTCTCGTCGCAGCC	1.06132	9.72792
PA-01B_S2.AACTTGGATTAACCTGGTCT	0.323102	9.2738
PA-01B_S2.ATTACCATCTATCCATGACT	0.17452	9.16239
PA-01B_S2.GGCTAAGATGTCCTAGAGG	0.192678	9.01959
PA-01B_S2.TAATACCAGTAATACCATCC	0.288184	8.43879
PA-01B_S2.CAGGACTCTCCATCGCGAA	0.860215	9.86109
PA-01B_S2.ATCAGTCATTCTTGCGCCGC	0.857143	8.45121
PA-01B_S2.CAGTATCCTGTCCTAGAGG	0.687285	8.18488
PA-01B_S2.ATTGAGGAATGCAGGTCCGT	0	7.88264
PA-01B_S2.CGCCATTCTCGGTTGCGCG	0.718133	9.12153
PA-01B_S2.ATATCCTACTGTCCTAGAGG	1.45349	8.42626
PA-01B_S2.GCTCTTAGTGGTATCCGCC	0.374532	10.6457
PA-01B_S2.ACCATGATTTTAATGAACGA	2.48756	8.65105
PA-01B_S2.TCCTATAAGTTTATTCTGAG	0.710227	9.45943
PA-01B_S2.TAATACCAGTCAACCGCTAA	0	7.82018
PA-01B_S2.TTGACCAGTCTAAGAGAAG	0.298507	8.39232
PA-01B_S2.ATGGTTGGTGGTACTGCCT	1.0084	9.21675
PA-01B_S2.GAGTTCTCTACCGGAATTA	0.951087	9.52356
PA-01B_S2.GGTACCATTATTCAGGTAC	0.934579	7.74147
PA-01B_S2.TGGTTGAATTGGCGAACTCG	1.38648	9.17243
PA-01B_S2.AACGATCATTACGGAGGCGG	0	8.35755
PA-01B_S2.CGTACCTATCCATAAGTCC	0.53286	9.13955
PA-01B_S2.AGGATAATCTGGACTACTAC	1.14379	10.2574
PA-01B_S2.TTCTCATTGTGAAGATCGAG	0.320513	9.28771
PA-01B_S2.CTCGCATGTCGTCGCAGCC	0.278552	9.48784
PA-01B_S2.ACGCTTATATAAGACCGTTG	0.938967	7.73471
PA-01B_S2.ACGATATCATAAGAAGCTAG	0.682594	8.19476
PA-01B_S2.CTCGCATGTCGGTTATGCC	1.875	9.32193
PA-01B_S2.TGCAAGGTTTTAGGACCGG	0.383632	9.61102
PA-01B_S2.CGTACCTATAGAACGTCTC	0.543478	8.52356
PA-01B_S2.TTGACCAGTGGTACTGCCT	0.668151	8.81057
PA-01B_S2.ATTAATGCCTAACCATTGGA	0.510204	9.61471
PA-01B_S2.CAGGACTCTGGCAGACGCC	0.275482	8.50383
PA-01B_S2.ATTGAGGAATCATCAGAATG	1.02041	8.19967
PA-01B_S2.CAAGGCGTTCGCTCCTAAC	0.925926	7.75489
PA-01B_S2.CGATTCGCTTTATAGCAGA	0.306279	9.35094
PA-01B_S2.CGAGGCAATAGCCGGTACC	0.434783	8.84549
PA-01B_S2.ATATCCTACTTTCTTAATAA	0	8.12928
PA-01B_S2.AGCTATCGTCTAAGAGAAG	0.483092	7.69349
PA-01B_S2.CAACTCTCTGGTACTGCCT	0.261438	9.57932
PA-01B_S2.CAGGACTCTAGGAGAGAAC	0.78329	10.1662
PA-01B_S2.TAGGAAGGTACGCGAGATT	0	8.73471
PA-01B_S2.TGTCCTTATTACTTAACCTT	1.24352	9.91439
PA-01B_S2.TCCTAACTTTTAACTCAATT	0.61082	10.1624
PA-01B_S2.TGGTTGAATTAGAACGTCTC	1.23839	8.33539
PA-01B_S2.AAACCATAGTTTAGGACCGG	0.724638	8.10852
PA-01B_S2.AAATTCCTCTTTATTCTGAG	0.530223	10.8811
PA-01B_S2.AGATTCAACTACTTGCTAGA	0.510204	8.61471
PA-01B_S2.ACGTTGCTTGTCCTACTTG	0.588813	9.99294
PA-01B_S2.ACTTACTCATTTGCTGGCAT	0.784857	11.0808
PA-01B_S2.ATGCTTCCTCCATTATCTA	0.740741	9.07682
PA-01B_S2.ACGCTTGATCAGGAGGAGA	0.630418	10.3095
PA-01B_S2.CGATTCGCTCAAGGAGGTC	0.473485	10.0444
PA-01B_S2.GGCTAAGATGGAGGATAGC	1.17647	7.99435
PA-01B_S2.ATAATCCTGTCAGGAGGAGA	2.4207	10.2264
PA-01B_S2.AGTAGCCATGTCCTAGAGG	0.97561	7.67948
PA-01B_S2.ACGTCTAGTGCAGGTCCGT	0.806452	8.53916
PA-01B_S2.CTGCCTTATAGAACGTCTC	0.808081	8.95128
PA-01B_S2.AGAACTCCTCAGGAGGAGA	0.497512	8.65105
PA-01B_S2.ATAACTTCCTTTATTATGGT	0	8.3966
PA-01B_S2.TTGGAGCTTAGCTTATCCG	0.478469	7.70736
PA-01B_S2.AAATTCCTCTGGCAGACGCC	0.532544	10.7228
PA-01B_S2.CCAGCCTTTCGTCGCAGCC	0	8.91588
PA-01B_S2.GCGTACTTTAGCCGGTACC	0.887574	8.40088
PA-01B_S2.TTACCTAAGTGCCATTCTCC	0.931677	8.33092
PA-01B_S2.ACCATGATTTCCGATTCCTG	1.03257	10.2992
PA-01B_S2.CATACCGCTTAGACTTCTT	1.1399	9.91439
PA-01B_S2.TAGAACCAATCGCCTAATGC	0.990099	8.98014
PA-01B_S2.CTCCATCATTTATTCTGAG	0.201207	8.9571
PA-01B_S2.CAGATCAGTGCAGGTCCGT	0.348432	9.16491
PA-01B_S2.AATCCAGTATCATACTCCGA	0.648298	9.26913
PA-01B_S2.ATGCATTCATATCCATGACT	0.168919	10.7944
PA-01B_S2.TAGGAAGGTAACCTGGTCT	0	8.19967
PA-01B_S2.AAGGCTACTGGACTACTAC	0.534759	9.54689
PA-01B_S2.GCTCTTAGTTAGATCTACT	0.301023	10.6978
PA-01B_S2.TAATCAGCTTGATCTTACGC	0	7.70044
PA-01B_S2.ATACCAGTTTACCGGAATTA	0.725594	10.5661
PA-01B_S2.CCTGCAGTTCGGCGTAACT	0.434783	7.84549
PA-01B_S2.ACCTCAATATGTTCGTCAGA	1.5625	8
PA-01B_S2.AGCATAACTTGGTAGGTTAG	0.256082	9.60918
PA-01B_S2.TGGTTGAATTTTCATAGGAC	1.215	11.8865
PA-01B_S2.ACGTCTAGTTTATAGCAGA	0.5	7.64386
PA-01B_S2.ACAATGCTATTAACTGGTTA	0.554939	9.81538
PA-01B_S2.ACTTGATTGTCATTCGACGG	0.773694	9.01681
PA-01B_S2.TCCTATAAGTCCATAAGTCC	0.552486	8.49985
PA-01B_S2.CGAGGCAATTAGACTTCTT	0.678295	10.0112
PA-01B_S2.CAGATCAGTAGCTCTCCTC	0	8.28077
PA-01B_S2.ATGCATTCATCCATCGCGAA	0.690846	9.17742
PA-01B_S2.ACAATGCTATTTATTATGGT	0.691244	8.76155
PA-01B_S2.CTAACGACTATATGAGCCA	0.916031	9.35535
PA-01B_S2.CTCGCATGTATGGAATTGG	0.347222	9.16993
PA-01B_S2.TAGGAAGGTAGTAACGGTC	0.783699	9.31741
PA-01B_S2.ATCTTCAGATGATACGGAAC	0.675676	8.79442
PA-01B_S2.TTGACCAGTCTGATGGTCA	0.259067	8.59246
PA-01B_S2.TTGGAGCTTTTACGATGAA	0.362757	9.69349
PA-01B_S2.GGCTAAGATATATGAGCCA	0.131926	9.56605
PA-01B_S2.ATCTTCAGATCCATCGCGAA	1.0661	8.87344
PA-01B_S2.TATCTCGATTCGGCGTAACT	0.541516	9.11374
PA-01B_S2.CGCCATTCTAAGTAAGAGC	0.862069	8.44294
PA-01B_S2.GATAAGCGTAGCTTATCCG	0.839631	10.218
PA-01B_S2.TTCTTCGTTTACCTCTATCT	0	8.49985
PA-01B_S2.AACCTCATTTCAAGGAGGTC	0.912409	10.098
PA-01B_S2.AAACCATAGTTAACTGGTTA	0.782779	8.99718
PA-01B_S2.ACGATATCATGTTCGTCAGA	0.968523	8.69
PA-01B_S2.TGGTTGAATTGGTATCCGCC	0.530504	8.56224
PA-01B_S2.AGATTGGTTTCATTCGACGG	0.373832	9.0634
PA-01B_S2.AAGGACGATCGACGCGACT	0	8.13955
PA-01B_S2.CTGACGTTTTGGTCAGCCA	0.861141	9.86109
PA-01B_S2.TGTCCTTATTTTATTCTGAG	0.437063	10.1599
PA-01B_S2.ACCGGTTCTAATACCATCC	0	7.85798
PA-01B_S2.TCGAGAAGTTTCCAACCGC	0.371747	10.0715
PA-01B_S2.TGGTTGAATTTTATTCTGAG	0.855746	9.67596
PA-01B_S2.ATACTACTCTATATTGATAC	0.917958	10.769
PA-01B_S2.AGCTATCGTCCGATTCCTG	0.480769	7.70044
PA-01B_S2.TTGACCAGTACTTAACCTT	0.624025	9.32418
PA-01B_S2.AGCTATCGTACCTCTATCT	0	8.45121
PA-01B_S2.ATGGTAACTTTTAGGACCGG	0.490196	8.67243
PA-01B_S2.TAAGGTTCATTCCAATCATC	0	7.91289
PA-01B_S2.AAGCAGTATTGGTACTGCCT	0.204918	8.93074
PA-01B_S2.TTTGCTACTTGATCTTACGC	0	7.79442
PA-01B_S2.AGGCGGAATGGCAATGAGA	0.296296	9.39874
PA-01B_S2.TAACGACTTTACCGCCAACC	1.65975	7.91289
PA-01B_S2.TGCTGGATTGACCTTGATA	0.423729	9.46761
PA-01B_S2.AAGCAGTATTGATCGCTTCT	0.961538	8.2854
PA-01B_S2.TAATCAGCTTCGGTTGCGCG	0.606061	8.95128
PA-01B_S2.TTCGTTCCTGCTCAGCCGG	0.272851	10.5177
PA-01B_S2.AACTTGGATTTTATAGCAGA	0.326797	9.25739
PA-01B_S2.TAGGAAGGTTAATGAACGA	0.491159	9.99152
PA-01B_S2.ATTACCATCTCCATCGCGAA	1.05116	10.4788
PA-01B_S2.AGGCTCGTTCAACCGCTAA	0.469484	7.73471
PA-01B_S2.CAGTATCCTTCAAGCCGAT	1.12518	9.47371
PA-01B_S2.TATCTCGATTTTACCGAGGC	0.496278	8.65464
PA-01B_S2.CAAGCAACTCCGCGGCTCA	0.92081	9.08746
PA-01B_S2.AACTAGTTGTGGAGGCCTCC	1.08303	8.11374
PA-01B_S2.ATTACCATCTATATTGATAC	0.72854	11.6243
PA-01B_S2.AAAGCTGATTGGCCGTAGTC	0.658762	9.56796
PA-01B_S2.TTGGAGCTTTGGTCAGCCA	0.399467	9.55267
PA-01B_S2.AGAGTACCTACGTCCGCAG	1.32353	10.4105
PA-01B_S2.AGCGTAAGTTGCGGACCTA	0.173611	9.16993
PA-01B_S2.AACTAGTTGTCCTTGGTCCA	0.48376	10.4988
PA-01B_S2.GATAAGCGTGCTAACTTGC	0.280112	8.47978
PA-01B_S2.AACCTCATTTTCTGATACCA	0.353357	8.14466
PA-01B_S2.ACGGAACGTTCTAATAGTA	0	7.88264
PA-01B_S2.ACGATATCATGGTACTGCCT	0.352734	9.1472
PA-01B_S2.CTCGCATGTTTAGGACCGG	0.479616	8.7039
PA-01B_S2.ACCGGTTCTCGAACGCCGG	0.542005	8.52748
PA-01B_S2.TGGTTGAATTCGGCGTAACT	0.760043	9.84706
PA-01B_S2.AGCATAACTTTTAGGACCGG	0.952381	9.5216
PA-01B_S2.AGCATAACTTAACTAGGCGC	0.527704	8.56605
PA-01B_S2.ATGGTTGGTATATTGATAC	1.49893	8.86728
PA-01B_S2.GAGTTCTCTAACTAGGCGC	0.269179	9.53916
PA-01B_S2.TAGGAAGGTCCGATTCCTG	0.523013	10.9009
PA-01B_S2.ATTCGGAGTTAACGATCCA	0.222717	8.81057
PA-01B_S2.TGAATCTGATTGGTCAGCCA	0.559354	10.6519
PA-01B_S2.ATGGACTATTATATGAGCCA	0.465116	7.74819
PA-01B_S2.AGAGATGAATATCATATTAG	0.49505	9.24317
PA-01B_S2.TTGGAGCTTCGCCTAATGC	0	8.18488
PA-01B_S2.TTGGAGCTTCATTCAATCA	0.590842	9.40301
PA-01B_S2.TTTGCTACTTTTCTTCCGGT	0.461894	8.75822
PA-01B_S2.CGCTGCTTTACGTCATATA	0.367647	9.67243
PA-01B_S2.TAGATGACTTCGACGCGACT	0.321543	8.28077
PA-01B_S2.CTCGTTGATCATTCGACGG	0.943396	9.04985
PA-01B_S2.CGAATGAGTCGTCGCAGCC	0.518941	10.9121
PA-01B_S2.ATTAGGTACTTCTGATACCA	0.595238	8.39232
PA-01B_S2.TAATACCAGTCTTGCAGTAG	0.99108	9.97871
PA-01B_S2.ATTAGGTACTACCTCTATCT	0.694444	8.16993
PA-01B_S2.ATTCGCAATTTTCTTAATAA	0.477327	8.71081
PA-01B_S2.ATAATCCTGTTTCATAGGAC	0.793651	7.97728
PA-01B_S2.TTATCCGCTGTCCTTAAGA	0.759878	9.36194
PA-01B_S2.CTCGCATGTGTAGCTCCAT	0.649351	8.26679
PA-01B_S2.TAGAACCAATCAATTACCGT	0.414938	7.91289
PA-01B_S2.ACGGAACGTTTACTTGGAA	0.357143	8.12928
PA-01B_S2.TTGACCAGTTTGCGAGGCA	2.10773	8.73809
PA-01B_S2.CTCGCATGTAGAACGTCTC	0.84317	9.21189
PA-01B_S2.CTGCCTTATACCGGAATTA	0.215285	9.85953
PA-01B_S2.ACTGGACCTCATCAGAATG	0.91047	9.36413
PA-01B_S2.ATTAATGCCTTAACGATCCA	0.722022	8.11374
PA-01B_S2.ATTAATGCCTCCATAAGTCC	1.29534	9.59432
PA-01B_S2.TCTATCCAATTTACTTGGAA	0.696864	8.16491
PA-01B_S2.TAAGAATGGTCGTCGCAGCC	0.75188	8.05528
PA-01B_S2.ATTCAAGCATAGCCGGTACC	0.178571	9.12928
PA-01B_S2.AGGATAATCTGATCGCTTCT	0.326797	8.25739
PA-01B_S2.ACCATGATTTATCGGCTATC	0.3	9.96578
PA-01B_S2.ACTGGTTATTTTATTATGGT	0.438596	7.83289
PA-01B_S2.AACGTAATCTTTGCGAGGCA	0.500835	9.22641
PA-01B_S2.AAGTACGTTTTGGCCGGCCT	0.566572	8.46352
PA-01B_S2.CAGGACTCTTCAACGTAAG	0.638978	9.29002
PA-01B_S2.ATATGCCATTCCGCTGCCAG	0.712589	8.71768
PA-01B_S2.TATTCTCCTTATATTGATAC	0.881057	9.82655
PA-01B_S2.TGCAAGGTTAGAGCCAAGG	0.118624	9.7211
PA-01B_S2.CTCGTTGATTCAACGTAAG	1.04527	13.6676
PA-01B_S2.GATAAGCGTCGACGCGACT	0.572656	10.4481
PA-01B_S2.CGTCTTCCTGGTAGGTTAG	0.925926	8.75489
PA-01B_S2.GGCTAAGATCGGTTATGCC	0.784314	7.99435
PA-01B_S2.AGATTCAACTCGCCTAATGC	0.306435	9.93517
PA-01B_S2.CGTCTTCCTACCGGAATTA	1.13452	10.2691
PA-01B_S2.ACTTCCGTTTCGCTAAGCA	1.94175	7.6865
PA-01B_S2.CGATTCGCTGCTAACTTGC	1.37881	10.4284
PA-01B_S2.AGTCGCATTTAGACTTCTT	0.729927	11.1855
PA-01B_S2.TAATCAGCTTCGCCTAATGC	0.548697	9.50978
PA-01B_S2.AAGACCTTATATAAGGAGCA	0.819672	8.93074
PA-01B_S2.ATAATCCTGTATGGCTCTGC	0	7.98868
PA-01B_S2.AGGATAATCTCGGTTATGCC	0.761905	10.0362
PA-01B_S2.AGAGTACCTCATACTCCGA	0.678733	9.7879
PA-01B_S2.AACGAGCGTCGTAATGCAG	0.31746	9.29921
PA-01B_S2.TAATACCAGTAGCTTATCCG	0.573066	10.032
PA-01B_S2.ACGCTTGATCTTGCAGTAG	0.286944	9.44501
PA-01B_S2.TCTTAGTTCTAATTAAGACT	0	8.52748
PA-01B_S2.ATTCGGAGTTGACGCTCCG	0.398406	7.97154
PA-01B_S2.ACTTGATTGTATTCGACCAA	0.308642	8.33985
PA-01B_S2.TATTCTCCTTAGCCGGTACC	0.393701	9.98868
PA-01B_S2.CTAACGACTACTTAACCTT	0	7.70736
PA-01B_S2.TGCTGGATTAAGTAAGAGC	0	8.14466
PA-01B_S2.ATATCCTACTCCTTGGTCCA	1.75541	11.7389
PA-01B_S2.AAACCATAGTAAGAAGCTAG	0.263158	10.5718
PA-01B_S2.CTCCATCATAAGTAAGAGC	0.351494	9.15228
PA-01B_S2.GGTACCATTTCTGATACCA	0.300075	10.3805
PA-01B_S2.TAGGAAGGTCAATTACCGT	0.156006	9.32418
PA-01B_S2.ATCAGTCATTTTACCGAGGC	0.643382	10.0888
PA-01B_S2.ATTCGGAGTATTCAGGTAC	1.36986	8.18982
PA-01B_S2.CAGTATCCTCAATTACCGT	0.609756	8.35755
PA-01B_S2.TGCTGGATTGTCCTTAAGA	0.528914	11.4696
PA-01B_S2.TTCTCATTGTTATGAGTTAA	0.277008	8.49586
PA-01B_S2.CCAATCCATCGAACGCCGG	0.2079	8.90989
PA-01B_S2.GAGGAACTTGTCCTACTTG	0.634115	10.623
PA-01B_S2.AGTAGCCATAATGCCGCTT	0	7.69349
PA-01B_S2.CCTAATGGTCCTTGGTCCA	0.373134	8.06609
PA-01B_S2.ATGCTTCCTTTCTTCCGGT	1.44231	8.70044
PA-01B_S2.AAGTTCTTGTATATGAGCCA	0.343643	8.18488
PA-01B_S2.ATTGATCGTTCTTGGTAATG	0.927357	9.33762
PA-01B_S2.ATGGTAACTTATCGGCTATC	1.23839	8.33539
PA-01B_S2.CCAGCCTTTAAGTAAGAGC	0.487805	7.67948
PA-01B_S2.TAATACCAGTGATCTTACGC	0.384615	8.02237
PA-01B_S2.ATGGTAACTTCCTTGGTCCA	0.464396	9.33539
PA-01B_S2.TCCTATAAGTAGCTTATCCG	0.345224	9.76321
PA-01B_S2.TGCTGGATTAGCTCTCCTC	0.641026	8.2854
PA-01B_S2.CAACTCTCTTAACTGGTTA	0.33557	8.21917
PA-01B_S2.CAACTCTCTTCGCTAAGCA	0.719424	8.11894
PA-01B_S2.ACTTACTCATGATCTTACGC	0.332226	8.2384
PA-01B_S2.GCTCTTAGTATGGCTCTGC	1.01781	8.61839
PA-01B_S2.TCAGCTTCTTTCTTAATAA	1.14943	8.02791
PA-01B_S2.TAATCAGCTTGTATAATACG	0.997151	9.45533
PA-01B_S2.ATACCAGTTTATAAGGAGCA	0.406091	9.94398
PA-01B_S2.GATACGTCTGGTATCCGCC	1.03858	9.3966
PA-01B_S2.AGTATTAGCTGGTATCCGCC	0.643087	10.6036
PA-01B_S2.AATTCATCGTAGAGCCAAGG	0.148588	9.39446
PA-01B_S2.AAATCGTTCTGTTACGCAAG	1.04603	8.90087
PA-01B_S2.ATTGATCGTTCGGTTATGCC	0.348837	9.74819
PA-01B_S2.CCAGCCTTTCGGTTATGCC	0.619835	8.91886
PA-01B_S2.AACTGGCATAAGACCGTTG	0.823045	9.51175
PA-01B_S2.AACGCGTCTAGAACGTCTC	0.826446	8.91886
PA-01B_S2.TAAGGTTCATTAGACTTCTT	0.579151	9.01681
PA-01B_S2.GGCTAAGATGATACGGAAC	0	8.02791
PA-01B_S2.TCAGCTTCTCGTCGCAGCC	1.00756	8.633
PA-01B_S2.ATAGTTGACTTTATTATGGT	0.631313	9.62936
PA-01B_S2.AACTTGGATTCGGTTGCGCG	0.411523	7.92481
PA-01B_S2.CCGACCAATGTATCATCGA	0.833333	8.90689
PA-01B_S2.TTGACTCAATGCTCAGCCGG	0.759494	8.62571
PA-01B_S2.AAACTCCAATGGCCGTAGTC	0.769231	9.3443
PA-01B_S2.AAACCATAGTGGACTACTAC	0.192308	10.0224
PA-01B_S2.AGATTCAACTCAATTACCGT	0.529723	10.7305
PA-01B_S2.TAGAACCAATACCGGAATTA	0.420168	10.4798
PA-01B_S2.TAATACCAGTCTTGGTAATG	0	7.76818
PA-01B_S2.ATGCTTCCTTTATAGCAGA	0.894188	9.39232
PA-01B_S2.CAACTCTCTCGGTTATGCC	0.093985	10.0553
PA-01B_S2.CAACTCTCTTTCTTCCGGT	1.46138	8.90388
PA-01B_S2.TCAGCTTCTGGCTCTCTAT	0	7.80735
PA-01B_S2.CCAAGGATTATGGCTCTGC	0.60423	9.37069
PA-01B_S2.ATCAGTCATTTCGGCCTTAC	0.206612	8.91886
PA-01B_S2.AGATTGGTTTTTATAGCAGA	0.591716	8.98584
PA-01B_S2.GCTCTTAGTGCGTTGGAGC	0.766284	9.02791
PA-01B_S2.ATTGAGGAATATCGGCTATC	0.662252	8.82337
PA-01B_S2.TATAAGAGGTATCGGCTATC	0	9.14211
PA-01B_S2.TCCTATAAGTGGTAGGTTAG	0.582751	10.7448
PA-01B_S2.AAGGATATGTTTCTTCCGGT	0.842105	8.89178
PA-01B_S2.ATAGTTGACTGATCGCTTCT	0.371058	9.07682
PA-01B_S2.TAGGAAGGTAACTAGGCGC	0.381679	8.03342
PA-01B_S2.CGAAGACCTCAAGGAGGTC	0.64	9.28771
PA-01B_S2.CTCGTTGATGGACTACTAC	0.608167	10.1687
PA-01B_S2.CAGATCAGTTGAGTCTGGC	0.934579	7.74147
PA-01B_S2.ATATGCCATTATTCAGGTAC	0.938478	9.90539
PA-01B_S2.AGGATAATCTGGTAGGTTAG	0.642398	8.86728
PA-01B_S2.ACTGGTTATTTAACTGGTTA	0.672269	9.21675
PA-01B_S2.CGGTAAGGTGGCTCTCTAT	1.31579	7.83289
PA-01B_S2.TTCTTCGTTTCCGCTGCCAG	1.43325	11.2544
PA-01B_S2.TAAGAATGGTTAGACTTCTT	0.468019	9.32418
PA-01B_S2.CAACTCTCTAGTAACGGTC	0.907441	9.10591
PA-01B_S2.ATAGTTGACTTTACCGAGGC	0.719424	9.7039
PA-01B_S2.AACTGGCATTAGACTTCTT	0.790514	7.98299
PA-01B_S2.ATTCGGAGTGGCAGACGCC	1.08696	8.52356
PA-01B_S2.AAATCGTTCTTAACTGGTTA	0.75188	8.05528
PA-01B_S2.ATTAATGCCTGTCCTACTTG	0.693756	9.98014
PA-01B_S2.ACTGAATACTCCGTTCCTTA	1.03448	9.76487
PA-01B_S2.GAGGAACTTGGACTACTAC	0.211416	8.8857
PA-01B_S2.TAGGAAGGTATATGAGCCA	0.369686	9.07948
PA-01B_S2.AACTTGGATTAAGACCGTTG	0.195695	8.99718
PA-01B_S2.CCTAATGGTTTATAGCAGA	0	8.18488
PA-01B_S2.TATCTCGATTGTCCTTAAGA	0.801425	10.1344
PA-01B_S2.ATAACTTCCTTTAGGACCGG	0.461361	9.75989
PA-01B_S2.ATTAATGCCTTGCGGACCTA	0	8.15987
PA-01B_S2.GTCTCTACTACGCGAGATT	0.400802	8.9629
PA-01B_S2.AACTAGTTGTTTACTTGGAA	0.578563	11.6812
PA-01B_S2.TAATACCAGTGGCTGAGCTC	0.158228	9.30378
PA-01B_S2.ACAATGCTATCTTGCAGTAG	0.497512	7.65105
PA-01B_S2.TTCTCATTGTTTATTCTGAG	0	7.86419
PA-01B_S2.GAGTTCTCTCGGTTGCGCG	0.971731	10.1447
PA-01B_S2.ATGCTTCCTCCATAAGTCC	0.93985	10.0553
PA-01B_S2.GGCTAAGATTTGACTTCAG	0.959544	11.9129
PA-01B_S2.CTCGTTGATTCGCGGTTGG	0.331126	8.2384
PA-01B_S2.ACTGGACCTCGGTTATGCC	1.99336	8.23362
PA-01B_S2.AGCATAACTTGATCGCTTCT	0.178571	9.12928
PA-01B_S2.ATTAGTCTGTTTATAGCAGA	0.326797	8.25739
PA-01B_S2.AAAGCTGATTCCAGTCCTCT	0.928074	8.75154
PA-01B_S2.AAAGCTGATTTAACGATCCA	0.749064	8.0607
PA-01B_S2.ATACCAGTTTTTCTTAATAA	0.27027	9.53138
PA-01B_S2.AACGCGTCTACCTCTATCT	0.35461	8.13955
PA-01B_S2.AGCGTAAGTACTATGCAAT	0.600601	9.37938
PA-01B_S2.TAGGAAGGTTTACTTGGAA	0.390625	9
PA-01B_S2.ATATGCCATTGTATCATCGA	0.4	7.96578
PA-01B_S2.ACGCTTATATCGGTTATGCC	0.922266	9.56796
PA-01B_S2.AACGCGTCTTTCCAACCGC	0.551724	9.50184
PA-01B_S2.TTCGTTCCTACCGCCAACC	0.501393	10.8106
PA-01B_S2.ATGCTTCCTGTCCTAGAGG	0.431034	9.44294
PA-01B_S2.TGAATCTGATCGACGCGACT	0.561798	10.062
PA-01B_S2.AGATTCAACTATCATATTAG	0.2079	8.90989
PA-01B_S2.TCCTATAAGTCCTTGGTCCA	0.892857	8.3966
[truncated: 167,495 more rows]

## Sheet: Ext. Fig3 b
	RIBO_pct	log2_umi
PB-01A.AAGTTCTTGTTTGCTGGCAT	0.956938	7.70736
PB-01A.ACCTCAATATATAAGGAGCA	1.07143	8.13443
PB-01A.CAGATCAGTTAGAATTAAC	0.843882	7.88874
PB-01A.AGGATAATCTCGTCGCAGCC	0.357995	9.71253
PB-01A.ACCTCAATATAGAGCCAAGG	0.392157	8.99435
PB-01A.TGTCCTTATTTTGCGAGGCA	0.689655	8.17991
PB-01A.TATTCTCCTTAGCTTATCCG	0.211416	8.8857
PB-01A.CAGTATCCTCCGCTGCCAG	0.5	7.64386
PB-01A.ATTACCATCTGCCGCAACGA	1.62866	8.26209
PB-01A.ACGCTTATATCCGTTCGGAT	0.664452	8.23362
PB-01A.ACGTCTAGTTTGCGAGGCA	0.383877	9.02514
PB-01A.ATAATCCTGTTAACTCAATT	1.4218	7.7211
PB-01A.TTCTCATTGTGTTCGTCAGA	0	7.70736
PB-01A.AAGGATTACTCCTTGGTCCA	0	8.37504
PB-01A.AGCATTATGTTTATTATGGT	0.221239	8.82018
PB-01A.TCCTATAAGTCAACCGCTAA	0	7.6865
PB-01A.ATTCGGAGTCGCTCCTAAC	0.311526	8.32643
PB-01A.ACGTCTAGTATTCAGGTAC	0	7.72792
PB-01A.ACCTCAATATCCGCTGCCAG	0.3861	8.01681
PB-01A.ACGCTTGATAATACCATCC	0	7.91289
PB-01A.TATTCTCCTTACTTGCTAGA	0.769231	8.02237
PB-01A.AACTGGCATCGGCGTAACT	0.884956	7.82018
PB-01A.AACGTAATCTACTTAACCTT	0.504541	9.95274
PB-01A.TAAGGTTCATAGCTTATCCG	0	7.65821
PB-01A.CCAATCCATGTCCTTAAGA	0.584795	8.41785
PB-01A.ATTCCTAGATCCGCTGCCAG	0.311526	9.32643
PB-01A.ATGGTTGGTTTATTATGGT	1.21581	8.36194
PB-01A.TCAGCTTCTATATTGATAC	0	8.12928
PB-01A.ATGGTTGGTCCATAAGTCC	0.655738	8.25267
PB-01A.GATAAGCGTCGTCGCAGCC	0.508906	8.61839
PB-01A.TTTGCTACTTGCAGGTCCGT	0	8.21432
PB-01A.TCCTATAAGTCTAAGAGAAG	0.5	7.64386
PB-01A.ACTGAATACTCGGTTATGCC	0.391645	9.58308
PB-01A.CGTCTTCCTCGTAGTTACC	0.413223	7.91886
PB-01A.CTGCCTTATCGTAATGCAG	0.990099	7.65821
PB-01A.CTGATAGGTCAAGGAGGTC	0.765306	8.61471
PB-01A.TAGGAAGGTCCATCGCGAA	0.209205	8.90087
PB-01A.ATTAGTCTGTGTTCGTCAGA	0.288184	8.43879
PB-01A.ATCTGATGATCGAACGCCGG	0.97561	7.67948
PB-01A.ATTAGTCTGTTTAGGACCGG	0.402414	8.9571
PB-01A.CAGATCAGTCCGCTGCCAG	0.485437	7.6865
PB-01A.AACTGGCATGTCCTAGAGG	0.276243	8.49985
PB-01A.AAAGCTGATTCGGTTGCGCG	1.40187	7.74147
PB-01A.GCGTACTTTTAGACTTCTT	0.934579	7.74147
PB-01A.AGCTATCGTCCGCTGCCAG	0.766284	8.02791
PB-01A.GAGGAACTTCGGTTATGCC	0.865801	8.85175
PB-01A.AGCATAACTTGGCAGACGCC	0.84507	8.47168
PB-01A.CTGACGTTTCAGGAGGAGA	0	8.27146
PB-01A.ACTTACTCATCATCAGAATG	0.787402	7.98868
PB-01A.GGCTAAGATGGCAGACGCC	0.251256	8.63662
PB-01A.TCCTATAAGTGGCAGACGCC	0.384615	8.02237
PB-01A.CGAATGAGTAGCTTATCCG	0.452489	7.7879
PB-01A.AACGAGCGTTTGCGAGGCA	0.282486	8.46761
PB-01A.TTCGTTCCTCGGTTATGCC	0.654664	9.25503
PB-01A.CTTCGACTTGGCAGACGCC	0	9.34651
PB-01A.TTCGTTCCTTTATTCATTC	0.700935	8.74483
PB-01A.TTGGAGCTTTTATTCTGAG	0.229885	8.76487
PB-01A.TAATACCAGTACTTGCTAGA	0.4561	10.7773
PB-01A.TGGTTGAATTACGGAGGCGG	1.35364	9.20701
PB-01A.TAGGAAGGTTTATTCATTC	0.350877	9.73978
PB-01A.TCCTATAAGTAGCCGGTACC	0.608519	8.94544
PB-01A.TAATACCAGTTTATAGCAGA	0.381679	8.03342
PB-01A.AACGTAATCTCGGCGTAACT	0.923788	8.75822
PB-01A.ATTGATCGTTTTATAGCAGA	0.769231	8.02237
PB-01A.CTGCCTTATTGGCCGGCCT	1.95122	7.67948
PB-01A.AAAGCTGATTCGGTTATGCC	0.460829	7.76155
PB-01A.TCCTATAAGTCGGTTGCGCG	0.440529	7.82655
PB-01A.CTACCTGGTTAACGATCCA	0.724638	8.69349
PB-01A.TAGGAAGGTAGCCGGTACC	0.591716	8.40088
PB-01A.CTCGCATGTATATGAGCCA	0.803213	7.96
PB-01A.AGCGTAAGTCAGGAGGAGA	0.40568	8.94544
PB-01A.AAGGATATGTTTATTCATTC	0.862069	7.85798
PB-01A.AAGGCTACTTTCTTCCGGT	0.911854	8.36194
PB-01A.CAACTCTCTATGGCTCTGC	0.492611	7.66534
PB-01A.ACTTACTCATGCCATTCTCC	0.348432	8.16491
PB-01A.AACGCGTCTGCCGCAACGA	0.497512	7.65105
PB-01A.TCTTAGTTCTTTGACTTCAG	0.797448	9.29232
PB-01A.CCAGCCTTTAGCTTATCCG	0.409836	7.93074
PB-01A.CGGTAAGGTTTACCGAGGC	0.217391	8.84549
PB-01A.ATAACTTCCTACTTGCTAGA	0.763359	8.03342
PB-01A.ACTTCCGTTCCTTGGTCCA	1.05634	8.14975
PB-01A.ATAATCCTGTTCAACGTAAG	0.3663	8.09276
PB-01A.AACGAGCGTACCGGAATTA	0	8.78136
PB-01A.ATATCCTACTCAACCGCTAA	0.653595	8.25739
PB-01A.ATCTGATGATCTTGCAGTAG	1.18765	8.71768
PB-01A.CAGATCAGTTTACGATGAA	0.423729	7.88264
PB-01A.AAATCGTTCTGTCCTACTTG	0.576369	9.43879
PB-01A.TTCTTCGTTTCATAGTTCGG	1.1168	11.0694
PB-01A.AGGATAATCTATATGAGCCA	0	8.18488
PB-01A.ACTTATGGTTGTATCATCGA	0	7.89482
PB-01A.ATTACCATCTGTCCTTAAGA	1.31004	8.8392
PB-01A.TAGATGACTTAGGTATACTC	0.703325	10.611
PB-01A.AACTGGCATAACTAGGCGC	0	7.77479
PB-01A.ACTGGACCTTATGAGTTAA	0	7.9542
PB-01A.ATACTACTCTAGCCGGTACC	0.310559	8.33539
PB-01A.ATATCCTACTAGCCGGTACC	0.802139	8.54689
PB-01A.AACGAGCGTCTTGGTAATG	0.323625	8.27146
PB-01A.CAGCATTGTACTTAACCTT	0.465116	7.74819
PB-01A.TCCTAACTTTCGTCGCAGCC	0.821355	8.92778
PB-01A.ATCAGTCATTTTCATAGGAC	1	7.64386
PB-01A.ACTTACTCATAGAACGTCTC	0.344828	10.1799
PB-01A.ACGCTTGATGGAGGCCTCC	0.963855	8.69697
PB-01A.ACATGGTAATTTCATAGGAC	0.381679	8.03342
PB-01A.AGAGATGAATCATACTCCGA	0.21322	8.87344
PB-01A.AATTCATCGTGTCCTAGAGG	0.590842	9.40301
PB-01A.TTGACCAGTCCATCGCGAA	0.475059	8.71768
PB-01A.ATGCATTCATATAAGGAGCA	0.170648	9.19476
PB-01A.ACGTTGCTTGGACTACTAC	0.393701	8.98868
PB-01A.AACTTGGATTTTCAATATAA	1.55039	8.01123
PB-01A.AGGCGGAATAGCCGGTACC	0	7.90689
PB-01A.ATTCGGAGTATGGAATTGG	0	8.40514
PB-01A.AACGAGCGTGCTAACTTGC	0.207039	8.91588
PB-01A.ACTTACTCATCCTTGGTCCA	0	8.15987
PB-01A.TACTTGCGTTCAAGCCGAT	0.649351	8.27146
PB-01A.ATTCGCAATTCCGATTCCTG	0.397351	9.56033
PB-01A.ACGCTTGATTCGCTAAGCA	0.392927	8.99152
PB-01A.TTTGCTACTTTTAGGACCGG	0.683371	8.77808
PB-01A.CTCGCATGTAATACCATCC	0.377358	8.04985
PB-01A.CGGAACCTTGATCTTACGC	0.390625	8.00562
PB-01A.GAGTTCTCTGTTCGTCAGA	0.426439	8.87344
PB-01A.TCCTATAAGTTCGGCCTTAC	0.332779	9.23122
PB-01A.ATGGTTGGTTTCTTCCGGT	1.5015	8.37938
PB-01A.ACTGGACCTATTCAGGTAC	0.934579	7.74147
PB-01A.ATTGATCGTTGATATCGGCG	1.32743	7.82018
PB-01A.TAGAACCAATTCGCGGTTGG	0	7.73471
PB-01A.CTGACGTTTTGAGTCTGGC	0.545455	9.10329
PB-01A.AAGGATTACTCCGAGAATCC	2.01005	7.64386
PB-01A.CAAGGCGTTTAACGATCCA	0.638978	8.29002
PB-01A.AAGACCTTATTCTAATAGTA	0.742574	8.65821
PB-01A.TCAAGATCTTGTCCTACTTG	0.198807	8.97441
PB-01A.GATAAGCGTTAACGATCCA	0.458716	7.76818
PB-01A.ATGGTTGGTACCTGGCCAA	0	7.80735
PB-01A.TCAAGATCTTTAACGAATTG	0.946372	8.30834
PB-01A.CAGCATTGTGGCAGACGCC	1.18765	8.71768
PB-01A.AACTTGGATTCAAGTCGACC	1.25	7.90689
PB-01A.ATTAGGTACTGTCCTAGAGG	1.67785	8.21917
PB-01A.CGGTAAGGTCATCAGAATG	1.06762	8.13443
PB-01A.TCCTATAAGTATCGGCTATC	0.460829	7.76155
PB-01A.ACGCTTATATCGCTCCTAAC	0.652174	8.84549
PB-01A.TATTCTCCTTTTCATAGGAC	0.530504	8.55842
PB-01A.AGTCGCATTAATACCATCC	0.16247	10.2656
PB-01A.CAAGGCGTTACGCGAGATT	0.593472	8.3966
PB-01A.AACTTGGATTCGTAATGCAG	1.06007	8.14466
PB-01A.AAGGATTACTTGAGTCTGGC	0.763359	9.61839
PB-01A.TTGGAGCTTATCGGCTATC	0.416667	7.90689
PB-01A.TGCTGGATTATATTGATAC	0.471698	7.72792
PB-01A.TATCTCGATTGTTCGTCAGA	0	8.40939
PB-01A.ACATGGTAATTATAGACGCA	0.819672	8.93074
PB-01A.AGTATTAGCTTTCTTCCGGT	0	9.44501
PB-01A.ATGGTTGGTCCTTGGTCCA	0.887574	8.40088
PB-01A.GTCTCTACTGTCCTACTTG	0.545455	10.1033
PB-01A.CAAGGCGTTGGCGAACTCG	1.20482	9.37504
PB-01A.ACCTCAATATGTAGCTCCAT	1.28617	8.28077
PB-01A.TATTCTCCTTCCGATTCCTG	2.04082	8.42206
PB-01A.CTTCGACTTGGAGGCCTCC	0.456621	9.35975
PB-01A.ATGCATTCATTAGAATTAAC	0.188324	9.05257
PB-01A.GGTACCATTGATATCGGCG	0.214133	8.86728
PB-01A.CAGATCAGTGGCAATGAGA	0.434783	7.84549
PB-01A.AAATCGTTCTAGTAACGGTC	1.41844	8.14466
PB-01A.TAGAACCAATCGGTTATGCC	0.131579	9.56986
PB-01A.AACTGGCATTTCATAGGAC	0.503145	9.63481
PB-01A.AATTCTAGGTTAACGATCCA	0.831947	9.23122
PB-01A.GGCGTTAATGTCCTACTTG	0.663717	8.82018
PB-01A.ATTAGTCTGTATATTGATAC	0.289855	9.43045
PB-01A.TAACGACTTTGCTCAGCCGG	1.20773	8.69349
PB-01A.TATTCTCCTTTAACGATCCA	0.651466	8.26209
PB-01A.GCTCTTAGTGCCGCAACGA	0.746269	8.06609
PB-01A.AACTGGCATGGCAGACGCC	0.192308	9.02237
PB-01A.ATGCATTCATGACCTTGATA	0	8.34873
PB-01A.ATCTTCAGATGCTAACTTGC	1.03093	9.18488
PB-01A.CAAGGCGTTCCATCGCGAA	1.18577	7.98299
PB-01A.AGCATAACTTTCGGCCTTAC	0.285714	8.45533
PB-01A.TTGACTCAATGTCCTACTTG	0.480192	9.70217
PB-01A.TTTGCTACTTGAGCATCATT	0.396825	7.97728
PB-01A.ATATCCTACTCTAAGAGAAG	0.980392	7.67243
PB-01A.AACGATCATTTTAGGACCGG	0.364964	8.09803
PB-01A.ATTGAGGAATGTCCTAGAGG	0.458716	7.76818
PB-01A.TGCTGGATTAATTAAGACT	0.684932	8.18982
PB-01A.AAACTCCAATGTTCGTCAGA	0.896861	7.8009
PB-01A.ACATTCGTATGGAGGCCTCC	0.30303	8.36632
PB-01A.AACGAGCGTATTCGACCAA	0	7.93664
PB-01A.GCTCTTAGTTTGCGAGGCA	0	8.14975
PB-01A.AACCTCATTTCCATAAGTCC	0	8.98868
PB-01A.AGAGTACCTGCCATTCTCC	0.398406	7.97154
PB-01A.CAGATCAGTCGGCGTAACT	0.465839	9.33316
PB-01A.CAGGACTCTAATACCATCC	0.569801	8.45533
PB-01A.GGCTAAGATGCTGGAACTT	0.659341	8.82972
PB-01A.ATTGATCGTTCGAACGCCGG	0.537634	8.53916
PB-01A.AATTCATCGTGGTAGGTTAG	0.664452	10.8186
PB-01A.AATCCAGTATAGTAACGGTC	1.15063	9.90087
PB-01A.CTGCCTTATCGTCGCAGCC	0.534759	10.1319
PB-01A.CGTACCTATAGTAACGGTC	0.509338	9.20212
PB-01A.AACTTGGATTACGGAGGCGG	0.248139	8.65464
PB-01A.TAAGAATGGTTTGCGAGGCA	0.338983	8.20457
PB-01A.CAAGGCGTTGTTCGTCAGA	0.701754	8.15482
PB-01A.CCGACCAATTTAGGACCGG	0	8.5157
PB-01A.AAACTCCAATGTAGCTCCAT	0.549451	8.50779
PB-01A.ATCAGTCATTGGCCGTAGTC	0	9.01681
PB-01A.ATAAGCGAATCAATTACCGT	0.649351	9.26679
PB-01A.ATATGGATCTCTTGCAGTAG	1.32159	8.82655
PB-01A.AATCCAGTATTAACTCAATT	2.19512	8.67948
PB-01A.GTCTCTACTGAGCATCATT	0.380228	8.03892
PB-01A.TAGATGACTTCCAGTCCTCT	0.2849	8.45533
PB-01A.AAACTGAACTGAGCATCATT	0.660793	9.82655
PB-01A.AAATTCCTCTATATGAGCCA	0.789474	8.56986
PB-01A.ATTAATGCCTTCGGCCTTAC	0.531915	8.55459
PB-01A.AAGTTCTTGTTCTAATAGTA	0	7.87036
PB-01A.AACGAGCGTTTGCTGGCAT	0.502513	8.63662
PB-01A.ATCAATACGTCGCCTAATGC	1.20627	9.69523
PB-01A.ATTGATCGTTCCTTGGTCCA	0	8.13955
PB-01A.AAGCAGTATTCAATTACCGT	0.394477	8.98584
PB-01A.GGCTAAGATATCCATGACT	0.2457	8.66888
PB-01A.GCGTACTTTCGGTTATGCC	0	7.65105
PB-01A.GTCTATGGTACCTGGCCAA	0	7.97154
PB-01A.GGTACCATTAGGTATACTC	0	8.44294
PB-01A.ATTAATGCCTAGGTATACTC	0.283286	8.46352
PB-01A.ATCTTCAGATTCTAATAGTA	0	8.24317
PB-01A.TCCTATAAGTTAGACTTCTT	1.51515	8.04439
PB-01A.AACTGGCATCCATCGCGAA	0.75662	9.63118
PB-01A.GTCTATGGTTAATGAACGA	0.977199	8.26209
PB-01A.ATATGGATCTCAAGGAGGTC	0.727273	9.68825
PB-01A.AAGGACGATATATGAGCCA	0.34965	8.15987
PB-01A.TCCTATAAGTTTGCTGGCAT	0.960828	10.4019
PB-01A.ACTTACTCATCCATAAGTCC	1.22324	8.35315
PB-01A.ACTTATGGTTTATATACTAA	0.716846	9.12412
PB-01A.CAGATCAGTTCAAGCCGAT	0	7.85175
PB-01A.AACTAGTTGTTAGGCCATAG	1.30719	8.25739
PB-01A.ATGCATTCATGGCAGACGCC	0.606061	8.95128
PB-01A.AAATTCCTCTTTATTATGGT	1.40351	8.15482
PB-01A.ATTAATGCCTTTCATAGGAC	0.826446	7.91886
PB-01A.ACAATGCTATAATTAAGACT	0.238095	8.71425
PB-01A.AACGCGTCTTAACGAATTG	0.612557	9.35094
PB-01A.GAGGAACTTCGAACGCCGG	0.692042	8.17493
PB-01A.GAGGAACTTAACTAGGCGC	0.888889	7.81378
PB-01A.AGTCGCATTACCGCCAACC	0.808625	8.53528
PB-01A.ACGATATCATGGAGGATAGC	0.438596	7.83289
PB-01A.ACCGGTTCTTTCCAACCGC	0.47619	7.71425
PB-01A.CCAGCCTTTTTGCTGGCAT	0	8.45533
PB-01A.AGTAGCCATTAGATCTACT	0.39604	8.98014
PB-01A.GAGTTCTCTCGAACGCCGG	0.600601	8.37938
PB-01A.ACTTCCGTTATAAGGAGCA	0.858369	7.86419
PB-01A.GGTACCATTCCATAAGTCC	1.1215	9.0634
PB-01A.TCTTAGTTCTGGACTACTAC	0.554017	8.49586
PB-01A.ACATTCGTATCGTAATGCAG	1.30293	8.26679
PB-01A.TTACCTAAGTTGAGTCTGGC	0.29703	9.98014
PB-01A.GCGTACTTTCGTCGCAGCC	0.451128	9.37721
PB-01A.AAACTGAACTTCAAGCCGAT	0.483092	7.69349
PB-01A.TGGATTCTATGGCGAACTCG	0	7.6865
PB-01A.CTGAGCATTATCCATGACT	0.576923	9.02237
PB-01A.CTCGCATGTCGGTTATGCC	0.174825	9.15987
PB-01A.ATGCTTCCTGCCGCAACGA	0.3663	8.09276
PB-01A.CTCGTTGATAGCCGGTACC	0.26738	8.54689
PB-01A.AAATCGTTCTTTCTTCCGGT	1.15274	8.43879
PB-01A.AGGATAATCTTCTTGCCGAC	1.10701	8.08215
PB-01A.AACGCGTCTCGTCGCAGCC	0.702988	9.15228
PB-01A.ACTTCCGTTCCATAAGTCC	0	7.99435
PB-01A.CCGACCAATAAGAAGCTAG	0.597015	8.38802
PB-01A.CAACTCTCTTTATTCTGAG	0.524934	8.57365
PB-01A.AGTAGCCATCAAGGAGGTC	0.885936	9.81858
PB-01A.GAGGAACTTGAAGATCGAG	0.898876	8.79766
PB-01A.AGGCTCGTTTCGCTAAGCA	0.766284	8.02791
PB-01A.AGAGCATGTAGTAACGGTC	1.66113	8.2384
PB-01A.TGGTTGAATTACCGCCAACC	0.391389	8.99718
PB-01A.ATAATCCTGTCCGATTCCTG	0.659868	10.7039
PB-01A.GGCGTTAATGCCATTCTCC	0	7.77479
PB-01A.AGTTAACCATCTTGGTAATG	1.45455	8.10329
PB-01A.AGTCGCATTTCCAATCATC	0.403226	7.9542
PB-01A.AACGCGTCTTCGCTAAGCA	0.559701	9.06609
PB-01A.CAACTCTCTCATACTCCGA	0.208333	8.90689
PB-01A.TAAGGTTCATCGAACGCCGG	0	8.29921
PB-01A.ATTGATCGTTGTATAATACG	0.775194	8.01123
PB-01A.AAGTTCTTGTAGAACGTCTC	0	8.04439
PB-01A.AGCGTAAGTTCTAATAGTA	0	8
PB-01A.AAACTCCAATTAACGATCCA	0	8.98868
PB-01A.ATCTTCAGATGCAGGTCCGT	0.483092	7.69349
PB-01A.TTGATTCCTTGTTCGTCAGA	0.225225	8.79442
PB-01A.TGTCCTTATTGCTCAGCCGG	0.854701	7.87036
PB-01A.ATATCTGGATCTAGTAGTCT	0.37594	8.05528
PB-01A.ATCTTCAGATGATACGGAAC	0.813008	8.53138
PB-01A.ACCATGATTTTAACGATCCA	0.455063	9.77972
PB-01A.AAATCGTTCTATAAGGAGCA	0.373134	8.06609
PB-01A.TTGGAGCTTGTAGCTCCAT	0.742942	9.39446
PB-01A.ATTACCATCTAGCTTATCCG	0.447427	9.80413
PB-01A.CGATTCGCTCCATAAGTCC	0.609756	8.35755
PB-01A.CAGCAAGTTAGCTTATCCG	0	8.10329
PB-01A.ATACTACTCTATATTGATAC	0.260417	8.58496
PB-01A.AAGTATTGGTAATTAAGACT	0.407332	8.94251
PB-01A.TTGACCAGTACTTAACCTT	0.573066	8.44708
PB-01A.ACAATGCTATGTCCTACTTG	0.884956	7.82018
PB-01A.AAATTCCTCTTATAGACGCA	0.215517	8.85798
PB-01A.CTCGTTGATCGCCTAATGC	0.826446	8.50383
PB-01A.ACCTCAATATGATACGGAAC	1.99005	7.65105
PB-01A.ACCGGTTCTGTCCTAGAGG	0.469484	7.73471
PB-01A.AAGGATTACTGCTCAGCCGG	1.81159	8.10852
PB-01A.ATTCAAGCATCATTCAATCA	0	7.8392
PB-01A.GGCTTACTTTTCATAGGAC	0.358423	8.12412
PB-01A.TAAGGTTCATCTTGCAGTAG	0.455581	8.77808
PB-01A.TCTTAGTTCTGGAGGCCTCC	0.380228	9.03892
PB-01A.AGAGATGAATTAACGATCCA	1.49254	7.65105
PB-01A.ACTTACTCATTGGTCAGCCA	0.429185	7.86419
PB-01A.TGCTGGATTACCGGAATTA	0.65445	9.57743
PB-01A.ATTGATCGTTTAATGAACGA	0	7.64386
PB-01A.AATACCGAATTTATAGCAGA	1.19332	8.71081
PB-01A.ACCATGATTTTTATAGCAGA	0.28169	8.47168
PB-01A.ATATGGATCTACCTGGCCAA	0	8.17493
PB-01A.AGAGTACCTTTGCTGGCAT	0.303951	8.36194
PB-01A.CATCAACGTATAAGGAGCA	0	7.87652
PB-01A.AGCATAACTTTTAGGACCGG	0.212314	8.87958
PB-01A.ACGCTTGATTTCCAACCGC	0.664452	8.23362
PB-01A.ACTTATGGTTTTCTTCCGGT	0.483092	7.69349
PB-01A.CCAAGGATTAGCTTATCCG	0.961538	9.02237
PB-01A.AAGTACGTTTTTATCCGGAT	0.461894	8.75822
PB-01A.TTCTCATTGTCGGTTGCGCG	0.839329	9.7039
PB-01A.CTGCCTTATCAAGGAGGTC	0.634249	8.8857
PB-01A.TGGTTGAATTGGTACTGCCT	0	8.51175
PB-01A.CTTCGACTTGTATCATCGA	0.361011	8.11374
PB-01A.TTGGAGCTTAGTAACGGTC	1.04987	8.57365
PB-01A.CAGCATTGTCAATTACCGT	0.465116	7.75489
PB-01A.TGAATCTGATATGGAATTGG	0.532623	9.55267
PB-01A.GGCTTACTTATATTGATAC	0.797448	9.29232
PB-01A.ATTAATGCCTTAACGATCCA	0.896861	7.8009
PB-01A.AAGGACGATGATATCGGCG	0.700935	8.74483
PB-01A.ATAATCCTGTTAACGATCCA	0.413223	7.91886
PB-01A.CTGAGCATTGGCCGTAGTC	0.559701	9.06609
PB-01A.TTGACTCAATGGCCGTAGTC	0.874126	10.1599
PB-01A.AGAGCATGTGGCAGACGCC	0.269542	8.54303
PB-01A.ACTTCCGTTCGGTTATGCC	0.790514	7.98299
PB-01A.TACTTGCGTGGCAGACGCC	0	8.26679
PB-01A.CGGAACCTTCCAGTCCTCT	0.91954	8.76487
PB-01A.ATTGAGGAATCCATCGCGAA	1.38889	8.49185
PB-01A.TGTCCTTATTGTTCGTCAGA	0.636943	8.29462
PB-01A.TACTTGCGTCGTCGCAGCC	0.860585	9.18239
PB-01A.AGTAGCCATATATTGATAC	0.363636	9.10329
PB-01A.AGAGATGAATAAGACCGTTG	0	7.80735
PB-01A.TTGACTCAATCCGCGGCTCA	0.301205	8.37504
PB-01A.AGCTATCGTTTCTTCCGGT	1.08443	10.3343
PB-01A.CTGACGTTTTTATTCTGAG	0.97561	7.67948
PB-01A.AACGTAATCTACGTCCGCAG	0.688073	8.76818
PB-01A.AGTCGCATTATCCATGACT	0.873362	7.8392
PB-01A.AGGATAATCTCGGTTATGCC	0	8.04439
PB-01A.AACGAGCGTCGTAATGCAG	1.84502	8.08215
PB-01A.ATTCGCAATTTTATTCTGAG	0	8.39232
PB-01A.AGTTAACCATTTATAGCAGA	0.474496	9.71939
PB-01A.ACCTCAATATTCGGCCTTAC	0.47619	7.71425
PB-01A.ACATGGTAATCCTTGGTCCA	0.688705	9.50383
PB-01A.AACGATCATTGGCGAACTCG	0.469484	7.73471
PB-01A.AAACTCCAATGGCTGAGCTC	1.2766	7.87652
PB-01A.ATTACCATCTCGGTTATGCC	0.200401	8.9629
PB-01A.ATATCTGGATTTCTTCCGGT	0.634921	9.29921
PB-01A.AAACCATAGTAAGAAGCTAG	0.881057	8.82655
PB-01A.CGAGGCAATTGCGGACCTA	0.350877	8.15482
PB-01A.AGAGCATGTTTACCGAGGC	0.947867	7.7211
PB-01A.GGCTAAGATCGCCTAATGC	0.232019	8.75154
PB-01A.AACGATCATTAACCTGGTCT	0.757576	8.04439
PB-01A.CGGTAAGGTATAAGGAGCA	0.31746	8.29921
PB-01A.CAGATCAGTATCCATGACT	0.165563	9.2384
PB-01A.ACGCTTGATGGTAGGTTAG	1.46843	9.41363
PB-01A.AAGGATATGTCCTTGGTCCA	1.69492	9.34207
PB-01A.TTGACCAGTCATCTCTGCA	0.4	7.96578
PB-01A.ATAATCCTGTGGTATCCGCC	0.302115	8.37069
PB-01A.ACTGGACCTATCGGCTATC	0	7.74819
PB-01A.TTGACCAGTTCCAATCATC	0.471698	7.72792
PB-01A.TAATACCAGTGATCTTACGC	1.6129	8.9542
PB-01A.ATACTACTCTCCTTGGTCCA	0.477327	9.71081
PB-01A.ACGATATCATTTCATAGGAC	0	7.97154
PB-01A.ACGCTTGATGTCCTACTTG	0.509554	9.61839
PB-01A.CTCGCATGTTTACTTGGAA	0	8.35315
PB-01A.CTCGTTGATGTCCTTAAGA	0.707547	11.0498
PB-01A.TAACGACTTTTAATGAACGA	0.722022	8.11374
PB-01A.AAGGATTACTACCGGAATTA	1.38249	7.76155
PB-01A.AAATCGTTCTGAGCATCATT	0.38961	9.58871
PB-01A.ACAACCTATTTCAACGTAAG	0.58309	8.42206
PB-01A.ACTTATGGTTCGGTTATGCC	0.158228	9.30378
PB-01A.ATGGTTGGTGTCCTACTTG	0.280112	8.47978
PB-01A.AACGATCATTGGTACTGCCT	0.353982	9.14211
PB-01A.AGATTGGTTTAGCCGGTACC	0	8.17991
PB-01A.TGAATCTGATATCGGCTATC	0	8.56605
PB-01A.CGATTCGCTACCGGAATTA	0.30581	8.35315
PB-01A.CTAACGACTGGCGAACTCG	0.784314	7.99435
PB-01A.GGCTTACTTTGCGGACCTA	0.757576	8.04439
PB-01A.ACGGAACGTTCCAATCATC	0.41841	7.90087
PB-01A.TTCCATCTTTGTCCTTAAGA	0.912106	10.236
PB-01A.ATGCTTCCTTTATTCTGAG	0.653595	8.25739
PB-01A.ATTAATGCCTGAGCATATGG	1.73745	9.01681
PB-01A.AAGTACGTTTACCGGAATTA	0.209644	8.89785
PB-01A.GGCTTACTTCATCAGAATG	0.816327	7.94251
PB-01A.AGTTAACCATATAAGGAGCA	0.473934	7.7211
PB-01A.CATCAACGTCCTTGGTCCA	1.21359	8.6865
PB-01A.AATACCGAATTCAACGTAAG	0.483092	7.69349
PB-01A.CGTACCTATTTAGGACCGG	0.564972	9.05257
PB-01A.AAGGATTACTAACCTGCGTA	0.766284	8.02791
PB-01A.AGAGATGAATCGTCGCAGCC	0.592417	9.7211
PB-01A.AGGATAATCTGGTAGGTTAG	1.11524	9.07146
PB-01A.GCTCTTAGTCGGTCAAGAA	0	8.03892
PB-01A.GGCTTACTTCCGATTCCTG	0.217865	8.84235
PB-01A.AGCATTATGTAGCTCTCCTC	0	7.96578
PB-01A.ATTAGGTACTACGGAGGCGG	0.635593	8.88264
PB-01A.ACAATGCTATGATCTTACGC	0.913242	7.77479
PB-01A.AGGCTCGTTGGTATCCGCC	0.469484	8.73471
PB-01A.ATAACTTCCTTTAGGACCGG	0.746269	8.65105
PB-01A.ATTAGTCTGTGGAGGCCTCC	0.516129	9.59805
PB-01A.ATTCGGAGTGGAGGCCTCC	1.3363	8.81057
PB-01A.ATGCTTCCTCCATAAGTCC	0	8.02237
PB-01A.TAATCAGCTTCCATCGCGAA	0.657895	8.83289
PB-01A.CTCGCATGTCATAGTTCGG	0.763359	8.03342
PB-01A.GATAAGCGTAAGAAGCTAG	0.358423	8.13443
PB-01A.ATGGACTATTATATTGATAC	0.204082	8.93664
PB-01A.AGCATTATGTTTACTTGGAA	1.14943	8.02791
PB-01A.ACGTTGCTTGATCTTACGC	1.2	7.96578
PB-01A.TGCAAGGTTAATACCATCC	0.848485	10.6891
PB-01A.AAATCGTTCTTCAAGCCGAT	1.24069	8.65464
PB-01A.ATCTTCAGATCATCAGAATG	0.564972	9.05257
PB-01A.ATTGATCGTTCGCCTAATGC	0.52356	8.57743
PB-01A.TTGATTCCTTATATTGATAC	2.21402	8.08215
PB-01A.CAGATCAGTTTATTCTGAG	0.680272	8.19967
PB-01A.AGGCTCGTTACCGGAATTA	0.381679	8.03892
PB-01A.GCGTACTTTACGCGAGATT	0	8.04439
PB-01A.AGGCGGAATAGCTTATCCG	0.952381	9.03617
PB-01A.ATTACCATCTTTATAGCAGA	0.556586	9.07414
PB-01A.ACTTATGGTTCTTGCAGTAG	0.840336	7.89482
PB-01A.TATTCTCCTTCCATCGCGAA	1.0989	9.09276
PB-01A.AATACCGAATCCATCGCGAA	0.560224	8.47978
PB-01A.TGGTTGAATTACTATGCAAT	1.42857	9.82972
PB-01A.AAGTATTGGTTTGCTGGCAT	0.334448	9.224
PB-01A.AGGATAATCTTTCTTCCGGT	1.88679	9.31288
PB-01A.TGAATCTGATCGTCGCAGCC	0.389864	9.00282
PB-01A.ACTTCCGTTCGTAATGCAG	0.813008	7.94251
PB-01A.TACTTGCGTTTAGGACCGG	0	8.45121
PB-01A.ATGGACTATTATCGGCTATC	0	8.02791
PB-01A.ACCATGATTTCCAGTTCCAA	0.208333	8.90689
PB-01A.TGCTGGATTGTCCTACTTG	0.356633	10.4533
PB-01A.TTTGCTACTTTTATTATGGT	1.84332	7.76155
PB-01A.TTACCTAAGTTGGTCAGCCA	0.536193	8.54303
PB-01A.ACAACCTATTCAATTACCGT	0.555556	9.07682
PB-01A.AATACCGAATGCTGGAACTT	1.94175	7.6865
PB-01A.AATTCATCGTATATTGATAC	0.702988	9.15228
PB-01A.TTACCTAAGTGATCGCTTCT	0.309598	8.33539
PB-01A.AAGCAGTATTCGGTTATGCC	0.536193	9.54303
PB-01A.AGAACTCCTCCGTTCCTTA	0.488998	8.67948
PB-01A.ATGCATTCATAATACCATCC	0.497512	8.65464
PB-01A.CCAAGGATTTAGGCCATAG	0.931677	8.33539
PB-01A.ACTTACTCATGGCAGACGCC	0.28169	8.47168
PB-01A.GATAAGCGTCAAGTCGACC	1.04167	8.16993
PB-01A.ACCTCAATATAAGAAGCTAG	0.898204	8.3837
PB-01A.AATACCGAATATATGAGCCA	1.97044	7.66534
PB-01A.AGAGGTCGTGTTCGTCAGA	0.276243	8.49985
PB-01A.ACTGGTTATTTATAGACGCA	0	8.17991
PB-01A.TGCAAGGTTCCAGTCCTCT	1.43678	9.44294
PB-01A.CTCGTTGATCAATTACCGT	1.90217	8.52356
PB-01A.ACGCTTATATGCCATTCTCC	0	8.45121
PB-01A.ACTTATGGTTGGAGGATAGC	0.469484	7.73471
PB-01A.CTGACGTTTCGGTTGCGCG	0.934579	8.74147
PB-01A.TAAGGTTCATAGCCGGTACC	0.493827	9.66178
PB-01A.TAGGAAGGTCCATAAGTCC	0.27933	8.48382
PB-01A.AGAGGTCGTACCGGAATTA	1.0356	10.5943
PB-01A.ACGCTTGATGGCGAACTCG	0.409836	8.93074
PB-01A.GGCGTTAATCGTAATGCAG	0.406504	7.94251
PB-01A.CTGCCTTATCGGTTGCGCG	0.334448	8.224
PB-01A.TTCTTCGTTTCGTAGTTACC	0.813008	8.52748
PB-01A.TAATACCAGTATCGGCTATC	0.497512	7.65105
PB-01A.ATAGTTGACTTTAGGACCGG	0.425532	7.87652
PB-01A.CTCGTTGATTTGCGAGGCA	0.917431	8.76818
PB-01A.ATATCCTACTCCGCTGCCAG	0.998573	9.45327
PB-01A.AAGGATTACTTTAATTGAAT	1.31004	7.8392
PB-01A.GATAAGCGTTTCTTCCGGT	0.733496	8.67596
PB-01A.TTTGCTACTTATCATATTAG	0.442478	7.82018
PB-01A.AAGGACGATCTTGCGCCGC	0.37594	8.05528
PB-01A.AGTCGCATTGGTACTGCCT	0.995025	8.65105
PB-01A.ATCAATACGTTTGCGAGGCA	0	8.2854
PB-01A.TTCTCATTGTCGGTTATGCC	0.888889	7.81378
PB-01A.GGCGTTAATCAAGTCGACC	0.58651	8.41363
PB-01A.AACTAGTTGTACCGGAATTA	0.444444	9.39874
PB-01A.TGCTGGATTTTAGGACCGG	0.235018	9.73302
PB-01A.ATAGTTGACTTAACGATCCA	0.328407	9.2503
PB-01A.TATAAGAGGTTCTAATAGTA	0.273973	8.51175
PB-01A.CTCTGAGCTCGGTTATGCC	0.623053	9.91289
PB-01A.CAACTCTCTTTAGGACCGG	0.756144	9.04712
PB-01A.CTCGTTGATTTACTTGGAA	0.685714	9.77479
PB-01A.TGCAAGGTTGAAGATCGAG	0.496689	9.2384
PB-01A.ATATGCCATTACTATGCAAT	0.808625	8.53528
PB-01A.AACTGGCATCGGTTATGCC	0.873362	7.8392
PB-01A.AAGCAGTATTATATTGATAC	0.30581	8.35755
PB-01A.CTGCCTTATTTAGGACCGG	0.33557	8.21917
PB-01A.ACTTGATTGTCCAGTTCCAA	0.162602	9.26444
PB-01A.ACATGGTAATGACCTTGATA	0.434783	7.84549
PB-01A.TCCTAACTTTTAGGCCATAG	0.954198	9.03342
PB-01A.TCAGCTTCTGTCCTTAAGA	0.373599	9.64926
PB-01A.ATTCCTAGATATCATATTAG	0.706714	8.14466
PB-01A.ACAGGTATTTCAAGGAGGTC	1.20643	9.54303
PB-01A.CAGTATCCTTTCTTCCGGT	0.210084	8.89482
PB-01A.ACATGGTAATCTAACTAGAT	0.823422	11.0947
PB-01A.ATTGATCGTTTTATTATGGT	0.78125	8
PB-01A.ATACTACTCTACGGAGGCGG	0.896861	8.8009
PB-01A.TAGGAAGGTGCGTTGGAGC	1.49254	8.06609
PB-01A.TCCTATAAGTGGAGGCCTCC	0.481541	9.28309
PB-01A.ACTGGACCTAGAGCCAAGG	0.913242	7.77479
PB-01A.CTGAGCATTGTCCTACTTG	0.946372	8.30834
PB-01A.CAGGACTCTCCATAAGTCC	0.309598	8.33539
PB-01A.ACTTGATTGTCGTCGCAGCC	0.310238	9.91737
PB-01A.GTCTCTACTGCCGCAACGA	0.714286	9.12928
PB-01A.TAATCAGCTTCCAGTCCTCT	1.38889	7.75489
PB-01A.ACCATGATTTAACTAGGCGC	0.328947	8.24793
PB-01A.TATAAGAGGTCAACCGCTAA	0.8	9.28771
PB-01A.AGAACTCCTCGGCGTAACT	0.65445	9.57743
PB-01A.ACGGAACGTCAATTACCGT	0.794702	9.56033
PB-01A.TAAGAATGGTTTAGGACCGG	0.831601	8.90989
PB-01A.CTTCGACTTGGACTACTAC	1.62963	9.39874
PB-01A.ATATCCTACTAGAACGTCTC	0	8.56224
PB-01A.ATTCCTAGATTGAGTCTGGC	0.589971	8.40514
PB-01A.CAGGACTCTCGTCGCAGCC	0.504541	9.95274
PB-01A.TTTGCTACTTCATCAGAATG	0.735294	8.08746
PB-01A.TCGAAGGATCGGCGTAACT	0	7.88874
PB-01A.GGCTAAGATGTCCTTAAGA	0.813008	7.94251
PB-01A.ACGTCTAGTGTCCTAGAGG	0	8.39232
PB-01A.AACTTGGATTCAATTACCGT	0.421941	7.88874
PB-01A.TGAATCTGATCGGTTATGCC	1.07914	9.11894
PB-01A.TCGAGAAGTTTGCGAGGCA	0.700117	9.74315
PB-01A.CTGAGCATTGGCAGACGCC	0.900901	8.37938
PB-01A.CCGTCGATTATATTGATAC	0.592885	8.98299
PB-01A.TATAAGAGGTGTCCTTAAGA	0.530504	8.56224
PB-01A.ATGGTTGGTGTCCTTAAGA	0.421941	7.88874
PB-01A.ACGCTTGATGAGCATCATT	1.43266	8.44708
PB-01A.TATAAGAGGTCTTGCAACCT	0.75	8.64386
PB-01A.ATTAGGTACTGTTCGTCAGA	1.04167	8.16993
PB-01A.ATGCTTCCTCATCAGAATG	0.764818	9.03067
PB-01A.AGATTCAACTCCATAAGTCC	1.22951	8.93074
PB-01A.ATTGATCGTTCATCAGAATG	0.444444	7.81378
PB-01A.ATTAGTCTGTAGTAACGGTC	0	9.26913
PB-01A.TAGGAAGGTAGGTATACTC	0	7.97728
PB-01A.ACTTATGGTTGGCAGACGCC	0.458716	7.76818
PB-01A.TATAAGAGGTGTATCATCGA	0.796813	7.97154
PB-01A.ACGTTGCTTCCGTTCCTTA	0.726141	9.91289
PB-01A.ACCTCAATATCGGCGTAACT	0.367647	8.08746
PB-01A.ACAATGCTATGGCGAACTCG	0.373134	8.06609
PB-01A.GATAAGCGTATATTGATAC	0.215983	9.85487
PB-01A.AATACCGAATCTAACTAGAT	0.430416	9.44708
PB-01A.AAACTGAACTTCGGCCTTAC	1.02828	8.60363
PB-01A.ATTAGGTACTTTACCGAGGC	0.352113	9.14975
PB-01A.ACTTATGGTTAACTAGGCGC	0	7.94251
PB-01A.ATCTGATGATTTGCGAGGCA	0	8.11894
PB-01A.TATTCTCCTTCTTGCAACCT	0.921659	7.76155
PB-01A.TAATCAGCTTGAGCATATGG	0	8.13955
PB-01A.ACTTACTCATTCAAGCCGAT	0.888889	7.81378
PB-01A.ATTAGGTACTCAAGGAGGTC	1.17302	8.41363
PB-01A.ACCTCAATATCGGTTATGCC	0.840336	7.89482
PB-01A.AAACTCCAATTCAACGTAAG	0.362319	9.69349
PB-01A.AACGAGCGTCCGATTCCTG	0.511945	9.19476
PB-01A.AGGCGGAATGGCCGTAGTC	2.53165	9.30378
PB-01A.TTCTCATTGTGAGCATCATT	0	7.85175
PB-01A.TTCTTCGTTTCGCCTAATGC	0.888889	8.81378
PB-01A.TGCAAGGTTCCATAAGTCC	1.22044	11.3565
PB-01A.AAGGACGATGGTAGGTTAG	0.561798	9.79766
PB-01A.AAGCAGTATTTAGGCCATAG	0.847458	8.46761
PB-01A.CTTCGACTTCCGATTCCTG	0.728863	9.42206
PB-01A.GTCTATGGTAGTAACGGTC	0.2849	8.45533
PB-01A.GGTACCATTTGGCCGGCCT	1.78571	7.80735
PB-01A.ACTGGACCTGAGCATCATT	0.706714	9.14466
PB-01A.TCTTAGTTCTTAATGAACGA	0.888889	10.3987
PB-01A.TCGAAGGATGGTACTGCCT	0.413223	7.91886
PB-01A.AGGATAATCTGGTATCCGCC	0.84507	8.47168
PB-01A.ATATGGATCTGGCCGTAGTC	1.27877	8.61102
PB-01A.ACAATGCTATTAACGATCCA	0.364299	9.10066
PB-01A.CGAAGACCTCGAACGCCGG	0.716846	8.12412
PB-01A.ATGCTTCCTCCATCGCGAA	0.473934	8.7211
PB-01A.GAGTTCTCTGGTACCGGCA	0.581395	8.42626
PB-01A.TATAAGAGGTGGCCGTAGTC	0	8.32193
PB-01A.CGTTGATCTATCCATGACT	0.75188	9.05528
PB-01A.ATAATCCTGTCAATTACCGT	0.990099	7.65821
PB-01A.AATTCTAGGTGCTGGAACTT	0.180505	9.11374
PB-01A.ACTTACTCATAAGCCAGTTA	0.791557	8.56605
PB-01A.ATCAGTCATTGGACTACTAC	0.833333	7.90689
PB-01A.AACGAGCGTTTATAGCAGA	0.740741	9.07682
PB-01A.TAGAACCAATTGAGTCTGGC	0.892857	7.80735
PB-01A.ACAATGCTATCAATTACCGT	0.724638	8.11374
PB-01A.AGATTGGTTTAATACCATCC	0	9.2854
PB-01A.ATCTGATGATTTCATAGGAC	0.552486	8.49985
PB-01A.AACGAGCGTCGGTTGCGCG	0.668896	8.224
PB-01A.AATTCTAGGTGATCGCTTCT	0	7.98299
PB-01A.CCAATCCATCGTCGCAGCC	0.204082	8.93664
PB-01A.AGCTATCGTGTCCTACTTG	0.452489	8.7879
PB-01A.GGTACCATTAGAACGTCTC	0	7.67948
PB-01A.GATAAGCGTTAACTCAATT	0.809717	7.94837
PB-01A.CTTCGACTTAACCATTGGA	0.69869	10.1611
PB-01A.ATATCTGGATACGGAGGCGG	0.581395	8.42626
PB-01A.AGAAGTAAGTTGCGGACCTA	0	8.24317
PB-01A.ACGTCTAGTGCCGCAACGA	0.615385	8.3443
PB-01A.TCGAGAAGTGTTCGTCAGA	0.356506	9.13186
PB-01A.ACAACCTATTAGGAGAGAAC	0.462963	7.75489
PB-01A.TAGAACCAATGTATAATACG	1.6092	8.76487
PB-01A.ATAAGCGAATCGAACGCCGG	0.503356	9.21917
PB-01A.CTAACGACTAGCTTATCCG	0.727273	8.10329
PB-01A.AAGACCTTATCTAAGAGAAG	0.423729	7.88264
PB-01A.TTCTCATTGTAAGACCGTTG	0.238095	8.71425
PB-01A.CGCTGCTTTTAGGCCATAG	1.31579	8.83289
PB-01A.TAAGAATGGTCCTTGGTCCA	0.248756	9.65105
PB-01A.ACTTATGGTTCAAGGAGGTC	0	8.88264
PB-01A.AAGACCTTATGCTCAGCCGG	0.881834	9.14975
PB-01A.AACGTAATCTCGTAGTTACC	0.429799	9.44708
PB-01A.ATGGTTGGTCGGTTATGCC	0.851064	8.87652
PB-01A.ACGCTTATATATCATATTAG	0.877193	8.41785
PB-01A.CTCCATCATGGACTACTAC	0	9.10852
PB-01A.AGGATAATCTTTACCGAGGC	0	8.90388
PB-01A.ATGCTTCCTATCCATGACT	0.353774	9.72792
PB-01A.AAAGCTGATTGCTCAGCCGG	0.965981	11.2174
PB-01A.AACTAGTTGTGACCTTGATA	0.271985	10.1072
PB-01A.ACAATGCTATTTAATTGAAT	0	7.86419
PB-01A.TCTATCCAATTAGAATTAAC	0	7.81378
PB-01A.CTCGTTGATATCGGCTATC	0.585938	9.00282
PB-01A.CAAGGCGTTCGGTTATGCC	0.181488	9.10591
PB-01A.CGAAGACCTTAACGATCCA	0.308642	9.34207
PB-01A.CGTCTTCCTATATTGATAC	1.16641	10.3309
PB-01A.AGAGCATGTGTCCTAGAGG	0.44843	7.8009
PB-01A.AGAGGTCGTTTGCTGGCAT	0.684932	8.18982
PB-01A.CGAATGAGTCTTGCAACCT	0.206612	8.91886
PB-01A.TCAGCTTCTGGCAGACGCC	0	8.02791
PB-01A.ACGCTTATATATCCATGACT	0.434311	9.84706
PB-01A.GGTACCATTTTCATAGGAC	0.826446	7.91886
PB-01A.TGGATTCTATTCCAATCATC	0	7.72792
PB-01A.ATGGACTATTAATTAAGACT	0.677966	8.20457
PB-01A.AAATTCCTCTAGAGCTATAA	0.367647	8.08746
PB-01A.CTGACGTTTGCCATTCTCC	0	8.37069
PB-01A.TAAGGTTCATTTAGGACCGG	1.11111	8.49185
PB-01A.TTGGAGCTTCGGTCAAGAA	0.454545	7.78136
PB-01A.CAGATCAGTCGGTTATGCC	0	9.03342
PB-01A.ACAACCTATTTTAGGACCGG	0.591716	8.40088
PB-01A.ATATGGATCTGGTATCCGCC	0.881057	8.82655
PB-01A.AGGCGGAATTCCTACCAGT	1.46751	8.89785
PB-01A.ACATTCGTATTAGACTTCTT	0.396825	7.97728
PB-01A.TTACCTAAGTGTCCTACTTG	1.15207	8.76155
PB-01A.ATTCAAGCATGTTCGTCAGA	0.977199	8.26209
PB-01A.CTGAGCATTATATGAGCCA	0.357143	8.12928
PB-01A.ATTGAGGAATTTACCGAGGC	0.960922	10.6083
PB-01A.ATTCGCAATTCCAGTTCCAA	0.355872	8.13443
PB-01A.CGCCATTCTATATTGATAC	0.373599	9.64926
PB-01A.TAGAACCAATCTAACTAGAT	0	7.87036
PB-01A.AAGACCTTATTATGAGTTAA	1.14068	8.03892
PB-01A.ATATGCCATTCAATTACCGT	0.31348	8.31741
PB-01A.CAGGACTCTATCATATTAG	1.18203	8.72451
PB-01A.AACGTAATCTCATTCGACGG	0	7.8009
PB-01A.CAGTATCCTGGAGGATAGC	0.682594	8.19476
PB-01A.AAGACCTTATCCAGTCCTCT	1.12045	8.47978
PB-01A.TGAATCTGATACGGAGGCGG	0	8.93958
PB-01A.AATTCATCGTACCGGAATTA	0.165563	9.2384
PB-01A.AGGATAATCTAGAGCCAAGG	0.465116	7.74819
PB-01A.AGATCGGATAACCTGGTCT	0.702893	11.8537
PB-01A.ATCAGTCATTCATTCAATCA	0.773694	9.01402
PB-01A.ATTACCATCTTCTAATAGTA	0	8.37938
PB-01A.TAGAACCAATGACGAAGCGT	0.465116	7.74819
PB-01A.AAGGCTACTCTTGCAGTAG	1.43369	8.12412
PB-01A.CCTAATGGTTTATTATGGT	0.234192	8.73809
PB-01A.TGTCCTTATTTTACCGAGGC	0.706714	9.14466
PB-01A.TGATGCGATGATCGCTTCT	0.274725	8.51175
PB-01A.ATTGATCGTTGTCCTAGAGG	0.775194	8.01123
PB-01A.ACTGGACCTATATTGATAC	0.344828	8.17991
PB-01A.CGTTGATCTTAGACTTCTT	1.44231	7.70044
PB-01A.TATCTCGATTATCCATGACT	0.280899	8.47573
PB-01A.AGCATTATGTCATCAGAATG	0.5	7.64386
PB-01A.CGCTGCTTTCGGTTATGCC	1.96721	8.25267
PB-01A.GCTCTTAGTGGTACTGCCT	0.46729	7.74147
PB-01A.CAACTCTCTCGTAATGCAG	1.44928	8.10852
PB-01A.AGAGGTCGTTGAGTCTGGC	0.628931	8.31288
PB-01A.AAGTATTGGTTCCAATCATC	0.483092	7.69349
PB-01A.ATACCAGTTTAGAGCCAAGG	0.473934	7.72792
PB-01A.TGCTGGATTCATCAGAATG	0.35461	8.13955
PB-01A.TGGATTCTATCCATAAGTCC	0.701754	8.15482
PB-01A.CAGCATTGTGGTACTGCCT	0.462963	7.75489
PB-01A.AAACCATAGTTTCCAACCGC	1.22951	7.93074
PB-01A.CGCCATTCTCCATCGCGAA	0.33971	12.4497
PB-01A.TTCTTCGTTTAACCTGGTCT	0.784314	7.99435
PB-01A.GTCTATGGTCCTTGGTCCA	0.508906	8.61839
PB-01A.ACTGAATACTCAGGAGGAGA	0	7.70044
PB-01A.TTCTTCGTTTGTTCGTCAGA	0.480769	7.70044
PB-01A.ACATTCGTATCCATCGCGAA	1.03761	9.59059
PB-01A.TATAAGAGGTGGACTACTAC	0.49505	7.65821
PB-01A.AAGGATATGTCATACTCCGA	0.479616	8.7039
PB-01A.TCTTAGTTCTGGTATGCTTG	1.83486	7.76818
PB-01A.GATAAGCGTCGGTTATGCC	0.921659	7.76155
PB-01A.CCAATCCATTCAACGTAAG	0.45045	7.79442
PB-01A.AATCCAGTATGGAGGCCTCC	0.23175	9.75322
PB-01A.TTCGTTCCTTAATGAACGA	2.31481	7.75489
PB-01A.AACTAGTTGTATCGGCTATC	0	7.65105
PB-01A.ATTCAAGCATACGGAGGCGG	0.141044	9.46964
PB-01A.ACATGGTAATCCATAAGTCC	0.226757	8.78463
PB-01A.TGATGCGATTATGAGTTAA	0.840336	8.48382
PB-01A.ACTGGACCTTCTAATAGTA	0.309598	8.33539
PB-01A.CTCGTTGATAAGACCGTTG	0.688326	11.8269
PB-01A.CAGGACTCTGGAGGCCTCC	1.16086	9.23601
PB-01A.AAGTTCTTGTTTATAGCAGA	0.21645	8.85175
PB-01A.ACGATATCATGCCATTCTCC	0.434783	7.84549
PB-01A.ATTACCATCTAAGCCAGTTA	0.843882	8.88874
PB-01A.TGCTGGATTTAATGAACGA	0	8.52748
PB-01A.TTATCCGCTAGTAACGGTC	0.58504	11.2246
PB-01A.ACATTCGTATCCAGTCCTCT	0.367647	8.09276
PB-01A.ATATCCTACTTTAGGACCGG	0.628931	9.31515
PB-01A.CAACTCTCTTAACTCAATT	3.02115	8.37069
PB-01A.AAGCAGTATTAACCTGGTCT	0.625	9.32418
PB-01A.TCCTAACTTTAATACCATCC	0.27248	8.51964
PB-01A.AGAAGTAAGTGTATAATACG	0	8.50383
PB-01A.TCCTAACTTTCGGTTATGCC	3.73832	7.74147
PB-01A.CTCGCATGTGGTATCCGCC	1.93798	8.01123
PB-01A.GGCTTACTTCGACGCGACT	0.291545	8.42206
PB-01A.ATAATCCTGTTAGATCTACT	0	8.40939
PB-01A.AGGCGGAATCGAACGCCGG	0	8.53916
PB-01A.AGCGTAAGTGGAGGCCTCC	1.79487	8.60733
PB-01A.AACTAGTTGTTCCAATCATC	0.706714	8.14466
PB-01A.ATTCAAGCATCAAGGAGGTC	1.45455	8.10329
PB-01A.AACGCGTCTAATACCATCC	0.258844	10.1787
PB-01A.ACTTACTCATGATCGCTTCT	0	7.65821
PB-01A.AATTCTAGGTTTATTCTGAG	0.595238	8.40088
PB-01A.ATTCAAGCATATGGAATTGG	1.21951	8.67948
PB-01A.TATCTCGATTCCTTGGTCCA	0	8.46352
PB-01A.AAAGCTGATTAGCTTATCCG	0.536193	8.54303
PB-01A.AGTATTAGCTTCAAGCCGAT	0.743494	8.07146
PB-01A.TGAATCTGATGGTACTGCCT	0.434783	7.84549
PB-01A.AGTCGCATTGGAGGCCTCC	0.203252	8.94251
PB-01A.TGATGCGATATTCAGGTAC	0.355872	8.13443
PB-01A.AGCATTATGTAGAGCTATAA	0.492611	7.66534
PB-01A.TCCTAACTTTGGACTACTAC	0.173762	10.1699
PB-01A.ACTTGATTGTGGTATCCGCC	0.250627	8.64024
PB-01A.ATCAATACGTCCATTATCTA	0	7.80735
PB-01A.AAGGATTACTTAATGAACGA	0.456621	7.77479
PB-01A.AGAAGTAAGTCCATCGCGAA	0.586854	9.73471
PB-01A.TGTCCTTATTTTCTTAATAA	0.421941	9.47371
PB-01A.AACTAGTTGTAACCTGGTCT	1.19048	7.97728
PB-01A.GGCGTTAATCGGTTGCGCG	0	7.86419
PB-01A.ATTAGGTACTTATCATGATC	1	7.64386
PB-01A.ATCAATACGTCGTAGTTACC	0.745342	9.65284
PB-01A.ATTCAAGCATTCCAATCATC	0.359712	8.11894
PB-01A.CCTAATGGTATGGCTCTGC	0.464037	8.75154
PB-01A.AAAGCTGATTGCTGGAACTT	0.378788	8.04439
PB-01A.AAACTCCAATATAAGGAGCA	0.155039	9.33316
PB-01A.TCAAGATCTTGCTCAGCCGG	0.722892	9.69697
PB-01A.CTGCCTTATTCGGCCTTAC	1.36571	9.36413
PB-01A.ACCATGATTTCGGTTATGCC	0	8.45121
PB-01A.TTGATTCCTTAGGAGAGAAC	1.19617	8.70736
PB-01A.TTCTTCGTTTTCGCTAAGCA	1.44231	7.70044
PB-01A.ATTAATGCCTATATTGATAC	1.38249	7.76155
PB-01A.AGCATAACTTCAGGAGGAGA	0.383142	8.02791
PB-01A.AGGCGGAATTAACTGGTTA	0.364964	8.09803
PB-01A.ATATGGATCTCCTTGGTCCA	0.368324	9.08481
PB-01A.TATAAGAGGTGCTCAGCCGG	0.8	7.96578
PB-01A.ATTGATCGTTACTATAGGTT	1.33531	9.3966
PB-01A.TGTCCTTATTGTCCTAGAGG	0.462963	7.75489
PB-01A.ATAGTTGACTCGGTTATGCC	1.45278	8.69
PB-01A.ATACTACTCTTCGCGGTTGG	0.576923	9.02237
PB-01A.AAACTGAACTTAGATCTACT	1.17647	7.99435
PB-01A.CAAGGCGTTGGACTACTAC	0.97561	8.67948
PB-01A.ATTCCTAGATATGGAATTGG	0.732601	9.09276
PB-01A.ATGGTTGGTCCAGTCCTCT	1.4652	8.09276
PB-01A.TTCTCATTGTTAGAATTAAC	0.595238	8.39232
PB-01A.ACAATGCTATATATGAGCCA	1.42857	7.71425
PB-01A.AGGCTCGTTTAGATCTACT	0.37594	8.05528
PB-01A.TTCTTCGTTTTATAGACGCA	0.185529	9.07414
PB-01A.AAACTGAACTGAAGATCGAG	1.24069	8.65464
PB-01A.CCTAATGGTGGCAATGAGA	0.843882	7.88874
PB-01A.CTGATAGGTGCCATTCTCC	0.358423	8.12412
PB-01A.GGTCAGTTTTTGACTTCAG	0.410959	9.51175
PB-01A.AGATCGGATTTGACTTCAG	0.82049	13.1392
PB-01A.AGTCGCATTTAACTCAATT	0.821918	8.51175
PB-01A.TGAATCTGATTAGATCTACT	0	8.75154
PB-01A.ACAGGTATTTTTATTCTGAG	0.429185	7.86419
PB-01A.ACTTATGGTTCCGCAAGTTC	0	7.92481
PB-01A.TACTTGCGTGCTCAGCCGG	0.636943	11.6175
PB-01A.ACTTACTCATGGTAGGTTAG	0.996678	8.23362
PB-01A.ACCATGATTTGCTAACTTGC	0	8.16491
PB-01A.GATAAGCGTACTTGCTAGA	0.696864	8.16491
PB-01A.ACTTATGGTTTAGACTTCTT	0.947867	7.7211
PB-01A.CCAATCCATGGTAGGTTAG	0.48	9.28771
PB-01A.AATTCTAGGTCGCCTAATGC	0.57554	9.44087
PB-01A.CTGAGCATTGGACTACTAC	0.346021	8.17493
PB-01A.CTGAGCATTTAGACTTCTT	1.1976	9.70563
PB-01A.AAGACCTTATCATTCGACGG	0.934579	7.74147
PB-01A.CTCTGAGCTCAACCGCTAA	0.795756	8.55842
PB-01A.AACCTCATTTATGGAATTGG	1.3289	8.23362
PB-01A.ATTACCATCTCGTAATGCAG	0.398406	7.97154
PB-01A.ACCATGATTTTCAACGTAAG	0.985222	7.66534
PB-01A.ACGGAACGTACCTGGCCAA	0	7.84549
PB-01A.TAAGAATGGTCTTGGTAATG	0.3367	8.21432
PB-01A.TAAGAATGGTCATCAGAATG	0.245098	8.67243
PB-01A.ACTTACTCATTTAATTGAAT	1.14379	9.25739
PB-01A.AGCATTATGTCCGATTCCTG	0.980392	8.25739
PB-01A.CTCGTTGATGCTCAGCCGG	0.693756	9.98014
PB-01A.AGCTATCGTCATCAGAATG	0	8.02237
PB-01A.CAAGCAACTTTGCTGGCAT	0.919118	9.08746
PB-01A.AACTGGCATGAGCATCATT	0.3003	9.37938
PB-01A.ATACCAGTTTCGGTTATGCC	0.77821	8.00562
PB-01A.ATTGAGGAATGGCCGTAGTC	0.763359	9.35535
PB-01A.ATATCTGGATACTAGAGAGT	1.21212	8.36632
PB-01A.ATAAGCGAATAATACCATCC	0.423729	7.88264
PB-01A.CGCCATTCTCTTGGTAATG	0.277778	9.49185
PB-01A.AGAGCATGTTTAGGACCGG	1.0274	9.77643
PB-01A.ATCTGATGATCCGTTCGGAT	0.434783	7.84549
PB-01A.CGTACCTATAGGTATACTC	0	8.07146
PB-01A.AACGATCATTATCCATGACT	0.732601	10.0928
PB-01A.ATAAGCGAATTTCCAACCGC	0.245098	8.67243
PB-01A.AAGGACGATAGGTATACTC	0	7.89482
PB-01A.CAAGCAACTGATCGCTTCT	0.95057	9.03892
PB-01A.AAGTTCTTGTTGAGTCTGGC	0	9.14975
PB-01A.TCAGCTTCTGATCTTACGC	0.271003	8.53138
PB-01A.ATCTGATGATGTTCGTCAGA	0.594501	11.9791
PB-01A.AAGGATATGTCCATCGCGAA	0.702576	8.73809
PB-01A.AACGCGTCTACCGCCAACC	0.234192	8.73809
PB-01A.TCCTAACTTTTAACGATCCA	0.58651	8.41363
PB-01A.GGTACCATTCCATCGCGAA	0.239234	8.70736
PB-01A.AGTAGCCATATGGAATTGG	0.829187	9.23601
PB-01A.AGTCGCATTCCAGTTCCAA	0.821018	9.2503
PB-01A.TTCTCATTGTACGGAGGCGG	0.3861	8.01681
PB-01A.GCGTACTTTGTCCTACTTG	0.849257	8.87958
PB-01A.AACCTCATTTGTTCGTCAGA	1.18343	8.40088
PB-01A.ATCTGATGATAAGTAAGAGC	0.390625	9.58496
PB-01A.ACTGAATACTCGGTTGCGCG	0.367647	8.08746
PB-01A.AATACCGAATGGACTACTAC	0.401606	7.96
PB-01A.ACATTCGTATAATCGATAAT	0.378072	9.04712
PB-01A.GATAAGCGTAACCTGGTCT	0	8.13955
PB-01A.ACTTGATTGTCGGTTATGCC	1.44928	7.69349
PB-01A.AGAGGTCGTATCCATGACT	0.109051	9.84078
PB-01A.AGAAGTAAGTTGAGTCTGGC	0.512821	9.19229
PB-01A.CGTACCTATGGTAGGTTAG	1.41343	9.72962
PB-01A.AAGTTCTTGTATGGAATTGG	0.670017	9.22159
PB-01A.AGAGCATGTTTGCGAGGCA	0.249377	9.64746
PB-01A.TAAGGTTCATTGAGTCTGGC	0	7.7879
PB-01A.TGGATTCTATTTATTATGGT	0.925926	7.75489
PB-01A.ACCGGTTCTGCTGGAACTT	0.331126	9.2384
PB-01A.AGAACTCCTGGCTGAGCTC	0.775194	8.01123
PB-01A.TGGATTCTATTAACTCTTAG	0.938967	7.73471
PB-01A.AACGTAATCTCAGGAGGAGA	0.28169	8.47168
PB-01A.ACTTACTCATTTCTTAATAA	0.771208	8.60363
PB-01A.CGTTGATCTTTACCGAGGC	0.807754	9.27612
PB-01A.CTCGTTGATCGTCGCAGCC	0.261438	9.57932
PB-01A.ACGTTGCTTGGCAATGAGA	0.802139	8.54689
PB-01A.AGTATTAGCTGTCCTACTTG	0.3367	9.79928
PB-01A.CTCGCATGTAGCTCTCCTC	0	8.09276
PB-01A.TAGATGACTTATATTGATAC	1.32159	7.82655
PB-01A.ATCAATACGTGGTACTGCCT	0.729927	8.68299
PB-01A.ATTAGGTACTGCTGGAACTT	1.2987	8.58871
PB-01A.ACAACCTATTGGCCGTAGTC	2.5	7.90689
PB-01A.AACTGGCATGGTACTGCCT	0.49505	7.65821
PB-01A.TTCGTTCCTCATCAGAATG	0.371747	8.07146
PB-01A.CAGATCAGTGGACTACTAC	0.4329	7.85175
PB-01A.TTGGAGCTTTTCAATATAA	0.738007	8.08215
PB-01A.TTCTCATTGTCATCTCTGCA	0.398406	7.97154
PB-01A.CTCGCATGTACCGCCAACC	0.55788	9.48583
PB-01A.AACTTGGATTTCCAATCATC	0.190114	9.03892
PB-01A.ACTTATGGTTGCTCAGCCGG	0.623701	8.90989
PB-01A.ATGCTTCCTGGACTACTAC	1.34933	9.38154
PB-01A.AAAGCTGATTCCTTGGTCCA	0.956938	7.70736
PB-01A.AGAGTACCTCCTTGGTCCA	0.945946	9.53138
PB-01A.CAGCAAGTTGGACTACTAC	0	7.7879
PB-01A.ATCTTCAGATTATCATGATC	0.487805	7.67948
PB-01A.ATTAATGCCTCAACCGCTAA	0.452489	7.7879
PB-01A.ACTGAATACTAACCTGGTCT	0.5	8.64386
PB-01A.ATAATCCTGTGAGCATCATT	0.692521	9.49586
PB-01A.CGCCATTCTCAATTACCGT	0.369004	8.08215
PB-01A.ACTGGTTATTTAACGATCCA	0	8.29002
PB-01A.CCTAATGGTAGCCGGTACC	0	8.47573
PB-01A.ATGCATTCATTGCGGACCTA	0	7.91886
PB-01A.TTCCATCTTTCGAACGCCGG	0.2849	8.45533
PB-01A.TTGATTCCTTTAGACTTCTT	0.990099	8.66178
PB-01A.TAATCAGCTTCCTTGGTCCA	0.877193	8.41785
PB-01A.AACTGGCATGGAGGCCTCC	0.552486	9.82177
PB-01A.ATCAGTCATTAATGCCGCTT	0.369004	8.08215
PB-01A.AGAACTCCTCGCCTAATGC	0.796178	11.6165
PB-01A.CTCGTTGATCCGCAAGTTC	0.557103	8.48784
PB-01A.ACATGGTAATGTCCTTAAGA	0.722892	8.69697
PB-01A.ACTGGACCTCTAACTAGAT	0.858369	7.86419
PB-01A.CGTACCTATGGCAGACGCC	0.420168	7.89482
PB-01A.CGGAACCTTCTAAGAGAAG	0.892857	7.80735
PB-01A.TTGATTCCTTCCAGTTCCAA	0	7.88874
PB-01A.GTCGTAACTAGTAACGGTC	0.806452	7.9542
PB-01A.AAGTACGTTTACGGAGGCGG	0.14771	9.40301
PB-01A.AAGACCTTATACTTGCTAGA	0	8.05528
PB-01A.TACTTGCGTAGAGCTATAA	3.18725	7.97154
PB-01A.AAATTCCTCTCGGCGTAACT	0	7.74819
PB-01A.AAACTCCAATCCATCGCGAA	1.15473	8.75822
PB-01A.ATTAATGCCTCGGTCAAGAA	0	7.65821
PB-01A.TAATCAGCTTGGTATCCGCC	0.384615	9.60733
PB-01A.GCGTACTTTGATCTTACGC	0.673401	8.21432
PB-01A.TAAGAATGGTTTACCGAGGC	0.5	7.65105
PB-01A.TCTATCCAATATCGGCTATC	0.465116	7.74819
PB-01A.CGAATGAGTTAACGATCCA	0.393701	7.98868
PB-01A.ATCAATACGTGATCGCTTCT	0	7.80735
PB-01A.GATAAGCGTTCGGCCTTAC	0	8.35755
PB-01A.AGAGATGAATCGGTTGCGCG	0.943396	8.31288
PB-01A.CCAGCCTTTCAGGAGGAGA	0.492611	7.66534
PB-01A.CAAGGCGTTTTCCAACCGC	0.530504	8.55842
PB-01A.TAGGAAGGTTCAAGCCGAT	1.93548	8.27612
PB-01B.TGCAAGGTTCAAGGAGGTC	0	8.47573
PB-01B.ACAATGCTATGGCAGACGCC	0.359712	8.11894
PB-01B.ATTAGTCTGTCGTCGCAGCC	0.859599	9.44708
PB-01B.AACGCGTCTTTCTTCCGGT	1.4876	9.24079
PB-01B.GAGGAACTTCCAGTCCTCT	0.743494	8.07146
PB-01B.AAGGACGATATTCGACCAA	0	8.39232
PB-01B.CCTGCTACTAATTAAGACT	0.754717	8.04985
PB-01B.ACGGAACGTCGCCTAATGC	0.302115	8.37069
PB-01B.AAATTCCTCTTGAGTCTGGC	0.268817	9.53916
PB-01B.ATATCCTACTCAAGTCGACC	0.835073	8.90388
PB-01B.ACGTCTAGTTTGCGAGGCA	1.06383	8.55459
PB-01B.GGTACCATTTTCTTCCGGT	0.928793	8.33539
PB-01B.ACTTCCGTTGGACTACTAC	0.16488	10.2444
PB-01B.CTCGTTGATACGCGAGATT	1.59363	7.97154
PB-01B.ATGGTTGGTAAGTAAGAGC	0.70922	8.13955
PB-01B.TTCGTTCCTAGAGCCAAGG	0.44843	7.8009
PB-01B.AATTCATCGTGTCCTTAAGA	1.01266	8.62571
PB-01B.ACGCTTGATAATACCATCC	0	7.72792
PB-01B.ATTAGGTACTCGTAGTTACC	0.585652	9.41574
PB-01B.AAGGACGATTAACTGGTTA	1.02041	8.19967
PB-01B.TCCTAACTTTAGGTATACTC	0	7.7211
PB-01B.AAACTCCAATTTCCAACCGC	1.38408	8.17493
PB-01B.ACCGGTTCTCGGTTATGCC	0.531915	9.55459
PB-01B.AGGATAATCTTCTAATAGTA	0.974659	9.00282
PB-01B.TCCTAACTTTTTATAGCAGA	0.41841	7.90087
PB-01B.GATAAGCGTTGCGGACCTA	0.341297	8.19476
PB-01B.CAACTCTCTATATTGATAC	0	8.25267
PB-01B.GCGTACTTTCAACCGCTAA	0.434783	7.84549
PB-01B.AAGGACGATATCCATGACT	0.397878	9.55842
PB-01B.ATTAGTCTGTCCATAAGTCC	0.806452	7.9542
PB-01B.CGTACCTATGAGCATCATT	0.858369	9.44915
PB-01B.CATCAACGTCTTGCAGTAG	0.785855	8.99152
PB-01B.TACTTGCGTCCGCTGCCAG	0.170358	9.19722
PB-01B.CAGCATTGTCTTGCAGTAG	0.699301	9.15987
PB-01B.TCCTATAAGTATATTGATAC	0.18797	9.05528
PB-01B.TGGATTCTATAGGTATACTC	0.900901	8.79442
PB-01B.ATTGATCGTTGCTGGAACTT	0.673401	8.21432
PB-01B.TAAGGTTCATTAACGATCCA	1.12676	8.47168
PB-01B.AAACTGAACTACTTGCTAGA	0.373134	8.06609
PB-01B.AGAACTCCTGTCCTAGAGG	0.784314	7.99435
PB-01B.AGAACTCCTATCGGCTATC	0.404858	7.94837
PB-01B.ATTACCATCTTTCCAACCGC	0.879121	8.82972
PB-01B.ACCATGATTTAGGTATACTC	2.11268	8.14975
PB-01B.GCGTACTTTGTCCTTAAGA	0.559441	11.8041
PB-01B.ATTCCTAGATCAACCGCTAA	0.480769	7.70044
PB-01B.AACCTCATTTCATAGTTCGG	1.11111	8.49185
PB-01B.TTATCCGCTCGGTTATGCC	0.393185	9.57554
PB-01B.AAGCAGTATTTGCCGGCAGA	0.909091	8.36632
PB-01B.AGCATTATGTGATCTTACGC	0.282486	8.46761
PB-01B.GCGTACTTTGATCGCTTCT	0.429185	7.86419
PB-01B.TCTTAGTTCTACTAGAGAGT	3.26937	10.4584
PB-01B.TCCTATAAGTCCATCGCGAA	0	8.94544
PB-01B.AGGCGGAATTTCATAGGAC	0.956938	7.70736
PB-01B.CCAGCCTTTGGTAGGTTAG	0.959233	8.7039
PB-01B.AAACTGAACTTTATAGCAGA	0.274725	8.50779
PB-01B.TTGGAGCTTAGGTATACTC	0.472813	8.72451
PB-01B.CGGTAAGGTTCAAGCCGAT	1.28205	8.60733
PB-01B.AGAAGTAAGTTAATGAACGA	1.36986	8.51175
PB-01B.AGTAGCCATACTTAACCTT	0.83682	8.90087
PB-01B.GGTACCATTCCTTGGTCCA	0.765697	9.35094
PB-01B.AACTGGCATAAGTAAGAGC	2.04918	7.93074
PB-01B.TAAGAATGGTCGGTTGCGCG	1.11111	8.07682
PB-01B.CTAACGACTTTACTTGGAA	0.364299	9.10066
PB-01B.CTCTGAGCTGAGCATCATT	0.52356	8.57743
PB-01B.CATACCGCTGTTCGTCAGA	0	7.85175
PB-01B.ATACCAGTTTCCATCGCGAA	0.884956	7.82018
PB-01B.AAACTGAACTAAGACCGTTG	0	7.80735
PB-01B.TTGACCAGTGGCCGTAGTC	0	7.9542
PB-01B.TAAGAATGGTTAGGCCATAG	0.849257	8.88264
PB-01B.CTCGTTGATTCGCTAAGCA	0.626959	8.31741
PB-01B.TTGACTCAATCAACCGCTAA	0.680272	8.78463
PB-01B.TTGACCAGTCTAGTAGTCT	0.591716	8.40088
PB-01B.AAGGCTACTGACCTTGATA	0.993377	8.2384
PB-01B.ACTTATGGTTTAGAATTAAC	0.719424	8.11894
PB-01B.ACATGGTAATACTTAACCTT	0.647948	9.85487
PB-01B.CTGATAGGTCAATTACCGT	0	8.87652
PB-01B.ATATGGATCTCTAACTAGAT	0.995025	8.65105
PB-01B.AGAAGTAAGTGATACGGAAC	0.274725	8.50779
PB-01B.ACTTGATTGTACGGAGGCGG	0.538048	11.9307
PB-01B.AGAACTCCTGGCGAACTCG	1.47059	7.67243
PB-01B.ACTGAATACTCGCCTAATGC	0	8.52748
PB-01B.ATGGACTATTGCGTTGGAGC	0.869565	9.16742
PB-01B.AAACCATAGTTTATTCTGAG	0	8.43879
PB-01B.ATACTACTCTGTTCGTCAGA	0.301205	10.375
PB-01B.ACCTCAATATTTCTTCCGGT	0.477327	8.71081
PB-01B.GTCTATGGTGTAGCTCCAT	0.269542	8.53528
PB-01B.AGGCGGAATACGGAGGCGG	0.784314	7.99435
PB-01B.CCAGCCTTTTAATGAACGA	1.60772	9.28077
PB-01B.TTCCATCTTTGGAGGCCTCC	0.46225	9.34207
PB-01B.AGTTAACCATCATCTCTGCA	0.315457	8.30834
PB-01B.ACCGGTTCTATATGAGCCA	0.865052	9.17493
PB-01B.AAGGACGATCGTAATGCAG	0.816327	7.93664
PB-01B.AGCATTATGTGGCAGACGCC	0.461894	8.75822
PB-01B.CTCGTTGATCAAGTCGACC	1.4652	8.09276
PB-01B.CTCGCATGTTAGATCTACT	0.972222	9.49185
PB-01B.CATACCGCTCATACTCCGA	0.43573	8.84235
PB-01B.AGAGTACCTGAGCATCATT	0	7.82018
PB-01B.ACGCTTGATTAACGATCCA	0.292398	8.41785
PB-01B.CGCTGCTTTTCTAATAGTA	0.265957	8.55459
PB-01B.TAATCAGCTTCTTGCAGTAG	1.13314	8.46352
PB-01B.GTCGTAACTGGAGGCCTCC	0.666667	8.22882
PB-01B.TATTCTCCTTCTAACTAGAT	0.341297	8.19476
PB-01B.CGTTGATCTCATCCGACTA	0	8.42206
PB-01B.ACATGGTAATGGTACTGCCT	0	8.68299
PB-01B.AATACCGAATGTAGCTCCAT	0.687285	8.18488
PB-01B.ACGATATCATTATATACTAA	0.916031	9.35535
PB-01B.TTCGTTCCTCTAACTAGAT	0	7.89482
PB-01B.TTGACTCAATCCATAAGTCC	2.18978	8.09803
PB-01B.AGATTGGTTTCTTGCAGTAG	1.28205	9.45533
PB-01B.AAGACCTTATTCAAGCCGAT	0	7.8392
PB-01B.CGTAGGCTTTTAGGACCGG	0.564972	9.05257
PB-01B.TAGGAAGGTGTAGCTCCAT	2.35294	8.40939
PB-01B.TTATCCGCTTTATTATGGT	0.47619	7.71425
PB-01B.CTAACGACTAGCCGGTACC	1.25786	8.89785
PB-01B.TTCGTTCCTGGCGAACTCG	0.993377	9.2384
PB-01B.AATACCGAATCGGTTATGCC	0.559441	9.4818
PB-01B.GCGTACTTTGGCCGTAGTC	0.701754	8.15482
PB-01B.ATATGGATCTAGCTCTCCTC	0.655022	8.84235
PB-01B.ATTACCATCTCGTCGCAGCC	0.112486	9.79604
PB-01B.TTTGCTACTTTTAGGACCGG	0.730994	9.41785
PB-01B.AACGATCATTGGCCGTAGTC	0.837989	8.48382
PB-01B.AGGATAATCTTTCATAGGAC	1.1889	9.56415
PB-01B.CTCTGAGCTTTATAGCAGA	0.760456	8.03892
PB-01B.GTCTATGGTTTCTTAATAA	1.39373	9.16491
PB-01B.AAGACCTTATCCGTTCCTTA	1.19048	7.98299
PB-01B.ATTCGCAATTTAGATCTACT	0.41841	7.90087
PB-01B.CGTAGGCTTATGGAATTGG	0.596252	10.1972
PB-01B.AGGCTCGTTCCTTGGTCCA	1.85185	8.56224
PB-01B.TGCAAGGTTACCGCCAACC	0	7.8009
PB-01B.AACTAGTTGTCGGCGTAACT	0.351494	9.15228
PB-01B.ACTTCCGTTTTGCTGGCAT	1.59858	9.13699
PB-01B.CGTCTTCCTGTCCTACTTG	0.658762	9.56796
PB-01B.TGCAAGGTTGTCCTTAAGA	0.176367	9.1472
PB-01B.CTCGTTGATGAGCATATGG	0.958466	8.29002
PB-01B.GATAAGCGTTAACGATCCA	1.89873	8.30378
PB-01B.CTGATAGGTTAACTCAATT	0.21978	8.82972
PB-01B.TAATACCAGTGGTACCGGCA	0.485437	7.6865
PB-01B.CGATTCGCTTAACGATCCA	0.596125	9.39017
PB-01B.CCGACCAATGTCCTTAAGA	0.990099	7.65821
PB-01B.AAGGATATGTTATCATGATC	0	8.42206
PB-01B.AAACCATAGTAGCTTATCCG	0.393701	8.98868
PB-01B.GATAAGCGTATAAGGAGCA	0.326797	8.25739
PB-01B.GAGGAACTTAGCTTATCCG	0	8.66534
PB-01B.TCCTATAAGTATCGGCTATC	0.584795	9.41785
PB-01B.CCAGCCTTTGCCATTCTCC	0.175747	9.15228
PB-01B.AAGTTCTTGTGTCCTAGAGG	0.884956	8.40514
PB-01B.AACGAGCGTGGACTACTAC	0.555556	8.49185
PB-01B.TGTCCTTATTTAGATCTACT	0.84507	8.47168
PB-01B.TTATCCGCTCGGTTGCGCG	0.712251	9.45533
PB-01B.TAATACCAGTCATCAGAATG	1.24611	8.32643
PB-01B.TTATCCGCTTTAGGACCGG	0.69808	9.16239
PB-01B.CTCGCATGTACTATAGGTT	0.938967	7.74147
PB-01B.ATGGTTGGTCCTTGGTCCA	0.636943	8.87958
PB-01B.TTGACTCAATCCGCTGCCAG	0.344828	8.17991
PB-01B.CAACTCTCTCGAACGCCGG	0.121359	9.6865
PB-01B.GGCTAAGATTCGCTAAGCA	1.82648	7.77479
PB-01B.ATTGAGGAATACCTGGCCAA	0.571429	8.45121
PB-01B.AGTAGCCATTTCAATATAA	0.881057	7.82655
PB-01B.AAGCAGTATTACCGCCAACC	0	8.25267
PB-01B.CCAGCCTTTACCGCCAACC	0.792079	8.98014
PB-01B.TGGATTCTATGTCCTAGAGG	0.868056	9.16993
PB-01B.TTTGCTACTTCATCCGACTA	0.857143	8.45121
PB-01B.ACTGGTTATTCGGTTATGCC	1.50754	7.64386
PB-01B.AGGCGGAATGCTCAGCCGG	0.531915	8.55459
PB-01B.CTACCTGGTAAGTAAGAGC	0.478469	7.70736
PB-01B.ATATCCTACTGGACTACTAC	1.0274	8.18982
PB-01B.TCAGCTTCTTTAGGACCGG	0.502513	10.6366
PB-01B.ACGCTTGATCGTAATGCAG	1.92308	8.2854
PB-01B.AGTCGCATTCGGTTGCGCG	1.52801	9.20212
PB-01B.AAGGACGATACGCGAGATT	0.864553	8.44294
PB-01B.TTGGAGCTTTTCTTCCGGT	0.361011	9.11374
PB-01B.ATTAGTCTGTATATTGATAC	0.477327	10.2969
PB-01B.TCTATCCAATAGGTATACTC	0.572519	9.03342
PB-01B.ACTTACTCATGCCGCAACGA	0.27248	8.51964
PB-01B.GTCTCTACTTATATACTAA	0	8
PB-01B.AGGCGGAATCCTTGGTCCA	1.97044	7.66534
PB-01B.AGCTATCGTGCCATTCTCC	0.226757	8.78463
PB-01B.ATTAATGCCTTTACCGAGGC	0.83612	9.224
PB-01B.AGAAGTAAGTCGGATTAGAA	0.284091	8.45943
PB-01B.ACAATGCTATATTCGACCAA	0.416667	7.90689
PB-01B.AAACTCCAATTAGATCTACT	1	7.65105
PB-01B.TAGAACCAATCATAGTTCGG	1.89394	8.04439
PB-01B.TCTTAGTTCTTTAGGACCGG	0.496278	8.65464
PB-01B.AGAGCATGTCTTGGTAATG	0.782473	9.31967
PB-01B.ACGTTGCTTGACCTTGATA	0	8.33092
PB-01B.ACGCTTGATTTGCTGGCAT	0.571429	9.03617
PB-01B.AGAGTACCTCCGCTGCCAG	0.458716	7.76818
PB-01B.AAGACCTTATTTGCTGGCAT	0.408163	7.93664
PB-01B.AGATTGGTTTCATCTCTGCA	0.641026	8.87036
PB-01B.ATAACTTCCTATCCATGACT	0.289017	8.43463
PB-01B.AACGATCATTTTAGGACCGG	0.609756	8.94544
PB-01B.AACGATCATTATAAGGAGCA	0.913242	7.77479
PB-01B.TAAGGTTCATTAGATCTACT	1.2605	7.89482
PB-01B.ACAATGCTATATCCATGACT	0.342466	8.18982
PB-01B.AACTGGCATAAGAAGCTAG	0.722892	8.69697
PB-01B.TCCTAACTTTTTATTATGGT	0.707965	9.14211
PB-01B.TAGGAAGGTCCAGTCCTCT	1.17188	8
PB-01B.ATTAGGTACTAAGACCGTTG	0.442478	7.82018
PB-01B.GGCTAAGATCCGCTGCCAG	0.858369	7.86419
PB-01B.AGCATAACTTAGGTATACTC	0.70922	8.13955
PB-01B.GGTACCATTGGAGGCCTCC	0.747863	9.87036
PB-01B.AACCTCATTTCCATAAGTCC	0.422535	9.47168
PB-01B.TTGACTCAATTTAGGACCGG	0.843882	7.88874
PB-01B.AAGCAGTATTAGTAACGGTC	0.255754	8.61102
PB-01B.ACCGGTTCTGTTCGTCAGA	1.80723	8.37504
PB-01B.TTGGAGCTTCAGGAGGAGA	0	7.89482
PB-01B.TTGACTCAATTGCGGACCTA	0.194175	9.00843
PB-01B.AAGGACGATGGCGAACTCG	0.976562	10
PB-01B.AGAGGTCGTAGTAACGGTC	0.550964	9.50383
PB-01B.TAGGAAGGTCGGTTATGCC	0.995025	7.65105
PB-01B.ATTGAGGAATTTATTATGGT	0.923077	8.3443
PB-01B.ATGGTTGGTCAGGAGGAGA	0.3663	8.09276
PB-01B.CAACTCTCTTGAGTCTGGC	0.325733	8.26209
PB-01B.CTCGCATGTAATGCCGCTT	0.914634	8.35755
PB-01B.ACATTCGTATCATACTCCGA	0.431034	7.85798
PB-01B.CGCTGCTTTTAGATCTACT	0	8.23362
PB-01B.GAGGAACTTCCATAAGTCC	0.719424	8.11894
PB-01B.ACCTCAATATTAGGCCATAG	0.819672	8.5157
PB-01B.CGGAACCTTGCTAACTTGC	0.453858	9.36851
PB-01B.AGTAGCCATCGTCGCAGCC	0.892857	7.80735
PB-01B.AAGTACGTTTTCCAATCATC	0.833333	7.90689
PB-01B.TTCTCATTGTGGACTACTAC	0.42735	7.87036
PB-01B.ACAATGCTATACGTCATATA	0.990099	7.65821
PB-01B.AAGGACGATTGCGGACCTA	0.423729	7.88264
PB-01B.ATAAGCGAATTAACGATCCA	0.784314	7.99435
PB-01B.CGATTCGCTTAGACTTCTT	0	8.16993
PB-01B.AGGCTCGTTGGCAGACGCC	0.425532	7.87652
PB-01B.ACTGGACCTAACTAGGCGC	1.22449	7.93664
PB-01B.TCCTATAAGTGTATCATCGA	0.320513	8.2854
PB-01B.AAGACCTTATGCCGCAACGA	0.877193	7.83289
PB-01B.CTTCGACTTACTATAGGTT	0.248756	8.65105
PB-01B.CTCGTTGATTTATTCTGAG	0.260756	9.58308
PB-01B.TCTTAGTTCTACCGGAATTA	0.458716	8.76818
PB-01B.ATAATCCTGTTTCTTCCGGT	0	8.18982
PB-01B.CTGAGCATTTTCCAACCGC	0.760456	8.03892
PB-01B.TGAATCTGATCCTTGGTCCA	0.361446	9.69697
PB-01B.ATACTACTCTGCCGCAACGA	0	9.2854
PB-01B.ATTGATCGTTCCTTGGTCCA	0.829876	7.91289
PB-01B.ACTTATGGTTCGCCTAATGC	0.47619	8.71425
PB-01B.AGCGTAAGTGGCAGACGCC	0.431034	7.85798
PB-01B.AATCCAGTATTTCTTCCGGT	0.232019	8.75154
PB-01B.TTGACTCAATGCTAACTTGC	0	7.85798
PB-01B.GCGTACTTTCGGTTATGCC	0	8.03892
PB-01B.ACTTCCGTTATATGAGCCA	0.742574	8.65821
PB-01B.TGCAAGGTTATATGAGCCA	0.347222	8.16993
PB-01B.ACAACCTATTCGACGCGACT	0.887574	8.40088
PB-01B.CAGTATCCTCTTGCAGTAG	0.621118	8.33092
PB-01B.ATTAGTCTGTGTCCTACTTG	0.50362	11.6339
PB-01B.ACAATGCTATGTCCTAGAGG	0.416667	7.90689
PB-01B.AGATTCAACTAGCTTATCCG	0.465116	7.74819
PB-01B.GGCTTACTTGTCCTTAAGA	0.978793	9.25974
PB-01B.TGAATCTGATACTTAACCTT	0.917431	7.76818
PB-01B.CCAAGGATTCGTCGCAGCC	0	9.50184
PB-01B.AAACTGAACTCGTCGCAGCC	0.33557	8.21917
PB-01B.ATGGTTGGTCCGATTCCTG	0.547945	8.51175
PB-01B.TAATACCAGTACGCGAGATT	0.801603	8.9629
PB-01B.TAGATGACTTTGCGGACCTA	0.485437	9.27146
PB-01B.AGCATAACTTCGTCGCAGCC	0.472441	9.31061
PB-01B.TAGAACCAATCCTTGGTCCA	1.38067	8.98584
PB-01B.ACCTCAATATCATACTCCGA	2.09581	8.3837
PB-01B.CGTCTTCCTGGCCGTAGTC	1.39276	8.48784
PB-01B.AAGCAGTATTTAATGAACGA	0.83612	9.224
PB-01B.ATGGTTGGTTAGAATTAAC	0.840336	7.89482
PB-01B.ACAGGTATTTGGTATCCGCC	1.68776	7.88874
PB-01B.GGTCAGTTTCGTCGCAGCC	0.294985	9.40514
PB-01B.ATATGGATCTTTAGGACCGG	0.568182	8.45943
PB-01B.GCGTACTTTTAATGAACGA	0.6	8.96578
PB-01B.ATGCATTCATGGACTACTAC	0.278552	8.48784
PB-01B.TGCAAGGTTTTACTTGGAA	0	8.3966
PB-01B.TTACCTAAGTAGCTTATCCG	1.44092	8.43879
PB-01B.GAGGAACTTCCTTGGTCCA	0.172712	9.17742
PB-01B.AACGTAATCTTTATTCATTC	0.411523	7.93074
PB-01B.TGCTGGATTCTTGCAGTAG	1.94444	8.49185
PB-01B.ATAACTTCCTCCGCTGCCAG	0.46729	7.74147
PB-01B.TTCTCATTGTTTCATAGGAC	0.888889	9.39874
PB-01B.ACAGGTATTTTGCGGACCTA	0.37594	8.05528
PB-01B.TGAATCTGATAGCTTATCCG	0.5	8.64386
PB-01B.GAGTTCTCTCGAACGCCGG	0.351494	9.15482
PB-01B.AAGCAGTATTTTAGGACCGG	1.85185	8.33985
PB-01B.AACGCGTCTCCGATTCCTG	0.344828	8.17991
PB-01B.TAACGACTTTGCTGGAACTT	0.350877	9.15482
PB-01B.AATCCAGTATTCGGCCTTAC	0.272851	9.51964
PB-01B.CTCGCATGTCATCTCTGCA	0.49505	7.65821
PB-01B.TCCTATAAGTTTATTCTGAG	0.25641	8.60733
PB-01B.CTGAGCATTCGGTTGCGCG	0.350877	8.15482
PB-01B.ACGCTTGATTTATTCTGAG	0.823045	7.92481
PB-01B.TGGTTGAATTGGCGAACTCG	0.487805	7.67948
PB-01B.CAGCAAGTTACTATAGGTT	0.851064	7.87652
PB-01B.AAACTCCAATTTATTCATTC	0.444444	7.81378
PB-01B.CTGAGCATTATCCATGACT	0.753296	9.05257
PB-01B.ATTCGGAGTTGAGTCTGGC	0.399202	8.96867
PB-01B.CTCGTTGATAGCCGGTACC	0	8.82018
PB-01B.ATCAGTCATTTTAGGACCGG	0.387097	9.59805
PB-01B.ATATGCCATTCGCCTAATGC	2.12389	9.14211
PB-01B.TCCTAACTTTGATCTTACGC	0	7.76155
PB-01B.TGCAAGGTTCGTCGCAGCC	1.67212	11.4263
PB-01B.CAGATCAGTACTTAACCTT	0.925926	7.75489
PB-01B.ATTAGGTACTCCAGTCCTCT	0.909091	7.78136
PB-01B.ATCTTCAGATCGGTTATGCC	0.894454	9.12928
PB-01B.TTGACTCAATCCGATTCCTG	1.07296	9.86419
PB-01B.ATTCAAGCATATATGAGCCA	1.31579	7.83289
PB-01B.TTCTCATTGTAAGTAAGAGC	0.245399	9.67066
PB-01B.CCTAATGGTCCGCTGCCAG	1.29534	8.59246
PB-01B.ATTGATCGTTTTCTTAATAA	0.315457	8.30834
PB-01B.TTACCTAAGTCCGCGGCTCA	0.823045	7.92481
PB-01B.AGGCGGAATTTAGGACCGG	1.24688	8.64746
PB-01B.ATATGCCATTAGGTATACTC	0.689655	9.17991
PB-01B.CAGTATCCTTAACGATCCA	0.460829	7.76155
PB-01B.TGGTTGAATTAGAACGTCTC	0.314465	8.31288
PB-01B.CTGAGCATTCATCAGAATG	0.651466	8.26209
PB-01B.AAATTCCTCTGGTAGGTTAG	0.431034	8.85798
PB-01B.AAGTACGTTTGCGTTGGAGC	0.508906	8.62571
PB-01B.CGTACCTATTAGAATTAAC	0.403226	8.9542
PB-01B.AGAGGTCGTCATAGTTCGG	1.11732	8.48382
PB-01B.TATAAGAGGTTAACTCTTAG	0.572519	9.03342
PB-01B.TATAAGAGGTCCATCGCGAA	0.503778	8.633
PB-01B.AAATTCCTCTTTACTTGGAA	0.483092	9.27845
PB-01B.GAGGAACTTCTGATGGTCA	0.560224	8.47978
PB-01B.AATTCATCGTCAGGAGGAGA	1.0989	8.09276
PB-01B.TTGACCAGTATAAGGAGCA	0.454545	7.78136
PB-01B.CGGTAAGGTGGCTGAGCTC	1.47493	8.40514
PB-01B.AACGCGTCTTCGCTAAGCA	0	7.93074
PB-01B.ATTAGGTACTCCAGTTCCAA	0.865801	7.85175
PB-01B.ACGTCTAGTTAGACTTCTT	0.244499	8.67596
PB-01B.AGCTATCGTAGTAACGGTC	0.15625	9.32193
PB-01B.ACGTCTAGTATGGAATTGG	0.437318	9.42206
PB-01B.ACGTCTAGTTTATTCTGAG	0.704225	9.47168
PB-01B.ATTGATCGTTTGGTCAGCCA	0.362319	8.10852
PB-01B.CTGCCTTATGATACGGAAC	0.328947	8.24793
PB-01B.AGATTCAACTTTATTCATTC	1.47059	7.67243
PB-01B.TCAAGATCTTTAATGAACGA	0	8.2384
PB-01B.ATCAATACGTTTATTATGGT	0	8.12412
PB-01B.TATAAGAGGTTTACTTGGAA	0.462963	7.75489
PB-01B.ATTAATGCCTAAGTAAGAGC	0.787402	7.98868
PB-01B.TAGATGACTTAGCCGGTACC	0	8.82972
PB-01B.ATGGTTGGTGGCCGTAGTC	0.507614	9.20701
PB-01B.CCGACCAATCCATAAGTCC	0.307692	8.3443
PB-01B.CCGACCAATCCGCTGCCAG	1.6	7.96578
PB-01B.CAGTATCCTGGTAGGTTAG	0.732064	9.41574
PB-01B.ACAACCTATTTATAGACGCA	0.708383	9.72622
PB-01B.ATAGTTGACTGGCAGACGCC	0.233645	8.74147
PB-01B.ATTGATCGTTTAACGATCCA	0.396825	7.97728
PB-01B.CTCCATCATAGAGCCAAGG	0.134771	9.53528
PB-01B.TATTCTCCTTGTCCTTAAGA	1.90114	8.03892
PB-01B.CAGGACTCTAATTAAGACT	0.561798	8.47573
PB-01B.GATAAGCGTAGCTTATCCG	0.373134	9.06609
PB-01B.GTCTATGGTGTATCATCGA	0.619195	8.33539
PB-01B.ACGCTTATATTTATTCTGAG	0.484653	9.2738
PB-01B.TGTCCTTATTTGAGTCTGGC	0.327869	9.25267
PB-01B.ATGGTTGGTAACCATTGGA	0	7.88264
PB-01B.TGTCCTTATTTTATTCTGAG	0.632911	8.30378
PB-01B.TGATGCGATGGCCGTAGTC	0.465116	7.74819
PB-01B.TATCTCGATTACCTCTATCT	1.52439	8.35755
PB-01B.AGAGTACCTCATCTCTGCA	0.496278	8.65464
PB-01B.GCGTACTTTCCTTGGTCCA	0.966184	7.69349
PB-01B.AAGGATATGTTTAGGACCGG	0.481928	8.69697
PB-01B.AGAGTACCTAAGTAAGAGC	0.550964	9.50779
PB-01B.AAATCGTTCTAACTAGGCGC	0.840336	7.89482
PB-01B.ACTTATGGTTTTGCGAGGCA	0.810811	8.53138
PB-01B.CGATTCGCTGGCGAACTCG	0.958466	8.29002
PB-01B.AAACCATAGTTTATTATGGT	1.08499	9.11114
PB-01B.ACCTCAATATGATACGGAAC	0.321543	8.28077
PB-01B.ACAATGCTATTATAGACGCA	0.406504	7.94251
PB-01B.ACCGGTTCTGGACTACTAC	0	7.77479
PB-01B.ACTTACTCATGTCCTACTTG	0.246914	9.66178
PB-01B.AGAGCATGTAATGCCGCTT	0.361011	9.11374
PB-01B.TTGACTCAATAGGTATACTC	1.01266	8.62571
PB-01B.CGAATGAGTTAATGAACGA	1.32626	8.55842
PB-01B.ATTAATGCCTGGAGGATAGC	1.37615	7.76818
PB-01B.AAGTTCTTGTAGCTCTCCTC	1.96078	7.67243
PB-01B.AAGGCTACTTTGACTTCAG	1.26984	8.29921
PB-01B.TAGATGACTTCCATCGCGAA	0.46729	9.32643
PB-01B.TAGATGACTTGCAGGTCCGT	0.33557	8.21917
PB-01B.AAATTCCTCTGTCCTTAAGA	1.79372	7.8009
PB-01B.TCGAAGGATTGCGGACCTA	0.45977	8.76818
PB-01B.TTCTCATTGTTTACCGAGGC	0	7.99435
PB-01B.AGCATAACTTTAATGAACGA	0.143472	9.44501
PB-01B.ATTGATCGTTTAATGAACGA	0.720288	9.70217
PB-01B.AAGCAGTATTTTATTCTGAG	0.888889	7.81378
PB-01B.GGTACCATTCATACTCCGA	0	8.58871
PB-01B.AACTAGTTGTCCTTGGTCCA	0.158479	9.3015
PB-01B.TATTCTCCTTAGGTATACTC	0.18315	9.09276
PB-01B.ACGATATCATGGTACTGCCT	0.621118	8.33092
PB-01B.GAGGAACTTAGAGCTATAA	0.353357	8.14466
PB-01B.AAGGATTACTGTCCTAGAGG	0.849963	11.4019
PB-01B.TGATGCGATCAACCGCTAA	0.341297	8.19476
PB-01B.ATGGTTGGTATATTGATAC	0.600601	8.37938
PB-01B.ACCATGATTTCTTGCAGTAG	0.323625	8.27146
PB-01B.AAGTTCTTGTCTTGGTAATG	0.772201	8.01681
PB-01B.AGCTATCGTGTTCGTCAGA	0.816327	7.93664
PB-01B.AGAGTACCTCTTGCAGTAG	1.90736	8.51964
PB-01B.AAGTATTGGTGTCCTAGAGG	0.357143	8.12928
PB-01B.ACTTACTCATTCCAATCATC	1.64384	8.51175
PB-01B.ATAATCCTGTATATTGATAC	0.263158	8.56986
PB-01B.TGCTGGATTAAGAAGCTAG	0.714286	8.12928
PB-01B.AGAGGTCGTGGCAGACGCC	1.0101	8.21917
PB-01B.ACCATGATTTACCGGAATTA	0.823529	9.73132
PB-01B.AACGTAATCTCTAAGAGAAG	0.465116	7.74819
PB-01B.TTCTTCGTTTTCGGCCTTAC	0.618812	9.65821
PB-01B.TTGACCAGTTTGCGAGGCA	0.36855	9.66888
PB-01B.TAGGAAGGTGCTGGAACTT	0.301205	8.37504
PB-01B.ATTAGGTACTAATGCCGCTT	0.308642	8.33985
PB-01B.TTGGAGCTTTAGGCCATAG	1.55039	8.59991
PB-01B.TTGACTCAATGGCCGTAGTC	0.680272	8.20457
PB-01B.TGAATCTGATGGCGAACTCG	1.32304	9.82496
PB-01B.TGCAAGGTTAGAGCCAAGG	0.478469	7.70736
PB-01B.TAGAACCAATATATGAGCCA	0.276625	9.49785
PB-01B.GAGGAACTTTAACGATCCA	0.680272	9.5216
PB-01B.ACTGAATACTGTCCTAGAGG	0.255102	8.61471
PB-01B.TTCTCATTGTCCATCGCGAA	0.971429	11.7736
PB-01B.AGATTGGTTTGTCCTAGAGG	0.874126	9.15987
PB-01B.CCTAATGGTCCATCGCGAA	0.645161	8.27612
PB-01B.ATTACCATCTGGAGGCCTCC	0.816993	9.25739
PB-01B.ACTTACTCATTAGACTTCTT	0.377358	8.04985
PB-01B.AGCTATCGTTTCTTCCGGT	2.1164	9.1472
PB-01B.AGGATAATCTCGGTTATGCC	1.1215	9.0634
PB-01B.TAATACCAGTAGCTTATCCG	0.446429	9.39232
PB-01B.ACGATATCATCCATCGCGAA	0.954198	9.03342
PB-01B.TATTCTCCTTCATCAGAATG	0.472813	8.72451
PB-01B.TGTCCTTATTAATACCATCC	0.31348	9.31741
PB-01B.TGCTGGATTAAGTAAGAGC	1.7316	7.85175
PB-01B.CAGCAAGTTTTCAATATAA	0	7.64386
PB-01B.CAAGGCGTTCTGATGGTCA	0.248139	8.65464
PB-01B.ACTTGATTGTGGTAGGTTAG	0.338983	8.20457
PB-01B.AGATCGGATTAACGATCCA	1.4218	7.72792
PB-01B.ATACCAGTTTTCTAATAGTA	0.682594	8.19476
PB-01B.CGTAGGCTTGAGCATCATT	0.802568	9.28309
PB-01B.CGAGGCAATTTATTCATTC	0.78125	8.58496
PB-01B.CAGTATCCTTTGCTGGCAT	1.24481	7.91289
PB-01B.AACGCGTCTCATCAGAATG	1.50215	8.86419
PB-01B.AGAGATGAATAAGAAGCTAG	0.790514	7.98299
PB-01B.CGAAGACCTCATCAGAATG	0	7.83289
PB-01B.AGGATAATCTTATCATGATC	1.13636	8.04439
PB-01B.CAAGCAACTCCGCTGCCAG	0.46225	9.34207
PB-01B.AGGCTCGTTCATAGTTCGG	0.4	7.96578
PB-01B.AACGCGTCTCCAGTTCCAA	0.469484	8.73471
PB-01B.ATTGAGGAATGATCGCTTCT	0.884956	7.82018
PB-01B.TTGACCAGTCATCTCTGCA	0.369686	9.07948
PB-01B.AGAAGTAAGTGATATCGGCG	1.77936	8.13443
PB-01B.TCAAGATCTTACTCAATAGG	1.61943	7.94837
PB-01B.ACTTACTCATCAAGTCGACC	1.88088	8.31741
PB-01B.TAGGAAGGTATCGGCTATC	0	7.66534
PB-01B.CTCGTTGATCTAGTAGTCT	0.980392	7.67243
PB-01B.TTGACTCAATGTAGCTCCAT	1.26582	7.88874
PB-01B.ACTGGTTATTCGAACGCCGG	0.574713	9.02791
PB-01B.CTGCCTTATCAATTACCGT	0.881057	9.41151
PB-01B.CGTAGGCTTTTCTTAATAA	0	8.03342
PB-01B.TGAATCTGATAGGTATACTC	1.48148	8.66178
PB-01B.TAATCAGCTTGTATAATACG	2.27273	8.26679
PB-01B.TAAGAATGGTGATCTTACGC	0.970874	9.27146
PB-01B.CAGGACTCTTTACCGAGGC	0.3125	8.32193
PB-01B.ACGTTGCTTGATCGCTTCT	0.541028	10.1163
PB-01B.ATTAGGTACTTCTAATAGTA	0.242718	8.6865
PB-01B.AGCATAACTTCCATCGCGAA	0	7.69349
PB-01B.AAGGACGATTTCAATATAA	0.510204	8.61471
PB-01B.AGATTGGTTTCGGTTATGCC	0.643501	9.60177
PB-01B.ATTACCATCTAATACCATCC	0	7.78136
PB-01B.TTGACCAGTGGCGAACTCG	0.488998	8.67596
PB-01B.ATTGATCGTTCGGTTATGCC	1.14504	8.03342
PB-01B.AAGCAGTATTGCGTTGGAGC	0.307692	8.3443
PB-01B.AGGCGGAATGATATCGGCG	0	8.9571
PB-01B.AAACTGAACTACTAGAGAGT	0.411523	7.92481
PB-01B.ACATTCGTATAGTAACGGTC	0.219058	9.83447
PB-01B.ACTTATGGTTCGGTTATGCC	1.13636	8.45943
PB-01B.AAGGCTACTGAGCATCATT	1.06383	8.13955
PB-01B.AGAGGTCGTCCTTGGTCCA	0.814664	8.93958
PB-01B.ACAATGCTATGTATAATACG	0.904977	7.7879
PB-01B.ACTTACTCATATATTGATAC	0.809717	8.94837
PB-01B.CGCTGCTTTACCGGAATTA	0.471698	7.72792
PB-01B.TAAGGTTCATTTACCGAGGC	0.394477	8.98868
PB-01B.AAACTCCAATGGCCGTAGTC	0.77821	8.00562
PB-01B.ATCAGTCATTGTCCTTAAGA	2.74314	8.64746
PB-01B.CTACCTGGTGCTCAGCCGG	0.625	9.64566
PB-01B.AAGTATTGGTCGCTCCTAAC	0	8.00562
PB-01B.ATTACCATCTCAAGTCGACC	0	8.19476
PB-01B.CCAAGGATTACGGAGGCGG	0.6	8.96578
PB-01B.ATTCGCAATTTAGACTTCTT	0.278552	8.48784
PB-01B.TCCTAACTTTGGCCGTAGTC	0.436681	7.8392
PB-01B.AGAGCATGTACCGGAATTA	1.3289	8.23362
PB-01B.ACTTACTCATGGACTACTAC	2.23881	8.65105
PB-01B.AGCATTATGTCGTCGCAGCC	0.611621	9.35535
PB-01B.GCTCTTAGTGCTGGAACTT	0.428266	8.86728
PB-01B.AAGGCTACTAGGTATACTC	0.420168	9.89482
PB-01B.ATCAATACGTCATACTCCGA	0	7.66534
PB-01B.CAACTCTCTTTCTTCCGGT	0.802139	8.54689
PB-01B.CAACTCTCTCCTTGGTCCA	1.08303	8.11374
PB-01B.AGTTAACCATCTTGCAACCT	1.5625	8.32193
PB-01B.TAGAACCAATACTTGCTAGA	0.219298	8.83289
PB-01B.GTCTATGGTGGCAGACGCC	1.53846	8.02237
PB-01B.TTGACCAGTTGAGTCTGGC	0.36075	10.4367
PB-01B.TAGATGACTTATTCAGGTAC	0	8.12412
PB-01B.ACTGGACCTTGCGGACCTA	0.75188	8.05528
PB-01B.ATTAGGTACTTTCTTCCGGT	1.30152	8.84862
PB-01B.TTCTCATTGTGGAGGCCTCC	0.71568	10.5859
PB-01B.AACTTGGATTAAGACCGTTG	0.519211	9.91139
PB-01B.TGCTGGATTATCCATGACT	0.458015	9.35535
PB-01B.CCAGCCTTTTTACTTGGAA	0.932836	9.06609
PB-01B.ATAATCCTGTCCAGTCCTCT	1.50943	8.04985
PB-01B.AGGCTCGTTGGTATCCGCC	0.175747	9.15228
PB-01B.CGCCATTCTTCAAGCCGAT	0.773196	8.59991
PB-01B.CTGATAGGTTTAGGACCGG	0.613497	9.35094
PB-01B.TGGTTGAATTGGACTACTAC	0	7.82018
PB-01B.CGTACCTATTCTAATAGTA	0.348432	8.16993
PB-01B.ACAATGCTATCTTGCAGTAG	0.659631	9.56605
PB-01B.AACGTAATCTTAACTCTTAG	0.648508	9.59246
PB-01B.TTCTCATTGTATATTGATAC	0.549683	11.2076
PB-01B.ACTGGACCTCGGTTATGCC	0.469484	7.73471
PB-01B.ACTTGATTGTAGGTATACTC	0.26738	8.54689
PB-01B.TTGACTCAATTAGACTTCTT	0.636943	8.29462
PB-01B.CAGGACTCTATATGAGCCA	0.569801	8.45533
PB-01B.CCGTCGATTGTCCTTAAGA	1.98488	10.0471
PB-01B.ATCAATACGTGTCCTAGAGG	0	8.82018
PB-01B.TAGAACCAATAACCTGGTCT	0.362976	9.10591
PB-01B.CCGTCGATTATGGAATTGG	0.421053	9.89178
PB-01B.AACGATCATTGTCCTACTTG	0.706357	9.95274
PB-01B.CGTCTTCCTGAGCATCATT	1.07034	9.35315
PB-01B.TATAAGAGGTTTAATTGAAT	0.485437	7.6865
PB-01B.ATATGCCATTCAAGTCGACC	0.79291	11.0661
PB-01B.AGATTGGTTTATATTGATAC	1.54799	8.33539
PB-01B.ACGTCTAGTTAACTCTTAG	0.772201	8.01681
PB-01B.TAGGAAGGTGGCAGACGCC	0	8.66534
PB-01B.AGGCTCGTTCGTCGCAGCC	0.566343	10.2726
PB-01B.CAGTATCCTTTCTTAATAA	0.664452	8.23362
PB-01B.AGTTAACCATCCGCTGCCAG	1.65975	7.91886
PB-01B.AAGTTCTTGTTTGCTAACGG	1.03986	9.17243
PB-01B.ATATGCCATTCGTCGCAGCC	0.74565	10.2372
PB-01B.ATTCCTAGATCAAGGAGGTC	0.653595	9.25739
PB-01B.ATGCTTCCTAACCTGGTCT	0.573066	8.45533
PB-01B.CTAACGACTATCGGCTATC	0.473934	7.7211
PB-01B.CTACCTGGTTTACCGAGGC	0.3663	8.09276
PB-01B.CGGAACCTTGGACTACTAC	1.49413	9.87191
PB-01B.AACTGGCATAACCTGGTCT	0.510204	8.61471
PB-01B.AGGCGGAATACGCGAGATT	0.724638	8.10852
PB-01B.GATACGTCTTTATTATGGT	0.412371	8.92184
PB-01B.CAGATCAGTCCATCGCGAA	0.696864	9.16491
PB-01B.TCGAAGGATTCTAATAGTA	0.589102	9.40727
PB-01B.CGATTCGCTCGGTTATGCC	0.396825	7.97728
PB-01B.CTGAGCATTACGCGAGATT	0	7.6865
PB-01B.TAAGAATGGTATAAGGAGCA	0.373134	8.06609
PB-01B.CATCAACGTCCATCGCGAA	0.879765	8.41363
PB-01B.AGAGTACCTGCAGGTCCGT	0.793651	8.56224
PB-01B.AAGTACGTTTGGCTGAGCTC	1.37221	9.18735
PB-01B.GGCTTACTTGTATAATACG	1.9685	7.98868
PB-01B.TACTTGCGTGAGCATCATT	0.656716	10.7099
PB-01B.ATACTACTCTCGCCTAATGC	2.03252	7.94251
PB-01B.AAGCAGTATTCCTTGGTCCA	0.420168	9.47978
PB-01B.TTTGCTACTTTTATTATGGT	0.458716	7.76818
PB-01B.TTTGCTACTTTAACTGGTTA	0.465116	7.74819
PB-01B.TGGTTGAATTTAACGATCCA	0.98401	9.66711
PB-01B.ACTTGATTGTCAATTACCGT	0.434783	7.84549
PB-01B.ATTAGTCTGTGTCCTAGAGG	0.440529	7.82655
PB-01B.TTACCTAAGTGTAGCTCCAT	1.04895	8.15987
PB-01B.ACTTATGGTTTTACCGAGGC	0.753769	8.63662
PB-01B.GCTCTTAGTCCTTGGTCCA	0.443951	9.81538
PB-01B.CCGACCAATGGCCGTAGTC	0.671141	8.224
PB-01B.TAGAACCAATGACCTTGATA	0.298507	8.38802
PB-01B.AGTAGCCATCAATTACCGT	0.483092	7.69349
PB-01B.ATGGTAACTTCGCTCCTAAC	0.56338	8.47168
PB-01B.ATAACTTCCTATATTGATAC	0.35461	8.13955
PB-01B.CTGCCTTATGCAGGTCCGT	0	7.93074
PB-01B.ACGGAACGTAGGTATACTC	0	8.18488
PB-01B.AGATTGGTTTTGCGGACCTA	0.240385	8.70044
PB-01B.CGAAGACCTGGACTACTAC	0.21978	8.82972
PB-01B.CTGACGTTTTAACGATCCA	0.34965	8.15987
PB-01B.CTACCTGGTGTCCTACTTG	1.23967	7.91886
PB-01B.ATATGCCATTGGCAGACGCC	0.985222	7.66534
PB-01B.AACGTAATCTTAACGATCCA	1.20846	8.37504
PB-01B.TAGATGACTTGTCCTTAAGA	1.9943	8.45533
PB-01B.AAGGATTACTTATAGACGCA	0.827815	9.2384
PB-01B.TATTCTCCTTGTATAATACG	0.571429	8.45121
PB-01B.CCTAATGGTTTATTCTGAG	0.75188	9.05528
PB-01B.ATGGTTGGTTGAGTCTGGC	0.359281	9.70563
PB-01B.TATTCTCCTTGGCGAACTCG	0.943396	8.72792
PB-01B.TTACCTAAGTAAGCCAGTTA	0.487805	7.67948
PB-01B.AACCTCATTTATCCATGACT	0.131752	9.56796
PB-01B.AGGCTCGTTGCTCAGCCGG	0.496689	9.2384
PB-01B.ACATTCGTATCATCAGAATG	0.678733	8.7879
PB-01B.TCTATCCAATCTTGGTAATG	0.4329	8.85175
PB-01B.GCGTACTTTTTCATAGGAC	0.622407	8.91588
PB-01B.AACTGGCATTGAGTCTGGC	0	8.82337
PB-01B.TTCTCATTGTCCGTTCCTTA	1.1583	8.01681
PB-01B.GGCTAAGATAGCCGGTACC	0.4329	7.85175
PB-01B.AAGTACGTTTACTTGCTAGA	0.456621	9.35975
PB-01B.CCAGCCTTTGGCCGTAGTC	0.828729	9.49985
PB-01B.CGTACCTATTAACTGGTTA	0	7.77479
PB-01B.CAGGACTCTCGGCGTAACT	0.47619	7.71425
PB-01B.ACATGGTAATCAACCGCTAA	1.22951	7.93074
PB-01B.CTTCGACTTCAATTACCGT	0.684932	8.18982
PB-01B.AATCCAGTATGGCTGAGCTC	0.490196	7.67243
PB-01B.AAACTCCAATTAATGAACGA	0.589971	9.40514
PB-01B.TGTCCTTATTTTATAGCAGA	1.10058	13.6756
PB-01B.ATTAATGCCTTTCTTCCGGT	0.677966	8.20457
PB-01B.AGAGGTCGTTTATTATGGT	0	8.0607
PB-01B.CAAGCAACTGGCGAACTCG	2.8169	7.73471
PB-01B.ATTAGTCTGTGGACTACTAC	0	8.53916
PB-01B.ATCTTCAGATTGCGGACCTA	0.301205	9.96
PB-01B.ACTTATGGTTGTAGCTCCAT	1.65975	8.91289
PB-01B.TATTCTCCTTGGAGGCCTCC	0.988701	9.46761
PB-01B.TGCTGGATTATCATATTAG	0	8.93958
PB-01B.ATAGTTGACTATATTGATAC	1.13636	8.46352
PB-01B.GAGGAACTTCGGCGTAACT	1.15942	8.43045
PB-01B.CGATTCGCTAATACCATCC	0.460123	9.34873
PB-01B.ACCTCAATATCATCAGAATG	0.294985	8.40514
PB-01B.CGCTGCTTTTGCGGACCTA	0.285714	8.45121
PB-01B.ACTTACTCATACGGAGGCGG	0.606061	8.36632
PB-01B.AGTCGCATTGGCAGACGCC	1.03806	8.17493
PB-01B.ACAATGCTATGTCCTTAAGA	1.26582	9.89026
PB-01B.AAACTCCAATCGTCGCAGCC	2.5	8.12928
PB-01B.AATCCAGTATCCATAAGTCC	0	7.74819
PB-01B.TGCTGGATTTTAGGACCGG	0	7.72792
PB-01B.ACAGGTATTTCTAACTAGAT	0.163666	9.25503
PB-01B.TAATCAGCTTGGCAGACGCC	0	8.13955
PB-01B.AACTTGGATTCCAGTTCCAA	0.449775	9.38154
PB-01B.TTGGAGCTTCCATCGCGAA	0.664452	8.23362
PB-01B.AAAGCTGATTTTATTCTGAG	0	8.5812
PB-01B.AAATTCCTCTATCCATGACT	0.144509	9.43463
PB-01B.ATGCTTCCTCAATTACCGT	0.595238	8.40088
PB-01B.ACGCTTATATAGAACGTCTC	0	7.96578
PB-01B.TTCGTTCCTTCGGCCTTAC	0.862069	8.85798
PB-01B.AAGTTCTTGTTTAGGACCGG	0.483871	9.27612
PB-01B.AGTCGCATTGGCCGTAGTC	1.19681	9.55651
PB-01B.GTCGTAACTGGCAGACGCC	0.271739	8.52748
PB-01B.AACGATCATTCATACTCCGA	1.04712	8.57743
PB-01B.AGGCTCGTTTTGCGAGGCA	0	7.7879
PB-01B.TTCTTCGTTTTAACTCTTAG	1.0582	9.1472
PB-01B.ACCGGTTCTTTATTATGGT	0.483092	7.69349
PB-01B.ATTCCTAGATGGCGAACTCG	0.469484	7.73471
PB-01B.CAAGGCGTTCCGATTCCTG	0.497512	7.65105
PB-01B.ACTTGATTGTCGTCGCAGCC	0.71599	9.71081
PB-01B.CTAACGACTGAGCATCATT	0.533333	9.55075
PB-01B.ATTCGCAATTTTACCGAGGC	0.33557	8.224
PB-01B.ATAATCCTGTCGCCTAATGC	0.3003	8.37938
PB-01B.TAATCAGCTTCCAGTCCTCT	1.75439	8.15482
PB-01B.CTGAGCATTGCTAACTTGC	0.409836	7.93074
PB-01B.TGTCCTTATTGGCCGTAGTC	0.652529	9.25974
PB-01B.TTCGTTCCTAGAACGTCTC	0	7.69349
PB-01B.CAAGCAACTCGTCGCAGCC	0.616016	8.92778
PB-01B.AACGCGTCTACTATAGGTT	0.738007	8.08746
PB-01B.ATATGCCATTAGTAACGGTC	0.738552	10.988
PB-01B.CAGGACTCTGATATCGGCG	0.668896	8.224
PB-01B.CAGATCAGTTTATAGCAGA	0.796813	7.97154
PB-01B.AGGCGGAATGGCTGAGCTC	0	7.7211
PB-01B.CTCGTTGATATGGAATTGG	0.191388	10.0293
PB-01B.TCAAGATCTTACCGCCAACC	0.380228	9.03892
PB-01B.TTACCTAAGTCGTAGTTACC	0.537634	9.12412
PB-01B.AACTGGCATGTTCGTCAGA	0.484653	9.2738
PB-01B.TACTTGCGTAGGTATACTC	0.692042	9.17493
PB-01B.ACTTGATTGTTATCATGATC	1.27042	9.10591
PB-01B.AACGAGCGTTCCAATCATC	0.423729	7.88264
PB-01B.CTGAGCATTCCAGTCCTCT	0.566038	9.04985
PB-01B.TGTCCTTATTTCTTGCCGAC	0.472441	9.31061
PB-01B.GCTCTTAGTAGTAACGGTC	0.884956	7.82018
PB-01B.AACGAGCGTTAATGAACGA	1.01544	12.8118
PB-01B.AAGACCTTATTCCAATCATC	0.835655	8.48784
PB-01B.CAGTATCCTTTAGGACCGG	0.501253	8.64024
PB-01B.ATATGGATCTTCGCTAAGCA	0.378788	10.0444
PB-01B.TAATACCAGTCGTCGCAGCC	0.485437	7.6865
PB-01B.CAGTATCCTCTTGGTAATG	0.383142	8.02791
PB-01B.CGTTGATCTAGAGCCAAGG	0	7.65105
PB-01B.CGATTCGCTGGAGGCCTCC	2.26481	9.16491
PB-01B.TTCCATCTTTTGCGGACCTA	0.977199	8.26209
PB-01B.GATACGTCTTAACTCTTAG	0.570342	9.04166
PB-01B.ACATGGTAATGGCAATGAGA	1.46628	8.41363
PB-01B.TTGACCAGTTTAGGACCGG	0.485437	7.6865
PB-01B.ATGGTTGGTGTCCTTAAGA	0.819672	9.25267
PB-01B.GCGTACTTTCCGCTGCCAG	1.49254	8.06609
PB-01B.TGTCCTTATTCAATTACCGT	0.229885	8.76487
PB-01B.ACGTTGCTTTTATTCTGAG	0.280899	8.47573
PB-01B.CGGAACCTTTGAGTCTGGC	0.652174	9.84706
PB-01B.AACGAGCGTGATCGCTTCT	0.497512	7.65105
PB-01B.ACTTATGGTTATCCATGACT	0.473934	7.7211
PB-01B.AAATCGTTCTTGGTCAGCCA	1.50754	8.63662
PB-01B.ATCTTCAGATCCATAAGTCC	0.346021	8.17493
PB-01B.GAGGAACTTGGAGGCCTCC	0.156986	9.31741
PB-01B.CCAGCCTTTATGGCTCTGC	1.25	7.90689
PB-01B.ATTAGGTACTCGCCTAATGC	0.268817	8.54303
PB-01B.ATATGGATCTCCGCTGCCAG	0.857143	9.45121
PB-01B.ATCAATACGTACCGGAATTA	1.78571	8.12928
PB-01B.CTCGCATGTGTTCGTCAGA	0.35461	8.13955
PB-01B.AACTAGTTGTCCATAAGTCC	0.810811	8.53138
PB-01B.ATCAGTCATTGATACGGAAC	0	8.04985
PB-01B.ACGATATCATGCCGCAACGA	0.129702	9.59059
PB-01B.AACTAGTTGTTCAACGTAAG	0.460829	7.76155
PB-01B.ATCTTCAGATGTATAATACG	0	7.79442
PB-01B.CTGAGCATTCGCCTAATGC	1.11588	10.1861
PB-01B.TAATACCAGTTAATGAACGA	0.660066	8.24317
PB-01B.ATGCTTCCTTAGAATTAAC	0	8.56605
PB-01B.ATTAGGTACTCGTCGCAGCC	0.398406	7.97154
PB-01B.AAGTACGTTTCGGATTAGAA	0	8.90087
PB-01B.ACTTCCGTTGCTGGAACTT	0.140845	9.47168
PB-01B.TGCTGGATTACTATAGGTT	1.25	7.90689
PB-01B.ACCTCAATATCGGTTATGCC	0.205761	8.92778
PB-01B.TGAATCTGATGAGCATCATT	0.324939	10.2656
PB-01B.AGGCGGAATGGACTACTAC	1.28755	7.86419
PB-01B.ATAAGCGAATCCGCTCCGGC	0.409836	7.93074
PB-01B.GGCTAAGATAAGACCGTTG	0.880282	10.1497
PB-01B.ATATGCCATTGTCCTAGAGG	0.966184	7.69349
PB-01B.ACCATGATTTCGGTTGCGCG	0.660066	8.24317
PB-01B.ATATCCTACTTTCATAGGAC	1.07335	9.1267
PB-01B.AACGAGCGTTTAGGACCGG	0	7.6865
PB-01B.ATCAATACGTTAACGATCCA	0.530396	11.2592
PB-01B.ACGTCTAGTTGCGGACCTA	0	7.8392
PB-01B.CGAGGCAATCCTTGGTCCA	0.432432	9.85331
PB-01B.CAACTCTCTCGGTTGCGCG	1.32013	9.24555
PB-01B.CTCTGAGCTAGGTATACTC	0.738007	8.08215
PB-01B.ACATGGTAATGGTATCCGCC	0.779221	8.58871
PB-01B.CCTAATGGTTAACTCAATT	0.840336	8.89482
PB-01B.TTCCATCTTTTAACTCTTAG	0.406504	7.94251
PB-01B.GAGTTCTCTTGAGTCTGGC	0.775194	9.01123
PB-01B.TGCAAGGTTGGACTACTAC	0.974026	8.26679
PB-01B.AGAGATGAATATATTGATAC	0.617284	8.33985
PB-01B.TCCTAACTTTGCTCAGCCGG	1.41287	9.31741
PB-01B.ACTTATGGTTCTTGGTAATG	1.08696	9.10852
PB-01B.AAGTTCTTGTATCCATGACT	0.0864304	10.1762
PB-01B.AGGCGGAATAAGACCGTTG	0.564972	9.05257
PB-01B.ACTGAATACTCCATAAGTCC	0.465116	10.3332
PB-01B.TTCCATCTTTACTTAACCTT	0.980392	9.25739
PB-01B.ACAATGCTATTTGCGAGGCA	0	7.8392
PB-01B.TCAGCTTCTAGCCGGTACC	0.479616	8.7039
PB-01B.ACGATATCATACCGGAATTA	0.77821	8.00562
PB-01B.AATTCATCGTATCCATGACT	0.485437	7.6865
PB-01B.AAGGCTACTACCGGAATTA	1.4652	8.09803
PB-01B.TAAGAATGGTTATCATGATC	0.584795	8.41785
PB-01B.CGAATGAGTTGAGTCTGGC	0.440529	7.82655
PB-01B.AAGGCTACTTTATTCTGAG	0.483092	8.69349
PB-01B.CTCGCATGTTGCCGGCAGA	0.374532	8.0607
PB-01B.ATGCATTCATGCCATTCTCC	0.301205	8.37504
PB-01B.TAGGAAGGTACTAGAGAGT	1.08108	8.53138
PB-01B.TATAAGAGGTGGCCGTAGTC	0.285714	8.45121
PB-01B.CGTAGGCTTTTACCTCGAC	0.692042	8.17493
PB-01B.ATCTGATGATGCAGGTCCGT	0	7.70044
PB-01B.TAGGAAGGTGGCGAACTCG	0.681818	8.78136
PB-01B.TTCGTTCCTGAAGATCGAG	0.497512	7.65105
PB-01B.TGCTGGATTTCTAATAGTA	0.895522	8.38802
PB-01B.AAACTCCAATACGTCCGCAG	1.39535	7.74819
PB-01B.AGCGTAAGTCGCCTAATGC	1.14007	9.26209
PB-01B.GCTCTTAGTCAAGGAGGTC	0.969529	9.49586
PB-01B.ATAAGCGAATTAACTCTTAG	0.735294	8.67243
PB-01B.TAAGAATGGTCGGTTATGCC	0.299401	10.3837
PB-01B.AAGTTCTTGTTTGCGAGGCA	3.36134	7.89482
PB-01B.TTACCTAAGTGGCAGACGCC	0.37594	8.05528
PB-01B.ATAATCCTGTATATGAGCCA	0.731261	9.0954
PB-01B.AGGCGGAATTGAGTCTGGC	0.724638	8.69349
PB-01B.CGTCTTCCTCCATAAGTCC	1.43541	7.70736
PB-01B.AGAGATGAATCAAGGAGGTC	0.632911	8.88874
PB-01B.TCTATCCAATAATGCCGCTT	0.909091	7.78136
PB-01B.CGAAGACCTTTATAGCAGA	1.18483	8.7211
PB-01B.CTAACGACTAGGTATACTC	0	7.6865
PB-01B.GCTCTTAGTTCCAATCATC	0	8.69
PB-01B.CAGATCAGTGCCGCAACGA	0.923788	8.75822
PB-01B.TGAATCTGATATTCAGGTAC	0.352113	8.14975
PB-01B.CTGATAGGTGACCTTGATA	0	7.90087
PB-01B.ACAGGTATTTGGCGAACTCG	1.4104	14.5403
PB-01B.TTTGCTACTTAATTAAGACT	0.3861	8.01681
PB-01B.ATATGGATCTATAAGGAGCA	1.37741	8.50383
PB-01B.AGGCGGAATGTTCGTCAGA	1.01266	8.62571
PB-01B.TCAGCTTCTATGGAATTGG	0.647249	8.27146
PB-01B.ACCGGTTCTAGAACGTCTC	0	8.60733
PB-01B.AAAGCTGATTTCGGCCTTAC	1.44928	7.69349
PB-01B.AATACCGAATTTATTCTGAG	0.416667	8.90689
PB-01B.ATCAGTCATTGGCAGACGCC	0	8.34873
PB-01B.ACTGGTTATTCTTGCAGTAG	0.311526	8.32643
PB-01B.CAGATCAGTTAACGATCCA	0.583658	9.00562
PB-01B.AAGGCTACTACCTCTATCT	0.471698	7.72792
PB-01B.AACCTCATTTCGCCTAATGC	1.91388	7.70736
PB-01B.ATTCGCAATTAATACCATCC	0.361664	10.1111
PB-01B.TGCTGGATTCTAGTAGTCT	0.235849	8.72792
PB-01B.CGAATGAGTTTAGGACCGG	0.626305	9.90388
PB-01B.TTCGTTCCTTTACCGAGGC	0.796178	10.2958
PB-01B.ATCTTCAGATGTCCTAGAGG	1.35135	7.79442
PB-01B.ACCATGATTTATAAGGAGCA	0.2849	8.45533
PB-01B.CAAGGCGTTGTCCTTAAGA	1.51976	9.36194
PB-01B.CGAGGCAATGGTATCCGCC	0	8.15482
PB-01B.TCCTAACTTTTTCTTAATAA	1.15132	9.24793
PB-01B.AGATTGGTTTTAGGCCATAG	0.763359	9.35535
PB-01B.ACTTACTCATGGAGGCCTCC	1.14192	9.25974
PB-01B.ACATGGTAATAATGCCGCTT	0.485437	7.6865
PB-01B.AAACCATAGTGGCTGAGCTC	0.271003	8.52748
PB-01B.AACTAGTTGTGACCTTGATA	0.229358	8.76818
PB-01B.ATAACTTCCTGGACTACTAC	1.21655	8.68299
PB-01B.CTAACGACTCTAACTAGAT	0.636943	8.29462
PB-01B.CTTCGACTTTTATAGCAGA	0.103734	9.91289
PB-01B.ATCAATACGTCCTTGGTCCA	1.19048	9.39232
PB-01B.TCAGCTTCTTAGACTTCTT	1.17647	7.99435
PB-01B.ATTACCATCTAGTAACGGTC	0.27933	8.48382
PB-01B.ATTCGCAATTGCTCAGCCGG	0.511945	9.19476
PB-01B.TTGACTCAATAGAGCTATAA	0.952381	7.71425
PB-01B.ATTAGTCTGTGAGCATATGG	1.14613	9.44708
PB-01B.AAGGATTACTCGAACGCCGG	0.913242	7.77479
PB-01B.ATACTACTCTTTAATTGAAT	0.852273	8.45943
PB-01B.GCTCTTAGTCCGTTCCTTA	0.816327	7.93664
PB-01B.AGCATTATGTGTAGCTCCAT	0.873362	7.84549
PB-01B.GCGTACTTTGTATCATCGA	0.271739	9.52356
PB-01B.ACTTCCGTTATGGAATTGG	0.222965	9.80896
PB-01B.AACGAGCGTTAACTCTTAG	0.398406	7.97728
PB-01B.ATCAATACGTAGCTTATCCG	0.828157	8.91588
PB-01B.TTGGAGCTTCGCTCCTAAC	0	7.87036
PB-01B.CGTACCTATTGAGTCTGGC	0.564175	9.47168
PB-01B.TCCTAACTTTACTTGCTAGA	0.984252	8.98868
PB-01B.CTCGTTGATGGAGGCCTCC	1.12782	8.05528
PB-01B.ACTTCCGTTCAAGGAGGTC	0.671141	8.21917
PB-01B.AGAGCATGTACTAGAGAGT	0.692521	9.49586
PB-01B.ACGTCTAGTTGGTCAGCCA	0.618325	10.7977
PB-01B.TTGACCAGTCATTCGACGG	0.530035	9.14466
PB-01B.TGTCCTTATTTGGTCAGCCA	0.392157	7.99435
PB-01B.ACAATGCTATAGGTATACTC	1.21951	7.94251
PB-01B.AATCCAGTATAACTAGGCGC	0	8.36194
PB-01B.ACCGGTTCTCATCTCTGCA	1.3363	8.81057
PB-01B.CCATCGTCTTTAGGACCGG	0.4111	9.9263
PB-01B.TCAAGATCTTTGACGCTCCG	0.492611	7.66534
PB-01B.ATATGGATCTTAATGAACGA	0.423729	9.46761
PB-01B.CTCCATCATACCTGGCCAA	2.02429	7.94837
PB-01B.TAAGAATGGTCTAACTAGAT	0.376648	9.05257
PB-01B.CGCTAACCTGTAGCTCCAT	0.990099	7.65821
PB-01B.ATCAATACGTTTCTTCCGGT	1.70213	7.87652
PB-01B.CAAGGCGTTATATTGATAC	0.785855	8.99152
PB-01B.CCTAATGGTAGGTATACTC	0	8.37504
PB-01B.AGATTGGTTTGGCCGTAGTC	0	7.67243
PB-01B.ACCATGATTTTATGAGTTAA	1.69492	7.88264
PB-01B.ATATCTGGATCATACTCCGA	0	9.08481
PB-01B.CTGCCTTATGAAGATCGAG	0.628931	8.31288
PB-01B.CCTAATGGTAGAGCCAAGG	0.809717	7.94837
PB-01B.ATTAGGTACTATATTGATAC	0.621118	10.3309
PB-01B.ATACCAGTTTCCGATTCCTG	0.486224	9.26913
PB-01B.ATAAGCGAATTGCCGGCAGA	0	8.20457
PB-01B.TATAAGAGGTCAATTACCGT	0.46729	9.32643
PB-01B.CTAACGACTTAGCCGTCAT	1.89573	7.7211
PB-01B.GGCTAAGATCGTCGCAGCC	0.738007	8.08215
PB-01B.ATGGTTGGTGTTCGTCAGA	0.925926	8.75489
PB-01B.TTCCATCTTTAATACCATCC	0.341297	9.19476
PB-01B.GGTACCATTTTGCTGGCAT	0.396825	7.97728
PB-01B.ACCTCAATATCATAGTTCGG	0.241546	8.69349
PB-01B.TAGAACCAATACGGAGGCGG	0.412371	8.92184
PB-01B.AACTTGGATTGGCAGACGCC	1.20482	9.37504
PB-01B.ACAATGCTATCAGGAGGAGA	0	7.6865
PB-01B.ACTTATGGTTCCGCTGCCAG	0.555556	8.49185
PB-01B.ATGGTAACTTGTCCTTAAGA	0	7.7879
PB-01B.TACTTGCGTCCTTGGTCCA	0.968523	8.69
PB-01B.TAACGACTTTACGGAGGCGG	1.50376	8.05528
PB-01B.AGTTAACCATGTCCTTAAGA	1.30506	9.25974
PB-01B.TGGATTCTATTTACTTGGAA	1.09489	8.09803
PB-01B.TGCTGGATTCATCAGAATG	1.90476	7.71425
PB-01B.ATCTGATGATCCGTTCCTTA	0.665188	8.81698
PB-01B.AGGCGGAATTATAGACGCA	1.22449	7.93664
PB-01B.TTGACTCAATGTCCTTAAGA	0.191939	9.02514
PB-01B.AAACCATAGTTTCCAACCGC	1.05263	9.37721
PB-01B.CAAGGCGTTGTCCTACTTG	0.759494	8.62571
PB-01B.AGAACTCCTCGGTTATGCC	0.46729	7.74147
PB-01B.AAGGATATGTTCGGCCTTAC	0.556328	9.48985
PB-01B.TCTATCCAATCGGTCAAGAA	0.361011	8.11374
PB-01B.ATCAATACGTCATCTCTGCA	0.573614	9.03067
PB-01B.GATAAGCGTGAGCATCATT	0.385356	9.01959
PB-01B.ATAATCCTGTCAACCGCTAA	1.2931	7.85798
PB-01B.ACCTCAATATTCTTGCCGAC	1.61943	7.94837
PB-01B.TCAGCTTCTTTACTTGGAA	0.682594	9.77972
PB-01B.TGGATTCTATGTATAATACG	0.350877	8.15482
PB-01B.TCAAGATCTTATGGCTCTGC	0.873362	7.8392
PB-01B.CGGTAAGGTGTTCGTCAGA	0.218818	8.83605
PB-01B.ATTCCTAGATGGCAGACGCC	0.634921	8.29921
PB-01B.ATAACTTCCTGGTAGGTTAG	0	7.87036
PB-01B.ACTTATGGTTCGTCGCAGCC	1.28676	9.08746
PB-01B.TATAAGAGGTAGCTTATCCG	0.862069	7.85798
PB-01B.ATATGGATCTTAGAATTAAC	0	8.7039
PB-01B.AAGCAGTATTGCTCAGCCGG	2.0202	8.21432
PB-01B.ACAACCTATTCCGTTCCTTA	0.361011	8.11374
PB-01B.TGGTTGAATTACGTCCGCAG	1.16279	8.01123
PB-01B.CAGTATCCTTTAATTGAAT	1.61943	7.94837
PB-01B.AGTCGCATTGGCGAACTCG	1.20301	9.37721
PB-01B.AACCTCATTTTAACGATCCA	0.585652	9.41574
PB-01B.AATTCATCGTCGGTTATGCC	0.658762	9.56796
PB-01B.AAGCAGTATTGGCCGTAGTC	0.390625	9
PB-01B.CTCCATCATTATATACTAA	0.743494	8.07146
PB-01B.TCCTAACTTTAACCATTGGA	0.496278	8.65464
PB-01B.TAACGACTTTATCGGCTATC	0.402145	9.54689
PB-01B.TTGACCAGTATGGAATTGG	0.282087	9.46964
PB-01B.TGCTGGATTTCGCTAAGCA	0.314465	8.31288
PB-01B.AAAGCTGATTGGTATGCTTG	0.414938	8.91289
PB-01B.AGAGATGAATCCATAAGTCC	0.796178	9.29462
PB-01B.TATAAGAGGTGAGCATCATT	0.775194	8.01123
PB-01B.GTCTATGGTATCCATGACT	0.252738	10.2131
PB-01B.ATAATCCTGTCAAGGAGGTC	0.473934	7.7211
PB-01B.ACATGGTAATCCATCGCGAA	0.775194	9.01123
PB-01B.GTCGTAACTCAATTACCGT	0.953895	9.29692
PB-01B.AAGACCTTATGATCTTACGC	0.71599	8.71081
PB-01B.GTCTATGGTATGGCTCTGC	1.40187	7.74147
PB-01B.CAGCATTGTGATACGGAAC	0.347222	8.16993
PB-01B.AACTAGTTGTTAACGAATTG	1.32743	7.82018
PB-01B.AAACCATAGTATCGGCTATC	0.230947	8.75822
PB-01B.TTTGCTACTTTCTAATAGTA	0.219298	8.83289
PB-01B.TCCTAACTTTGTCCTAGAGG	0.480769	7.70044
PB-01B.TATCTCGATTACTATGCAAT	0.294985	8.40514
PB-01B.CGTCTTCCTATGGAATTGG	1.13314	8.46352
PB-01B.GCGTACTTTGGTACCGGCA	0.410678	8.92778
PB-01B.AACGTAATCTCGCTCCTAAC	0.471698	7.72792
PB-01B.TCTATCCAATCAATTACCGT	0.364964	8.09803
PB-01B.TCAAGATCTTTTACTTGGAA	0.465116	8.74819
PB-01B.CGCCATTCTCGAACGCCGG	0.714286	8.12928
PB-01B.CTTCGACTTGTCCTAGAGG	1.68971	9.34651
PB-01B.AGCATTATGTAGAGCTATAA	0.529101	8.56224
PB-01B.TTGATTCCTTCTTGCAGTAG	1.00604	8.9571
PB-01B.AACGTAATCTTTAGGACCGG	0.348432	8.16491
PB-01B.TTGACCAGTGGAGGATAGC	0.3861	8.01681
PB-01B.TTGACCAGTAATTAAGACT	0	7.66534
PB-01B.ATCTGATGATGCTCAGCCGG	0.852878	8.87344
PB-01B.TTCCATCTTTTTCTTAATAA	0	7.93074
PB-01B.ATCTGATGATCTAACTAGAT	0	8.43879
PB-01B.TGCTGGATTGTTCGTCAGA	0.366972	9.09011
PB-01B.CGGAACCTTTGCCGGCAGA	1.07335	10.7117
PB-01B.TTCTTCGTTTGTATCATCGA	1.80995	7.7879
PB-01B.ACATGGTAATTAACGATCCA	0.950872	10.8865
PB-01B.AATTCTAGGTGTATCATCGA	1.5748	7.98868
PB-01B.CGTACCTATCCTTGGTCCA	1.38169	9.17742
PB-01B.AATACCGAATCATCAGAATG	0	9.09011
PB-01B.AGAACTCCTGTAGCTCCAT	0	7.83289
PB-01B.TAAGGTTCATCGTCGCAGCC	0.408998	8.93369
PB-01B.AGAGCATGTCATCAGAATG	1.08992	8.51964
PB-01B.GGTACCATTGTCCTACTTG	0.535332	9.86728
PB-01B.AGATTGGTTTTTACCTCGAC	0.384615	8.02237
PB-01B.CAGCATTGTGTTCGTCAGA	0	7.82655
PB-01B.ACATTCGTATAGCTTATCCG	0.815217	8.52356
PB-01B.CAGATCAGTATAAGGAGCA	0	8.69349
PB-01B.TATAAGAGGTCTAAGAGAAG	0.352113	8.14975
PB-01B.GGTACCATTGAGCATCATT	0.434783	8.84549
PB-01B.TTGATTCCTTGGACTACTAC	0.673401	8.21432
PB-01B.TAGAACCAATTTAGGACCGG	0.888889	7.81378
PB-01B.AGAGATGAATCCGCTCCGGC	0.727802	9.42417
PB-01B.CTCGTTGATGTTCGTCAGA	0.284091	8.45943
PB-01B.AGAGGTCGTATAAGGAGCA	0.993377	8.2384
PB-01B.ATTAGTCTGTTTACCGAGGC	0.453515	8.78463
PB-01B.ACATGGTAATAAGAAGCTAG	0.393701	7.98868
PB-01B.ATTGATCGTTGGCAGACGCC	0.896861	7.8009
PB-01B.ATGCTTCCTCGGTCAAGAA	0.429185	7.86419
PB-01B.AACGAGCGTCCTTGGTCCA	1.98413	7.97728
PB-01B.AGCGTAAGTAATTAAGACT	0	7.85175
PB-01B.AGTAGCCATCCAGTTCCAA	0.7369	11.8396
PB-01B.TTGACTCAATCCTTGGTCCA	1.34048	10.865
PB-01B.TGGATTCTATTTAGGACCGG	0.374532	8.06609
PB-01B.AGCATAACTTCAGGAGGAGA	0.153374	9.34873
PB-01B.AAGTTCTTGTGGCCGTAGTC	0.568182	9.04439
PB-01B.GTCTCTACTCGGTCAAGAA	0	8.11894
PB-01B.ACTTATGGTTCCGATTCCTG	0.284495	9.45738
PB-01B.AGAGATGAATGCTCAGCCGG	1.68776	8.88874
PB-01B.ACATTCGTATTTCTTAATAA	1.39535	9.33316
PB-01B.TTGATTCCTTCGGTTATGCC	1.45631	7.6865
PB-01B.CATACCGCTTTCTTCCGGT	0.455927	9.36194
PB-01B.AAGTATTGGTTAATGAACGA	0.906344	8.37069
PB-01B.ACCATGATTTCAGGAGGAGA	0.900901	7.79442
PB-01B.ACTTGATTGTCCATCGCGAA	1.10594	10.7474
PB-01B.TTCTTCGTTTACGCGAGATT	0.395257	7.98299
PB-01B.CGTAGGCTTAAGACCGTTG	0.37037	8.07682
PB-01B.TCGAAGGATTAACGATCCA	0.274348	9.50978
PB-01B.AGATTCAACTAGTAACGGTC	0.492611	7.66534
PB-01B.AGATCGGATGATCTTACGC	1.2605	7.89482
PB-01B.CTGACGTTTTCAACGTAAG	0	7.78136
PB-01B.ATACTACTCTCATCTCTGCA	0.696864	8.16491
PB-01B.ATATCTGGATCAAGGAGGTC	0.840336	9.47978
PB-01B.TGTCCTTATTAGCCGGTACC	0.597907	9.38586
PB-01B.TCCTAACTTTCTAACTAGAT	0.403769	9.53916
PB-01B.GAGGAACTTCCAGTTCCAA	1.30548	8.5812
PB-01B.ACGGAACGTACGCGAGATT	0	7.82018
PB-01B.ATTCGGAGTAGCCGGTACC	0.493827	8.66178
PB-01B.GTCTCTACTAACCTGGTCT	0.677048	10.5285
PB-01B.GTCTCTACTGATCGCTTCT	0.483092	8.69349
PB-01B.ATGGTTGGTTAACTCTTAG	0.826446	8.91886
PB-01B.GGCTAAGATTAACGAATTG	0	8.30834
PB-01B.CCTAATGGTCTTGCAGTAG	0.835655	8.48784
PB-01B.CCTAATGGTGGCAATGAGA	0.727273	8.10852
PB-01B.AAGGACGATGGAGGATAGC	0.898204	8.3837
PB-01B.ACCGGTTCTAGTAACGGTC	1.88235	8.73132
PB-01B.AACGCGTCTACTAGAGAGT	0	8.34873
PB-01B.ATTCGGAGTTCGGCCTTAC	1.2931	8.85798
PB-01B.TTGACCAGTATGGCTCTGC	0	8.02791
PB-01B.AGATCGGATTTGACTTCAG	0.991736	9.24079
PB-01B.ATAACTTCCTCTTGCAGTAG	0.543478	8.52356
PB-01B.AAGGATTACTTAACGAATTG	0.742574	8.65821
PB-01B.ACAGGTATTTTTATTCTGAG	0.26738	8.54689
PB-01B.ATACCAGTTTTTAGGACCGG	0.284091	8.45943
PB-01B.AGAGATGAATCGCCTAATGC	0.348432	8.16993
PB-01B.CGCCATTCTGCCGCAACGA	0.37594	8.06609
PB-01B.TGGTTGAATTCCGCTGCCAG	1.13636	8.04439
PB-01B.ATGCATTCATGTAGCTCCAT	0.452489	7.7879
PB-01B.GTCTCTACTTTATTCTGAG	1.54321	8.33985
PB-01B.AACCTCATTTAGAGCCAAGG	0.371058	9.07414
PB-01B.GATAAGCGTACTTGCTAGA	0	8.92778
PB-01B.ACTTATGGTTTAGACTTCTT	0.46729	7.74147
PB-01B.TAATCAGCTTACTAGAGAGT	0	7.73471
PB-01B.TTCTTCGTTTGTCCTTAAGA	0.278552	8.48784
PB-01B.AATCCAGTATCAAGTCGACC	1.34357	9.02514
PB-01B.TTTGCTACTTTAACTCTTAG	0.131752	9.56796
PB-01B.ACCATGATTTCAATTACCGT	0	8.11894
PB-01B.AATACCGAATCCAGTTCCAA	0.57554	9.44087
PB-01B.AACGCGTCTGGCCGTAGTC	1.02171	9.61287
PB-01B.GATAAGCGTACCGGAATTA	0.186567	9.06878
PB-01B.CGAAGACCTTTCTTCCGGT	1.14943	9.02791
PB-01B.AATCCAGTATTTAGGACCGG	0	8.12412
PB-01B.CGTCTTCCTCAAGTCGACC	0.431965	8.85487
PB-01B.AAGTTCTTGTACGCGAGATT	0.423729	7.88264
PB-01B.ATAGTTGACTTTATTCTGAG	0	8.15482
PB-01B.AGAAGTAAGTAGCCGGTACC	0	7.88874
PB-01B.ACTGGACCTTAGATCTACT	0.900901	7.79442
PB-01B.TAGAACCAATACCGCCAACC	0.421941	8.88874
PB-01B.AGAGATGAATCCATCGCGAA	0.396825	9.56224
PB-01B.AGCATAACTTATATTGATAC	1.15942	8.43045
PB-01B.TAATACCAGTCCTTGGTCCA	1.9685	7.98868
PB-01B.TTTGCTACTTTCAAGCCGAT	0.510204	8.61471
PB-01B.ACTTCCGTTGTCCTACTTG	0.384123	9.60918
PB-01B.ACTTCCGTTTAACTCAATT	1.98413	7.97728
PB-01B.TAAGAATGGTCATCAGAATG	0.180505	9.11374
PB-01B.GATAAGCGTAGAACGTCTC	0.808625	8.53528
PB-01B.AACTAGTTGTAGAACGTCTC	0.628931	8.31288
PB-01B.ATTGAGGAATGGCCGTAGTC	0.338983	9.20457
PB-01B.ATGGACTATTTGACGCTCCG	0.873362	7.8392
PB-01B.AGCTATCGTCGCCTAATGC	0.495663	9.65642
PB-01B.AACGAGCGTATATTGATAC	0.815661	9.25974
PB-01B.TGGTTGAATTATAAGGAGCA	1.39276	8.48784
PB-01B.AGATTGGTTTTTATTCATTC	0	8.07682
PB-01B.ACATTCGTATTTACTTGGAA	1.65094	8.72792
PB-01B.CCTAATGGTTAGACTTCTT	0.744417	11.2402
PB-01B.AAGCAGTATTTTACTTGGAA	0.598802	8.3837
PB-01B.AAATCGTTCTCGGTTGCGCG	1.69051	9.58684
PB-01B.AAGCAGTATTAACCTGCGTA	1.82482	8.09803
PB-01B.ACGCTTATATATATTGATAC	0.162866	9.26209
PB-01B.GGCTAAGATATATTGATAC	0.291971	9.41996
PB-01B.ATACCAGTTTACGCGAGATT	0.396825	7.97728
PB-01B.ACAATGCTATTTGCTGGCAT	1.19332	8.71081
PB-01B.TTCCATCTTTCCAGTCCTCT	0.505051	8.62936
PB-01B.AACTAGTTGTGTAGCTCCAT	0	8.98014
PB-01B.ATCTGATGATAGTAACGGTC	1.22951	8.93074
PB-01B.GAGTTCTCTGTCCTAGAGG	0.595238	8.97728
PB-01B.AACCTCATTTCGTCGCAGCC	0	8.97728
PB-01B.ACAATGCTATAACTAGGCGC	0.4662	8.74483
PB-01B.TTGATTCCTTCGTCGCAGCC	0.268817	8.53916
PB-01B.CAGGACTCTTAATGAACGA	0.709555	12.0464
PB-01B.AACGATCATTGTCCTTAAGA	1.5625	8.32193
PB-01B.AGATTGGTTTTGCCGGCAGA	0	8.45121
PB-01B.AAACTGAACTTAGGCCATAG	0	7.77479
PB-01B.ACTGAATACTCAATTACCGT	0.392157	7.99435
PB-01B.ACGGAACGTCGTCGCAGCC	0.409836	7.93074
PB-01B.ATTGAGGAATATATTGATAC	0.372542	13.9999
PB-01B.TCCTAACTTTTAACGATCCA	0.522193	8.5812
PB-01B.ACATTCGTATCCTTGGTCCA	0.518672	9.91289
PB-01B.ATCAATACGTTAGACTTCTT	0.764088	10.032
PB-01B.AACTAGTTGTTAACGATCCA	0.516796	11.4035
PB-01B.TAATACCAGTTTAGGACCGG	0	8.25739
PB-01B.TGAATCTGATCGGCGTAACT	1.15385	9.02514
PB-01B.CTGCCTTATTAATGAACGA	1.89573	7.7211
PB-01B.ACATTCGTATTTACCGAGGC	1.21951	7.94251
PB-01B.TAAGGTTCATATATTGATAC	0.789474	8.56986
PB-01B.TCAAGATCTTTAACGATCCA	0	7.71425
PB-01B.ACTGGTTATTATAAGGAGCA	1.31004	7.8392
PB-01B.TCTATCCAATTTCATAGGAC	0.344828	8.17991
PB-01B.ATGCATTCATTCTAATAGTA	0.892857	7.80735
PB-01B.ATTCGCAATTCGGTTGCGCG	0.646204	9.2738
PB-01B.TATTCTCCTTTAATGAACGA	0.8	7.96578
PB-01B.AAATTCCTCTGATCGCTTCT	1.31579	7.83289
PB-01B.AGAAGTAAGTTGAGTCTGGC	0.489237	9.99718
PB-01B.CGCTGCTTTTATATACTAA	0	7.97728
PB-01B.ACAGGTATTTAGCCGGTACC	1.07817	8.53528
PB-01B.CTCGCATGTATAAGGAGCA	0.723764	11.6957
PB-01B.AGCTATCGTTTACGATGAA	0	7.88264
PB-01B.TAAGGTTCATGCTGGAACTT	0.342466	9.18982
PB-01B.ATAACTTCCTGGAGGCCTCC	0.628931	8.31741
PB-01B.ATCAATACGTTCTAATAGTA	0.58651	8.41363
PB-01B.ATATGGATCTTTAATTGAAT	0.228833	8.77149
PB-01B.TAAGGTTCATACTTAACCTT	0.493827	9.66178
PB-01B.CAGGACTCTAGTAACGGTC	0	8.02791
PB-01B.AGTAGCCATGCTCAGCCGG	1.51515	8.85175
PB-01B.CTTCGACTTCGGTTATGCC	0.664452	8.23362
PB-01B.CCTAATGGTGACCTTGATA	0	8.19476
PB-01B.CAACTCTCTTAGAATTAAC	0.421941	7.88874
PB-01B.CCAGCCTTTTCGGCCTTAC	0.431965	8.85487
PB-01B.CTCGTTGATCGTCGCAGCC	1.31579	8.83289
PB-01B.AGTCGCATTTATAGACGCA	1.15942	8.43045
PB-01B.TTGATTCCTTCCGTTCCTTA	1.22699	8.34873
PB-01B.AACTAGTTGTCCAGTTCCAA	0.452489	8.7879
PB-01B.CCTGCTACTCGGTTATGCC	0.498442	10.6484
PB-01B.TAGATGACTTATATTGATAC	0.23753	8.71768
PB-01B.AAGGACGATTAGAATTAAC	0	7.88264
PB-01B.AAACTCCAATCATACTCCGA	0.97561	7.67948
PB-01B.CTCGTTGATGCTGGAACTT	0.767263	8.61102
PB-01B.CCAATCCATCCATTATCTA	1.1583	8.01681
PB-01B.AAGACCTTATGGTAGGTTAG	1.2931	7.85798
PB-01B.AGATTGGTTTGATCGCTTCT	0.423729	7.88264
PB-01B.CCAGCCTTTGAGCATCATT	0.824176	8.50779
PB-01B.CAGATCAGTGGACTACTAC	0.283688	9.46148
PB-01B.ACTTACTCATTAACTCAATT	1.4218	7.7211
PB-01B.AGAACTCCTACTTAACCTT	0.516351	9.18239
PB-01B.ATTGATCGTTTTACTTGGAA	0.271003	8.53138
PB-01B.GCTCTTAGTATCGGCTATC	0	8.10852
PB-01B.ATAATCCTGTTTATTATGGT	0.26455	8.56224
PB-01B.AACTAGTTGTATCATATTAG	0.371747	8.07146
PB-01B.AAATTCCTCTTTCTTCCGGT	0	8.45533
PB-01B.CCAAGGATTAGGTATACTC	0.673401	8.21432
PB-01B.ATCAATACGTCCGCAAGTTC	0.917431	11.0901
PB-01B.AAAGCTGATTCCTTGGTCCA	0.104932	9.89633
PB-01B.AAACCATAGTATTCAGGTAC	0	7.65821
PB-01B.ATGCTTCCTCAAGTCGACC	1.38067	8.99152
PB-01B.TGTCCTTATTACGCGAGATT	0.882353	8.40939
PB-01B.CCTAATGGTTTCATAGGAC	1.32159	8.82655
PB-01B.TATAAGAGGTAATTAAGACT	1.07143	8.12928
PB-01B.ACTGAATACTACTTAACCTT	0.660066	9.24317
PB-01B.AGATTCAACTGGTATCCGCC	0	8.73132
PB-01B.TTACCTAAGTGGCTCTCTAT	0.961538	8.2854
PB-01B.TCAAGATCTTGGTAGGTTAG	0	8.96867
PB-01B.TATAAGAGGTTTGCGAGGCA	1.34048	8.54303
PB-01B.AAGCAGTATTTGACGCTCCG	0.480769	7.70044
PB-01B.AGAAGTAAGTAATGCCGCTT	1.68067	7.89482
PB-01B.GAGGAACTTGATACGGAAC	0.546448	8.5157
PB-01B.GGCGTTAATGGCGAACTCG	0.8	8.96578
PB-01B.CCTAATGGTAGCCGGTACC	0.27933	8.48382
PB-01B.GTCTATGGTATATGAGCCA	0.251889	8.633
PB-01B.AAGTACGTTTCTAGTAGTCT	2.42915	7.94837
PB-01B.TAATCAGCTTCGTCGCAGCC	0.811124	9.75322
[truncated: 198,659+ more rows]

## Sheet: Ext. Data Fig3 c,h
	UMI_count	gene_count	sample_ID	UMAP_1	UMAP_2	celltype	batch	stage	condition	sample_resource
nextseq_1_PA-01A_S1.TGCAAGGTTCAAGGAGGTC	630	538	NE-E9.5-2	2.26543	-4.74306	Paraxial mesoderm	nextseq_1	E9.5	WT	NE
nextseq_1_PA-01A_S1.ACCATGATTTGGCCGTAGTC	1082	820	ETiX-Day8-failed-4	-2.68988	-6.30295	Neuroectoderm	nextseq_1	Day8	Failed	ETiX
nextseq_1_PA-01A_S1.AGAGCATGTGATCGCTTCT	709	570	ETiX-Day8-failed-3	8.10496	-7.7904	Amniotic mesoderm	nextseq_1	Day8	Failed	ETiX
nextseq_1_PA-01A_S1.ATCTGATGATAGCTCTCCTC	496	407	ETiX-Day8-failed-3	6.95746	7.93614	Endothelium	nextseq_1	Day8	Failed	ETiX
nextseq_1_PA-01A_S1.TTACCTAAGTGTATCATCGA	528	408	ETiX-Day8-3	-11.7476	2.1895	Parietal endoderm	nextseq_1	Day8	WT	ETiX
nextseq_1_PA-01A_S1.TAGAACCAATTTATTCTGAG	579	473	ETiX-Day8-1	1.27487	-5.65243	Paraxial mesoderm	nextseq_1	Day8	WT	ETiX
nextseq_1_PA-01A_S1.ACAGGTATTTGCCGCAACGA	511	407	ETiX-Day8-Pax6neg-1	7.40063	-5.76909	Amniotic mesoderm	nextseq_1	Day8	Pax6neg	ETiX
nextseq_1_PA-01A_S1.AGAGATGAATAGCTTATCCG	466	387	ETiX-Day8-2	4.01413	-2.5509	Early development	nextseq_1	Day8	WT	ETiX
nextseq_1_PA-01A_S1.AAGACCTTATTATATACTAA	350	303	ETiX-Day8-4	8.0076	-5.79922	Amniotic mesoderm	nextseq_1	Day8	WT	ETiX
nextseq_1_PA-01A_S1.CGGTAAGGTAGTAACGGTC	310	280	ETiX-Day8-3	-0.832873	-5.5534	Neuroectoderm	nextseq_1	Day8	WT	ETiX
nextseq_1_PA-01A_S1.AAGGATATGTCATCAGAATG	781	573	ETiX-Day8-3	-12.645	4.09055	Parietal endoderm	nextseq_1	Day8	WT	ETiX
nextseq_1_PA-01A_S1.AGATTGGTTTGGCGAACTCG	797	674	ETiX-Day6-1	-2.19442	-0.524266	Early development	nextseq_1	Day6	WT	ETiX
nextseq_1_PA-01A_S1.CTGAGCATTTAACTGGTTA	713	595	NE-E9.5-1	4.41202	-5.91622	Cardiac mesoderm	nextseq_1	E9.5	WT	NE
nextseq_1_PA-01A_S1.AACGTAATCTACTTAACCTT	1191	894	ETiX-Day8-4	7.86524	-7.56601	Amniotic mesoderm	nextseq_1	Day8	WT	ETiX
nextseq_1_PA-01A_S1.ATTAGGTACTCCGCTGCCAG	545	454	ETiX-Day8-3	-5.94067	-7.27665	Surface ectoderm	nextseq_1	Day8	WT	ETiX
nextseq_1_PA-01A_S1.ATATGGATCTGGCAGACGCC	1144	859	NE-E8.5	-0.705454	-3.61501	Neuromesodermal progenitors	nextseq_1	E8.5	WT	NE
nextseq_1_PA-01A_S1.ATTAGGTACTATGGAATTGG	574	482	NE-E9.5-2	-3.04919	4.89069	Extraembryonic ectoderm	nextseq_1	E9.5	WT	NE
nextseq_1_PA-01A_S1.AGATTCAACTACCGGAATTA	480	423	NE-E9.5-2	3.84267	-6.53779	Cardiac mesoderm	nextseq_1	E9.5	WT	NE
nextseq_1_PA-01A_S1.AAATTCCTCTGGCCGTAGTC	424	362	ETiX-Day8-failed-4	1.52733	-3.43895	Paraxial mesoderm	nextseq_1	Day8	Failed	ETiX
nextseq_1_PA-01A_S1.ATCTGATGATGTATCATCGA	382	317	ETiX-Day8-3	-4.19431	8.93977	Extraembryonic ectoderm	nextseq_1	Day8	WT	ETiX
nextseq_1_PA-01A_S1.AACGTAATCTCGGTTGCGCG	1812	1279	ETiX-Day8-failed-4	4.81182	-7.33466	Cardiac mesoderm	nextseq_1	Day8	Failed	ETiX
nextseq_1_PA-01A_S1.ATTGAGGAATTGCGGACCTA	304	238	ETiX-Day8-failed-3	7.22612	7.73712	Endothelium	nextseq_1	Day8	Failed	ETiX
nextseq_1_PA-01A_S1.GGTACCATTGTTCGTCAGA	1652	1167	ETiX-Day8-Pax6neg-2	1.76618	-4.26408	Paraxial mesoderm	nextseq_1	Day8	Pax6neg	ETiX
nextseq_1_PA-01A_S1.TCCTATAAGTATATTGATAC	686	596	NE-E8.75	-4.90838	5.50418	Extraembryonic ectoderm	nextseq_1	E8.75	WT	NE
nextseq_1_PA-01A_S1.CAGCAAGTTAACCTGGTCT	348	306	ETiX-Day8-5	-2.09614	-5.5755	Neuroectoderm	nextseq_1	Day8	WT	ETiX
nextseq_1_PA-01A_S1.ACTGGACCTCGGTTGCGCG	437	382	ETiX-Day8-failed-4	-0.458369	-5.65331	Neuroectoderm	nextseq_1	Day8	Failed	ETiX
nextseq_1_PA-01A_S1.AAGTACGTTTCGGTTGCGCG	342	297	ETiX-Day8-failed-4	6.36367	-1.80663	Allantois	nextseq_1	Day8	Failed	ETiX
nextseq_1_PA-01A_S1.ACTGAATACTGTAGCTCCAT	545	477	ETiX-Day8-3	-2.12177	-5.64558	Neuroectoderm	nextseq_1	Day8	WT	ETiX
nextseq_1_PA-01A_S1.GGTACCATTTTACTTGGAA	820	665	ETiX-Day8-failed-4	2.48028	-2.73113	Neuromesodermal progenitors	nextseq_1	Day8	Failed	ETiX
nextseq_1_PA-01A_S1.AACGAGCGTTTCTTCCGGT	530	447	NE-E8	-10.1674	-1.62902	Visceral endoderm	nextseq_1	E8	WT	NE
nextseq_1_PA-01A_S1.ATAATCCTGTGCTCAGCCGG	408	338	NE-E9.5-2	9.44705	-5.89272	Amniotic mesoderm	nextseq_1	E9.5	WT	NE
nextseq_1_PA-01A_S1.AACTGGCATCATAGTTCGG	641	546	ETiX-Day6-failed-1	-8.60841	-1.3666	Visceral endoderm	nextseq_1	Day6	Failed	ETiX
nextseq_1_PA-01A_S1.ACTTCCGTTGTCCTTAAGA	939	780	NE-E8.75	-2.51409	7.52786	Extraembryonic ectoderm	nextseq_1	E8.75	WT	NE
nextseq_1_PA-01A_S1.ACAATGCTATGGTATCCGCC	340	302	ETiX-Day8-failed-1	-2.70244	-1.51949	Early development	nextseq_1	Day8	Failed	ETiX
nextseq_1_PA-01A_S1.TTATCCGCTCGGTTATGCC	898	738	NE-E8.75	-1.59581	-6.34763	Neuroectoderm	nextseq_1	E8.75	WT	NE
nextseq_1_PA-01A_S1.CTGAGCATTCCTTGGTCCA	923	743	NE-E8.75	6.78019	-0.697425	Allantois	nextseq_1	E8.75	WT	NE
nextseq_1_PA-01A_S1.CAAGCAACTGTCCTTAAGA	650	534	NE-E8.75	9.88287	-5.88715	Amniotic mesoderm	nextseq_1	E8.75	WT	NE
nextseq_1_PA-01A_S1.CTGATAGGTACTAGAGAGT	522	449	NE-E8	8.6667	7.287	Endothelium	nextseq_1	E8	WT	NE
nextseq_1_PA-01A_S1.TGCTGGATTATGGAATTGG	456	389	NE-E9.5-2	9.13414	-6.66162	Amniotic mesoderm	nextseq_1	E9.5	WT	NE
nextseq_1_PA-01A_S1.TTGACCAGTGGTATCCGCC	619	518	ETiX-Day8-failed-1	3.60438	10.9771	Primitive erythroid cells	nextseq_1	Day8	Failed	ETiX
nextseq_1_PA-01A_S1.TTCTCATTGTGCTGGAACTT	554	465	ETiX-Day8-4	9.26609	8.75483	Endothelium	nextseq_1	Day8	WT	ETiX
nextseq_1_PA-01A_S1.ATGCATTCATTCAAGCCGAT	368	339	ETiX-Day6-1	-3.32951	4.03222	Extraembryonic ectoderm	nextseq_1	Day6	WT	ETiX
nextseq_1_PA-01A_S1.AACTTGGATTGCTCAGCCGG	922	768	NE-E9.5-2	8.26375	-7.68931	Amniotic mesoderm	nextseq_1	E9.5	WT	NE
nextseq_1_PA-01A_S1.CGAATGAGTAATTAAGACT	842	637	ETiX-Day8-5	6.82572	-4.27317	Amniotic mesoderm	nextseq_1	Day8	WT	ETiX
nextseq_1_PA-01A_S1.TCAGCTTCTATTCGACCAA	305	272	ETiX-Day6-failed-1	-2.52022	3.91329	Extraembryonic ectoderm	nextseq_1	Day6	Failed	ETiX
nextseq_1_PA-01A_S1.CCAGCCTTTGGACTACTAC	686	539	NE-E8.75	9.65666	-6.71187	Amniotic mesoderm	nextseq_1	E8.75	WT	NE
nextseq_1_PA-01A_S1.ATGCATTCATGGTAGGTTAG	1498	1050	ETiX-Day8-failed-4	4.4659	-7.08903	Cardiac mesoderm	nextseq_1	Day8	Failed	ETiX
nextseq_1_PA-01A_S1.CAGTATCCTTAGATCTACT	714	579	ETiX-Day8-4	7.34294	-0.889221	Allantois	nextseq_1	Day8	WT	ETiX
nextseq_1_PA-01A_S1.TCTTAGTTCTCGGTTATGCC	499	439	NE-E8.75	-3.33383	4.67599	Extraembryonic ectoderm	nextseq_1	E8.75	WT	NE
nextseq_1_PA-01A_S1.TTCTTCGTTTCCATCGCGAA	1853	1289	ETiX-Day8-1	-11.8389	-0.807085	Visceral endoderm	nextseq_1	Day8	WT	ETiX
nextseq_1_PA-01A_S1.ATACCAGTTTGTCCTTAAGA	295	249	NE-E8.75	2.16095	13.8065	Primitive erythroid cells	nextseq_1	E8.75	WT	NE
nextseq_1_PA-01A_S1.ATAATCCTGTCTAACTAGAT	359	308	ETiX-Day8-2	7.04702	8.14925	Endothelium	nextseq_1	Day8	WT	ETiX
nextseq_1_PA-01A_S1.AGCTATCGTGCTAACTTGC	584	493	ETiX-Day8-failed-1	-4.85669	8.64144	Extraembryonic ectoderm	nextseq_1	Day8	Failed	ETiX
nextseq_1_PA-01A_S1.TTGATTCCTTGCCGCAACGA	1223	855	ETiX-Day8-Pax6neg-1	6.28457	-4.5054	Amniotic mesoderm	nextseq_1	Day8	Pax6neg	ETiX
nextseq_1_PA-01A_S1.AATACCGAATCATCTCTGCA	620	485	ETiX-Day8-4	7.35467	8.58155	Endothelium	nextseq_1	Day8	WT	ETiX
nextseq_1_PA-01A_S1.CTTCGACTTTAACGATCCA	390	340	ETiX-Day8-1	1.57197	-3.99026	Paraxial mesoderm	nextseq_1	Day8	WT	ETiX
nextseq_1_PA-01A_S1.AGGCGGAATGTATCATCGA	304	260	ETiX-Day8-3	2.51739	13.1996	Primitive erythroid cells	nextseq_1	Day8	WT	ETiX
nextseq_1_PA-01A_S1.TTCTTCGTTTACTTGCTAGA	657	530	ETiX-Day8-5	9.34035	6.32429	Endothelium	nextseq_1	Day8	WT	ETiX
nextseq_1_PA-01A_S1.ATTAATGCCTGTCCTTAAGA	748	613	NE-E8.75	-3.6295	5.86554	Extraembryonic ectoderm	nextseq_1	E8.75	WT	NE
nextseq_1_PA-01A_S1.ACATGGTAATACTTAACCTT	420	372	ETiX-Day8-4	-2.63945	-5.5407	Neuroectoderm	nextseq_1	Day8	WT	ETiX
nextseq_1_PA-01A_S1.TGATGCGATCAAGGAGGTC	657	562	NE-E9.5-2	7.79604	6.55306	Endothelium	nextseq_1	E9.5	WT	NE
nextseq_1_PA-01A_S1.AAGGATTACTTAGACTTCTT	859	688	ETiX-Day8-failed-2	-9.87165	-1.20869	Visceral endoderm	nextseq_1	Day8	Failed	ETiX
nextseq_1_PA-01A_S1.CCTAATGGTGTATAATACG	365	310	ETiX-Day6-failed-1	-9.10257	-1.32306	Visceral endoderm	nextseq_1	Day6	Failed	ETiX
nextseq_1_PA-01A_S1.AGATTCAACTGCCATTCTCC	360	308	ETiX-Day8-failed-3	8.05751	-6.45405	Amniotic mesoderm	nextseq_1	Day8	Failed	ETiX
nextseq_1_PA-01A_S1.CAGGACTCTGAAGATCGAG	1040	817	NE-E7.5-3	-2.68405	-0.564072	Early development	nextseq_1	E7.5	WT	NE
nextseq_1_PA-01A_S1.CAAGCAACTAGGTATACTC	349	298	ETiX-Day8-1	9.51555	-6.31003	Amniotic mesoderm	nextseq_1	Day8	WT	ETiX
nextseq_1_PA-01A_S1.AGAGCATGTGGACTACTAC	683	591	NE-E8.75	-1.74571	7.39183	Extraembryonic ectoderm	nextseq_1	E8.75	WT	NE
nextseq_1_PA-01A_S1.TAATACCAGTCCAGTTCCAA	309	262	ETiX-Day8-2	8.13992	-6.06996	Amniotic mesoderm	nextseq_1	Day8	WT	ETiX
nextseq_1_PA-01A_S1.ACGTTGCTTCTTGCAGTAG	1266	998	NE-E8	-4.84409	4.845	Extraembryonic ectoderm	nextseq_1	E8	WT	NE
nextseq_1_PA-01A_S1.CGTACCTATCCATCGCGAA	373	339	ETiX-Day8-1	-4.23844	6.49966	Extraembryonic ectoderm	nextseq_1	Day8	WT	ETiX
nextseq_1_PA-01A_S1.TGCTGGATTTTATTCTGAG	333	270	ETiX-Day8-1	7.40855	-6.1306	Amniotic mesoderm	nextseq_1	Day8	WT	ETiX
nextseq_1_PA-01A_S1.AGAAGTAAGTTTATTCTGAG	342	279	ETiX-Day8-1	-0.645022	-4.33416	Neuroectoderm	nextseq_1	Day8	WT	ETiX
nextseq_1_PA-01A_S1.TTATCCGCTCCATCGCGAA	680	549	ETiX-Day8-1	7.09295	-0.634222	Allantois	nextseq_1	Day8	WT	ETiX
nextseq_1_PA-01A_S1.ATCAGTCATTGGTACTGCCT	438	371	ETiX-Day8-Pax6neg-1	9.01184	6.27429	Endothelium	nextseq_1	Day8	Pax6neg	ETiX
nextseq_1_PA-01A_S1.AGATTCAACTGACCTTGATA	653	529	NE-E9.5-1	6.26955	-6.64674	Amniotic mesoderm	nextseq_1	E9.5	WT	NE
nextseq_1_PA-01A_S1.ACCGGTTCTAAGTAAGAGC	308	273	ETiX-Day8-failed-2	7.40984	-4.28455	Amniotic mesoderm	nextseq_1	Day8	Failed	ETiX
nextseq_1_PA-01A_S1.ACGCTTGATTAACGATCCA	1586	1122	ETiX-Day8-1	2.94802	-5.36063	Paraxial mesoderm	nextseq_1	Day8	WT	ETiX
nextseq_1_PA-01A_S1.TCGAAGGATTTACCGAGGC	772	618	ETiX-Day8-4	7.67598	-0.315842	Allantois	nextseq_1	Day8	WT	ETiX
nextseq_1_PA-01A_S1.AAATCGTTCTTTCCAACCGC	489	415	ETiX-Day6-failed-1	1.30122	-0.221867	Early development	nextseq_1	Day6	Failed	ETiX
nextseq_1_PA-01A_S1.TATTCTCCTTTTACTTGGAA	655	532	ETiX-Day8-failed-4	7.97022	-5.20419	Amniotic mesoderm	nextseq_1	Day8	Failed	ETiX
nextseq_1_PA-01A_S1.ACTTATGGTTTGCGGACCTA	563	467	ETiX-Day8-failed-3	-11.6458	-1.10938	Visceral endoderm	nextseq_1	Day8	Failed	ETiX
nextseq_1_PA-01A_S1.AACGATCATTTTATTCATTC	443	385	NE-E9.5-1	2.11105	-4.47351	Paraxial mesoderm	nextseq_1	E9.5	WT	NE
nextseq_1_PA-01A_S1.ATTCCTAGATAGGAGAGAAC	364	324	ETiX-Day6-failed-1	-0.5545	-1.17108	Early development	nextseq_1	Day6	Failed	ETiX
nextseq_1_PA-01A_S1.ACGTTGCTTGGAGGATAGC	356	306	ETiX-Day8-Pax6neg-1	-11.5131	1.93617	Parietal endoderm	nextseq_1	Day8	Pax6neg	ETiX
nextseq_1_PA-01A_S1.AAGGACGATACCGGAATTA	394	348	NE-E9.5-2	9.55595	-5.66815	Amniotic mesoderm	nextseq_1	E9.5	WT	NE
nextseq_1_PA-01A_S1.ACTGAATACTCTTGGTAATG	389	331	ETiX-Day6-failed-1	-1.73748	-2.1756	Early development	nextseq_1	Day6	Failed	ETiX
nextseq_1_PA-01A_S1.ACGGAACGTGCTCAGCCGG	681	577	NE-E9.5-2	9.32545	-6.25655	Amniotic mesoderm	nextseq_1	E9.5	WT	NE
nextseq_1_PA-01A_S1.CAACTCTCTGTCCTAGAGG	407	361	ETiX-Day8-failed-2	0.505196	-1.57027	Neuromesodermal progenitors	nextseq_1	Day8	Failed	ETiX
nextseq_1_PA-01A_S1.AACGCGTCTCAAGTCGACC	514	446	ETiX-Day6-1	0.863515	-0.0557463	Early development	nextseq_1	Day6	WT	ETiX
nextseq_1_PA-01A_S1.CGAGGCAATGGAGGCCTCC	798	634	NE-E8.75	-10.9955	-3.97425	Visceral endoderm	nextseq_1	E8.75	WT	NE
nextseq_1_PA-01A_S1.TGGTTGAATTGCTCAGCCGG	290	231	NE-E9.5-2	2.57794	13.0303	Primitive erythroid cells	nextseq_1	E9.5	WT	NE
nextseq_1_PA-01A_S1.ATTCCTAGATAGCTCTCCTC	301	262	ETiX-Day8-failed-3	7.6123	-6.12013	Amniotic mesoderm	nextseq_1	Day8	Failed	ETiX
nextseq_1_PA-01A_S1.TTCGTTCCTTGAGTCTGGC	1870	1254	ETiX-Day8-failed-1	7.37739	-7.33389	Amniotic mesoderm	nextseq_1	Day8	Failed	ETiX
nextseq_1_PA-01A_S1.TAATACCAGTATCCATGACT	786	637	ETiX-Day8-4	8.03335	7.55482	Endothelium	nextseq_1	Day8	WT	ETiX
nextseq_1_PA-01A_S1.ATATCTGGATTTCATAGGAC	561	452	ETiX-Day8-failed-2	4.73097	-5.87393	Cardiac mesoderm	nextseq_1	Day8	Failed	ETiX
nextseq_1_PA-01A_S1.ATAGTTGACTCAAGTCGACC	361	312	ETiX-Day6-1	-10.5843	3.10749	Parietal endoderm	nextseq_1	Day6	WT	ETiX
nextseq_1_PA-01A_S1.ACGATATCATCGTCGCAGCC	618	475	NE-E8.75	-3.58018	8.91978	Extraembryonic ectoderm	nextseq_1	E8.75	WT	NE
nextseq_1_PA-01A_S1.GCGTACTTTTCTAATAGTA	1045	757	ETiX-Day8-failed-1	-12.864	3.58031	Parietal endoderm	nextseq_1	Day8	Failed	ETiX
nextseq_1_PA-01A_S1.ATACCAGTTTCAGGAGGAGA	549	459	NE-E9.5-2	-0.527554	7.84524	Extraembryonic ectoderm	nextseq_1	E9.5	WT	NE
nextseq_1_PA-01A_S1.AGGATAATCTGTCCTTAAGA	845	640	NE-E8.75	-9.89721	-4.11616	Visceral endoderm	nextseq_1	E8.75	WT	NE
nextseq_1_PA-01A_S1.ATAACTTCCTGGTATCCGCC	780	633	ETiX-Day8-failed-1	-4.97267	9.27293	Extraembryonic ectoderm	nextseq_1	Day8	Failed	ETiX
nextseq_1_PA-01A_S1.CAGATCAGTCTAACTAGAT	774	587	ETiX-Day8-2	7.18432	-4.9975	Amniotic mesoderm	nextseq_1	Day8	WT	ETiX
nextseq_1_PA-01A_S1.ATTGAGGAATGCCGCAACGA	768	593	ETiX-Day8-Pax6neg-1	1.76275	-5.51656	Paraxial mesoderm	nextseq_1	Day8	Pax6neg	ETiX
nextseq_1_PA-01A_S1.CAGTATCCTGAGCATCATT	686	558	NE-E9.5-2	-4.89996	9.78222	Extraembryonic ectoderm	nextseq_1	E9.5	WT	NE
nextseq_1_PA-01A_S1.ATACTACTCTCTAACTAGAT	345	291	ETiX-Day8-2	-10.8213	-1.94151	Visceral endoderm	nextseq_1	Day8	WT	ETiX
nextseq_1_PA-01A_S1.AGGCTCGTTCCTTGGTCCA	1126	869	NE-E8.75	-5.96205	-6.92238	Surface ectoderm	nextseq_1	E8.75	WT	NE
nextseq_1_PA-01A_S1.AATCCAGTATTGAGTCTGGC	382	311	ETiX-Day8-failed-1	-11.5247	1.23155	Visceral endoderm	nextseq_1	Day8	Failed	ETiX
nextseq_1_PA-01A_S1.CGGAACCTTACTAGAGAGT	487	414	NE-E8	1.43329	-4.29633	Paraxial mesoderm	nextseq_1	E8	WT	NE
nextseq_1_PA-01A_S1.TTCCATCTTTGGCTGAGCTC	521	405	ETiX-Day8-failed-3	9.36093	-6.11996	Amniotic mesoderm	nextseq_1	Day8	Failed	ETiX
nextseq_1_PA-01A_S1.ATATCCTACTCCATCGCGAA	364	313	ETiX-Day8-1	-4.0546	7.58419	Extraembryonic ectoderm	nextseq_1	Day8	WT	ETiX
nextseq_1_PA-01A_S1.CAGCAAGTTAGGTATACTC	519	445	ETiX-Day8-1	2.85978	-4.36773	Paraxial mesoderm	nextseq_1	Day8	WT	ETiX
nextseq_1_PA-01A_S1.AGTCGCATTTCTAATAGTA	405	334	ETiX-Day8-failed-1	-12.4439	4.89182	Parietal endoderm	nextseq_1	Day8	Failed	ETiX
nextseq_1_PA-01A_S1.TTGATTCCTTGCTCAGCCGG	1303	1016	NE-E9.5-2	9.87023	8.1254	Endothelium	nextseq_1	E9.5	WT	NE
nextseq_1_PA-01A_S1.ACGTTGCTTTTATTCATTC	829	659	NE-E9.5-1	-11.8135	-1.88521	Visceral endoderm	nextseq_1	E9.5	WT	NE
nextseq_1_PA-01A_S1.AGTATTAGCTATCGGCTATC	366	307	NE-E8.5	-0.86277	-4.02426	Neuroectoderm	nextseq_1	E8.5	WT	NE
nextseq_1_PA-01A_S1.AATCCAGTATGGCAGACGCC	642	528	NE-E8.5	-11.9549	-1.38079	Visceral endoderm	nextseq_1	E8.5	WT	NE
nextseq_1_PA-01A_S1.TTGACCAGTCGGTTATGCC	1053	810	NE-E8.75	-3.18842	8.44327	Extraembryonic ectoderm	nextseq_1	E8.75	WT	NE
nextseq_1_PA-01A_S1.TCCTAACTTTGGCAGACGCC	635	522	NE-E8.5	-1.18683	8.25543	Extraembryonic ectoderm	nextseq_1	E8.5	WT	NE
nextseq_1_PA-01A_S1.CTAACGACTTAGACTTCTT	1153	939	ETiX-Day8-failed-2	-4.83553	6.82014	Extraembryonic ectoderm	nextseq_1	Day8	Failed	ETiX
nextseq_1_PA-01A_S1.TGAATCTGATTCGCTAAGCA	633	514	ETiX-Day8-2	7.75836	-7.31171	Amniotic mesoderm	nextseq_1	Day8	WT	ETiX
nextseq_1_PA-01A_S1.TGATGCGATTTATTCTGAG	1231	868	ETiX-Day8-1	6.92155	-2.36765	Amniotic mesoderm	nextseq_1	Day8	WT	ETiX
nextseq_1_PA-01A_S1.AGGCTCGTTGAGCATCATT	454	387	NE-E9.5-2	6.84112	-1.94568	Allantois	nextseq_1	E9.5	WT	NE
nextseq_1_PA-01A_S1.CAAGCAACTGGACTACTAC	613	529	NE-E8.75	-4.6742	5.4228	Extraembryonic ectoderm	nextseq_1	E8.75	WT	NE
nextseq_1_PA-01A_S1.AAGGATATGTGTCCTAGAGG	670	539	ETiX-Day8-failed-2	7.82843	-4.80202	Amniotic mesoderm	nextseq_1	Day8	Failed	ETiX
nextseq_1_PA-01A_S1.AGTCGCATTAATACCATCC	314	269	ETiX-Day8-failed-1	5.80906	-1.66731	Allantois	nextseq_1	Day8	Failed	ETiX
nextseq_1_PA-01A_S1.AGAGCATGTTCCAATCATC	719	607	NE-E8.5	7.31179	7.97105	Endothelium	nextseq_1	E8.5	WT	NE
nextseq_1_PA-01A_S1.AAAGCTGATTATTCAGGTAC	992	766	ETiX-Day8-failed-4	7.74906	6.89961	Endothelium	nextseq_1	Day8	Failed	ETiX
nextseq_1_PA-01A_S1.CCAGCCTTTCCAGTTCCAA	715	550	ETiX-Day8-2	9.69436	-6.16662	Amniotic mesoderm	nextseq_1	Day8	WT	ETiX
nextseq_1_PA-01A_S1.ATACCAGTTTGGAGGCCTCC	622	547	NE-E8.75	-4.20232	5.80261	Extraembryonic ectoderm	nextseq_1	E8.75	WT	NE
nextseq_1_PA-01A_S1.AAACCATAGTCGGTTATGCC	815	636	NE-E8.75	7.71104	-0.890777	Allantois	nextseq_1	E8.75	WT	NE
nextseq_1_PA-01A_S1.TATAAGAGGTTCGCTAAGCA	421	371	ETiX-Day8-2	6.93968	7.9281	Endothelium	nextseq_1	Day8	WT	ETiX
nextseq_1_PA-01A_S1.AGATTCAACTACCTGGCCAA	1619	1164	ETiX-Day8-5	-7.26626	-2.33575	Gut	nextseq_1	Day8	WT	ETiX
nextseq_1_PA-01A_S1.AAGTTCTTGTCAGGAGGAGA	310	268	NE-E9.5-2	9.3063	-5.75718	Amniotic mesoderm	nextseq_1	E9.5	WT	NE
nextseq_1_PA-01A_S1.TCTTAGTTCTGCTCAGCCGG	1439	1042	NE-E9.5-2	8.42119	-7.70957	Amniotic mesoderm	nextseq_1	E9.5	WT	NE
nextseq_1_PA-01A_S1.TCAGCTTCTTAACTGGTTA	370	313	NE-E9.5-1	9.73639	8.8114	Endothelium	nextseq_1	E9.5	WT	NE
nextseq_1_PA-01A_S1.AGGCGGAATGCTCAGCCGG	573	504	NE-E9.5-2	-3.29681	-4.55428	Surface ectoderm	nextseq_1	E9.5	WT	NE
nextseq_1_PA-01A_S1.ACATTCGTATATATTGATAC	941	730	NE-E8.75	7.83746	8.19862	Endothelium	nextseq_1	E8.75	WT	NE
nextseq_1_PA-01A_S1.CCATCGTCTCCAGTCCTCT	735	598	NE-E8	-9.69302	-1.15819	Visceral endoderm	nextseq_1	E8	WT	NE
nextseq_1_PA-01A_S1.TATTCTCCTTGCTCAGCCGG	1177	883	NE-E9.5-2	-13.2789	4.27702	Parietal endoderm	nextseq_1	E9.5	WT	NE
nextseq_1_PA-01A_S1.AAGGATATGTAGAGCCAAGG	990	778	ETiX-Day8-Pax6neg-1	-5.3889	5.29775	Extraembryonic ectoderm	nextseq_1	Day8	Pax6neg	ETiX
nextseq_1_PA-01A_S1.ATCTTCAGATCCGATTCCTG	313	276	ETiX-Day8-2	8.94669	-5.32585	Amniotic mesoderm	nextseq_1	Day8	WT	ETiX
nextseq_1_PA-01A_S1.TAATCAGCTTCGGTTATGCC	1355	1043	NE-E8.75	-4.86739	5.7917	Extraembryonic ectoderm	nextseq_1	E8.75	WT	NE
nextseq_1_PA-01A_S1.GGCGTTAATCCATAAGTCC	667	554	ETiX-Day8-1	-12.1793	-2.18135	Visceral endoderm	nextseq_1	Day8	WT	ETiX
nextseq_1_PA-01A_S1.ATCTGATGATTAACGATCCA	308	258	ETiX-Day8-1	-11.928	2.93724	Parietal endoderm	nextseq_1	Day8	WT	ETiX
nextseq_1_PA-01A_S1.AAGACCTTATTCGCTAAGCA	415	351	ETiX-Day8-2	5.282	-5.79826	Cardiac mesoderm	nextseq_1	Day8	WT	ETiX
nextseq_1_PA-01A_S1.AGAGCATGTCCATCGCGAA	419	363	ETiX-Day8-1	7.14882	8.42244	Endothelium	nextseq_1	Day8	WT	ETiX
nextseq_1_PA-01A_S1.CTGAGCATTATAAGGAGCA	385	307	ETiX-Day8-5	-11.195	3.02197	Parietal endoderm	nextseq_1	Day8	WT	ETiX
nextseq_1_PA-01A_S1.CGTTGATCTCATCAGAATG	358	321	ETiX-Day8-3	1.35986	-5.24624	Paraxial mesoderm	nextseq_1	Day8	WT	ETiX
nextseq_1_PA-01A_S1.CATCAACGTGGTATCCGCC	577	491	ETiX-Day8-failed-1	-11.0283	-2.02678	Visceral endoderm	nextseq_1	Day8	Failed	ETiX
nextseq_1_PA-01A_S1.AATACCGAATCAATTACCGT	1110	802	ETiX-Day8-Pax6neg-2	10.0785	9.25526	Endothelium	nextseq_1	Day8	Pax6neg	ETiX
nextseq_1_PA-01A_S1.AGGCGGAATTATATACTAA	337	302	ETiX-Day8-4	7.11449	-6.54903	Amniotic mesoderm	nextseq_1	Day8	WT	ETiX
nextseq_1_PA-01A_S1.AACCTCATTTGTATCATCGA	357	309	ETiX-Day8-3	-3.85327	7.90973	Extraembryonic ectoderm	nextseq_1	Day8	WT	ETiX
nextseq_1_PA-01A_S1.AGAGTACCTAGTAACGGTC	834	677	ETiX-Day8-3	3.04142	13.8479	Primitive erythroid cells	nextseq_1	Day8	WT	ETiX
nextseq_1_PA-01A_S1.ACAATGCTATATCCATGACT	972	737	ETiX-Day8-4	6.39768	-4.96697	Amniotic mesoderm	nextseq_1	Day8	WT	ETiX
nextseq_1_PA-01A_S1.ATGGTAACTTGCGTTGGAGC	485	423	NE-E7.5-3	-4.15254	7.53475	Extraembryonic ectoderm	nextseq_1	E7.5	WT	NE
nextseq_1_PA-01A_S1.GTCTCTACTCAGGAGGAGA	894	742	NE-E9.5-2	2.40225	-5.09813	Paraxial mesoderm	nextseq_1	E9.5	WT	NE
nextseq_1_PA-01A_S1.TACTTGCGTTTCATAGGAC	349	297	ETiX-Day8-failed-2	-1.96177	7.11543	Extraembryonic ectoderm	nextseq_1	Day8	Failed	ETiX
nextseq_1_PA-01A_S1.ATTCAAGCATCCGCTCCGGC	844	690	NE-E7.5-2	-4.20938	5.96253	Extraembryonic ectoderm	nextseq_1	E7.5	WT	NE
nextseq_1_PA-01A_S1.CGAAGACCTGAGCATCATT	631	500	NE-E9.5-2	3.83182	-7.63994	Cardiac mesoderm	nextseq_1	E9.5	WT	NE
nextseq_1_PA-01A_S1.ATTAGTCTGTCGTAGTTACC	670	535	NE-E7.5-3	-8.9591	-2.59651	Visceral endoderm	nextseq_1	E7.5	WT	NE
nextseq_1_PA-01A_S1.AGAACTCCTTAATGAACGA	375	337	NE-E9.5-2	-4.13518	-4.82987	Surface ectoderm	nextseq_1	E9.5	WT	NE
nextseq_1_PA-01A_S1.CTCCATCATTAACTCTTAG	424	368	NE-E8	-3.32864	7.52569	Extraembryonic ectoderm	nextseq_1	E8	WT	NE
nextseq_1_PA-01A_S1.ATGCTTCCTTCCAATCATC	306	270	NE-E8.5	-1.01788	6.72636	Extraembryonic ectoderm	nextseq_1	E8.5	WT	NE
nextseq_1_PA-01A_S1.AAGGACGATTGAGTCTGGC	1546	1114	ETiX-Day8-failed-1	-3.83797	8.90521	Extraembryonic ectoderm	nextseq_1	Day8	Failed	ETiX
nextseq_1_PA-01A_S1.ATATCCTACTATATTGATAC	1019	773	NE-E8.75	-13.1714	4.4646	Parietal endoderm	nextseq_1	E8.75	WT	NE
nextseq_1_PA-01A_S1.TTGACTCAATAAGTAAGAGC	560	463	ETiX-Day8-failed-2	6.85055	-1.44699	Allantois	nextseq_1	Day8	Failed	ETiX
nextseq_1_PA-01A_S1.GGCGTTAATGCTCAGCCGG	522	446	NE-E9.5-2	-2.36898	7.21074	Extraembryonic ectoderm	nextseq_1	E9.5	WT	NE
nextseq_1_PA-01A_S1.ATTAGTCTGTGGTATCCGCC	490	427	ETiX-Day8-failed-1	-4.7256	5.22304	Extraembryonic ectoderm	nextseq_1	Day8	Failed	ETiX
nextseq_1_PA-01A_S1.TAGGAAGGTCCGTTCGGAT	292	256	ETiX-Day6-3	4.0559	9.51958	Hematoendothelial progenitors	nextseq_1	Day6	WT	ETiX
nextseq_1_PA-01A_S1.TAACGACTTTATCCATGACT	881	702	ETiX-Day8-4	2.86217	13.6417	Primitive erythroid cells	nextseq_1	Day8	WT	ETiX
nextseq_1_PA-01A_S1.AACTGGCATTCCAATCATC	364	319	NE-E8.5	-5.30607	-6.69509	Surface ectoderm	nextseq_1	E8.5	WT	NE
nextseq_1_PA-01A_S1.TAATCAGCTTATATTGATAC	328	282	NE-E8.75	-2.1481	7.20124	Extraembryonic ectoderm	nextseq_1	E8.75	WT	NE
nextseq_1_PA-01A_S1.ATGGTTGGTAGGTATACTC	500	403	ETiX-Day8-1	7.12481	7.88365	Endothelium	nextseq_1	Day8	WT	ETiX
nextseq_1_PA-01A_S1.TAACGACTTTCTTGCAGTAG	407	356	NE-E8	0.91972	-2.47647	Neuromesodermal progenitors	nextseq_1	E8	WT	NE
nextseq_1_PA-01A_S1.CGAATGAGTGCCGCAACGA	385	343	ETiX-Day8-Pax6neg-1	-4.29133	5.3303	Extraembryonic ectoderm	nextseq_1	Day8	Pax6neg	ETiX
nextseq_1_PA-01A_S1.ACGTCTAGTTTCTTCCGGT	651	565	NE-E8	1.57021	-4.27173	Paraxial mesoderm	nextseq_1	E8	WT	NE
nextseq_1_PA-01A_S1.CGTAGGCTTCATCTCTGCA	555	459	ETiX-Day8-4	9.36474	7.57107	Endothelium	nextseq_1	Day8	WT	ETiX
nextseq_1_PA-01A_S1.CGGAACCTTTAACGATCCA	911	687	ETiX-Day8-1	-1.53624	-4.80408	Neuroectoderm	nextseq_1	Day8	WT	ETiX
nextseq_1_PA-01A_S1.ACATTCGTATTAATGAACGA	709	578	NE-E9.5-2	0.725946	-5.64602	Neural crest	nextseq_1	E9.5	WT	NE
nextseq_1_PA-01A_S1.GCGTACTTTTCAACGTAAG	291	258	ETiX-Day8-Pax6neg-1	2.06548	-5.22535	Paraxial mesoderm	nextseq_1	Day8	Pax6neg	ETiX
nextseq_1_PA-01A_S1.AAACTCCAATGTAGCTCCAT	568	471	ETiX-Day8-3	-0.636389	7.80724	Extraembryonic ectoderm	nextseq_1	Day8	WT	ETiX
nextseq_1_PA-01A_S1.ACTGAATACTTTATTATGGT	417	351	ETiX-Day8-failed-2	-11.6989	-1.75896	Visceral endoderm	nextseq_1	Day8	Failed	ETiX
nextseq_1_PA-01A_S1.ATCAATACGTTGAGTCTGGC	308	251	ETiX-Day8-failed-1	-11.1327	3.9778	Parietal endoderm	nextseq_1	Day8	Failed	ETiX
nextseq_1_PA-01A_S1.AAACTGAACTTTGCTGGCAT	385	334	NE-E8	9.09958	-4.96229	Amniotic mesoderm	nextseq_1	E8	WT	NE
nextseq_1_PA-01A_S1.ACGTTGCTTCATAGTTCGG	545	480	ETiX-Day6-failed-1	-0.486123	-0.728008	Early development	nextseq_1	Day6	Failed	ETiX
nextseq_1_PA-01A_S1.ATATCCTACTGGCCGTAGTC	1406	985	ETiX-Day8-failed-4	8.0521	-3.26464	Amniotic mesoderm	nextseq_1	Day8	Failed	ETiX
nextseq_1_PA-01A_S1.AGCTATCGTTGGTCAGCCA	1661	1196	NE-E9.5-1	5.35921	-5.68276	Cardiac mesoderm	nextseq_1	E9.5	WT	NE
nextseq_1_PA-01A_S1.GGTCAGTTTAGCTTATCCG	658	533	ETiX-Day8-2	-2.42313	-6.00748	Neuroectoderm	nextseq_1	Day8	WT	ETiX
nextseq_1_PA-01A_S1.TTCTTCGTTTGCTCAGCCGG	417	364	NE-E9.5-2	-5.89533	-6.66376	Surface ectoderm	nextseq_1	E9.5	WT	NE
nextseq_1_PA-01A_S1.TATCTCGATTTAACGATCCA	710	592	ETiX-Day8-1	7.42158	-0.647199	Allantois	nextseq_1	Day8	WT	ETiX
nextseq_1_PA-01A_S1.AAGACCTTATATATTGATAC	1207	945	NE-E8.75	-4.82026	6.95074	Extraembryonic ectoderm	nextseq_1	E8.75	WT	NE
nextseq_1_PA-01A_S1.AGTATTAGCTTTATAGCAGA	381	332	ETiX-Day8-Pax6neg-2	0.716778	-2.3358	Neuromesodermal progenitors	nextseq_1	Day8	Pax6neg	ETiX
nextseq_1_PA-01A_S1.GGCGTTAATCCGCTGCCAG	740	613	ETiX-Day8-3	-5.4558	-2.46631	Gut	nextseq_1	Day8	WT	ETiX
nextseq_1_PA-01A_S1.ATTAGTCTGTTAATGAACGA	482	391	NE-E9.5-2	2.14681	13.5024	Primitive erythroid cells	nextseq_1	E9.5	WT	NE
nextseq_1_PA-01A_S1.TTATCCGCTATATTGATAC	1666	1168	NE-E8.75	-13.1597	3.86131	Parietal endoderm	nextseq_1	E8.75	WT	NE
nextseq_1_PA-01A_S1.AAGGATTACTGACCTTGATA	541	475	NE-E9.5-1	-4.10157	-3.94269	Surface ectoderm	nextseq_1	E9.5	WT	NE
nextseq_1_PA-01A_S1.AACGAGCGTCGGTTATGCC	460	398	NE-E8.75	9.85048	8.9087	Endothelium	nextseq_1	E8.75	WT	NE
nextseq_1_PA-01A_S1.AAGGCTACTCGGTTATGCC	351	291	NE-E8.75	2.59198	9.11393	Megakaryocytes	nextseq_1	E8.75	WT	NE
nextseq_1_PA-01A_S1.CCAATCCATGAGCATCATT	1439	1087	NE-E9.5-2	2.49827	-5.36406	Paraxial mesoderm	nextseq_1	E9.5	WT	NE
nextseq_1_PA-01A_S1.TTGATTCCTTCAGGAGGAGA	604	488	NE-E9.5-2	8.33113	8.26594	Endothelium	nextseq_1	E9.5	WT	NE
nextseq_1_PA-01A_S1.TGCTGGATTGGACTACTAC	472	416	NE-E8.75	7.30924	7.68965	Endothelium	nextseq_1	E8.75	WT	NE
nextseq_1_PA-01A_S1.ATTAGTCTGTGTCCTACTTG	478	404	ETiX-Day8-Pax6neg-2	5.87336	-1.94159	Allantois	nextseq_1	Day8	Pax6neg	ETiX
nextseq_1_PA-01A_S1.CTCGCATGTGATCGCTTCT	311	276	ETiX-Day8-failed-3	-5.08692	-6.43906	Surface ectoderm	nextseq_1	Day8	Failed	ETiX
nextseq_1_PA-01A_S1.ACGCTTGATTCGGCCTTAC	571	469	ETiX-Day8-failed-1	-11.9277	1.27299	Visceral endoderm	nextseq_1	Day8	Failed	ETiX
nextseq_1_PA-01A_S1.TCGAAGGATCCATCGCGAA	617	513	ETiX-Day8-1	9.20534	8.26678	Endothelium	nextseq_1	Day8	WT	ETiX
nextseq_1_PA-01A_S1.GGCTTACTTGTCCTAGAGG	295	266	ETiX-Day8-failed-2	8.06067	-4.64616	Amniotic mesoderm	nextseq_1	Day8	Failed	ETiX
nextseq_1_PA-01A_S1.ATATGGATCTCAAGGAGGTC	979	769	NE-E9.5-2	2.61453	-5.45909	Paraxial mesoderm	nextseq_1	E9.5	WT	NE
nextseq_1_PA-01A_S1.AAACCATAGTCCGTTCGGAT	495	444	ETiX-Day6-3	-2.42017	-0.813333	Early development	nextseq_1	Day6	WT	ETiX
nextseq_1_PA-01A_S1.TTATCCGCTCAATTACCGT	317	267	ETiX-Day8-Pax6neg-2	9.19134	-4.90935	Amniotic mesoderm	nextseq_1	Day8	Pax6neg	ETiX
nextseq_1_PA-01A_S1.ATGCATTCATGGCAGACGCC	469	374	NE-E8.5	-10.7886	-3.49999	Visceral endoderm	nextseq_1	E8.5	WT	NE
nextseq_1_PA-01A_S1.CGGAACCTTGCTCAGCCGG	382	332	NE-E9.5-2	-3.54288	-3.45816	Surface ectoderm	nextseq_1	E9.5	WT	NE
nextseq_1_PA-01A_S1.AGTAGCCATCCATCGCGAA	1162	870	ETiX-Day8-1	-4.03701	7.93336	Extraembryonic ectoderm	nextseq_1	Day8	WT	ETiX
nextseq_1_PA-01A_S1.GGTACCATTACTAGAGAGT	389	342	NE-E8	2.79503	11.6043	Hematoendothelial progenitors	nextseq_1	E8	WT	NE
nextseq_1_PA-01A_S1.CAGCAAGTTGGCCGTAGTC	1360	987	ETiX-Day8-failed-4	-13.0887	4.49308	Parietal endoderm	nextseq_1	Day8	Failed	ETiX
nextseq_1_PA-01A_S1.TCCTAACTTTCCATCGCGAA	465	393	ETiX-Day8-1	7.23202	7.5008	Endothelium	nextseq_1	Day8	WT	ETiX
nextseq_1_PA-01A_S1.AGTATTAGCTTAATGAACGA	527	467	NE-E9.5-2	3.29371	-5.17473	Paraxial mesoderm	nextseq_1	E9.5	WT	NE
nextseq_1_PA-01A_S1.CGTTGATCTAGAACGTCTC	1025	800	ETiX-Day8-failed-3	-4.28501	7.70864	Extraembryonic ectoderm	nextseq_1	Day8	Failed	ETiX
nextseq_1_PA-01A_S1.AAACCATAGTGGTATCCGCC	402	312	ETiX-Day8-failed-1	-12.8751	4.49666	Parietal endoderm	nextseq_1	Day8	Failed	ETiX
nextseq_1_PA-01A_S1.TGGATTCTATTAACGATCCA	298	270	ETiX-Day8-1	0.628125	-2.4109	Neuromesodermal progenitors	nextseq_1	Day8	WT	ETiX
nextseq_1_PA-01A_S1.GAGTTCTCTCGTCGCAGCC	2303	1500	NE-E8.75	6.64609	-3.91425	Amniotic mesoderm	nextseq_1	E8.75	WT	NE
nextseq_1_PA-01A_S1.ATCAGTCATTGTCCTACTTG	478	398	ETiX-Day8-Pax6neg-2	6.48712	-1.34142	Allantois	nextseq_1	Day8	Pax6neg	ETiX
nextseq_1_PA-01A_S1.ATATCCTACTTGAGTCTGGC	454	345	ETiX-Day8-failed-1	-11.7342	4.30796	Parietal endoderm	nextseq_1	Day8	Failed	ETiX
nextseq_1_PA-01A_S1.AAATTCCTCTTTATTATGGT	579	465	ETiX-Day8-failed-2	-3.81766	9.67938	Extraembryonic ectoderm	nextseq_1	Day8	Failed	ETiX
nextseq_1_PA-01A_S1.ATGGTAACTTTTACTTGGAA	513	423	ETiX-Day8-failed-4	2.85967	-9.26564	Heart field	nextseq_1	Day8	Failed	ETiX
nextseq_1_PA-01A_S1.AAGGCTACTCCGTTCCTTA	522	434	NE-E7.5-2	-2.97239	-1.33721	Early development	nextseq_1	E7.5	WT	NE
nextseq_1_PA-01A_S1.TTTGCTACTTAGGAGAGAAC	497	425	ETiX-Day6-failed-1	-9.08264	-1.04726	Visceral endoderm	nextseq_1	Day6	Failed	ETiX
nextseq_1_PA-01A_S1.ACATGGTAATGTTACGCAAG	532	450	ETiX-Day6-3	-9.33397	-0.697229	Visceral endoderm	nextseq_1	Day6	WT	ETiX
nextseq_1_PA-01A_S1.TGCAAGGTTTTACTTGGAA	342	284	ETiX-Day8-failed-4	8.76365	-5.09353	Amniotic mesoderm	nextseq_1	Day8	Failed	ETiX
nextseq_1_PA-01A_S1.TCGAGAAGTTGAGTCTGGC	1532	1133	ETiX-Day8-failed-1	6.16579	-1.29171	Allantois	nextseq_1	Day8	Failed	ETiX
nextseq_1_PA-01A_S1.TGAATCTGATCAAGGAGGTC	459	395	NE-E9.5-2	-2.94234	4.87728	Extraembryonic ectoderm	nextseq_1	E9.5	WT	NE
nextseq_1_PA-01A_S1.CAACTCTCTTAGACTTCTT	800	638	ETiX-Day8-failed-2	7.62058	-0.735447	Allantois	nextseq_1	Day8	Failed	ETiX
nextseq_1_PA-01A_S1.GCGTACTTTTCGCTAAGCA	678	509	ETiX-Day8-2	7.67643	-0.704207	Allantois	nextseq_1	Day8	WT	ETiX
nextseq_1_PA-01A_S1.TTCTCATTGTATCCATGACT	2209	1377	ETiX-Day8-4	2.85284	9.09231	Megakaryocytes	nextseq_1	Day8	WT	ETiX
nextseq_1_PA-01A_S1.CAGATCAGTAGTAACGGTC	328	294	ETiX-Day8-3	-1.30376	-5.36862	Neuroectoderm	nextseq_1	Day8	WT	ETiX
nextseq_1_PA-01A_S1.AGAGCATGTTGAGTCTGGC	663	544	ETiX-Day8-failed-1	1.94058	-2.37831	Neuromesodermal progenitors	nextseq_1	Day8	Failed	ETiX
nextseq_1_PA-01A_S1.AGAAGTAAGTTTGACTTCAG	337	300	NE-E7.5-1	-9.55024	-0.289338	Visceral endoderm	nextseq_1	E7.5	WT	NE
nextseq_1_PA-01A_S1.AGCTATCGTGGAGGCCTCC	975	779	NE-E8.75	-0.764771	-5.89808	Neuroectoderm	nextseq_1	E8.75	WT	NE
nextseq_1_PA-01A_S1.TTCGTTCCTAGGTATACTC	522	428	ETiX-Day8-1	6.33315	-1.95402	Allantois	nextseq_1	Day8	WT	ETiX
nextseq_1_PA-01A_S1.CAGTATCCTCCGATTCCTG	790	609	ETiX-Day8-2	7.42407	-0.418677	Allantois	nextseq_1	Day8	WT	ETiX
nextseq_1_PA-01A_S1.CTCGCATGTCGGTTATGCC	313	278	NE-E8.75	-1.61213	6.59421	Extraembryonic ectoderm	nextseq_1	E8.75	WT	NE
nextseq_1_PA-01A_S1.TGCAAGGTTTTAGGACCGG	1117	719	ETiX-Day8-1	-13.0209	4.57779	Parietal endoderm	nextseq_1	Day8	WT	ETiX
nextseq_1_PA-01A_S1.AGAAGTAAGTCCGCTGCCAG	311	288	ETiX-Day8-3	0.189939	-4.96509	Neural crest	nextseq_1	Day8	WT	ETiX
nextseq_1_PA-01A_S1.AGATTCAACTGGAGGCCTCC	1602	1199	NE-E8.75	8.31666	-1.29206	Allantois	nextseq_1	E8.75	WT	NE
nextseq_1_PA-01A_S1.CAAGCAACTCCTTGGTCCA	860	695	NE-E8.75	-2.48263	-5.84553	Neuroectoderm	nextseq_1	E8.75	WT	NE
nextseq_1_PA-01A_S1.CAGGACTCTGGCAGACGCC	647	545	NE-E8.5	-1.39058	-6.25641	Neuroectoderm	nextseq_1	E8.5	WT	NE
nextseq_1_PA-01A_S1.ACAATGCTATCTAGTAGTCT	741	597	ETiX-Day6-2	4.05865	-0.995217	Early development	nextseq_1	Day6	WT	ETiX
nextseq_1_PA-01A_S1.ACTTCCGTTCCATAAGTCC	1727	1222	ETiX-Day8-1	-10.503	-2.13072	Visceral endoderm	nextseq_1	Day8	WT	ETiX
nextseq_1_PA-01A_S1.AGGATAATCTGCAGGTCCGT	670	552	ETiX-Day8-Pax6neg-1	2.54618	-4.69098	Paraxial mesoderm	nextseq_1	Day8	Pax6neg	ETiX
nextseq_1_PA-01A_S1.ATTGATCGTTGGAGGCCTCC	418	368	NE-E8.75	-10.8044	-2.917	Visceral endoderm	nextseq_1	E8.75	WT	NE
nextseq_1_PA-01A_S1.TGGATTCTATTGAGTCTGGC	1425	947	ETiX-Day8-failed-1	-13.3457	4.38689	Parietal endoderm	nextseq_1	Day8	Failed	ETiX
nextseq_1_PA-01A_S1.ATATCTGGATTCGGCCTTAC	478	404	ETiX-Day8-failed-1	1.61289	-0.205874	Early development	nextseq_1	Day8	Failed	ETiX
nextseq_1_PA-01A_S1.TAGGAAGGTGTCCTAGAGG	347	304	ETiX-Day8-failed-2	7.65868	8.25325	Endothelium	nextseq_1	Day8	Failed	ETiX
nextseq_1_PA-01A_S1.GGTCAGTTTTTCTTCCGGT	848	668	NE-E8	-10.7621	-2.44211	Visceral endoderm	nextseq_1	E8	WT	NE
nextseq_1_PA-01A_S1.GTCGTAACTCGTCGCAGCC	714	598	NE-E8.75	2.08683	-2.49627	Neuromesodermal progenitors	nextseq_1	E8.75	WT	NE
nextseq_1_PA-01A_S1.GGTACCATTCTTGCAACCT	866	696	ETiX-Day6-3	1.12412	0.0140454	Early development	nextseq_1	Day6	WT	ETiX
nextseq_1_PA-01A_S1.ACGTCTAGTCAATTACCGT	630	508	ETiX-Day8-Pax6neg-2	8.95859	-7.11118	Endothelium	nextseq_1	Day8	Pax6neg	ETiX
nextseq_1_PA-01A_S1.AGTCGCATTAGCTTATCCG	1235	921	ETiX-Day8-2	8.0298	8.4044	Endothelium	nextseq_1	Day8	WT	ETiX
nextseq_1_PA-01A_S1.TTTGCTACTTGTATCATCGA	323	287	ETiX-Day8-3	6.65784	-2.65796	Allantois	nextseq_1	Day8	WT	ETiX
nextseq_1_PA-01A_S1.TATAAGAGGTCCATCGCGAA	464	417	ETiX-Day8-1	-4.86174	-5.94366	Surface ectoderm	nextseq_1	Day8	WT	ETiX
nextseq_1_PA-01A_S1.AGAACTCCTCCATCGCGAA	900	717	ETiX-Day8-1	-1.88194	-2.83179	Neuromesodermal progenitors	nextseq_1	Day8	WT	ETiX
nextseq_1_PA-01A_S1.ACATTCGTATGACCTTGATA	374	338	NE-E9.5-1	7.78359	6.80433	Endothelium	nextseq_1	E9.5	WT	NE
nextseq_1_PA-01A_S1.ATTACCATCTCCATAAGTCC	380	320	ETiX-Day8-1	-1.4915	-4.51491	Neuroectoderm	nextseq_1	Day8	WT	ETiX
nextseq_1_PA-01A_S1.ACAGGTATTTAAGACCGTTG	498	405	NE-E8.5	-3.25096	8.40119	Extraembryonic ectoderm	nextseq_1	E8.5	WT	NE
nextseq_1_PA-01A_S1.AGATTGGTTTACTATGCAAT	1288	1018	NE-E7.5-1	-1.44315	-0.254321	Early development	nextseq_1	E7.5	WT	NE
nextseq_1_PA-01A_S1.CGTACCTATTAACGATCCA	647	553	ETiX-Day8-1	8.49088	-5.64687	Amniotic mesoderm	nextseq_1	Day8	WT	ETiX
nextseq_1_PA-01A_S1.CGATTCGCTGTCCTTAAGA	508	422	NE-E8.75	7.70231	-5.62648	Amniotic mesoderm	nextseq_1	E8.75	WT	NE
nextseq_1_PA-01A_S1.ACGCTTATATGTCCTAGAGG	564	466	ETiX-Day8-failed-2	-5.64726	-6.70832	Surface ectoderm	nextseq_1	Day8	Failed	ETiX
nextseq_1_PA-01A_S1.AAACTGAACTCAAGTCGACC	324	273	ETiX-Day6-1	-2.74567	7.00487	Extraembryonic ectoderm	nextseq_1	Day6	WT	ETiX
nextseq_1_PA-01A_S1.AACTGGCATCATCAGAATG	633	496	ETiX-Day8-3	-9.43177	-1.5447	Visceral endoderm	nextseq_1	Day8	WT	ETiX
nextseq_1_PA-01A_S1.AGCATAACTTGGTAGGTTAG	990	802	ETiX-Day8-failed-4	-1.48371	-6.06431	Neuroectoderm	nextseq_1	Day8	Failed	ETiX
nextseq_1_PA-01A_S1.AGATTCAACTGATACGGAAC	673	544	NE-E8.5	8.05177	6.44469	Endothelium	nextseq_1	E8.5	WT	NE
nextseq_1_PA-01A_S1.TTGACTCAATATTCAGGTAC	743	620	ETiX-Day8-failed-4	7.26027	-1.97932	Allantois	nextseq_1	Day8	Failed	ETiX
nextseq_1_PA-01A_S1.ACTTCCGTTGCAGGTCCGT	562	488	ETiX-Day8-Pax6neg-1	7.78501	-4.27753	Amniotic mesoderm	nextseq_1	Day8	Pax6neg	ETiX
nextseq_1_PA-01A_S1.TAGAACCAATGGCTGAGCTC	300	267	ETiX-Day8-failed-3	7.15767	7.75025	Endothelium	nextseq_1	Day8	Failed	ETiX
nextseq_1_PA-01A_S1.AGAGTACCTGATCTTACGC	329	291	NE-E8.5	-2.3282	-5.21031	Neuroectoderm	nextseq_1	E8.5	WT	NE
nextseq_1_PA-01A_S1.ACGTCTAGTGTCCTACTTG	1044	810	ETiX-Day8-Pax6neg-2	-6.05357	-7.50584	Surface ectoderm	nextseq_1	Day8	Pax6neg	ETiX
nextseq_1_PA-01A_S1.GGTCAGTTTTTACTTGGAA	461	364	ETiX-Day8-failed-4	-12.3967	4.68692	Parietal endoderm	nextseq_1	Day8	Failed	ETiX
nextseq_1_PA-01A_S1.TATTCTCCTTGGCCGTAGTC	715	586	ETiX-Day8-failed-4	-0.781748	-4.41954	Neuroectoderm	nextseq_1	Day8	Failed	ETiX
nextseq_1_PA-01A_S1.GGTACCATTATATTGATAC	498	438	NE-E8.75	-4.69163	5.23763	Extraembryonic ectoderm	nextseq_1	E8.75	WT	NE
nextseq_1_PA-01A_S1.ATAACTTCCTCCTTGGTCCA	1951	1356	NE-E8.75	7.26835	-0.760689	Allantois	nextseq_1	E8.75	WT	NE
nextseq_1_PA-01A_S1.ATTCAAGCATGCCGCAACGA	833	670	ETiX-Day8-Pax6neg-1	7.81066	-6.40812	Amniotic mesoderm	nextseq_1	Day8	Pax6neg	ETiX
nextseq_1_PA-01A_S1.AAGGACGATCATCAGAATG	350	328	ETiX-Day8-3	-9.75532	-0.496925	Visceral endoderm	nextseq_1	Day8	WT	ETiX
nextseq_1_PA-01A_S1.AAGTTCTTGTGTCCTACTTG	669	534	ETiX-Day8-Pax6neg-2	3.70183	-7.68747	Heart field	nextseq_1	Day8	Pax6neg	ETiX
nextseq_1_PA-01A_S1.TGTCCTTATTGATCTTACGC	304	257	NE-E8.5	-10.7891	-2.87989	Visceral endoderm	nextseq_1	E8.5	WT	NE
nextseq_1_PA-01A_S1.AAGTTCTTGTTATGAGTTAA	555	471	ETiX-Day6-failed-1	0.176626	-0.362641	Early development	nextseq_1	Day6	Failed	ETiX
nextseq_1_PA-01A_S1.AAGTTCTTGTTTACTTGGAA	767	598	ETiX-Day8-failed-4	7.56018	-1.16315	Allantois	nextseq_1	Day8	Failed	ETiX
nextseq_1_PA-01A_S1.CGAATGAGTCAGGAGGAGA	551	433	NE-E9.5-2	2.98877	-9.12299	Heart field	nextseq_1	E9.5	WT	NE
nextseq_1_PA-01A_S1.TATTCTCCTTGTTACGCAAG	375	333	ETiX-Day6-3	-3.80669	9.19289	Extraembryonic ectoderm	nextseq_1	Day6	WT	ETiX
nextseq_1_PA-01A_S1.AGAGTACCTAAGTAAGAGC	743	625	ETiX-Day8-failed-2	0.847021	-2.89899	Neuromesodermal progenitors	nextseq_1	Day8	Failed	ETiX
nextseq_1_PA-01A_S1.CGTAGGCTTAACTAGGCGC	428	364	ETiX-Day8-failed-3	-5.99115	-6.56911	Surface ectoderm	nextseq_1	Day8	Failed	ETiX
nextseq_1_PA-01A_S1.CAACTCTCTGTCCTTAAGA	439	367	NE-E8.75	8.37947	8.52192	Endothelium	nextseq_1	E8.75	WT	NE
nextseq_1_PA-01A_S1.AGAACTCCTACGGAGGCGG	519	437	ETiX-Day8-2	-10.5817	0.52708	Visceral endoderm	nextseq_1	Day8	WT	ETiX
nextseq_1_PA-01A_S1.ATTGATCGTTCTTGCAGTAG	1017	825	NE-E8	-4.43274	6.00311	Extraembryonic ectoderm	nextseq_1	E8	WT	NE
nextseq_1_PA-01A_S1.AAGGCTACTTAGAATTAAC	342	309	ETiX-Day8-failed-1	-4.20108	8.83531	Extraembryonic ectoderm	nextseq_1	Day8	Failed	ETiX
nextseq_1_PA-01A_S1.CATCAACGTTCTAATAGTA	353	315	ETiX-Day8-failed-1	0.789419	-2.15463	Neuromesodermal progenitors	nextseq_1	Day8	Failed	ETiX
nextseq_1_PA-01A_S1.CAGATCAGTGGCTGAGCTC	384	340	ETiX-Day8-failed-3	6.5376	6.87561	Endothelium	nextseq_1	Day8	Failed	ETiX
nextseq_1_PA-01A_S1.CTGAGCATTACGTCCGCAG	677	515	NE-E7.5-2	-12.3645	4.8211	Parietal endoderm	nextseq_1	E7.5	WT	NE
nextseq_1_PA-01A_S1.ACAACCTATTGGACTACTAC	1153	864	NE-E8.75	9.33087	-7.54644	Amniotic mesoderm	nextseq_1	E8.75	WT	NE
nextseq_1_PA-01A_S1.AACGCGTCTCCTTGGTCCA	616	521	NE-E8.75	8.96389	-4.61218	Amniotic mesoderm	nextseq_1	E8.75	WT	NE
nextseq_1_PA-01A_S1.AACTGGCATTAACTCAATT	495	449	ETiX-Day6-1	-4.26983	3.84571	Extraembryonic ectoderm	nextseq_1	Day6	WT	ETiX
nextseq_1_PA-01A_S1.TTGGAGCTTTTCCAACCGC	569	464	ETiX-Day6-failed-1	3.29437	-1.1272	Early development	nextseq_1	Day6	Failed	ETiX
nextseq_1_PA-01A_S1.ACAATGCTATGCTGGAACTT	290	252	ETiX-Day8-4	8.50438	-6.60194	Amniotic mesoderm	nextseq_1	Day8	WT	ETiX
nextseq_1_PA-01A_S1.GAGGAACTTATATTGATAC	750	648	NE-E8.75	8.14781	6.47073	Endothelium	nextseq_1	E8.75	WT	NE
nextseq_1_PA-01A_S1.TTGACTCAATAGGTATACTC	1118	762	ETiX-Day8-1	3.09784	-9.31565	Heart field	nextseq_1	Day8	WT	ETiX
nextseq_1_PA-01A_S1.ATAAGCGAATACTTAACCTT	604	498	ETiX-Day8-4	-11.961	2.36399	Parietal endoderm	nextseq_1	Day8	WT	ETiX
nextseq_1_PA-01A_S1.ATCTGATGATTAACTCAATT	638	549	ETiX-Day6-1	-2.34174	-0.539681	Early development	nextseq_1	Day6	WT	ETiX
nextseq_1_PA-01A_S1.TTATCCGCTCAAGGAGGTC	464	397	NE-E9.5-2	-3.82588	7.23424	Extraembryonic ectoderm	nextseq_1	E9.5	WT	NE
nextseq_1_PA-01A_S1.ATTAATGCCTGGAGGATAGC	422	355	ETiX-Day8-Pax6neg-1	-11.5995	0.583024	Visceral endoderm	nextseq_1	Day8	Pax6neg	ETiX
nextseq_1_PA-01A_S1.CAACTCTCTCTAGTAGTCT	674	557	ETiX-Day6-2	3.87535	-1.01533	Early development	nextseq_1	Day6	WT	ETiX
nextseq_1_PA-01A_S1.ACATTCGTATCCGCTGCCAG	480	414	ETiX-Day8-3	-3.08985	-4.57877	Gut	nextseq_1	Day8	WT	ETiX
nextseq_1_PA-01A_S1.TAGGAAGGTGTTCGTCAGA	348	295	ETiX-Day8-Pax6neg-2	7.02013	-1.28408	Allantois	nextseq_1	Day8	Pax6neg	ETiX
nextseq_1_PA-01A_S1.ATGCATTCATGGCAATGAGA	629	538	ETiX-Day8-failed-2	0.730482	-1.95848	Neuromesodermal progenitors	nextseq_1	Day8	Failed	ETiX
nextseq_1_PA-01A_S1.AAGGACGATCGGTTATGCC	349	300	NE-E8.75	7.61647	8.46481	Endothelium	nextseq_1	E8.75	WT	NE
nextseq_1_PA-01A_S1.AGATTGGTTTCCATCGCGAA	326	288	ETiX-Day8-1	1.58415	-4.9848	Paraxial mesoderm	nextseq_1	Day8	WT	ETiX
nextseq_1_PA-01A_S1.AGTTAACCATCCATCGCGAA	1587	1140	ETiX-Day8-1	-12.057	-2.66609	Visceral endoderm	nextseq_1	Day8	WT	ETiX
nextseq_1_PA-01A_S1.AGCTATCGTTTATTATGGT	571	493	ETiX-Day8-failed-2	-4.68339	4.44427	Extraembryonic ectoderm	nextseq_1	Day8	Failed	ETiX
nextseq_1_PA-01A_S1.AATTCATCGTGTATAATACG	671	576	ETiX-Day6-failed-1	5.40778	6.91382	Hematoendothelial progenitors	nextseq_1	Day6	Failed	ETiX
nextseq_1_PA-01A_S1.ATTGATCGTTTCGGCCTTAC	348	323	ETiX-Day8-failed-1	-8.94954	-0.946706	Gut	nextseq_1	Day8	Failed	ETiX
nextseq_1_PA-01A_S1.TTCTCATTGTCGGTTGCGCG	590	452	ETiX-Day8-failed-4	1.84682	-10.6002	Heart field	nextseq_1	Day8	Failed	ETiX
nextseq_1_PA-01A_S1.ACGCTTATATCCATAAGTCC	482	378	ETiX-Day8-1	-11.5915	0.973021	Visceral endoderm	nextseq_1	Day8	WT	ETiX
nextseq_1_PA-01A_S1.AATTCATCGTCTAACTAGAT	487	405	ETiX-Day8-2	-10.4897	-0.442392	Visceral endoderm	nextseq_1	Day8	WT	ETiX
nextseq_1_PA-01A_S1.GCTCTTAGTGTAGCTCCAT	625	529	ETiX-Day8-3	-3.75338	9.47008	Extraembryonic ectoderm	nextseq_1	Day8	WT	ETiX
nextseq_1_PA-01A_S1.CTTCGACTTTTACTTGGAA	528	420	ETiX-Day8-failed-4	3.03977	12.8028	Primitive erythroid cells	nextseq_1	Day8	Failed	ETiX
nextseq_1_PA-01A_S1.TGCTGGATTCGACGCGACT	683	539	NE-E7.5-3	-7.67883	-2.17031	Gut	nextseq_1	E7.5	WT	NE
nextseq_1_PA-01A_S1.AATCCAGTATTCTAATAGTA	356	302	ETiX-Day8-failed-1	-12.0524	4.66199	Parietal endoderm	nextseq_1	Day8	Failed	ETiX
nextseq_1_PA-01A_S1.ACGTCTAGTCCATAAGTCC	292	262	ETiX-Day8-1	-10.6222	-1.23415	Visceral endoderm	nextseq_1	Day8	WT	ETiX
nextseq_1_PA-01A_S1.AACTGGCATGATACGGAAC	487	419	NE-E8.5	-4.16947	-2.89874	Gut	nextseq_1	E8.5	WT	NE
nextseq_1_PA-01A_S1.GGCTTACTTATATTGATAC	544	475	NE-E8.75	-0.655571	-5.73151	Neuroectoderm	nextseq_1	E8.75	WT	NE
nextseq_1_PA-01A_S1.CGCTGCTTTTTATTCTGAG	291	272	ETiX-Day8-1	-3.84086	5.88336	Extraembryonic ectoderm	nextseq_1	Day8	WT	ETiX
nextseq_1_PA-01A_S1.ATTACCATCTTTGCGAGGCA	421	358	NE-E8	-10.0368	-1.82288	Visceral endoderm	nextseq_1	E8	WT	NE
nextseq_1_PA-01A_S1.TGAATCTGATCCAGTTCCAA	484	425	ETiX-Day8-2	-10.9779	2.12241	Parietal endoderm	nextseq_1	Day8	WT	ETiX
nextseq_1_PA-01A_S1.CCATCGTCTATCCATGACT	877	652	ETiX-Day8-4	6.47788	-4.7854	Amniotic mesoderm	nextseq_1	Day8	WT	ETiX
nextseq_1_PA-01A_S1.ACTGGTTATTTTATTATGGT	491	421	ETiX-Day8-failed-2	0.797072	-5.58711	Neural crest	nextseq_1	Day8	Failed	ETiX
nextseq_1_PA-01A_S1.GAGGAACTTCTAACTAGAT	307	243	ETiX-Day8-2	-11.5494	4.35569	Parietal endoderm	nextseq_1	Day8	WT	ETiX
nextseq_1_PA-01A_S1.AATTCATCGTGGCAATGAGA	324	278	ETiX-Day8-failed-2	-11.7881	3.11509	Parietal endoderm	nextseq_1	Day8	Failed	ETiX
nextseq_1_PA-01A_S1.AGAGCATGTGGCAGACGCC	443	360	NE-E8.5	2.88826	12.9605	Primitive erythroid cells	nextseq_1	E8.5	WT	NE
nextseq_1_PA-01A_S1.AAATCGTTCTGCCGCAACGA	617	512	ETiX-Day8-Pax6neg-1	-11.1241	-0.473309	Visceral endoderm	nextseq_1	Day8	Pax6neg	ETiX
nextseq_1_PA-01A_S1.AAACCATAGTAGAGCCAAGG	498	407	ETiX-Day8-Pax6neg-1	-12.3493	2.83713	Parietal endoderm	nextseq_1	Day8	Pax6neg	ETiX
nextseq_1_PA-01A_S1.AAGCAGTATTTAGAATTAAC	498	434	ETiX-Day8-failed-1	7.96709	-6.5712	Amniotic mesoderm	nextseq_1	Day8	Failed	ETiX
nextseq_1_PA-01A_S1.ACCATGATTTACGTCATATA	461	398	ETiX-Day8-Pax6neg-2	3.85911	-5.69125	Paraxial mesoderm	nextseq_1	Day8	Pax6neg	ETiX
nextseq_1_PA-01A_S1.TTACCTAAGTCATCTCTGCA	470	387	ETiX-Day8-4	8.44931	6.42937	Endothelium	nextseq_1	Day8	WT	ETiX
nextseq_1_PA-01A_S1.TAGATGACTTAAGTAAGAGC	320	286	ETiX-Day8-failed-2	7.18947	7.93118	Endothelium	nextseq_1	Day8	Failed	ETiX
nextseq_1_PA-01A_S1.AGAGCATGTGTATAATACG	514	429	ETiX-Day6-failed-1	3.55542	-1.48332	Early development	nextseq_1	Day6	Failed	ETiX
nextseq_1_PA-01A_S1.AAGTTCTTGTGTCCTTAAGA	632	519	NE-E8.75	2.53248	9.0563	Megakaryocytes	nextseq_1	E8.75	WT	NE
nextseq_1_PA-01A_S1.CAAGCAACTTCAACGTAAG	483	410	ETiX-Day8-Pax6neg-1	-11.4194	-1.64796	Visceral endoderm	nextseq_1	Day8	Pax6neg	ETiX
nextseq_1_PA-01A_S1.CAAGGCGTTAGCTTATCCG	425	355	ETiX-Day8-2	9.99776	8.64342	Endothelium	nextseq_1	Day8	WT	ETiX
nextseq_1_PA-01A_S1.GGCTTACTTCTTGCAGTAG	733	603	NE-E8	-4.27908	-3.52131	Surface ectoderm	nextseq_1	E8	WT	NE
nextseq_1_PA-01A_S1.ATTCGCAATTTTATTCTGAG	376	296	ETiX-Day8-1	-12.2857	3.32091	Parietal endoderm	nextseq_1	Day8	WT	ETiX
nextseq_1_PA-01A_S1.CGTACCTATATGGCTCTGC	494	419	NE-E8	1.84068	-4.11416	Paraxial mesoderm	nextseq_1	E8	WT	NE
nextseq_1_PA-01A_S1.GTCGTAACTACTATAGGTT	357	323	ETiX-Day6-3	-2.37901	-1.33838	Early development	nextseq_1	Day6	WT	ETiX
nextseq_1_PA-01A_S1.AATTCATCGTAACCTGCGTA	357	305	NE-E7.5-3	1.66218	-1.30307	Early development	nextseq_1	E7.5	WT	NE
nextseq_1_PA-01A_S1.AGATTCAACTCTAGTAGTCT	748	637	ETiX-Day6-2	-2.33737	-1.00498	Early development	nextseq_1	Day6	WT	ETiX
nextseq_1_PA-01A_S1.ATTAGTCTGTGCTAACTTGC	473	397	ETiX-Day8-failed-1	-3.72255	8.27067	Extraembryonic ectoderm	nextseq_1	Day8	Failed	ETiX
nextseq_1_PA-01A_S1.ATAACTTCCTTAACGATCCA	304	268	ETiX-Day8-1	3.93382	-5.53023	Paraxial mesoderm	nextseq_1	Day8	WT	ETiX
nextseq_1_PA-01A_S1.CTAACGACTTAATGAACGA	1076	852	NE-E9.5-2	-5.00566	-3.93552	Surface ectoderm	nextseq_1	E9.5	WT	NE
nextseq_1_PA-01A_S1.ACAATGCTATTTAGGACCGG	428	376	ETiX-Day8-1	-10.9661	-0.270248	Visceral endoderm	nextseq_1	Day8	WT	ETiX
nextseq_1_PA-01A_S1.ACATGGTAATCAAGGAGGTC	1024	806	NE-E9.5-2	-3.73911	7.85301	Extraembryonic ectoderm	nextseq_1	E9.5	WT	NE
nextseq_1_PA-01A_S1.ATACTACTCTTTATTATGGT	328	293	ETiX-Day8-failed-2	-1.20347	-4.24963	Neuroectoderm	nextseq_1	Day8	Failed	ETiX
nextseq_1_PA-01A_S1.TATCTCGATTCTTGGTAATG	756	614	ETiX-Day6-failed-1	-3.65895	-1.50442	Early development	nextseq_1	Day6	Failed	ETiX
nextseq_1_PA-01A_S1.GGCTAAGATCGCCTAATGC	356	282	ETiX-Day8-failed-4	8.47821	6.38962	Endothelium	nextseq_1	Day8	Failed	ETiX
nextseq_1_PA-01A_S1.CGTAGGCTTGAGCATCATT	350	315	NE-E9.5-2	-3.95797	-4.68172	Surface ectoderm	nextseq_1	E9.5	WT	NE
nextseq_1_PA-01A_S1.CTCCATCATGTAGCTCCAT	505	444	ETiX-Day8-3	1.24573	-3.17037	Early development	nextseq_1	Day8	WT	ETiX
nextseq_1_PA-01A_S1.AGAGGTCGTTAACGATCCA	1148	872	ETiX-Day8-1	-3.97246	8.11807	Extraembryonic ectoderm	nextseq_1	Day8	WT	ETiX
nextseq_1_PA-01A_S1.CGAAGACCTTCTAATAGTA	670	549	ETiX-Day8-failed-1	3.43322	-2.17577	Allantois	nextseq_1	Day8	Failed	ETiX
nextseq_1_PA-01A_S1.CGAAGACCTCATCAGAATG	816	623	ETiX-Day8-3	-6.35267	-2.28407	Gut	nextseq_1	Day8	WT	ETiX
nextseq_1_PA-01A_S1.AACTGGCATCCAGTCCTCT	638	531	NE-E8	-9.42592	-1.45408	Visceral endoderm	nextseq_1	E8	WT	NE
nextseq_1_PA-01A_S1.CGGTAAGGTACGGAGGCGG	372	311	ETiX-Day8-2	-4.43555	-3.56173	Surface ectoderm	nextseq_1	Day8	WT	ETiX
nextseq_1_PA-01A_S1.CAAGCAACTCCGCTGCCAG	350	308	ETiX-Day8-3	-4.01255	-3.00565	Gut	nextseq_1	Day8	WT	ETiX
nextseq_1_PA-01A_S1.CATCAACGTTTCTTAATAA	813	693	ETiX-Day8-1	-3.75877	7.6581	Extraembryonic ectoderm	nextseq_1	Day8	WT	ETiX
nextseq_1_PA-01A_S1.CCTAATGGTTGAGTCTGGC	848	637	ETiX-Day8-failed-1	-12.5183	2.29699	Parietal endoderm	nextseq_1	Day8	Failed	ETiX
nextseq_1_PA-01A_S1.AGAAGTAAGTGGCGAACTCG	438	369	ETiX-Day6-1	-11.475	3.47651	Parietal endoderm	nextseq_1	Day6	WT	ETiX
nextseq_1_PA-01A_S1.TCCTATAAGTAGCTTATCCG	309	263	ETiX-Day8-2	8.44501	-5.38733	Amniotic mesoderm	nextseq_1	Day8	WT	ETiX
nextseq_1_PA-01A_S1.AGCATAACTTGCGTTGGAGC	743	554	NE-E7.5-3	1.7352	6.50324	Extraembryonic ectoderm	nextseq_1	E7.5	WT	NE
nextseq_1_PA-01A_S1.TTCTTCGTTTCCGCGGCTCA	1491	1141	ETiX-Day6-1	-3.79974	7.52909	Extraembryonic ectoderm	nextseq_1	Day6	WT	ETiX
nextseq_1_PA-01A_S1.TAATACCAGTGCTCAGCCGG	508	446	NE-E9.5-2	-4.44501	-3.92391	Surface ectoderm	nextseq_1	E9.5	WT	NE
nextseq_1_PA-01A_S1.CTGATAGGTCCGCAAGTTC	570	450	ETiX-Day8-failed-4	10.0494	-5.8858	Amniotic mesoderm	nextseq_1	Day8	Failed	ETiX
nextseq_1_PA-01A_S1.ATGCTTCCTTGCGGACCTA	382	323	ETiX-Day8-failed-3	-3.26997	3.95626	Extraembryonic ectoderm	nextseq_1	Day8	Failed	ETiX
nextseq_1_PA-01A_S1.AAGGACGATACTATAGGTT	376	325	ETiX-Day6-3	4.3616	9.09351	Hematoendothelial progenitors	nextseq_1	Day6	WT	ETiX
nextseq_1_PA-01A_S1.CTCTGAGCTATATGAGCCA	386	335	NE-E8.75	0.837404	-4.61805	Neural crest	nextseq_1	E8.75	WT	NE
nextseq_1_PA-01A_S1.ACTTGATTGTGAGCATATGG	893	742	ETiX-Day6-3	-1.48807	-0.335525	Early development	nextseq_1	Day6	WT	ETiX
nextseq_1_PA-01A_S1.AAATCGTTCTTTATTATGGT	949	729	ETiX-Day8-failed-2	3.98767	-2.92969	Paraxial mesoderm	nextseq_1	Day8	Failed	ETiX
nextseq_1_PA-01A_S1.CCGACCAATTAGACTTCTT	289	242	ETiX-Day8-failed-2	2.95945	-5.22786	Paraxial mesoderm	nextseq_1	Day8	Failed	ETiX
nextseq_1_PA-01A_S1.TAACGACTTTAGCTTATCCG	306	282	ETiX-Day8-2	0.569762	-2.83561	Neuromesodermal progenitors	nextseq_1	Day8	WT	ETiX
nextseq_1_PA-01A_S1.AGTATTAGCTGGTATCCGCC	1025	729	ETiX-Day8-failed-1	-13.3538	3.97908	Parietal endoderm	nextseq_1	Day8	Failed	ETiX
nextseq_1_PA-01A_S1.ATTCGCAATTCCTTGGTCCA	726	563	NE-E8.75	2.93201	-9.75352	Heart field	nextseq_1	E8.75	WT	NE
nextseq_1_PA-01A_S1.ATTGATCGTTACCGCCAACC	570	500	ETiX-Day8-4	-4.99396	5.68478	Extraembryonic ectoderm	nextseq_1	Day8	WT	ETiX
nextseq_1_PA-01A_S1.ACATTCGTATCCGATTCCTG	620	531	ETiX-Day8-2	-1.15501	-4.27888	Neuroectoderm	nextseq_1	Day8	WT	ETiX
nextseq_1_PA-01A_S1.AGAGGTCGTACGGAGGCGG	386	320	ETiX-Day8-2	6.86718	-0.409464	Allantois	nextseq_1	Day8	WT	ETiX
nextseq_1_PA-01A_S1.TAAGAATGGTACGCGAGATT	519	438	ETiX-Day8-Pax6neg-1	1.39608	-4.91459	Paraxial mesoderm	nextseq_1	Day8	Pax6neg	ETiX
nextseq_1_PA-01A_S1.ACTGGTTATTCATCAGAATG	684	607	ETiX-Day8-3	-4.26992	-3.40333	Surface ectoderm	nextseq_1	Day8	WT	ETiX
nextseq_1_PA-01A_S1.TCTTAGTTCTGCAGGTCCGT	669	519	ETiX-Day8-Pax6neg-1	8.09684	8.23651	Endothelium	nextseq_1	Day8	Pax6neg	ETiX
nextseq_1_PA-01A_S1.TCCTAACTTTTCGCGGTTGG	393	349	NE-E7.5-1	-2.60444	-1.22098	Early development	nextseq_1	E7.5	WT	NE
nextseq_1_PA-01A_S1.TGCAAGGTTGCCGCAACGA	701	535	ETiX-Day8-Pax6neg-1	6.90418	-1.73471	Allantois	nextseq_1	Day8	Pax6neg	ETiX
nextseq_1_PA-01A_S1.ATGCTTCCTTTATAGCAGA	1708	1225	ETiX-Day8-Pax6neg-2	-10.2064	-3.75719	Visceral endoderm	nextseq_1	Day8	Pax6neg	ETiX
nextseq_1_PA-01A_S1.ATTCGCAATTTAGACTTCTT	298	271	ETiX-Day8-failed-2	6.7816	-1.26155	Allantois	nextseq_1	Day8	Failed	ETiX
nextseq_1_PA-01A_S1.ATTCGCAATTGTCCTACTTG	439	372	ETiX-Day8-Pax6neg-2	-11.004	3.53067	Parietal endoderm	nextseq_1	Day8	Pax6neg	ETiX
nextseq_1_PA-01A_S1.GCTCTTAGTGCTGGAACTT	674	547	ETiX-Day8-4	8.7366	-7.39696	Amniotic mesoderm	nextseq_1	Day8	WT	ETiX
nextseq_1_PA-01A_S1.CAACTCTCTTTCTTCCGGT	296	270	NE-E8	-3.63398	4.90815	Extraembryonic ectoderm	nextseq_1	E8	WT	NE
nextseq_1_PA-01A_S1.AAGTATTGGTCTTGCAGTAG	1505	1111	NE-E8	0.957886	-2.24341	Neuromesodermal progenitors	nextseq_1	E8	WT	NE
nextseq_1_PA-01A_S1.TGCAAGGTTTTGCTGGCAT	526	457	NE-E8	-3.24498	4.53787	Extraembryonic ectoderm	nextseq_1	E8	WT	NE
nextseq_1_PA-01A_S1.ATGCATTCATACCGGAATTA	407	346	NE-E9.5-2	4.97712	-5.30295	Cardiac mesoderm	nextseq_1	E9.5	WT	NE
nextseq_1_PA-01A_S1.ATATCTGGATGGCCGTAGTC	333	290	ETiX-Day8-failed-4	-1.11683	7.03535	Extraembryonic ectoderm	nextseq_1	Day8	Failed	ETiX
nextseq_1_PA-01A_S1.CAACTCTCTCCTTGGTCCA	353	319	NE-E8.75	-3.47929	4.90159	Extraembryonic ectoderm	nextseq_1	E8.75	WT	NE
nextseq_1_PA-01A_S1.ATGCTTCCTCCTTGGTCCA	879	697	NE-E8.75	-4.81144	9.65098	Extraembryonic ectoderm	nextseq_1	E8.75	WT	NE
nextseq_1_PA-01A_S1.ACGTCTAGTTGAGTCTGGC	1421	1094	ETiX-Day8-failed-1	-5.40744	5.82632	Extraembryonic ectoderm	nextseq_1	Day8	Failed	ETiX
nextseq_1_PA-01A_S1.GATAAGCGTTGAGTCTGGC	1519	1138	ETiX-Day8-failed-1	-4.93546	9.77159	Extraembryonic ectoderm	nextseq_1	Day8	Failed	ETiX
nextseq_1_PA-01A_S1.TAAGAATGGTTAGACTTCTT	603	503	ETiX-Day8-failed-2	7.34163	-0.4643	Allantois	nextseq_1	Day8	Failed	ETiX
nextseq_1_PA-01A_S1.ATCTGATGATGGACTACTAC	1338	895	NE-E8.75	7.22188	-4.13266	Amniotic mesoderm	nextseq_1	E8.75	WT	NE
nextseq_1_PA-01A_S1.CAGCATTGTATATGAGCCA	313	291	NE-E8.75	-4.04344	5.43493	Extraembryonic ectoderm	nextseq_1	E8.75	WT	NE
nextseq_1_PA-01A_S1.AGGCGGAATCGCCTAATGC	635	545	ETiX-Day8-failed-4	-5.10611	6.03109	Extraembryonic ectoderm	nextseq_1	Day8	Failed	ETiX
nextseq_1_PA-01A_S1.TTTGCTACTTCGGCGTAACT	378	336	ETiX-Day8-failed-2	7.0639	-1.60481	Allantois	nextseq_1	Day8	Failed	ETiX
nextseq_1_PA-01A_S1.CCATCGTCTCATCTCTGCA	1059	777	ETiX-Day8-4	7.58285	-0.428685	Allantois	nextseq_1	Day8	WT	ETiX
nextseq_1_PA-01A_S1.AGAGGTCGTCGTCGCAGCC	1450	993	NE-E8.75	7.68565	-0.647729	Allantois	nextseq_1	E8.75	WT	NE
nextseq_1_PA-01A_S1.CAAGGCGTTGCTCAGCCGG	1735	1104	NE-E9.5-2	-4.44432	9.87842	Extraembryonic ectoderm	nextseq_1	E9.5	WT	NE
nextseq_1_PA-01A_S1.AAGTACGTTTCCGCAAGTTC	487	403	ETiX-Day8-failed-4	7.50047	-4.37553	Amniotic mesoderm	nextseq_1	Day8	Failed	ETiX
nextseq_1_PA-01A_S1.ATTGATCGTTGGCCGTAGTC	307	257	ETiX-Day8-failed-4	7.96442	-4.4887	Amniotic mesoderm	nextseq_1	Day8	Failed	ETiX
nextseq_1_PA-01A_S1.TTCTCATTGTTAACTCAATT	308	289	ETiX-Day6-1	0.527606	-0.557177	Early development	nextseq_1	Day6	WT	ETiX
nextseq_1_PA-01A_S1.AAGGATTACTCTAGTAGTCT	396	358	ETiX-Day6-2	-0.844053	-0.769737	Early development	nextseq_1	Day6	WT	ETiX
nextseq_1_PA-01A_S1.ATACTACTCTGTAGCTCCAT	343	302	ETiX-Day8-3	1.32358	-4.69481	Paraxial mesoderm	nextseq_1	Day8	WT	ETiX
nextseq_1_PA-01A_S1.TATAAGAGGTGGTAGGTTAG	380	298	ETiX-Day8-failed-4	-11.5157	4.33595	Parietal endoderm	nextseq_1	Day8	Failed	ETiX
nextseq_1_PA-01A_S1.CCGTCGATTCGGTTATGCC	940	698	NE-E8.75	6.95701	-0.518577	Allantois	nextseq_1	E8.75	WT	NE
nextseq_1_PA-01A_S1.ACGTTGCTTGCGTTGGAGC	786	630	NE-E7.5-3	0.34456	-0.138805	Early development	nextseq_1	E7.5	WT	NE
nextseq_1_PA-01A_S1.ATTAGGTACTGGAGGCCTCC	406	361	NE-E8.75	-4.79136	9.3985	Extraembryonic ectoderm	nextseq_1	E8.75	WT	NE
nextseq_1_PA-01A_S1.TGGTTGAATTGGCAGACGCC	701	518	NE-E8.5	4.14413	-5.72367	Cardiac mesoderm	nextseq_1	E8.5	WT	NE
nextseq_1_PA-01A_S1.TAGGAAGGTTTACTTGGAA	291	242	ETiX-Day8-failed-4	-10.3225	-0.474894	Visceral endoderm	nextseq_1	Day8	Failed	ETiX
nextseq_1_PA-01A_S1.CGCTGCTTTGCTCAGCCGG	569	465	NE-E9.5-2	-2.70636	-5.94367	Neuroectoderm	nextseq_1	E9.5	WT	NE
nextseq_1_PA-01A_S1.ACATTCGTATTAACGATCCA	669	542	ETiX-Day8-1	-1.76058	8.19506	Extraembryonic ectoderm	nextseq_1	Day8	WT	ETiX
nextseq_1_PA-01A_S1.AGAACTCCTATGGCTCTGC	471	403	NE-E8	6.55624	6.93031	Endothelium	nextseq_1	E8	WT	NE
nextseq_1_PA-01A_S1.TGTCCTTATTAACTAGGCGC	1276	954	ETiX-Day8-failed-3	-1.42768	8.5275	Extraembryonic ectoderm	nextseq_1	Day8	Failed	ETiX
nextseq_1_PA-01A_S1.TCCTATAAGTCCTTGGTCCA	1157	924	NE-E8.75	7.87768	8.90803	Endothelium	nextseq_1	E8.75	WT	NE
nextseq_1_PA-01A_S1.AAGCAGTATTGGCAGACGCC	870	718	NE-E8.5	-5.02276	-4.47287	Surface ectoderm	nextseq_1	E8.5	WT	NE
nextseq_1_PA-01A_S1.AACTAGTTGTTAACTCTTAG	875	720	NE-E8	-10.5079	-2.61315	Visceral endoderm	nextseq_1	E8	WT	NE
nextseq_1_PA-01A_S1.GATAAGCGTATCGGCTATC	792	618	NE-E8.5	-1.18203	-5.98031	Neuroectoderm	nextseq_1	E8.5	WT	NE
nextseq_1_PA-01A_S1.GCGTACTTTGTCCTAGAGG	499	441	ETiX-Day8-failed-2	-4.32358	6.2915	Extraembryonic ectoderm	nextseq_1	Day8	Failed	ETiX
nextseq_1_PA-01A_S1.ACGATATCATCGGTTATGCC	406	344	NE-E8.75	-0.951081	6.98707	Extraembryonic ectoderm	nextseq_1	E8.75	WT	NE
nextseq_1_PA-01A_S1.CTACCTGGTAACTAGGCGC	335	287	ETiX-Day8-failed-3	-2.80026	3.72276	Extraembryonic ectoderm	nextseq_1	Day8	Failed	ETiX
nextseq_1_PA-01A_S1.CGTACCTATTGCCGGCAGA	642	499	ETiX-Day8-2	7.56702	-6.68495	Amniotic mesoderm	nextseq_1	Day8	WT	ETiX
nextseq_1_PA-01A_S1.AGTAGCCATCCATAAGTCC	456	390	ETiX-Day8-1	3.95327	-5.80478	Cardiac mesoderm	nextseq_1	Day8	WT	ETiX
nextseq_1_PA-01A_S1.ATTCGGAGTAAGTAAGAGC	380	333	ETiX-Day8-failed-2	-4.85038	5.90908	Extraembryonic ectoderm	nextseq_1	Day8	Failed	ETiX
nextseq_1_PA-01A_S1.AAGGATATGTTTATTCTGAG	764	610	ETiX-Day8-1	7.8053	-7.62887	Amniotic mesoderm	nextseq_1	Day8	WT	ETiX
nextseq_1_PA-01A_S1.ATGCATTCATGCTCAGCCGG	476	399	NE-E9.5-2	2.61736	-4.89568	Paraxial mesoderm	nextseq_1	E9.5	WT	NE
nextseq_1_PA-01A_S1.ACTGAATACTTAGAATTAAC	565	485	ETiX-Day8-failed-1	2.59172	-2.13124	Neuromesodermal progenitors	nextseq_1	Day8	Failed	ETiX
nextseq_1_PA-01A_S1.AGTAGCCATCGACGCGACT	683	598	NE-E7.5-3	-2.11387	-2.18437	Early development	nextseq_1	E7.5	WT	NE
nextseq_1_PA-01A_S1.GGTACCATTACCTCTATCT	306	258	ETiX-Day8-failed-2	6.07883	-4.38009	Amniotic mesoderm	nextseq_1	Day8	Failed	ETiX
nextseq_1_PA-01A_S1.TCAAGATCTTTTAGGACCGG	1063	809	ETiX-Day8-1	2.41085	-5.49034	Paraxial mesoderm	nextseq_1	Day8	WT	ETiX
nextseq_1_PA-01A_S1.ACGCTTATATGGTAGGTTAG	335	248	ETiX-Day8-failed-4	2.90998	13.4103	Primitive erythroid cells	nextseq_1	Day8	Failed	ETiX
nextseq_1_PA-01A_S1.TTCTTCGTTTGGTACCGGCA	396	341	NE-E9.5-1	3.04248	-9.2253	Heart field	nextseq_1	E9.5	WT	NE
nextseq_1_PA-01A_S1.AACTGGCATTCGGCCTTAC	1974	1230	ETiX-Day8-failed-1	-13.3898	4.02862	Parietal endoderm	nextseq_1	Day8	Failed	ETiX
nextseq_1_PA-01A_S1.TTCCATCTTTCTTGCAACCT	1064	851	ETiX-Day6-3	3.17398	-0.716388	Early development	nextseq_1	Day6	WT	ETiX
nextseq_1_PA-01A_S1.ACTGGTTATTCCGATTCCTG	406	305	ETiX-Day8-2	9.40719	-5.11165	Amniotic mesoderm	nextseq_1	Day8	WT	ETiX
nextseq_1_PA-01A_S1.CTGACGTTTCGGTTATGCC	678	549	NE-E8.75	0.523753	-2.36296	Neuromesodermal progenitors	nextseq_1	E8.75	WT	NE
nextseq_1_PA-01A_S1.AGGATAATCTTGAGTCTGGC	1092	832	ETiX-Day8-failed-1	-9.20412	-2.40005	Visceral endoderm	nextseq_1	Day8	Failed	ETiX
nextseq_1_PA-01A_S1.TGCTGGATTTAGGCCATAG	502	424	NE-E7.5-2	-0.750058	6.60118	Extraembryonic ectoderm	nextseq_1	E7.5	WT	NE
nextseq_1_PA-01A_S1.ATTAGGTACTTGAGTCTGGC	855	708	ETiX-Day8-failed-1	3.53976	-2.27114	Early development	nextseq_1	Day8	Failed	ETiX
nextseq_1_PA-01A_S1.TAGAACCAATACGCGAGATT	292	259	ETiX-Day8-Pax6neg-1	-0.422596	-3.68671	Neuromesodermal progenitors	nextseq_1	Day8	Pax6neg	ETiX
nextseq_1_PA-01A_S1.AACGATCATTTAGATCTACT	322	279	ETiX-Day8-4	7.30431	8.11438	Endothelium	nextseq_1	Day8	WT	ETiX
nextseq_1_PA-01A_S1.ATTAGTCTGTGTCCTAGAGG	610	499	ETiX-Day8-failed-2	-3.89876	-2.39064	Gut	nextseq_1	Day8	Failed	ETiX
nextseq_1_PA-01A_S1.ATAAGCGAATCCAGTCCTCT	357	320	NE-E8	-3.67938	5.65667	Extraembryonic ectoderm	nextseq_1	E8	WT	NE
nextseq_1_PA-01A_S1.ATAATCCTGTGCTGGAACTT	730	582	ETiX-Day8-4	8.26586	-6.85969	Amniotic mesoderm	nextseq_1	Day8	WT	ETiX
nextseq_1_PA-01A_S1.AACTGGCATTTATTCTGAG	511	386	ETiX-Day8-1	2.76557	13.378	Primitive erythroid cells	nextseq_1	Day8	WT	ETiX
nextseq_1_PA-01A_S1.AAGGACGATCGAACGCCGG	582	477	NE-E9.5-1	3.96995	-5.50759	Paraxial mesoderm	nextseq_1	E9.5	WT	NE
nextseq_1_PA-01A_S1.AATTCTAGGTATATTGATAC	729	611	NE-E8.75	0.845216	-1.92212	Neuromesodermal progenitors	nextseq_1	E8.75	WT	NE
nextseq_1_PA-01A_S1.AGAACTCCTCAATTACCGT	692	563	ETiX-Day8-Pax6neg-2	1.58832	-5.18041	Paraxial mesoderm	nextseq_1	Day8	Pax6neg	ETiX
nextseq_1_PA-01A_S1.CCAGCCTTTTTATTATGGT	411	351	ETiX-Day8-failed-2	6.98113	-1.53462	Allantois	nextseq_1	Day8	Failed	ETiX
nextseq_1_PA-01A_S1.ACTGGTTATTCGTAGTTACC	1088	850	NE-E7.5-3	-2.50318	-0.454141	Early development	nextseq_1	E7.5	WT	NE
nextseq_1_PA-01A_S1.CTCGCATGTTCGGCCTTAC	1803	1273	ETiX-Day8-failed-1	7.4258	-0.401074	Allantois	nextseq_1	Day8	Failed	ETiX
nextseq_1_PA-01A_S1.CGATTCGCTCCGATTCCTG	679	566	ETiX-Day8-2	-3.63822	7.27722	Extraembryonic ectoderm	nextseq_1	Day8	WT	ETiX
nextseq_1_PA-01A_S1.AGAGGTCGTCTGATGGTCA	624	518	ETiX-Day6-failed-2	-2.04613	-0.739019	Early development	nextseq_1	Day6	Failed	ETiX
nextseq_1_PA-01A_S1.ATAGTTGACTATCGGCTATC	360	319	NE-E8.5	-4.99334	-6.64147	Surface ectoderm	nextseq_1	E8.5	WT	NE
nextseq_1_PA-01A_S1.ATAAGCGAATCGCCTAATGC	486	334	ETiX-Day8-failed-4	2.20787	13.426	Primitive erythroid cells	nextseq_1	Day8	Failed	ETiX
nextseq_1_PA-01A_S1.ATGGTTGGTTGAGTCTGGC	1094	817	ETiX-Day8-failed-1	8.02326	-4.95187	Amniotic mesoderm	nextseq_1	Day8	Failed	ETiX
nextseq_1_PA-01A_S1.TTATCCGCTGCCGCAACGA	410	345	ETiX-Day8-Pax6neg-1	-4.6969	-6.72487	Surface ectoderm	nextseq_1	Day8	Pax6neg	ETiX
nextseq_1_PA-01A_S1.CATACCGCTTTAGGACCGG	705	548	ETiX-Day8-1	7.60337	-7.76478	Amniotic mesoderm	nextseq_1	Day8	WT	ETiX
nextseq_1_PA-01A_S1.TATAAGAGGTCGGTTATGCC	333	284	NE-E8.75	-3.26251	6.25011	Extraembryonic ectoderm	nextseq_1	E8.75	WT	NE
nextseq_1_PA-01A_S1.TCTTAGTTCTGTCCTAGAGG	434	367	ETiX-Day8-failed-2	6.35422	-4.74785	Amniotic mesoderm	nextseq_1	Day8	Failed	ETiX
nextseq_1_PA-01A_S1.AATTCTAGGTCCATAAGTCC	1637	1285	ETiX-Day8-1	-4.80578	6.7476	Extraembryonic ectoderm	nextseq_1	Day8	WT	ETiX
nextseq_1_PA-01A_S1.AACCTCATTTAAGTAAGAGC	339	305	ETiX-Day8-failed-2	4.93399	10.1721	White blood cells	nextseq_1	Day8	Failed	ETiX
nextseq_1_PA-01A_S1.CTCTGAGCTTAACTCAATT	554	484	ETiX-Day6-1	-2.76169	-1.09531	Early development	nextseq_1	Day6	WT	ETiX
nextseq_1_PA-01A_S1.AAGTTCTTGTACTTAACCTT	928	749	ETiX-Day8-4	-4.60678	-3.87842	Surface ectoderm	nextseq_1	Day8	WT	ETiX
nextseq_1_PA-01A_S1.TAGATGACTTGACGAAGCGT	342	313	NE-E7.5-2	-3.76854	4.06063	Extraembryonic ectoderm	nextseq_1	E7.5	WT	NE
nextseq_1_PA-01A_S1.GTCTATGGTCATCTCTGCA	615	492	ETiX-Day8-4	-4.74087	9.56722	Extraembryonic ectoderm	nextseq_1	Day8	WT	ETiX
nextseq_1_PA-01A_S1.AGATTCAACTTTAGGACCGG	551	460	ETiX-Day8-1	-2.06756	-6.05969	Neuroectoderm	nextseq_1	Day8	WT	ETiX
nextseq_1_PA-01A_S1.AACGCGTCTAATTAAGACT	677	539	ETiX-Day8-5	7.94616	-6.96624	Amniotic mesoderm	nextseq_1	Day8	WT	ETiX
nextseq_1_PA-01A_S1.CTGCCTTATCGGTTGCGCG	441	345	ETiX-Day8-failed-4	2.23629	13.5403	Primitive erythroid cells	nextseq_1	Day8	Failed	ETiX
nextseq_1_PA-01A_S1.CGATTCGCTAGGAGAGAAC	449	408	ETiX-Day6-failed-1	4.23493	9.51052	Hematoendothelial progenitors	nextseq_1	Day6	Failed	ETiX
nextseq_1_PA-01A_S1.CGAAGACCTGATACGGAAC	298	264	NE-E8.5	-9.42623	-2.64241	Visceral endoderm	nextseq_1	E8.5	WT	NE
nextseq_1_PA-01A_S1.ATAATCCTGTAGTAACGGTC	415	368	ETiX-Day8-3	7.18943	-4.42536	Amniotic mesoderm	nextseq_1	Day8	WT	ETiX
nextseq_1_PA-01A_S1.TAATACCAGTATCGGCTATC	635	521	NE-E8.5	-10.2991	0.00433645	Visceral endoderm	nextseq_1	E8.5	WT	NE
nextseq_1_PA-01A_S1.ATTAGGTACTGATCGCTTCT	296	259	ETiX-Day8-failed-3	6.89379	-2.07321	Allantois	nextseq_1	Day8	Failed	ETiX
nextseq_1_PA-01A_S1.ATGCTTCCTCCGATTCCTG	308	261	ETiX-Day8-2	7.0237	-0.974198	Allantois	nextseq_1	Day8	WT	ETiX
nextseq_1_PA-01A_S1.AACTAGTTGTCCGAGAATCC	292	260	ETiX-Day6-2	1.02804	-2.58416	Early development	nextseq_1	Day6	WT	ETiX
nextseq_1_PA-01A_S1.CCAAGGATTCTTGCAGTAG	307	276	NE-E8	7.78348	-5.98028	Amniotic mesoderm	nextseq_1	E8	WT	NE
nextseq_1_PA-01A_S1.GGCGTTAATTTATTATGGT	435	379	ETiX-Day8-failed-2	-1.62862	6.28526	Extraembryonic ectoderm	nextseq_1	Day8	Failed	ETiX
nextseq_1_PA-01A_S1.CGTACCTATGCTAACTTGC	381	337	ETiX-Day8-failed-1	4.5939	9.71301	White blood cells	nextseq_1	Day8	Failed	ETiX
nextseq_1_PA-01A_S1.CAAGCAACTCCGTTCCTTA	447	398	NE-E7.5-2	-2.62025	5.25866	Extraembryonic ectoderm	nextseq_1	E7.5	WT	NE
nextseq_1_PA-01A_S1.TGTCCTTATTTTATAGCAGA	1362	985	ETiX-Day8-Pax6neg-2	-3.79108	9.78515	Extraembryonic ectoderm	nextseq_1	Day8	Pax6neg	ETiX
nextseq_1_PA-01A_S1.AGTTAACCATCCATAAGTCC	343	316	ETiX-Day8-1	-4.94285	-6.77004	Surface ectoderm	nextseq_1	Day8	WT	ETiX
nextseq_1_PA-01A_S1.ATACCAGTTTTTGCGAGGCA	291	269	NE-E8	-2.33539	-4.02446	Surface ectoderm	nextseq_1	E8	WT	NE
nextseq_1_PA-01A_S1.TATTCTCCTTGCCGCAACGA	1165	880	ETiX-Day8-Pax6neg-1	7.51357	-0.104638	Allantois	nextseq_1	Day8	Pax6neg	ETiX
nextseq_1_PA-01A_S1.AGAGATGAATGAGCATCATT	442	392	NE-E9.5-2	-3.27112	6.3769	Extraembryonic ectoderm	nextseq_1	E9.5	WT	NE
nextseq_1_PA-01A_S1.TAAGGTTCATGACCTTGATA	664	557	NE-E9.5-1	-0.618	-3.69392	Neuroectoderm	nextseq_1	E9.5	WT	NE
nextseq_1_PA-01A_S1.AGGCTCGTTTCAAGCCGAT	516	416	ETiX-Day6-1	-11.0836	3.56277	Parietal endoderm	nextseq_1	Day6	WT	ETiX
nextseq_1_PA-01A_S1.ATTAGGTACTGGTATCCGCC	652	524	ETiX-Day8-failed-1	6.85823	-6.28081	Amniotic mesoderm	nextseq_1	Day8	Failed	ETiX
nextseq_1_PA-01A_S1.ATTAATGCCTCGGCGTAACT	439	380	ETiX-Day8-failed-2	7.91849	-4.52389	Amniotic mesoderm	nextseq_1	Day8	Failed	ETiX
nextseq_1_PA-01A_S1.CTGAGCATTACTAGAGAGT	698	577	NE-E8	2.17075	-4.98428	Paraxial mesoderm	nextseq_1	E8	WT	NE
nextseq_1_PA-01A_S1.GCGTACTTTTTATTCTGAG	1131	828	ETiX-Day8-1	8.83134	6.67652	Endothelium	nextseq_1	Day8	WT	ETiX
nextseq_1_PA-01A_S1.GCTCTTAGTTCAAGCCGAT	666	559	ETiX-Day6-1	-2.06242	-0.479357	Early development	nextseq_1	Day6	WT	ETiX
nextseq_1_PA-01A_S1.ATCTTCAGATCCGCTGCCAG	1035	812	ETiX-Day8-3	9.0401	-6.57705	Amniotic mesoderm	nextseq_1	Day8	WT	ETiX
nextseq_1_PA-01A_S1.AAGTACGTTTCTAACTAGAT	624	526	ETiX-Day8-2	-2.59607	-5.51968	Neuroectoderm	nextseq_1	Day8	WT	ETiX
nextseq_1_PA-01A_S1.ATCTTCAGATCCGCTCCGGC	469	414	NE-E7.5-2	-4.50228	3.93302	Extraembryonic ectoderm	nextseq_1	E7.5	WT	NE
nextseq_1_PA-01A_S1.TCCTAACTTTCTTGCAGTAG	653	552	NE-E8	0.976966	-2.08183	Neuromesodermal progenitors	nextseq_1	E8	WT	NE
nextseq_1_PA-01A_S1.ATGCATTCATCCAGTTCCAA	298	259	ETiX-Day8-2	-4.78109	-6.11084	Surface ectoderm	nextseq_1	Day8	WT	ETiX
nextseq_1_PA-01A_S1.AAGGACGATCGTAGTTACC	652	516	NE-E7.5-3	-9.52728	-0.748191	Visceral endoderm	nextseq_1	E7.5	WT	NE
nextseq_1_PA-01A_S1.CGCCATTCTTAGACTTCTT	455	394	ETiX-Day8-failed-2	9.02624	6.96658	Endothelium	nextseq_1	Day8	Failed	ETiX
nextseq_1_PA-01A_S1.AAATTCCTCTGGTATCCGCC	517	446	ETiX-Day8-failed-1	6.8854	7.34872	Endothelium	nextseq_1	Day8	Failed	ETiX
nextseq_1_PA-01A_S1.TAATCAGCTTACCGCCAACC	439	373	ETiX-Day8-4	-0.0105868	-1.79711	Neuromesodermal progenitors	nextseq_1	Day8	WT	ETiX
nextseq_1_PA-01A_S1.TTGGAGCTTCCATCGCGAA	442	357	ETiX-Day8-1	8.6713	-6.4779	Amniotic mesoderm	nextseq_1	Day8	WT	ETiX
nextseq_1_PA-01A_S1.AAACCATAGTAGAGCTATAA	587	489	NE-E7.5-3	3.88213	-0.876306	Early development	nextseq_1	E7.5	WT	NE
nextseq_1_PA-01A_S1.TAATACCAGTGTCCTTAAGA	680	559	NE-E8.75	-0.690928	8.04716	Extraembryonic ectoderm	nextseq_1	E8.75	WT	NE
nextseq_1_PA-01A_S1.AACGATCATTAGAACGTCTC	538	455	ETiX-Day8-failed-3	7.96398	7.93879	Endothelium	nextseq_1	Day8	Failed	ETiX
nextseq_1_PA-01A_S1.ATACCAGTTTATCCATGACT	570	480	ETiX-Day8-4	0.853132	-2.04488	Neuromesodermal progenitors	nextseq_1	Day8	WT	ETiX
nextseq_1_PA-01A_S1.AACTTGGATTTGCCGGCAGA	448	364	ETiX-Day8-2	-11.3234	1.69322	Parietal endoderm	nextseq_1	Day8	WT	ETiX
nextseq_1_PA-01A_S1.AGCTATCGTTAACGATCCA	365	324	ETiX-Day8-1	0.758628	-2.10782	Neuromesodermal progenitors	nextseq_1	Day8	WT	ETiX
nextseq_1_PA-01A_S1.ATCAGTCATTCGGTTGCGCG	1138	880	ETiX-Day8-failed-4	3.33942	-4.01561	Paraxial mesoderm	nextseq_1	Day8	Failed	ETiX
nextseq_1_PA-01A_S1.AGAGTACCTCGCTCCTAAC	318	270	ETiX-Day8-2	8.79737	-6.75497	Amniotic mesoderm	nextseq_1	Day8	WT	ETiX
nextseq_1_PA-01A_S1.GATAAGCGTTTATAGCAGA	373	315	ETiX-Day8-Pax6neg-2	-11.7202	3.81466	Parietal endoderm	nextseq_1	Day8	Pax6neg	ETiX
nextseq_1_PA-01A_S1.ACTGGTTATTGTCCTACTTG	2079	1335	ETiX-Day8-Pax6neg-2	4.098	-5.81302	Cardiac mesoderm	nextseq_1	Day8	Pax6neg	ETiX
nextseq_1_PA-01A_S1.AAGTACGTTTTTGCGAGGCA	691	591	NE-E8	3.26254	-2.54112	Paraxial mesoderm	nextseq_1	E8	WT	NE
nextseq_1_PA-01A_S1.TCTTAGTTCTAGCCGGTACC	457	371	ETiX-Day8-1	-0.105827	-4.06635	Neural crest	nextseq_1	Day8	WT	ETiX
nextseq_1_PA-01A_S1.GGCTTACTTTAGCCGTCAT	717	583	ETiX-Day6-failed-2	-3.68703	-1.39185	Early development	nextseq_1	Day6	Failed	ETiX
nextseq_1_PA-01A_S1.TGTCCTTATTCCATCGCGAA	822	658	ETiX-Day8-1	6.50539	-2.45512	Allantois	nextseq_1	Day8	WT	ETiX
nextseq_1_PA-01A_S1.TATAAGAGGTGCTGGAACTT	645	540	ETiX-Day8-4	-4.47435	6.51441	Extraembryonic ectoderm	nextseq_1	Day8	WT	ETiX
nextseq_1_PA-01A_S1.AGAGTACCTCATAGTTCGG	339	301	ETiX-Day6-failed-1	-3.45342	-3.42608	Surface ectoderm	nextseq_1	Day6	Failed	ETiX
nextseq_1_PA-01A_S1.AGTCGCATTCGAACGCCGG	1030	805	NE-E9.5-1	1.32247	-4.74975	Paraxial mesoderm	nextseq_1	E9.5	WT	NE
nextseq_1_PA-01A_S1.TAAGAATGGTCGTAATGCAG	1094	897	ETiX-Day6-1	-2.2546	-0.492207	Early development	nextseq_1	Day6	WT	ETiX
nextseq_1_PA-01A_S1.TGCAAGGTTCTTGCGCCGC	332	287	ETiX-Day6-2	-0.964662	-1.19959	Early development	nextseq_1	Day6	WT	ETiX
nextseq_1_PA-01A_S1.AATCCAGTATGTCCTAGAGG	375	333	ETiX-Day8-failed-2	-4.73057	5.00528	Extraembryonic ectoderm	nextseq_1	Day8	Failed	ETiX
nextseq_1_PA-01A_S1.TAATCAGCTTCCAGTCCTCT	735	569	NE-E8	-9.29911	-2.1327	Visceral endoderm	nextseq_1	E8	WT	NE
nextseq_1_PA-01A_S1.ACGGAACGTAAGTAAGAGC	384	344	ETiX-Day8-failed-2	-2.17772	6.64654	Extraembryonic ectoderm	nextseq_1	Day8	Failed	ETiX
nextseq_1_PA-01A_S1.ATACCAGTTTCCATAAGTCC	688	560	ETiX-Day8-1	6.63511	-6.31513	Amniotic mesoderm	nextseq_1	Day8	WT	ETiX
nextseq_1_PA-01A_S1.TGTCCTTATTGGCCGTAGTC	571	480	ETiX-Day8-failed-4	8.70763	7.46334	Endothelium	nextseq_1	Day8	Failed	ETiX
nextseq_1_PA-01A_S1.AAGGACGATGTTACGCAAG	519	437	ETiX-Day6-3	-2.14564	-0.826385	Early development	nextseq_1	Day6	WT	ETiX
nextseq_1_PA-01A_S1.GTCGTAACTTAATGAACGA	985	786	NE-E9.5-2	-5.21596	-4.84175	Surface ectoderm	nextseq_1	E9.5	WT	NE
nextseq_1_PA-01A_S1.AGTAGCCATCAACCGCTAA	292	259	ETiX-Day8-5	-2.06426	-5.11402	Neuroectoderm	nextseq_1	Day8	WT	ETiX
nextseq_1_PA-01A_S1.ATTAGGTACTAACTAGGCGC	410	363	ETiX-Day8-failed-3	-3.05504	7.41412	Extraembryonic ectoderm	nextseq_1	Day8	Failed	ETiX
nextseq_1_PA-01A_S1.ATTAGGTACTCGAACGCCGG	508	424	NE-E9.5-1	0.948876	-2.52245	Neuromesodermal progenitors	nextseq_1	E9.5	WT	NE
nextseq_1_PA-01A_S1.AAACTCCAATTTATTATGGT	435	335	ETiX-Day8-failed-2	-12.1142	4.28614	Parietal endoderm	nextseq_1	Day8	Failed	ETiX
nextseq_1_PA-01A_S1.TCCTATAAGTCAATTACCGT	530	462	ETiX-Day8-Pax6neg-2	-5.1293	5.92348	Extraembryonic ectoderm	nextseq_1	Day8	Pax6neg	ETiX
nextseq_1_PA-01A_S1.AAGGCTACTACGCGAGATT	912	729	ETiX-Day8-Pax6neg-1	7.11564	8.42857	Endothelium	nextseq_1	Day8	Pax6neg	ETiX
nextseq_1_PA-01A_S1.AATCCAGTATCAGGAGGAGA	774	563	NE-E9.5-2	2.56956	-10.6322	Heart field	nextseq_1	E9.5	WT	NE
nextseq_1_PA-01A_S1.TAAGGTTCATACCGGAATTA	2338	1563	NE-E9.5-2	-11.5952	-0.270855	Visceral endoderm	nextseq_1	E9.5	WT	NE
nextseq_1_PA-01A_S1.CAGGACTCTAGGTATACTC	793	633	ETiX-Day8-1	7.44242	8.09049	Endothelium	nextseq_1	Day8	WT	ETiX
nextseq_1_PA-01A_S1.AAATTCCTCTCAAGTCGACC	672	553	ETiX-Day6-1	2.25294	-0.661529	Early development	nextseq_1	Day6	WT	ETiX
nextseq_1_PA-01A_S1.AAGGATATGTGGTACCGGCA	350	310	NE-E9.5-1	2.3016	-4.02541	Paraxial mesoderm	nextseq_1	E9.5	WT	NE
nextseq_1_PA-01A_S1.TATAAGAGGTGTCCTTAAGA	702	595	NE-E8.75	2.44859	-4.89521	Paraxial mesoderm	nextseq_1	E8.75	WT	NE
nextseq_1_PA-01A_S1.ACCATGATTTGGCAATGAGA	1958	1451	ETiX-Day8-failed-2	-4.57417	6.7813	Extraembryonic ectoderm	nextseq_1	Day8	Failed	ETiX
nextseq_1_PA-01A_S1.GTCTATGGTCAAGGAGGTC	1119	899	NE-E9.5-2	9.77722	8.34401	Endothelium	nextseq_1	E9.5	WT	NE
nextseq_1_PA-01A_S1.ACATTCGTATGGACTACTAC	761	617	NE-E8.75	3.40688	-4.48021	Paraxial mesoderm	nextseq_1	E8.75	WT	NE
nextseq_1_PA-01A_S1.GGTACCATTCAATTACCGT	762	627	ETiX-Day8-Pax6neg-2	-1.90429	-6.64053	Neuroectoderm	nextseq_1	Day8	Pax6neg	ETiX
nextseq_1_PA-01A_S1.GAGGAACTTTTACTTGGAA	419	363	ETiX-Day8-failed-4	8.6412	-5.39257	Amniotic mesoderm	nextseq_1	Day8	Failed	ETiX
nextseq_1_PA-01A_S1.AACGAGCGTGATCGCTTCT	628	477	ETiX-Day8-failed-3	9.87016	8.90915	Endothelium	nextseq_1	Day8	Failed	ETiX
nextseq_1_PA-01A_S1.ACATTCGTATTTGCTGGCAT	689	588	NE-E8	-3.27773	5.04158	Extraembryonic ectoderm	nextseq_1	E8	WT	NE
nextseq_1_PA-01A_S1.TAGATGACTTCGGTTATGCC	656	535	NE-E8.75	-4.77978	-3.84747	Surface ectoderm	nextseq_1	E8.75	WT	NE
nextseq_1_PA-01A_S1.AGCTATCGTCGTAATGCAG	1013	821	ETiX-Day6-1	-5.11362	5.64402	Extraembryonic ectoderm	nextseq_1	Day6	WT	ETiX
nextseq_1_PA-01A_S1.ATTGAGGAATAGCTTATCCG	325	288	ETiX-Day8-2	-4.06182	-4.95287	Surface ectoderm	nextseq_1	Day8	WT	ETiX
nextseq_1_PA-01A_S1.AACGTAATCTGAAGATCGAG	523	425	NE-E7.5-3	1.47614	6.47345	Extraembryonic ectoderm	nextseq_1	E7.5	WT	NE
nextseq_1_PA-01A_S1.ATTAGTCTGTGGCAGACGCC	877	699	NE-E8.5	-4.41081	-5.33296	Surface ectoderm	nextseq_1	E8.5	WT	NE
nextseq_1_PA-01A_S1.ATTAGGTACTTTACCGAGGC	545	482	ETiX-Day8-4	-6.06059	-6.69342	Surface ectoderm	nextseq_1	Day8	WT	ETiX
nextseq_1_PA-01A_S1.ACTTGATTGTCAACCGCTAA	373	308	ETiX-Day8-5	-12.769	3.87871	Parietal endoderm	nextseq_1	Day8	WT	ETiX
nextseq_1_PA-01A_S1.TCAGCTTCTACTTAACCTT	1139	816	ETiX-Day8-4	6.97481	-3.42032	Amniotic mesoderm	nextseq_1	Day8	WT	ETiX
nextseq_1_PA-01A_S1.AGAGGTCGTGTCCTTAAGA	385	331	NE-E8.75	-1.72545	7.4554	Extraembryonic ectoderm	nextseq_1	E8.75	WT	NE
nextseq_1_PA-01A_S1.AAGTACGTTTACGTCATATA	371	322	ETiX-Day8-Pax6neg-2	6.59018	-2.53662	Allantois	nextseq_1	Day8	Pax6neg	ETiX
nextseq_1_PA-01A_S1.AACGCGTCTGATCGCTTCT	381	331	ETiX-Day8-failed-3	7.8716	8.5467	Endothelium	nextseq_1	Day8	Failed	ETiX
nextseq_1_PA-01A_S1.AGATTCAACTTTATTATGGT	339	299	ETiX-Day8-failed-2	7.11673	-4.7877	Amniotic mesoderm	nextseq_1	Day8	Failed	ETiX
nextseq_1_PA-01A_S1.AGCTATCGTTTCAATATAA	320	299	ETiX-Day8-3	3.36332	11.7021	Primitive erythroid cells	nextseq_1	Day8	WT	ETiX
nextseq_1_PA-01A_S1.ACATTCGTATCAATTACCGT	612	492	ETiX-Day8-Pax6neg-2	-11.6488	0.144515	Visceral endoderm	nextseq_1	Day8	Pax6neg	ETiX
nextseq_1_PA-01A_S1.CAGTATCCTTCGCTAAGCA	370	317	ETiX-Day8-2	6.52706	-1.90381	Allantois	nextseq_1	Day8	WT	ETiX
nextseq_1_PA-01A_S1.TATAAGAGGTACCGGAATTA	776	610	NE-E9.5-2	8.02392	-0.880981	Allantois	nextseq_1	E9.5	WT	NE
nextseq_1_PA-01A_S1.AAGGACGATCCAGTCCTCT	630	530	NE-E8	-3.91206	-3.88388	Surface ectoderm	nextseq_1	E8	WT	NE
nextseq_1_PA-01A_S1.CTTCGACTTGAGCATCATT	888	747	NE-E9.5-2	5.00487	-3.94601	Paraxial mesoderm	nextseq_1	E9.5	WT	NE
nextseq_1_PA-01A_S1.AACCTCATTTGTCCTTAAGA	376	314	NE-E8.75	2.53586	-9.58938	Heart field	nextseq_1	E8.75	WT	NE
nextseq_1_PA-01A_S1.CAAGCAACTTTAGGACCGG	570	467	ETiX-Day8-1	4.7272	-5.94767	Cardiac mesoderm	nextseq_1	Day8	WT	ETiX
nextseq_1_PA-01A_S1.TAAGGTTCATGTATAATACG	846	687	ETiX-Day6-failed-1	3.66642	-2.06477	Early development	nextseq_1	Day6	Failed	ETiX
nextseq_1_PA-01A_S1.AAGTATTGGTCGGTTATGCC	691	528	NE-E8.75	2.71827	-10.1637	Heart field	nextseq_1	E8.75	WT	NE
nextseq_1_PA-01A_S1.TATTCTCCTTCGCCTAATGC	307	289	ETiX-Day8-failed-4	1.87092	-2.27215	Early development	nextseq_1	Day8	Failed	ETiX
nextseq_1_PA-01A_S1.CAGTATCCTAGCCGGTACC	533	427	ETiX-Day8-1	8.29938	-6.99369	Amniotic mesoderm	nextseq_1	Day8	WT	ETiX
nextseq_1_PA-01A_S1.TTCGTTCCTTTGCTAACGG	532	474	NE-E7.5-2	-1.91652	-1.38403	Early development	nextseq_1	E7.5	WT	NE
nextseq_1_PA-01A_S1.ACCTCAATATCCATAAGTCC	665	535	ETiX-Day8-1	8.69889	-6.95846	Amniotic mesoderm	nextseq_1	Day8	WT	ETiX
nextseq_1_PA-01A_S1.AAACCATAGTTATAGACGCA	417	362	ETiX-Day6-1	0.104204	-0.546731	Early development	nextseq_1	Day6	WT	ETiX
nextseq_1_PA-01A_S1.AACTAGTTGTTATGAGTTAA	350	315	ETiX-Day6-failed-1	-9.6525	-0.382902	Visceral endoderm	nextseq_1	Day6	Failed	ETiX
nextseq_1_PA-01A_S1.TACTTGCGTAGCTTATCCG	1434	1054	ETiX-Day8-2	7.21455	-2.56838	Allantois	nextseq_1	Day8	WT	ETiX
nextseq_1_PA-01A_S1.CAGATCAGTGGTAGGTTAG	433	362	ETiX-Day8-failed-4	7.60245	-1.59804	Allantois	nextseq_1	Day8	Failed	ETiX
nextseq_1_PA-01A_S1.TGGTTGAATTTCAATCGCAT	304	279	ETiX-Day6-3	-2.54774	5.95635	Extraembryonic ectoderm	nextseq_1	Day6	WT	ETiX
nextseq_1_PA-01A_S1.CCTAATGGTTTAGGACCGG	833	659	ETiX-Day8-1	3.56786	-3.02258	Paraxial mesoderm	nextseq_1	Day8	WT	ETiX
nextseq_1_PA-01A_S1.ACAGGTATTTGCCATTCTCC	543	465	ETiX-Day8-failed-3	6.74896	-6.55916	Amniotic mesoderm	nextseq_1	Day8	Failed	ETiX
nextseq_1_PA-01A_S1.AACGTAATCTGCTCAGCCGG	645	534	NE-E9.5-2	-11.5235	1.3606	Visceral endoderm	nextseq_1	E9.5	WT	NE
nextseq_1_PA-01A_S1.TATTCTCCTTCCGCTGCCAG	460	401	ETiX-Day8-3	1.639	-5.22458	Paraxial mesoderm	nextseq_1	Day8	WT	ETiX
nextseq_1_PA-01A_S1.ATGCATTCATATATTGATAC	519	428	NE-E8.75	-8.99616	-3.06537	Visceral endoderm	nextseq_1	E8.75	WT	NE
nextseq_1_PA-01A_S1.CCGTCGATTCCATCGCGAA	1163	902	ETiX-Day8-1	7.86617	-7.08121	Amniotic mesoderm	nextseq_1	Day8	WT	ETiX
nextseq_1_PA-01A_S1.AGAGCATGTGGTACTGCCT	403	339	ETiX-Day8-Pax6neg-1	2.68054	13.4294	Primitive erythroid cells	nextseq_1	Day8	Pax6neg	ETiX
nextseq_1_PA-01A_S1.GGTACCATTTCTAATAGTA	361	283	ETiX-Day8-failed-1	-11.8068	4.3246	Parietal endoderm	nextseq_1	Day8	Failed	ETiX
nextseq_1_PA-01A_S1.CTGAGCATTGCAGGTCCGT	532	389	ETiX-Day8-Pax6neg-1	3.46569	-8.07016	Heart field	nextseq_1	Day8	Pax6neg	ETiX
nextseq_1_PA-01A_S1.AGTCGCATTCATCAGAATG	876	718	ETiX-Day8-3	6.87915	7.98782	Endothelium	nextseq_1	Day8	WT	ETiX
nextseq_1_PA-01A_S1.ATCTTCAGATTCCAATCATC	643	545	NE-E8.5	8.37923	6.97458	Endothelium	nextseq_1	E8.5	WT	NE
nextseq_1_PA-01A_S1.CGCCATTCTAATACCATCC	294	257	ETiX-Day8-failed-1	9.58374	9.37713	Endothelium	nextseq_1	Day8	Failed	ETiX
nextseq_1_PA-01A_S1.TGCAAGGTTTAATGAACGA	1949	1442	NE-E9.5-2	0.0562913	-2.74807	Neuromesodermal progenitors	nextseq_1	E9.5	WT	NE
nextseq_1_PA-01A_S1.AACGATCATTTTACTTGGAA	461	378	ETiX-Day8-failed-4	4.76279	-5.77817	Cardiac mesoderm	nextseq_1	Day8	Failed	ETiX
nextseq_1_PA-01A_S1.CTGACGTTTGGCTCTCTAT	350	289	ETiX-Day8-failed-1	-12.3499	4.22129	Parietal endoderm	nextseq_1	Day8	Failed	ETiX
nextseq_1_PA-01A_S1.AGCTATCGTAGCTCTCCTC	432	352	ETiX-Day8-failed-3	-11.7852	2.66486	Parietal endoderm	nextseq_1	Day8	Failed	ETiX
nextseq_1_PA-01A_S1.ATCTGATGATCCTTGGTCCA	1235	999	NE-E8.75	-10.7943	-3.895	Visceral endoderm	nextseq_1	E8.75	WT	NE
nextseq_1_PA-01A_S1.ATGGTAACTTATATGAGCCA	392	338	NE-E8.75	7.46503	8.0777	Endothelium	nextseq_1	E8.75	WT	NE
nextseq_1_PA-01A_S1.CAGTATCCTGGAGGCCTCC	492	419	NE-E8.75	-4.66807	9.08011	Extraembryonic ectoderm	nextseq_1	E8.75	WT	NE
nextseq_1_PA-01A_S1.GCTCTTAGTTTGCTGGCAT	824	646	NE-E8	-8.97318	-1.72849	Visceral endoderm	nextseq_1	E8	WT	NE
nextseq_1_PA-01A_S1.TCTTAGTTCTTTATTCTGAG	463	392	ETiX-Day8-1	3.11902	-8.91225	Heart field	nextseq_1	Day8	WT	ETiX
nextseq_1_PA-01A_S1.ATCTGATGATTTCATAGGAC	300	246	ETiX-Day8-failed-2	7.47228	-0.963446	Allantois	nextseq_1	Day8	Failed	ETiX
nextseq_1_PA-01A_S1.ATAATCCTGTGGCAGACGCC	341	305	NE-E8.5	-4.18214	-3.84626	Surface ectoderm	nextseq_1	E8.5	WT	NE
nextseq_1_PA-01A_S1.CTTCGACTTAACCTGGTCT	395	349	ETiX-Day8-5	0.0605142	-3.97685	Neural crest	nextseq_1	Day8	WT	ETiX
nextseq_1_PA-01A_S1.AAGACCTTATGAGCATATGG	388	344	ETiX-Day6-3	-1.19917	-0.816925	Early development	nextseq_1	Day6	WT	ETiX
nextseq_1_PA-01A_S1.CCAATCCATCGTCGCAGCC	542	463	NE-E8.75	-2.72148	6.41145	Extraembryonic ectoderm	nextseq_1	E8.75	WT	NE
nextseq_1_PA-01A_S1.TGATGCGATAGTAACGGTC	343	288	ETiX-Day8-3	8.95048	-5.41823	Amniotic mesoderm	nextseq_1	Day8	WT	ETiX
nextseq_1_PA-01A_S1.GTCTATGGTTTACTTGGAA	663	565	ETiX-Day8-failed-4	7.12014	8.73596	Endothelium	nextseq_1	Day8	Failed	ETiX
nextseq_1_PA-01A_S1.ACTGAATACTTTACCGAGGC	1600	1172	ETiX-Day8-4	-0.772494	-1.98999	Neuromesodermal progenitors	nextseq_1	Day8	WT	ETiX
nextseq_1_PA-01A_S1.ACTGAATACTGGCGAACTCG	1279	1034	ETiX-Day6-1	-4.9933	5.71894	Extraembryonic ectoderm	nextseq_1	Day6	WT	ETiX
nextseq_1_PA-01A_S1.GGTACCATTCATAGTTCGG	628	534	ETiX-Day6-failed-1	-2.32462	-1.08216	Early development	nextseq_1	Day6	Failed	ETiX
nextseq_1_PA-01A_S1.GATAAGCGTACTATAGGTT	1127	840	ETiX-Day6-3	0.804169	0.116023	Early development	nextseq_1	Day6	WT	ETiX
nextseq_1_PA-01A_S1.ATTAATGCCTCCATCGCGAA	691	561	ETiX-Day8-1	7.70886	-7.77112	Amniotic mesoderm	nextseq_1	Day8	WT	ETiX
nextseq_1_PA-01A_S1.CTCGTTGATGCCGCAACGA	556	456	ETiX-Day8-Pax6neg-1	-5.67071	-6.96967	Surface ectoderm	nextseq_1	Day8	Pax6neg	ETiX
nextseq_1_PA-01A_S1.CGAATGAGTATATGAGCCA	357	317	NE-E8.75	7.15618	-1.43966	Allantois	nextseq_1	E8.75	WT	NE
nextseq_1_PA-01A_S1.AGGCGGAATGTTCGTCAGA	1060	809	ETiX-Day8-Pax6neg-2	-12.0879	1.62095	Parietal endoderm	nextseq_1	Day8	Pax6neg	ETiX
nextseq_1_PA-01A_S1.AGGCGGAATGTCCTAGAGG	435	378	ETiX-Day8-failed-2	-1.00356	-6.00193	Neuroectoderm	nextseq_1	Day8	Failed	ETiX
nextseq_1_PA-01A_S1.ATAACTTCCTAGCCGGTACC	710	584	ETiX-Day8-1	-1.71698	-5.18365	Neuroectoderm	nextseq_1	Day8	WT	ETiX
nextseq_1_PA-01A_S1.ACGCTTGATCCGCGGCTCA	315	292	ETiX-Day6-1	-8.7534	-0.997267	Visceral endoderm	nextseq_1	Day6	WT	ETiX
nextseq_1_PA-01A_S1.TATAAGAGGTTTATTATGGT	308	281	ETiX-Day8-failed-2	2.76145	-3.21804	Paraxial mesoderm	nextseq_1	Day8	Failed	ETiX
nextseq_1_PA-01A_S1.ATTGAGGAATATCATATTAG	488	428	ETiX-Day8-5	-5.0927	-2.56305	Gut	nextseq_1	Day8	WT	ETiX
nextseq_1_PA-01A_S1.TTCCATCTTTTTATTCTGAG	479	383	ETiX-Day8-1	7.30398	-4.22518	Amniotic mesoderm	nextseq_1	Day8	WT	ETiX
nextseq_1_PA-01A_S1.CTGAGCATTAGCCGGTACC	544	437	ETiX-Day8-1	7.04552	-6.46019	Amniotic mesoderm	nextseq_1	Day8	WT	ETiX
nextseq_1_PA-01A_S1.ATAAGCGAATGTATAATACG	428	352	ETiX-Day6-failed-1	-8.75183	-1.93324	Visceral endoderm	nextseq_1	Day6	Failed	ETiX
nextseq_1_PA-01A_S1.AAGGATATGTCGGTTATGCC	378	328	NE-E8.75	-9.74434	-2.23024	Visceral endoderm	nextseq_1	E8.75	WT	NE
nextseq_1_PA-01A_S1.CGAGGCAATCCATAAGTCC	1061	795	ETiX-Day8-1	4.26502	-7.22968	Cardiac mesoderm	nextseq_1	Day8	WT	ETiX
nextseq_1_PA-01A_S1.AGAGGTCGTCCATAAGTCC	373	328	ETiX-Day8-1	7.81466	-5.89463	Amniotic mesoderm	nextseq_1	Day8	WT	ETiX
nextseq_1_PA-01A_S1.GGCTAAGATAAGTAAGAGC	697	571	ETiX-Day8-failed-2	-4.26927	8.95205	Extraembryonic ectoderm	nextseq_1	Day8	Failed	ETiX
nextseq_1_PA-01A_S1.ATTGAGGAATAGGTATACTC	401	306	ETiX-Day8-1	2.49494	-9.84152	Heart field	nextseq_1	Day8	WT	ETiX
nextseq_1_PA-01A_S1.TGGATTCTATGCCGCAACGA	684	514	ETiX-Day8-Pax6neg-1	4.66398	-5.84357	Cardiac mesoderm	nextseq_1	Day8	Pax6neg	ETiX
nextseq_1_PA-01A_S1.AGGCTCGTTCGGCGTAACT	466	400	ETiX-Day8-failed-2	4.129	-4.67306	Paraxial mesoderm	nextseq_1	Day8	Failed	ETiX
nextseq_1_PA-01A_S1.AAACCATAGTAGCCGGTACC	472	408	ETiX-Day8-1	0.519945	-4.82666	Neural crest	nextseq_1	Day8	WT	ETiX
nextseq_1_PA-01A_S1.AACTAGTTGTTTAGGACCGG	1235	884	ETiX-Day8-1	9.79416	9.01543	Endothelium	nextseq_1	Day8	WT	ETiX
nextseq_1_PA-01A_S1.TGGATTCTATCAGGAGGAGA	542	444	NE-E9.5-2	7.52039	-7.36745	Amniotic mesoderm	nextseq_1	E9.5	WT	NE
nextseq_1_PA-01A_S1.GGCTTACTTTAATGAACGA	580	499	NE-E9.5-2	8.56007	6.81218	Endothelium	nextseq_1	E9.5	WT	NE
nextseq_1_PA-01A_S1.CTCGTTGATATCGGCTATC	2134	1354	NE-E8.5	1.83875	6.45759	Extraembryonic ectoderm	nextseq_1	E8.5	WT	NE
nextseq_1_PA-01A_S1.AGCATTATGTTCAATCGCAT	435	378	ETiX-Day6-3	-4.1256	7.76386	Extraembryonic ectoderm	nextseq_1	Day6	WT	ETiX
nextseq_1_PA-01A_S1.ATTAGTCTGTAATGCCGCTT	521	448	ETiX-Day6-failed-1	-9.10187	-1.07841	Visceral endoderm	nextseq_1	Day6	Failed	ETiX
nextseq_1_PA-01A_S1.TTCTTCGTTTTTATTATGGT	465	379	ETiX-Day8-failed-2	-12.8062	2.51994	Parietal endoderm	nextseq_1	Day8	Failed	ETiX
nextseq_1_PA-01A_S1.GTCTATGGTCAGGAGGAGA	687	516	NE-E9.5-2	-12.7327	3.61188	Parietal endoderm	nextseq_1	E9.5	WT	NE
nextseq_1_PA-01A_S1.TAAGGTTCATTTAGGACCGG	576	479	ETiX-Day8-1	-2.40159	-6.05267	Neuroectoderm	nextseq_1	Day8	WT	ETiX
nextseq_1_PA-01A_S1.TAGATGACTTCCGATTCCTG	321	275	ETiX-Day8-2	6.68821	-0.866447	Allantois	nextseq_1	Day8	WT	ETiX
nextseq_1_PA-01A_S1.AAGGATTACTCGCCTAATGC	882	715	ETiX-Day8-failed-4	0.360684	-5.41209	Neural crest	nextseq_1	Day8	Failed	ETiX
nextseq_1_PA-01A_S1.AGTAGCCATAATACCATCC	2315	1515	ETiX-Day8-failed-1	7.98364	-7.78261	Amniotic mesoderm	nextseq_1	Day8	Failed	ETiX
nextseq_1_PA-01A_S1.ATTCCTAGATTTATAGCAGA	822	665	ETiX-Day8-Pax6neg-2	3.16417	-5.00298	Paraxial mesoderm	nextseq_1	Day8	Pax6neg	ETiX
nextseq_1_PA-01A_S1.AGTAGCCATCCGCTGCCAG	1320	1027	ETiX-Day8-3	5.21063	10.2719	White blood cells	nextseq_1	Day8	WT	ETiX
nextseq_1_PA-01A_S1.ACGGAACGTAATTAAGACT	305	269	ETiX-Day8-5	-4.11205	-3.73919	Surface ectoderm	nextseq_1	Day8	WT	ETiX
nextseq_1_PA-01A_S1.CAGCAAGTTATAAGGAGCA	369	311	ETiX-Day8-5	-10.916	-0.323639	Visceral endoderm	nextseq_1	Day8	WT	ETiX
nextseq_1_PA-01A_S1.ACTTCCGTTCAAGGAGGTC	484	396	NE-E9.5-2	7.98568	-0.979067	Allantois	nextseq_1	E9.5	WT	NE
nextseq_1_PA-01A_S1.AAATTCCTCTTAACTCTTAG	510	443	NE-E8	-0.300723	-3.92473	Neuroectoderm	nextseq_1	E8	WT	NE
nextseq_1_PA-01A_S1.ACCGGTTCTTAACGATCCA	589	491	ETiX-Day8-1	-2.25594	-5.80453	Neuroectoderm	nextseq_1	Day8	WT	ETiX
nextseq_1_PA-01A_S1.AGAAGTAAGTTCAATCGCAT	297	262	ETiX-Day6-3	-9.62552	0.0407852	Visceral endoderm	nextseq_1	Day6	WT	ETiX
nextseq_1_PA-01A_S1.ACGTCTAGTTGGTCAGCCA	384	335	NE-E9.5-1	2.05618	-4.17806	Paraxial mesoderm	nextseq_1	E9.5	WT	NE
nextseq_1_PA-01A_S1.AACGTAATCTAATACCATCC	810	601	ETiX-Day8-failed-1	-12.3558	3.08329	Parietal endoderm	nextseq_1	Day8	Failed	ETiX
nextseq_1_PA-01A_S1.AATCCAGTATAACTAGGCGC	2324	1623	ETiX-Day8-failed-3	-4.77321	7.45905	Extraembryonic ectoderm	nextseq_1	Day8	Failed	ETiX
nextseq_1_PA-01A_S1.TAGAACCAATTAGAATTAAC	366	316	ETiX-Day8-failed-1	8.16993	6.26895	Endothelium	nextseq_1	Day8	Failed	ETiX
nextseq_1_PA-01A_S1.GGCTTACTTGGTATCCGCC	1950	1348	ETiX-Day8-failed-1	2.90017	-3.15522	Paraxial mesoderm	nextseq_1	Day8	Failed	ETiX
nextseq_1_PA-01A_S1.GTCTCTACTCATCAGAATG	937	693	ETiX-Day8-3	-13.1446	3.56212	Parietal endoderm	nextseq_1	Day8	WT	ETiX
nextseq_1_PA-01A_S1.AAGGATTACTGCCATTCTCC	1145	872	ETiX-Day8-failed-3	-9.21915	-2.86154	Visceral endoderm	nextseq_1	Day8	Failed	ETiX
nextseq_1_PA-01A_S1.ATATGGATCTTAATGAACGA	387	308	NE-E9.5-2	2.29441	13.7467	Primitive erythroid cells	nextseq_1	E9.5	WT	NE
nextseq_1_PA-01A_S1.CATCAACGTGGTAGGTTAG	812	644	ETiX-Day8-failed-4	7.60252	-2.03907	Allantois	nextseq_1	Day8	Failed	ETiX
nextseq_1_PA-01A_S1.TTGACTCAATGCAGGTCCGT	467	416	ETiX-Day8-Pax6neg-1	0.192814	-2.41453	Neuromesodermal progenitors	nextseq_1	Day8	Pax6neg	ETiX
nextseq_1_PA-01A_S1.ATTGATCGTTGGTATCCGCC	737	591	ETiX-Day8-failed-1	6.4213	-4.47937	Amniotic mesoderm	nextseq_1	Day8	Failed	ETiX
nextseq_1_PA-01A_S1.TAGATGACTTTAACTCTTAG	385	331	NE-E8	-3.91949	-4.47703	Surface ectoderm	nextseq_1	E8	WT	NE
nextseq_1_PA-01A_S1.CCTAATGGTAGGTATACTC	552	453	ETiX-Day8-1	7.42401	-6.31813	Amniotic mesoderm	nextseq_1	Day8	WT	ETiX
nextseq_1_PA-01A_S1.CGTCTTCCTTTATTATGGT	335	291	ETiX-Day8-failed-2	-4.98034	4.73125	Extraembryonic ectoderm	nextseq_1	Day8	Failed	ETiX
nextseq_1_PA-01A_S1.AGTCGCATTCCATCGCGAA	410	339	ETiX-Day8-1	6.97664	-2.93457	Amniotic mesoderm	nextseq_1	Day8	WT	ETiX
nextseq_1_PA-01A_S1.GGCGTTAATACCGGAATTA	878	698	NE-E9.5-2	9.33603	-7.0723	Amniotic mesoderm	nextseq_1	E9.5	WT	NE
nextseq_1_PA-01A_S1.ATACTACTCTTGCGGACCTA	309	250	ETiX-Day8-failed-3	-11.6282	3.46319	Parietal endoderm	nextseq_1	Day8	Failed	ETiX
nextseq_1_PA-01A_S1.TTTGCTACTTACGTCATATA	374	305	ETiX-Day8-Pax6neg-2	4.42022	-6.92161	Cardiac mesoderm	nextseq_1	Day8	Pax6neg	ETiX
nextseq_1_PA-01A_S1.TGAATCTGATTTAGGACCGG	1315	999	ETiX-Day8-1	-4.25307	7.37911	Extraembryonic ectoderm	nextseq_1	Day8	WT	ETiX
nextseq_1_PA-01A_S1.CGAAGACCTTAATGAACGA	1473	1124	NE-E9.5-2	-3.68466	8.05462	Extraembryonic ectoderm	nextseq_1	E9.5	WT	NE
nextseq_1_PA-01A_S1.AACTAGTTGTCTTGCAGTAG	1579	1134	NE-E8	-10.6013	-2.6009	Visceral endoderm	nextseq_1	E8	WT	NE
nextseq_1_PA-01A_S1.TTCCATCTTTTAACGATCCA	651	543	ETiX-Day8-1	7.79445	-7.8098	Amniotic mesoderm	nextseq_1	Day8	WT	ETiX
nextseq_1_PA-01A_S1.AAGACCTTATTATCATGATC	949	775	ETiX-Day6-1	-5.37483	5.67282	Extraembryonic ectoderm	nextseq_1	Day6	WT	ETiX
nextseq_1_PA-01A_S1.TATTCTCCTTCGGTTATGCC	670	539	NE-E8.75	8.32091	-7.15133	Amniotic mesoderm	nextseq_1	E8.75	WT	NE
nextseq_1_PA-01A_S1.TAAGAATGGTTGGTCAGCCA	298	268	NE-E9.5-1	-0.230569	-4.43341	Neural crest	nextseq_1	E9.5	WT	NE
nextseq_1_PA-01A_S1.AACTTGGATTGAGCATCATT	982	749	NE-E9.5-2	1.61001	-5.65588	Paraxial mesoderm	nextseq_1	E9.5	WT	NE
nextseq_1_PA-01A_S1.ACTGGACCTATATTGATAC	465	397	NE-E8.75	7.39328	-1.19856	Allantois	nextseq_1	E8.75	WT	NE
nextseq_1_PA-01A_S1.ATTCGGAGTACGTCATATA	385	346	ETiX-Day8-Pax6neg-2	5.59871	-3.65534	Amniotic mesoderm	nextseq_1	Day8	Pax6neg	ETiX
nextseq_1_PA-01A_S1.TCCTATAAGTCGTCGCAGCC	768	611	NE-E8.75	7.16682	-0.53386	Allantois	nextseq_1	E8.75	WT	NE
nextseq_1_PA-01A_S1.TTCGTTCCTAGGAGAGAAC	368	326	ETiX-Day6-failed-1	-4.32554	4.1721	Extraembryonic ectoderm	nextseq_1	Day6	Failed	ETiX
nextseq_1_PA-01A_S1.TACTTGCGTCATCCGACTA	476	409	ETiX-Day8-Pax6neg-2	3.13951	-3.31369	Paraxial mesoderm	nextseq_1	Day8	Pax6neg	ETiX
nextseq_1_PA-01A_S1.ATTAGGTACTGCGTTGGAGC	333	292	NE-E7.5-3	-1.92183	-1.77075	Early development	nextseq_1	E7.5	WT	NE
nextseq_1_PA-01A_S1.TGCTGGATTTGCCGGCAGA	399	353	ETiX-Day8-2	7.91557	-6.25308	Amniotic mesoderm	nextseq_1	Day8	WT	ETiX
nextseq_1_PA-01A_S1.CGAATGAGTATATTGATAC	768	657	NE-E8.75	5.38317	-5.86507	Cardiac mesoderm	nextseq_1	E8.75	WT	NE
nextseq_1_PA-01A_S1.TCCTATAAGTCGGATTAGAA	452	377	NE-E7.5-3	1.12013	6.60947	Extraembryonic ectoderm	nextseq_1	E7.5	WT	NE
nextseq_1_PA-01A_S1.AGTTAACCATGTCCTTAAGA	1141	847	NE-E8.75	5.73654	-5.35537	Amniotic mesoderm	nextseq_1	E8.75	WT	NE
nextseq_1_PA-01A_S1.ACCTCAATATCCTTGGTCCA	1776	1322	NE-E8.75	-3.76849	7.70187	Extraembryonic ectoderm	nextseq_1	E8.75	WT	NE
nextseq_1_PA-01A_S1.CTCGTTGATGTATAATACG	364	324	ETiX-Day6-failed-1	-8.13904	-0.828404	Visceral endoderm	nextseq_1	Day6	Failed	ETiX
nextseq_1_PA-01A_S1.ATTAGGTACTCCTTGGTCCA	1105	876	NE-E8.75	-3.60681	7.02387	Extraembryonic ectoderm	nextseq_1	E8.75	WT	NE
nextseq_1_PA-01A_S1.TTGATTCCTTGGTACCGGCA	514	451	NE-E9.5-1	-4.80932	-4.76924	Surface ectoderm	nextseq_1	E9.5	WT	NE
nextseq_1_PA-01A_S1.CTCTGAGCTCATCTCTGCA	460	382	ETiX-Day8-4	5.5095	-4.80462	Amniotic mesoderm	nextseq_1	Day8	WT	ETiX
nextseq_1_PA-01A_S1.AAAGCTGATTGTCCTACTTG	737	610	ETiX-Day8-Pax6neg-2	2.44305	-4.60922	Paraxial mesoderm	nextseq_1	Day8	Pax6neg	ETiX
nextseq_1_PA-01A_S1.GATACGTCTCAATTACCGT	553	450	ETiX-Day8-Pax6neg-2	6.75979	-0.968314	Allantois	nextseq_1	Day8	Pax6neg	ETiX
nextseq_1_PA-01A_S1.TATAAGAGGTTTCTTCCGGT	335	277	NE-E8	-11.9912	4.85059	Parietal endoderm	nextseq_1	E8	WT	NE
nextseq_1_PA-01A_S1.GGCGTTAATACTTGCTAGA	365	329	ETiX-Day8-5	2.70298	-4.86042	Paraxial mesoderm	nextseq_1	Day8	WT	ETiX
nextseq_1_PA-01A_S1.GAGTTCTCTAGAACGTCTC	595	502	ETiX-Day8-failed-3	-5.71133	-6.58306	Surface ectoderm	nextseq_1	Day8	Failed	ETiX
nextseq_1_PA-01A_S1.ACTGGACCTTCCAATCATC	385	341	NE-E8.5	-3.66032	-4.12798	Surface ectoderm	nextseq_1	E8.5	WT	NE
nextseq_1_PA-01A_S1.GATAAGCGTGTCCTTAAGA	945	719	NE-E8.75	-12.6866	5.07342	Parietal endoderm	nextseq_1	E8.75	WT	NE
nextseq_1_PA-01A_S1.ATATGCCATTACGCGAGATT	723	599	ETiX-Day8-Pax6neg-1	-4.99085	-3.14788	Surface ectoderm	nextseq_1	Day8	Pax6neg	ETiX
nextseq_1_PA-01A_S1.TCAGCTTCTGATACGGAAC	655	482	NE-E8.5	1.12421	6.68372	Extraembryonic ectoderm	nextseq_1	E8.5	WT	NE
nextseq_1_PA-01A_S1.ATAACTTCCTTCTAATAGTA	505	433	ETiX-Day8-failed-1	5.2653	-1.73175	Allantois	nextseq_1	Day8	Failed	ETiX
nextseq_1_PA-01A_S1.ACTTATGGTTCGTCGCAGCC	427	385	NE-E8.75	-3.58613	6.81386	Extraembryonic ectoderm	nextseq_1	E8.75	WT	NE
nextseq_1_PA-01A_S1.AGAGATGAATGTTCGTCAGA	332	303	ETiX-Day8-Pax6neg-2	7.03445	-6.0449	Paraxial mesoderm	nextseq_1	Day8	Pax6neg	ETiX
nextseq_1_PA-01A_S1.AGAGCATGTACGTCCGCAG	998	781	NE-E7.5-2	-1.21955	6.76267	Extraembryonic ectoderm	nextseq_1	E7.5	WT	NE
nextseq_1_PA-01A_S1.CTCGTTGATAAGACCGTTG	1057	797	NE-E8.5	-0.648939	7.75532	Extraembryonic ectoderm	nextseq_1	E8.5	WT	NE
nextseq_1_PA-01A_S1.CTGAGCATTAGCTCTCCTC	637	508	ETiX-Day8-failed-3	7.73912	-6.59502	Amniotic mesoderm	nextseq_1	Day8	Failed	ETiX
nextseq_1_PA-01A_S1.AGCTATCGTGGTATCCGCC	370	319	ETiX-Day8-failed-1	8.77562	-6.14007	Amniotic mesoderm	nextseq_1	Day8	Failed	ETiX
nextseq_1_PA-01A_S1.AACGCGTCTCGGTCAAGAA	324	283	ETiX-Day8-failed-3	9.51067	8.93907	Endothelium	nextseq_1	Day8	Failed	ETiX
nextseq_1_PA-01A_S1.TCTTAGTTCTAGAACGTCTC	488	401	ETiX-Day8-failed-3	-4.24094	4.2727	Extraembryonic ectoderm	nextseq_1	Day8	Failed	ETiX
nextseq_1_PA-01A_S1.ACTTCCGTTGGCAGACGCC	323	278	NE-E8.5	9.36369	-5.22788	Amniotic mesoderm	nextseq_1	E8.5	WT	NE
nextseq_1_PA-01A_S1.AACGCGTCTTTCTTAATAA	338	295	ETiX-Day8-1	8.93067	-6.47676	Amniotic mesoderm	nextseq_1	Day8	WT	ETiX
nextseq_1_PA-01A_S1.ATATGGATCTTCGGCCTTAC	635	500	ETiX-Day8-failed-1	-4.37044	10.1868	Extraembryonic ectoderm	nextseq_1	Day8	Failed	ETiX
nextseq_1_PA-01A_S1.ATTAGTCTGTAGCTTATCCG	718	574	ETiX-Day8-2	-10.7759	-3.15487	Visceral endoderm	nextseq_1	Day8	WT	ETiX
nextseq_1_PA-01A_S1.TCAGCTTCTTAACGATCCA	356	315	ETiX-Day8-1	-9.62219	-2.83791	Visceral endoderm	nextseq_1	Day8	WT	ETiX
nextseq_1_PA-01A_S1.ACTTATGGTTAGAGCCAAGG	929	705	ETiX-Day8-Pax6neg-1	-12.0652	-2.05343	Visceral endoderm	nextseq_1	Day8	Pax6neg	ETiX
nextseq_1_PA-01A_S1.TAAGGTTCATATCATATTAG	690	560	ETiX-Day8-5	8.59935	8.32037	Endothelium	nextseq_1	Day8	WT	ETiX
nextseq_1_PA-01A_S1.TTGGAGCTTCGGTTATGCC	367	320	NE-E8.75	0.883576	-2.20309	Neuromesodermal progenitors	nextseq_1	E8.75	WT	NE
nextseq_1_PA-01A_S1.ACAGGTATTTCCAGTCCTCT	549	488	NE-E8	1.74574	-2.41971	Neuromesodermal progenitors	nextseq_1	E8	WT	NE
nextseq_1_PA-01A_S1.ATGCTTCCTTTAGGACCGG	466	394	ETiX-Day8-1	2.51734	-5.31525	Paraxial mesoderm	nextseq_1	Day8	WT	ETiX
nextseq_1_PA-01A_S1.CAGCAAGTTGGTAGGTTAG	370	316	ETiX-Day8-failed-4	7.47301	7.60462	Endothelium	nextseq_1	Day8	Failed	ETiX
nextseq_1_PA-01A_S1.CAACTCTCTAGGTATACTC	493	375	ETiX-Day8-1	7.14217	-0.44485	Allantois	nextseq_1	Day8	WT	ETiX
nextseq_1_PA-01A_S1.CAGATCAGTGTCCTTAAGA	962	751	NE-E8.75	-11.5353	-3.12195	Visceral endoderm	nextseq_1	E8.75	WT	NE
nextseq_1_PA-01A_S1.TTGACCAGTGCAGGTCCGT	370	321	ETiX-Day8-Pax6neg-1	-5.31051	-2.31046	Gut	nextseq_1	Day8	Pax6neg	ETiX
nextseq_1_PA-01A_S1.TAACGACTTTGTATCATCGA	289	253	ETiX-Day8-3	6.72172	8.28003	Endothelium	nextseq_1	Day8	WT	ETiX
nextseq_1_PA-01A_S1.CTCCATCATGTATCATCGA	385	337	ETiX-Day8-3	-3.19216	8.16833	Extraembryonic ectoderm	nextseq_1	Day8	WT	ETiX
nextseq_1_PA-01A_S1.CGAAGACCTGTCCTAGAGG	464	360	ETiX-Day8-failed-2	-12.4311	4.87277	Parietal endoderm	nextseq_1	Day8	Failed	ETiX
nextseq_1_PA-01A_S1.TTGACTCAATATCCATGACT	318	282	ETiX-Day8-4	-4.88469	-6.99049	Surface ectoderm	nextseq_1	Day8	WT	ETiX
nextseq_1_PA-01A_S1.TAACGACTTTGGCCGTAGTC	413	336	ETiX-Day8-failed-4	10.0233	-5.53091	Amniotic mesoderm	nextseq_1	Day8	Failed	ETiX
nextseq_1_PA-01A_S1.ATGCATTCATTCGGCCTTAC	336	287	ETiX-Day8-failed-1	9.08324	-5.97229	Amniotic mesoderm	nextseq_1	Day8	Failed	ETiX
nextseq_1_PA-01A_S1.AGTTAACCATTAATGAACGA	932	709	NE-E9.5-2	7.78576	-0.461675	Allantois	nextseq_1	E9.5	WT	NE
nextseq_1_PA-01A_S1.CAACTCTCTTGGCCATGCA	790	612	ETiX-Day8-failed-4	9.07029	-6.00453	Amniotic mesoderm	nextseq_1	Day8	Failed	ETiX
nextseq_1_PA-01A_S1.GGCTAAGATTTATAGCAGA	546	459	ETiX-Day8-Pax6neg-2	6.90783	-4.05405	Allantois	nextseq_1	Day8	Pax6neg	ETiX
nextseq_1_PA-01A_S1.ATTCGCAATTTAACGATCCA	487	423	ETiX-Day8-1	1.97846	-2.91566	Neuromesodermal progenitors	nextseq_1	Day8	WT	ETiX
nextseq_1_PA-01A_S1.AAGTACGTTTCCATCGCGAA	381	341	ETiX-Day8-1	-9.54335	-0.39806	Visceral endoderm	nextseq_1	Day8	WT	ETiX
nextseq_1_PA-01A_S1.CTAACGACTCCGCTGCCAG	739	595	ETiX-Day8-3	-1.50481	-5.15643	Neuroectoderm	nextseq_1	Day8	WT	ETiX
nextseq_1_PA-01A_S1.CAGTATCCTCCATAAGTCC	612	466	ETiX-Day8-1	-12.1689	3.55981	Parietal endoderm	nextseq_1	Day8	WT	ETiX
nextseq_1_PA-01A_S1.CCTAATGGTGGCTCTCTAT	575	492	ETiX-Day8-failed-1	-3.92398	4.7741	Extraembryonic ectoderm	nextseq_1	Day8	Failed	ETiX
nextseq_1_PA-01A_S1.ACTGGTTATTAGTAACGGTC	371	334	ETiX-Day8-3	8.59694	6.39245	Endothelium	nextseq_1	Day8	WT	ETiX
nextseq_1_PA-01A_S1.CGAAGACCTATGGAATTGG	1536	1046	NE-E9.5-2	-6.18221	-6.5567	Surface ectoderm	nextseq_1	E9.5	WT	NE
nextseq_1_PA-01A_S1.CCAAGGATTGGAGGCCTCC	498	417	NE-E8.75	9.38268	-5.9052	Amniotic mesoderm	nextseq_1	E8.75	WT	NE
nextseq_1_PA-01A_S1.AACTGGCATGGCAATGAGA	414	372	ETiX-Day8-failed-2	1.26691	-5.04964	Paraxial mesoderm	nextseq_1	Day8	Failed	ETiX
nextseq_1_PA-01A_S1.TTGACCAGTGCTGGAACTT	670	538	ETiX-Day8-4	6.67456	-6.53563	Amniotic mesoderm	nextseq_1	Day8	WT	ETiX
nextseq_1_PA-01A_S1.ATTCGGAGTGGACTACTAC	1870	1226	NE-E8.75	-10.7352	-4.24853	Visceral endoderm	nextseq_1	E8.75	WT	NE
nextseq_1_PA-01A_S1.ACTTCCGTTGGAGGCCTCC	2364	1550	NE-E8.75	-4.10842	6.35647	Extraembryonic ectoderm	nextseq_1	E8.75	WT	NE
nextseq_1_PA-01A_S1.AGCGTAAGTACCGGAATTA	406	354	NE-E9.5-2	8.93291	6.28135	Endothelium	nextseq_1	E9.5	WT	NE
nextseq_1_PA-01A_S1.GATACGTCTAAGTAAGAGC	314	271	ETiX-Day8-failed-2	2.43666	12.1579	Primitive erythroid cells	nextseq_1	Day8	Failed	ETiX
nextseq_1_PA-01A_S1.ACCTCAATATGGTAGGTTAG	634	513	ETiX-Day8-failed-4	-5.63106	-7.23051	Surface ectoderm	nextseq_1	Day8	Failed	ETiX
nextseq_1_PA-01A_S1.TTCTCATTGTCCTTGGTCCA	393	327	NE-E8.75	8.54879	-4.3001	Amniotic mesoderm	nextseq_1	E8.75	WT	NE
nextseq_1_PA-01A_S1.ATAAGCGAATACGGAGGCGG	665	549	ETiX-Day8-2	-1.37515	-4.7267	Neuroectoderm	nextseq_1	Day8	WT	ETiX
nextseq_1_PA-01A_S1.CCTAATGGTATTCAGGTAC	319	282	ETiX-Day8-failed-4	2.27158	12.5803	Primitive erythroid cells	nextseq_1	Day8	Failed	ETiX
nextseq_1_PA-01A_S1.CAGATCAGTACCGGAATTA	500	410	NE-E9.5-2	9.08478	6.23586	Endothelium	nextseq_1	E9.5	WT	NE
nextseq_1_PA-01A_S1.CCTAATGGTCATCTCTGCA	1370	969	ETiX-Day8-4	6.45378	-4.5406	Amniotic mesoderm	nextseq_1	Day8	WT	ETiX
nextseq_1_PA-01A_S1.CAGCATTGTTAGACTTCTT	490	428	ETiX-Day8-failed-2	6.55164	-1.48166	Allantois	nextseq_1	Day8	Failed	ETiX
nextseq_1_PA-01A_S1.ATACTACTCTATGGAATTGG	1738	1221	NE-E9.5-2	2.18497	-5.82028	Paraxial mesoderm	nextseq_1	E9.5	WT	NE
nextseq_1_PA-01A_S1.GAGGAACTTGGCTCTCTAT	299	250	ETiX-Day8-failed-1	2.23742	13.3056	Primitive erythroid cells	nextseq_1	Day8	Failed	ETiX
nextseq_1_PA-01A_S1.AGTTAACCATCATACTCCGA	417	345	ETiX-Day8-Pax6neg-1	-11.837	2.6206	Parietal endoderm	nextseq_1	Day8	Pax6neg	ETiX
nextseq_1_PA-01A_S1.AAGGATATGTGGTATCCGCC	609	511	ETiX-Day8-failed-1	-4.57252	5.18918	Extraembryonic ectoderm	nextseq_1	Day8	Failed	ETiX
nextseq_1_PA-01A_S1.AGAGTACCTGGCAGACGCC	380	320	NE-E8.5	3.36028	12.9083	Primitive erythroid cells	nextseq_1	E8.5	WT	NE
nextseq_1_PA-01A_S1.ATGCTTCCTTTGCTGGCAT	459	418	NE-E8	3.4461	-1.84529	Early development	nextseq_1	E8	WT	NE
nextseq_1_PA-01A_S1.CAGTATCCTGCTCAGCCGG	476	415	NE-E9.5-2	4.63031	-6.70098	Cardiac mesoderm	nextseq_1	E9.5	WT	NE
nextseq_1_PA-01A_S1.ATAAGCGAATCAGGAGGAGA	1107	824	NE-E9.5-2	4.6046	-7.25351	Cardiac mesoderm	nextseq_1	E9.5	WT	NE
nextseq_1_PA-01A_S1.TAGAACCAATGTCCTAGAGG	689	579	ETiX-Day8-failed-2	-10.4187	-1.60356	Visceral endoderm	nextseq_1	Day8	Failed	ETiX
nextseq_1_PA-01A_S1.TCTATCCAATTGCGGACCTA	855	665	ETiX-Day8-failed-3	-6.13518	-6.66158	Surface ectoderm	nextseq_1	Day8	Failed	ETiX
nextseq_1_PA-01A_S1.CAGCATTGTCCGCTGCCAG	353	298	ETiX-Day8-3	9.12207	-6.05609	Amniotic mesoderm	nextseq_1	Day8	WT	ETiX
nextseq_1_PA-01A_S1.ATTAGTCTGTTTACCGAGGC	580	485	ETiX-Day8-4	8.14408	6.4932	Endothelium	nextseq_1	Day8	WT	ETiX
nextseq_1_PA-01A_S1.GGCTAAGATGTTCGTCAGA	348	302	ETiX-Day8-Pax6neg-2	7.0804	-1.5076	Allantois	nextseq_1	Day8	Pax6neg	ETiX
nextseq_1_PA-01A_S1.GATAAGCGTGCCATTCTCC	813	623	ETiX-Day8-failed-3	8.35515	7.83465	Endothelium	nextseq_1	Day8	Failed	ETiX
nextseq_1_PA-01A_S1.TTGATTCCTTATCCATGACT	450	385	ETiX-Day8-4	5.18979	10.4857	White blood cells	nextseq_1	Day8	WT	ETiX
nextseq_1_PA-01A_S1.AGTCGCATTTATCATGATC	487	400	ETiX-Day6-1	-8.64801	-1.20882	Visceral endoderm	nextseq_1	Day6	WT	ETiX
nextseq_1_PA-01A_S1.AAGGATATGTGCTCAGCCGG	697	570	NE-E9.5-2	7.85099	-3.99641	Amniotic mesoderm	nextseq_1	E9.5	WT	NE
nextseq_1_PA-01A_S1.AGAGATGAATTTATAGCAGA	299	259	ETiX-Day8-Pax6neg-2	9.35005	-6.28839	Amniotic mesoderm	nextseq_1	Day8	Pax6neg	ETiX
nextseq_1_PA-01A_S1.TAAGAATGGTGTCCTACTTG	369	331	ETiX-Day8-Pax6neg-2	-0.455294	-4.08649	Neuroectoderm	nextseq_1	Day8	Pax6neg	ETiX
nextseq_1_PA-01A_S1.CTCGTTGATTAGATCTACT	834	648	ETiX-Day8-4	-12.2459	3.65522	Parietal endoderm	nextseq_1	Day8	WT	ETiX
nextseq_1_PA-01A_S1.GGCTTACTTCCGTTCCTTA	371	340	NE-E7.5-2	-4.18745	4.40446	Extraembryonic ectoderm	nextseq_1	E7.5	WT	NE
nextseq_1_PA-01A_S1.ATATCCTACTTTATTATGGT	434	363	ETiX-Day8-failed-2	7.3652	-4.95992	Amniotic mesoderm	nextseq_1	Day8	Failed	ETiX
nextseq_1_PA-01A_S1.AAACTGAACTTAGATCTACT	467	386	ETiX-Day8-4	3.62503	9.37738	Megakaryocytes	nextseq_1	Day8	WT	ETiX
nextseq_1_PA-01A_S1.AACTGGCATCCGTTCGGAT	1621	1121	ETiX-Day6-3	-9.50111	-0.523159	Visceral endoderm	nextseq_1	Day6	WT	ETiX
nextseq_1_PA-01A_S1.AACGTAATCTTTCATAGGAC	504	413	ETiX-Day8-failed-2	8.34288	-4.62053	Amniotic mesoderm	nextseq_1	Day8	Failed	ETiX
nextseq_1_PA-01A_S1.AGTAGCCATAGAGCTATAA	663	558	NE-E7.5-3	-10.3879	-0.792209	Visceral endoderm	nextseq_1	E7.5	WT	NE
nextseq_1_PA-01A_S1.CTTCGACTTTCAACGTAAG	950	712	ETiX-Day8-Pax6neg-1	-6.08357	-6.84279	Surface ectoderm	nextseq_1	Day8	Pax6neg	ETiX
nextseq_1_PA-01A_S1.AACGCGTCTTTATTCTGAG	567	477	ETiX-Day8-1	0.151616	-2.62204	Neuromesodermal progenitors	nextseq_1	Day8	WT	ETiX
nextseq_1_PA-01A_S1.CTTCGACTTAAGTAAGAGC	492	407	ETiX-Day8-failed-2	6.81388	-5.07808	Amniotic mesoderm	nextseq_1	Day8	Failed	ETiX
nextseq_1_PA-01A_S1.CTCGTTGATGATCGCTTCT	438	408	ETiX-Day8-failed-3	-4.84467	5.9364	Extraembryonic ectoderm	nextseq_1	Day8	Failed	ETiX
nextseq_1_PA-01A_S1.ATGCTTCCTCCGTTCCTTA	576	492	NE-E7.5-2	-2.48835	-0.575086	Early development	nextseq_1	E7.5	WT	NE
nextseq_1_PA-01A_S1.AAGGATTACTAGCTTATCCG	2054	1364	ETiX-Day8-2	1.39478	-2.74942	Neuromesodermal progenitors	nextseq_1	Day8	WT	ETiX
nextseq_1_PA-01A_S1.TCAAGATCTTCGGTCAAGAA	653	533	ETiX-Day8-failed-3	6.59878	8.59654	Endothelium	nextseq_1	Day8	Failed	ETiX
nextseq_1_PA-01A_S1.ATCAATACGTATCGGCTATC	385	336	NE-E8.5	0.955631	-2.33584	Neuromesodermal progenitors	nextseq_1	E8.5	WT	NE
nextseq_1_PA-01A_S1.ATATGCCATTTCGCTAAGCA	387	340	ETiX-Day8-2	7.88958	-6.72629	Amniotic mesoderm	nextseq_1	Day8	WT	ETiX
nextseq_1_PA-01A_S1.TATCTCGATTCTTGCAACCT	338	301	ETiX-Day6-3	-11.8065	3.0827	Parietal endoderm	nextseq_1	Day6	WT	ETiX
nextseq_1_PA-01A_S1.TTATCCGCTATATGAGCCA	924	710	NE-E8.75	-11.5256	-3.25267	Visceral endoderm	nextseq_1	E8.75	WT	NE
nextseq_1_PA-01A_S1.CCTAATGGTTCAACGTAAG	371	314	ETiX-Day8-Pax6neg-1	-0.302432	-3.94333	Neuroectoderm	nextseq_1	Day8	Pax6neg	ETiX
nextseq_1_PA-01A_S1.AACTGGCATTATCATGATC	1652	1180	ETiX-Day6-1	-9.23431	-1.04979	Visceral endoderm	nextseq_1	Day6	WT	ETiX
nextseq_1_PA-01A_S1.TCTATCCAATTTATTCATTC	389	340	NE-E9.5-1	6.72181	-0.951336	Allantois	nextseq_1	E9.5	WT	NE
nextseq_1_PA-01A_S1.TCAAGATCTTCGGATTAGAA	569	458	NE-E7.5-3	1.5384	6.31994	Extraembryonic ectoderm	nextseq_1	E7.5	WT	NE
nextseq_1_PA-01A_S1.ATTCGGAGTTTGCTGGCAT	402	357	NE-E8	1.78907	-4.02849	Paraxial mesoderm	nextseq_1	E8	WT	NE
nextseq_1_PA-01A_S1.TGGATTCTATGGTAGGTTAG	325	273	ETiX-Day8-failed-4	9.42783	-5.2577	Amniotic mesoderm	nextseq_1	Day8	Failed	ETiX
nextseq_1_PA-01A_S1.AGGATAATCTTAGACTTCTT	556	458	ETiX-Day8-failed-2	-11.5473	-2.32575	Visceral endoderm	nextseq_1	Day8	Failed	ETiX
nextseq_1_PA-01A_S1.CCTAATGGTTCGGCCTTAC	343	310	ETiX-Day8-failed-1	-3.72372	-3.74105	Surface ectoderm	nextseq_1	Day8	Failed	ETiX
nextseq_1_PA-01A_S1.TTTGCTACTTACCGCCAACC	662	523	ETiX-Day8-4	2.84328	-9.83631	Heart field	nextseq_1	Day8	WT	ETiX
nextseq_1_PA-01A_S1.CTGAGCATTTAGACTTCTT	656	526	ETiX-Day8-failed-2	3.52848	-7.88462	Cardiac mesoderm	nextseq_1	Day8	Failed	ETiX
nextseq_1_PA-01A_S1.AAGGATATGTCAGGAGGAGA	489	419	NE-E9.5-2	7.41342	-3.80087	Amniotic mesoderm	nextseq_1	E9.5	WT	NE
nextseq_1_PA-01A_S1.AGATCGGATGGACTACTAC	1072	850	NE-E8.75	-6.08018	-7.0428	Surface ectoderm	nextseq_1	E8.75	WT	NE
nextseq_1_PA-01A_S1.CGAATGAGTGGCTGAGCTC	337	287	ETiX-Day8-failed-3	-11.056	0.766152	Visceral endoderm	nextseq_1	Day8	Failed	ETiX
nextseq_1_PA-01A_S1.ATTAGGTACTCAACCGCTAA	303	261	ETiX-Day8-5	1.5432	-3.94353	Paraxial mesoderm	nextseq_1	Day8	WT	ETiX
nextseq_1_PA-01A_S1.AGCTATCGTGCCGCAACGA	291	259	ETiX-Day8-Pax6neg-1	6.09186	-1.53651	Allantois	nextseq_1	Day8	Pax6neg	ETiX
nextseq_1_PA-01A_S1.AACTTGGATTACTTAACCTT	807	664	ETiX-Day8-4	-5.03471	9.03044	Extraembryonic ectoderm	nextseq_1	Day8	WT	ETiX
nextseq_1_PA-01A_S1.ACTGAATACTTTACCTCGAC	2049	1448	ETiX-Day6-2	-9.08898	-1.48838	Visceral endoderm	nextseq_1	Day6	WT	ETiX
nextseq_1_PA-01A_S1.ACCTCAATATCTTGGTAATG	938	760	ETiX-Day6-failed-1	3.96981	-1.1978	Early development	nextseq_1	Day6	Failed	ETiX
nextseq_1_PA-01A_S1.CGAATGAGTAACTAGGCGC	1282	944	ETiX-Day8-failed-3	-11.7122	-1.51037	Visceral endoderm	nextseq_1	Day8	Failed	ETiX
nextseq_1_PA-01A_S1.ACGATATCATTCCAATCATC	315	252	NE-E8.5	-12.3251	3.52525	Parietal endoderm	nextseq_1	E8.5	WT	NE
nextseq_1_PA-01A_S1.AAGGATATGTCCGATTCCTG	363	318	ETiX-Day8-2	6.78131	8.34906	Endothelium	nextseq_1	Day8	WT	ETiX
nextseq_1_PA-01A_S1.ATATGGATCTTTCATAGGAC	302	263	ETiX-Day8-failed-2	-11.491	-1.67926	Visceral endoderm	nextseq_1	Day8	Failed	ETiX
nextseq_1_PA-01A_S1.CTCGTTGATGCTCAGCCGG	1378	1045	NE-E9.5-2	-4.60696	7.58214	Extraembryonic ectoderm	nextseq_1	E9.5	WT	NE
nextseq_1_PA-01A_S1.CTGACGTTTGCCGCAACGA	642	515	ETiX-Day8-Pax6neg-1	-5.953	-6.67774	Surface ectoderm	nextseq_1	Day8	Pax6neg	ETiX
nextseq_1_PA-01A_S1.ACTGGTTATTCGCTCCTAAC	355	308	ETiX-Day8-2	0.0718224	-3.03865	Neuromesodermal progenitors	nextseq_1	Day8	WT	ETiX
nextseq_1_PA-01A_S1.AGAGCATGTTTAGGACCGG	455	387	ETiX-Day8-1	-4.60324	-3.78938	Surface ectoderm	nextseq_1	Day8	WT	ETiX
nextseq_1_PA-01A_S1.ACTTACTCATACCGGAATTA	324	278	NE-E9.5-2	2.5302	12.388	Primitive erythroid cells	nextseq_1	E9.5	WT	NE
nextseq_1_PA-01A_S1.ATCAATACGTTAATGAACGA	1729	1184	NE-E9.5-2	-10.5094	-3.9845	Visceral endoderm	nextseq_1	E9.5	WT	NE
nextseq_1_PA-01A_S1.AGTATTAGCTAGTAACGGTC	676	547	ETiX-Day8-3	1.53802	-5.8814	Paraxial mesoderm	nextseq_1	Day8	WT	ETiX
nextseq_1_PA-01A_S1.TCAAGATCTTGCAGGTCCGT	499	445	ETiX-Day8-Pax6neg-1	-4.9513	5.05287	Extraembryonic ectoderm	nextseq_1	Day8	Pax6neg	ETiX
nextseq_1_PA-01A_S1.ATTAGTCTGTGCCGCAACGA	504	417	ETiX-Day8-Pax6neg-1	-5.9498	-6.77616	Surface ectoderm	nextseq_1	Day8	Pax6neg	ETiX
nextseq_1_PA-01A_S1.ATTGATCGTTTCTAATAGTA	307	280	ETiX-Day8-failed-1	-3.1782	5.72346	Extraembryonic ectoderm	nextseq_1	Day8	Failed	ETiX
nextseq_1_PA-01A_S1.TTACCTAAGTCCATCGCGAA	788	640	ETiX-Day8-1	-11.7795	1.19713	Visceral endoderm	nextseq_1	Day8	WT	ETiX
nextseq_1_PA-01A_S1.AGATTGGTTTTGCCGGCAGA	344	294	ETiX-Day8-2	9.27737	8.37991	Endothelium	nextseq_1	Day8	WT	ETiX
nextseq_1_PA-01A_S1.CAGTATCCTCAAGGAGGTC	302	259	NE-E9.5-2	-4.26142	-4.99182	Surface ectoderm	nextseq_1	E9.5	WT	NE
nextseq_1_PA-01A_S1.ATTGAGGAATATATTGATAC	317	267	NE-E8.75	1.02849	-5.28572	Paraxial mesoderm	nextseq_1	E8.75	WT	NE
nextseq_1_PA-01A_S1.GGTACCATTCCATCGCGAA	883	666	ETiX-Day8-1	7.1887	-4.60898	Amniotic mesoderm	nextseq_1	Day8	WT	ETiX
nextseq_1_PA-01A_S1.CTGAGCATTGCTCAGCCGG	513	441	NE-E9.5-2	-0.492231	-5.9976	Neuroectoderm	nextseq_1	E9.5	WT	NE
nextseq_1_PA-01A_S1.CATACCGCTATGGCTCTGC	300	260	NE-E8	6.81069	7.08875	Endothelium	nextseq_1	E8	WT	NE
nextseq_1_PA-01A_S1.TTCTCATTGTGGCCGTAGTC	833	651	ETiX-Day8-failed-4	8.25018	-1.59086	Allantois	nextseq_1	Day8	Failed	ETiX
nextseq_1_PA-01A_S1.GGTCAGTTTGCCGCAACGA	364	314	ETiX-Day8-Pax6neg-1	-11.842	-2.26448	Visceral endoderm	nextseq_1	Day8	Pax6neg	ETiX
nextseq_1_PA-01A_S1.ATCAATACGTAATACCATCC	325	282	ETiX-Day8-failed-1	8.73083	-4.35412	Amniotic mesoderm	nextseq_1	Day8	Failed	ETiX
nextseq_1_PA-01A_S1.CGAAGACCTGGCAATGAGA	362	303	ETiX-Day8-failed-2	2.29824	-10.0947	Heart field	nextseq_1	Day8	Failed	ETiX
nextseq_1_PA-01A_S1.TAGAACCAATTTCTTCCGGT	307	267	NE-E8	-8.81403	-2.28825	Visceral endoderm	nextseq_1	E8	WT	NE
nextseq_1_PA-01A_S1.CGATTCGCTGATCTTACGC	332	276	NE-E8.5	6.91311	-1.29763	Allantois	nextseq_1	E8.5	WT	NE
nextseq_1_PA-01A_S1.ACAATGCTATTAGCCGTCAT	752	623	ETiX-Day6-failed-2	3.48296	-0.88005	Early development	nextseq_1	Day6	Failed	ETiX
nextseq_1_PA-01A_S1.ACATTCGTATTGCGGACCTA	813	605	ETiX-Day8-failed-3	-12.8396	3.28116	Parietal endoderm	nextseq_1	Day8	Failed	ETiX
nextseq_1_PA-01A_S1.CTGACGTTTGGACTACTAC	709	551	NE-E8.75	-2.61969	7.39988	Extraembryonic ectoderm	nextseq_1	E8.75	WT	NE
nextseq_1_PA-01A_S1.GTCTATGGTCTAAGAGAAG	659	513	NE-E8.5	1.72441	6.43271	Extraembryonic ectoderm	nextseq_1	E8.5	WT	NE
nextseq_1_PA-01A_S1.TAGAACCAATTAATGAACGA	654	552	NE-E9.5-2	7.35009	8.68001	Endothelium	nextseq_1	E9.5	WT	NE
nextseq_1_PA-01A_S1.AACGAGCGTGGTAGGTTAG	917	705	ETiX-Day8-failed-4	-4.07197	9.66651	Extraembryonic ectoderm	nextseq_1	Day8	Failed	ETiX
nextseq_1_PA-01A_S1.ACATGGTAATGCTGGAACTT	302	267	ETiX-Day8-4	-2.96499	-4.6858	Neuroectoderm	nextseq_1	Day8	WT	ETiX
nextseq_1_PA-01A_S1.CAGCATTGTGCTCAGCCGG	305	257	NE-E9.5-2	-4.52797	-5.24012	Surface ectoderm	nextseq_1	E9.5	WT	NE
nextseq_1_PA-01A_S1.TATTCTCCTTTAATGAACGA	727	609	NE-E9.5-2	3.57223	-5.87199	Paraxial mesoderm	nextseq_1	E9.5	WT	NE
nextseq_1_PA-01A_S1.ATATCCTACTAGTAACGGTC	1407	1054	ETiX-Day8-3	-0.455893	-3.04128	Neuromesodermal progenitors	nextseq_1	Day8	WT	ETiX
nextseq_1_PA-01A_S1.GGTACCATTATAAGGAGCA	578	498	ETiX-Day8-5	-5.06464	6.21346	Extraembryonic ectoderm	nextseq_1	Day8	WT	ETiX
nextseq_1_PA-01A_S1.CGAAGACCTACCTCTATCT	358	295	ETiX-Day8-failed-2	6.48605	-0.838338	Allantois	nextseq_1	Day8	Failed	ETiX
nextseq_1_PA-01A_S1.CTAACGACTTAGATCTACT	1437	1125	ETiX-Day8-4	-4.98548	6.59679	Extraembryonic ectoderm	nextseq_1	Day8	WT	ETiX
nextseq_1_PA-01A_S1.ACAGGTATTTAGCCGGTACC	792	495	ETiX-Day8-1	2.73851	-10.2302	Heart field	nextseq_1	Day8	WT	ETiX
nextseq_1_PA-01A_S1.AAGTATTGGTTATATACTAA	526	451	ETiX-Day8-4	7.38888	-6.53306	Amniotic mesoderm	nextseq_1	Day8	WT	ETiX
nextseq_1_PA-01A_S1.AAGTATTGGTGGCAGACGCC	701	570	NE-E8.5	9.92505	8.33574	Endothelium	nextseq_1	E8.5	WT	NE
nextseq_1_PA-01A_S1.AGAGCATGTGAGCATCATT	637	514	NE-E9.5-2	6.6611	-6.94359	Amniotic mesoderm	nextseq_1	E9.5	WT	NE
nextseq_1_PA-01A_S1.ACCGGTTCTAAGACCGTTG	695	541	NE-E8.5	-12.0714	-2.37094	Visceral endoderm	nextseq_1	E8.5	WT	NE
nextseq_1_PA-01A_S1.AAGACCTTATGTCCTACTTG	501	418	ETiX-Day8-Pax6neg-2	9.80947	-6.54796	Amniotic mesoderm	nextseq_1	Day8	Pax6neg	ETiX
nextseq_1_PA-01A_S1.CTGAGCATTGTCCTTAAGA	1046	795	NE-E8.75	-3.80032	7.23084	Extraembryonic ectoderm	nextseq_1	E8.75	WT	NE
nextseq_1_PA-01A_S1.TAGGAAGGTCTAACTAGAT	367	323	ETiX-Day8-2	7.03493	-2.23717	Allantois	nextseq_1	Day8	WT	ETiX
nextseq_1_PA-01A_S1.AGAACTCCTGGCTGAGCTC	1239	906	ETiX-Day8-failed-3	7.54823	-6.96069	Amniotic mesoderm	nextseq_1	Day8	Failed	ETiX
nextseq_1_PA-01A_S1.TAGAACCAATCATTCGACGG	409	337	NE-E9.5-1	0.399533	-5.70809	Paraxial mesoderm	nextseq_1	E9.5	WT	NE
nextseq_1_PA-01A_S1.AACGTAATCTATTCAGGTAC	444	350	ETiX-Day8-failed-4	9.92572	-5.86011	Amniotic mesoderm	nextseq_1	Day8	Failed	ETiX
nextseq_1_PA-01A_S1.TGGATTCTATTAACTCTTAG	378	338	NE-E8	-9.40153	-2.33541	Visceral endoderm	nextseq_1	E8	WT	NE
nextseq_1_PA-01A_S1.CAACTCTCTGCCGCAACGA	434	371	ETiX-Day8-Pax6neg-1	-5.6855	-6.61126	Surface ectoderm	nextseq_1	Day8	Pax6neg	ETiX
nextseq_1_PA-01A_S1.AGCATAACTTGCCGCAACGA	474	394	ETiX-Day8-Pax6neg-1	9.63537	8.56914	Endothelium	nextseq_1	Day8	Pax6neg	ETiX
nextseq_1_PA-01A_S1.CAGTATCCTGCCATTCTCC	669	537	ETiX-Day8-failed-3	2.15628	13.2897	Primitive erythroid cells	nextseq_1	Day8	Failed	ETiX
nextseq_1_PA-01A_S1.AAGGATATGTTCCTACCAGT	1942	1342	NE-E7.5-1	3.85268	-0.853717	Early development	nextseq_1	E7.5	WT	NE
nextseq_1_PA-01A_S1.ATAGTTGACTGTCCTTAAGA	782	664	NE-E8.75	-0.376501	6.85488	Extraembryonic ectoderm	nextseq_1	E8.75	WT	NE
nextseq_1_PA-01A_S1.AGAGGTCGTACGCGAGATT	803	651	ETiX-Day8-Pax6neg-1	-11.8606	-1.7214	Visceral endoderm	nextseq_1	Day8	Pax6neg	ETiX
nextseq_1_PA-01A_S1.AGTCGCATTATATGAGCCA	354	321	NE-E8.75	-0.663591	-4.62881	Neuroectoderm	nextseq_1	E8.75	WT	NE
nextseq_1_PA-01A_S1.ACCGGTTCTGCAGGTCCGT	692	578	ETiX-Day8-Pax6neg-1	-11.3417	-0.149221	Visceral endoderm	nextseq_1	Day8	Pax6neg	ETiX
nextseq_1_PA-01A_S1.GCTCTTAGTTAACGATCCA	492	434	ETiX-Day8-1	-4.7178	4.84545	Extraembryonic ectoderm	nextseq_1	Day8	WT	ETiX
nextseq_1_PA-01A_S1.CTCGTTGATTTAGGACCGG	672	552	ETiX-Day8-1	4.74083	9.53342	White blood cells	nextseq_1	Day8	WT	ETiX
nextseq_1_PA-01A_S1.AGGCGGAATTCGCGGTTGG	372	320	NE-E7.5-1	-2.3129	5.54717	Extraembryonic ectoderm	nextseq_1	E7.5	WT	NE
nextseq_1_PA-01A_S1.CTACCTGGTGTTCGTCAGA	1504	1066	ETiX-Day8-Pax6neg-2	6.25103	-4.24892	Amniotic mesoderm	nextseq_1	Day8	Pax6neg	ETiX
nextseq_1_PA-01A_S1.ATATGCCATTACCTGGCCAA	290	252	ETiX-Day8-5	7.52645	-6.22416	Amniotic mesoderm	nextseq_1	Day8	WT	ETiX
nextseq_1_PA-01A_S1.ATCAATACGTGGTACTGCCT	1132	849	ETiX-Day8-Pax6neg-1	5.8658	-6.42222	Paraxial mesoderm	nextseq_1	Day8	Pax6neg	ETiX
nextseq_1_PA-01A_S1.AGAACTCCTTGCGGACCTA	324	284	ETiX-Day8-failed-3	4.877	9.8513	White blood cells	nextseq_1	Day8	Failed	ETiX
nextseq_1_PA-01A_S1.ATTGAGGAATTAATGAACGA	433	383	NE-E9.5-2	-0.848812	-5.73831	Neuroectoderm	nextseq_1	E9.5	WT	NE
nextseq_1_PA-01A_S1.AAATCGTTCTGGCAATGAGA	437	384	ETiX-Day8-failed-2	-4.16923	3.97732	Extraembryonic ectoderm	nextseq_1	Day8	Failed	ETiX
nextseq_1_PA-01A_S1.TATCTCGATTGGTAGGTTAG	603	503	ETiX-Day8-failed-4	-4.85961	-5.48729	Surface ectoderm	nextseq_1	Day8	Failed	ETiX
nextseq_1_PA-01A_S1.ATTCGGAGTTTATTCTGAG	311	250	ETiX-Day8-1	-11.644	2.16119	Parietal endoderm	nextseq_1	Day8	WT	ETiX
nextseq_1_PA-01A_S1.CTCGTTGATCCTTGGTCCA	364	313	NE-E8.75	-0.876459	7.03093	Extraembryonic ectoderm	nextseq_1	E8.75	WT	NE
nextseq_1_PA-01A_S1.CGTAGGCTTTTGCTGGCAT	1163	918	NE-E8	-3.72177	6.44314	Extraembryonic ectoderm	nextseq_1	E8	WT	NE
nextseq_1_PA-01A_S1.TTCCATCTTTCCGATTCCTG	397	335	ETiX-Day8-2	7.44612	-6.55541	Amniotic mesoderm	nextseq_1	Day8	WT	ETiX
nextseq_1_PA-01A_S1.CGCTGCTTTGGCCGTAGTC	309	259	ETiX-Day8-failed-4	0.174028	-5.23692	Neural crest	nextseq_1	Day8	Failed	ETiX
nextseq_1_PA-01A_S1.CTCTGAGCTCATCAGAATG	662	547	ETiX-Day8-3	-4.37991	9.23786	Extraembryonic ectoderm	nextseq_1	Day8	WT	ETiX
nextseq_1_PA-01A_S1.ATTGATCGTTTTACTTGGAA	295	248	ETiX-Day8-failed-4	-3.55253	9.54895	Extraembryonic ectoderm	nextseq_1	Day8	Failed	ETiX
nextseq_1_PA-01A_S1.ATTGATCGTTCCGCAAGTTC	376	328	ETiX-Day8-failed-4	8.30309	-5.03004	Amniotic mesoderm	nextseq_1	Day8	Failed	ETiX
nextseq_1_PA-01A_S1.AAAGCTGATTCCTTGGTCCA	314	285	NE-E8.75	2.40146	-4.15012	Paraxial mesoderm	nextseq_1	E8.75	WT	NE
nextseq_1_PA-01A_S1.AGATTGGTTTCCAGTCCTCT	378	332	NE-E8	-2.92693	5.81764	Extraembryonic ectoderm	nextseq_1	E8	WT	NE
nextseq_1_PA-01A_S1.ACTTACTCATCAAGGAGGTC	1836	1317	NE-E9.5-2	10.0713	-6.98552	Amniotic mesoderm	nextseq_1	E9.5	WT	NE
nextseq_1_PA-01A_S1.AGCATAACTTAATACCATCC	634	544	ETiX-Day8-failed-1	5.71135	-1.81117	Allantois	nextseq_1	Day8	Failed	ETiX
nextseq_1_PA-01A_S1.AGAGTACCTTTCTTAATAA	437	384	ETiX-Day8-1	1.32535	-5.55306	Paraxial mesoderm	nextseq_1	Day8	WT	ETiX
nextseq_1_PA-01A_S1.TAGATGACTTCAATTACCGT	1385	927	ETiX-Day8-Pax6neg-2	-4.46007	10.4591	Extraembryonic ectoderm	nextseq_1	Day8	Pax6neg	ETiX
nextseq_1_PA-01A_S1.TGGTTGAATTTATCATGATC	958	791	ETiX-Day6-1	1.62047	-0.0390805	Early development	nextseq_1	Day6	WT	ETiX
nextseq_1_PA-01A_S1.GGTACCATTAACCATTGGA	1882	1332	NE-E9.5-1	-10.9052	-3.92466	Visceral endoderm	nextseq_1	E9.5	WT	NE
nextseq_1_PA-01A_S1.ATATCTGGATGAGCATCATT	1819	1181	NE-E9.5-2	-13.3687	4.18943	Parietal endoderm	nextseq_1	E9.5	WT	NE
nextseq_1_PA-01A_S1.GTCTATGGTCCGCTCCGGC	1029	791	NE-E7.5-2	1.48165	6.73234	Extraembryonic ectoderm	nextseq_1	E7.5	WT	NE
nextseq_1_PA-01A_S1.AAGGACGATATGGAATTGG	1262	940	NE-E9.5-2	2.75466	-5.1456	Paraxial mesoderm	nextseq_1	E9.5	WT	NE
nextseq_1_PA-01A_S1.AAACCATAGTAATTAAGACT	484	415	ETiX-Day8-5	6.52032	-6.34635	Amniotic mesoderm	nextseq_1	Day8	WT	ETiX
nextseq_1_PA-01A_S1.AACGCGTCTTTAGGACCGG	520	413	ETiX-Day8-1	3.09471	13.3308	Primitive erythroid cells	nextseq_1	Day8	WT	ETiX
nextseq_1_PA-01A_S1.CCTAATGGTAGCCGGTACC	299	256	ETiX-Day8-1	7.47709	-5.76388	Amniotic mesoderm	nextseq_1	Day8	WT	ETiX
nextseq_1_PA-01A_S1.TCTATCCAATACGCGAGATT	402	341	ETiX-Day8-Pax6neg-1	-1.94476	-5.72647	Neuroectoderm	nextseq_1	Day8	Pax6neg	ETiX
nextseq_1_PA-01A_S1.TGCAAGGTTTGGCCATGCA	344	289	ETiX-Day8-failed-4	10.007	-6.03006	Amniotic mesoderm	nextseq_1	Day8	Failed	ETiX
nextseq_1_PA-01A_S1.CGCCATTCTCCTTGGTCCA	692	576	NE-E8.75	-0.828693	7.36463	Extraembryonic ectoderm	nextseq_1	E8.75	WT	NE
nextseq_1_PA-01A_S1.ATTAGTCTGTAATTAAGACT	656	540	ETiX-Day8-5	-11.1799	-2.67617	Visceral endoderm	nextseq_1	Day8	WT	ETiX
nextseq_1_PA-01A_S1.GCGTACTTTAGCTTATCCG	292	249	ETiX-Day8-2	2.12581	12.3387	Primitive erythroid cells	nextseq_1	Day8	WT	ETiX
nextseq_1_PA-01A_S1.TAAGGTTCATGATCTTACGC	541	459	NE-E8.5	-2.65331	-6.06223	Neuroectoderm	nextseq_1	E8.5	WT	NE
nextseq_1_PA-01A_S1.ATTAGGTACTGTCCTACTTG	346	287	ETiX-Day8-Pax6neg-2	6.6463	-4.09579	Amniotic mesoderm	nextseq_1	Day8	Pax6neg	ETiX
nextseq_1_PA-01A_S1.TAAGGTTCATTTATTCTGAG	543	428	ETiX-Day8-1	8.2535	7.72469	Endothelium	nextseq_1	Day8	WT	ETiX
nextseq_1_PA-01A_S1.TCCTAACTTTGGTATCCGCC	576	478	ETiX-Day8-failed-1	-4.03036	9.97044	Extraembryonic ectoderm	nextseq_1	Day8	Failed	ETiX
nextseq_1_PA-01A_S1.ATCTTCAGATTAACGATCCA	441	366	ETiX-Day8-1	4.609	-6.52816	Cardiac mesoderm	nextseq_1	Day8	WT	ETiX
nextseq_1_PA-01A_S1.AACGCGTCTTAACGATCCA	1502	1147	ETiX-Day8-1	-6.14965	-2.37524	Gut	nextseq_1	Day8	WT	ETiX
nextseq_1_PA-01A_S1.ATACCAGTTTGTCCTACTTG	1259	961	ETiX-Day8-Pax6neg-2	-5.17698	-4.16426	Surface ectoderm	nextseq_1	Day8	Pax6neg	ETiX
nextseq_1_PA-01A_S1.TATAAGAGGTCGGCGTAACT	902	712	ETiX-Day8-failed-2	8.93183	-5.90043	Amniotic mesoderm	nextseq_1	Day8	Failed	ETiX
nextseq_1_PA-01A_S1.CGAATGAGTGGTAGGTTAG	681	552	ETiX-Day8-failed-4	6.90324	-4.67578	Amniotic mesoderm	nextseq_1	Day8	Failed	ETiX
nextseq_1_PA-01A_S1.CGTACCTATTTATAGCAGA	316	260	ETiX-Day8-Pax6neg-2	6.84831	-4.36365	Amniotic mesoderm	nextseq_1	Day8	Pax6neg	ETiX
nextseq_1_PA-01A_S1.AATTCTAGGTAATTAAGACT	508	442	ETiX-Day8-5	0.943926	-2.157	Neuromesodermal progenitors	nextseq_1	Day8	WT	ETiX
nextseq_1_PA-01A_S1.CCAATCCATTAGACTTCTT	524	456	ETiX-Day8-failed-2	-1.45312	7.52422	Extraembryonic ectoderm	nextseq_1	Day8	Failed	ETiX
nextseq_1_PA-01A_S1.TATAAGAGGTTTCTTAATAA	1617	1240	ETiX-Day8-1	-11.4358	-1.87672	Visceral endoderm	nextseq_1	Day8	WT	ETiX
nextseq_1_PA-01A_S1.ACCGGTTCTTTATTCTGAG	956	750	ETiX-Day8-1	-11.9649	0.354926	Visceral endoderm	nextseq_1	Day8	WT	ETiX
nextseq_1_PA-01A_S1.AACTTGGATTACGTCATATA	411	357	ETiX-Day8-Pax6neg-2	4.16411	-4.48087	Paraxial mesoderm	nextseq_1	Day8	Pax6neg	ETiX
nextseq_1_PA-01A_S1.AAGTATTGGTTCAAGCCGAT	350	316	ETiX-Day6-1	-2.631	4.9672	Extraembryonic ectoderm	nextseq_1	Day6	WT	ETiX
nextseq_1_PA-01A_S1.CCAATCCATGCTGGAACTT	790	638	ETiX-Day8-4	3.61968	-2.66147	Paraxial mesoderm	nextseq_1	Day8	WT	ETiX
nextseq_1_PA-01A_S1.TCTATCCAATTTACCGAGGC	724	594	ETiX-Day8-4	2.84638	13.1095	Primitive erythroid cells	nextseq_1	Day8	WT	ETiX
nextseq_1_PA-01A_S1.AAGCAGTATTGGCGAACTCG	477	418	ETiX-Day6-1	-2.51969	-1.4108	Early development	nextseq_1	Day6	WT	ETiX
nextseq_1_PA-01A_S1.ACCGGTTCTCCGCTGCCAG	345	294	ETiX-Day8-3	5.47361	-3.85365	Allantois	nextseq_1	Day8	WT	ETiX
nextseq_1_PA-01A_S1.AAGCAGTATTACGCGAGATT	438	356	ETiX-Day8-Pax6neg-1	4.44598	-6.93742	Cardiac mesoderm	nextseq_1	Day8	Pax6neg	ETiX
nextseq_1_PA-01A_S1.CCAGCCTTTCAGGAGGAGA	842	657	NE-E9.5-2	-11.2169	0.551418	Visceral endoderm	nextseq_1	E9.5	WT	NE
nextseq_1_PA-01A_S1.ACGGAACGTGGCCGTAGTC	1402	1025	ETiX-Day8-failed-4	-1.88092	8.31988	Extraembryonic ectoderm	nextseq_1	Day8	Failed	ETiX
nextseq_1_PA-01A_S1.CTGACGTTTGATACGGAAC	537	420	NE-E8.5	-11.584	-2.85098	Visceral endoderm	nextseq_1	E8.5	WT	NE
nextseq_1_PA-01B_S2.AGCGTAAGTCGTAATGCAG	326	286	ETiX-Day6-1	-2.85777	4.88746	Extraembryonic ectoderm	nextseq_1	Day6	WT	ETiX
nextseq_1_PA-01B_S2.ACAACCTATTGGCAATGAGA	358	317	ETiX-Day8-failed-2	-4.82624	9.38174	Extraembryonic ectoderm	nextseq_1	Day8	Failed	ETiX
nextseq_1_PA-01B_S2.AGTCGCATTCGGTTATGCC	477	419	NE-E8.75	-4.17465	7.57599	Extraembryonic ectoderm	nextseq_1	E8.75	WT	NE
nextseq_1_PA-01B_S2.AGATTGGTTTCGAACGCCGG	676	552	NE-E9.5-1	3.00699	-5.60189	Paraxial mesoderm	nextseq_1	E9.5	WT	NE
nextseq_1_PA-01B_S2.AGGATAATCTCGTCGCAGCC	623	492	NE-E8.75	-11.1727	-3.38376	Visceral endoderm	nextseq_1	E8.75	WT	NE
nextseq_1_PA-01B_S2.ATTAGTCTGTCGGTTATGCC	948	780	NE-E8.75	-1.23626	7.4071	Extraembryonic ectoderm	nextseq_1	E8.75	WT	NE
nextseq_1_PA-01B_S2.AAGGACGATGCCGCAACGA	687	573	ETiX-Day8-Pax6neg-1	-0.880816	-4.92352	Neuroectoderm	nextseq_1	Day8	Pax6neg	ETiX
nextseq_1_PA-01B_S2.ATTGATCGTTCCATAAGTCC	860	666	ETiX-Day8-1	4.94176	-6.22859	Cardiac mesoderm	nextseq_1	Day8	WT	ETiX
nextseq_1_PA-01B_S2.AACGATCATTCATTCGACGG	547	438	NE-E9.5-1	7.86694	-4.23976	Amniotic mesoderm	nextseq_1	E9.5	WT	NE
nextseq_1_PA-01B_S2.CGGAACCTTAAGAAGCTAG	449	365	NE-E8.5	-1.04559	7.49203	Extraembryonic ectoderm	nextseq_1	E8.5	WT	NE
nextseq_1_PA-01B_S2.CAAGGCGTTATATGAGCCA	951	732	NE-E8.75	-11.5298	-2.83549	Visceral endoderm	nextseq_1	E8.75	WT	NE
nextseq_1_PA-01B_S2.AAGTATTGGTGCTAACTTGC	310	269	ETiX-Day8-failed-1	-3.14234	7.7864	Extraembryonic ectoderm	nextseq_1	Day8	Failed	ETiX
nextseq_1_PA-01B_S2.AATCCAGTATCGGTTGCGCG	333	291	ETiX-Day8-failed-4	-10.1619	-0.297197	Visceral endoderm	nextseq_1	Day8	Failed	ETiX
nextseq_1_PA-01B_S2.AATTCTAGGTGGTACTGCCT	864	634	ETiX-Day8-Pax6neg-1	-2.70166	-5.63564	Neuroectoderm	nextseq_1	Day8	Pax6neg	ETiX
nextseq_1_PA-01B_S2.AGCATTATGTTCAACGTAAG	344	296	ETiX-Day8-Pax6neg-1	-4.93702	-6.76482	Surface ectoderm	nextseq_1	Day8	Pax6neg	ETiX
nextseq_1_PA-01B_S2.GCGTACTTTTCCTACCAGT	463	386	NE-E7.5-1	-0.575388	6.65686	Extraembryonic ectoderm	nextseq_1	E7.5	WT	NE
nextseq_1_PA-01B_S2.AATACCGAATTAACTCTTAG	495	380	NE-E8	2.28077	-10.0464	Heart field	nextseq_1	E8	WT	NE
nextseq_1_PA-01B_S2.TGGTTGAATTCTTGCGCCGC	295	262	ETiX-Day6-2	1.70407	-1.07926	Early development	nextseq_1	Day6	WT	ETiX
nextseq_1_PA-01B_S2.ATGGTTGGTAAGTAAGAGC	442	383	ETiX-Day8-failed-2	-5.2181	-7.00221	Surface ectoderm	nextseq_1	Day8	Failed	ETiX
nextseq_1_PA-01B_S2.AAGTTCTTGTGGCGAACTCG	1128	869	ETiX-Day6-1	3.39689	-1.65151	Early development	nextseq_1	Day6	WT	ETiX
nextseq_1_PA-01B_S2.TTCGTTCCTAGAGCCAAGG	715	546	ETiX-Day8-Pax6neg-1	-4.87079	9.86301	Extraembryonic ectoderm	nextseq_1	Day8	Pax6neg	ETiX
nextseq_1_PA-01B_S2.ATGCATTCATCATACTCCGA	625	473	ETiX-Day8-Pax6neg-1	8.75784	7.15989	Endothelium	nextseq_1	Day8	Pax6neg	ETiX
nextseq_1_PA-01B_S2.GGCGTTAATGTCCTAGAGG	900	684	ETiX-Day8-failed-2	8.29725	-7.80938	Amniotic mesoderm	nextseq_1	Day8	Failed	ETiX
nextseq_1_PA-01B_S2.ACTTACTCATTTATTATGGT	913	690	ETiX-Day8-failed-2	7.45027	-3.12164	Amniotic mesoderm	nextseq_1	Day8	Failed	ETiX
nextseq_1_PA-01B_S2.ACAACCTATTAGCCGGTACC	635	485	ETiX-Day8-1	6.62653	-4.14455	Amniotic mesoderm	nextseq_1	Day8	WT	ETiX
nextseq_1_PA-01B_S2.TCCTAACTTTAGGTATACTC	852	681	ETiX-Day8-1	8.18053	-7.37294	Amniotic mesoderm	nextseq_1	Day8	WT	ETiX
nextseq_1_PA-01B_S2.AGTAGCCATTTGCTGGCAT	1462	1084	NE-E8	-1.52987	-4.30013	Neuroectoderm	nextseq_1	E8	WT	NE
nextseq_1_PA-01B_S2.CGTACCTATGGTACTGCCT	486	399	ETiX-Day8-Pax6neg-1	0.514826	-2.22437	Neuromesodermal progenitors	nextseq_1	Day8	Pax6neg	ETiX
nextseq_1_PA-01B_S2.CGTAGGCTTCCGATTCCTG	480	404	ETiX-Day8-2	3.86037	-4.62121	Paraxial mesoderm	nextseq_1	Day8	WT	ETiX
nextseq_1_PA-01B_S2.TGCTGGATTCGCCTAATGC	495	420	ETiX-Day8-failed-4	2.3874	-3.64664	Paraxial mesoderm	nextseq_1	Day8	Failed	ETiX
nextseq_1_PA-01B_S2.TCCTATAAGTATATGAGCCA	1241	982	NE-E8.75	-11.024	-3.42163	Visceral endoderm	nextseq_1	E8.75	WT	NE
nextseq_1_PA-01B_S2.AATTCATCGTACCGCCAACC	899	632	ETiX-Day8-4	-13.0582	4.6005	Parietal endoderm	nextseq_1	Day8	WT	ETiX
nextseq_1_PA-01B_S2.GCTCTTAGTCCAGTTCCAA	474	411	ETiX-Day8-2	0.219165	-3.27568	Early development	nextseq_1	Day8	WT	ETiX
nextseq_1_PA-01B_S2.TTGGAGCTTCTAACTAGAT	580	462	ETiX-Day8-2	7.98519	-6.92347	Amniotic mesoderm	nextseq_1	Day8	WT	ETiX
nextseq_1_PA-01B_S2.TCCTAACTTTTGGCCGGCCT	620	518	ETiX-Day8-3	4.80605	9.95134	White blood cells	nextseq_1	Day8	WT	ETiX
nextseq_1_PA-01B_S2.AACTAGTTGTCAATTACCGT	343	293	ETiX-Day8-Pax6neg-2	3.53852	-5.25822	Paraxial mesoderm	nextseq_1	Day8	Pax6neg	ETiX
nextseq_1_PA-01B_S2.AGAACTCCTTCCAATCATC	299	246	NE-E8.5	5.57082	-3.31162	Amniotic mesoderm	nextseq_1	E8.5	WT	NE
nextseq_1_PA-01B_S2.CATCAACGTTCGCTAAGCA	313	256	ETiX-Day8-2	4.59621	-6.96271	Cardiac mesoderm	nextseq_1	Day8	WT	ETiX
nextseq_1_PA-01B_S2.TAGAACCAATATTCAGGTAC	614	503	ETiX-Day8-failed-4	8.13373	-4.32457	Amniotic mesoderm	nextseq_1	Day8	Failed	ETiX
nextseq_1_PA-01B_S2.AAACTCCAATGCCATTCTCC	412	353	ETiX-Day8-failed-3	8.58114	6.76106	Allantois	nextseq_1	Day8	Failed	ETiX
nextseq_1_PA-01B_S2.TCCTATAAGTCTAAGAGAAG	502	425	NE-E8.5	7.01024	-3.40449	Amniotic mesoderm	nextseq_1	E8.5	WT	NE
nextseq_1_PA-01B_S2.ACCGGTTCTTCTTGCCGAC	386	315	NE-E7.5-3	1.20195	6.26566	Extraembryonic ectoderm	nextseq_1	E7.5	WT	NE
nextseq_1_PA-01B_S2.TGGATTCTATGTAGCTCCAT	1051	867	ETiX-Day8-3	-10.8423	-2.55052	Visceral endoderm	nextseq_1	Day8	WT	ETiX
nextseq_1_PA-01B_S2.TATCTCGATTGATCGCTTCT	549	429	ETiX-Day8-failed-3	-10.0982	-1.59416	Visceral endoderm	nextseq_1	Day8	Failed	ETiX
nextseq_1_PA-01B_S2.AAGGATTACTGGTACTGCCT	373	311	ETiX-Day8-Pax6neg-1	2.53014	12.6438	Primitive erythroid cells	nextseq_1	Day8	Pax6neg	ETiX
nextseq_1_PA-01B_S2.CATCAACGTGGACTACTAC	969	716	NE-E8.75	-12.9827	4.89534	Parietal endoderm	nextseq_1	E8.75	WT	NE
nextseq_1_PA-01B_S2.ACTTGATTGTCGAACGCCGG	328	302	NE-E9.5-1	2.33873	-3.25789	Paraxial mesoderm	nextseq_1	E9.5	WT	NE
nextseq_1_PA-01B_S2.GGCTTACTTTAACTGGTTA	496	402	NE-E9.5-1	7.63296	-7.33636	Amniotic mesoderm	nextseq_1	E9.5	WT	NE
nextseq_1_PA-01B_S2.TAAGGTTCATTAACGATCCA	431	358	ETiX-Day8-1	7.33532	-6.63214	Amniotic mesoderm	nextseq_1	Day8	WT	ETiX
nextseq_1_PA-01B_S2.CTGAGCATTGGTACCGGCA	365	314	NE-E9.5-1	3.0441	-3.87617	Paraxial mesoderm	nextseq_1	E9.5	WT	NE
nextseq_1_PA-01B_S2.TAAGGTTCATGTTCGTCAGA	854	680	ETiX-Day8-Pax6neg-2	7.67757	-6.27758	Amniotic mesoderm	nextseq_1	Day8	Pax6neg	ETiX
nextseq_1_PA-01B_S2.AACTGGCATCATCTCTGCA	1139	826	ETiX-Day8-4	-12.5102	3.66811	Parietal endoderm	nextseq_1	Day8	WT	ETiX
nextseq_1_PA-01B_S2.CAGGACTCTATCCATGACT	2338	1461	ETiX-Day8-4	8.64108	7.4126	Endothelium	nextseq_1	Day8	WT	ETiX
nextseq_1_PA-01B_S2.CTGAGCATTTTCTTCCGGT	769	643	NE-E8	-4.53312	5.64678	Extraembryonic ectoderm	nextseq_1	E8	WT	NE
nextseq_1_PA-01B_S2.TAGGAAGGTTTATTATGGT	607	487	ETiX-Day8-failed-2	-3.83276	4.56817	Extraembryonic ectoderm	nextseq_1	Day8	Failed	ETiX
nextseq_1_PA-01B_S2.AGTCGCATTAGAGCCAAGG	615	487	ETiX-Day8-Pax6neg-1	8.90421	-7.24241	Amniotic mesoderm	nextseq_1	Day8	Pax6neg	ETiX
nextseq_1_PA-01B_S2.CGGAACCTTGGCCGTAGTC	289	232	ETiX-Day8-failed-4	8.96692	-5.17056	Amniotic mesoderm	nextseq_1	Day8	Failed	ETiX
nextseq_1_PA-01B_S2.ACTTCCGTTGTCCTTAAGA	391	340	NE-E8.75	7.02218	-1.02404	Allantois	nextseq_1	E8.75	WT	NE
nextseq_1_PA-01B_S2.ATGCTTCCTTGAGTCTGGC	586	492	ETiX-Day8-failed-1	-4.86455	9.70752	Extraembryonic ectoderm	nextseq_1	Day8	Failed	ETiX
nextseq_1_PA-01B_S2.CCGTCGATTCCATAAGTCC	490	405	ETiX-Day8-1	2.81307	-4.21029	Paraxial mesoderm	nextseq_1	Day8	WT	ETiX
nextseq_1_PA-01B_S2.CTGACGTTTCCTTGGTCCA	405	329	NE-E8.75	6.57189	-3.63116	Amniotic mesoderm	nextseq_1	E8.75	WT	NE
nextseq_1_PA-01B_S2.ATTAATGCCTGCAGGTCCGT	1073	812	ETiX-Day8-Pax6neg-1	-12.2098	-1.16377	Visceral endoderm	nextseq_1	Day8	Pax6neg	ETiX
nextseq_1_PA-01B_S2.AGAGCATGTTATATACTAA	478	421	ETiX-Day8-4	3.68767	-3.79332	Paraxial mesoderm	nextseq_1	Day8	WT	ETiX
nextseq_1_PA-01B_S2.ACATGGTAATGCGTTGGAGC	436	387	NE-E7.5-3	-2.83864	-1.35891	Early development	nextseq_1	E7.5	WT	NE
nextseq_1_PA-01B_S2.AATACCGAATAATGCCGCTT	782	638	ETiX-Day6-failed-1	-0.464158	-0.569602	Early development	nextseq_1	Day6	Failed	ETiX
nextseq_1_PA-01B_S2.ATACCAGTTTTGCGGACCTA	379	329	ETiX-Day8-failed-3	7.55706	-5.99731	Amniotic mesoderm	nextseq_1	Day8	Failed	ETiX
nextseq_1_PA-01B_S2.ACCTCAATATAACCTGGTCT	306	261	ETiX-Day8-5	-1.81121	-5.00125	Neuroectoderm	nextseq_1	Day8	WT	ETiX
nextseq_1_PA-01B_S2.TAAGGTTCATAATACCATCC	735	601	ETiX-Day8-failed-1	-11.6995	0.680367	Visceral endoderm	nextseq_1	Day8	Failed	ETiX
nextseq_1_PA-01B_S2.AACTAGTTGTACGGAGGCGG	374	333	ETiX-Day8-2	10.0064	9.0288	Endothelium	nextseq_1	Day8	WT	ETiX
nextseq_1_PA-01B_S2.GGCTAAGATACGCGAGATT	724	578	ETiX-Day8-Pax6neg-1	-12.2441	2.77998	Parietal endoderm	nextseq_1	Day8	Pax6neg	ETiX
nextseq_1_PA-01B_S2.CTTCGACTTGGTAGGTTAG	1835	1239	ETiX-Day8-failed-4	7.83729	-4.41041	Amniotic mesoderm	nextseq_1	Day8	Failed	ETiX
nextseq_1_PA-01B_S2.GCGTACTTTACTTGCTAGA	320	279	ETiX-Day8-5	-5.98124	-2.01092	Gut	nextseq_1	Day8	WT	ETiX
nextseq_1_PA-01B_S2.ATAACTTCCTCGCCTAATGC	933	775	ETiX-Day8-failed-4	-5.38471	6.24377	Extraembryonic ectoderm	nextseq_1	Day8	Failed	ETiX
nextseq_1_PA-01B_S2.CATCAACGTATATTGATAC	1414	977	NE-E8.75	7.13238	-5.99411	Amniotic mesoderm	nextseq_1	E8.75	WT	NE
nextseq_1_PA-01B_S2.ACAGGTATTTGCTAACTTGC	412	353	ETiX-Day8-failed-1	-11.5679	1.28478	Visceral endoderm	nextseq_1	Day8	Failed	ETiX
nextseq_1_PA-01B_S2.AATCCAGTATAATACCATCC	761	617	ETiX-Day8-failed-1	-5.43766	5.57561	Extraembryonic ectoderm	nextseq_1	Day8	Failed	ETiX
nextseq_1_PA-01B_S2.AGTCGCATTCTTGCAGTAG	1017	830	NE-E8	1.8447	13.1309	Primitive erythroid cells	nextseq_1	E8	WT	NE
nextseq_1_PA-01B_S2.AAGGCTACTAGCCGGTACC	1328	959	ETiX-Day8-1	7.23094	-7.58726	Amniotic mesoderm	nextseq_1	Day8	WT	ETiX
nextseq_1_PA-01B_S2.TGGTTGAATTCCTTGGTCCA	405	356	NE-E8.75	-8.99249	-1.82958	Visceral endoderm	nextseq_1	E8.75	WT	NE
nextseq_1_PA-01B_S2.GATAAGCGTTAACTCTTAG	907	742	NE-E8	-1.39355	-5.96433	Neuroectoderm	nextseq_1	E8	WT	NE
nextseq_1_PA-01B_S2.AAACTGAACTTTATAGCAGA	563	455	ETiX-Day8-Pax6neg-2	-4.75595	-4.98279	Surface ectoderm	nextseq_1	Day8	Pax6neg	ETiX
nextseq_1_PA-01B_S2.TGGTTGAATTACGGAGGCGG	1003	720	ETiX-Day8-2	-3.63059	9.91486	Extraembryonic ectoderm	nextseq_1	Day8	WT	ETiX
nextseq_1_PA-01B_S2.ACTTCCGTTTATCATGATC	362	304	ETiX-Day6-1	-11.7445	3.78277	Parietal endoderm	nextseq_1	Day6	WT	ETiX
nextseq_1_PA-01B_S2.AGAACTCCTATATTGATAC	968	695	NE-E8.75	-13.0961	4.41523	Parietal endoderm	nextseq_1	E8.75	WT	NE
nextseq_1_PA-01B_S2.ATGCATTCATGGTAGGTTAG	323	283	ETiX-Day8-failed-4	-4.77094	-6.16664	Surface ectoderm	nextseq_1	Day8	Failed	ETiX
nextseq_1_PA-01B_S2.CAACTCTCTCCATCGCGAA	837	628	ETiX-Day8-1	7.72606	-3.97489	Amniotic mesoderm	nextseq_1	Day8	WT	ETiX
nextseq_1_PA-01B_S2.TGGATTCTATACCGCCAACC	463	392	ETiX-Day8-4	-2.81139	5.12731	Extraembryonic ectoderm	nextseq_1	Day8	WT	ETiX
nextseq_1_PA-01B_S2.ACAGGTATTTGGCAATGAGA	550	448	ETiX-Day8-failed-2	7.08396	-4.41358	Amniotic mesoderm	nextseq_1	Day8	Failed	ETiX
nextseq_1_PA-01B_S2.TTTGCTACTTCGTCGCAGCC	1199	910	NE-E8.75	7.83201	-1.19441	Allantois	nextseq_1	E8.75	WT	NE
nextseq_1_PA-01B_S2.ACGCTTGATATGGAATTGG	735	584	NE-E9.5-2	8.01926	-1.8417	Allantois	nextseq_1	E9.5	WT	NE
nextseq_1_PA-01B_S2.GCTCTTAGTTTATTCTGAG	962	747	ETiX-Day8-1	2.36951	-5.62337	Paraxial mesoderm	nextseq_1	Day8	WT	ETiX
nextseq_1_PA-01B_S2.ATATCTGGATTTATTCTGAG	504	426	ETiX-Day8-1	-10.7116	-2.20083	Visceral endoderm	nextseq_1	Day8	WT	ETiX
nextseq_1_PA-01B_S2.ACAGGTATTTCCGAGAATCC	338	303	ETiX-Day6-2	5.78911	7.11271	Endothelium	nextseq_1	Day6	WT	ETiX
nextseq_1_PA-01B_S2.ATATGGATCTGAGCATCATT	905	691	NE-E9.5-2	-13.1671	4.7066	Parietal endoderm	nextseq_1	E9.5	WT	NE
nextseq_1_PA-01B_S2.CTACCTGGTTAACGATCCA	920	733	ETiX-Day8-1	2.37185	-5.0995	Paraxial mesoderm	nextseq_1	Day8	WT	ETiX
nextseq_1_PA-01B_S2.GTCTCTACTAAGTAAGAGC	346	302	ETiX-Day8-failed-2	1.76333	-1.94708	Paraxial mesoderm	nextseq_1	Day8	Failed	ETiX
nextseq_1_PA-01B_S2.ATCTGATGATTTATTATGGT	289	251	ETiX-Day8-failed-2	-3.95717	6.5928	Extraembryonic ectoderm	nextseq_1	Day8	Failed	ETiX
nextseq_1_PA-01B_S2.TAGAACCAATTAACGATCCA	880	683	ETiX-Day8-1	7.18715	-0.58782	Allantois	nextseq_1	Day8	WT	ETiX
nextseq_1_PA-01B_S2.AATTCATCGTAATTAAGACT	991	739	ETiX-Day8-5	-11.1162	-2.79003	Visceral endoderm	nextseq_1	Day8	WT	ETiX
nextseq_1_PA-01B_S2.CCTAATGGTCAACCGCTAA	636	537	ETiX-Day8-5	-11.5883	-0.0964137	Visceral endoderm	nextseq_1	Day8	WT	ETiX
nextseq_1_PA-01B_S2.CAAGGCGTTGAGCATCATT	2094	1423	NE-E9.5-2	9.4679	-7.478	Amniotic mesoderm	nextseq_1	E9.5	WT	NE
nextseq_1_PA-01B_S2.AATACCGAATAGCTCTCCTC	391	322	ETiX-Day8-failed-3	8.05218	-6.66191	Amniotic mesoderm	nextseq_1	Day8	Failed	ETiX
nextseq_1_PA-01B_S2.TTACCTAAGTCTTGCAGTAG	314	276	NE-E8	0.961406	-2.59882	Neuromesodermal progenitors	nextseq_1	E8	WT	NE
nextseq_1_PA-01B_S2.ATACCAGTTTGCTCAGCCGG	1015	797	NE-E9.5-2	-0.61369	-6.26589	Neuroectoderm	nextseq_1	E9.5	WT	NE
nextseq_1_PA-01B_S2.TTGGAGCTTATAAGGAGCA	1291	987	ETiX-Day8-5	-6.38569	-7.4293	Surface ectoderm	nextseq_1	Day8	WT	ETiX
nextseq_1_PA-01B_S2.ACCGGTTCTCCATAAGTCC	353	309	ETiX-Day8-1	6.07023	-1.53447	Allantois	nextseq_1	Day8	WT	ETiX
nextseq_1_PA-01B_S2.CGAATGAGTTAGACTTCTT	379	330	ETiX-Day8-failed-2	-1.37763	-4.76944	Neuroectoderm	nextseq_1	Day8	Failed	ETiX
nextseq_1_PA-01B_S2.CCTAATGGTGTATAATACG	1299	988	ETiX-Day6-failed-1	-0.00512089	-0.161596	Early development	nextseq_1	Day6	Failed	ETiX
nextseq_1_PA-01B_S2.ACTGAATACTCGTCGCAGCC	695	590	NE-E8.75	-5.04512	-7.52067	Surface ectoderm	nextseq_1	E8.75	WT	NE
nextseq_1_PA-01B_S2.AAGTATTGGTTTAGGACCGG	312	278	ETiX-Day8-1	0.591732	-2.68338	Neuromesodermal progenitors	nextseq_1	Day8	WT	ETiX
nextseq_1_PA-01B_S2.AAGTTCTTGTAAGACCGTTG	369	313	NE-E8.5	-3.99679	4.48658	Extraembryonic ectoderm	nextseq_1	E8.5	WT	NE
nextseq_1_PA-01B_S2.AAATCGTTCTTAGACTTCTT	2313	1479	ETiX-Day8-failed-2	-13.4829	3.87058	Parietal endoderm	nextseq_1	Day8	Failed	ETiX
nextseq_1_PA-01B_S2.TAATACCAGTCCAGTTCCAA	371	319	ETiX-Day8-2	3.07	-8.80228	Cardiac mesoderm	nextseq_1	Day8	WT	ETiX
nextseq_1_PA-01B_S2.GTCTATGGTGTAGCTCCAT	448	386	ETiX-Day8-3	-11.7352	-2.46869	Visceral endoderm	nextseq_1	Day8	WT	ETiX
nextseq_1_PA-01B_S2.ATCTTCAGATCGCCTAATGC	918	705	ETiX-Day8-failed-4	-4.09374	8.94306	Extraembryonic ectoderm	nextseq_1	Day8	Failed	ETiX
nextseq_1_PA-01B_S2.ACTGAATACTATAAGGAGCA	362	304	ETiX-Day8-5	6.58274	-4.2427	Amniotic mesoderm	nextseq_1	Day8	WT	ETiX
nextseq_1_PA-01B_S2.TAACGACTTTGTCCTAGAGG	796	577	ETiX-Day8-failed-2	-13.2033	3.76205	Parietal endoderm	nextseq_1	Day8	Failed	ETiX
nextseq_1_PA-01B_S2.ATCTGATGATCTTGCAGTAG	602	485	NE-E8	-9.94163	-1.98573	Visceral endoderm	nextseq_1	E8	WT	NE
nextseq_1_PA-01B_S2.AAGGATTACTCTAACTAGAT	369	314	ETiX-Day8-2	6.89629	8.20494	Endothelium	nextseq_1	Day8	WT	ETiX
nextseq_1_PA-01B_S2.ATCTGATGATTTACTTGGAA	424	378	ETiX-Day8-failed-4	-4.27058	4.53396	Extraembryonic ectoderm	nextseq_1	Day8	Failed	ETiX
nextseq_1_PA-01B_S2.CCAAGGATTTCAACGTAAG	377	323	ETiX-Day8-Pax6neg-1	3.62952	-3.34671	Paraxial mesoderm	nextseq_1	Day8	Pax6neg	ETiX
nextseq_1_PA-01B_S2.AAGGATTACTATCGGCTATC	419	338	NE-E8.5	-10.7807	-4.02369	Visceral endoderm	nextseq_1	E8.5	WT	NE
nextseq_1_PA-01B_S2.ATTCAAGCATGGAGGATAGC	358	309	ETiX-Day8-Pax6neg-1	-4.55741	-4.65495	Surface ectoderm	nextseq_1	Day8	Pax6neg	ETiX
nextseq_1_PA-01B_S2.TAGATGACTTGGCAATGAGA	299	263	ETiX-Day8-failed-2	6.55833	7.70225	Endothelium	nextseq_1	Day8	Failed	ETiX
nextseq_1_PA-01B_S2.TTCTTCGTTTCTAAGAGAAG	308	274	NE-E8.5	-2.64732	4.88898	Extraembryonic ectoderm	nextseq_1	E8.5	WT	NE
nextseq_1_PA-01B_S2.GCTCTTAGTACTTAACCTT	1682	1231	ETiX-Day8-4	0.141345	-1.86378	Neuromesodermal progenitors	nextseq_1	Day8	WT	ETiX
nextseq_1_PA-01B_S2.ACTTATGGTTTGCGGACCTA	757	567	ETiX-Day8-failed-3	7.48427	-1.08994	Allantois	nextseq_1	Day8	Failed	ETiX
nextseq_1_PA-01B_S2.AGCATAACTTAGGAGAGAAC	795	638	ETiX-Day6-failed-1	-9.73579	-0.966675	Visceral endoderm	nextseq_1	Day6	Failed	ETiX
nextseq_1_PA-01B_S2.AGAGGTCGTACTTAACCTT	361	283	ETiX-Day8-4	-11.7221	4.06012	Parietal endoderm	nextseq_1	Day8	WT	ETiX
nextseq_1_PA-01B_S2.TTGGAGCTTGTTCGTCAGA	1526	1115	ETiX-Day8-Pax6neg-2	8.3138	7.57002	Endothelium	nextseq_1	Day8	Pax6neg	ETiX
nextseq_1_PA-01B_S2.TCGAAGGATGTTCGTCAGA	445	367	ETiX-Day8-Pax6neg-2	8.57114	6.30522	Endothelium	nextseq_1	Day8	Pax6neg	ETiX
nextseq_1_PA-01B_S2.TCCTAACTTTTTAGGACCGG	892	713	ETiX-Day8-1	1.42151	-3.51498	Paraxial mesoderm	nextseq_1	Day8	WT	ETiX
nextseq_1_PA-01B_S2.TTACCTAAGTTTCTTCCGGT	880	705	NE-E8	2.54949	-10.006	Heart field	nextseq_1	E8	WT	NE
nextseq_1_PA-01B_S2.AGAAGTAAGTGCTGGAACTT	1653	1090	ETiX-Day8-4	7.57694	-7.85552	Amniotic mesoderm	nextseq_1	Day8	WT	ETiX
nextseq_1_PA-01B_S2.ATATGGATCTACCGCCAACC	445	373	ETiX-Day8-4	-11.9145	3.22181	Parietal endoderm	nextseq_1	Day8	WT	ETiX
nextseq_1_PA-01B_S2.ATATGCCATTATATTGATAC	2132	1543	NE-E8.75	-1.77577	7.33017	Extraembryonic ectoderm	nextseq_1	E8.75	WT	NE
nextseq_1_PA-01B_S2.TGGATTCTATTGGTCAGCCA	1382	986	NE-E9.5-1	8.85924	6.80622	Endothelium	nextseq_1	E9.5	WT	NE
nextseq_1_PA-01B_S2.GATACGTCTACTTAACCTT	1005	844	ETiX-Day8-4	-5.13569	4.90655	Extraembryonic ectoderm	nextseq_1	Day8	WT	ETiX
nextseq_1_PA-01B_S2.TTCGTTCCTTGAGTCTGGC	727	610	ETiX-Day8-failed-1	-5.43231	5.29037	Extraembryonic ectoderm	nextseq_1	Day8	Failed	ETiX
nextseq_1_PA-01B_S2.GAGTTCTCTGGCTCTCTAT	312	268	ETiX-Day8-failed-1	9.99257	9.16229	Endothelium	nextseq_1	Day8	Failed	ETiX
nextseq_1_PA-01B_S2.TTCTCATTGTCAGGAGGAGA	316	262	NE-E9.5-2	8.85234	-4.56831	Amniotic mesoderm	nextseq_1	E9.5	WT	NE
nextseq_1_PA-01B_S2.TGATGCGATTAGACTTCTT	525	453	ETiX-Day8-failed-2	5.6953	-2.76994	Allantois	nextseq_1	Day8	Failed	ETiX
nextseq_1_PA-01B_S2.TAGATGACTTGGTAGGTTAG	474	403	ETiX-Day8-failed-4	-4.07435	-3.80735	Surface ectoderm	nextseq_1	Day8	Failed	ETiX
nextseq_1_PA-01B_S2.ACTGAATACTATTCGACCAA	291	255	ETiX-Day6-failed-1	-3.96539	6.49138	Extraembryonic ectoderm	nextseq_1	Day6	Failed	ETiX
nextseq_1_PA-01B_S2.GTCTATGGTGATATCGGCG	713	563	NE-E7.5-2	-8.68836	-2.22381	Visceral endoderm	nextseq_1	E7.5	WT	NE
nextseq_1_PA-01B_S2.TAGGAAGGTCGTCGCAGCC	1488	1109	NE-E8.75	0.600704	-5.85973	Neural crest	nextseq_1	E8.75	WT	NE
nextseq_1_PA-01B_S2.CGATTCGCTATCCATGACT	1655	891	ETiX-Day8-4	7.29134	-0.149945	Allantois	nextseq_1	Day8	WT	ETiX
nextseq_1_PA-01B_S2.AACTAGTTGTAAGTAAGAGC	665	543	ETiX-Day8-failed-2	-9.85979	-3.20463	Visceral endoderm	nextseq_1	Day8	Failed	ETiX
nextseq_1_PA-01B_S2.GATACGTCTAGCCGGTACC	307	263	ETiX-Day8-1	1.96161	-10.1698	Heart field	nextseq_1	Day8	WT	ETiX
nextseq_1_PA-01B_S2.ATCTTCAGATGGCTGAGCTC	424	355	ETiX-Day8-failed-3	6.87885	-3.07584	Amniotic mesoderm	nextseq_1	Day8	Failed	ETiX
nextseq_1_PA-01B_S2.GTCTCTACTTCAAGCCGAT	2038	1436	ETiX-Day6-1	-4.90029	9.19871	Extraembryonic ectoderm	nextseq_1	Day6	WT	ETiX
nextseq_1_PA-01B_S2.TGCAAGGTTCGGTCAAGAA	436	325	ETiX-Day8-failed-3	3.24063	9.26903	Megakaryocytes	nextseq_1	Day8	Failed	ETiX
nextseq_1_PA-01B_S2.ACTGGTTATTCGGATTAGAA	1505	1106	NE-E7.5-3	4.90554	8.28458	Hematoendothelial progenitors	nextseq_1	E7.5	WT	NE
nextseq_1_PA-01B_S2.TCTATCCAATCAGGAGGAGA	979	766	NE-E9.5-2	8.68106	-7.68291	Amniotic mesoderm	nextseq_1	E9.5	WT	NE
nextseq_1_PA-01B_S2.ACTTATGGTTTAACTCTTAG	542	467	NE-E8	0.764951	-2.02755	Neuromesodermal progenitors	nextseq_1	E8	WT	NE
nextseq_1_PA-01B_S2.AGGCTCGTTCCTTGGTCCA	610	459	NE-E8.75	2.39558	13.8617	Primitive erythroid cells	nextseq_1	E8.75	WT	NE
nextseq_1_PA-01B_S2.CCGTCGATTGAGCATCATT	1357	1041	NE-E9.5-2	-5.1085	-4.86822	Surface ectoderm	nextseq_1	E9.5	WT	NE
nextseq_1_PA-01B_S2.CCTAATGGTCTTGCAACCT	729	621	ETiX-Day6-3	-4.19148	6.68405	Extraembryonic ectoderm	nextseq_1	Day6	WT	ETiX
nextseq_1_PA-01B_S2.TGCTGGATTAACCATTGGA	298	264	NE-E9.5-1	3.02602	-4.2334	Paraxial mesoderm	nextseq_1	E9.5	WT	NE
nextseq_1_PA-01B_S2.TAATCAGCTTACGGAGGCGG	1026	748	ETiX-Day8-2	8.22956	8.2471	Endothelium	nextseq_1	Day8	WT	ETiX
nextseq_1_PA-01B_S2.CTACCTGGTTGGCCATGCA	313	275	ETiX-Day8-failed-4	6.88179	8.33304	Endothelium	nextseq_1	Day8	Failed	ETiX
nextseq_1_PA-01B_S2.CAGTATCCTTTATTATGGT	365	321	ETiX-Day8-failed-2	-1.47479	7.55736	Extraembryonic ectoderm	nextseq_1	Day8	Failed	ETiX
nextseq_1_PA-01B_S2.TTGATTCCTTGCTCAGCCGG	1601	1122	NE-E9.5-2	2.93221	-5.60805	Paraxial mesoderm	nextseq_1	E9.5	WT	NE
nextseq_1_PA-01B_S2.GCTCTTAGTTTACTTGGAA	359	314	ETiX-Day8-failed-4	7.14317	-1.25018	Allantois	nextseq_1	Day8	Failed	ETiX
nextseq_1_PA-01B_S2.ATCAGTCATTGCTAACTTGC	353	300	ETiX-Day8-failed-1	2.30219	13.2514	Primitive erythroid cells	nextseq_1	Day8	Failed	ETiX
nextseq_1_PA-01B_S2.CGAGGCAATAGAGCCAAGG	292	248	ETiX-Day8-Pax6neg-1	9.52879	7.86069	Endothelium	nextseq_1	Day8	Pax6neg	ETiX
nextseq_1_PA-01B_S2.ATTGATCGTTACTAGAGAGT	486	411	NE-E8	-2.21444	-5.28676	Neuroectoderm	nextseq_1	E8	WT	NE
nextseq_1_PA-01B_S2.ACTGGTTATTGATACGGAAC	566	451	NE-E8.5	-4.12324	-2.64255	Gut	nextseq_1	E8.5	WT	NE
nextseq_1_PA-01B_S2.AGGCTCGTTAACCTGGTCT	339	299	ETiX-Day8-5	0.185931	-4.17696	Paraxial mesoderm	nextseq_1	Day8	WT	ETiX
nextseq_1_PA-01B_S2.AGAAGTAAGTGGACTACTAC	1748	1302	NE-E8.75	-0.843699	8.04431	Extraembryonic ectoderm	nextseq_1	E8.75	WT	NE
nextseq_1_PA-01B_S2.TCAGCTTCTGTAGCTCCAT	1617	1186	ETiX-Day8-3	-11.5802	-0.677493	Visceral endoderm	nextseq_1	Day8	WT	ETiX
nextseq_1_PA-01B_S2.CTGAGCATTCCGTTCCTTA	504	417	NE-E7.5-2	-11.7657	4.48003	Parietal endoderm	nextseq_1	E7.5	WT	NE
nextseq_1_PA-01B_S2.AAGGATTACTGGTAGGTTAG	392	318	ETiX-Day8-failed-4	-3.6879	9.07679	Extraembryonic ectoderm	nextseq_1	Day8	Failed	ETiX
nextseq_1_PA-01B_S2.ACAATGCTATCGTAATGCAG	734	587	ETiX-Day6-1	-9.99782	0.199762	Visceral endoderm	nextseq_1	Day6	WT	ETiX
nextseq_1_PA-01B_S2.CAGCATTGTTAATGAACGA	760	576	NE-E9.5-2	-12.9211	4.619	Parietal endoderm	nextseq_1	E9.5	WT	NE
nextseq_1_PA-01B_S2.TTGATTCCTTGTCCTACTTG	888	668	ETiX-Day8-Pax6neg-2	7.44876	-4.11051	Amniotic mesoderm	nextseq_1	Day8	Pax6neg	ETiX
nextseq_1_PA-01B_S2.CTGAGCATTAGTAACGGTC	497	394	ETiX-Day8-3	-4.3918	6.87514	Extraembryonic ectoderm	nextseq_1	Day8	WT	ETiX
nextseq_1_PA-01B_S2.TAATCAGCTTGCTGGAACTT	489	402	ETiX-Day8-4	5.11464	-2.28093	Allantois	nextseq_1	Day8	WT	ETiX
nextseq_1_PA-01B_S2.GTCTCTACTCAACCGCTAA	811	647	ETiX-Day8-5	7.56737	-6.43247	Amniotic mesoderm	nextseq_1	Day8	WT	ETiX
nextseq_1_PA-01B_S2.ACTGGTTATTTGCGGACCTA	308	280	ETiX-Day8-failed-3	6.62708	6.79744	Endothelium	nextseq_1	Day8	Failed	ETiX
nextseq_1_PA-01B_S2.AAGACCTTATCATCCGACTA	439	352	ETiX-Day8-Pax6neg-2	4.74332	-6.15284	Cardiac mesoderm	nextseq_1	Day8	Pax6neg	ETiX
nextseq_1_PA-01B_S2.ACTGGTTATTCAGGAGGAGA	582	453	NE-E9.5-2	-9.96774	-4.19109	Visceral endoderm	nextseq_1	E9.5	WT	NE
nextseq_1_PA-01B_S2.ATACCAGTTTGGAGGCCTCC	1466	1124	NE-E8.75	-4.81746	8.78041	Extraembryonic ectoderm	nextseq_1	E8.75	WT	NE
nextseq_1_PA-01B_S2.TGCTGGATTATATTGATAC	972	819	NE-E8.75	-2.71802	5.29463	Extraembryonic ectoderm	nextseq_1	E8.75	WT	NE
nextseq_1_PA-01B_S2.AGAACTCCTGATCTTACGC	612	519	NE-E8.5	-4.92863	9.57696	Extraembryonic ectoderm	nextseq_1	E8.5	WT	NE
nextseq_1_PA-01B_S2.AGTATTAGCTTTCTTCCGGT	624	530	NE-E8	-1.01754	-4.09744	Neuroectoderm	nextseq_1	E8	WT	NE
nextseq_1_PA-01B_S2.GAGTTCTCTAGCTTATCCG	1345	925	ETiX-Day8-2	3.40161	13.4574	Primitive erythroid cells	nextseq_1	Day8	WT	ETiX
nextseq_1_PA-01B_S2.ACCTCAATATGGAGGCCTCC	1433	1054	NE-E8.75	8.23669	-1.77297	Allantois	nextseq_1	E8.75	WT	NE
nextseq_1_PA-01B_S2.TAATACCAGTCATCAGAATG	575	455	ETiX-Day8-3	6.05869	-4.65406	Amniotic mesoderm	nextseq_1	Day8	WT	ETiX
nextseq_1_PA-01B_S2.AGATTGGTTTGCTAACTTGC	464	408	ETiX-Day8-failed-1	0.652329	-2.07455	Neuromesodermal progenitors	nextseq_1	Day8	Failed	ETiX
nextseq_1_PA-01B_S2.CCTAATGGTCGCTCCTAAC	520	441	ETiX-Day8-2	7.22689	-3.16463	Amniotic mesoderm	nextseq_1	Day8	WT	ETiX
nextseq_1_PA-01B_S2.AGCGTAAGTTCAAGCCGAT	2000	1427	ETiX-Day6-1	2.50311	-0.260469	Early development	nextseq_1	Day6	WT	ETiX
nextseq_1_PA-01B_S2.TTGACTCAATGGCAGACGCC	422	367	NE-E8.5	-2.74048	5.48857	Extraembryonic ectoderm	nextseq_1	E8.5	WT	NE
nextseq_1_PA-01B_S2.GGCGTTAATCTAACTAGAT	1181	805	ETiX-Day8-2	-13.0034	3.65458	Parietal endoderm	nextseq_1	Day8	WT	ETiX
nextseq_1_PA-01B_S2.ATAACTTCCTCGGCGTAACT	347	308	ETiX-Day8-failed-2	-1.53761	-4.24625	Neuroectoderm	nextseq_1	Day8	Failed	ETiX
nextseq_1_PA-01B_S2.AGAAGTAAGTCGTCGCAGCC	1305	900	NE-E8.75	-3.71685	6.69405	Extraembryonic ectoderm	nextseq_1	E8.75	WT	NE
nextseq_1_PA-01B_S2.AGGCTCGTTGTCCTACTTG	872	701	ETiX-Day8-Pax6neg-2	1.24924	-5.25951	Paraxial mesoderm	nextseq_1	Day8	Pax6neg	ETiX
nextseq_1_PA-01B_S2.GGCTTACTTGGCTGAGCTC	289	251	ETiX-Day8-failed-3	-11.5685	3.14592	Parietal endoderm	nextseq_1	Day8	Failed	ETiX
nextseq_1_PA-01B_S2.AACGCGTCTACTTGCTAGA	422	347	ETiX-Day8-5	-11.629	0.506307	Visceral endoderm	nextseq_1	Day8	WT	ETiX
nextseq_1_PA-01B_S2.AAACCATAGTCGAACGCCGG	1247	913	NE-E9.5-1	7.80664	-7.67309	Amniotic mesoderm	nextseq_1	E9.5	WT	NE
nextseq_1_PA-01B_S2.AACTGGCATCTAAGAGAAG	404	355	NE-E8.5	-6.34547	-1.67286	Early development	nextseq_1	E8.5	WT	NE
nextseq_1_PA-01B_S2.TCAGCTTCTTTAGGACCGG	529	460	ETiX-Day8-1	9.53374	-5.7533	Amniotic mesoderm	nextseq_1	Day8	WT	ETiX
nextseq_1_PA-01B_S2.AATTCTAGGTGTCCTAGAGG	409	347	ETiX-Day8-failed-2	-3.84678	4.1768	Extraembryonic ectoderm	nextseq_1	Day8	Failed	ETiX
nextseq_1_PA-01B_S2.TCAAGATCTTAAGTAAGAGC	578	450	ETiX-Day8-failed-2	-12.8755	4.1388	Parietal endoderm	nextseq_1	Day8	Failed	ETiX
nextseq_1_PA-01B_S2.ACATTCGTATATATTGATAC	1336	994	NE-E8.75	-4.64036	6.94553	Extraembryonic ectoderm	nextseq_1	E8.75	WT	NE
nextseq_1_PA-01B_S2.TAACGACTTTGCTCAGCCGG	606	513	NE-E9.5-2	-5.03442	-3.89013	Surface ectoderm	nextseq_1	E9.5	WT	NE
nextseq_1_PA-01B_S2.CAGCATTGTGTAGCTCCAT	726	587	ETiX-Day8-3	8.12572	7.00859	Endothelium	nextseq_1	Day8	WT	ETiX
nextseq_1_PA-01B_S2.AGGCGGAATCCTTGGTCCA	553	485	NE-E8.75	-4.37796	-4.76627	Surface ectoderm	nextseq_1	E8.75	WT	NE
nextseq_1_PA-01B_S2.AAGACCTTATTTACCGAGGC	293	235	ETiX-Day8-4	-12.1672	4.45316	Parietal endoderm	nextseq_1	Day8	WT	ETiX
nextseq_1_PA-01B_S2.ATTGATCGTTCGGATTAGAA	568	496	NE-E7.5-3	-2.77703	-0.83176	Early development	nextseq_1	E7.5	WT	NE
nextseq_1_PA-01B_S2.AATCCAGTATTTATTATGGT	403	340	ETiX-Day8-failed-2	6.34879	-0.709882	Allantois	nextseq_1	Day8	Failed	ETiX
nextseq_1_PA-01B_S2.TCGAGAAGTTTCATAGGAC	294	261	ETiX-Day8-failed-2	6.08581	-2.24463	Allantois	nextseq_1	Day8	Failed	ETiX
nextseq_1_PA-01B_S2.AAGGATTACTGCCGCAACGA	1116	839	ETiX-Day8-Pax6neg-1	-1.64089	-5.27337	Neuroectoderm	nextseq_1	Day8	Pax6neg	ETiX
nextseq_1_PA-01B_S2.ACAATGCTATATTCGACCAA	645	523	ETiX-Day6-failed-1	3.96541	-1.20926	Early development	nextseq_1	Day6	Failed	ETiX
nextseq_1_PA-01B_S2.ATTCGGAGTGGCCGTAGTC	348	310	ETiX-Day8-failed-4	-10.5429	-0.312156	Visceral endoderm	nextseq_1	Day8	Failed	ETiX
nextseq_1_PA-01B_S2.TAGATGACTTAGAGCCAAGG	447	351	ETiX-Day8-Pax6neg-1	7.71374	-6.4387	Amniotic mesoderm	nextseq_1	Day8	Pax6neg	ETiX
nextseq_1_PA-01B_S2.AACGATCATTAGGTATACTC	340	289	ETiX-Day8-1	2.54217	12.2767	Primitive erythroid cells	nextseq_1	Day8	WT	ETiX
nextseq_1_PA-01B_S2.AGATTCAACTTATCATGATC	1291	941	ETiX-Day6-1	4.00152	-0.980186	Early development	nextseq_1	Day6	WT	ETiX
nextseq_1_PA-01B_S2.ATCTGATGATCGTCGCAGCC	376	302	NE-E8.75	-4.6757	9.60926	Extraembryonic ectoderm	nextseq_1	E8.75	WT	NE
nextseq_1_PA-01B_S2.CGAGGCAATTAGATCTACT	1228	932	ETiX-Day8-4	8.58087	7.00477	Endothelium	nextseq_1	Day8	WT	ETiX
nextseq_1_PA-01B_S2.GCTCTTAGTCCATCGCGAA	931	669	ETiX-Day8-1	-13.4475	3.99063	Parietal endoderm	nextseq_1	Day8	WT	ETiX
nextseq_1_PA-01B_S2.GAGTTCTCTAGCTGCAATA	774	595	ETiX-Day8-Pax6neg-2	-12.9461	4.58593	Parietal endoderm	nextseq_1	Day8	Pax6neg	ETiX
nextseq_1_PA-01B_S2.CAGCAAGTTCGCCTAATGC	429	368	ETiX-Day8-failed-4	6.44631	-3.5001	Amniotic mesoderm	nextseq_1	Day8	Failed	ETiX
nextseq_1_PA-01B_S2.TTATCCGCTTTGCGAGGCA	785	677	NE-E8	2.05008	-4.87984	Paraxial mesoderm	nextseq_1	E8	WT	NE
nextseq_1_PA-01B_S2.TTGACTCAATGATCGCTTCT	458	398	ETiX-Day8-failed-3	-4.41677	4.19363	Extraembryonic ectoderm	nextseq_1	Day8	Failed	ETiX
nextseq_1_PA-01B_S2.TCTTAGTTCTGGTATCCGCC	478	393	ETiX-Day8-failed-1	-4.33967	-4.20752	Surface ectoderm	nextseq_1	Day8	Failed	ETiX
nextseq_1_PA-01B_S2.ACTGGACCTTTATTCATTC	386	328	NE-E9.5-1	2.98588	-4.24161	Paraxial mesoderm	nextseq_1	E9.5	WT	NE
nextseq_1_PA-01B_S2.CGCTGCTTTTCGGCCTTAC	1265	940	ETiX-Day8-failed-1	-11.2244	-1.46121	Visceral endoderm	nextseq_1	Day8	Failed	ETiX
nextseq_1_PA-01B_S2.AGAGTACCTACTTAACCTT	546	467	ETiX-Day8-4	7.21078	-1.47115	Allantois	nextseq_1	Day8	WT	ETiX
nextseq_1_PA-01B_S2.CTGAGCATTTTAGGACCGG	461	397	ETiX-Day8-1	-5.43465	-6.5056	Surface ectoderm	nextseq_1	Day8	WT	ETiX
nextseq_1_PA-01B_S2.AACTGGCATACTAGAGAGT	812	685	NE-E8	3.62037	-1.80096	Early development	nextseq_1	E8	WT	NE
nextseq_1_PA-01B_S2.TAGGAAGGTCCAGTCCTCT	445	387	NE-E8	1.63998	-3.1897	Paraxial mesoderm	nextseq_1	E8	WT	NE
nextseq_1_PA-01B_S2.AACGAGCGTATTCGACCAA	990	776	ETiX-Day6-failed-1	-10.8798	1.14837	Visceral endoderm	nextseq_1	Day6	Failed	ETiX
nextseq_1_PA-01B_S2.TCAGCTTCTCATCTCTGCA	1314	930	ETiX-Day8-4	8.53186	6.30432	Endothelium	nextseq_1	Day8	WT	ETiX
nextseq_1_PA-01B_S2.TCAAGATCTTCGTCGCAGCC	775	616	NE-E8.75	-0.312234	6.67688	Extraembryonic ectoderm	nextseq_1	E8.75	WT	NE
nextseq_1_PA-01B_S2.CGCCATTCTGCTGGAACTT	469	390	ETiX-Day8-4	9.48156	-6.56003	Amniotic mesoderm	nextseq_1	Day8	WT	ETiX
nextseq_1_PA-01B_S2.ATGCATTCATCCAGTCCTCT	379	337	NE-E8	2.41841	-1.72793	Early development	nextseq_1	E8	WT	NE
nextseq_1_PA-01B_S2.ACCGGTTCTGTTCGTCAGA	962	708	ETiX-Day8-Pax6neg-2	9.0662	-6.93579	Amniotic mesoderm	nextseq_1	Day8	Pax6neg	ETiX
nextseq_1_PA-01B_S2.AGCTATCGTTCTTGCCGAC	676	558	NE-E7.5-3	-4.22872	5.3506	Extraembryonic ectoderm	nextseq_1	E7.5	WT	NE
nextseq_1_PA-01B_S2.AATTCATCGTAGGTATACTC	666	526	ETiX-Day8-1	7.13262	-4.7312	Amniotic mesoderm	nextseq_1	Day8	WT	ETiX
nextseq_1_PA-01B_S2.CCAGCCTTTGACCTTGATA	602	504	NE-E9.5-1	8.97804	8.93795	Endothelium	nextseq_1	E9.5	WT	NE
nextseq_1_PA-01B_S2.CTGACGTTTCCATAAGTCC	674	542	ETiX-Day8-1	-1.49965	8.0499	Extraembryonic ectoderm	nextseq_1	Day8	WT	ETiX
nextseq_1_PA-01B_S2.CCTAATGGTGCTGGAACTT	610	462	ETiX-Day8-4	7.53303	-1.8208	Allantois	nextseq_1	Day8	WT	ETiX
nextseq_1_PA-01B_S2.TAGAACCAATGATCTTACGC	895	702	NE-E8.5	-10.8886	-2.29175	Visceral endoderm	nextseq_1	E8.5	WT	NE
nextseq_1_PA-01B_S2.GAGTTCTCTAGCCGGTACC	548	381	ETiX-Day8-1	2.98483	-9.29455	Heart field	nextseq_1	Day8	WT	ETiX
nextseq_1_PA-01B_S2.AGTCGCATTCATTCGACGG	356	314	NE-E9.5-1	6.55845	-1.55478	Allantois	nextseq_1	E9.5	WT	NE
nextseq_1_PA-01B_S2.TGAATCTGATTTGCTGGCAT	1043	841	NE-E8	2.6757	12.3113	Primitive erythroid cells	nextseq_1	E8	WT	NE
nextseq_1_PA-01B_S2.TCCTAACTTTCCGCTGCCAG	427	331	ETiX-Day8-3	-11.9868	4.89432	Parietal endoderm	nextseq_1	Day8	WT	ETiX
nextseq_1_PA-01B_S2.TAGAACCAATAGGTATACTC	471	387	ETiX-Day8-1	7.5672	-6.90933	Amniotic mesoderm	nextseq_1	Day8	WT	ETiX
nextseq_1_PA-01B_S2.GAGTTCTCTGGCCGTAGTC	1655	1218	ETiX-Day8-failed-4	-5.01123	-3.59146	Surface ectoderm	nextseq_1	Day8	Failed	ETiX
nextseq_1_PA-01B_S2.GCTCTTAGTGGCTGAGCTC	389	312	ETiX-Day8-failed-3	7.3236	8.22146	Endothelium	nextseq_1	Day8	Failed	ETiX
nextseq_1_PA-01B_S2.AGCGTAAGTCAACCGCTAA	443	382	ETiX-Day8-5	-1.93015	-5.74322	Neuroectoderm	nextseq_1	Day8	WT	ETiX
nextseq_1_PA-01B_S2.ACGTCTAGTTTCTTCCGGT	465	385	NE-E8	-9.3047	-2.82433	Visceral endoderm	nextseq_1	E8	WT	NE
nextseq_1_PA-01B_S2.TTCGTTCCTAGCCGGTACC	325	266	ETiX-Day8-1	4.63714	-5.40739	Cardiac mesoderm	nextseq_1	Day8	WT	ETiX
nextseq_1_PA-01B_S2.CTTCGACTTTAATGAACGA	627	530	NE-E9.5-2	8.41916	-6.67068	Amniotic mesoderm	nextseq_1	E9.5	WT	NE
nextseq_1_PA-01B_S2.ATTCCTAGATGGCCGTAGTC	341	313	ETiX-Day8-failed-4	6.91149	6.28152	Endothelium	nextseq_1	Day8	Failed	ETiX
nextseq_1_PA-01B_S2.CGCCATTCTGGTAGGTTAG	355	307	ETiX-Day8-failed-4	3.13748	-6.3674	Paraxial mesoderm	nextseq_1	Day8	Failed	ETiX
nextseq_1_PA-01B_S2.ATCAGTCATTGCTGGAACTT	515	422	ETiX-Day8-4	4.87655	-5.96612	Cardiac mesoderm	nextseq_1	Day8	WT	ETiX
nextseq_1_PA-01B_S2.CTAACGACTAACCTGCGTA	306	264	NE-E7.5-3	-0.547343	6.81597	Extraembryonic ectoderm	nextseq_1	E7.5	WT	NE
nextseq_1_PA-01B_S2.TTCTCATTGTGGACTACTAC	844	656	NE-E8.75	8.22568	8.24004	Endothelium	nextseq_1	E8.75	WT	NE
nextseq_1_PA-01B_S2.ACAATGCTATACGTCATATA	446	378	ETiX-Day8-Pax6neg-2	-4.93118	-2.9627	Gut	nextseq_1	Day8	Pax6neg	ETiX
nextseq_1_PA-01B_S2.AAGTTCTTGTTCTTGCCGAC	1160	880	NE-E7.5-3	-3.95829	6.30496	Extraembryonic ectoderm	nextseq_1	E7.5	WT	NE
nextseq_1_PA-01B_S2.TGTCCTTATTTCGCTAAGCA	411	363	ETiX-Day8-2	-3.36883	5.22564	Extraembryonic ectoderm	nextseq_1	Day8	WT	ETiX
nextseq_1_PA-01B_S2.AGGCTCGTTGGCAGACGCC	818	627	NE-E8.5	6.7616	-4.24306	Amniotic mesoderm	nextseq_1	E8.5	WT	NE
nextseq_1_PA-01B_S2.ATATGCCATTACCGGAATTA	388	337	NE-E9.5-2	2.33338	-3.40423	Neuromesodermal progenitors	nextseq_1	E9.5	WT	NE
nextseq_1_PA-01B_S2.AACGAGCGTCCGCTGCCAG	2161	1403	ETiX-Day8-3	-13.3329	3.78607	Parietal endoderm	nextseq_1	Day8	WT	ETiX
nextseq_1_PA-01B_S2.TTGGAGCTTAGCCGGTACC	737	586	ETiX-Day8-1	3.11691	-4.86296	Paraxial mesoderm	nextseq_1	Day8	WT	ETiX
nextseq_1_PA-01B_S2.CTGCCTTATTGCCGGCAGA	504	391	ETiX-Day8-2	7.36248	-0.946657	Allantois	nextseq_1	Day8	WT	ETiX
nextseq_1_PA-01B_S2.ACCGGTTCTGGTACTGCCT	1212	932	ETiX-Day8-Pax6neg-1	-2.53054	-6.12132	Neuroectoderm	nextseq_1	Day8	Pax6neg	ETiX
nextseq_1_PA-01B_S2.ATTACCATCTCAACCGCTAA	319	284	ETiX-Day8-5	-4.60621	-4.66886	Surface ectoderm	nextseq_1	Day8	WT	ETiX
nextseq_1_PA-01B_S2.TTGATTCCTTTGAGTCTGGC	506	412	ETiX-Day8-failed-1	-10.0572	-1.0383	Visceral endoderm	nextseq_1	Day8	Failed	ETiX
nextseq_1_PA-01B_S2.ATGCATTCATTTGCGAGGCA	1735	1132	NE-E8	-9.09044	-3.1355	Visceral endoderm	nextseq_1	E8	WT	NE
nextseq_1_PA-01B_S2.TCCTAACTTTCCGAGAATCC	304	265	ETiX-Day6-2	-8.78221	-0.827608	Visceral endoderm	nextseq_1	Day6	WT	ETiX
nextseq_1_PA-01B_S2.TGAATCTGATTAGAATTAAC	1659	1179	ETiX-Day8-failed-1	-12.243	1.25768	Visceral endoderm	nextseq_1	Day8	Failed	ETiX
nextseq_1_PA-01B_S2.ATTACCATCTGATCGCTTCT	475	393	ETiX-Day8-failed-3	-11.7232	1.13145	Visceral endoderm	nextseq_1	Day8	Failed	ETiX
nextseq_1_PA-01B_S2.CGAATGAGTTTCATAGGAC	1046	788	ETiX-Day8-failed-2	8.58663	-5.02419	Amniotic mesoderm	nextseq_1	Day8	Failed	ETiX
nextseq_1_PA-01B_S2.TGTCCTTATTGGTAGGTTAG	1750	1301	ETiX-Day8-failed-4	5.19745	10.3313	White blood cells	nextseq_1	Day8	Failed	ETiX
nextseq_1_PA-01B_S2.ATTGATCGTTCCTTGGTCCA	1072	841	NE-E8.75	-3.92768	-5.42415	Surface ectoderm	nextseq_1	E8.75	WT	NE
nextseq_1_PA-01B_S2.AGCTATCGTGCTGGAACTT	358	312	ETiX-Day8-4	-2.69427	7.93608	Extraembryonic ectoderm	nextseq_1	Day8	WT	ETiX
nextseq_1_PA-01B_S2.ACATTCGTATTTAGGACCGG	586	456	ETiX-Day8-1	-12.2704	4.55827	Parietal endoderm	nextseq_1	Day8	WT	ETiX
nextseq_1_PA-01B_S2.CCTAATGGTTCCAATCATC	600	496	NE-E8.5	-11.0924	-2.46939	Visceral endoderm	nextseq_1	E8.5	WT	NE
nextseq_1_PA-01B_S2.TATAAGAGGTAAGAAGCTAG	679	569	NE-E8.5	7.71305	-4.36254	Amniotic mesoderm	nextseq_1	E8.5	WT	NE
nextseq_1_PA-01B_S2.AACTAGTTGTGTCCTACTTG	1960	1339	ETiX-Day8-Pax6neg-2	3.32036	-3.3579	Paraxial mesoderm	nextseq_1	Day8	Pax6neg	ETiX
nextseq_1_PA-01B_S2.AGCGTAAGTTAGACTTCTT	451	385	ETiX-Day8-failed-2	9.50177	-5.91892	Amniotic mesoderm	nextseq_1	Day8	Failed	ETiX
nextseq_1_PA-01B_S2.AGATTGGTTTCGTAGTTACC	952	729	NE-E7.5-3	-0.568777	-0.309715	Early development	nextseq_1	E7.5	WT	NE
nextseq_1_PA-01B_S2.AACGTAATCTGGCCGTAGTC	518	433	ETiX-Day8-failed-4	8.02471	8.42773	Endothelium	nextseq_1	Day8	Failed	ETiX
nextseq_1_PA-01B_S2.AACTTGGATTTTATTATGGT	681	555	ETiX-Day8-failed-2	1.62442	-5.06455	Paraxial mesoderm	nextseq_1	Day8	Failed	ETiX
nextseq_1_PA-01B_S2.TAATCAGCTTAGCCGGTACC	524	425	ETiX-Day8-1	9.30373	-6.14442	Amniotic mesoderm	nextseq_1	Day8	WT	ETiX
nextseq_1_PA-01B_S2.ACGCTTGATTAGAATTAAC	516	448	ETiX-Day8-failed-1	-4.2385	6.07261	Extraembryonic ectoderm	nextseq_1	Day8	Failed	ETiX
nextseq_1_PA-01B_S2.ATTCCTAGATGAGCATCATT	366	327	NE-E9.5-2	1.77011	-10.4926	Heart field	nextseq_1	E9.5	WT	NE
nextseq_1_PA-01B_S2.TAGGAAGGTTGCGGACCTA	504	428	ETiX-Day8-failed-3	7.49664	-0.83508	Allantois	nextseq_1	Day8	Failed	ETiX
nextseq_1_PA-01B_S2.ACTTATGGTTTTATAGCAGA	474	402	ETiX-Day8-Pax6neg-2	7.95013	8.08479	Endothelium	nextseq_1	Day8	Pax6neg	ETiX
nextseq_1_PA-01B_S2.ATCTGATGATCCAGTTCCAA	401	340	ETiX-Day8-2	7.52249	-1.48648	Allantois	nextseq_1	Day8	WT	ETiX
nextseq_1_PA-01B_S2.ATCAATACGTCCATAAGTCC	531	442	ETiX-Day8-1	8.19403	-4.48281	Amniotic mesoderm	nextseq_1	Day8	WT	ETiX
nextseq_1_PA-01B_S2.AAGGACGATATATGAGCCA	984	687	NE-E8.75	-10.0333	-4.27737	Visceral endoderm	nextseq_1	E8.75	WT	NE
nextseq_1_PA-01B_S2.ATTGATCGTTGCAGGTCCGT	321	273	ETiX-Day8-Pax6neg-1	9.99629	8.9954	Endothelium	nextseq_1	Day8	Pax6neg	ETiX
nextseq_1_PA-01B_S2.ACTTACTCATCCATAAGTCC	298	207	ETiX-Day8-1	-11.4237	4.00258	Parietal endoderm	nextseq_1	Day8	WT	ETiX
nextseq_1_PA-01B_S2.ATTCAAGCATGTCCTTAAGA	2034	1501	NE-E8.75	-3.29738	6.93973	Extraembryonic ectoderm	nextseq_1	E8.75	WT	NE
nextseq_1_PA-01B_S2.TGTCCTTATTGCTGGAACTT	522	426	ETiX-Day8-4	-12.1538	3.81499	Parietal endoderm	nextseq_1	Day8	WT	ETiX
nextseq_1_PA-01B_S2.CCTAATGGTGGTAGGTTAG	777	617	ETiX-Day8-failed-4	7.59547	-4.21408	Amniotic mesoderm	nextseq_1	Day8	Failed	ETiX
nextseq_1_PA-01B_S2.ATTAGTCTGTTCAAGCCGAT	850	701	ETiX-Day6-1	4.36902	9.04962	Hematoendothelial progenitors	nextseq_1	Day6	WT	ETiX
nextseq_1_PA-01B_S2.ACGCTTGATTCTAATAGTA	794	657	ETiX-Day8-failed-1	-10.7677	-1.4965	Visceral endoderm	nextseq_1	Day8	Failed	ETiX
nextseq_1_PA-01B_S2.ATATGGATCTAGGTATACTC	509	411	ETiX-Day8-1	-1.97315	8.18057	Extraembryonic ectoderm	nextseq_1	Day8	WT	ETiX
nextseq_1_PA-01B_S2.AATACCGAATTAACTCAATT	423	368	ETiX-Day6-1	0.168326	-0.412107	Early development	nextseq_1	Day6	WT	ETiX
nextseq_1_PA-01B_S2.ATACTACTCTTCGGCCTTAC	320	249	ETiX-Day8-failed-1	1.96692	12.9307	Primitive erythroid cells	nextseq_1	Day8	Failed	ETiX
nextseq_1_PA-01B_S2.TGATGCGATGTTCGTCAGA	353	274	ETiX-Day8-Pax6neg-2	9.32307	-5.76578	Amniotic mesoderm	nextseq_1	Day8	Pax6neg	ETiX
nextseq_1_PA-01B_S2.TCCTAACTTTCCATCGCGAA	1055	748	ETiX-Day8-1	-12.9342	2.4563	Parietal endoderm	nextseq_1	Day8	WT	ETiX
nextseq_1_PA-01B_S2.ATAGTTGACTGACCTTGATA	343	299	NE-E9.5-1	-9.57882	-0.892234	Visceral endoderm	nextseq_1	E9.5	WT	NE
nextseq_1_PA-01B_S2.ACGCTTGATGGCAGACGCC	1049	793	NE-E8.5	7.12162	-0.949772	Allantois	nextseq_1	E8.5	WT	NE
nextseq_1_PA-01B_S2.TCCTAACTTTCAAGTCGACC	348	299	ETiX-Day6-1	-3.39722	3.9707	Extraembryonic ectoderm	nextseq_1	Day6	WT	ETiX
nextseq_1_PA-01B_S2.ACGGAACGTGGTACTGCCT	784	605	ETiX-Day8-Pax6neg-1	6.11236	-4.42243	Amniotic mesoderm	nextseq_1	Day8	Pax6neg	ETiX
nextseq_1_PA-01B_S2.TTCGTTCCTAAGCCAGTTA	451	380	NE-E7.5-1	-0.864214	6.69016	Extraembryonic ectoderm	nextseq_1	E7.5	WT	NE
nextseq_1_PA-01B_S2.ATTGATCGTTCCAGTTCCAA	601	491	ETiX-Day8-2	8.98073	-7.09846	Amniotic mesoderm	nextseq_1	Day8	WT	ETiX
nextseq_1_PA-01B_S2.TATTCTCCTTTTGCTGGCAT	1188	903	NE-E8	-3.25832	6.55774	Extraembryonic ectoderm	nextseq_1	E8	WT	NE
nextseq_1_PA-01B_S2.AGAGATGAATGGAGGCCTCC	1599	1172	NE-E8.75	2.98884	-5.76709	Paraxial mesoderm	nextseq_1	E8.75	WT	NE
nextseq_1_PA-01B_S2.ATGGTTGGTCAATTACCGT	1031	762	ETiX-Day8-Pax6neg-2	-4.91296	-3.72436	Surface ectoderm	nextseq_1	Day8	Pax6neg	ETiX
nextseq_1_PA-01B_S2.CAGCATTGTGGCCGTAGTC	924	678	ETiX-Day8-failed-4	3.06567	-9.37342	Heart field	nextseq_1	Day8	Failed	ETiX
nextseq_1_PA-01B_S2.CGAAGACCTTTGCGAGGCA	707	583	NE-E8	-2.07142	-4.96308	Neuroectoderm	nextseq_1	E8	WT	NE
nextseq_1_PA-01B_S2.CAACTCTCTTAGACTTCTT	917	715	ETiX-Day8-failed-2	-9.94015	-2.29951	Visceral endoderm	nextseq_1	Day8	Failed	ETiX
nextseq_1_PA-01B_S2.AAATCGTTCTTTCTTAATAA	528	436	ETiX-Day8-1	-10.8353	-0.761678	Visceral endoderm	nextseq_1	Day8	WT	ETiX
nextseq_1_PA-01B_S2.GAGGAACTTCGAACGCCGG	433	338	NE-E9.5-1	7.38706	-4.22657	Amniotic mesoderm	nextseq_1	E9.5	WT	NE
nextseq_1_PA-01B_S2.ACCATGATTTTAGAATTAAC	310	281	ETiX-Day8-failed-1	1.58823	-4.05192	Paraxial mesoderm	nextseq_1	Day8	Failed	ETiX
nextseq_1_PA-01B_S2.AAATCGTTCTCGTCGCAGCC	848	543	NE-E8.75	-4.09796	6.85121	Extraembryonic ectoderm	nextseq_1	E8.75	WT	NE
nextseq_1_PA-01B_S2.AACTTGGATTAACCTGGTCT	619	486	ETiX-Day8-5	7.44923	-7.28783	Amniotic mesoderm	nextseq_1	Day8	WT	ETiX
nextseq_1_PA-01B_S2.ATTACCATCTATCCATGACT	573	442	ETiX-Day8-4	-1.48967	-4.64124	Neuroectoderm	nextseq_1	Day8	WT	ETiX
nextseq_1_PA-01B_S2.GGCTAAGATGTCCTAGAGG	519	437	ETiX-Day8-failed-2	-12.0602	3.94716	Parietal endoderm	nextseq_1	Day8	Failed	ETiX
nextseq_1_PA-01B_S2.TAATACCAGTAATACCATCC	347	301	ETiX-Day8-failed-1	-3.7587	-5.11864	Surface ectoderm	nextseq_1	Day8	Failed	ETiX
nextseq_1_PA-01B_S2.CAGGACTCTCCATCGCGAA	930	723	ETiX-Day8-1	-5.81722	-7.08533	Surface ectoderm	nextseq_1	Day8	WT	ETiX
nextseq_1_PA-01B_S2.ATCAGTCATTCTTGCGCCGC	350	294	ETiX-Day6-2	-12.0165	4.21871	Parietal endoderm	nextseq_1	Day6	WT	ETiX
nextseq_1_PA-01B_S2.CAGTATCCTGTCCTAGAGG	291	256	ETiX-Day8-failed-2	-3.93552	-5.16497	Surface ectoderm	nextseq_1	Day8	Failed	ETiX
nextseq_1_PA-01B_S2.CGCCATTCTCGGTTGCGCG	557	458	ETiX-Day8-failed-4	7.09542	-1.50067	Allantois	nextseq_1	Day8	Failed	ETiX
nextseq_1_PA-01B_S2.ATATCCTACTGTCCTAGAGG	344	311	ETiX-Day8-failed-2	-3.4431	9.50247	Extraembryonic ectoderm	nextseq_1	Day8	Failed	ETiX
nextseq_1_PA-01B_S2.GCTCTTAGTGGTATCCGCC	1602	1094	ETiX-Day8-failed-1	-13.2413	3.6408	Parietal endoderm	nextseq_1	Day8	Failed	ETiX
nextseq_1_PA-01B_S2.ACCATGATTTTAATGAACGA	402	333	NE-E9.5-2	2.32754	13.1189	Primitive erythroid cells	nextseq_1	E9.5	WT	NE
nextseq_1_PA-01B_S2.TCCTATAAGTTTATTCTGAG	704	558	ETiX-Day8-1	8.81009	-7.34118	Amniotic mesoderm	nextseq_1	Day8	WT	ETiX
nextseq_1_PA-01B_S2.TTGACCAGTCTAAGAGAAG	336	289	NE-E8.5	-9.54596	-3.21714	Visceral endoderm	nextseq_1	E8.5	WT	NE
nextseq_1_PA-01B_S2.ATGGTTGGTGGTACTGCCT	595	503	ETiX-Day8-Pax6neg-1	-2.31295	-5.27936	Neuroectoderm	nextseq_1	Day8	Pax6neg	ETiX
nextseq_1_PA-01B_S2.GAGTTCTCTACCGGAATTA	736	624	NE-E9.5-2	-5.00529	-4.66255	Surface ectoderm	nextseq_1	E9.5	WT	NE
nextseq_1_PA-01B_S2.TGGTTGAATTGGCGAACTCG	577	496	ETiX-Day6-1	-4.19769	5.1899	Extraembryonic ectoderm	nextseq_1	Day6	WT	ETiX
nextseq_1_PA-01B_S2.AACGATCATTACGGAGGCGG	328	261	ETiX-Day8-2	6.63611	-1.53094	Allantois	nextseq_1	Day8	WT	ETiX
nextseq_1_PA-01B_S2.CGTACCTATCCATAAGTCC	564	453	ETiX-Day8-1	-7.8831	-1.77502	Gut	nextseq_1	Day8	WT	ETiX
nextseq_1_PA-01B_S2.AGGATAATCTGGACTACTAC	1224	935	NE-E8.75	7.77322	8.58888	Endothelium	nextseq_1	E8.75	WT	NE
nextseq_1_PA-01B_S2.TTCTCATTGTGAAGATCGAG	625	529	NE-E7.5-3	-2.61288	6.77065	Extraembryonic ectoderm	nextseq_1	E7.5	WT	NE
nextseq_1_PA-01B_S2.CTCGCATGTCGTCGCAGCC	718	567	NE-E8.75	7.41424	-3.599	Allantois	nextseq_1	E8.75	WT	NE
nextseq_1_PA-01B_S2.ACGATATCATAAGAAGCTAG	293	245	NE-E8.5	-10.7899	-3.93179	Visceral endoderm	nextseq_1	E8.5	WT	NE
nextseq_1_PA-01B_S2.TGCAAGGTTTTAGGACCGG	782	614	ETiX-Day8-1	8.2525	-7.37097	Amniotic mesoderm	nextseq_1	Day8	WT	ETiX
nextseq_1_PA-01B_S2.CGTACCTATAGAACGTCTC	368	328	ETiX-Day8-failed-3	-3.83015	5.50303	Extraembryonic ectoderm	nextseq_1	Day8	Failed	ETiX
nextseq_1_PA-01B_S2.TTGACCAGTGGTACTGCCT	449	372	ETiX-Day8-Pax6neg-1	-12.4222	3.71288	Parietal endoderm	nextseq_1	Day8	Pax6neg	ETiX
nextseq_1_PA-01B_S2.ATTAATGCCTAACCATTGGA	784	603	NE-E9.5-1	6.47955	-7.20414	Paraxial mesoderm	nextseq_1	E9.5	WT	NE
nextseq_1_PA-01B_S2.CAGGACTCTGGCAGACGCC	363	305	NE-E8.5	6.49696	-6.08823	Amniotic mesoderm	nextseq_1	E8.5	WT	NE
nextseq_1_PA-01B_S2.ATTGAGGAATCATCAGAATG	294	259	ETiX-Day8-3	-3.99221	5.32846	Extraembryonic ectoderm	nextseq_1	Day8	WT	ETiX
nextseq_1_PA-01B_S2.CGATTCGCTTTATAGCAGA	653	545	ETiX-Day8-Pax6neg-2	-0.0588037	-2.86602	Neuromesodermal progenitors	nextseq_1	Day8	Pax6neg	ETiX
nextseq_1_PA-01B_S2.CGAGGCAATAGCCGGTACC	460	364	ETiX-Day8-1	7.19789	-0.508578	Allantois	nextseq_1	Day8	WT	ETiX
nextseq_1_PA-01B_S2.CAACTCTCTGGTACTGCCT	765	596	ETiX-Day8-Pax6neg-1	-5.95776	-6.42779	Surface ectoderm	nextseq_1	Day8	Pax6neg	ETiX
nextseq_1_PA-01B_S2.CAGGACTCTAGGAGAGAAC	1149	910	ETiX-Day6-failed-1	2.24245	-0.392428	Early development	nextseq_1	Day6	Failed	ETiX
nextseq_1_PA-01B_S2.TAGGAAGGTACGCGAGATT	426	349	ETiX-Day8-Pax6neg-1	-7.30082	-2.13123	Gut	nextseq_1	Day8	Pax6neg	ETiX
nextseq_1_PA-01B_S2.TGTCCTTATTACTTAACCTT	965	790	ETiX-Day8-4	-3.88136	6.95978	Extraembryonic ectoderm	nextseq_1	Day8	WT	ETiX
nextseq_1_PA-01B_S2.TCCTAACTTTTAACTCAATT	1146	931	ETiX-Day6-1	3.16069	-0.537827	Early development	nextseq_1	Day6	WT	ETiX
nextseq_1_PA-01B_S2.TGGTTGAATTAGAACGTCTC	323	286	ETiX-Day8-failed-3	-4.40316	4.4311	Extraembryonic ectoderm	nextseq_1	Day8	Failed	ETiX
nextseq_1_PA-01B_S2.AAATTCCTCTTTATTCTGAG	1886	1237	ETiX-Day8-1	-11.8337	-1.68014	Visceral endoderm	nextseq_1	Day8	WT	ETiX
nextseq_1_PA-01B_S2.AGATTCAACTACTTGCTAGA	392	346	ETiX-Day8-5	-4.49267	5.38803	Extraembryonic ectoderm	nextseq_1	Day8	WT	ETiX
nextseq_1_PA-01B_S2.ACGTTGCTTGTCCTACTTG	1019	796	ETiX-Day8-Pax6neg-2	4.04362	-5.47005	Cardiac mesoderm	nextseq_1	Day8	Pax6neg	ETiX
nextseq_1_PA-01B_S2.ACTTACTCATTTGCTGGCAT	2166	1482	NE-E8	0.423699	-1.82925	Neuromesodermal progenitors	nextseq_1	E8	WT	NE
nextseq_1_PA-01B_S2.ATGCTTCCTCCATTATCTA	540	396	ETiX-Day6-2	-12.5215	4.8363	Parietal endoderm	nextseq_1	Day6	WT	ETiX
nextseq_1_PA-01B_S2.ACGCTTGATCAGGAGGAGA	1269	905	NE-E9.5-2	2.80375	-6.33348	Heart field	nextseq_1	E9.5	WT	NE
nextseq_1_PA-01B_S2.CGATTCGCTCAAGGAGGTC	1056	848	NE-E9.5-2	-5.15045	-3.60034	Surface ectoderm	nextseq_1	E9.5	WT	NE
nextseq_1_PA-01B_S2.ACGTCTAGTGCAGGTCCGT	372	320	ETiX-Day8-Pax6neg-1	-1.67667	-5.29132	Neuroectoderm	nextseq_1	Day8	Pax6neg	ETiX
nextseq_1_PA-01B_S2.CTGCCTTATAGAACGTCTC	495	433	ETiX-Day8-failed-3	2.41786	11.9083	Primitive erythroid cells	nextseq_1	Day8	Failed	ETiX
nextseq_1_PA-01B_S2.AGAACTCCTCAGGAGGAGA	402	339	NE-E9.5-2	1.49882	-3.86281	Paraxial mesoderm	nextseq_1	E9.5	WT	NE
nextseq_1_PA-01B_S2.ATAACTTCCTTTATTATGGT	337	303	ETiX-Day8-failed-2	5.87975	-2.51628	Allantois	nextseq_1	Day8	Failed	ETiX
nextseq_1_PA-01B_S2.AAATTCCTCTGGCAGACGCC	1690	1180	NE-E8.5	2.5751	-5.7481	Paraxial mesoderm	nextseq_1	E8.5	WT	NE
nextseq_1_PA-01B_S2.CCAGCCTTTCGTCGCAGCC	483	390	NE-E8.75	-4.13526	-3.62462	Surface ectoderm	nextseq_1	E8.75	WT	NE
nextseq_1_PA-01B_S2.GCGTACTTTAGCCGGTACC	338	295	ETiX-Day8-1	2.13664	-3.63077	Paraxial mesoderm	nextseq_1	Day8	WT	ETiX
nextseq_1_PA-01B_S2.TTACCTAAGTGCCATTCTCC	322	277	ETiX-Day8-failed-3	-11.429	3.1529	Parietal endoderm	nextseq_1	Day8	Failed	ETiX
nextseq_1_PA-01B_S2.ACCATGATTTCCGATTCCTG	1260	939	ETiX-Day8-2	-0.497098	-3.32812	Neuromesodermal progenitors	nextseq_1	Day8	WT	ETiX
nextseq_1_PA-01B_S2.CATACCGCTTAGACTTCTT	965	801	ETiX-Day8-failed-2	-2.60693	7.24691	Extraembryonic ectoderm	nextseq_1	Day8	Failed	ETiX
nextseq_1_PA-01B_S2.TAGAACCAATCGCCTAATGC	505	422	ETiX-Day8-failed-4	8.05943	-3.92762	Amniotic mesoderm	nextseq_1	Day8	Failed	ETiX
nextseq_1_PA-01B_S2.CTCCATCATTTATTCTGAG	497	353	ETiX-Day8-1	2.57843	13.7122	Primitive erythroid cells	nextseq_1	Day8	WT	ETiX
nextseq_1_PA-01B_S2.CAGATCAGTGCAGGTCCGT	574	464	ETiX-Day8-Pax6neg-1	9.44545	8.65747	Endothelium	nextseq_1	Day8	Pax6neg	ETiX
nextseq_1_PA-01B_S2.AATCCAGTATCATACTCCGA	617	491	ETiX-Day8-Pax6neg-1	1.88747	-5.62487	Paraxial mesoderm	nextseq_1	Day8	Pax6neg	ETiX
nextseq_1_PA-01B_S2.ATGCATTCATATCCATGACT	1776	1114	ETiX-Day8-4	7.60164	-0.622821	Allantois	nextseq_1	Day8	WT	ETiX
nextseq_1_PA-01B_S2.TAGGAAGGTAACCTGGTCT	294	233	ETiX-Day8-5	8.31941	-4.53672	Amniotic mesoderm	nextseq_1	Day8	WT	ETiX
nextseq_1_PA-01B_S2.AAGGCTACTGGACTACTAC	748	632	NE-E8.75	-11.2185	-0.384818	Visceral endoderm	nextseq_1	E8.75	WT	NE
nextseq_1_PA-01B_S2.GCTCTTAGTTAGATCTACT	1661	1215	ETiX-Day8-4	-4.82933	-3.8664	Surface ectoderm	nextseq_1	Day8	WT	ETiX
nextseq_1_PA-01B_S2.ATACCAGTTTACCGGAATTA	1516	1190	NE-E9.5-2	0.0407326	-2.14805	Neuromesodermal progenitors	nextseq_1	E9.5	WT	NE
nextseq_1_PA-01B_S2.AGCATAACTTGGTAGGTTAG	781	578	ETiX-Day8-failed-4	-4.57821	10.4747	Extraembryonic ectoderm	nextseq_1	Day8	Failed	ETiX
nextseq_1_PA-01B_S2.ACAATGCTATTAACTGGTTA	901	661	NE-E9.5-1	1.64086	6.66769	Extraembryonic ectoderm	nextseq_1	E9.5	WT	NE
nextseq_1_PA-01B_S2.ACTTGATTGTCATTCGACGG	518	423	NE-E9.5-1	-1.72273	7.6171	Extraembryonic ectoderm	nextseq_1	E9.5	WT	NE
nextseq_1_PA-01B_S2.TCCTATAAGTCCATAAGTCC	362	306	ETiX-Day8-1	-1.4119	-6.35151	Neuroectoderm	nextseq_1	Day8	WT	ETiX
nextseq_1_PA-01B_S2.CGAGGCAATTAGACTTCTT	1032	787	ETiX-Day8-failed-2	8.07175	6.56885	Endothelium	nextseq_1	Day8	Failed	ETiX
nextseq_1_PA-01B_S2.CAGATCAGTAGCTCTCCTC	311	268	ETiX-Day8-failed-3	-4.16451	3.95294	Extraembryonic ectoderm	nextseq_1	Day8	Failed	ETiX
nextseq_1_PA-01B_S2.ATGCATTCATCCATCGCGAA	579	468	ETiX-Day8-1	-4.41827	-3.39469	Surface ectoderm	nextseq_1	Day8	WT	ETiX
nextseq_1_PA-01B_S2.ACAATGCTATTTATTATGGT	434	345	ETiX-Day8-failed-2	3.04597	-9.11505	Heart field	nextseq_1	Day8	Failed	ETiX
nextseq_1_PA-01B_S2.CTAACGACTATATGAGCCA	655	551	NE-E8.75	-6.76586	-2.17998	Gut	nextseq_1	E8.75	WT	NE
nextseq_1_PA-01B_S2.CTCGCATGTATGGAATTGG	576	476	NE-E9.5-2	-0.176875	-5.09994	Neuroectoderm	nextseq_1	E9.5	WT	NE
nextseq_1_PA-01B_S2.TAGGAAGGTAGTAACGGTC	638	534	ETiX-Day8-3	-1.66417	-5.5358	Neuroectoderm	nextseq_1	Day8	WT	ETiX
nextseq_1_PA-01B_S2.ATCTTCAGATGATACGGAAC	444	368	NE-E8.5	-0.878975	6.85079	Extraembryonic ectoderm	nextseq_1	E8.5	WT	NE
nextseq_1_PA-01B_S2.TTGACCAGTCTGATGGTCA	386	334	ETiX-Day6-failed-2	-4.35233	4.1118	Extraembryonic ectoderm	nextseq_1	Day6	Failed	ETiX
nextseq_1_PA-01B_S2.TTGGAGCTTTTACGATGAA	828	675	NE-E7.5-2	-2.70817	-0.455735	Early development	nextseq_1	E7.5	WT	NE
nextseq_1_PA-01B_S2.GGCTAAGATATATGAGCCA	758	563	NE-E8.75	-1.83235	-4.81507	Neuroectoderm	nextseq_1	E8.75	WT	NE
nextseq_1_PA-01B_S2.ATCTTCAGATCCATCGCGAA	469	408	ETiX-Day8-1	7.68001	-1.32569	Allantois	nextseq_1	Day8	WT	ETiX
nextseq_1_PA-01B_S2.TATCTCGATTCGGCGTAACT	554	442	ETiX-Day8-failed-2	7.59785	-4.01021	Amniotic mesoderm	nextseq_1	Day8	Failed	ETiX
nextseq_1_PA-01B_S2.CGCCATTCTAAGTAAGAGC	348	299	ETiX-Day8-failed-2	9.03966	-5.08901	Amniotic mesoderm	nextseq_1	Day8	Failed	ETiX
nextseq_1_PA-01B_S2.GATAAGCGTAGCTTATCCG	1191	856	ETiX-Day8-2	-9.70479	-3.31835	Visceral endoderm	nextseq_1	Day8	WT	ETiX
nextseq_1_PA-01B_S2.TTCTTCGTTTACCTCTATCT	362	298	ETiX-Day8-failed-2	-2.62033	-5.18997	Neuroectoderm	nextseq_1	Day8	Failed	ETiX
nextseq_1_PA-01B_S2.AACCTCATTTCAAGGAGGTC	1096	845	NE-E9.5-2	2.87771	-4.75685	Paraxial mesoderm	nextseq_1	E9.5	WT	NE
nextseq_1_PA-01B_S2.AAACCATAGTTAACTGGTTA	511	435	NE-E9.5-1	2.53432	-3.51917	Paraxial mesoderm	nextseq_1	E9.5	WT	NE
nextseq_1_PA-01B_S2.ACGATATCATGTTCGTCAGA	413	318	ETiX-Day8-Pax6neg-2	8.22154	-5.63719	Amniotic mesoderm	nextseq_1	Day8	Pax6neg	ETiX
nextseq_1_PA-01B_S2.TGGTTGAATTGGTATCCGCC	378	316	ETiX-Day8-failed-1	3.43516	-8.08904	Cardiac mesoderm	nextseq_1	Day8	Failed	ETiX
nextseq_1_PA-01B_S2.AGATTGGTTTCATTCGACGG	535	433	NE-E9.5-1	9.56247	8.83982	Endothelium	nextseq_1	E9.5	WT	NE
nextseq_1_PA-01B_S2.CTGACGTTTTGGTCAGCCA	930	712	NE-E9.5-1	3.66915	-4.93173	Paraxial mesoderm	nextseq_1	E9.5	WT	NE
nextseq_1_PA-01B_S2.TGTCCTTATTTTATTCTGAG	1144	809	ETiX-Day8-1	5.47697	-5.82799	Cardiac mesoderm	nextseq_1	Day8	WT	ETiX
nextseq_1_PA-01B_S2.TCGAGAAGTTTCCAACCGC	1076	878	ETiX-Day6-failed-1	-9.80747	-0.388195	Visceral endoderm	nextseq_1	Day6	Failed	ETiX
nextseq_1_PA-01B_S2.TGGTTGAATTTTATTCTGAG	818	630	ETiX-Day8-1	5.19291	-5.95666	Cardiac mesoderm	nextseq_1	Day8	WT	ETiX
nextseq_1_PA-01B_S2.ATACTACTCTATATTGATAC	1745	1283	NE-E8.75	-4.27499	8.38122	Extraembryonic ectoderm	nextseq_1	E8.75	WT	NE
nextseq_1_PA-01B_S2.TTGACCAGTACTTAACCTT	641	514	ETiX-Day8-4	2.53979	-4.79911	Paraxial mesoderm	nextseq_1	Day8	WT	ETiX
nextseq_1_PA-01B_S2.AGCTATCGTACCTCTATCT	350	290	ETiX-Day8-failed-2	-11.6422	4.9348	Parietal endoderm	nextseq_1	Day8	Failed	ETiX
nextseq_1_PA-01B_S2.ATGGTAACTTTTAGGACCGG	408	363	ETiX-Day8-1	1.56346	-2.50085	Neuromesodermal progenitors	nextseq_1	Day8	WT	ETiX
nextseq_1_PA-01B_S2.AAGCAGTATTGGTACTGCCT	488	405	ETiX-Day8-Pax6neg-1	7.92936	-7.25961	Amniotic mesoderm	nextseq_1	Day8	Pax6neg	ETiX
nextseq_1_PA-01B_S2.AGGCGGAATGGCAATGAGA	675	545	ETiX-Day8-failed-2	7.8578	-1.23007	Allantois	nextseq_1	Day8	Failed	ETiX
nextseq_1_PA-01B_S2.TGCTGGATTGACCTTGATA	708	519	NE-E9.5-1	7.47789	-0.433979	Allantois	nextseq_1	E9.5	WT	NE
nextseq_1_PA-01B_S2.AAGCAGTATTGATCGCTTCT	312	267	ETiX-Day8-failed-3	5.96209	-1.55734	Allantois	nextseq_1	Day8	Failed	ETiX
nextseq_1_PA-01B_S2.TAATCAGCTTCGGTTGCGCG	495	396	ETiX-Day8-failed-4	10.0096	-5.76103	Amniotic mesoderm	nextseq_1	Day8	Failed	ETiX
nextseq_1_PA-01B_S2.TTCGTTCCTGCTCAGCCGG	1466	1008	NE-E9.5-2	7.85507	-0.457313	Allantois	nextseq_1	E9.5	WT	NE
nextseq_1_PA-01B_S2.AACTTGGATTTTATAGCAGA	612	501	ETiX-Day8-Pax6neg-2	-11.4123	0.924996	Visceral endoderm	nextseq_1	Day8	Pax6neg	ETiX
nextseq_1_PA-01B_S2.TAGGAAGGTTAATGAACGA	1018	800	NE-E9.5-2	-5.80109	-7.46867	Surface ectoderm	nextseq_1	E9.5	WT	NE
nextseq_1_PA-01B_S2.ATTACCATCTCCATCGCGAA	1427	1065	ETiX-Day8-1	5.23717	10.4111	White blood cells	nextseq_1	Day8	WT	ETiX
nextseq_1_PA-01B_S2.CAGTATCCTTCAAGCCGAT	711	600	ETiX-Day6-1	-5.27562	5.00352	Extraembryonic ectoderm	nextseq_1	Day6	WT	ETiX
nextseq_1_PA-01B_S2.TATCTCGATTTTACCGAGGC	403	335	ETiX-Day8-4	2.73791	13.3443	Primitive erythroid cells	nextseq_1	Day8	WT	ETiX
nextseq_1_PA-01B_S2.CAAGCAACTCCGCGGCTCA	544	449	ETiX-Day6-1	-10.4197	0.207427	Visceral endoderm	nextseq_1	Day6	WT	ETiX
nextseq_1_PA-01B_S2.AAAGCTGATTGGCCGTAGTC	759	602	ETiX-Day8-failed-4	-4.11746	9.96491	Extraembryonic ectoderm	nextseq_1	Day8	Failed	ETiX
nextseq_1_PA-01B_S2.TTGGAGCTTTGGTCAGCCA	751	531	NE-E9.5-1	2.28509	-10.5659	Heart field	nextseq_1	E9.5	WT	NE
nextseq_1_PA-01B_S2.AGAGTACCTACGTCCGCAG	1361	1045	NE-E7.5-2	5.36891	7.70831	Hematoendothelial progenitors	nextseq_1	E7.5	WT	NE
nextseq_1_PA-01B_S2.AGCGTAAGTTGCGGACCTA	576	434	ETiX-Day8-failed-3	7.55337	-7.61752	Amniotic mesoderm	nextseq_1	Day8	Failed	ETiX
nextseq_1_PA-01B_S2.AACTAGTTGTCCTTGGTCCA	1447	1071	NE-E8.75	-6.18655	-7.50778	Surface ectoderm	nextseq_1	E8.75	WT	NE
nextseq_1_PA-01B_S2.GATAAGCGTGCTAACTTGC	357	266	ETiX-Day8-failed-1	-11.6579	4.08281	Parietal endoderm	nextseq_1	Day8	Failed	ETiX
nextseq_1_PA-01B_S2.ACGATATCATGGTACTGCCT	567	442	ETiX-Day8-Pax6neg-1	6.43161	-5.06317	Amniotic mesoderm	nextseq_1	Day8	Pax6neg	ETiX
nextseq_1_PA-01B_S2.ACCGGTTCTCGAACGCCGG	369	314	NE-E9.5-1	2.10954	-4.01848	Paraxial mesoderm	nextseq_1	E9.5	WT	NE
nextseq_1_PA-01B_S2.TGGTTGAATTCGGCGTAACT	921	710	ETiX-Day8-failed-2	-0.537503	-1.94684	Neuromesodermal progenitors	nextseq_1	Day8	Failed	ETiX
nextseq_1_PA-01B_S2.AGCATAACTTTTAGGACCGG	735	604	ETiX-Day8-1	-1.85688	8.46186	Extraembryonic ectoderm	nextseq_1	Day8	WT	ETiX
nextseq_1_PA-01B_S2.AGCATAACTTAACTAGGCGC	379	310	ETiX-Day8-failed-3	6.68277	8.43844	Endothelium	nextseq_1	Day8	Failed	ETiX
nextseq_1_PA-01B_S2.ATGGTTGGTATATTGATAC	467	413	NE-E8.75	-3.00634	5.97483	Extraembryonic ectoderm	nextseq_1	E8.75	WT	NE
nextseq_1_PA-01B_S2.GAGTTCTCTAACTAGGCGC	744	588	ETiX-Day8-failed-3	-11.2354	-0.114587	Visceral endoderm	nextseq_1	Day8	Failed	ETiX
nextseq_1_PA-01B_S2.TAGGAAGGTCCGATTCCTG	1912	1190	ETiX-Day8-2	7.78998	-0.290174	Allantois	nextseq_1	Day8	WT	ETiX
nextseq_1_PA-01B_S2.ATTCGGAGTTAACGATCCA	449	383	ETiX-Day8-1	-11.4805	-0.109947	Visceral endoderm	nextseq_1	Day8	WT	ETiX
nextseq_1_PA-01B_S2.TGAATCTGATTGGTCAGCCA	1609	1078	NE-E9.5-1	8.15712	-7.16687	Amniotic mesoderm	nextseq_1	E9.5	WT	NE
nextseq_1_PA-01B_S2.AGAGATGAATATCATATTAG	606	494	ETiX-Day8-5	-11.1454	0.214606	Visceral endoderm	nextseq_1	Day8	WT	ETiX
nextseq_1_PA-01B_S2.TTGGAGCTTCGCCTAATGC	291	252	ETiX-Day8-failed-4	6.62897	-0.99207	Allantois	nextseq_1	Day8	Failed	ETiX
nextseq_1_PA-01B_S2.TTGGAGCTTCATTCAATCA	677	539	NE-E7.5-1	-3.29937	-1.37589	Early development	nextseq_1	E7.5	WT	NE
nextseq_1_PA-01B_S2.TTTGCTACTTTTCTTCCGGT	433	365	NE-E8	-10.5295	-3.22478	Visceral endoderm	nextseq_1	E8	WT	NE
nextseq_1_PA-01B_S2.CGCTGCTTTACGTCATATA	816	622	ETiX-Day8-Pax6neg-2	4.83717	-6.19536	Cardiac mesoderm	nextseq_1	Day8	Pax6neg	ETiX
nextseq_1_PA-01B_S2.TAGATGACTTCGACGCGACT	311	249	NE-E7.5-3	-2.40678	5.41278	Extraembryonic ectoderm	nextseq_1	E7.5	WT	NE
nextseq_1_PA-01B_S2.CTCGTTGATCATTCGACGG	530	433	NE-E9.5-1	1.30033	-4.75247	Paraxial mesoderm	nextseq_1	E9.5	WT	NE
nextseq_1_PA-01B_S2.CGAATGAGTCGTCGCAGCC	1927	1341	NE-E8.75	4.55441	-5.21508	Cardiac mesoderm	nextseq_1	E8.75	WT	NE
nextseq_1_PA-01B_S2.ATTAGGTACTTCTGATACCA	336	286	NE-E7.5-1	-9.2566	-0.676117	Visceral endoderm	nextseq_1	E7.5	WT	NE
nextseq_1_PA-01B_S2.TAATACCAGTCTTGCAGTAG	1009	794	NE-E8	-2.30375	-6.08717	Neuroectoderm	nextseq_1	E8	WT	NE
nextseq_1_PA-01B_S2.ATTCGCAATTTTCTTAATAA	419	373	ETiX-Day8-1	4.38959	-6.45588	Cardiac mesoderm	nextseq_1	Day8	WT	ETiX
nextseq_1_PA-01B_S2.TTATCCGCTGTCCTTAAGA	658	544	NE-E8.75	8.367	6.8005	Endothelium	nextseq_1	E8.75	WT	NE
nextseq_1_PA-01B_S2.CTCGCATGTGTAGCTCCAT	308	264	ETiX-Day8-3	-4.23548	-3.74384	Surface ectoderm	nextseq_1	Day8	WT	ETiX
nextseq_1_PA-01B_S2.TTGACCAGTTTGCGAGGCA	427	374	NE-E8	-4.77288	-6.61979	Surface ectoderm	nextseq_1	E8	WT	NE
nextseq_1_PA-01B_S2.CTCGCATGTAGAACGTCTC	593	470	ETiX-Day8-failed-3	8.05572	7.01767	Endothelium	nextseq_1	Day8	Failed	ETiX
nextseq_1_PA-01B_S2.CTGCCTTATACCGGAATTA	929	735	NE-E9.5-2	-5.26035	-4.59296	Surface ectoderm	nextseq_1	E9.5	WT	NE
nextseq_1_PA-01B_S2.ACTGGACCTCATCAGAATG	659	529	ETiX-Day8-3	8.97121	6.795	Endothelium	nextseq_1	Day8	WT	ETiX
nextseq_1_PA-01B_S2.ATTAATGCCTCCATAAGTCC	773	577	ETiX-Day8-1	-12.7763	4.33545	Parietal endoderm	nextseq_1	Day8	WT	ETiX
nextseq_1_PA-01B_S2.ATTCAAGCATAGCCGGTACC	560	449	ETiX-Day8-1	-2.64117	-5.58951	Neuroectoderm	nextseq_1	Day8	WT	ETiX
nextseq_1_PA-01B_S2.AGGATAATCTGATCGCTTCT	306	267	ETiX-Day8-failed-3	7.33229	8.52607	Endothelium	nextseq_1	Day8	Failed	ETiX
nextseq_1_PA-01B_S2.ACCATGATTTATCGGCTATC	1000	754	NE-E8.5	6.86947	8.78764	Endothelium	nextseq_1	E8.5	WT	NE
nextseq_1_PA-01B_S2.AACGTAATCTTTGCGAGGCA	599	516	NE-E8	-1.39513	-4.57499	Neuroectoderm	nextseq_1	E8	WT	NE
nextseq_1_PA-01B_S2.AAGTACGTTTTGGCCGGCCT	353	310	ETiX-Day8-3	-3.65755	6.17659	Extraembryonic ectoderm	nextseq_1	Day8	WT	ETiX
nextseq_1_PA-01B_S2.CAGGACTCTTCAACGTAAG	626	492	ETiX-Day8-Pax6neg-1	2.88035	-5.75588	Paraxial mesoderm	nextseq_1	Day8	Pax6neg	ETiX
nextseq_1_PA-01B_S2.ATATGCCATTCCGCTGCCAG	421	339	ETiX-Day8-3	2.405	12.9863	Primitive erythroid cells	nextseq_1	Day8	WT	ETiX
nextseq_1_PA-01B_S2.TATTCTCCTTATATTGATAC	908	764	NE-E8.75	-4.6477	-3.28923	Surface ectoderm	nextseq_1	E8.75	WT	NE
nextseq_1_PA-01B_S2.TGCAAGGTTAGAGCCAAGG	844	614	ETiX-Day8-Pax6neg-1	-0.0518725	-2.44459	Neuromesodermal progenitors	nextseq_1	Day8	Pax6neg	ETiX
nextseq_1_PA-01B_S2.GATAAGCGTCGACGCGACT	1397	1030	NE-E7.5-3	0.78616	-0.0315928	Early development	nextseq_1	E7.5	WT	NE
nextseq_1_PA-01B_S2.CGTCTTCCTGGTAGGTTAG	432	373	ETiX-Day8-failed-4	7.97416	-4.50574	Amniotic mesoderm	nextseq_1	Day8	Failed	ETiX
nextseq_1_PA-01B_S2.AGATTCAACTCGCCTAATGC	979	752	ETiX-Day8-failed-4	8.4388	-4.01726	Amniotic mesoderm	nextseq_1	Day8	Failed	ETiX
nextseq_1_PA-01B_S2.CGTCTTCCTACCGGAATTA	1234	930	NE-E9.5-2	3.25958	-4.53392	Paraxial mesoderm	nextseq_1	E9.5	WT	NE
nextseq_1_PA-01B_S2.CGATTCGCTGCTAACTTGC	1378	1044	ETiX-Day8-failed-1	-4.0353	7.97832	Extraembryonic ectoderm	nextseq_1	Day8	Failed	ETiX
nextseq_1_PA-01B_S2.AGTCGCATTTAGACTTCTT	2329	1691	ETiX-Day8-failed-2	-6.09924	-7.48827	Surface ectoderm	nextseq_1	Day8	Failed	ETiX
nextseq_1_PA-01B_S2.TAATCAGCTTCGCCTAATGC	729	616	ETiX-Day8-failed-4	6.90542	-1.86737	Allantois	nextseq_1	Day8	Failed	ETiX
nextseq_1_PA-01B_S2.AAGACCTTATATAAGGAGCA	488	385	ETiX-Day8-5	-4.96834	-6.33256	Surface ectoderm	nextseq_1	Day8	WT	ETiX
nextseq_1_PA-01B_S2.AGGATAATCTCGGTTATGCC	1050	844	NE-E8.75	-0.756667	-4.38976	Neuroectoderm	nextseq_1	E8.75	WT	NE
nextseq_1_PA-01B_S2.AGAGTACCTCATACTCCGA	884	686	ETiX-Day8-Pax6neg-1	-4.87166	-3.40379	Surface ectoderm	nextseq_1	Day8	Pax6neg	ETiX
nextseq_1_PA-01B_S2.AACGAGCGTCGTAATGCAG	630	537	ETiX-Day6-1	0.717199	-0.455177	Early development	nextseq_1	Day6	WT	ETiX
nextseq_1_PA-01B_S2.TAATACCAGTAGCTTATCCG	1047	806	ETiX-Day8-2	-0.677681	-5.89282	Neuroectoderm	nextseq_1	Day8	WT	ETiX
nextseq_1_PA-01B_S2.ACGCTTGATCTTGCAGTAG	697	580	NE-E8	2.47504	-3.96779	Paraxial mesoderm	nextseq_1	E8	WT	NE
nextseq_1_PA-01B_S2.TCTTAGTTCTAATTAAGACT	369	298	ETiX-Day8-5	-12.3951	4.2931	Parietal endoderm	nextseq_1	Day8	WT	ETiX
nextseq_1_PA-01B_S2.ACTTGATTGTATTCGACCAA	324	295	ETiX-Day6-failed-1	-2.26721	-2.12229	Early development	nextseq_1	Day6	Failed	ETiX
nextseq_1_PA-01B_S2.TATTCTCCTTAGCCGGTACC	1016	754	ETiX-Day8-1	8.01195	-7.81925	Amniotic mesoderm	nextseq_1	Day8	WT	ETiX
nextseq_1_PA-01B_S2.AAACCATAGTAAGAAGCTAG	1522	974	NE-E8.5	-5.00066	7.48055	Extraembryonic ectoderm	nextseq_1	E8.5	WT	NE
nextseq_1_PA-01B_S2.CTCCATCATAAGTAAGAGC	569	472	ETiX-Day8-failed-2	6.50006	7.88412	Endothelium	nextseq_1	Day8	Failed	ETiX
nextseq_1_PA-01B_S2.GGTACCATTTCTGATACCA	1333	976	NE-E7.5-1	1.41881	0.14997	Early development	nextseq_1	E7.5	WT	NE
nextseq_1_PA-01B_S2.TAGGAAGGTCAATTACCGT	641	511	ETiX-Day8-Pax6neg-2	5.40887	-5.76676	Cardiac mesoderm	nextseq_1	Day8	Pax6neg	ETiX
nextseq_1_PA-01B_S2.ATCAGTCATTTTACCGAGGC	1089	874	ETiX-Day8-4	4.25597	9.5141	Megakaryocytes	nextseq_1	Day8	WT	ETiX
nextseq_1_PA-01B_S2.ATTCGGAGTATTCAGGTAC	292	263	ETiX-Day8-failed-4	7.18208	-1.22041	Allantois	nextseq_1	Day8	Failed	ETiX
nextseq_1_PA-01B_S2.CAGTATCCTCAATTACCGT	328	283	ETiX-Day8-Pax6neg-2	9.0682	-5.34902	Amniotic mesoderm	nextseq_1	Day8	Pax6neg	ETiX
nextseq_1_PA-01B_S2.TTCTCATTGTTATGAGTTAA	361	322	ETiX-Day6-failed-1	5.13879	7.85009	Hematoendothelial progenitors	nextseq_1	Day6	Failed	ETiX
nextseq_1_PA-01B_S2.CCAATCCATCGAACGCCGG	481	423	NE-E9.5-1	0.281971	-4.72372	Neural crest	nextseq_1	E9.5	WT	NE
nextseq_1_PA-01B_S2.GAGGAACTTGTCCTACTTG	1577	1135	ETiX-Day8-Pax6neg-2	-5.03448	-3.48655	Surface ectoderm	nextseq_1	Day8	Pax6neg	ETiX
nextseq_1_PA-01B_S2.ATGCTTCCTTTCTTCCGGT	416	374	NE-E8	4.34261	-5.29732	Cardiac mesoderm	nextseq_1	E8	WT	NE
nextseq_1_PA-01B_S2.AAGTTCTTGTATATGAGCCA	291	267	NE-E8.75	-1.40641	7.67753	Extraembryonic ectoderm	nextseq_1	E8.75	WT	NE
nextseq_1_PA-01B_S2.ATTGATCGTTCTTGGTAATG	647	541	ETiX-Day6-failed-1	-4.4652	4.48949	Extraembryonic ectoderm	nextseq_1	Day6	Failed	ETiX
nextseq_1_PA-01B_S2.ATGGTAACTTATCGGCTATC	323	273	NE-E8.5	0.0103144	7.43716	Extraembryonic ectoderm	nextseq_1	E8.5	WT	NE
nextseq_1_PA-01B_S2.ATGGTAACTTCCTTGGTCCA	646	553	NE-E8.75	-0.826936	-6.14317	Neuroectoderm	nextseq_1	E8.75	WT	NE
nextseq_1_PA-01B_S2.TCCTATAAGTAGCTTATCCG	869	620	ETiX-Day8-2	7.61016	-0.273788	Allantois	nextseq_1	Day8	WT	ETiX
nextseq_1_PA-01B_S2.TGCTGGATTAGCTCTCCTC	312	261	ETiX-Day8-failed-3	6.48754	-3.34919	Amniotic mesoderm	nextseq_1	Day8	Failed	ETiX
nextseq_1_PA-01B_S2.CAACTCTCTTAACTGGTTA	298	267	NE-E9.5-1	-4.40256	-4.71354	Surface ectoderm	nextseq_1	E9.5	WT	NE
nextseq_1_PA-01B_S2.ACTTACTCATGATCTTACGC	302	267	NE-E8.5	-3.2803	5.63135	Extraembryonic ectoderm	nextseq_1	E8.5	WT	NE
nextseq_1_PA-01B_S2.GCTCTTAGTATGGCTCTGC	393	335	NE-E8	-0.319563	-5.12526	Neural crest	nextseq_1	E8	WT	NE
nextseq_1_PA-01B_S2.TAATCAGCTTGTATAATACG	702	592	ETiX-Day6-failed-1	-0.628297	-0.820253	Early development	nextseq_1	Day6	Failed	ETiX
nextseq_1_PA-01B_S2.ATACCAGTTTATAAGGAGCA	985	758	ETiX-Day8-5	-10.7782	-3.34093	Visceral endoderm	nextseq_1	Day8	WT	ETiX
nextseq_1_PA-01B_S2.GATACGTCTGGTATCCGCC	674	527	ETiX-Day8-failed-1	-11.9928	3.13639	Parietal endoderm	nextseq_1	Day8	Failed	ETiX
nextseq_1_PA-01B_S2.AGTATTAGCTGGTATCCGCC	1556	1097	ETiX-Day8-failed-1	-12.401	1.54249	Parietal endoderm	nextseq_1	Day8	Failed	ETiX
nextseq_1_PA-01B_S2.AATTCATCGTAGAGCCAAGG	673	542	ETiX-Day8-Pax6neg-1	-1.31019	-5.76738	Neuroectoderm	nextseq_1	Day8	Pax6neg	ETiX
nextseq_1_PA-01B_S2.AAATCGTTCTGTTACGCAAG	478	401	ETiX-Day6-3	3.43285	-0.970572	Early development	nextseq_1	Day6	WT	ETiX
nextseq_1_PA-01B_S2.ATTGATCGTTCGGTTATGCC	860	660	NE-E8.75	7.84476	-0.556066	Allantois	nextseq_1	E8.75	WT	NE
nextseq_1_PA-01B_S2.CCAGCCTTTCGGTTATGCC	484	416	NE-E8.75	-0.574886	7.16758	Extraembryonic ectoderm	nextseq_1	E8.75	WT	NE
nextseq_1_PA-01B_S2.AACTGGCATAAGACCGTTG	730	592	NE-E8.5	-6.06133	-6.88708	Paraxial mesoderm	nextseq_1	E8.5	WT	NE
nextseq_1_PA-01B_S2.AACGCGTCTAGAACGTCTC	484	421	ETiX-Day8-failed-3	-4.50516	4.40731	Extraembryonic ectoderm	nextseq_1	Day8	Failed	ETiX
nextseq_1_PA-01B_S2.TAAGGTTCATTAGACTTCTT	518	446	ETiX-Day8-failed-2	-0.474985	-5.17251	Neuroectoderm	nextseq_1	Day8	Failed	ETiX
nextseq_1_PA-01B_S2.TCAGCTTCTCGTCGCAGCC	397	346	NE-E8.75	-3.731	5.53094	Extraembryonic ectoderm	nextseq_1	E8.75	WT	NE
nextseq_1_PA-01B_S2.ATAGTTGACTTTATTATGGT	792	657	ETiX-Day8-failed-2	7.0677	8.58403	Endothelium	nextseq_1	Day8	Failed	ETiX
nextseq_1_PA-01B_S2.CCGACCAATGTATCATCGA	480	402	ETiX-Day8-3	-2.3273	-5.54768	Neuroectoderm	nextseq_1	Day8	WT	ETiX
nextseq_1_PA-01B_S2.TTGACTCAATGCTCAGCCGG	395	330	NE-E9.5-2	2.15784	-10.4096	Heart field	nextseq_1	E9.5	WT	NE
nextseq_1_PA-01B_S2.AAACTCCAATGGCCGTAGTC	650	534	ETiX-Day8-failed-4	9.15757	-5.4507	Amniotic mesoderm	nextseq_1	Day8	Failed	ETiX
nextseq_1_PA-01B_S2.AAACCATAGTGGACTACTAC	1040	798	NE-E8.75	8.0934	-0.51022	Allantois	nextseq_1	E8.75	WT	NE
nextseq_1_PA-01B_S2.AGATTCAACTCAATTACCGT	1699	1201	ETiX-Day8-Pax6neg-2	8.33645	6.81584	Endothelium	nextseq_1	Day8	Pax6neg	ETiX
nextseq_1_PA-01B_S2.TAGAACCAATACCGGAATTA	1428	1024	NE-E9.5-2	2.85881	-5.56617	Paraxial mesoderm	nextseq_1	E9.5	WT	NE
nextseq_1_PA-01B_S2.ATGCTTCCTTTATAGCAGA	672	545	ETiX-Day8-Pax6neg-2	-5.91346	-6.95124	Surface ectoderm	nextseq_1	Day8	Pax6neg	ETiX
nextseq_1_PA-01B_S2.CAACTCTCTCGGTTATGCC	1064	696	NE-E8.75	3.22682	13.5444	Primitive erythroid cells	nextseq_1	E8.75	WT	NE
nextseq_1_PA-01B_S2.CAACTCTCTTTCTTCCGGT	479	416	NE-E8	2.50683	12.9409	Primitive erythroid cells	nextseq_1	E8	WT	NE
nextseq_1_PA-01B_S2.CCAAGGATTATGGCTCTGC	662	537	NE-E8	8.9656	-6.49859	Amniotic mesoderm	nextseq_1	E8	WT	NE
nextseq_1_PA-01B_S2.ATCAGTCATTTCGGCCTTAC	484	411	ETiX-Day8-failed-1	9.11168	-5.48885	Amniotic mesoderm	nextseq_1	Day8	Failed	ETiX
nextseq_1_PA-01B_S2.AGATTGGTTTTTATAGCAGA	507	425	ETiX-Day8-Pax6neg-2	9.89172	8.94531	Endothelium	nextseq_1	Day8	Pax6neg	ETiX
nextseq_1_PA-01B_S2.GCTCTTAGTGCGTTGGAGC	522	400	NE-E7.5-3	-1.53659	7.64327	Extraembryonic ectoderm	nextseq_1	E7.5	WT	NE
nextseq_1_PA-01B_S2.ATTGAGGAATATCGGCTATC	453	372	NE-E8.5	-10.2127	-3.05786	Visceral endoderm	nextseq_1	E8.5	WT	NE
nextseq_1_PA-01B_S2.TATAAGAGGTATCGGCTATC	565	456	NE-E8.5	-2.16012	7.07936	Extraembryonic ectoderm	nextseq_1	E8.5	WT	NE
nextseq_1_PA-01B_S2.TCCTATAAGTGGTAGGTTAG	1716	1248	ETiX-Day8-failed-4	-1.8925	8.2306	Extraembryonic ectoderm	nextseq_1	Day8	Failed	ETiX
nextseq_1_PA-01B_S2.AAGGATATGTTTCTTCCGGT	475	390	NE-E8	-9.08226	-3.01971	Visceral endoderm	nextseq_1	E8	WT	NE
nextseq_1_PA-01B_S2.ATAGTTGACTGATCGCTTCT	540	428	ETiX-Day8-failed-3	7.01604	-6.75692	Amniotic mesoderm	nextseq_1	Day8	Failed	ETiX
nextseq_1_PA-01B_S2.CGAAGACCTCAAGGAGGTC	625	521	NE-E9.5-2	8.64504	8.07975	Endothelium	nextseq_1	E9.5	WT	NE
nextseq_1_PA-01B_S2.CTCGTTGATGGACTACTAC	1151	896	NE-E8.75	-2.54487	-6.33771	Neuroectoderm	nextseq_1	E8.75	WT	NE
nextseq_1_PA-01B_S2.ATATGCCATTATTCAGGTAC	959	765	ETiX-Day8-failed-4	-5.02671	-3.75291	Surface ectoderm	nextseq_1	Day8	Failed	ETiX
nextseq_1_PA-01B_S2.AGGATAATCTGGTAGGTTAG	467	374	ETiX-Day8-failed-4	9.64769	-5.95872	Amniotic mesoderm	nextseq_1	Day8	Failed	ETiX
nextseq_1_PA-01B_S2.ACTGGTTATTTAACTGGTTA	595	488	NE-E9.5-1	-1.05955	-5.48864	Neuroectoderm	nextseq_1	E9.5	WT	NE
nextseq_1_PA-01B_S2.TTCTTCGTTTCCGCTGCCAG	2443	1530	ETiX-Day8-3	2.68573	-10.8171	Heart field	nextseq_1	Day8	WT	ETiX
nextseq_1_PA-01B_S2.TAAGAATGGTTAGACTTCTT	641	522	ETiX-Day8-failed-2	6.79699	8.42519	Endothelium	nextseq_1	Day8	Failed	ETiX
nextseq_1_PA-01B_S2.CAACTCTCTAGTAACGGTC	551	439	ETiX-Day8-3	1.27286	-5.61024	Paraxial mesoderm	nextseq_1	Day8	WT	ETiX
nextseq_1_PA-01B_S2.ATAGTTGACTTTACCGAGGC	834	645	ETiX-Day8-4	-12.4032	2.63737	Parietal endoderm	nextseq_1	Day8	WT	ETiX
nextseq_1_PA-01B_S2.ATTCGGAGTGGCAGACGCC	368	308	NE-E8.5	-5.34895	-6.78098	Surface ectoderm	nextseq_1	E8.5	WT	NE
nextseq_1_PA-01B_S2.ATTAATGCCTGTCCTACTTG	1010	789	ETiX-Day8-Pax6neg-2	-2.63566	-6.10521	Neuroectoderm	nextseq_1	Day8	Pax6neg	ETiX
nextseq_1_PA-01B_S2.ACTGAATACTCCGTTCCTTA	870	723	NE-E7.5-2	-4.99331	5.10977	Extraembryonic ectoderm	nextseq_1	E7.5	WT	NE
nextseq_1_PA-01B_S2.GAGGAACTTGGACTACTAC	473	396	NE-E8.75	1.79372	-5.25732	Paraxial mesoderm	nextseq_1	E8.75	WT	NE
nextseq_1_PA-01B_S2.AACTTGGATTAAGACCGTTG	511	411	NE-E8.5	8.32939	-6.57151	Amniotic mesoderm	nextseq_1	E8.5	WT	NE
nextseq_1_PA-01B_S2.CCTAATGGTTTATAGCAGA	291	246	ETiX-Day8-Pax6neg-2	-5.03788	-7.01174	Surface ectoderm	nextseq_1	Day8	Pax6neg	ETiX
nextseq_1_PA-01B_S2.TATCTCGATTGTCCTTAAGA	1124	920	NE-E8.75	-4.68442	5.49981	Extraembryonic ectoderm	nextseq_1	E8.75	WT	NE
nextseq_1_PA-01B_S2.ATAACTTCCTTTAGGACCGG	867	699	ETiX-Day8-1	1.95483	-2.87163	Neuromesodermal progenitors	nextseq_1	Day8	WT	ETiX
nextseq_1_PA-01B_S2.GTCTCTACTACGCGAGATT	499	414	ETiX-Day8-Pax6neg-1	-0.960542	-4.5136	Neuroectoderm	nextseq_1	Day8	Pax6neg	ETiX
nextseq_1_PA-01B_S2.TAATACCAGTGGCTGAGCTC	632	508	ETiX-Day8-failed-3	7.72006	-6.25692	Amniotic mesoderm	nextseq_1	Day8	Failed	ETiX
nextseq_1_PA-01B_S2.GAGTTCTCTCGGTTGCGCG	1132	832	ETiX-Day8-failed-4	7.91974	-1.98787	Allantois	nextseq_1	Day8	Failed	ETiX
nextseq_1_PA-01B_S2.ATGCTTCCTCCATAAGTCC	1064	776	ETiX-Day8-1	-13.1544	4.03946	Parietal endoderm	nextseq_1	Day8	WT	ETiX
nextseq_1_PA-01B_S2.CTCGTTGATTCGCGGTTGG	302	256	NE-E7.5-1	-2.35967	-0.781365	Early development	nextseq_1	E7.5	WT	NE
nextseq_1_PA-01B_S2.ACTGGACCTCGGTTATGCC	301	267	NE-E8.75	-4.68561	-6.50634	Surface ectoderm	nextseq_1	E8.75	WT	NE
nextseq_1_PA-01B_S2.AGCATAACTTGATCGCTTCT	560	456	ETiX-Day8-failed-3	-5.52911	-6.77135	Surface ectoderm	nextseq_1	Day8	Failed	ETiX
nextseq_1_PA-01B_S2.ATTAGTCTGTTTATAGCAGA	306	269	ETiX-Day8-Pax6neg-2	-4.50533	-4.58095	Surface ectoderm	nextseq_1	Day8	Pax6neg	ETiX
nextseq_1_PA-01B_S2.AAAGCTGATTCCAGTCCTCT	431	382	NE-E8	-3.59418	4.52441	Extraembryonic ectoderm	nextseq_1	E8	WT	NE
nextseq_1_PA-01B_S2.ATACCAGTTTTTCTTAATAA	740	604	ETiX-Day8-1	6.74387	8.47226	Endothelium	nextseq_1	Day8	WT	ETiX
nextseq_1_PA-01B_S2.AGCGTAAGTACTATGCAAT	666	529	NE-E7.5-1	-0.00572892	-0.500956	Early development	nextseq_1	E7.5	WT	NE
nextseq_1_PA-01B_S2.TAGGAAGGTTTACTTGGAA	512	434	ETiX-Day8-failed-4	7.55542	-3.8909	Amniotic mesoderm	nextseq_1	Day8	Failed	ETiX
nextseq_1_PA-01B_S2.ACGCTTATATCGGTTATGCC	759	575	NE-E8.75	2.18443	-10.7139	Heart field	nextseq_1	E8.75	WT	NE
nextseq_1_PA-01B_S2.AACGCGTCTTTCCAACCGC	725	563	ETiX-Day6-failed-1	-9.60432	-0.594683	Visceral endoderm	nextseq_1	Day6	Failed	ETiX
nextseq_1_PA-01B_S2.TTCGTTCCTACCGCCAACC	1796	1259	ETiX-Day8-4	8.05238	-1.00941	Allantois	nextseq_1	Day8	WT	ETiX
nextseq_1_PA-01B_S2.ATGCTTCCTGTCCTAGAGG	696	585	ETiX-Day8-failed-2	-4.4827	-5.19508	Surface ectoderm	nextseq_1	Day8	Failed	ETiX
nextseq_1_PA-01B_S2.TGAATCTGATCGACGCGACT	1069	832	NE-E7.5-3	-5.5289	5.11873	Extraembryonic ectoderm	nextseq_1	E7.5	WT	NE
nextseq_1_PA-01B_S2.AGATTCAACTATCATATTAG	481	400	ETiX-Day8-5	-5.58564	-6.60912	Surface ectoderm	nextseq_1	Day8	WT	ETiX
nextseq_1_PA-01B_S2.TCCTATAAGTCCTTGGTCCA	337	298	NE-E8.75	-2.89162	6.46513	Extraembryonic ectoderm	nextseq_1	E8.75	WT	NE
nextseq_1_PA-01B_S2.CCAAGGATTTAACGATCCA	725	602	ETiX-Day8-1	0.316867	-2.84682	Neuromesodermal progenitors	nextseq_1	Day8	WT	ETiX
nextseq_1_PA-01B_S2.CGAATGAGTGTCCTAGAGG	309	242	ETiX-Day8-failed-2	1.97837	13.0491	Primitive erythroid cells	nextseq_1	Day8	Failed	ETiX
nextseq_1_PA-01B_S2.ACTGAATACTTTAGGACCGG	934	725	ETiX-Day8-1	-2.26849	7.57986	Extraembryonic ectoderm	nextseq_1	Day8	WT	ETiX
nextseq_1_PA-01B_S2.ATAATCCTGTACCTGGCCAA	418	334	ETiX-Day8-5	-6.23881	-2.15276	Gut	nextseq_1	Day8	WT	ETiX
nextseq_1_PA-01B_S2.AACGATCATTGTCCTACTTG	1134	836	ETiX-Day8-Pax6neg-2	7.3412	8.9727	Endothelium	nextseq_1	Day8	Pax6neg	ETiX
nextseq_1_PA-01B_S2.ACAGGTATTTGACCTTGATA	438	368	NE-E9.5-1	2.48632	-4.38082	Paraxial mesoderm	nextseq_1	E9.5	WT	NE
nextseq_1_PA-01B_S2.ATTAGGTACTGCAGGTCCGT	582	447	ETiX-Day8-Pax6neg-1	7.41998	-0.219568	Allantois	nextseq_1	Day8	Pax6neg	ETiX
nextseq_1_PA-01B_S2.TAATCAGCTTAGGTATACTC	305	268	ETiX-Day8-1	1.06572	-4.79812	Paraxial mesoderm	nextseq_1	Day8	WT	ETiX
nextseq_1_PA-01B_S2.TAAGAATGGTTTCTTCCGGT	1118	829	NE-E8	-10.2949	-3.23565	Visceral endoderm	nextseq_1	E8	WT	NE
nextseq_1_PA-01B_S2.ACTGAATACTGGCAGACGCC	885	668	NE-E8.5	2.94095	13.9433	Primitive erythroid cells	nextseq_1	E8.5	WT	NE
nextseq_1_PA-01B_S2.CAGGACTCTCAACCGCTAA	517	446	ETiX-Day8-5	-4.90072	4.90809	Extraembryonic ectoderm	nextseq_1	Day8	WT	ETiX
nextseq_1_PA-01B_S2.AACTTGGATTTAGACTTCTT	869	685	ETiX-Day8-failed-2	-3.46189	8.50206	Extraembryonic ectoderm	nextseq_1	Day8	Failed	ETiX
nextseq_1_PA-01B_S2.GGCTTACTTACCGGAATTA	1013	760	NE-E9.5-2	9.62057	-6.77189	Amniotic mesoderm	nextseq_1	E9.5	WT	NE
nextseq_1_PA-01B_S2.AGCGTAAGTCTAAGAGAAG	300	260	NE-E8.5	2.63471	11.9101	Hematoendothelial progenitors	nextseq_1	E8.5	WT	NE
nextseq_1_PA-01B_S2.ATTCGCAATTCAGGAGGAGA	417	346	NE-E9.5-2	-3.00604	6.77727	Extraembryonic ectoderm	nextseq_1	E9.5	WT	NE
nextseq_1_PA-01B_S2.CAGATCAGTGGCTCTCTAT	501	418	ETiX-Day8-failed-1	7.99007	-5.86567	Amniotic mesoderm	nextseq_1	Day8	Failed	ETiX
nextseq_1_PA-01B_S2.CGTACCTATTGCCGGCAGA	341	279	ETiX-Day8-2	7.06282	-0.75305	Allantois	nextseq_1	Day8	WT	ETiX
nextseq_1_PA-01B_S2.TCGAGAAGTCATCTCTGCA	352	300	ETiX-Day8-4	-11.3563	-1.773	Visceral endoderm	nextseq_1	Day8	WT	ETiX
nextseq_1_PA-01B_S2.ATCTGATGATCTTGCAACCT	730	608	ETiX-Day6-3	-2.66697	-0.811737	Early development	nextseq_1	Day6	WT	ETiX
nextseq_1_PA-01B_S2.ACTTATGGTTCTTGCAGTAG	1277	976	NE-E8	1.5051	-2.44567	Neuromesodermal progenitors	nextseq_1	E8	WT	NE
nextseq_1_PA-01B_S2.GGCTAAGATGATCGCTTCT	372	330	ETiX-Day8-failed-3	4.93467	10.1915	White blood cells	nextseq_1	Day8	Failed	ETiX
nextseq_1_PA-01B_S2.CAGCATTGTGAGCATCATT	802	670	NE-E9.5-2	-3.72846	6.71788	Extraembryonic ectoderm	nextseq_1	E9.5	WT	NE
nextseq_1_PA-01B_S2.AGCATAACTTTATGAGTTAA	460	406	ETiX-Day6-failed-1	-4.03824	5.23193	Extraembryonic ectoderm	nextseq_1	Day6	Failed	ETiX
nextseq_1_PA-01B_S2.CTCCATCATGGAGGCCTCC	1274	991	NE-E8.75	-1.1921	-5.07499	Neuroectoderm	nextseq_1	E8.75	WT	NE
nextseq_1_PA-01B_S2.CTACCTGGTTTACCGAGGC	419	349	ETiX-Day8-4	7.87719	-6.41907	Amniotic mesoderm	nextseq_1	Day8	WT	ETiX
nextseq_1_PA-01B_S2.CGAGGCAATGGCCGTAGTC	580	443	ETiX-Day8-failed-4	-12.0427	2.44225	Parietal endoderm	nextseq_1	Day8	Failed	ETiX
nextseq_1_PA-01B_S2.CGTCTTCCTCGGTTGCGCG	598	505	ETiX-Day8-failed-4	7.72996	8.36795	Endothelium	nextseq_1	Day8	Failed	ETiX
nextseq_1_PA-01B_S2.AGCATTATGTAATACCATCC	791	627	ETiX-Day8-failed-1	8.6655	7.40957	Endothelium	nextseq_1	Day8	Failed	ETiX
nextseq_1_PA-01B_S2.TGGTTGAATTTTCAATATAA	1507	1134	ETiX-Day8-3	-11.1235	0.46997	Visceral endoderm	nextseq_1	Day8	WT	ETiX
nextseq_1_PA-01B_S2.AACTGGCATAACCTGGTCT	296	259	ETiX-Day8-5	-10.8439	0.908886	Visceral endoderm	nextseq_1	Day8	WT	ETiX
nextseq_1_PA-01B_S2.CAAGCAACTGGTATCCGCC	550	433	ETiX-Day8-failed-1	-4.15407	10.0813	Extraembryonic ectoderm	nextseq_1	Day8	Failed	ETiX
nextseq_1_PA-01B_S2.CTCCATCATAACCTGGTCT	358	301	ETiX-Day8-5	-2.72894	-5.63803	Neuroectoderm	nextseq_1	Day8	WT	ETiX
nextseq_1_PA-01B_S2.ATCAATACGTATAAGGAGCA	664	496	ETiX-Day8-5	-12.6409	3.18956	Parietal endoderm	nextseq_1	Day8	WT	ETiX
nextseq_1_PA-01B_S2.CAGATCAGTCCATCGCGAA	822	630	ETiX-Day8-1	7.78296	-1.17193	Allantois	nextseq_1	Day8	WT	ETiX
nextseq_1_PA-01B_S2.GGCTAAGATGATCTTACGC	544	463	NE-E8.5	-4.21408	-4.09249	Surface ectoderm	nextseq_1	E8.5	WT	NE
nextseq_1_PA-01B_S2.ACATTCGTATACTTAACCTT	499	408	ETiX-Day8-4	7.1037	-1.0211	Allantois	nextseq_1	Day8	WT	ETiX
nextseq_1_PA-01B_S2.ATTAATGCCTCCGCTGCCAG	1249	903	ETiX-Day8-3	-2.68748	8.82601	Extraembryonic ectoderm	nextseq_1	Day8	WT	ETiX
nextseq_1_PA-01B_S2.TTCTCATTGTCCGATTCCTG	448	352	ETiX-Day8-2	-3.46295	8.95865	Extraembryonic ectoderm	nextseq_1	Day8	WT	ETiX
nextseq_1_PA-01B_S2.AGAGCATGTGTCCTTAAGA	789	635	NE-E8.75	5.10403	-6.14041	Cardiac mesoderm	nextseq_1	E8.75	WT	NE
nextseq_1_PA-01B_S2.AAAGCTGATTAATGCCGCTT	800	656	ETiX-Day6-failed-1	-5.44363	5.37455	Extraembryonic ectoderm	nextseq_1	Day6	Failed	ETiX
nextseq_1_PA-01B_S2.AAACTCCAATGGAGGATAGC	771	580	ETiX-Day8-Pax6neg-1	6.29149	-4.97066	Amniotic mesoderm	nextseq_1	Day8	Pax6neg	ETiX
nextseq_1_PA-01B_S2.AGTCGCATTTTACCGAGGC	462	397	ETiX-Day8-4	7.97109	-7.155	Amniotic mesoderm	nextseq_1	Day8	WT	ETiX
nextseq_1_PA-01B_S2.AACTGGCATATTCAGGTAC	790	604	ETiX-Day8-failed-4	-12.5655	3.01489	Parietal endoderm	nextseq_1	Day8	Failed	ETiX
nextseq_1_PA-01B_S2.AACGTAATCTCAATTACCGT	1086	768	ETiX-Day8-Pax6neg-2	8.81097	-7.53299	Amniotic mesoderm	nextseq_1	Day8	Pax6neg	ETiX
nextseq_1_PA-01B_S2.AAACCATAGTGTCCTACTTG	600	506	ETiX-Day8-Pax6neg-2	-1.62614	-6.27958	Neuroectoderm	nextseq_1	Day8	Pax6neg	ETiX
nextseq_1_PA-01B_S2.ACTGGTTATTTCCTACCAGT	369	327	NE-E7.5-1	2.49688	-1.83045	Early development	nextseq_1	E7.5	WT	NE
nextseq_1_PA-01B_S2.TTCTTCGTTTCGCTCCTAAC	557	459	ETiX-Day8-2	-10.7104	-1.64416	Visceral endoderm	nextseq_1	Day8	WT	ETiX
nextseq_1_PA-01B_S2.CTAACGACTCGGTTATGCC	656	548	NE-E8.75	-3.53873	8.90478	Extraembryonic ectoderm	nextseq_1	E8.75	WT	NE
nextseq_1_PA-01B_S2.AACTTGGATTACCTGGCCAA	1396	913	ETiX-Day8-5	4.79851	-6.42163	Cardiac mesoderm	nextseq_1	Day8	WT	ETiX
nextseq_1_PA-01B_S2.ATTAGTCTGTGTCCTAGAGG	437	388	ETiX-Day8-failed-2	-2.94899	4.87058	Extraembryonic ectoderm	nextseq_1	Day8	Failed	ETiX
nextseq_1_PA-01B_S2.CAAGCAACTACTAGAGAGT	403	310	NE-E8	3.97899	-1.23435	Early development	nextseq_1	E8	WT	NE
nextseq_1_PA-01B_S2.ACCGGTTCTTCAAGCCGAT	681	561	ETiX-Day6-1	-2.7665	-0.706396	Early development	nextseq_1	Day6	WT	ETiX
nextseq_1_PA-01B_S2.ACCTCAATATCGCTCCTAAC	402	338	ETiX-Day8-2	-10.3433	-1.21742	Visceral endoderm	nextseq_1	Day8	WT	ETiX
nextseq_1_PA-01B_S2.TCCTAACTTTCATCAGAATG	917	747	ETiX-Day8-3	-10.9786	-0.182516	Visceral endoderm	nextseq_1	Day8	WT	ETiX
nextseq_1_PA-01B_S2.AGTTAACCATCATCAGAATG	314	279	ETiX-Day8-3	-2.78845	6.81477	Extraembryonic ectoderm	nextseq_1	Day8	WT	ETiX
nextseq_1_PA-01B_S2.AAGACCTTATAAGACCGTTG	319	273	NE-E8.5	0.391236	-3.21422	Paraxial mesoderm	nextseq_1	E8.5	WT	NE
nextseq_1_PA-01B_S2.CTCGCATGTCGCTCCTAAC	416	341	ETiX-Day8-2	6.36541	-1.63143	Allantois	nextseq_1	Day8	WT	ETiX
nextseq_1_PA-01B_S2.ACAACCTATTAAGTAAGAGC	376	316	ETiX-Day8-failed-2	8.68731	-5.98024	Amniotic mesoderm	nextseq_1	Day8	Failed	ETiX
nextseq_1_PA-01B_S2.AAGGATATGTAGCTTATCCG	412	346	ETiX-Day8-2	-10.7056	-1.30012	Visceral endoderm	nextseq_1	Day8	WT	ETiX
nextseq_1_PA-01B_S2.CCAAGGATTAGGAGAGAAC	759	624	ETiX-Day6-failed-1	-9.64814	-0.633475	Visceral endoderm	nextseq_1	Day6	Failed	ETiX
nextseq_1_PA-01B_S2.AGCTATCGTATTCAGGTAC	767	599	ETiX-Day8-failed-4	-5.06785	-4.87771	Surface ectoderm	nextseq_1	Day8	Failed	ETiX
nextseq_1_PA-01B_S2.ATTGATCGTTCCATCGCGAA	447	383	ETiX-Day8-1	-4.99661	5.60254	Extraembryonic ectoderm	nextseq_1	Day8	WT	ETiX
nextseq_1_PA-01B_S2.CGCCATTCTATTCGACCAA	607	502	ETiX-Day6-failed-1	2.69746	-2.09306	Neuromesodermal progenitors	nextseq_1	Day6	Failed	ETiX
nextseq_1_PA-01B_S2.ATCAGTCATTACCTCTATCT	378	306	ETiX-Day8-failed-2	-5.53952	5.2397	Extraembryonic ectoderm	nextseq_1	Day8	Failed	ETiX
nextseq_1_PA-01B_S2.TTGACTCAATGGCGAACTCG	471	416	ETiX-Day6-1	3.46837	-1.25027	Early development	nextseq_1	Day6	WT	ETiX
nextseq_1_PA-01B_S2.ATTCGGAGTTAACTCAATT	568	483	ETiX-Day6-1	-8.63487	-1.44421	Visceral endoderm	nextseq_1	Day6	WT	ETiX
nextseq_1_PA-01B_S2.GCTCTTAGTAGCTTATCCG	435	361	ETiX-Day8-2	-0.775796	-5.07145	Neuroectoderm	nextseq_1	Day8	WT	ETiX
nextseq_1_PA-01B_S2.AAGTATTGGTGTATAATACG	992	805	ETiX-Day6-failed-1	-1.47579	-0.311534	Early development	nextseq_1	Day6	Failed	ETiX
nextseq_1_PA-01B_S2.CGTCTTCCTTCAAGCCGAT	2039	1430	ETiX-Day6-1	5.47688	7.07779	Hematoendothelial progenitors	nextseq_1	Day6	WT	ETiX
nextseq_1_PA-01B_S2.ATTCGGAGTTTAGGACCGG	420	349	ETiX-Day8-1	-5.71708	-6.70958	Surface ectoderm	nextseq_1	Day8	WT	ETiX
nextseq_1_PA-01B_S2.CAGATCAGTGTTCGTCAGA	746	622	ETiX-Day8-Pax6neg-2	4.74266	-6.57171	Cardiac mesoderm	nextseq_1	Day8	Pax6neg	ETiX
nextseq_1_PA-01B_S2.ACTTACTCATGGCAGACGCC	766	606	NE-E8.5	-10.9952	-3.77753	Visceral endoderm	nextseq_1	E8.5	WT	NE
nextseq_1_PA-01B_S2.AGAAGTAAGTACCTCTATCT	413	338	ETiX-Day8-failed-2	-11.774	4.72573	Parietal endoderm	nextseq_1	Day8	Failed	ETiX
nextseq_1_PA-01B_S2.TTCTTCGTTTTAGGCCATAG	1413	1082	NE-E7.5-2	-5.78381	4.80651	Extraembryonic ectoderm	nextseq_1	E7.5	WT	NE
nextseq_1_PA-01B_S2.AGTATTAGCTATATTGATAC	604	529	NE-E8.75	7.22879	-1.63084	Allantois	nextseq_1	E8.75	WT	NE
nextseq_1_PA-01B_S2.TCCTATAAGTTTCATAGGAC	529	455	ETiX-Day8-failed-2	-3.72776	-3.75707	Surface ectoderm	nextseq_1	Day8	Failed	ETiX
nextseq_1_PA-01B_S2.CGAAGACCTGGACTACTAC	2261	1532	NE-E8.75	-4.81852	8.86214	Extraembryonic ectoderm	nextseq_1	E8.75	WT	NE
nextseq_1_PA-01B_S2.ATCAGTCATTCGCCTAATGC	637	517	ETiX-Day8-failed-4	-2.58616	-5.93273	Neuroectoderm	nextseq_1	Day8	Failed	ETiX
nextseq_1_PA-01B_S2.CAGCAAGTTTGGTCAGCCA	492	386	NE-E9.5-1	3.00652	-5.04182	Paraxial mesoderm	nextseq_1	E9.5	WT	NE
nextseq_1_PA-01B_S2.ATTCGCAATTGTCCTAGAGG	612	498	ETiX-Day8-failed-2	-10.5622	-1.52323	Visceral endoderm	nextseq_1	Day8	Failed	ETiX
nextseq_1_PA-01B_S2.ATGCTTCCTACCGGAATTA	841	703	NE-E9.5-2	2.1915	-3.19967	Neuromesodermal progenitors	nextseq_1	E9.5	WT	NE
nextseq_1_PA-01B_S2.ACAGGTATTTTTGCTGGCAT	638	527	NE-E8	-2.34082	-5.1544	Neuroectoderm	nextseq_1	E8	WT	NE
nextseq_1_PA-01B_S2.CCTAATGGTTTATTCTGAG	772	609	ETiX-Day8-1	-11.8283	-0.474818	Visceral endoderm	nextseq_1	Day8	WT	ETiX
nextseq_1_PA-01B_S2.ATAGTTGACTTTGCGAGGCA	489	397	NE-E8	-11.3563	-3.2875	Visceral endoderm	nextseq_1	E8	WT	NE
nextseq_1_PA-01B_S2.CGGAACCTTCGGTTATGCC	1349	976	NE-E8.75	5.22089	-4.74148	Cardiac mesoderm	nextseq_1	E8.75	WT	NE
nextseq_1_PA-01B_S2.CTAACGACTATCCATGACT	973	716	ETiX-Day8-4	7.3882	-1.03351	Allantois	nextseq_1	Day8	WT	ETiX
nextseq_1_PA-01B_S2.AACGTAATCTCCGTTCGGAT	584	487	ETiX-Day6-3	6.07628	7.3188	Hematoendothelial progenitors	nextseq_1	Day6	WT	ETiX
nextseq_1_PA-01B_S2.GGTACCATTGATACGGAAC	329	279	NE-E8.5	-3.52432	4.02238	Extraembryonic ectoderm	nextseq_1	E8.5	WT	NE
nextseq_1_PA-01B_S2.GTCTATGGTTGCCGGCAGA	426	364	ETiX-Day8-2	-9.48947	-0.544102	Visceral endoderm	nextseq_1	Day8	WT	ETiX
nextseq_1_PA-01B_S2.ACAGGTATTTAATGCCGCTT	440	392	ETiX-Day6-failed-1	-2.13386	-1.96637	Early development	nextseq_1	Day6	Failed	ETiX
nextseq_1_PA-01B_S2.GATACGTCTTTACTTGGAA	1376	1062	ETiX-Day8-failed-4	8.16217	8.61059	Endothelium	nextseq_1	Day8	Failed	ETiX
nextseq_1_PA-01B_S2.TCCTAACTTTTTATTCTGAG	651	500	ETiX-Day8-1	7.39897	-0.281149	Allantois	nextseq_1	Day8	WT	ETiX
nextseq_1_PA-01B_S2.TAGGAAGGTCATCAGAATG	502	417	ETiX-Day8-3	8.16997	-4.92907	Amniotic mesoderm	nextseq_1	Day8	WT	ETiX
nextseq_1_PA-01B_S2.AACGCGTCTCGTAATGCAG	982	805	ETiX-Day6-1	-0.994712	-0.740201	Early development	nextseq_1	Day6	WT	ETiX
nextseq_1_PA-01B_S2.AAATCGTTCTGCTCAGCCGG	437	367	NE-E9.5-2	7.16329	8.10531	Endothelium	nextseq_1	E9.5	WT	NE
nextseq_1_PA-01B_S2.TTCTCATTGTTCAAGCCGAT	2082	1532	ETiX-Day6-1	-5.7213	5.24162	Extraembryonic ectoderm	nextseq_1	Day6	WT	ETiX
nextseq_1_PA-01B_S2.CGATTCGCTCCATCGCGAA	715	557	ETiX-Day8-1	6.56246	-3.90961	Amniotic mesoderm	nextseq_1	Day8	WT	ETiX
nextseq_1_PA-01B_S2.TATAAGAGGTCATCCGACTA	463	403	ETiX-Day8-Pax6neg-2	0.825482	-5.18069	Neural crest	nextseq_1	Day8	Pax6neg	ETiX
nextseq_1_PA-01B_S2.CGTACCTATTAACTGGTTA	496	415	NE-E9.5-1	7.67409	-7.04713	Amniotic mesoderm	nextseq_1	E9.5	WT	NE
nextseq_1_PA-01B_S2.CAGGACTCTCGGCGTAACT	389	338	ETiX-Day8-failed-2	-4.55745	5.85204	Extraembryonic ectoderm	nextseq_1	Day8	Failed	ETiX
nextseq_1_PA-01B_S2.CGTACCTATGCTAACTTGC	631	517	ETiX-Day8-failed-1	5.15592	10.133	White blood cells	nextseq_1	Day8	Failed	ETiX
nextseq_1_PA-01B_S2.ACATGGTAATCAACCGCTAA	1216	890	ETiX-Day8-5	-11.8544	-1.35066	Visceral endoderm	nextseq_1	Day8	WT	ETiX
nextseq_1_PA-01B_S2.AGGCTCGTTTTAGGACCGG	964	793	ETiX-Day8-1	-2.62698	-0.955901	Early development	nextseq_1	Day8	WT	ETiX
nextseq_1_PA-01B_S2.ATTCAAGCATCATCAGAATG	633	527	ETiX-Day8-3	0.737389	-5.27075	Neural crest	nextseq_1	Day8	WT	ETiX
nextseq_1_PA-01B_S2.AAACCATAGTCGTCGCAGCC	1076	879	NE-E8.75	-3.91743	6.91917	Extraembryonic ectoderm	nextseq_1	E8.75	WT	NE
nextseq_1_PA-01B_S2.AGAACTCCTGACCTTGATA	500	420	NE-E9.5-1	-1.24976	-4.23456	Neuroectoderm	nextseq_1	E9.5	WT	NE
nextseq_1_PA-01B_S2.TCCTATAAGTTAACGATCCA	676	556	ETiX-Day8-1	3.45385	10.8225	Hematoendothelial progenitors	nextseq_1	Day8	WT	ETiX
nextseq_1_PA-01B_S2.TGTCCTTATTTTATAGCAGA	311	271	ETiX-Day8-Pax6neg-2	1.07102	-5.09607	Neural crest	nextseq_1	Day8	Pax6neg	ETiX
nextseq_1_PA-01B_S2.AGTTAACCATCCATAAGTCC	508	414	ETiX-Day8-1	8.20534	-1.59623	Allantois	nextseq_1	Day8	WT	ETiX
nextseq_1_PA-01B_S2.AGAGGTCGTATTCAGGTAC	344	258	ETiX-Day8-failed-4	2.47369	-9.68335	Heart field	nextseq_1	Day8	Failed	ETiX
nextseq_1_PA-01B_S2.TCGAGAAGTACCGCCAACC	909	722	ETiX-Day8-4	-5.35399	6.34345	Extraembryonic ectoderm	nextseq_1	Day8	WT	ETiX
nextseq_1_PA-01B_S2.TTTGCTACTTAGGTATACTC	400	348	ETiX-Day8-1	-3.66392	8.86863	Extraembryonic ectoderm	nextseq_1	Day8	WT	ETiX
nextseq_1_PA-01B_S2.CATCAACGTCAATTACCGT	402	346	ETiX-Day8-Pax6neg-2	4.94103	-6.42784	Cardiac mesoderm	nextseq_1	Day8	Pax6neg	ETiX
nextseq_1_PA-01B_S2.TCTATCCAATTGAGTCTGGC	2421	1589	ETiX-Day8-failed-1	-5.10842	7.16587	Extraembryonic ectoderm	nextseq_1	Day8	Failed	ETiX
nextseq_1_PA-01B_S2.TTCTCATTGTAGGTATACTC	603	524	ETiX-Day8-1	-4.36241	6.42589	Extraembryonic ectoderm	nextseq_1	Day8	WT	ETiX
nextseq_1_PA-01B_S2.GCTCTTAGTGGAGGCCTCC	566	470	NE-E8.75	7.68401	-0.977455	Allantois	nextseq_1	E8.75	WT	NE
nextseq_1_PA-01B_S2.TAGGAAGGTTAGAATTAAC	1277	981	ETiX-Day8-failed-1	-11.8496	0.469977	Visceral endoderm	nextseq_1	Day8	Failed	ETiX
nextseq_1_PA-01B_S2.CTGATAGGTCGGATTAGAA	647	513	NE-E7.5-3	3.66826	-1.07804	Early development	nextseq_1	E7.5	WT	NE
nextseq_1_PA-01B_S2.CTTCGACTTCGTCGCAGCC	703	560	NE-E8.75	-5.3245	-7.06876	Surface ectoderm	nextseq_1	E8.75	WT	NE
nextseq_1_PA-01B_S2.AACTAGTTGTTTGACTTCAG	541	420	NE-E7.5-1	1.22053	6.67368	Extraembryonic ectoderm	nextseq_1	E7.5	WT	NE
nextseq_1_PA-01B_S2.AAGACCTTATCCAGTTCCAA	390	334	ETiX-Day8-2	1.23208	-5.45955	Neural crest	nextseq_1	Day8	WT	ETiX
nextseq_1_PA-01B_S2.TAATACCAGTTTATTCATTC	947	719	NE-E9.5-1	-10.4444	-4.03386	Visceral endoderm	nextseq_1	E9.5	WT	NE
nextseq_1_PA-01B_S2.AATTCATCGTTTAGGACCGG	553	468	ETiX-Day8-1	-0.612512	-4.14806	Neuroectoderm	nextseq_1	Day8	WT	ETiX
nextseq_1_PA-01B_S2.AGTCGCATTGGCAGACGCC	726	567	NE-E8.5	-11.7072	-2.45281	Visceral endoderm	nextseq_1	E8.5	WT	NE
nextseq_1_PA-01B_S2.ACAATGCTATTGGCCGGCCT	297	254	ETiX-Day8-3	6.48719	-2.02088	Allantois	nextseq_1	Day8	WT	ETiX
nextseq_1_PA-01B_S2.ACGTTGCTTCGGCGTAACT	525	433	ETiX-Day8-failed-2	9.68148	-6.36387	Amniotic mesoderm	nextseq_1	Day8	Failed	ETiX
nextseq_1_PA-01B_S2.CGATTCGCTTTCATAGGAC	475	391	ETiX-Day8-failed-2	-11.7627	3.76579	Parietal endoderm	nextseq_1	Day8	Failed	ETiX
nextseq_1_PA-01B_S2.AACGAGCGTCCATAAGTCC	723	581	ETiX-Day8-1	-11.7885	-1.1475	Visceral endoderm	nextseq_1	Day8	WT	ETiX
nextseq_1_PA-01B_S2.TATAAGAGGTGTAGCTCCAT	682	572	ETiX-Day8-3	7.70631	7.66008	Endothelium	nextseq_1	Day8	WT	ETiX
nextseq_1_PA-01B_S2.TTCTCATTGTACGTCATATA	471	387	ETiX-Day8-Pax6neg-2	7.20035	-0.791564	Allantois	nextseq_1	Day8	Pax6neg	ETiX
nextseq_1_PA-01B_S2.ACGCTTGATGTTCGTCAGA	562	482	ETiX-Day8-Pax6neg-2	8.91048	8.84013	Endothelium	nextseq_1	Day8	Pax6neg	ETiX
nextseq_1_PA-01B_S2.AGTCGCATTGCTAACTTGC	438	367	ETiX-Day8-failed-1	1.59273	-2.36917	Neuromesodermal progenitors	nextseq_1	Day8	Failed	ETiX
nextseq_1_PA-01B_S2.CTCGTTGATGTCCTACTTG	1487	1091	ETiX-Day8-Pax6neg-2	-5.24914	6.89826	Extraembryonic ectoderm	nextseq_1	Day8	Pax6neg	ETiX
nextseq_1_PA-01B_S2.GTCTCTACTGGCAGACGCC	417	353	NE-E8.5	0.961784	-2.31031	Neuromesodermal progenitors	nextseq_1	E8.5	WT	NE
nextseq_1_PA-01B_S2.AACTTGGATTCGAACGCCGG	1028	728	NE-E9.5-1	8.17721	-0.644261	Allantois	nextseq_1	E9.5	WT	NE
nextseq_1_PA-01B_S2.TCCTAACTTTCTTGCAGTAG	820	653	NE-E8	-5.81934	-7.45166	Surface ectoderm	nextseq_1	E8	WT	NE
nextseq_1_PA-01B_S2.TTCTTCGTTTCCGCAAGTTC	906	672	ETiX-Day8-failed-4	3.9337	-7.28462	Cardiac mesoderm	nextseq_1	Day8	Failed	ETiX
nextseq_1_PA-01B_S2.CGCCATTCTTATATACTAA	1635	1185	ETiX-Day8-4	-13.1857	3.64464	Parietal endoderm	nextseq_1	Day8	WT	ETiX
nextseq_1_PA-01B_S2.AACTAGTTGTTAATGAACGA	1367	1024	NE-E9.5-2	8.16246	-7.75169	Amniotic mesoderm	nextseq_1	E9.5	WT	NE
nextseq_1_PA-01B_S2.GTCGTAACTCTAAGAGAAG	338	287	NE-E8.5	6.84205	-5.87993	Amniotic mesoderm	nextseq_1	E8.5	WT	NE
nextseq_1_PA-01B_S2.ACATTCGTATGCAGGTCCGT	503	393	ETiX-Day8-Pax6neg-1	3.99486	-4.33009	Paraxial mesoderm	nextseq_1	Day8	Pax6neg	ETiX
nextseq_1_PA-01B_S2.CTCGTTGATGGAGGATAGC	501	418	ETiX-Day8-Pax6neg-1	-1.30605	-4.36668	Neuroectoderm	nextseq_1	Day8	Pax6neg	ETiX
nextseq_1_PA-01B_S2.AATCCAGTATGTATCATCGA	375	328	ETiX-Day8-3	7.08135	7.47311	Endothelium	nextseq_1	Day8	WT	ETiX
nextseq_1_PA-01B_S2.AAGTATTGGTCCTTGGTCCA	658	546	NE-E8.75	-2.76979	5.65662	Extraembryonic ectoderm	nextseq_1	E8.75	WT	NE
nextseq_1_PA-01B_S2.CTTCGACTTCCGCAAGTTC	745	595	ETiX-Day8-failed-4	5.75765	-2.69788	Allantois	nextseq_1	Day8	Failed	ETiX
nextseq_1_PA-01B_S2.CTGATAGGTCGTCGCAGCC	1457	1070	NE-E8.75	0.0181925	-2.5931	Neuromesodermal progenitors	nextseq_1	E8.75	WT	NE
nextseq_1_PA-01B_S2.CGAAGACCTAGGTATACTC	294	263	ETiX-Day8-1	0.791895	-2.77377	Neuromesodermal progenitors	nextseq_1	Day8	WT	ETiX
nextseq_1_PA-01B_S2.CTGAGCATTTTCTTAATAA	351	325	ETiX-Day8-1	-4.28031	5.81508	Extraembryonic ectoderm	nextseq_1	Day8	WT	ETiX
nextseq_1_PA-01B_S2.AGAACTCCTGGCAATGAGA	300	262	ETiX-Day8-failed-2	-3.37716	4.62534	Extraembryonic ectoderm	nextseq_1	Day8	Failed	ETiX
nextseq_1_PA-01B_S2.CGAATGAGTGGCGAACTCG	1396	1044	ETiX-Day6-1	-2.80938	-0.68884	Early development	nextseq_1	Day6	WT	ETiX
nextseq_1_PA-01B_S2.ATTGATCGTTGGCAATGAGA	431	371	ETiX-Day8-failed-2	-4.65107	5.971	Extraembryonic ectoderm	nextseq_1	Day8	Failed	ETiX
nextseq_1_PA-01B_S2.ACTGAATACTCATCTCTGCA	377	324	ETiX-Day8-4	-3.40992	9.05331	Extraembryonic ectoderm	nextseq_1	Day8	WT	ETiX
nextseq_1_PA-01B_S2.AAAGCTGATTAGTAACGGTC	439	377	ETiX-Day8-3	6.17231	-1.49162	Allantois	nextseq_1	Day8	WT	ETiX
nextseq_1_PA-01B_S2.ATTACCATCTGGCCGTAGTC	436	372	ETiX-Day8-failed-4	1.72635	-2.25699	Neuromesodermal progenitors	nextseq_1	Day8	Failed	ETiX
nextseq_1_PA-01B_S2.AAGTACGTTTTTGCGAGGCA	761	619	NE-E8	0.38508	-2.84301	Neuromesodermal progenitors	nextseq_1	E8	WT	NE
nextseq_1_PA-01B_S2.TTATCCGCTTTACCTCGAC	420	361	ETiX-Day6-2	-2.81758	-1.39673	Early development	nextseq_1	Day6	WT	ETiX
nextseq_1_PA-01B_S2.ATATCTGGATGCTCAGCCGG	1247	921	NE-E9.5-2	1.71662	-5.94653	Paraxial mesoderm	nextseq_1	E9.5	WT	NE
nextseq_1_PA-01B_S2.ACTTCCGTTGGTAGGTTAG	369	285	ETiX-Day8-failed-4	-3.92071	9.11013	Extraembryonic ectoderm	nextseq_1	Day8	Failed	ETiX
nextseq_1_PA-01B_S2.CTTCGACTTAGGTATACTC	841	666	ETiX-Day8-1	7.09928	-5.77	Paraxial mesoderm	nextseq_1	Day8	WT	ETiX
nextseq_1_PA-01B_S2.TTGATTCCTTGTATAATACG	593	494	ETiX-Day6-failed-1	-7.90177	-1.88874	Visceral endoderm	nextseq_1	Day6	Failed	ETiX
nextseq_1_PA-01B_S2.ACGCTTGATTAGACTTCTT	302	258	ETiX-Day8-failed-2	-3.298	-4.43748	Surface ectoderm	nextseq_1	Day8	Failed	ETiX
nextseq_1_PA-01B_S2.CGTCTTCCTGATCTTACGC	486	416	NE-E8.5	2.29455	-3.41657	Paraxial mesoderm	nextseq_1	E8.5	WT	NE
nextseq_1_PA-01B_S2.ACTGGTTATTATCCATGACT	1240	872	ETiX-Day8-4	8.14174	7.95898	Endothelium	nextseq_1	Day8	WT	ETiX
nextseq_1_PA-01B_S2.CTACCTGGTTTGCGAGGCA	411	345	NE-E8	-4.84084	-6.79031	Surface ectoderm	nextseq_1	E8	WT	NE
nextseq_1_PA-01B_S2.CTGAGCATTGTCCTACTTG	703	531	ETiX-Day8-Pax6neg-2	-1.3279	8.46948	Extraembryonic ectoderm	nextseq_1	Day8	Pax6neg	ETiX
nextseq_1_PA-01B_S2.ACCATGATTTGGCTGAGCTC	364	304	ETiX-Day8-failed-3	7.41107	-1.84611	Allantois	nextseq_1	Day8	Failed	ETiX
nextseq_1_PA-01B_S2.TCTTAGTTCTCCGCTGCCAG	520	424	ETiX-Day8-3	-11.9439	-1.41472	Visceral endoderm	nextseq_1	Day8	WT	ETiX
nextseq_1_PA-01B_S2.ATCTGATGATATATGAGCCA	803	660	NE-E8.75	-5.50318	-7.63724	Surface ectoderm	nextseq_1	E8.75	WT	NE
nextseq_1_PA-01B_S2.AAACCATAGTGCAGGTCCGT	457	380	ETiX-Day8-Pax6neg-1	8.21039	7.89235	Endothelium	nextseq_1	Day8	Pax6neg	ETiX
nextseq_1_PA-01B_S2.AAGACCTTATCCATCGCGAA	2004	1429	ETiX-Day8-1	-2.24327	-6.14607	Neuroectoderm	nextseq_1	Day8	WT	ETiX
nextseq_1_PA-01B_S2.ACTGAATACTCCGCTGCCAG	308	259	ETiX-Day8-3	-11.5879	4.23912	Parietal endoderm	nextseq_1	Day8	WT	ETiX
nextseq_1_PA-01B_S2.ATGCTTCCTTAGACTTCTT	365	322	ETiX-Day8-failed-2	-5.0768	4.43245	Extraembryonic ectoderm	nextseq_1	Day8	Failed	ETiX
nextseq_1_PA-01B_S2.TGCTGGATTTAGACTTCTT	448	365	ETiX-Day8-failed-2	6.58324	-4.41116	Amniotic mesoderm	nextseq_1	Day8	Failed	ETiX
nextseq_1_PA-01B_S2.AACTGGCATTCGCTAAGCA	581	466	ETiX-Day8-2	-11.6136	-2.32802	Visceral endoderm	nextseq_1	Day8	WT	ETiX
nextseq_1_PA-01B_S2.GCTCTTAGTATTCAGGTAC	328	285	ETiX-Day8-failed-4	8.62812	-4.97254	Amniotic mesoderm	nextseq_1	Day8	Failed	ETiX
nextseq_1_PA-01B_S2.TCTATCCAATTAACGATCCA	734	564	ETiX-Day8-1	3.04689	13.346	Primitive erythroid cells	nextseq_1	Day8	WT	ETiX
nextseq_1_PA-01B_S2.CAGGACTCTACTTGCTAGA	1038	708	ETiX-Day8-5	8.13691	6.39887	Endothelium	nextseq_1	Day8	WT	ETiX
nextseq_1_PA-01B_S2.CAGGACTCTCGTCGCAGCC	967	753	NE-E8.75	8.38569	8.34422	Endothelium	nextseq_1	E8.75	WT	NE
nextseq_1_PA-01B_S2.TAATACCAGTTATATACTAA	473	397	ETiX-Day8-4	9.68799	9.59734	Endothelium	nextseq_1	Day8	WT	ETiX
nextseq_1_PA-01B_S2.TACTTGCGTAGGTATACTC	699	537	ETiX-Day8-1	9.06287	8.12872	Endothelium	nextseq_1	Day8	WT	ETiX
nextseq_1_PA-01B_S2.CGGTAAGGTGCCGCAACGA	873	663	ETiX-Day8-Pax6neg-1	2.41859	-5.63761	Paraxial mesoderm	nextseq_1	Day8	Pax6neg	ETiX
nextseq_1_PA-01B_S2.AACTTGGATTCAATTACCGT	556	423	ETiX-Day8-Pax6neg-2	6.78231	8.54392	Endothelium	nextseq_1	Day8	Pax6neg	ETiX
nextseq_1_PA-01B_S2.ATGGTTGGTTGACGCTCCG	358	311	NE-E9.5-2	0.67781	-1.74094	Neuromesodermal progenitors	nextseq_1	E9.5	WT	NE
nextseq_1_PA-01B_S2.TTTGCTACTTAATACCATCC	1649	1165	ETiX-Day8-failed-1	4.58289	-1.92966	Allantois	nextseq_1	Day8	Failed	ETiX
nextseq_1_PA-01B_S2.CCTGCTACTTGCCGGCAGA	383	334	ETiX-Day8-2	-11.1066	1.10586	Visceral endoderm	nextseq_1	Day8	WT	ETiX
nextseq_1_PA-01B_S2.ACTGAATACTCCGCAAGTTC	335	299	ETiX-Day8-failed-4	6.16976	-4.14839	Amniotic mesoderm	nextseq_1	Day8	Failed	ETiX
nextseq_1_PA-01B_S2.TAACGACTTTCATCAGAATG	686	528	ETiX-Day8-3	-12.1711	1.6122	Parietal endoderm	nextseq_1	Day8	WT	ETiX
nextseq_1_PA-01B_S2.AGCGTAAGTCATACTCCGA	360	292	ETiX-Day8-Pax6neg-1	6.95432	-2.35445	Allantois	nextseq_1	Day8	Pax6neg	ETiX
nextseq_1_PA-01B_S2.TTCTCATTGTAGAGCTATAA	343	316	NE-E7.5-3	-2.52672	-0.918907	Early development	nextseq_1	E7.5	WT	NE
nextseq_1_PA-01B_S2.TTCTTCGTTTAGGTATACTC	710	595	ETiX-Day8-1	-0.513218	-3.32583	Neuromesodermal progenitors	nextseq_1	Day8	WT	ETiX
nextseq_1_PA-01B_S2.ACGATATCATAGAGCCAAGG	367	299	ETiX-Day8-Pax6neg-1	6.51693	-4.95614	Amniotic mesoderm	nextseq_1	Day8	Pax6neg	ETiX
nextseq_1_PA-01B_S2.CGTAGGCTTGTATCATCGA	717	588	ETiX-Day8-3	7.13767	-1.75202	Allantois	nextseq_1	Day8	WT	ETiX
nextseq_1_PA-01B_S2.CTGACGTTTCGTCGCAGCC	477	361	NE-E8.75	2.9544	9.19238	Megakaryocytes	nextseq_1	E8.75	WT	NE
nextseq_1_PA-01B_S2.AACTGGCATTTCTTAATAA	336	278	ETiX-Day8-1	-11.5522	2.63827	Parietal endoderm	nextseq_1	Day8	WT	ETiX
nextseq_1_PA-01B_S2.ACAACCTATTTGCCGGCAGA	291	256	ETiX-Day8-2	6.44738	-1.25992	Allantois	nextseq_1	Day8	WT	ETiX
nextseq_1_PA-01B_S2.ACTTACTCATCTTGCAGTAG	555	455	NE-E8	-1.18879	-4.06318	Neuroectoderm	nextseq_1	E8	WT	NE
nextseq_1_PA-01B_S2.TGCTGGATTTATCATGATC	439	391	ETiX-Day6-1	-4.81544	5.62128	Extraembryonic ectoderm	nextseq_1	Day6	WT	ETiX
nextseq_1_PA-01B_S2.ATGGTTGGTGTCCTTAAGA	687	540	NE-E8.75	4.11071	-7.42228	Cardiac mesoderm	nextseq_1	E8.75	WT	NE
nextseq_1_PA-01B_S2.CGAAGACCTATTCGACCAA	440	395	ETiX-Day6-failed-1	-1.34803	-0.856995	Early development	nextseq_1	Day6	Failed	ETiX
nextseq_1_PA-01B_S2.ATTAGTCTGTTTCCAACCGC	946	735	ETiX-Day6-failed-1	-1.28335	-0.351621	Early development	nextseq_1	Day6	Failed	ETiX
nextseq_1_PA-01B_S2.ACGTTGCTTTTATTCTGAG	769	565	ETiX-Day8-1	7.17999	7.98	Endothelium	nextseq_1	Day8	WT	ETiX
nextseq_1_PA-01B_S2.ATAACTTCCTAGGTATACTC	439	369	ETiX-Day8-1	-3.45953	9.61289	Extraembryonic ectoderm	nextseq_1	Day8	WT	ETiX
nextseq_1_PA-01B_S2.TTCGTTCCTTAACTCTTAG	950	787	NE-E8	-4.04434	-5.22664	Surface ectoderm	nextseq_1	E8	WT	NE
nextseq_1_PA-01B_S2.CATACCGCTTTATTCATTC	514	421	NE-E9.5-1	-1.74587	-5.43436	Neuroectoderm	nextseq_1	E9.5	WT	NE
nextseq_1_PA-01B_S2.AACGAGCGTGAGCATCATT	639	504	NE-E9.5-2	-10.4165	-4.00826	Visceral endoderm	nextseq_1	E9.5	WT	NE
nextseq_1_PA-01B_S2.ATGCTTCCTAACTAGGCGC	316	259	ETiX-Day8-failed-3	-4.20014	9.41383	Extraembryonic ectoderm	nextseq_1	Day8	Failed	ETiX
nextseq_1_PA-01B_S2.TCAAGATCTTTAACTCTTAG	905	722	NE-E8	7.70746	6.97894	Endothelium	nextseq_1	E8	WT	NE
nextseq_1_PA-01B_S2.TCTTAGTTCTAATCGATAAT	799	674	ETiX-Day6-failed-2	-2.48481	-1.42024	Early development	nextseq_1	Day6	Failed	ETiX
nextseq_1_PA-01B_S2.CTACCTGGTGCCGCAACGA	601	461	ETiX-Day8-Pax6neg-1	7.02679	8.13023	Endothelium	nextseq_1	Day8	Pax6neg	ETiX
nextseq_1_PA-01B_S2.GGTACCATTGCGTTGGAGC	1989	1315	NE-E7.5-3	1.66012	6.55641	Extraembryonic ectoderm	nextseq_1	E7.5	WT	NE
nextseq_1_PA-01B_S2.TTCCATCTTTCTAAGAGAAG	465	391	NE-E8.5	8.08704	-5.2509	Amniotic mesoderm	nextseq_1	E8.5	WT	NE
nextseq_1_PA-01B_S2.ATGGTAACTTAGAGCCAAGG	324	252	ETiX-Day8-Pax6neg-1	-11.9581	3.6749	Parietal endoderm	nextseq_1	Day8	Pax6neg	ETiX
nextseq_1_PA-01B_S2.CAGTATCCTTCAACGTAAG	766	607	ETiX-Day8-Pax6neg-1	-5.06149	-2.68718	Gut	nextseq_1	Day8	Pax6neg	ETiX
nextseq_1_PA-01B_S2.TATTCTCCTTTCGGCCTTAC	618	507	ETiX-Day8-failed-1	2.82989	13.6877	Primitive erythroid cells	nextseq_1	Day8	Failed	ETiX
nextseq_1_PA-01B_S2.GATAAGCGTTCGCTAAGCA	585	469	ETiX-Day8-2	7.75948	-1.46606	Allantois	nextseq_1	Day8	WT	ETiX
nextseq_1_PA-01B_S2.CAAGCAACTTTCATAGGAC	943	734	ETiX-Day8-failed-2	-6.06088	-7.41162	Surface ectoderm	nextseq_1	Day8	Failed	ETiX
nextseq_1_PA-01B_S2.TCAAGATCTTTCTAATAGTA	1132	945	ETiX-Day8-failed-1	-5.06315	-4.38193	Surface ectoderm	nextseq_1	Day8	Failed	ETiX
nextseq_1_PA-01B_S2.AACCTCATTTTAATGAACGA	1005	666	NE-E9.5-2	2.81491	-9.64034	Heart field	nextseq_1	E9.5	WT	NE
nextseq_1_PA-01B_S2.CCATCGTCTTCCAATCATC	300	250	NE-E8.5	-1.57684	7.00961	Extraembryonic ectoderm	nextseq_1	E8.5	WT	NE
nextseq_1_PA-01B_S2.GTCTCTACTCGGCGTAACT	399	333	ETiX-Day8-failed-2	7.28288	-4.05834	Amniotic mesoderm	nextseq_1	Day8	Failed	ETiX
nextseq_1_PA-01B_S2.ATAAGCGAATTGGTCAGCCA	644	523	NE-E9.5-1	2.33159	-3.54455	Paraxial mesoderm	nextseq_1	E9.5	WT	NE
nextseq_1_PA-01B_S2.ATTCAAGCATCCGTTCGGAT	524	455	ETiX-Day6-3	-5.1738	4.99167	Extraembryonic ectoderm	nextseq_1	Day6	WT	ETiX
nextseq_1_PA-01B_S2.AACTTGGATTCGTCGCAGCC	1087	814	NE-E8.75	-5.71723	-7.60909	Surface ectoderm	nextseq_1	E8.75	WT	NE
nextseq_1_PA-01B_S2.ACTTATGGTTTGAGTCTGGC	879	679	ETiX-Day8-failed-1	6.85775	-4.3646	Amniotic mesoderm	nextseq_1	Day8	Failed	ETiX
nextseq_1_PA-01B_S2.AACGATCATTACCGGAATTA	1927	1364	NE-E9.5-2	3.63826	-5.48381	Paraxial mesoderm	nextseq_1	E9.5	WT	NE
nextseq_1_PA-01B_S2.ATCAATACGTCAGGAGGAGA	884	680	NE-E9.5-2	-1.26899	-4.47208	Neuroectoderm	nextseq_1	E9.5	WT	NE
nextseq_1_PA-01B_S2.TATAAGAGGTACCGGAATTA	1070	832	NE-E9.5-2	-1.26623	7.5152	Extraembryonic ectoderm	nextseq_1	E9.5	WT	NE
nextseq_1_PA-01B_S2.CGCTAACCTGTTCGTCAGA	862	648	ETiX-Day8-Pax6neg-2	-12.8932	4.80487	Parietal endoderm	nextseq_1	Day8	Pax6neg	ETiX
nextseq_1_PA-01B_S2.AGGCTCGTTGATCGCTTCT	452	364	ETiX-Day8-failed-3	7.4721	-4.66128	Amniotic mesoderm	nextseq_1	Day8	Failed	ETiX
nextseq_1_PA-01B_S2.TAATACCAGTGTCCTACTTG	1199	913	ETiX-Day8-Pax6neg-2	-10.7488	0.697804	Visceral endoderm	nextseq_1	Day8	Pax6neg	ETiX
nextseq_1_PA-01B_S2.TATCTCGATTTAGATCTACT	801	632	ETiX-Day8-4	8.07627	-4.5093	Amniotic mesoderm	nextseq_1	Day8	WT	ETiX
nextseq_1_PA-01B_S2.TTCTTCGTTTCGCCTAATGC	812	619	ETiX-Day8-failed-4	-10.8765	-1.00977	Visceral endoderm	nextseq_1	Day8	Failed	ETiX
nextseq_1_PA-01B_S2.ATATCCTACTTTCATAGGAC	418	364	ETiX-Day8-failed-2	-1.98497	-4.85083	Neuroectoderm	nextseq_1	Day8	Failed	ETiX
nextseq_1_PA-01B_S2.AAGGCTACTGTCCTACTTG	1284	915	ETiX-Day8-Pax6neg-2	7.00737	-7.02879	Amniotic mesoderm	nextseq_1	Day8	Pax6neg	ETiX
nextseq_1_PA-01B_S2.AAAGCTGATTCTAACTAGAT	997	758	ETiX-Day8-2	7.94249	-0.406541	Allantois	nextseq_1	Day8	WT	ETiX
nextseq_1_PA-01B_S2.AACGTAATCTCGGTCAAGAA	557	477	ETiX-Day8-failed-3	-4.67291	4.13168	Extraembryonic ectoderm	nextseq_1	Day8	Failed	ETiX
nextseq_1_PA-01B_S2.ATGGACTATTGGAGGATAGC	328	279	ETiX-Day8-Pax6neg-1	9.62383	8.59837	Endothelium	nextseq_1	Day8	Pax6neg	ETiX
nextseq_1_PA-01B_S2.TGAATCTGATCGCCTAATGC	1130	834	ETiX-Day8-failed-4	9.016	-5.14011	Amniotic mesoderm	nextseq_1	Day8	Failed	ETiX
nextseq_1_PA-01B_S2.CCAGCCTTTATGGAATTGG	1087	819	NE-E9.5-2	-3.10068	7.73733	Extraembryonic ectoderm	nextseq_1	E9.5	WT	NE
nextseq_1_PA-01B_S2.TGGTTGAATTCGCCTAATGC	476	389	ETiX-Day8-failed-4	-4.9709	-7.42604	Surface ectoderm	nextseq_1	Day8	Failed	ETiX
nextseq_1_PA-01B_S2.TGCTGGATTTTGCTAACGG	763	627	NE-E7.5-2	-2.62628	6.65445	Extraembryonic ectoderm	nextseq_1	E7.5	WT	NE
nextseq_1_PA-01B_S2.TTTGCTACTTGCCATTCTCC	336	297	ETiX-Day8-failed-3	-5.05862	4.55026	Extraembryonic ectoderm	nextseq_1	Day8	Failed	ETiX
nextseq_1_PA-01B_S2.CAAGGCGTTGGCTGAGCTC	470	366	ETiX-Day8-failed-3	-8.20562	-1.81194	Visceral endoderm	nextseq_1	Day8	Failed	ETiX
nextseq_1_PA-01B_S2.ACTGAATACTCCATAAGTCC	772	616	ETiX-Day8-1	3.15572	-5.72673	Paraxial mesoderm	nextseq_1	Day8	WT	ETiX
nextseq_1_PA-01B_S2.AAGGCTACTACCGGAATTA	1269	935	NE-E9.5-2	8.76822	7.18325	Endothelium	nextseq_1	E9.5	WT	NE
nextseq_1_PA-01B_S2.TGCAAGGTTAAGCCAGTTA	332	292	NE-E7.5-1	-3.83954	3.84826	Extraembryonic ectoderm	nextseq_1	E7.5	WT	NE
nextseq_1_PA-01B_S2.TATCTCGATTATAAGGAGCA	825	689	ETiX-Day8-5	-4.96231	6.05409	Extraembryonic ectoderm	nextseq_1	Day8	WT	ETiX
nextseq_1_PA-01B_S2.ACAACCTATTCATCCGACTA	434	343	ETiX-Day8-Pax6neg-2	6.8279	-4.8748	Amniotic mesoderm	nextseq_1	Day8	Pax6neg	ETiX
nextseq_1_PA-01B_S2.AGAGATGAATCGGTTATGCC	909	720	NE-E8.75	-0.851185	-5.51566	Neuroectoderm	nextseq_1	E8.75	WT	NE
nextseq_1_PA-01B_S2.ACGCTTATATTCTAATAGTA	1042	793	ETiX-Day8-failed-1	7.02312	-3.22814	Amniotic mesoderm	nextseq_1	Day8	Failed	ETiX
nextseq_1_PA-01B_S2.TTGACTCAATCGTCGCAGCC	2054	1357	NE-E8.75	-1.68934	8.38903	Extraembryonic ectoderm	nextseq_1	E8.75	WT	NE
nextseq_1_PA-01B_S2.AAACTCCAATTTAGGACCGG	757	594	ETiX-Day8-1	3.4121	12.5415	Primitive erythroid cells	nextseq_1	Day8	WT	ETiX
nextseq_1_PA-01B_S2.ACTTACTCATCGCCTAATGC	771	592	ETiX-Day8-failed-4	-4.5595	9.80164	Extraembryonic ectoderm	nextseq_1	Day8	Failed	ETiX
nextseq_1_PA-01B_S2.TGCAAGGTTTAATGAACGA	875	693	NE-E9.5-2	8.17735	8.47125	Endothelium	nextseq_1	E9.5	WT	NE
nextseq_1_PA-01B_S2.CGAAGACCTTGCGGACCTA	409	328	ETiX-Day8-failed-3	-3.77379	9.42581	Extraembryonic ectoderm	nextseq_1	Day8	Failed	ETiX
nextseq_1_PA-01B_S2.GAGTTCTCTTGGCCGGCCT	822	640	ETiX-Day8-3	8.51989	-5.97958	Amniotic mesoderm	nextseq_1	Day8	WT	ETiX
nextseq_1_PA-01B_S2.TTGGAGCTTTGACGCTCCG	401	326	NE-E9.5-2	1.61032	-2.65333	Neuromesodermal progenitors	nextseq_1	E9.5	WT	NE
nextseq_1_PA-01B_S2.ACTGGACCTTTATTATGGT	678	541	ETiX-Day8-failed-2	8.00046	-4.19774	Amniotic mesoderm	nextseq_1	Day8	Failed	ETiX
nextseq_1_PA-01B_S2.ACTTATGGTTTCTAATAGTA	447	357	ETiX-Day8-failed-1	2.74131	12.9301	Primitive erythroid cells	nextseq_1	Day8	Failed	ETiX
nextseq_1_PA-01B_S2.AACGTAATCTAGCCGGTACC	690	548	ETiX-Day8-1	7.43679	-7.22188	Amniotic mesoderm	nextseq_1	Day8	WT	ETiX
nextseq_1_PA-01B_S2.ACGTTGCTTCGTCGCAGCC	849	677	NE-E8.75	-3.68709	7.56968	Extraembryonic ectoderm	nextseq_1	E8.75	WT	NE
nextseq_1_PA-01B_S2.TCGAAGGATGATCGCTTCT	316	273	ETiX-Day8-failed-3	7.03562	-5.03526	Amniotic mesoderm	nextseq_1	Day8	Failed	ETiX
nextseq_1_PA-01B_S2.CTGCCTTATTGGCCATGCA	847	661	ETiX-Day8-failed-4	7.84375	-1.70735	Allantois	nextseq_1	Day8	Failed	ETiX
nextseq_1_PA-01B_S2.AGGCGGAATATTCAGGTAC	490	415	ETiX-Day8-failed-4	7.64523	-1.92097	Allantois	nextseq_1	Day8	Failed	ETiX
nextseq_1_PA-01B_S2.AGAGATGAATTGGCCGGCCT	298	269	ETiX-Day8-3	-0.15163	-5.05092	Neuroectoderm	nextseq_1	Day8	WT	ETiX
nextseq_1_PA-01B_S2.AAGGCTACTTAGATCTACT	650	519	ETiX-Day8-4	-10.547	-2.79684	Visceral endoderm	nextseq_1	Day8	WT	ETiX
nextseq_1_PA-01B_S2.TTGACTCAATCCAGTTCCAA	468	390	ETiX-Day8-2	-5.69866	-6.83526	Surface ectoderm	nextseq_1	Day8	WT	ETiX
nextseq_1_PA-01B_S2.CGAAGACCTTTATTATGGT	671	564	ETiX-Day8-failed-2	-11.3317	-2.62097	Visceral endoderm	nextseq_1	Day8	Failed	ETiX
[truncated: 283,852+ more rows]

## Sheet: Ext. Data Fig3 d
sample_ID	batch	cell_num
[truncated: 48 more rows]

## Sheet: Ext. Data Fig3 e
	UMI_count	gene_count	sample_ID	UMAP_1	UMAP_2	celltype	batch	stage	condition	sample_resource
[truncated: 93,653 more rows]

[truncated: 4 more sheets: Ext. Data Fig3 f, Ext. Data Fig. 3g, Ext. Data Fig3 i, Ext. Data Fig. 3j]
