# Supplementary material for: Embryo model completes gastrulation to neurulation and organogenesis
Source: Nature. 2022 Aug 25;610(7930):143–53. doi: 10.1038/s41586-022-05246-3 (PMC9534772; doi:10.1038/s41586-022-05246-3)
Supplement: Supplementary file 20 — Source Data Extended Data Fig. 4 [file 41586_2022_5246_MOESM20_ESM.xlsx]

## Sheet: Extended Fig.4 a-c
	cell_id	celltype	day	group	UMAP_1	UMAP_2
cell_1	cell_1	Epiblast	E6.5	Pijuan-Sala et al.	-11.5488	-4.72929
cell_2	cell_2	Primitive Streak	E6.5	Pijuan-Sala et al.	-7.91573	-3.10528
cell_5	cell_5	ExE ectoderm	E6.5	Pijuan-Sala et al.	3.48172	-9.47539
cell_6	cell_6	Epiblast	E6.5	Pijuan-Sala et al.	-11.765	-4.92333
cell_8	cell_8	Epiblast	E6.5	Pijuan-Sala et al.	-11.5658	-4.90383
cell_9	cell_9	Epiblast	E6.5	Pijuan-Sala et al.	-11.0408	-4.98553
cell_10	cell_10	Epiblast	E6.5	Pijuan-Sala et al.	-11.5363	-3.30482
cell_11	cell_11	Epiblast	E6.5	Pijuan-Sala et al.	-11.3618	-4.75472
cell_12	cell_12	Visceral endoderm	E6.5	Pijuan-Sala et al.	-5.369	-8.66382
cell_13	cell_13	Epiblast	E6.5	Pijuan-Sala et al.	-11.1224	-5.01997
cell_14	cell_14	Epiblast	E6.5	Pijuan-Sala et al.	-11.7108	-4.77634
cell_15	cell_15	Epiblast	E6.5	Pijuan-Sala et al.	-12.0023	-4.03763
cell_16	cell_16	ExE ectoderm	E6.5	Pijuan-Sala et al.	3.84101	-9.01297
cell_17	cell_17	Primitive Streak	E6.5	Pijuan-Sala et al.	-9.47132	-3.71638
cell_18	cell_18	Epiblast	E6.5	Pijuan-Sala et al.	-10.6871	-4.85836
cell_19	cell_19	ExE ectoderm	E6.5	Pijuan-Sala et al.	3.42111	-8.69111
cell_20	cell_20	ExE endoderm	E6.5	Pijuan-Sala et al.	-4.81987	-10.5999
cell_21	cell_21	Epiblast	E6.5	Pijuan-Sala et al.	-11.082	-4.58557
cell_22	cell_22	Epiblast	E6.5	Pijuan-Sala et al.	-11.7464	-4.47545
cell_23	cell_23	Epiblast	E6.5	Pijuan-Sala et al.	-10.3032	-4.38412
cell_24	cell_24	Visceral endoderm	E6.5	Pijuan-Sala et al.	-5.11498	-8.54639
cell_25	cell_25	ExE ectoderm	E6.5	Pijuan-Sala et al.	2.70793	-9.72377
cell_26	cell_26	Epiblast	E6.5	Pijuan-Sala et al.	-11.3332	-4.92102
cell_27	cell_27	Epiblast	E6.5	Pijuan-Sala et al.	-10.8996	-4.96073
cell_28	cell_28	Epiblast	E6.5	Pijuan-Sala et al.	-10.7469	-4.84363
cell_29	cell_29	Epiblast	E6.5	Pijuan-Sala et al.	-12.0201	-3.55967
cell_30	cell_30	ExE ectoderm	E6.5	Pijuan-Sala et al.	3.72268	-9.60298
cell_31	cell_31	Epiblast	E6.5	Pijuan-Sala et al.	-11.6945	-4.78524
cell_32	cell_32	Epiblast	E6.5	Pijuan-Sala et al.	-10.1583	-4.55208
cell_33	cell_33	Primitive Streak	E6.5	Pijuan-Sala et al.	-9.5424	-3.77227
cell_34	cell_34	ExE ectoderm	E6.5	Pijuan-Sala et al.	2.9006	-7.31761
cell_35	cell_35	Primitive Streak	E6.5	Pijuan-Sala et al.	-8.34847	-3.02783
cell_36	cell_36	ExE ectoderm	E6.5	Pijuan-Sala et al.	2.52717	-9.32273
cell_37	cell_37	Epiblast	E6.5	Pijuan-Sala et al.	-11.1756	-3.9524
cell_38	cell_38	Primitive Streak	E6.5	Pijuan-Sala et al.	-9.20678	-3.65435
cell_39	cell_39	Epiblast	E6.5	Pijuan-Sala et al.	-12.0514	-4.84417
cell_40	cell_40	ExE ectoderm	E6.5	Pijuan-Sala et al.	3.39241	-9.24532
cell_41	cell_41	ExE ectoderm	E6.5	Pijuan-Sala et al.	3.69194	-9.30711
cell_42	cell_42	Epiblast	E6.5	Pijuan-Sala et al.	-11.5819	-4.82691
cell_43	cell_43	Epiblast	E6.5	Pijuan-Sala et al.	-11.6747	-5.05253
cell_44	cell_44	Epiblast	E6.5	Pijuan-Sala et al.	-10.9335	-4.71883
cell_45	cell_45	ExE endoderm	E6.5	Pijuan-Sala et al.	-3.74258	-11.2632
cell_46	cell_46	Epiblast	E6.5	Pijuan-Sala et al.	-11.2802	-3.71783
cell_47	cell_47	Primitive Streak	E6.5	Pijuan-Sala et al.	-8.2156	-3.08424
cell_48	cell_48	ExE ectoderm	E6.5	Pijuan-Sala et al.	3.97507	-9.24041
cell_49	cell_49	Primitive Streak	E6.5	Pijuan-Sala et al.	-9.89672	-4.49694
cell_51	cell_51	ExE endoderm	E6.5	Pijuan-Sala et al.	-4.26384	-11.1325
cell_52	cell_52	Epiblast	E6.5	Pijuan-Sala et al.	-11.5324	-4.98805
cell_53	cell_53	ExE ectoderm	E6.5	Pijuan-Sala et al.	3.18702	-9.7602
cell_55	cell_55	ExE endoderm	E6.5	Pijuan-Sala et al.	-4.28196	-10.7427
cell_56	cell_56	ExE endoderm	E6.5	Pijuan-Sala et al.	-5.16216	-11.2542
cell_57	cell_57	ExE ectoderm	E6.5	Pijuan-Sala et al.	3.46909	-9.70526
cell_58	cell_58	ExE endoderm	E6.5	Pijuan-Sala et al.	-3.88973	-10.6391
cell_59	cell_59	Primitive Streak	E6.5	Pijuan-Sala et al.	-10.4066	-4.02973
cell_61	cell_61	Epiblast	E6.5	Pijuan-Sala et al.	-10.4002	-4.67627
cell_62	cell_62	Epiblast	E6.5	Pijuan-Sala et al.	-11.7665	-4.48214
cell_63	cell_63	Epiblast	E6.5	Pijuan-Sala et al.	-11.6951	-4.5857
cell_64	cell_64	Visceral endoderm	E6.5	Pijuan-Sala et al.	-5.1106	-9.38537
cell_65	cell_65	Epiblast	E6.5	Pijuan-Sala et al.	-11.1179	-4.64643
cell_66	cell_66	Epiblast	E6.5	Pijuan-Sala et al.	-12.0126	-4.50945
cell_67	cell_67	Epiblast	E6.5	Pijuan-Sala et al.	-11.3432	-4.87658
cell_68	cell_68	Epiblast	E6.5	Pijuan-Sala et al.	-9.43358	-4.14068
cell_69	cell_69	Epiblast	E6.5	Pijuan-Sala et al.	-10.6854	-4.77585
cell_70	cell_70	Epiblast	E6.5	Pijuan-Sala et al.	-10.8418	-4.75259
cell_71	cell_71	Primitive Streak	E6.5	Pijuan-Sala et al.	-10.7406	-4.21458
cell_72	cell_72	ExE endoderm	E6.5	Pijuan-Sala et al.	-2.68474	-11.3274
cell_73	cell_73	ExE endoderm	E6.5	Pijuan-Sala et al.	-5.51018	-11.6041
cell_74	cell_74	Epiblast	E6.5	Pijuan-Sala et al.	-11.4641	-4.13979
cell_75	cell_75	ExE ectoderm	E6.5	Pijuan-Sala et al.	3.38112	-9.70256
cell_76	cell_76	Epiblast	E6.5	Pijuan-Sala et al.	-10.7217	-4.93624
cell_77	cell_77	ExE ectoderm	E6.5	Pijuan-Sala et al.	3.93776	-9.15057
cell_78	cell_78	ExE endoderm	E6.5	Pijuan-Sala et al.	-5.0728	-10.8296
cell_79	cell_79	Epiblast	E6.5	Pijuan-Sala et al.	-11.8042	-4.48658
cell_80	cell_80	Epiblast	E6.5	Pijuan-Sala et al.	-11.4015	-4.89213
cell_81	cell_81	Epiblast	E6.5	Pijuan-Sala et al.	-11.2276	-4.93336
cell_82	cell_82	ExE endoderm	E6.5	Pijuan-Sala et al.	-3.54694	-11.0188
cell_83	cell_83	ExE endoderm	E6.5	Pijuan-Sala et al.	-5.14221	-10.0456
cell_84	cell_84	ExE ectoderm	E6.5	Pijuan-Sala et al.	3.45127	-9.86317
cell_85	cell_85	Primitive Streak	E6.5	Pijuan-Sala et al.	-9.22738	-3.48781
cell_86	cell_86	Epiblast	E6.5	Pijuan-Sala et al.	-9.8243	-4.07269
cell_87	cell_87	Epiblast	E6.5	Pijuan-Sala et al.	-12.0197	-3.78616
cell_88	cell_88	Primitive Streak	E6.5	Pijuan-Sala et al.	-8.43449	-3.55389
cell_89	cell_89	Epiblast	E6.5	Pijuan-Sala et al.	-10.9868	-3.30604
cell_90	cell_90	Epiblast	E6.5	Pijuan-Sala et al.	-11.4863	-4.91255
cell_91	cell_91	ExE endoderm	E6.5	Pijuan-Sala et al.	-4.35633	-10.5659
cell_93	cell_93	ExE ectoderm	E6.5	Pijuan-Sala et al.	2.59426	-8.99989
cell_94	cell_94	Epiblast	E6.5	Pijuan-Sala et al.	-11.3926	-5.08997
cell_95	cell_95	ExE ectoderm	E6.5	Pijuan-Sala et al.	3.54333	-8.94483
cell_96	cell_96	ExE endoderm	E6.5	Pijuan-Sala et al.	-4.75306	-10.8306
cell_97	cell_97	Epiblast	E6.5	Pijuan-Sala et al.	-10.0932	-3.92025
cell_98	cell_98	Epiblast	E6.5	Pijuan-Sala et al.	-11.921	-4.72271
cell_99	cell_99	Primitive Streak	E6.5	Pijuan-Sala et al.	-9.0561	-3.95703
cell_100	cell_100	Epiblast	E6.5	Pijuan-Sala et al.	-11.2646	-5.04895
cell_101	cell_101	ExE ectoderm	E6.5	Pijuan-Sala et al.	3.74248	-8.82743
cell_102	cell_102	Epiblast	E6.5	Pijuan-Sala et al.	-11.2004	-4.57467
cell_103	cell_103	ExE ectoderm	E6.5	Pijuan-Sala et al.	3.53261	-9.67865
cell_104	cell_104	Epiblast	E6.5	Pijuan-Sala et al.	-10.1377	-4.43089
cell_105	cell_105	ExE endoderm	E6.5	Pijuan-Sala et al.	-4.63939	-10.5281
cell_106	cell_106	Epiblast	E6.5	Pijuan-Sala et al.	-11.2458	-4.42763
cell_107	cell_107	ExE endoderm	E6.5	Pijuan-Sala et al.	-3.26478	-11.2449
cell_108	cell_108	ExE ectoderm	E6.5	Pijuan-Sala et al.	3.8856	-9.26856
cell_110	cell_110	Epiblast	E6.5	Pijuan-Sala et al.	-11.3052	-4.62929
cell_111	cell_111	Primitive Streak	E6.5	Pijuan-Sala et al.	-9.18507	-3.79278
cell_112	cell_112	ExE ectoderm	E6.5	Pijuan-Sala et al.	2.60404	-9.28896
cell_113	cell_113	ExE endoderm	E6.5	Pijuan-Sala et al.	-2.12963	-11.8126
cell_114	cell_114	Primitive Streak	E6.5	Pijuan-Sala et al.	-7.95316	-2.82849
cell_115	cell_115	Visceral endoderm	E6.5	Pijuan-Sala et al.	-5.55137	-8.23696
cell_116	cell_116	Primitive Streak	E6.5	Pijuan-Sala et al.	-10.2355	-3.8593
cell_117	cell_117	Primitive Streak	E6.5	Pijuan-Sala et al.	-8.71125	-3.41841
cell_118	cell_118	Epiblast	E6.5	Pijuan-Sala et al.	-11.6247	-4.44118
cell_119	cell_119	ExE ectoderm	E6.5	Pijuan-Sala et al.	2.64945	-9.21452
cell_120	cell_120	Epiblast	E6.5	Pijuan-Sala et al.	-11.3692	-5.01157
cell_121	cell_121	Epiblast	E6.5	Pijuan-Sala et al.	-11.1479	-4.87312
cell_122	cell_122	Epiblast	E6.5	Pijuan-Sala et al.	-11.5089	-4.8634
cell_123	cell_123	Epiblast	E6.5	Pijuan-Sala et al.	-11.7152	-4.43645
cell_124	cell_124	ExE ectoderm	E6.5	Pijuan-Sala et al.	3.8348	-9.33857
cell_125	cell_125	ExE endoderm	E6.5	Pijuan-Sala et al.	-4.52998	-11.4632
cell_126	cell_126	Epiblast	E6.5	Pijuan-Sala et al.	-11.8082	-4.65834
cell_127	cell_127	Epiblast	E6.5	Pijuan-Sala et al.	-12.054	-4.28696
cell_128	cell_128	Epiblast	E6.5	Pijuan-Sala et al.	-11.0791	-4.94109
cell_129	cell_129	Epiblast	E6.5	Pijuan-Sala et al.	-11.2819	-4.7784
cell_130	cell_130	Primitive Streak	E6.5	Pijuan-Sala et al.	-9.01375	-3.82613
cell_131	cell_131	Primitive Streak	E6.5	Pijuan-Sala et al.	-7.77497	-3.12942
cell_133	cell_133	Epiblast	E6.5	Pijuan-Sala et al.	-10.8575	-4.2107
cell_134	cell_134	Epiblast	E6.5	Pijuan-Sala et al.	-11.2252	-3.35207
cell_135	cell_135	Epiblast	E6.5	Pijuan-Sala et al.	-9.45168	-4.26763
cell_136	cell_136	ExE ectoderm	E6.5	Pijuan-Sala et al.	3.12056	-9.3435
cell_137	cell_137	Epiblast	E6.5	Pijuan-Sala et al.	-11.9132	-4.48642
cell_138	cell_138	ExE ectoderm	E6.5	Pijuan-Sala et al.	2.86641	-7.39029
cell_139	cell_139	Epiblast	E6.5	Pijuan-Sala et al.	-8.81026	-3.65994
cell_140	cell_140	Primitive Streak	E6.5	Pijuan-Sala et al.	-8.65295	-3.01011
cell_141	cell_141	Primitive Streak	E6.5	Pijuan-Sala et al.	-9.86438	-4.16625
cell_142	cell_142	Epiblast	E6.5	Pijuan-Sala et al.	-11.8811	-4.68481
cell_143	cell_143	Epiblast	E6.5	Pijuan-Sala et al.	-11.1723	-5.0244
cell_144	cell_144	Epiblast	E6.5	Pijuan-Sala et al.	-11.532	-4.61291
cell_145	cell_145	Epiblast	E6.5	Pijuan-Sala et al.	-11.1627	-4.75128
cell_146	cell_146	Epiblast	E6.5	Pijuan-Sala et al.	-11.12	-4.63883
cell_147	cell_147	Epiblast	E6.5	Pijuan-Sala et al.	-11.5105	-4.16169
cell_148	cell_148	Epiblast	E6.5	Pijuan-Sala et al.	-11.1116	-4.40883
cell_149	cell_149	Primitive Streak	E6.5	Pijuan-Sala et al.	-9.39187	-3.96526
cell_150	cell_150	Epiblast	E6.5	Pijuan-Sala et al.	-11.5703	-4.50651
cell_151	cell_151	ExE ectoderm	E6.5	Pijuan-Sala et al.	2.85462	-7.48328
cell_152	cell_152	Epiblast	E6.5	Pijuan-Sala et al.	-11.7244	-4.83815
cell_153	cell_153	Epiblast	E6.5	Pijuan-Sala et al.	-11.251	-4.81053
cell_154	cell_154	Epiblast	E6.5	Pijuan-Sala et al.	-11.3914	-4.77674
cell_155	cell_155	Primitive Streak	E6.5	Pijuan-Sala et al.	-9.41523	-4.11417
cell_156	cell_156	ExE ectoderm	E6.5	Pijuan-Sala et al.	3.85307	-9.11581
cell_157	cell_157	Epiblast	E6.5	Pijuan-Sala et al.	-11.9017	-3.65973
cell_158	cell_158	Primitive Streak	E6.5	Pijuan-Sala et al.	-9.31376	-3.45199
cell_159	cell_159	ExE endoderm	E6.5	Pijuan-Sala et al.	-5.57563	-11.4085
cell_160	cell_160	ExE endoderm	E6.5	Pijuan-Sala et al.	-5.01917	-10.7633
cell_161	cell_161	Epiblast	E6.5	Pijuan-Sala et al.	-11.8944	-4.53116
cell_162	cell_162	Epiblast	E6.5	Pijuan-Sala et al.	-11.9361	-3.63072
cell_163	cell_163	Epiblast	E6.5	Pijuan-Sala et al.	-11.6014	-4.82413
cell_164	cell_164	Primitive Streak	E6.5	Pijuan-Sala et al.	-9.50076	-4.06058
cell_165	cell_165	Epiblast	E6.5	Pijuan-Sala et al.	-12.0364	-4.29731
cell_166	cell_166	ExE ectoderm	E6.5	Pijuan-Sala et al.	3.6166	-8.84921
cell_167	cell_167	Visceral endoderm	E6.5	Pijuan-Sala et al.	-5.24282	-8.99961
cell_168	cell_168	Epiblast	E6.5	Pijuan-Sala et al.	-10.9748	-4.67949
cell_169	cell_169	ExE ectoderm	E6.5	Pijuan-Sala et al.	3.39081	-9.77621
cell_171	cell_171	Epiblast	E6.5	Pijuan-Sala et al.	-11.8002	-4.92182
cell_172	cell_172	ExE ectoderm	E6.5	Pijuan-Sala et al.	3.3507	-9.1855
cell_173	cell_173	Epiblast	E6.5	Pijuan-Sala et al.	-11.8916	-4.17894
cell_175	cell_175	Primitive Streak	E6.5	Pijuan-Sala et al.	-10.1963	-3.97762
cell_176	cell_176	ExE ectoderm	E6.5	Pijuan-Sala et al.	3.24509	-7.29374
cell_177	cell_177	Epiblast	E6.5	Pijuan-Sala et al.	-11.5107	-4.75674
cell_178	cell_178	Epiblast	E6.5	Pijuan-Sala et al.	-11.0605	-4.95514
cell_179	cell_179	Epiblast	E6.5	Pijuan-Sala et al.	-10.9314	-4.87194
cell_181	cell_181	Epiblast	E6.5	Pijuan-Sala et al.	-11.503	-4.11609
cell_182	cell_182	Epiblast	E6.5	Pijuan-Sala et al.	-10.2559	-4.14056
cell_183	cell_183	Visceral endoderm	E6.5	Pijuan-Sala et al.	-5.43216	-8.52772
cell_184	cell_184	ExE endoderm	E6.5	Pijuan-Sala et al.	-4.6662	-10.2303
cell_185	cell_185	Epiblast	E6.5	Pijuan-Sala et al.	-11.3476	-4.98619
cell_186	cell_186	Epiblast	E6.5	Pijuan-Sala et al.	-11.3593	-5.03381
cell_187	cell_187	Epiblast	E6.5	Pijuan-Sala et al.	-10.2818	-4.17026
cell_188	cell_188	Epiblast	E6.5	Pijuan-Sala et al.	-11.0261	-5.01711
cell_189	cell_189	Epiblast	E6.5	Pijuan-Sala et al.	-8.86109	-3.78971
cell_190	cell_190	Epiblast	E6.5	Pijuan-Sala et al.	-11.6959	-4.84736
cell_191	cell_191	Epiblast	E6.5	Pijuan-Sala et al.	-11.963	-4.01092
cell_192	cell_192	Epiblast	E6.5	Pijuan-Sala et al.	-11.4511	-4.34982
cell_194	cell_194	Epiblast	E6.5	Pijuan-Sala et al.	-10.9872	-5.00514
cell_195	cell_195	ExE ectoderm	E6.5	Pijuan-Sala et al.	3.60501	-9.07726
cell_196	cell_196	Epiblast	E6.5	Pijuan-Sala et al.	-11.8102	-4.26799
cell_197	cell_197	Epiblast	E6.5	Pijuan-Sala et al.	-11.6513	-4.95283
cell_198	cell_198	ExE endoderm	E6.5	Pijuan-Sala et al.	-6.37956	-13.4523
cell_199	cell_199	ExE ectoderm	E6.5	Pijuan-Sala et al.	2.6572	-8.74624
cell_200	cell_200	Epiblast	E6.5	Pijuan-Sala et al.	-11.4375	-4.40281
cell_201	cell_201	ExE ectoderm	E6.5	Pijuan-Sala et al.	3.38181	-9.72205
cell_202	cell_202	Epiblast	E6.5	Pijuan-Sala et al.	-9.77615	-4.37229
cell_203	cell_203	Epiblast	E6.5	Pijuan-Sala et al.	-12.0383	-3.89084
cell_204	cell_204	Epiblast	E6.5	Pijuan-Sala et al.	-11.3543	-4.33074
cell_205	cell_205	ExE ectoderm	E6.5	Pijuan-Sala et al.	3.42461	-9.39178
cell_206	cell_206	Epiblast	E6.5	Pijuan-Sala et al.	-11.9445	-4.60366
cell_207	cell_207	Epiblast	E6.5	Pijuan-Sala et al.	-10.678	-4.29658
cell_208	cell_208	ExE ectoderm	E6.5	Pijuan-Sala et al.	3.38933	-9.79034
cell_209	cell_209	Epiblast	E6.5	Pijuan-Sala et al.	-10.7191	-4.80538
cell_210	cell_210	Epiblast	E6.5	Pijuan-Sala et al.	-10.9993	-4.94359
cell_212	cell_212	Primitive Streak	E6.5	Pijuan-Sala et al.	-6.66468	-2.41076
cell_213	cell_213	Epiblast	E6.5	Pijuan-Sala et al.	-11.938	-4.36932
cell_214	cell_214	ExE endoderm	E6.5	Pijuan-Sala et al.	-3.02634	-11.4866
cell_215	cell_215	ExE ectoderm	E6.5	Pijuan-Sala et al.	3.15071	-7.12688
cell_216	cell_216	Visceral endoderm	E6.5	Pijuan-Sala et al.	-5.28849	-8.68933
cell_217	cell_217	Epiblast	E6.5	Pijuan-Sala et al.	-12.0632	-3.7581
cell_218	cell_218	ExE ectoderm	E6.5	Pijuan-Sala et al.	2.31362	-7.5889
cell_219	cell_219	Epiblast	E6.5	Pijuan-Sala et al.	-11.2976	-4.78088
cell_220	cell_220	Epiblast	E6.5	Pijuan-Sala et al.	-11.8604	-4.44536
cell_221	cell_221	ExE ectoderm	E6.5	Pijuan-Sala et al.	3.4782	-7.04882
cell_222	cell_222	ExE ectoderm	E6.5	Pijuan-Sala et al.	3.56872	-9.61962
cell_223	cell_223	Epiblast	E6.5	Pijuan-Sala et al.	-10.147	-4.49451
cell_224	cell_224	ExE endoderm	E6.5	Pijuan-Sala et al.	-4.27951	-10.6537
cell_225	cell_225	Primitive Streak	E6.5	Pijuan-Sala et al.	-8.98315	-3.60609
cell_226	cell_226	Epiblast	E6.5	Pijuan-Sala et al.	-9.85094	-4.37147
cell_227	cell_227	Primitive Streak	E6.5	Pijuan-Sala et al.	-9.04311	-3.8793
cell_228	cell_228	ExE ectoderm	E6.5	Pijuan-Sala et al.	3.81989	-8.933
cell_230	cell_230	Epiblast	E6.5	Pijuan-Sala et al.	-11.9357	-3.8501
cell_231	cell_231	ExE endoderm	E6.5	Pijuan-Sala et al.	-4.21664	-10.9644
cell_232	cell_232	Epiblast	E6.5	Pijuan-Sala et al.	-11.698	-4.7421
cell_233	cell_233	Epiblast	E6.5	Pijuan-Sala et al.	-11.6983	-3.25028
cell_235	cell_235	ExE ectoderm	E6.5	Pijuan-Sala et al.	3.11095	-9.6125
cell_236	cell_236	Primitive Streak	E6.5	Pijuan-Sala et al.	-7.6172	-4.11838
cell_237	cell_237	ExE ectoderm	E6.5	Pijuan-Sala et al.	2.51797	-9.58344
cell_238	cell_238	Epiblast	E6.5	Pijuan-Sala et al.	-11.0747	-4.6614
cell_239	cell_239	Primitive Streak	E6.5	Pijuan-Sala et al.	-8.39084	-1.6807
cell_240	cell_240	ExE ectoderm	E6.5	Pijuan-Sala et al.	3.05789	-9.47311
cell_241	cell_241	Epiblast	E6.5	Pijuan-Sala et al.	-9.8215	-4.3441
cell_242	cell_242	ExE ectoderm	E6.5	Pijuan-Sala et al.	3.39886	-9.49259
cell_243	cell_243	Epiblast	E6.5	Pijuan-Sala et al.	-11.947	-4.04411
cell_244	cell_244	ExE ectoderm	E6.5	Pijuan-Sala et al.	3.40934	-9.32834
cell_245	cell_245	Primitive Streak	E6.5	Pijuan-Sala et al.	-8.83419	-3.35018
cell_246	cell_246	Epiblast	E6.5	Pijuan-Sala et al.	-11.0782	-4.12275
cell_247	cell_247	Epiblast	E6.5	Pijuan-Sala et al.	-11.3046	-3.81588
cell_248	cell_248	Epiblast	E6.5	Pijuan-Sala et al.	-9.8204	-4.46734
cell_249	cell_249	ExE ectoderm	E6.5	Pijuan-Sala et al.	3.96917	-9.38439
cell_250	cell_250	Epiblast	E6.5	Pijuan-Sala et al.	-11.2007	-4.3295
cell_251	cell_251	Epiblast	E6.5	Pijuan-Sala et al.	-11.7017	-4.72403
cell_252	cell_252	Epiblast	E6.5	Pijuan-Sala et al.	-11.6228	-4.76625
cell_253	cell_253	Epiblast	E6.5	Pijuan-Sala et al.	-10.8129	-4.51033
cell_254	cell_254	Epiblast	E6.5	Pijuan-Sala et al.	-12.0203	-3.71723
cell_255	cell_255	ExE endoderm	E6.5	Pijuan-Sala et al.	-4.88886	-9.9942
cell_256	cell_256	ExE ectoderm	E6.5	Pijuan-Sala et al.	2.48179	-9.14921
cell_257	cell_257	Epiblast	E6.5	Pijuan-Sala et al.	-11.6547	-4.6958
cell_258	cell_258	Epiblast	E6.5	Pijuan-Sala et al.	-11.0887	-4.66472
cell_259	cell_259	Primitive Streak	E6.5	Pijuan-Sala et al.	-9.1005	-3.57299
cell_260	cell_260	ExE endoderm	E6.5	Pijuan-Sala et al.	-5.77332	-11.8155
cell_261	cell_261	Epiblast	E6.5	Pijuan-Sala et al.	-11.3818	-4.16401
cell_262	cell_262	Primitive Streak	E6.5	Pijuan-Sala et al.	-9.5512	-3.674
cell_263	cell_263	Nascent mesoderm	E6.5	Pijuan-Sala et al.	-0.547891	1.36183
cell_264	cell_264	Epiblast	E6.5	Pijuan-Sala et al.	-11.2292	-5.0759
cell_265	cell_265	Visceral endoderm	E6.5	Pijuan-Sala et al.	-5.1205	-9.37066
cell_266	cell_266	ExE ectoderm	E6.5	Pijuan-Sala et al.	3.35169	-9.50683
cell_267	cell_267	Epiblast	E6.5	Pijuan-Sala et al.	-12.0136	-4.33071
cell_268	cell_268	Epiblast	E6.5	Pijuan-Sala et al.	-11.917	-4.31791
cell_269	cell_269	Visceral endoderm	E6.5	Pijuan-Sala et al.	-5.15072	-9.13563
cell_270	cell_270	Epiblast	E6.5	Pijuan-Sala et al.	-10.2737	-4.24507
cell_271	cell_271	Epiblast	E6.5	Pijuan-Sala et al.	-11.2327	-5.05183
cell_272	cell_272	Visceral endoderm	E6.5	Pijuan-Sala et al.	-5.49283	-8.40068
cell_273	cell_273	Epiblast	E6.5	Pijuan-Sala et al.	-11.2343	-4.66167
cell_274	cell_274	Epiblast	E6.5	Pijuan-Sala et al.	-11.2338	-4.98577
cell_276	cell_276	Primitive Streak	E6.5	Pijuan-Sala et al.	-9.85777	-4.271
cell_277	cell_277	Epiblast	E6.5	Pijuan-Sala et al.	-11.9295	-4.11842
cell_278	cell_278	Epiblast	E6.5	Pijuan-Sala et al.	-11.0823	-5.0482
cell_279	cell_279	Epiblast	E6.5	Pijuan-Sala et al.	-10.9948	-3.40729
cell_280	cell_280	Epiblast	E6.5	Pijuan-Sala et al.	-11.8256	-4.29015
cell_281	cell_281	Epiblast	E6.5	Pijuan-Sala et al.	-11.0216	-4.99215
cell_282	cell_282	Epiblast	E6.5	Pijuan-Sala et al.	-11.8445	-4.00173
cell_283	cell_283	Epiblast	E6.5	Pijuan-Sala et al.	-11.4966	-4.76081
cell_284	cell_284	Visceral endoderm	E6.5	Pijuan-Sala et al.	-5.28556	-8.77586
cell_285	cell_285	Epiblast	E6.5	Pijuan-Sala et al.	-10.9223	-4.80019
cell_286	cell_286	Epiblast	E6.5	Pijuan-Sala et al.	-11.252	-4.98894
cell_288	cell_288	Primitive Streak	E6.5	Pijuan-Sala et al.	-9.23307	-3.81246
cell_289	cell_289	Epiblast	E6.5	Pijuan-Sala et al.	-11.0803	-4.73727
cell_290	cell_290	Epiblast	E6.5	Pijuan-Sala et al.	-11.5412	-4.05572
cell_291	cell_291	ExE ectoderm	E6.5	Pijuan-Sala et al.	3.55862	-8.76061
cell_292	cell_292	Epiblast	E6.5	Pijuan-Sala et al.	-10.9581	-4.77313
cell_293	cell_293	Epiblast	E6.5	Pijuan-Sala et al.	-10.8914	-4.89684
cell_295	cell_295	ExE ectoderm	E6.5	Pijuan-Sala et al.	3.87735	-9.52735
cell_296	cell_296	Primitive Streak	E6.5	Pijuan-Sala et al.	-7.49641	-2.58764
cell_297	cell_297	Epiblast	E6.5	Pijuan-Sala et al.	-11.6471	-4.13999
cell_298	cell_298	ExE ectoderm	E6.5	Pijuan-Sala et al.	3.01106	-9.65995
cell_299	cell_299	Primitive Streak	E6.5	Pijuan-Sala et al.	-7.78316	-2.98622
cell_300	cell_300	ExE endoderm	E6.5	Pijuan-Sala et al.	-4.88629	-10.7146
cell_301	cell_301	ExE ectoderm	E6.5	Pijuan-Sala et al.	3.14111	-9.17997
cell_302	cell_302	Epiblast	E6.5	Pijuan-Sala et al.	-11.3948	-4.75058
cell_303	cell_303	Primitive Streak	E6.5	Pijuan-Sala et al.	-6.6792	-2.49345
cell_304	cell_304	Visceral endoderm	E6.5	Pijuan-Sala et al.	-5.19587	-9.13597
cell_306	cell_306	Epiblast	E6.5	Pijuan-Sala et al.	-11.5927	-4.24069
cell_307	cell_307	Epiblast	E6.5	Pijuan-Sala et al.	-11.7649	-4.89525
cell_308	cell_308	Epiblast	E6.5	Pijuan-Sala et al.	-11.8299	-4.25221
cell_309	cell_309	Epiblast	E6.5	Pijuan-Sala et al.	-11.4174	-3.21622
cell_310	cell_310	ExE ectoderm	E6.5	Pijuan-Sala et al.	3.50377	-8.96186
cell_311	cell_311	Epiblast	E6.5	Pijuan-Sala et al.	-11.5823	-4.07598
cell_312	cell_312	Epiblast	E6.5	Pijuan-Sala et al.	-11.3861	-4.86446
cell_313	cell_313	Epiblast	E6.5	Pijuan-Sala et al.	-11.3436	-4.41181
cell_314	cell_314	Primitive Streak	E6.5	Pijuan-Sala et al.	-8.09974	-3.42565
cell_316	cell_316	Epiblast	E6.5	Pijuan-Sala et al.	-11.6411	-4.03665
cell_317	cell_317	Epiblast	E6.5	Pijuan-Sala et al.	-11.3782	-4.75176
cell_318	cell_318	Epiblast	E6.5	Pijuan-Sala et al.	-11.6443	-4.22628
cell_319	cell_319	Primitive Streak	E6.5	Pijuan-Sala et al.	-10.8498	-4.53902
cell_320	cell_320	Epiblast	E6.5	Pijuan-Sala et al.	-10.5912	-4.18888
cell_321	cell_321	Epiblast	E6.5	Pijuan-Sala et al.	-10.6135	-4.82235
cell_322	cell_322	Epiblast	E6.5	Pijuan-Sala et al.	-10.664	-4.47012
cell_323	cell_323	Epiblast	E6.5	Pijuan-Sala et al.	-11.026	-4.74177
cell_324	cell_324	Epiblast	E6.5	Pijuan-Sala et al.	-11.7413	-4.70259
cell_325	cell_325	Epiblast	E6.5	Pijuan-Sala et al.	-11.2366	-4.87292
cell_326	cell_326	Epiblast	E6.5	Pijuan-Sala et al.	-9.87371	-4.38789
cell_327	cell_327	Epiblast	E6.5	Pijuan-Sala et al.	-10.8356	-4.68547
cell_328	cell_328	ExE endoderm	E6.5	Pijuan-Sala et al.	-4.92454	-10.0267
cell_329	cell_329	ExE ectoderm	E6.5	Pijuan-Sala et al.	3.58923	-9.33101
cell_330	cell_330	Epiblast	E6.5	Pijuan-Sala et al.	-11.7451	-4.50388
cell_331	cell_331	ExE endoderm	E6.5	Pijuan-Sala et al.	-4.19521	-10.9893
cell_333	cell_333	Epiblast	E6.5	Pijuan-Sala et al.	-12.0828	-3.61615
cell_334	cell_334	Epiblast	E6.5	Pijuan-Sala et al.	-11.4386	-4.40644
cell_335	cell_335	Epiblast	E6.5	Pijuan-Sala et al.	-9.94951	-4.11728
cell_336	cell_336	Primitive Streak	E6.5	Pijuan-Sala et al.	-8.44647	-3.60478
cell_337	cell_337	Epiblast	E6.5	Pijuan-Sala et al.	-11.6694	-4.50434
cell_338	cell_338	Epiblast	E6.5	Pijuan-Sala et al.	-11.8401	-4.53326
cell_339	cell_339	ExE endoderm	E6.5	Pijuan-Sala et al.	-6.00634	-12.29
cell_340	cell_340	Primitive Streak	E6.5	Pijuan-Sala et al.	-9.30196	-3.98454
cell_341	cell_341	Epiblast	E6.5	Pijuan-Sala et al.	-11.5605	-4.92883
cell_342	cell_342	Primitive Streak	E6.5	Pijuan-Sala et al.	-8.57377	-3.24425
cell_343	cell_343	ExE endoderm	E6.5	Pijuan-Sala et al.	-4.372	-10.7933
cell_344	cell_344	Epiblast	E6.5	Pijuan-Sala et al.	-11.6709	-4.78899
cell_345	cell_345	Epiblast	E6.5	Pijuan-Sala et al.	-10.8969	-4.88159
cell_346	cell_346	Epiblast	E6.5	Pijuan-Sala et al.	-11.2514	-4.0929
cell_347	cell_347	ExE endoderm	E6.5	Pijuan-Sala et al.	-3.20904	-11.3586
cell_348	cell_348	ExE endoderm	E6.5	Pijuan-Sala et al.	-5.01099	-10.5105
cell_349	cell_349	ExE ectoderm	E6.5	Pijuan-Sala et al.	3.54277	-8.62329
cell_350	cell_350	Epiblast	E6.5	Pijuan-Sala et al.	-11.852	-4.11548
cell_351	cell_351	ExE endoderm	E6.5	Pijuan-Sala et al.	-5.18859	-10.1827
cell_352	cell_352	Epiblast	E6.5	Pijuan-Sala et al.	-11.5444	-4.52009
cell_353	cell_353	ExE ectoderm	E6.5	Pijuan-Sala et al.	3.358	-9.77024
cell_354	cell_354	Primitive Streak	E6.5	Pijuan-Sala et al.	-7.21408	-2.90525
cell_355	cell_355	ExE ectoderm	E6.5	Pijuan-Sala et al.	3.50563	-9.30862
cell_357	cell_357	Primitive Streak	E6.5	Pijuan-Sala et al.	-9.87339	-4.34598
cell_358	cell_358	ExE endoderm	E6.5	Pijuan-Sala et al.	-6.07211	-12.4072
cell_359	cell_359	Epiblast	E6.5	Pijuan-Sala et al.	-11.6424	-4.43183
cell_360	cell_360	Epiblast	E6.5	Pijuan-Sala et al.	-11.9167	-4.81047
cell_1451	cell_1451	ExE ectoderm	E6.5	Pijuan-Sala et al.	3.7641	-9.50835
cell_1452	cell_1452	Epiblast	E6.5	Pijuan-Sala et al.	-11.8188	-4.41247
cell_1453	cell_1453	Epiblast	E6.5	Pijuan-Sala et al.	-12.2161	-3.83574
cell_1454	cell_1454	Epiblast	E6.5	Pijuan-Sala et al.	-11.3368	-4.9823
cell_1455	cell_1455	ExE ectoderm	E6.5	Pijuan-Sala et al.	3.8275	-9.34198
cell_1456	cell_1456	Primitive Streak	E6.5	Pijuan-Sala et al.	-10.5401	-3.24973
cell_1457	cell_1457	ExE ectoderm	E6.5	Pijuan-Sala et al.	3.7416	-8.97629
cell_1458	cell_1458	Epiblast	E6.5	Pijuan-Sala et al.	-8.84324	-1.51786
cell_1459	cell_1459	ExE ectoderm	E6.5	Pijuan-Sala et al.	2.60706	-8.69694
cell_1460	cell_1460	Epiblast	E6.5	Pijuan-Sala et al.	-11.5797	-4.73978
cell_1461	cell_1461	ExE ectoderm	E6.5	Pijuan-Sala et al.	3.66052	-9.34717
cell_1462	cell_1462	Epiblast	E6.5	Pijuan-Sala et al.	-11.5085	-4.50884
cell_1463	cell_1463	ExE endoderm	E6.5	Pijuan-Sala et al.	-4.64915	-11.282
cell_1464	cell_1464	Epiblast	E6.5	Pijuan-Sala et al.	-11.3864	-4.85944
cell_1465	cell_1465	Epiblast	E6.5	Pijuan-Sala et al.	-11.7929	-3.66956
cell_1466	cell_1466	Epiblast	E6.5	Pijuan-Sala et al.	-11.7161	-4.40408
cell_1467	cell_1467	Epiblast	E6.5	Pijuan-Sala et al.	-11.2024	-4.01292
cell_1468	cell_1468	Epiblast	E6.5	Pijuan-Sala et al.	-11.5322	-4.53806
cell_1469	cell_1469	Primitive Streak	E6.5	Pijuan-Sala et al.	-10.5782	-4.04203
cell_1470	cell_1470	Epiblast	E6.5	Pijuan-Sala et al.	-11.4625	-4.31026
cell_1472	cell_1472	Epiblast	E6.5	Pijuan-Sala et al.	-12.1302	-3.91657
cell_1473	cell_1473	ExE ectoderm	E6.5	Pijuan-Sala et al.	2.93183	-9.60017
cell_1474	cell_1474	Primitive Streak	E6.5	Pijuan-Sala et al.	-9.06129	-3.78231
cell_1476	cell_1476	Epiblast	E6.5	Pijuan-Sala et al.	-11.8615	-4.54843
cell_1477	cell_1477	Epiblast	E6.5	Pijuan-Sala et al.	-11.1517	-3.2506
cell_1478	cell_1478	Epiblast	E6.5	Pijuan-Sala et al.	-11.4187	-4.41233
cell_1479	cell_1479	ExE ectoderm	E6.5	Pijuan-Sala et al.	2.98315	-9.82569
cell_1480	cell_1480	ExE ectoderm	E6.5	Pijuan-Sala et al.	3.82886	-9.25288
cell_1481	cell_1481	Epiblast	E6.5	Pijuan-Sala et al.	-9.34732	-4.20121
cell_1482	cell_1482	ExE ectoderm	E6.5	Pijuan-Sala et al.	3.36455	-9.44936
cell_1483	cell_1483	Epiblast	E6.5	Pijuan-Sala et al.	-11.7563	-4.44189
cell_1484	cell_1484	Epiblast	E6.5	Pijuan-Sala et al.	-11.793	-4.94855
cell_1485	cell_1485	ExE ectoderm	E6.5	Pijuan-Sala et al.	3.45291	-6.76674
cell_1486	cell_1486	ExE ectoderm	E6.5	Pijuan-Sala et al.	3.2662	-9.72512
cell_1488	cell_1488	Epiblast	E6.5	Pijuan-Sala et al.	-11.4321	-4.28246
cell_1489	cell_1489	ExE endoderm	E6.5	Pijuan-Sala et al.	-3.97015	-11.3091
cell_1490	cell_1490	Epiblast	E6.5	Pijuan-Sala et al.	-11.4803	-4.77291
cell_1491	cell_1491	Visceral endoderm	E6.5	Pijuan-Sala et al.	-4.93407	-9.2643
cell_1492	cell_1492	Epiblast	E6.5	Pijuan-Sala et al.	-11.8957	-3.8178
cell_1493	cell_1493	Epiblast	E6.5	Pijuan-Sala et al.	-10.5767	-4.50285
cell_1494	cell_1494	ExE ectoderm	E6.5	Pijuan-Sala et al.	3.0505	-8.79814
cell_1496	cell_1496	Epiblast	E6.5	Pijuan-Sala et al.	-11.8451	-4.77267
cell_1497	cell_1497	Epiblast	E6.5	Pijuan-Sala et al.	-11.9755	-3.72663
cell_1498	cell_1498	Epiblast	E6.5	Pijuan-Sala et al.	-10.1587	-2.30431
cell_1499	cell_1499	Epiblast	E6.5	Pijuan-Sala et al.	-11.7979	-4.0283
cell_1500	cell_1500	Epiblast	E6.5	Pijuan-Sala et al.	-11.554	-4.74556
cell_1501	cell_1501	Primitive Streak	E6.5	Pijuan-Sala et al.	-10.042	-3.90539
cell_1502	cell_1502	ExE ectoderm	E6.5	Pijuan-Sala et al.	3.75562	-9.49709
cell_1503	cell_1503	ExE ectoderm	E6.5	Pijuan-Sala et al.	2.86279	-9.24226
cell_1504	cell_1504	Epiblast	E6.5	Pijuan-Sala et al.	-11.0683	-2.78312
cell_1505	cell_1505	Epiblast	E6.5	Pijuan-Sala et al.	-10.9295	-2.79246
cell_1506	cell_1506	ExE ectoderm	E6.5	Pijuan-Sala et al.	3.76666	-9.29011
cell_1508	cell_1508	Epiblast	E6.5	Pijuan-Sala et al.	-12.0833	-4.27436
cell_1509	cell_1509	Epiblast	E6.5	Pijuan-Sala et al.	-11.622	-4.46624
cell_1510	cell_1510	Epiblast	E6.5	Pijuan-Sala et al.	-11.6127	-3.6083
cell_1511	cell_1511	ExE endoderm	E6.5	Pijuan-Sala et al.	-4.37531	-10.6158
cell_1512	cell_1512	Primitive Streak	E6.5	Pijuan-Sala et al.	-9.75601	-3.66172
cell_1513	cell_1513	Primitive Streak	E6.5	Pijuan-Sala et al.	-9.77789	-3.85393
cell_1514	cell_1514	Primitive Streak	E6.5	Pijuan-Sala et al.	-9.58319	-3.51136
cell_1515	cell_1515	Epiblast	E6.5	Pijuan-Sala et al.	-11.481	-4.6169
cell_1516	cell_1516	ExE ectoderm	E6.5	Pijuan-Sala et al.	3.66863	-9.36001
cell_1517	cell_1517	Epiblast	E6.5	Pijuan-Sala et al.	-12.0426	-3.85924
cell_1518	cell_1518	Primitive Streak	E6.5	Pijuan-Sala et al.	-9.949	-3.53825
cell_1519	cell_1519	Epiblast	E6.5	Pijuan-Sala et al.	-10.5009	-4.41606
cell_1520	cell_1520	Epiblast	E6.5	Pijuan-Sala et al.	-11.3191	-3.94385
cell_1521	cell_1521	Primitive Streak	E6.5	Pijuan-Sala et al.	-9.40926	-3.56659
cell_1522	cell_1522	Epiblast	E6.5	Pijuan-Sala et al.	-11.4742	-5.06135
cell_1523	cell_1523	Epiblast	E6.5	Pijuan-Sala et al.	-11.1675	-3.02557
cell_1524	cell_1524	Epiblast	E6.5	Pijuan-Sala et al.	-11.7227	-3.77468
cell_1525	cell_1525	Primitive Streak	E6.5	Pijuan-Sala et al.	-9.73755	-3.67084
cell_1527	cell_1527	Epiblast	E6.5	Pijuan-Sala et al.	-11.3031	-4.4053
cell_1528	cell_1528	ExE ectoderm	E6.5	Pijuan-Sala et al.	2.76181	-9.51699
cell_1529	cell_1529	ExE ectoderm	E6.5	Pijuan-Sala et al.	3.73677	-8.99468
cell_1530	cell_1530	Epiblast	E6.5	Pijuan-Sala et al.	-11.186	-4.94133
cell_1531	cell_1531	Epiblast	E6.5	Pijuan-Sala et al.	-12.0278	-4.70319
cell_1532	cell_1532	ExE ectoderm	E6.5	Pijuan-Sala et al.	3.24008	-9.38035
cell_1533	cell_1533	Epiblast	E6.5	Pijuan-Sala et al.	-11.4009	-3.32096
cell_1534	cell_1534	Epiblast	E6.5	Pijuan-Sala et al.	-10.761	-3.65006
cell_1535	cell_1535	ExE ectoderm	E6.5	Pijuan-Sala et al.	2.39082	-9.11074
cell_1536	cell_1536	ExE ectoderm	E6.5	Pijuan-Sala et al.	3.68885	-9.44293
cell_1537	cell_1537	Epiblast	E6.5	Pijuan-Sala et al.	-12.0584	-4.46202
cell_1538	cell_1538	Epiblast	E6.5	Pijuan-Sala et al.	-11.9232	-3.75487
cell_1539	cell_1539	Visceral endoderm	E6.5	Pijuan-Sala et al.	-4.89253	-10.0391
cell_1540	cell_1540	Primitive Streak	E6.5	Pijuan-Sala et al.	-7.39318	-1.91842
cell_1541	cell_1541	Epiblast	E6.5	Pijuan-Sala et al.	-11.8635	-4.49652
cell_1543	cell_1543	Epiblast	E6.5	Pijuan-Sala et al.	-11.617	-4.65295
cell_1544	cell_1544	Epiblast	E6.5	Pijuan-Sala et al.	-11.2167	-4.6324
cell_1546	cell_1546	ExE ectoderm	E6.5	Pijuan-Sala et al.	2.45704	-8.2792
cell_1547	cell_1547	Epiblast	E6.5	Pijuan-Sala et al.	-11.5032	-4.34607
cell_1548	cell_1548	Epiblast	E6.5	Pijuan-Sala et al.	-11.6836	-4.57376
cell_1549	cell_1549	Primitive Streak	E6.5	Pijuan-Sala et al.	-7.16431	-1.93339
cell_1550	cell_1550	Epiblast	E6.5	Pijuan-Sala et al.	-11.5835	-4.12512
cell_1552	cell_1552	Epiblast	E6.5	Pijuan-Sala et al.	-11.2815	-3.52074
cell_1553	cell_1553	Epiblast	E6.5	Pijuan-Sala et al.	-11.6354	-3.27606
cell_1554	cell_1554	Epiblast	E6.5	Pijuan-Sala et al.	-10.527	-4.40357
cell_1555	cell_1555	ExE ectoderm	E6.5	Pijuan-Sala et al.	2.43293	-7.54402
cell_1556	cell_1556	ExE endoderm	E6.5	Pijuan-Sala et al.	-4.54201	-10.3662
cell_1557	cell_1557	Epiblast	E6.5	Pijuan-Sala et al.	-10.5738	-4.12387
cell_1558	cell_1558	ExE ectoderm	E6.5	Pijuan-Sala et al.	3.61227	-9.49538
cell_1559	cell_1559	Epiblast	E6.5	Pijuan-Sala et al.	-11.7023	-3.39566
cell_1560	cell_1560	Epiblast	E6.5	Pijuan-Sala et al.	-11.419	-4.97691
cell_1561	cell_1561	ExE ectoderm	E6.5	Pijuan-Sala et al.	3.55918	-8.69249
cell_1562	cell_1562	Epiblast	E6.5	Pijuan-Sala et al.	-11.3266	-2.90951
cell_1563	cell_1563	Epiblast	E6.5	Pijuan-Sala et al.	-9.89587	-4.48121
cell_1564	cell_1564	Epiblast	E6.5	Pijuan-Sala et al.	-9.87168	-3.95928
cell_1565	cell_1565	Epiblast	E6.5	Pijuan-Sala et al.	-11.0336	-4.88125
cell_1566	cell_1566	Epiblast	E6.5	Pijuan-Sala et al.	-10.7482	-4.62752
cell_1567	cell_1567	Epiblast	E6.5	Pijuan-Sala et al.	-11.8097	-3.36338
cell_1568	cell_1568	ExE ectoderm	E6.5	Pijuan-Sala et al.	2.84818	-8.80726
cell_1569	cell_1569	ExE ectoderm	E6.5	Pijuan-Sala et al.	2.33242	-9.25422
cell_1570	cell_1570	Epiblast	E6.5	Pijuan-Sala et al.	-12.0468	-3.87869
cell_1571	cell_1571	Epiblast	E6.5	Pijuan-Sala et al.	-11.6459	-3.80776
cell_1572	cell_1572	ExE endoderm	E6.5	Pijuan-Sala et al.	-3.59172	-12.0376
cell_1573	cell_1573	Epiblast	E6.5	Pijuan-Sala et al.	-11.5975	-3.9435
cell_1574	cell_1574	Epiblast	E6.5	Pijuan-Sala et al.	-11.2273	-4.80025
cell_1575	cell_1575	Primitive Streak	E6.5	Pijuan-Sala et al.	-9.07031	-3.66121
cell_1576	cell_1576	Epiblast	E6.5	Pijuan-Sala et al.	-10.9017	-3.01095
cell_1577	cell_1577	Epiblast	E6.5	Pijuan-Sala et al.	-11.018	-5.04094
cell_1578	cell_1578	Epiblast	E6.5	Pijuan-Sala et al.	-11.7471	-4.37189
cell_1579	cell_1579	Epiblast	E6.5	Pijuan-Sala et al.	-10.8689	-4.76721
cell_1580	cell_1580	Epiblast	E6.5	Pijuan-Sala et al.	-12.2205	-4.14779
cell_1581	cell_1581	Epiblast	E6.5	Pijuan-Sala et al.	-11.9988	-4.00163
cell_1582	cell_1582	Primitive Streak	E6.5	Pijuan-Sala et al.	-9.30957	-3.84172
cell_1583	cell_1583	ExE ectoderm	E6.5	Pijuan-Sala et al.	3.20621	-8.30281
cell_1584	cell_1584	ExE endoderm	E6.5	Pijuan-Sala et al.	-4.37641	-10.772
cell_1585	cell_1585	Epiblast	E6.5	Pijuan-Sala et al.	-11.7124	-4.44741
cell_1586	cell_1586	Epiblast	E6.5	Pijuan-Sala et al.	-12.0089	-4.85559
cell_1587	cell_1587	ExE ectoderm	E6.5	Pijuan-Sala et al.	2.97842	-7.08967
cell_1588	cell_1588	ExE ectoderm	E6.5	Pijuan-Sala et al.	3.59914	-8.86129
cell_1589	cell_1589	Epiblast	E6.5	Pijuan-Sala et al.	-10.7331	-4.85636
cell_1590	cell_1590	Epiblast	E6.5	Pijuan-Sala et al.	-11.1045	-2.83879
cell_1591	cell_1591	ExE ectoderm	E6.5	Pijuan-Sala et al.	3.50378	-9.63968
cell_1592	cell_1592	ExE endoderm	E6.5	Pijuan-Sala et al.	-4.46747	-11.1229
cell_1593	cell_1593	ExE ectoderm	E6.5	Pijuan-Sala et al.	2.77813	-6.92519
cell_1594	cell_1594	ExE ectoderm	E6.5	Pijuan-Sala et al.	3.54123	-9.67598
cell_1595	cell_1595	ExE endoderm	E6.5	Pijuan-Sala et al.	-4.79386	-10.5473
cell_1596	cell_1596	Epiblast	E6.5	Pijuan-Sala et al.	-10.9571	-4.42629
cell_1597	cell_1597	Primitive Streak	E6.5	Pijuan-Sala et al.	-9.45399	-3.96721
cell_1598	cell_1598	Epiblast	E6.5	Pijuan-Sala et al.	-12.0565	-4.62213
cell_1599	cell_1599	Epiblast	E6.5	Pijuan-Sala et al.	-11.0191	-4.61125
cell_1600	cell_1600	Epiblast	E6.5	Pijuan-Sala et al.	-12.0347	-4.61032
cell_1601	cell_1601	Epiblast	E6.5	Pijuan-Sala et al.	-11.6777	-3.58679
cell_1602	cell_1602	ExE ectoderm	E6.5	Pijuan-Sala et al.	2.80962	-9.49938
cell_1603	cell_1603	Primitive Streak	E6.5	Pijuan-Sala et al.	-11.4123	-4.00268
cell_1605	cell_1605	Epiblast	E6.5	Pijuan-Sala et al.	-11.9166	-4.26142
cell_1606	cell_1606	ExE ectoderm	E6.5	Pijuan-Sala et al.	3.73038	-8.73546
cell_1607	cell_1607	Epiblast	E6.5	Pijuan-Sala et al.	-10.9211	-2.79379
cell_1608	cell_1608	ExE ectoderm	E6.5	Pijuan-Sala et al.	3.56674	-9.32142
cell_1609	cell_1609	Epiblast	E6.5	Pijuan-Sala et al.	-11.1661	-4.30668
cell_1610	cell_1610	Primitive Streak	E6.5	Pijuan-Sala et al.	-9.56243	-3.8207
cell_1611	cell_1611	ExE ectoderm	E6.5	Pijuan-Sala et al.	3.70671	-8.81419
cell_1612	cell_1612	Epiblast	E6.5	Pijuan-Sala et al.	-11.9433	-3.37549
cell_1613	cell_1613	Epiblast	E6.5	Pijuan-Sala et al.	-9.55588	-4.28308
cell_1614	cell_1614	Epiblast	E6.5	Pijuan-Sala et al.	-11.9183	-4.19869
cell_1616	cell_1616	Epiblast	E6.5	Pijuan-Sala et al.	-11.9646	-4.13081
cell_1617	cell_1617	Epiblast	E6.5	Pijuan-Sala et al.	-11.5881	-4.29044
cell_1618	cell_1618	Epiblast	E6.5	Pijuan-Sala et al.	-11.1496	-4.13348
cell_1619	cell_1619	Epiblast	E6.5	Pijuan-Sala et al.	-11.3762	-4.70932
cell_1620	cell_1620	Primitive Streak	E6.5	Pijuan-Sala et al.	-9.81522	-2.78332
cell_1621	cell_1621	Epiblast	E6.5	Pijuan-Sala et al.	-11.5739	-3.77595
cell_1622	cell_1622	Epiblast	E6.5	Pijuan-Sala et al.	-11.576	-4.23297
cell_1623	cell_1623	Epiblast	E6.5	Pijuan-Sala et al.	-11.6921	-4.31757
cell_1624	cell_1624	Epiblast	E6.5	Pijuan-Sala et al.	-11.5973	-4.65736
cell_1625	cell_1625	Epiblast	E6.5	Pijuan-Sala et al.	-10.8816	-4.90931
cell_1626	cell_1626	ExE ectoderm	E6.5	Pijuan-Sala et al.	3.13566	-7.13518
cell_1627	cell_1627	Primitive Streak	E6.5	Pijuan-Sala et al.	-7.80736	-2.38293
cell_1629	cell_1629	Epiblast	E6.5	Pijuan-Sala et al.	-11.1116	-5.07424
cell_1630	cell_1630	Epiblast	E6.5	Pijuan-Sala et al.	-11.5142	-4.78263
cell_1631	cell_1631	Epiblast	E6.5	Pijuan-Sala et al.	-11.3413	-3.39997
cell_1634	cell_1634	ExE endoderm	E6.5	Pijuan-Sala et al.	-4.02709	-11.4416
cell_1635	cell_1635	ExE ectoderm	E6.5	Pijuan-Sala et al.	3.22259	-9.26306
cell_1636	cell_1636	Epiblast	E6.5	Pijuan-Sala et al.	-11.9012	-4.70784
cell_1637	cell_1637	Epiblast	E6.5	Pijuan-Sala et al.	-11.4702	-3.556
cell_1638	cell_1638	Epiblast	E6.5	Pijuan-Sala et al.	-11.8261	-4.89734
cell_1639	cell_1639	ExE ectoderm	E6.5	Pijuan-Sala et al.	3.09262	-8.88642
cell_1640	cell_1640	Epiblast	E6.5	Pijuan-Sala et al.	-11.4837	-4.22275
cell_1641	cell_1641	Epiblast	E6.5	Pijuan-Sala et al.	-11.3109	-3.71127
cell_1642	cell_1642	Epiblast	E6.5	Pijuan-Sala et al.	-10.2131	-4.06392
cell_1643	cell_1643	ExE ectoderm	E6.5	Pijuan-Sala et al.	2.62581	-9.24214
cell_1644	cell_1644	Epiblast	E6.5	Pijuan-Sala et al.	-11.7448	-4.79138
cell_1645	cell_1645	Epiblast	E6.5	Pijuan-Sala et al.	-11.9384	-3.87886
cell_1646	cell_1646	Epiblast	E6.5	Pijuan-Sala et al.	-11.3956	-4.37534
cell_1647	cell_1647	ExE ectoderm	E6.5	Pijuan-Sala et al.	3.38537	-8.51349
cell_1648	cell_1648	Epiblast	E6.5	Pijuan-Sala et al.	-12.0949	-3.85097
cell_1649	cell_1649	Epiblast	E6.5	Pijuan-Sala et al.	-11.7678	-4.73163
cell_1650	cell_1650	Epiblast	E6.5	Pijuan-Sala et al.	-11.4734	-4.4923
cell_1651	cell_1651	Epiblast	E6.5	Pijuan-Sala et al.	-11.8885	-4.33976
cell_1653	cell_1653	Epiblast	E6.5	Pijuan-Sala et al.	-11.6061	-4.86089
cell_1654	cell_1654	Epiblast	E6.5	Pijuan-Sala et al.	-12.0868	-3.63466
cell_1655	cell_1655	Primitive Streak	E6.5	Pijuan-Sala et al.	-9.00296	-3.47794
cell_1656	cell_1656	Epiblast	E6.5	Pijuan-Sala et al.	-10.8667	-4.58462
cell_1657	cell_1657	Epiblast	E6.5	Pijuan-Sala et al.	-11.7827	-4.29098
cell_1658	cell_1658	Epiblast	E6.5	Pijuan-Sala et al.	-11.9256	-4.5764
cell_1659	cell_1659	ExE ectoderm	E6.5	Pijuan-Sala et al.	3.77796	-8.76931
cell_1660	cell_1660	Epiblast	E6.5	Pijuan-Sala et al.	-10.7803	-4.25268
cell_1661	cell_1661	Primitive Streak	E6.5	Pijuan-Sala et al.	-8.3688	-2.45233
cell_1662	cell_1662	ExE endoderm	E6.5	Pijuan-Sala et al.	-5.20552	-11.0807
cell_1663	cell_1663	ExE ectoderm	E6.5	Pijuan-Sala et al.	2.32637	-7.65994
cell_1664	cell_1664	Epiblast	E6.5	Pijuan-Sala et al.	-11.9398	-3.80092
cell_1665	cell_1665	Epiblast	E6.5	Pijuan-Sala et al.	-11.6252	-4.99417
cell_1666	cell_1666	Epiblast	E6.5	Pijuan-Sala et al.	-10.7395	-4.83906
cell_1667	cell_1667	Epiblast	E6.5	Pijuan-Sala et al.	-10.2771	-4.53825
cell_1668	cell_1668	Epiblast	E6.5	Pijuan-Sala et al.	-9.69632	-4.36206
cell_1669	cell_1669	Primitive Streak	E6.5	Pijuan-Sala et al.	-8.62946	-3.71235
cell_1670	cell_1670	Epiblast	E6.5	Pijuan-Sala et al.	-12.196	-4.03829
cell_1671	cell_1671	ExE ectoderm	E6.5	Pijuan-Sala et al.	3.70159	-9.26703
cell_1672	cell_1672	Epiblast	E6.5	Pijuan-Sala et al.	-10.7477	-4.84691
cell_1673	cell_1673	Epiblast	E6.5	Pijuan-Sala et al.	-11.7406	-4.7168
cell_1674	cell_1674	ExE ectoderm	E6.5	Pijuan-Sala et al.	3.73508	-8.81142
cell_1675	cell_1675	ExE ectoderm	E6.5	Pijuan-Sala et al.	3.50252	-9.53406
cell_1676	cell_1676	ExE ectoderm	E6.5	Pijuan-Sala et al.	3.01035	-8.94753
cell_1677	cell_1677	Epiblast	E6.5	Pijuan-Sala et al.	-11.8517	-3.76225
cell_1678	cell_1678	ExE ectoderm	E6.5	Pijuan-Sala et al.	3.23083	-9.332
cell_1679	cell_1679	Epiblast	E6.5	Pijuan-Sala et al.	-11.9964	-4.03804
cell_1681	cell_1681	Epiblast	E6.5	Pijuan-Sala et al.	-10.7551	-4.65171
cell_1682	cell_1682	Epiblast	E6.5	Pijuan-Sala et al.	-11.7548	-3.70083
cell_1683	cell_1683	ExE ectoderm	E6.5	Pijuan-Sala et al.	3.85916	-9.015
cell_1684	cell_1684	Primitive Streak	E6.5	Pijuan-Sala et al.	-10.1038	-4.3276
cell_1686	cell_1686	Primitive Streak	E6.5	Pijuan-Sala et al.	-9.10304	-3.73443
cell_1687	cell_1687	ExE endoderm	E6.5	Pijuan-Sala et al.	-4.63257	-11.1791
cell_1688	cell_1688	Primitive Streak	E6.5	Pijuan-Sala et al.	-9.43928	-2.29107
cell_1689	cell_1689	Epiblast	E6.5	Pijuan-Sala et al.	-11.5424	-4.27798
cell_1690	cell_1690	Visceral endoderm	E6.5	Pijuan-Sala et al.	-5.43867	-8.69553
cell_1691	cell_1691	ExE ectoderm	E6.5	Pijuan-Sala et al.	3.74114	-9.31334
cell_1692	cell_1692	ExE ectoderm	E6.5	Pijuan-Sala et al.	3.7396	-9.00654
cell_1693	cell_1693	ExE ectoderm	E6.5	Pijuan-Sala et al.	3.66085	-9.15043
cell_1694	cell_1694	Epiblast	E6.5	Pijuan-Sala et al.	-10.4047	-4.37195
cell_1695	cell_1695	Epiblast	E6.5	Pijuan-Sala et al.	-10.5561	-4.86608
cell_1696	cell_1696	Epiblast	E6.5	Pijuan-Sala et al.	-11.3831	-3.75415
cell_1697	cell_1697	Primitive Streak	E6.5	Pijuan-Sala et al.	-8.7314	-3.09366
cell_1698	cell_1698	Epiblast	E6.5	Pijuan-Sala et al.	-11.734	-3.87859
cell_1699	cell_1699	Epiblast	E6.5	Pijuan-Sala et al.	-10.6496	-4.28402
cell_1700	cell_1700	Visceral endoderm	E6.5	Pijuan-Sala et al.	-5.5362	-8.3417
cell_1701	cell_1701	ExE ectoderm	E6.5	Pijuan-Sala et al.	3.40227	-8.52763
cell_1702	cell_1702	ExE ectoderm	E6.5	Pijuan-Sala et al.	3.85546	-9.28992
cell_1703	cell_1703	ExE ectoderm	E6.5	Pijuan-Sala et al.	3.86323	-9.33605
cell_1705	cell_1705	Epiblast	E6.5	Pijuan-Sala et al.	-11.5368	-3.72005
cell_1706	cell_1706	Epiblast	E6.5	Pijuan-Sala et al.	-12.1572	-3.93229
cell_1708	cell_1708	ExE ectoderm	E6.5	Pijuan-Sala et al.	3.72471	-9.19713
cell_1709	cell_1709	Epiblast	E6.5	Pijuan-Sala et al.	-11.9472	-4.03629
cell_1710	cell_1710	ExE ectoderm	E6.5	Pijuan-Sala et al.	3.72366	-9.34677
cell_1711	cell_1711	Parietal endoderm	E6.5	Pijuan-Sala et al.	1.12089	-13.3634
cell_1712	cell_1712	Epiblast	E6.5	Pijuan-Sala et al.	-11.5178	-4.34141
cell_1713	cell_1713	Primitive Streak	E6.5	Pijuan-Sala et al.	-9.33708	-3.87183
cell_1714	cell_1714	Epiblast	E6.5	Pijuan-Sala et al.	-11.7972	-4.22462
cell_1716	cell_1716	ExE ectoderm	E6.5	Pijuan-Sala et al.	3.66536	-9.54365
cell_1717	cell_1717	Epiblast	E6.5	Pijuan-Sala et al.	-11.6427	-3.53542
cell_1718	cell_1718	ExE ectoderm	E6.5	Pijuan-Sala et al.	3.71272	-9.469
cell_1719	cell_1719	Primitive Streak	E6.5	Pijuan-Sala et al.	-9.90643	-3.61188
cell_1720	cell_1720	Epiblast	E6.5	Pijuan-Sala et al.	-11.8385	-3.91476
cell_1722	cell_1722	ExE endoderm	E6.5	Pijuan-Sala et al.	-1.5566	-12.3157
cell_1723	cell_1723	Epiblast	E6.5	Pijuan-Sala et al.	-11.8135	-3.66622
cell_1724	cell_1724	Primitive Streak	E6.5	Pijuan-Sala et al.	-10.8419	-4.14574
cell_1725	cell_1725	Visceral endoderm	E6.5	Pijuan-Sala et al.	-5.32478	-8.62629
cell_1726	cell_1726	Epiblast	E6.5	Pijuan-Sala et al.	-12.0683	-4.18078
cell_1727	cell_1727	ExE ectoderm	E6.5	Pijuan-Sala et al.	2.9143	-9.6479
cell_1728	cell_1728	Epiblast	E6.5	Pijuan-Sala et al.	-10.7522	-3.63401
cell_1729	cell_1729	Epiblast	E6.5	Pijuan-Sala et al.	-12.0164	-4.5914
cell_1730	cell_1730	Epiblast	E6.5	Pijuan-Sala et al.	-11.4367	-4.56988
cell_1731	cell_1731	ExE ectoderm	E6.5	Pijuan-Sala et al.	2.80098	-9.76214
cell_1732	cell_1732	ExE ectoderm	E6.5	Pijuan-Sala et al.	3.61186	-8.79618
cell_1733	cell_1733	ExE ectoderm	E6.5	Pijuan-Sala et al.	3.29364	-9.23809
cell_1734	cell_1734	ExE ectoderm	E6.5	Pijuan-Sala et al.	3.63101	-9.28741
cell_1735	cell_1735	ExE endoderm	E6.5	Pijuan-Sala et al.	-4.84786	-10.7794
cell_1736	cell_1736	ExE ectoderm	E6.5	Pijuan-Sala et al.	2.30165	-8.70334
cell_1737	cell_1737	ExE ectoderm	E6.5	Pijuan-Sala et al.	3.2086	-8.92416
cell_1738	cell_1738	ExE ectoderm	E6.5	Pijuan-Sala et al.	3.08098	-9.5672
cell_1739	cell_1739	Epiblast	E6.5	Pijuan-Sala et al.	-10.5487	-4.56398
cell_1740	cell_1740	Parietal endoderm	E6.5	Pijuan-Sala et al.	0.850615	-13.8918
cell_1741	cell_1741	Primitive Streak	E6.5	Pijuan-Sala et al.	-10.5026	-2.73814
cell_1742	cell_1742	Epiblast	E6.5	Pijuan-Sala et al.	-11.8622	-3.72981
cell_1743	cell_1743	Epiblast	E6.5	Pijuan-Sala et al.	-11.4291	-4.312
cell_1744	cell_1744	Primitive Streak	E6.5	Pijuan-Sala et al.	-8.17823	-3.14803
cell_1745	cell_1745	Visceral endoderm	E6.5	Pijuan-Sala et al.	-5.02609	-9.30401
cell_1746	cell_1746	Epiblast	E6.5	Pijuan-Sala et al.	-11.6819	-4.03785
cell_1747	cell_1747	ExE ectoderm	E6.5	Pijuan-Sala et al.	3.71261	-9.4557
cell_1748	cell_1748	Epiblast	E6.5	Pijuan-Sala et al.	-11.7071	-3.21778
cell_1750	cell_1750	Epiblast	E6.5	Pijuan-Sala et al.	-11.1531	-4.34236
cell_1751	cell_1751	Epiblast	E6.5	Pijuan-Sala et al.	-11.6222	-4.68716
cell_1752	cell_1752	Epiblast	E6.5	Pijuan-Sala et al.	-10.8833	-4.53576
cell_1753	cell_1753	Epiblast	E6.5	Pijuan-Sala et al.	-11.5294	-4.42709
cell_1754	cell_1754	ExE endoderm	E6.5	Pijuan-Sala et al.	-5.02673	-10.7011
cell_1755	cell_1755	Epiblast	E6.5	Pijuan-Sala et al.	-11.7421	-3.70228
cell_1756	cell_1756	Epiblast	E6.5	Pijuan-Sala et al.	-11.9701	-3.91714
cell_1757	cell_1757	Epiblast	E6.5	Pijuan-Sala et al.	-11.185	-4.91466
cell_1758	cell_1758	Primitive Streak	E6.5	Pijuan-Sala et al.	-10.6479	-3.80771
cell_1759	cell_1759	Epiblast	E6.5	Pijuan-Sala et al.	-11.1228	-2.89865
cell_1760	cell_1760	ExE ectoderm	E6.5	Pijuan-Sala et al.	3.80943	-8.98335
cell_1761	cell_1761	ExE ectoderm	E6.5	Pijuan-Sala et al.	3.68744	-8.8686
cell_1762	cell_1762	Epiblast	E6.5	Pijuan-Sala et al.	-12.0502	-4.26812
cell_1763	cell_1763	Epiblast	E6.5	Pijuan-Sala et al.	-12.0189	-3.90551
cell_1764	cell_1764	Epiblast	E6.5	Pijuan-Sala et al.	-10.1937	-3.13044
cell_1766	cell_1766	Epiblast	E6.5	Pijuan-Sala et al.	-11.7297	-4.37631
cell_1767	cell_1767	Epiblast	E6.5	Pijuan-Sala et al.	-11.8475	-4.31002
cell_1768	cell_1768	ExE ectoderm	E6.5	Pijuan-Sala et al.	3.47836	-8.54914
cell_1770	cell_1770	Epiblast	E6.5	Pijuan-Sala et al.	-11.6239	-4.73479
cell_1771	cell_1771	Epiblast	E6.5	Pijuan-Sala et al.	-11.9259	-4.52325
cell_1772	cell_1772	Primitive Streak	E6.5	Pijuan-Sala et al.	-11.4059	-4.69618
cell_1773	cell_1773	ExE endoderm	E6.5	Pijuan-Sala et al.	-5.31835	-10.7096
cell_1775	cell_1775	Primitive Streak	E6.5	Pijuan-Sala et al.	-8.414	-1.79636
cell_1776	cell_1776	ExE ectoderm	E6.5	Pijuan-Sala et al.	3.11396	-9.53715
cell_1777	cell_1777	Epiblast	E6.5	Pijuan-Sala et al.	-12.056	-4.33517
cell_1778	cell_1778	ExE endoderm	E6.5	Pijuan-Sala et al.	-4.66247	-10.5814
cell_1779	cell_1779	Epiblast	E6.5	Pijuan-Sala et al.	-12.0644	-4.27001
cell_1780	cell_1780	Epiblast	E6.5	Pijuan-Sala et al.	-12.115	-3.75152
cell_1781	cell_1781	ExE ectoderm	E6.5	Pijuan-Sala et al.	3.68538	-9.45685
cell_1782	cell_1782	Epiblast	E6.5	Pijuan-Sala et al.	-11.0711	-4.66924
cell_1783	cell_1783	Epiblast	E6.5	Pijuan-Sala et al.	-11.5457	-5.06808
cell_1784	cell_1784	Epiblast	E6.5	Pijuan-Sala et al.	-11.928	-4.01833
cell_1785	cell_1785	ExE ectoderm	E6.5	Pijuan-Sala et al.	3.44678	-9.34281
cell_1787	cell_1787	ExE endoderm	E6.5	Pijuan-Sala et al.	-3.89508	-10.4597
cell_1788	cell_1788	Epiblast	E6.5	Pijuan-Sala et al.	-11.6033	-4.40994
cell_1789	cell_1789	Epiblast	E6.5	Pijuan-Sala et al.	-12.0049	-3.6236
cell_1790	cell_1790	Epiblast	E6.5	Pijuan-Sala et al.	-11.1618	-4.30025
cell_1791	cell_1791	Visceral endoderm	E6.5	Pijuan-Sala et al.	-5.13775	-9.31353
cell_1792	cell_1792	ExE ectoderm	E6.5	Pijuan-Sala et al.	2.99794	-9.30137
cell_1793	cell_1793	ExE endoderm	E6.5	Pijuan-Sala et al.	-4.73067	-10.1996
cell_1794	cell_1794	ExE ectoderm	E6.5	Pijuan-Sala et al.	3.66458	-8.6786
cell_1795	cell_1795	Primitive Streak	E6.5	Pijuan-Sala et al.	-7.01412	-1.69935
cell_1796	cell_1796	Primitive Streak	E6.5	Pijuan-Sala et al.	-10.9976	-3.8398
cell_1797	cell_1797	Visceral endoderm	E6.5	Pijuan-Sala et al.	-5.35107	-8.68013
cell_1799	cell_1799	Epiblast	E6.5	Pijuan-Sala et al.	-10.3316	-4.12475
cell_1800	cell_1800	Epiblast	E6.5	Pijuan-Sala et al.	-11.6566	-4.89315
cell_1801	cell_1801	ExE endoderm	E6.5	Pijuan-Sala et al.	-4.57856	-10.9873
cell_1802	cell_1802	Primitive Streak	E6.5	Pijuan-Sala et al.	-11.3321	-4.50319
cell_1803	cell_1803	Epiblast	E6.5	Pijuan-Sala et al.	-11.1702	-4.79715
cell_1804	cell_1804	Primitive Streak	E6.5	Pijuan-Sala et al.	-11.1267	-3.85857
cell_1805	cell_1805	Epiblast	E6.5	Pijuan-Sala et al.	-10.0564	-4.09211
cell_1806	cell_1806	ExE ectoderm	E6.5	Pijuan-Sala et al.	3.81574	-9.2869
cell_1808	cell_1808	Epiblast	E6.5	Pijuan-Sala et al.	-11.8395	-4.71475
cell_1809	cell_1809	Primitive Streak	E6.5	Pijuan-Sala et al.	-7.88595	-2.35384
cell_1810	cell_1810	ExE ectoderm	E6.5	Pijuan-Sala et al.	3.6022	-9.39728
cell_1811	cell_1811	Epiblast	E6.5	Pijuan-Sala et al.	-11.3317	-4.84408
cell_1812	cell_1812	Epiblast	E6.5	Pijuan-Sala et al.	-11.5942	-4.2329
cell_1813	cell_1813	Epiblast	E6.5	Pijuan-Sala et al.	-12.0193	-4.16146
cell_1815	cell_1815	Epiblast	E6.5	Pijuan-Sala et al.	-11.2869	-4.10798
cell_1816	cell_1816	Epiblast	E6.5	Pijuan-Sala et al.	-11.7478	-4.58899
cell_1817	cell_1817	ExE ectoderm	E6.5	Pijuan-Sala et al.	2.20705	-7.99049
cell_1818	cell_1818	Epiblast	E6.5	Pijuan-Sala et al.	-11.217	-4.47888
cell_1819	cell_1819	Epiblast	E6.5	Pijuan-Sala et al.	-11.8115	-3.49525
cell_1822	cell_1822	ExE endoderm	E6.5	Pijuan-Sala et al.	-4.40618	-10.7671
cell_1823	cell_1823	ExE endoderm	E6.5	Pijuan-Sala et al.	-4.68345	-10.6745
cell_1824	cell_1824	Epiblast	E6.5	Pijuan-Sala et al.	-9.77497	-4.03397
cell_1826	cell_1826	Epiblast	E6.5	Pijuan-Sala et al.	-11.7541	-4.34992
cell_1827	cell_1827	Epiblast	E6.5	Pijuan-Sala et al.	-11.6235	-4.51221
cell_1828	cell_1828	ExE ectoderm	E6.5	Pijuan-Sala et al.	3.6977	-9.43668
cell_1829	cell_1829	Epiblast	E6.5	Pijuan-Sala et al.	-11.3214	-4.14585
cell_1830	cell_1830	ExE endoderm	E6.5	Pijuan-Sala et al.	-5.70521	-11.7956
cell_1831	cell_1831	ExE ectoderm	E6.5	Pijuan-Sala et al.	3.05993	-8.94654
cell_1832	cell_1832	Epiblast	E6.5	Pijuan-Sala et al.	-11.7138	-4.60605
cell_1833	cell_1833	Epiblast	E6.5	Pijuan-Sala et al.	-11.7027	-3.75959
cell_1835	cell_1835	Epiblast	E6.5	Pijuan-Sala et al.	-11.2063	-4.12569
cell_1836	cell_1836	ExE ectoderm	E6.5	Pijuan-Sala et al.	3.26401	-9.05704
cell_1837	cell_1837	ExE ectoderm	E6.5	Pijuan-Sala et al.	3.81989	-9.11943
cell_1839	cell_1839	Epiblast	E6.5	Pijuan-Sala et al.	-11.833	-4.72476
cell_1840	cell_1840	Epiblast	E6.5	Pijuan-Sala et al.	-11.0189	-4.6394
cell_1841	cell_1841	Epiblast	E6.5	Pijuan-Sala et al.	-11.7515	-3.51309
cell_1842	cell_1842	Epiblast	E6.5	Pijuan-Sala et al.	-11.0802	-5.04874
cell_1844	cell_1844	Epiblast	E6.5	Pijuan-Sala et al.	-11.5078	-3.64819
cell_1845	cell_1845	Epiblast	E6.5	Pijuan-Sala et al.	-11.6092	-4.02667
cell_1846	cell_1846	Epiblast	E6.5	Pijuan-Sala et al.	-10.9699	-4.9294
cell_1847	cell_1847	ExE endoderm	E6.5	Pijuan-Sala et al.	-4.61148	-10.4421
cell_1848	cell_1848	ExE ectoderm	E6.5	Pijuan-Sala et al.	3.50734	-8.81209
cell_1849	cell_1849	Epiblast	E6.5	Pijuan-Sala et al.	-11.2431	-3.10095
cell_1850	cell_1850	Parietal endoderm	E6.5	Pijuan-Sala et al.	0.899856	-13.5199
cell_1851	cell_1851	Visceral endoderm	E6.5	Pijuan-Sala et al.	-5.08915	-9.5608
cell_1852	cell_1852	Primitive Streak	E6.5	Pijuan-Sala et al.	-10.8998	-4.15097
cell_1853	cell_1853	Primitive Streak	E6.5	Pijuan-Sala et al.	-10.7411	-4.28997
cell_1854	cell_1854	Epiblast	E6.5	Pijuan-Sala et al.	-11.3143	-3.83056
cell_1855	cell_1855	Epiblast	E6.5	Pijuan-Sala et al.	-11.7821	-4.52503
cell_1856	cell_1856	Epiblast	E6.5	Pijuan-Sala et al.	-11.4137	-3.99226
cell_1857	cell_1857	ExE ectoderm	E6.5	Pijuan-Sala et al.	3.63235	-9.61527
cell_1858	cell_1858	Epiblast	E6.5	Pijuan-Sala et al.	-11.2882	-4.46708
cell_1859	cell_1859	Epiblast	E6.5	Pijuan-Sala et al.	-11.8195	-4.34992
cell_1860	cell_1860	Primitive Streak	E6.5	Pijuan-Sala et al.	-9.87495	-3.74491
cell_1862	cell_1862	ExE endoderm	E6.5	Pijuan-Sala et al.	-3.31901	-10.94
cell_1863	cell_1863	ExE ectoderm	E6.5	Pijuan-Sala et al.	2.73766	-9.56776
cell_1864	cell_1864	ExE ectoderm	E6.5	Pijuan-Sala et al.	6.44126	-2.75651
cell_1865	cell_1865	Epiblast	E6.5	Pijuan-Sala et al.	-11.5553	-4.89751
cell_1866	cell_1866	Epiblast	E6.5	Pijuan-Sala et al.	-11.8584	-4.12315
cell_1867	cell_1867	ExE ectoderm	E6.5	Pijuan-Sala et al.	2.30619	-7.62469
cell_1868	cell_1868	Epiblast	E6.5	Pijuan-Sala et al.	-10.9263	-4.80576
cell_1869	cell_1869	ExE endoderm	E6.5	Pijuan-Sala et al.	-4.508	-10.4645
cell_1870	cell_1870	Epiblast	E6.5	Pijuan-Sala et al.	-10.8719	-4.38523
cell_1871	cell_1871	Epiblast	E6.5	Pijuan-Sala et al.	-12.0266	-4.17307
cell_1872	cell_1872	ExE ectoderm	E6.5	Pijuan-Sala et al.	3.84313	-9.46265
cell_1873	cell_1873	ExE ectoderm	E6.5	Pijuan-Sala et al.	2.63883	-6.82118
cell_1874	cell_1874	ExE ectoderm	E6.5	Pijuan-Sala et al.	3.81876	-9.14491
cell_1875	cell_1875	Visceral endoderm	E6.5	Pijuan-Sala et al.	-4.95386	-9.61924
cell_1876	cell_1876	Epiblast	E6.5	Pijuan-Sala et al.	-11.1027	-4.48086
cell_1877	cell_1877	ExE ectoderm	E6.5	Pijuan-Sala et al.	2.21979	-8.78057
cell_1878	cell_1878	Epiblast	E6.5	Pijuan-Sala et al.	-11.6711	-4.72707
cell_1879	cell_1879	ExE ectoderm	E6.5	Pijuan-Sala et al.	3.31565	-9.51498
cell_1880	cell_1880	Epiblast	E6.5	Pijuan-Sala et al.	-10.9882	-3.28798
cell_1881	cell_1881	ExE ectoderm	E6.5	Pijuan-Sala et al.	3.80073	-9.18041
cell_1882	cell_1882	Epiblast	E6.5	Pijuan-Sala et al.	-11.3332	-4.92877
cell_1883	cell_1883	Epiblast	E6.5	Pijuan-Sala et al.	-11.772	-4.37826
cell_1884	cell_1884	Epiblast	E6.5	Pijuan-Sala et al.	-11.5241	-4.27712
cell_1885	cell_1885	Epiblast	E6.5	Pijuan-Sala et al.	-11.5241	-4.48065
cell_1887	cell_1887	Epiblast	E6.5	Pijuan-Sala et al.	-10.039	-2.32006
cell_1888	cell_1888	Epiblast	E6.5	Pijuan-Sala et al.	-9.1761	-3.97024
cell_1889	cell_1889	Epiblast	E6.5	Pijuan-Sala et al.	-11.4164	-4.44627
cell_1890	cell_1890	Primitive Streak	E6.5	Pijuan-Sala et al.	-7.40712	-2.48512
cell_1891	cell_1891	Epiblast	E6.5	Pijuan-Sala et al.	-11.5779	-4.12992
cell_1892	cell_1892	ExE ectoderm	E6.5	Pijuan-Sala et al.	3.68211	-8.96544
cell_1893	cell_1893	Epiblast	E6.5	Pijuan-Sala et al.	-11.8234	-4.53493
cell_1895	cell_1895	ExE ectoderm	E6.5	Pijuan-Sala et al.	2.69909	-9.37374
cell_1896	cell_1896	Epiblast	E6.5	Pijuan-Sala et al.	-11.5561	-4.519
cell_1897	cell_1897	Epiblast	E6.5	Pijuan-Sala et al.	-11.1608	-5.08906
cell_1898	cell_1898	Primitive Streak	E6.5	Pijuan-Sala et al.	-7.68074	-1.54162
cell_1899	cell_1899	Epiblast	E6.5	Pijuan-Sala et al.	-11.4976	-4.09263
cell_1900	cell_1900	ExE endoderm	E6.5	Pijuan-Sala et al.	-4.61279	-10.626
cell_1901	cell_1901	ExE ectoderm	E6.5	Pijuan-Sala et al.	2.29961	-7.99024
cell_1902	cell_1902	Epiblast	E6.5	Pijuan-Sala et al.	-11.6606	-4.99269
cell_1903	cell_1903	Epiblast	E6.5	Pijuan-Sala et al.	-11.7365	-3.37944
cell_1904	cell_1904	Epiblast	E6.5	Pijuan-Sala et al.	-12.1429	-4.43119
cell_1905	cell_1905	Epiblast	E6.5	Pijuan-Sala et al.	-9.34621	-1.96505
cell_1906	cell_1906	Epiblast	E6.5	Pijuan-Sala et al.	-11.6148	-4.30164
cell_1907	cell_1907	Epiblast	E6.5	Pijuan-Sala et al.	-11.9968	-4.66725
cell_1908	cell_1908	Epiblast	E6.5	Pijuan-Sala et al.	-11.0445	-3.9527
cell_1909	cell_1909	Epiblast	E6.5	Pijuan-Sala et al.	-11.3372	-4.62387
cell_1910	cell_1910	Epiblast	E6.5	Pijuan-Sala et al.	-11.3351	-4.56029
cell_1911	cell_1911	Epiblast	E6.5	Pijuan-Sala et al.	-11.8401	-3.90017
cell_1912	cell_1912	Epiblast	E6.5	Pijuan-Sala et al.	-9.84903	-4.27
cell_1915	cell_1915	Visceral endoderm	E6.5	Pijuan-Sala et al.	-5.48315	-8.41925
cell_1916	cell_1916	Epiblast	E6.5	Pijuan-Sala et al.	-11.8166	-4.12938
cell_1917	cell_1917	ExE ectoderm	E6.5	Pijuan-Sala et al.	2.19339	-7.92959
cell_1918	cell_1918	Epiblast	E6.5	Pijuan-Sala et al.	-11.8907	-4.69916
cell_1919	cell_1919	ExE ectoderm	E6.5	Pijuan-Sala et al.	3.26339	-9.22923
cell_1920	cell_1920	Visceral endoderm	E6.5	Pijuan-Sala et al.	-5.1569	-9.18699
cell_1921	cell_1921	Epiblast	E6.5	Pijuan-Sala et al.	-11.9361	-3.61683
cell_1922	cell_1922	Epiblast	E6.5	Pijuan-Sala et al.	-11.8543	-4.15202
cell_1923	cell_1923	Epiblast	E6.5	Pijuan-Sala et al.	-11.9726	-3.8353
cell_1924	cell_1924	Epiblast	E6.5	Pijuan-Sala et al.	-12.0083	-4.43988
cell_1925	cell_1925	ExE ectoderm	E6.5	Pijuan-Sala et al.	3.23357	-9.63404
cell_1926	cell_1926	Epiblast	E6.5	Pijuan-Sala et al.	-11.9753	-4.53893
cell_1927	cell_1927	Primitive Streak	E6.5	Pijuan-Sala et al.	-10.5805	-4.00601
cell_1928	cell_1928	Epiblast	E6.5	Pijuan-Sala et al.	-11.5764	-4.81266
cell_1929	cell_1929	Primitive Streak	E6.5	Pijuan-Sala et al.	-10.6357	-4.11164
cell_1930	cell_1930	Epiblast	E6.5	Pijuan-Sala et al.	-12.1102	-4.00403
cell_1931	cell_1931	Epiblast	E6.5	Pijuan-Sala et al.	-12.0443	-3.61087
cell_1932	cell_1932	Primitive Streak	E6.5	Pijuan-Sala et al.	-9.95044	-3.6573
cell_1933	cell_1933	Epiblast	E6.5	Pijuan-Sala et al.	-11.6579	-4.76167
cell_1934	cell_1934	Epiblast	E6.5	Pijuan-Sala et al.	-11.3997	-4.72322
cell_1935	cell_1935	ExE ectoderm	E6.5	Pijuan-Sala et al.	2.52321	-8.21556
cell_1936	cell_1936	Epiblast	E6.5	Pijuan-Sala et al.	-11.6431	-4.48852
cell_1937	cell_1937	Epiblast	E6.5	Pijuan-Sala et al.	-11.4159	-4.96488
cell_1939	cell_1939	Primitive Streak	E6.5	Pijuan-Sala et al.	-9.24108	-3.27805
cell_1940	cell_1940	Epiblast	E6.5	Pijuan-Sala et al.	-11.8687	-3.6475
cell_1942	cell_1942	Epiblast	E6.5	Pijuan-Sala et al.	-11.6354	-4.37365
cell_1943	cell_1943	Epiblast	E6.5	Pijuan-Sala et al.	-11.673	-5.09474
cell_1944	cell_1944	Epiblast	E6.5	Pijuan-Sala et al.	-10.8502	-4.99262
cell_1945	cell_1945	Epiblast	E6.5	Pijuan-Sala et al.	-11.1363	-4.60137
cell_1946	cell_1946	Epiblast	E6.5	Pijuan-Sala et al.	-11.5369	-4.60404
cell_1947	cell_1947	Primitive Streak	E6.5	Pijuan-Sala et al.	-10.7381	-3.33448
cell_1949	cell_1949	ExE endoderm	E6.5	Pijuan-Sala et al.	-4.51978	-10.2659
cell_1950	cell_1950	Epiblast	E6.5	Pijuan-Sala et al.	-11.9787	-3.78401
cell_1951	cell_1951	Epiblast	E6.5	Pijuan-Sala et al.	-12.1898	-4.17629
cell_1952	cell_1952	Epiblast	E6.5	Pijuan-Sala et al.	-12.0274	-3.68648
cell_1954	cell_1954	ExE ectoderm	E6.5	Pijuan-Sala et al.	3.83847	-6.71216
cell_1955	cell_1955	ExE endoderm	E6.5	Pijuan-Sala et al.	-4.48261	-11.5282
cell_1956	cell_1956	ExE ectoderm	E6.5	Pijuan-Sala et al.	3.59456	-9.25177
cell_1957	cell_1957	ExE endoderm	E6.5	Pijuan-Sala et al.	-2.78617	-11.85
cell_1958	cell_1958	Epiblast	E6.5	Pijuan-Sala et al.	-10.6119	-3.86957
cell_1959	cell_1959	Epiblast	E6.5	Pijuan-Sala et al.	-11.2581	-5.09524
cell_1960	cell_1960	ExE ectoderm	E6.5	Pijuan-Sala et al.	3.32166	-9.45819
cell_1961	cell_1961	Epiblast	E6.5	Pijuan-Sala et al.	-11.5929	-4.8782
cell_1962	cell_1962	Epiblast	E6.5	Pijuan-Sala et al.	-11.749	-3.2832
cell_1963	cell_1963	Epiblast	E6.5	Pijuan-Sala et al.	-10.3265	-3.32954
cell_1964	cell_1964	Epiblast	E6.5	Pijuan-Sala et al.	-11.106	-2.96215
cell_1965	cell_1965	Epiblast	E6.5	Pijuan-Sala et al.	-11.879	-4.54645
cell_1966	cell_1966	Epiblast	E6.5	Pijuan-Sala et al.	-11.9366	-4.09663
cell_1967	cell_1967	Epiblast	E6.5	Pijuan-Sala et al.	-11.7194	-4.81576
cell_1968	cell_1968	Primitive Streak	E6.5	Pijuan-Sala et al.	-10.2885	-3.94543
cell_1969	cell_1969	Epiblast	E6.5	Pijuan-Sala et al.	-11.7023	-4.5889
cell_1970	cell_1970	Primitive Streak	E6.5	Pijuan-Sala et al.	-7.6221	-1.08359
cell_1971	cell_1971	ExE ectoderm	E6.5	Pijuan-Sala et al.	2.60624	-8.23727
cell_1972	cell_1972	Epiblast	E6.5	Pijuan-Sala et al.	-11.8806	-4.38222
cell_1973	cell_1973	Primitive Streak	E6.5	Pijuan-Sala et al.	-9.65232	-4.3427
cell_1974	cell_1974	Epiblast	E6.5	Pijuan-Sala et al.	-11.571	-3.48612
cell_1975	cell_1975	ExE ectoderm	E6.5	Pijuan-Sala et al.	3.53712	-9.27764
cell_1977	cell_1977	ExE ectoderm	E6.5	Pijuan-Sala et al.	3.35549	-9.73521
cell_1978	cell_1978	Primitive Streak	E6.5	Pijuan-Sala et al.	-10.1227	-3.7553
cell_1979	cell_1979	ExE endoderm	E6.5	Pijuan-Sala et al.	-4.86912	-11.1365
cell_1980	cell_1980	Epiblast	E6.5	Pijuan-Sala et al.	-11.265	-4.91222
cell_1981	cell_1981	ExE ectoderm	E6.5	Pijuan-Sala et al.	3.75219	-9.57642
cell_1982	cell_1982	Epiblast	E6.5	Pijuan-Sala et al.	-10.5778	-4.71692
cell_1983	cell_1983	Epiblast	E6.5	Pijuan-Sala et al.	-11.7236	-3.83548
cell_1985	cell_1985	Epiblast	E6.5	Pijuan-Sala et al.	-10.9733	-4.55173
cell_1986	cell_1986	Epiblast	E6.5	Pijuan-Sala et al.	-10.8716	-4.70433
cell_1988	cell_1988	ExE ectoderm	E6.5	Pijuan-Sala et al.	3.27591	-8.97837
cell_1989	cell_1989	Epiblast	E6.5	Pijuan-Sala et al.	-11.4685	-4.3926
cell_1990	cell_1990	Epiblast	E6.5	Pijuan-Sala et al.	-12.1129	-4.54535
cell_1991	cell_1991	Epiblast	E6.5	Pijuan-Sala et al.	-10.9991	-4.61236
cell_1992	cell_1992	Visceral endoderm	E6.5	Pijuan-Sala et al.	-5.18277	-9.07612
cell_1993	cell_1993	Primitive Streak	E6.5	Pijuan-Sala et al.	-7.73445	-2.39684
cell_1994	cell_1994	Primitive Streak	E6.5	Pijuan-Sala et al.	-9.21822	-4.00501
cell_1995	cell_1995	ExE endoderm	E6.5	Pijuan-Sala et al.	-4.7051	-10.6054
cell_1996	cell_1996	Epiblast	E6.5	Pijuan-Sala et al.	-11.6299	-3.10352
cell_1997	cell_1997	ExE ectoderm	E6.5	Pijuan-Sala et al.	2.08155	-6.75291
cell_1998	cell_1998	Epiblast	E6.5	Pijuan-Sala et al.	-11.3124	-4.79124
cell_1999	cell_1999	ExE ectoderm	E6.5	Pijuan-Sala et al.	3.41537	-9.58922
cell_2000	cell_2000	ExE ectoderm	E6.5	Pijuan-Sala et al.	2.80634	-9.4664
cell_2001	cell_2001	ExE ectoderm	E6.5	Pijuan-Sala et al.	3.82271	-8.92645
cell_2002	cell_2002	Epiblast	E6.5	Pijuan-Sala et al.	-10.9755	-3.73944
cell_2004	cell_2004	ExE ectoderm	E6.5	Pijuan-Sala et al.	2.99716	-6.91029
cell_2005	cell_2005	Epiblast	E6.5	Pijuan-Sala et al.	-10.9012	-4.70161
cell_2006	cell_2006	Epiblast	E6.5	Pijuan-Sala et al.	-11.674	-4.26172
cell_2007	cell_2007	Epiblast	E6.5	Pijuan-Sala et al.	-10.2157	-4.39698
cell_2008	cell_2008	Epiblast	E6.5	Pijuan-Sala et al.	-11.9318	-4.70744
cell_2009	cell_2009	ExE ectoderm	E6.5	Pijuan-Sala et al.	3.30648	-8.94445
cell_2010	cell_2010	Epiblast	E6.5	Pijuan-Sala et al.	-11.6178	-3.47545
cell_2011	cell_2011	ExE ectoderm	E6.5	Pijuan-Sala et al.	3.18507	-9.84059
cell_2012	cell_2012	Epiblast	E6.5	Pijuan-Sala et al.	-9.92991	-3.82893
cell_2013	cell_2013	Epiblast	E6.5	Pijuan-Sala et al.	-10.0648	-4.30671
cell_2014	cell_2014	Epiblast	E6.5	Pijuan-Sala et al.	-12.0059	-3.76659
cell_2015	cell_2015	ExE ectoderm	E6.5	Pijuan-Sala et al.	2.86561	-8.48542
cell_2016	cell_2016	Epiblast	E6.5	Pijuan-Sala et al.	-11.3324	-4.75201
cell_2017	cell_2017	Epiblast	E6.5	Pijuan-Sala et al.	-11.8727	-4.1797
cell_2018	cell_2018	ExE ectoderm	E6.5	Pijuan-Sala et al.	3.86248	-9.16219
cell_2019	cell_2019	ExE ectoderm	E6.5	Pijuan-Sala et al.	3.80378	-9.0118
cell_2020	cell_2020	Epiblast	E6.5	Pijuan-Sala et al.	-11.5331	-3.05333
cell_2021	cell_2021	Epiblast	E6.5	Pijuan-Sala et al.	-12.1963	-3.87135
cell_2022	cell_2022	ExE ectoderm	E6.5	Pijuan-Sala et al.	3.71216	-8.94076
cell_2024	cell_2024	Epiblast	E6.5	Pijuan-Sala et al.	-11.8105	-4.61666
cell_2025	cell_2025	Epiblast	E6.5	Pijuan-Sala et al.	-11.1841	-5.0508
cell_2026	cell_2026	Primitive Streak	E6.5	Pijuan-Sala et al.	-10.1555	-3.75407
cell_2027	cell_2027	Primitive Streak	E6.5	Pijuan-Sala et al.	-11.1876	-3.92742
cell_2028	cell_2028	ExE ectoderm	E6.5	Pijuan-Sala et al.	3.74518	-8.89688
cell_2029	cell_2029	Epiblast	E6.5	Pijuan-Sala et al.	-12.0548	-4.06412
cell_2030	cell_2030	Epiblast	E6.5	Pijuan-Sala et al.	-12.1583	-3.97529
cell_2031	cell_2031	ExE ectoderm	E6.5	Pijuan-Sala et al.	3.66128	-9.01292
cell_2032	cell_2032	ExE ectoderm	E6.5	Pijuan-Sala et al.	2.86121	-7.82745
cell_2033	cell_2033	ExE ectoderm	E6.5	Pijuan-Sala et al.	3.31775	-8.36002
cell_2034	cell_2034	ExE ectoderm	E6.5	Pijuan-Sala et al.	3.66932	-9.26502
cell_2035	cell_2035	Epiblast	E6.5	Pijuan-Sala et al.	-11.7179	-3.56813
cell_2036	cell_2036	Primitive Streak	E6.5	Pijuan-Sala et al.	-9.99915	-3.77064
cell_2037	cell_2037	Primitive Streak	E6.5	Pijuan-Sala et al.	-9.81496	-3.46541
cell_2038	cell_2038	ExE ectoderm	E6.5	Pijuan-Sala et al.	3.46016	-9.51235
cell_2039	cell_2039	Epiblast	E6.5	Pijuan-Sala et al.	-9.91539	-4.5598
cell_2040	cell_2040	Primitive Streak	E6.5	Pijuan-Sala et al.	-10.7911	-3.7973
cell_2041	cell_2041	Epiblast	E6.5	Pijuan-Sala et al.	-11.5787	-4.67751
cell_2042	cell_2042	ExE ectoderm	E6.5	Pijuan-Sala et al.	3.66807	-9.06246
cell_2044	cell_2044	Epiblast	E6.5	Pijuan-Sala et al.	-9.66032	-4.47431
cell_2045	cell_2045	ExE ectoderm	E6.5	Pijuan-Sala et al.	2.15418	-8.17224
cell_2046	cell_2046	ExE ectoderm	E6.5	Pijuan-Sala et al.	3.67911	-9.59176
cell_2047	cell_2047	ExE endoderm	E6.5	Pijuan-Sala et al.	-4.10836	-11.2264
cell_2048	cell_2048	Epiblast	E6.5	Pijuan-Sala et al.	-10.9943	-4.99478
cell_2049	cell_2049	ExE endoderm	E6.5	Pijuan-Sala et al.	-4.27648	-10.5916
cell_2050	cell_2050	Epiblast	E6.5	Pijuan-Sala et al.	-11.4172	-5.05599
cell_2052	cell_2052	Epiblast	E6.5	Pijuan-Sala et al.	-11.6627	-4.51527
cell_2054	cell_2054	Primitive Streak	E6.5	Pijuan-Sala et al.	-9.70836	-4.18578
cell_2055	cell_2055	Epiblast	E6.5	Pijuan-Sala et al.	-10.3229	-4.71719
cell_2056	cell_2056	Epiblast	E6.5	Pijuan-Sala et al.	-11.5396	-4.0754
cell_2057	cell_2057	Epiblast	E6.5	Pijuan-Sala et al.	-12.0163	-4.66362
cell_2058	cell_2058	ExE ectoderm	E6.5	Pijuan-Sala et al.	3.90342	-9.01895
cell_2061	cell_2061	Primitive Streak	E6.5	Pijuan-Sala et al.	-9.64488	-3.75308
cell_2062	cell_2062	Epiblast	E6.5	Pijuan-Sala et al.	-11.9708	-4.46371
cell_2063	cell_2063	Epiblast	E6.5	Pijuan-Sala et al.	-11.9674	-4.03603
cell_2065	cell_2065	ExE ectoderm	E6.5	Pijuan-Sala et al.	3.45743	-9.25086
cell_2066	cell_2066	Epiblast	E6.5	Pijuan-Sala et al.	-11.7914	-4.2032
cell_2067	cell_2067	Epiblast	E6.5	Pijuan-Sala et al.	-11.6813	-4.94068
cell_2068	cell_2068	Epiblast	E6.5	Pijuan-Sala et al.	-11.6871	-5.0494
cell_2069	cell_2069	ExE ectoderm	E6.5	Pijuan-Sala et al.	3.75833	-8.94319
cell_2070	cell_2070	Primitive Streak	E6.5	Pijuan-Sala et al.	-10.1713	-4.13236
cell_2072	cell_2072	ExE ectoderm	E6.5	Pijuan-Sala et al.	3.23986	-8.57819
cell_2073	cell_2073	ExE ectoderm	E6.5	Pijuan-Sala et al.	3.30122	-7.1169
cell_2074	cell_2074	ExE ectoderm	E6.5	Pijuan-Sala et al.	3.49004	-9.4398
cell_2075	cell_2075	Epiblast	E6.5	Pijuan-Sala et al.	-11.1556	-4.86415
cell_2076	cell_2076	ExE endoderm	E6.5	Pijuan-Sala et al.	-4.81904	-10.882
cell_2077	cell_2077	ExE ectoderm	E6.5	Pijuan-Sala et al.	6.47067	-2.37516
cell_2078	cell_2078	Epiblast	E6.5	Pijuan-Sala et al.	-11.7731	-4.49917
cell_2079	cell_2079	ExE ectoderm	E6.5	Pijuan-Sala et al.	3.46217	-8.72097
cell_2080	cell_2080	Epiblast	E6.5	Pijuan-Sala et al.	-11.7852	-4.04864
cell_2081	cell_2081	ExE endoderm	E6.5	Pijuan-Sala et al.	-5.1917	-11.1653
cell_2082	cell_2082	Epiblast	E6.5	Pijuan-Sala et al.	-11.9322	-4.15567
cell_2083	cell_2083	Epiblast	E6.5	Pijuan-Sala et al.	-11.8656	-3.31411
cell_2084	cell_2084	ExE ectoderm	E6.5	Pijuan-Sala et al.	3.97442	-8.9852
cell_2085	cell_2085	Epiblast	E6.5	Pijuan-Sala et al.	-11.9646	-4.05048
cell_2087	cell_2087	Primitive Streak	E6.5	Pijuan-Sala et al.	-11.214	-4.56904
cell_2088	cell_2088	Primitive Streak	E6.5	Pijuan-Sala et al.	-7.66903	-0.981087
cell_2089	cell_2089	Primitive Streak	E6.5	Pijuan-Sala et al.	-9.94306	-4.13327
cell_2090	cell_2090	Epiblast	E6.5	Pijuan-Sala et al.	-11.6787	-4.50283
cell_2091	cell_2091	ExE ectoderm	E6.5	Pijuan-Sala et al.	3.63703	-9.62377
cell_2092	cell_2092	Epiblast	E6.5	Pijuan-Sala et al.	-11.0261	-4.86759
cell_2093	cell_2093	ExE ectoderm	E6.5	Pijuan-Sala et al.	3.81552	-9.16665
cell_2094	cell_2094	Epiblast	E6.5	Pijuan-Sala et al.	-12.0545	-4.26948
cell_2095	cell_2095	Epiblast	E6.5	Pijuan-Sala et al.	-11.982	-3.76974
cell_2096	cell_2096	Epiblast	E6.5	Pijuan-Sala et al.	-11.9927	-4.4438
cell_2097	cell_2097	Epiblast	E6.5	Pijuan-Sala et al.	-11.4236	-4.68984
cell_2098	cell_2098	ExE ectoderm	E6.5	Pijuan-Sala et al.	3.46796	-9.30726
cell_2099	cell_2099	Primitive Streak	E6.5	Pijuan-Sala et al.	-7.30578	-2.33082
cell_2100	cell_2100	Epiblast	E6.5	Pijuan-Sala et al.	-11.4188	-5.10814
cell_2101	cell_2101	ExE endoderm	E6.5	Pijuan-Sala et al.	-4.4841	-10.7099
cell_2102	cell_2102	Epiblast	E6.5	Pijuan-Sala et al.	-11.4447	-3.91805
cell_2103	cell_2103	Epiblast	E6.5	Pijuan-Sala et al.	-12.0436	-3.74339
cell_2104	cell_2104	Epiblast	E6.5	Pijuan-Sala et al.	-11.8735	-4.25502
cell_2105	cell_2105	Epiblast	E6.5	Pijuan-Sala et al.	-11.7277	-4.56186
cell_2106	cell_2106	Epiblast	E6.5	Pijuan-Sala et al.	-11.9448	-4.48704
cell_2107	cell_2107	Epiblast	E6.5	Pijuan-Sala et al.	-10.5899	-4.51704
cell_2108	cell_2108	ExE ectoderm	E6.5	Pijuan-Sala et al.	3.63229	-9.70688
cell_2109	cell_2109	Epiblast	E6.5	Pijuan-Sala et al.	-11.9	-4.73611
cell_2110	cell_2110	ExE ectoderm	E6.5	Pijuan-Sala et al.	3.68705	-9.64124
cell_2111	cell_2111	ExE ectoderm	E6.5	Pijuan-Sala et al.	3.76485	-9.37543
cell_2112	cell_2112	ExE ectoderm	E6.5	Pijuan-Sala et al.	3.03243	-9.77445
cell_2114	cell_2114	Epiblast	E6.5	Pijuan-Sala et al.	-12.0449	-3.95323
cell_2115	cell_2115	Epiblast	E6.5	Pijuan-Sala et al.	-11.5731	-4.79292
cell_2116	cell_2116	ExE ectoderm	E6.5	Pijuan-Sala et al.	3.49181	-8.50583
cell_2117	cell_2117	Epiblast	E6.5	Pijuan-Sala et al.	-11.7837	-4.40252
cell_2118	cell_2118	Epiblast	E6.5	Pijuan-Sala et al.	-10.8883	-4.60723
cell_2119	cell_2119	ExE ectoderm	E6.5	Pijuan-Sala et al.	3.89151	-9.34895
cell_2120	cell_2120	Epiblast	E6.5	Pijuan-Sala et al.	-10.8777	-4.76494
cell_2121	cell_2121	Epiblast	E6.5	Pijuan-Sala et al.	-10.1675	-4.39379
cell_2122	cell_2122	ExE ectoderm	E6.5	Pijuan-Sala et al.	3.72376	-8.98727
cell_2123	cell_2123	Parietal endoderm	E6.5	Pijuan-Sala et al.	0.903221	-12.9472
cell_2124	cell_2124	Primitive Streak	E6.5	Pijuan-Sala et al.	-10.3243	-3.59267
cell_2125	cell_2125	ExE ectoderm	E6.5	Pijuan-Sala et al.	3.31685	-9.52428
cell_2126	cell_2126	Epiblast	E6.5	Pijuan-Sala et al.	-11.6314	-4.12929
cell_2127	cell_2127	Epiblast	E6.5	Pijuan-Sala et al.	-12.038	-4.60404
cell_2128	cell_2128	Epiblast	E6.5	Pijuan-Sala et al.	-11.7222	-3.98085
cell_2129	cell_2129	Visceral endoderm	E6.5	Pijuan-Sala et al.	-5.04169	-9.24577
cell_2130	cell_2130	Epiblast	E6.5	Pijuan-Sala et al.	-11.2065	-4.91105
cell_2131	cell_2131	Primitive Streak	E6.5	Pijuan-Sala et al.	-10.4626	-3.30581
cell_2133	cell_2133	Epiblast	E6.5	Pijuan-Sala et al.	-11.1125	-4.67267
cell_2134	cell_2134	ExE ectoderm	E6.5	Pijuan-Sala et al.	3.06614	-9.25123
cell_2135	cell_2135	Epiblast	E6.5	Pijuan-Sala et al.	-11.5349	-4.52324
cell_2136	cell_2136	ExE endoderm	E6.5	Pijuan-Sala et al.	-5.38869	-11.6916
cell_2137	cell_2137	Epiblast	E6.5	Pijuan-Sala et al.	-12.0787	-3.80013
cell_2138	cell_2138	Epiblast	E6.5	Pijuan-Sala et al.	-11.2147	-4.77195
cell_2139	cell_2139	Primitive Streak	E6.5	Pijuan-Sala et al.	-9.77745	-4.24839
cell_2140	cell_2140	Epiblast	E6.5	Pijuan-Sala et al.	-11.9633	-3.68994
cell_2141	cell_2141	Epiblast	E6.5	Pijuan-Sala et al.	-11.1477	-5.11627
cell_2142	cell_2142	ExE ectoderm	E6.5	Pijuan-Sala et al.	3.42119	-9.11009
cell_2143	cell_2143	Epiblast	E6.5	Pijuan-Sala et al.	-10.4638	-3.86638
cell_2144	cell_2144	Parietal endoderm	E6.5	Pijuan-Sala et al.	1.066	-13.4512
cell_2145	cell_2145	ExE ectoderm	E6.5	Pijuan-Sala et al.	2.90097	-9.4429
cell_2146	cell_2146	ExE endoderm	E6.5	Pijuan-Sala et al.	-4.78754	-10.6537
cell_2148	cell_2148	Epiblast	E6.5	Pijuan-Sala et al.	-11.5569	-4.83207
cell_2149	cell_2149	Epiblast	E6.5	Pijuan-Sala et al.	-11.4416	-4.88774
cell_2150	cell_2150	Epiblast	E6.5	Pijuan-Sala et al.	-11.7737	-4.23552
cell_2151	cell_2151	Primitive Streak	E6.5	Pijuan-Sala et al.	-7.37104	-2.40171
cell_2152	cell_2152	Primitive Streak	E6.5	Pijuan-Sala et al.	-10.5105	-3.31166
cell_2153	cell_2153	Epiblast	E6.5	Pijuan-Sala et al.	-11.7589	-4.63578
cell_2154	cell_2154	Primitive Streak	E6.5	Pijuan-Sala et al.	-9.90601	-4.43662
cell_2155	cell_2155	Epiblast	E6.5	Pijuan-Sala et al.	-11.3453	-4.9134
cell_2156	cell_2156	Primitive Streak	E6.5	Pijuan-Sala et al.	-7.4572	-1.2982
cell_2157	cell_2157	Epiblast	E6.5	Pijuan-Sala et al.	-11.8212	-3.63607
cell_2158	cell_2158	ExE ectoderm	E6.5	Pijuan-Sala et al.	3.33669	-9.28167
cell_2159	cell_2159	Epiblast	E6.5	Pijuan-Sala et al.	-11.7283	-3.40502
cell_2160	cell_2160	Epiblast	E6.5	Pijuan-Sala et al.	-11.8447	-4.33665
cell_2161	cell_2161	Epiblast	E6.5	Pijuan-Sala et al.	-11.4189	-5.10187
cell_2163	cell_2163	ExE ectoderm	E6.5	Pijuan-Sala et al.	3.71295	-9.31506
cell_2165	cell_2165	Primitive Streak	E6.5	Pijuan-Sala et al.	-8.99455	-3.69805
cell_2166	cell_2166	Parietal endoderm	E6.5	Pijuan-Sala et al.	0.620391	-13.7051
cell_2167	cell_2167	ExE ectoderm	E6.5	Pijuan-Sala et al.	3.31606	-9.53094
cell_2168	cell_2168	Epiblast	E6.5	Pijuan-Sala et al.	-10.6348	-4.43338
cell_2169	cell_2169	ExE ectoderm	E6.5	Pijuan-Sala et al.	2.54718	-6.19413
cell_2170	cell_2170	ExE ectoderm	E6.5	Pijuan-Sala et al.	3.58734	-8.65996
cell_2171	cell_2171	ExE ectoderm	E6.5	Pijuan-Sala et al.	3.18651	-9.79507
cell_2172	cell_2172	Epiblast	E6.5	Pijuan-Sala et al.	-10.4385	-4.75285
cell_2173	cell_2173	Epiblast	E6.5	Pijuan-Sala et al.	-11.6757	-4.03547
cell_2174	cell_2174	Epiblast	E6.5	Pijuan-Sala et al.	-11.0294	-4.66584
cell_2175	cell_2175	Primitive Streak	E6.5	Pijuan-Sala et al.	-11.2111	-4.20933
cell_2176	cell_2176	Epiblast	E6.5	Pijuan-Sala et al.	-11.4325	-4.37205
cell_2177	cell_2177	ExE endoderm	E6.5	Pijuan-Sala et al.	-4.58238	-10.7737
cell_2178	cell_2178	Epiblast	E6.5	Pijuan-Sala et al.	-11.8938	-4.0493
cell_2179	cell_2179	Epiblast	E6.5	Pijuan-Sala et al.	-12.1472	-4.22497
cell_2180	cell_2180	Primitive Streak	E6.5	Pijuan-Sala et al.	-9.2033	-2.84477
cell_2181	cell_2181	ExE endoderm	E6.5	Pijuan-Sala et al.	-2.5922	-11.4549
cell_2182	cell_2182	Epiblast	E6.5	Pijuan-Sala et al.	-10.7991	-4.64452
cell_2183	cell_2183	ExE ectoderm	E6.5	Pijuan-Sala et al.	3.53668	-9.58656
cell_2184	cell_2184	Primitive Streak	E6.5	Pijuan-Sala et al.	-7.63511	-4.53011
cell_2185	cell_2185	Epiblast	E6.5	Pijuan-Sala et al.	-11.1652	-4.56334
cell_2186	cell_2186	ExE ectoderm	E6.5	Pijuan-Sala et al.	2.53517	-9.39322
cell_2187	cell_2187	Epiblast	E6.5	Pijuan-Sala et al.	-11.0796	-4.46424
cell_2188	cell_2188	Epiblast	E6.5	Pijuan-Sala et al.	-11.1368	-2.87774
cell_2189	cell_2189	ExE ectoderm	E6.5	Pijuan-Sala et al.	3.49222	-8.6389
cell_2190	cell_2190	Epiblast	E6.5	Pijuan-Sala et al.	-12.1047	-4.43733
cell_2191	cell_2191	Primitive Streak	E6.5	Pijuan-Sala et al.	-7.83802	-2.94312
cell_2192	cell_2192	ExE ectoderm	E6.5	Pijuan-Sala et al.	2.56625	-9.31415
cell_2194	cell_2194	ExE ectoderm	E6.5	Pijuan-Sala et al.	3.81438	-9.27391
cell_2195	cell_2195	Epiblast	E6.5	Pijuan-Sala et al.	-11.6496	-4.68405
cell_2197	cell_2197	Epiblast	E6.5	Pijuan-Sala et al.	-9.58869	-4.31378
cell_2198	cell_2198	Epiblast	E6.5	Pijuan-Sala et al.	-10.8167	-4.49508
cell_2199	cell_2199	Epiblast	E6.5	Pijuan-Sala et al.	-11.3984	-4.12037
cell_2200	cell_2200	Epiblast	E6.5	Pijuan-Sala et al.	-11.7523	-4.54023
cell_2201	cell_2201	Parietal endoderm	E6.5	Pijuan-Sala et al.	0.99453	-13.0629
cell_2202	cell_2202	Epiblast	E6.5	Pijuan-Sala et al.	-12.0228	-4.51682
cell_2203	cell_2203	ExE ectoderm	E6.5	Pijuan-Sala et al.	3.64513	-9.08032
cell_2204	cell_2204	Epiblast	E6.5	Pijuan-Sala et al.	-11.1969	-4.85959
cell_2205	cell_2205	ExE endoderm	E6.5	Pijuan-Sala et al.	-4.95552	-11.0912
cell_2206	cell_2206	Epiblast	E6.5	Pijuan-Sala et al.	-11.9549	-3.47493
cell_2207	cell_2207	Epiblast	E6.5	Pijuan-Sala et al.	-10.7677	-4.83353
cell_2208	cell_2208	Epiblast	E6.5	Pijuan-Sala et al.	-11.1067	-4.24374
cell_2209	cell_2209	Epiblast	E6.5	Pijuan-Sala et al.	-11.136	-2.90804
cell_2210	cell_2210	Epiblast	E6.5	Pijuan-Sala et al.	-9.72704	-4.13517
cell_2211	cell_2211	Primitive Streak	E6.5	Pijuan-Sala et al.	-9.90611	-4.00189
cell_2212	cell_2212	Epiblast	E6.5	Pijuan-Sala et al.	-11.8774	-4.84317
cell_2213	cell_2213	Epiblast	E6.5	Pijuan-Sala et al.	-11.8972	-4.0323
cell_2214	cell_2214	ExE ectoderm	E6.5	Pijuan-Sala et al.	3.49983	-8.7421
cell_2215	cell_2215	ExE ectoderm	E6.5	Pijuan-Sala et al.	3.92701	-9.28768
cell_2216	cell_2216	Epiblast	E6.5	Pijuan-Sala et al.	-11.1758	-3.45733
cell_2218	cell_2218	Primitive Streak	E6.5	Pijuan-Sala et al.	-10.0183	-3.85961
cell_2219	cell_2219	Epiblast	E6.5	Pijuan-Sala et al.	-11.5057	-4.24272
cell_2220	cell_2220	ExE ectoderm	E6.5	Pijuan-Sala et al.	3.81483	-9.2247
cell_2221	cell_2221	Primitive Streak	E6.5	Pijuan-Sala et al.	-8.98128	-3.79209
cell_2224	cell_2224	Epiblast	E6.5	Pijuan-Sala et al.	-11.9759	-4.59283
cell_2225	cell_2225	Epiblast	E6.5	Pijuan-Sala et al.	-11.717	-4.12295
cell_2226	cell_2226	Epiblast	E6.5	Pijuan-Sala et al.	-11.504	-4.55572
cell_2227	cell_2227	Epiblast	E6.5	Pijuan-Sala et al.	-11.9881	-3.60446
cell_2228	cell_2228	Epiblast	E6.5	Pijuan-Sala et al.	-11.2739	-3.83978
cell_2229	cell_2229	Epiblast	E6.5	Pijuan-Sala et al.	-12.0174	-4.15389
cell_2230	cell_2230	ExE endoderm	E6.5	Pijuan-Sala et al.	-2.4078	-11.5677
cell_2231	cell_2231	ExE ectoderm	E6.5	Pijuan-Sala et al.	3.59898	-9.52705
cell_2232	cell_2232	ExE ectoderm	E6.5	Pijuan-Sala et al.	3.23227	-9.56635
cell_2233	cell_2233	Primitive Streak	E6.5	Pijuan-Sala et al.	-9.53037	-3.48712
cell_2234	cell_2234	ExE ectoderm	E6.5	Pijuan-Sala et al.	3.48098	-9.57855
cell_2235	cell_2235	Primitive Streak	E6.5	Pijuan-Sala et al.	-10.4061	-3.8398
cell_2236	cell_2236	Epiblast	E6.5	Pijuan-Sala et al.	-11.8369	-4.68425
cell_2237	cell_2237	Primitive Streak	E6.5	Pijuan-Sala et al.	-10.8333	-3.90038
cell_2238	cell_2238	Epiblast	E6.5	Pijuan-Sala et al.	-11.6268	-4.68111
cell_2239	cell_2239	ExE endoderm	E6.5	Pijuan-Sala et al.	-4.16845	-10.8166
cell_2240	cell_2240	Epiblast	E6.5	Pijuan-Sala et al.	-11.667	-4.69097
cell_2241	cell_2241	Primitive Streak	E6.5	Pijuan-Sala et al.	-9.96609	-3.81351
cell_2242	cell_2242	Epiblast	E6.5	Pijuan-Sala et al.	-11.9486	-3.41396
cell_2243	cell_2243	Epiblast	E6.5	Pijuan-Sala et al.	-11.3468	-4.75453
cell_2244	cell_2244	Primitive Streak	E6.5	Pijuan-Sala et al.	-8.71855	-2.85948
cell_2245	cell_2245	Epiblast	E6.5	Pijuan-Sala et al.	-10.0061	-4.58732
cell_2246	cell_2246	ExE endoderm	E6.5	Pijuan-Sala et al.	-4.82696	-10.785
cell_2247	cell_2247	Primitive Streak	E6.5	Pijuan-Sala et al.	-9.63309	-4.21161
cell_2248	cell_2248	Parietal endoderm	E6.5	Pijuan-Sala et al.	0.940622	-13.168
cell_2249	cell_2249	Epiblast	E6.5	Pijuan-Sala et al.	-11.5012	-3.07281
cell_2250	cell_2250	Epiblast	E6.5	Pijuan-Sala et al.	-10.2825	-4.60701
cell_2251	cell_2251	Epiblast	E6.5	Pijuan-Sala et al.	-11.9473	-4.77739
cell_2252	cell_2252	Epiblast	E6.5	Pijuan-Sala et al.	-11.8059	-4.46746
cell_2253	cell_2253	Epiblast	E6.5	Pijuan-Sala et al.	-11.8227	-4.54016
cell_2254	cell_2254	Primitive Streak	E6.5	Pijuan-Sala et al.	-9.60945	-3.3732
cell_2255	cell_2255	ExE endoderm	E6.5	Pijuan-Sala et al.	-5.31716	-11.1608
cell_2256	cell_2256	Primitive Streak	E6.5	Pijuan-Sala et al.	-8.80734	-3.2958
cell_2257	cell_2257	Epiblast	E6.5	Pijuan-Sala et al.	-10.5469	-4.52265
cell_2258	cell_2258	Epiblast	E6.5	Pijuan-Sala et al.	-12.0201	-3.55531
cell_2259	cell_2259	ExE ectoderm	E6.5	Pijuan-Sala et al.	3.56516	-9.6769
cell_2260	cell_2260	ExE ectoderm	E6.5	Pijuan-Sala et al.	3.11553	-7.08388
cell_2261	cell_2261	Epiblast	E6.5	Pijuan-Sala et al.	-11.4427	-5.13746
cell_2262	cell_2262	Epiblast	E6.5	Pijuan-Sala et al.	-11.8176	-3.97714
cell_2263	cell_2263	ExE ectoderm	E6.5	Pijuan-Sala et al.	3.44633	-8.85485
cell_2264	cell_2264	Epiblast	E6.5	Pijuan-Sala et al.	-11.8005	-3.47973
cell_2265	cell_2265	Primitive Streak	E6.5	Pijuan-Sala et al.	-9.34714	-2.11487
cell_2266	cell_2266	Epiblast	E6.5	Pijuan-Sala et al.	-11.5329	-3.51833
cell_2267	cell_2267	Primitive Streak	E6.5	Pijuan-Sala et al.	-11.3147	-4.33021
cell_2268	cell_2268	Epiblast	E6.5	Pijuan-Sala et al.	-11.8652	-3.56111
cell_2269	cell_2269	Epiblast	E6.5	Pijuan-Sala et al.	-11.4978	-5.00558
cell_2270	cell_2270	Primitive Streak	E6.5	Pijuan-Sala et al.	-9.53754	-2.78069
cell_2271	cell_2271	Epiblast	E6.5	Pijuan-Sala et al.	-11.7711	-3.38082
cell_2272	cell_2272	Epiblast	E6.5	Pijuan-Sala et al.	-11.5377	-4.53137
cell_2273	cell_2273	ExE endoderm	E6.5	Pijuan-Sala et al.	-2.51772	-11.9186
cell_2274	cell_2274	Epiblast	E6.5	Pijuan-Sala et al.	-11.3465	-4.26517
cell_2275	cell_2275	ExE ectoderm	E6.5	Pijuan-Sala et al.	3.71853	-9.6253
cell_2276	cell_2276	Parietal endoderm	E6.5	Pijuan-Sala et al.	0.764408	-12.3171
cell_2277	cell_2277	ExE endoderm	E6.5	Pijuan-Sala et al.	-5.93943	-11.7638
cell_2278	cell_2278	Visceral endoderm	E6.5	Pijuan-Sala et al.	-5.46119	-8.46116
cell_2279	cell_2279	Primitive Streak	E6.5	Pijuan-Sala et al.	-7.34645	-2.39079
cell_2280	cell_2280	ExE endoderm	E6.5	Pijuan-Sala et al.	-4.51152	-11.2155
cell_2281	cell_2281	ExE ectoderm	E6.5	Pijuan-Sala et al.	3.52805	-9.65044
cell_2282	cell_2282	ExE ectoderm	E6.5	Pijuan-Sala et al.	3.17928	-9.15366
cell_2283	cell_2283	Epiblast	E6.5	Pijuan-Sala et al.	-11.2472	-2.95417
cell_2284	cell_2284	ExE ectoderm	E6.5	Pijuan-Sala et al.	3.1126	-9.55863
cell_2285	cell_2285	Epiblast	E6.5	Pijuan-Sala et al.	-11.1552	-4.0187
cell_2286	cell_2286	ExE ectoderm	E6.5	Pijuan-Sala et al.	2.76852	-9.09443
cell_2287	cell_2287	Epiblast	E6.5	Pijuan-Sala et al.	-11.7937	-4.64945
cell_2288	cell_2288	Epiblast	E6.5	Pijuan-Sala et al.	-10.7772	-4.75711
cell_2289	cell_2289	Epiblast	E6.5	Pijuan-Sala et al.	-11.3914	-4.6708
cell_2290	cell_2290	Epiblast	E6.5	Pijuan-Sala et al.	-11.8458	-4.44615
cell_2291	cell_2291	ExE ectoderm	E6.5	Pijuan-Sala et al.	3.73282	-9.20032
cell_2292	cell_2292	Epiblast	E6.5	Pijuan-Sala et al.	-10.8228	-4.51162
cell_2295	cell_2295	ExE ectoderm	E6.5	Pijuan-Sala et al.	3.12771	-9.35412
cell_2296	cell_2296	Epiblast	E6.5	Pijuan-Sala et al.	-11.1158	-3.55894
cell_2297	cell_2297	Epiblast	E6.5	Pijuan-Sala et al.	-10.7773	-4.32973
cell_2299	cell_2299	ExE ectoderm	E6.5	Pijuan-Sala et al.	3.41104	-9.54938
cell_2300	cell_2300	Epiblast	E6.5	Pijuan-Sala et al.	-12.0679	-4.2929
cell_2301	cell_2301	Epiblast	E6.5	Pijuan-Sala et al.	-11.3965	-4.20397
cell_2302	cell_2302	ExE ectoderm	E6.5	Pijuan-Sala et al.	3.86724	-9.18224
cell_2303	cell_2303	Epiblast	E6.5	Pijuan-Sala et al.	-11.203	-3.59442
cell_2304	cell_2304	Epiblast	E6.5	Pijuan-Sala et al.	-11.601	-3.83633
cell_2305	cell_2305	Primitive Streak	E6.5	Pijuan-Sala et al.	-9.03828	-3.96218
cell_2306	cell_2306	ExE ectoderm	E6.5	Pijuan-Sala et al.	6.51566	-2.62099
cell_2307	cell_2307	ExE ectoderm	E6.5	Pijuan-Sala et al.	3.8766	-9.16126
cell_2308	cell_2308	Epiblast	E6.5	Pijuan-Sala et al.	-11.5945	-4.7357
cell_2309	cell_2309	Epiblast	E6.5	Pijuan-Sala et al.	-11.0073	-4.88351
cell_2310	cell_2310	Epiblast	E6.5	Pijuan-Sala et al.	-8.052	-1.12235
cell_2311	cell_2311	ExE ectoderm	E6.5	Pijuan-Sala et al.	3.81521	-9.09723
cell_2312	cell_2312	ExE endoderm	E6.5	Pijuan-Sala et al.	-2.25722	-11.0449
cell_2313	cell_2313	Epiblast	E6.5	Pijuan-Sala et al.	-11.9201	-4.51234
cell_2314	cell_2314	Epiblast	E6.5	Pijuan-Sala et al.	-11.9228	-4.66073
cell_2315	cell_2315	ExE ectoderm	E6.5	Pijuan-Sala et al.	2.62338	-9.36027
cell_2316	cell_2316	Primitive Streak	E6.5	Pijuan-Sala et al.	-10.3201	-4.04725
cell_2317	cell_2317	Epiblast	E6.5	Pijuan-Sala et al.	-10.9844	-4.40787
cell_2318	cell_2318	Visceral endoderm	E6.5	Pijuan-Sala et al.	-5.45243	-8.50246
cell_2319	cell_2319	ExE ectoderm	E6.5	Pijuan-Sala et al.	2.50672	-9.34664
cell_2320	cell_2320	Epiblast	E6.5	Pijuan-Sala et al.	-11.1311	-3.89195
cell_2321	cell_2321	ExE ectoderm	E6.5	Pijuan-Sala et al.	3.79902	-8.91589
cell_2323	cell_2323	Epiblast	E6.5	Pijuan-Sala et al.	-9.17957	-4.00348
cell_2324	cell_2324	Epiblast	E6.5	Pijuan-Sala et al.	-11.9794	-3.92481
cell_2325	cell_2325	Epiblast	E6.5	Pijuan-Sala et al.	-10.305	-4.46326
cell_2326	cell_2326	Epiblast	E6.5	Pijuan-Sala et al.	-10.8373	-4.90187
cell_2327	cell_2327	Epiblast	E6.5	Pijuan-Sala et al.	-10.9347	-4.55908
cell_2328	cell_2328	ExE ectoderm	E6.5	Pijuan-Sala et al.	3.23668	-9.26138
cell_2329	cell_2329	ExE ectoderm	E6.5	Pijuan-Sala et al.	2.59826	-8.65517
cell_2330	cell_2330	Epiblast	E6.5	Pijuan-Sala et al.	-11.7976	-3.3819
cell_2331	cell_2331	Epiblast	E6.5	Pijuan-Sala et al.	-11.3419	-3.07489
cell_2332	cell_2332	Epiblast	E6.5	Pijuan-Sala et al.	-11.4585	-3.15624
cell_2333	cell_2333	Epiblast	E6.5	Pijuan-Sala et al.	-11.6988	-3.92846
cell_2334	cell_2334	Epiblast	E6.5	Pijuan-Sala et al.	-11.8427	-4.84352
cell_2335	cell_2335	Epiblast	E6.5	Pijuan-Sala et al.	-11.9612	-4.77081
cell_2336	cell_2336	ExE ectoderm	E6.5	Pijuan-Sala et al.	3.70597	-9.20262
cell_2337	cell_2337	Epiblast	E6.5	Pijuan-Sala et al.	-11.105	-3.33825
cell_2338	cell_2338	Epiblast	E6.5	Pijuan-Sala et al.	-12.0158	-4.65376
cell_2339	cell_2339	ExE ectoderm	E6.5	Pijuan-Sala et al.	3.73233	-8.85756
cell_2340	cell_2340	ExE ectoderm	E6.5	Pijuan-Sala et al.	3.40281	-9.26374
cell_2341	cell_2341	Epiblast	E6.5	Pijuan-Sala et al.	-11.1713	-3.06107
cell_2342	cell_2342	Epiblast	E6.5	Pijuan-Sala et al.	-11.6919	-4.26028
cell_2343	cell_2343	ExE endoderm	E6.5	Pijuan-Sala et al.	-6.28857	-13.4173
cell_2345	cell_2345	ExE ectoderm	E6.5	Pijuan-Sala et al.	2.97843	-9.5624
cell_2346	cell_2346	Epiblast	E6.5	Pijuan-Sala et al.	-11.7633	-4.64196
cell_2347	cell_2347	Epiblast	E6.5	Pijuan-Sala et al.	-11.2325	-4.53613
cell_2348	cell_2348	Epiblast	E6.5	Pijuan-Sala et al.	-11.7818	-4.14464
cell_2350	cell_2350	Primitive Streak	E6.5	Pijuan-Sala et al.	-10.9313	-4.46475
cell_2351	cell_2351	Primitive Streak	E6.5	Pijuan-Sala et al.	-9.53864	-4.20986
cell_2352	cell_2352	Epiblast	E6.5	Pijuan-Sala et al.	-11.3125	-4.06725
cell_2354	cell_2354	ExE ectoderm	E6.5	Pijuan-Sala et al.	3.90812	-9.08742
cell_2355	cell_2355	Epiblast	E6.5	Pijuan-Sala et al.	-9.72551	-4.42525
cell_2356	cell_2356	Epiblast	E6.5	Pijuan-Sala et al.	-11.8633	-4.07516
cell_2358	cell_2358	Epiblast	E6.5	Pijuan-Sala et al.	-11.6644	-4.71133
cell_2360	cell_2360	ExE ectoderm	E6.5	Pijuan-Sala et al.	3.53355	-9.82604
cell_2362	cell_2362	Epiblast	E6.5	Pijuan-Sala et al.	-11.2472	-3.82587
cell_2363	cell_2363	Epiblast	E6.5	Pijuan-Sala et al.	-9.99479	-2.30955
cell_2364	cell_2364	Epiblast	E6.5	Pijuan-Sala et al.	-11.8355	-4.74201
cell_2365	cell_2365	Epiblast	E6.5	Pijuan-Sala et al.	-11.7751	-3.25181
cell_2366	cell_2366	Primitive Streak	E6.5	Pijuan-Sala et al.	-7.43677	-2.47339
cell_2367	cell_2367	Epiblast	E6.5	Pijuan-Sala et al.	-11.501	-4.96893
cell_2368	cell_2368	ExE ectoderm	E6.5	Pijuan-Sala et al.	3.51844	-9.56696
cell_2369	cell_2369	Epiblast	E6.5	Pijuan-Sala et al.	-11.4882	-3.85951
cell_2370	cell_2370	Epiblast	E6.5	Pijuan-Sala et al.	-12.0069	-3.86291
cell_2371	cell_2371	Visceral endoderm	E6.5	Pijuan-Sala et al.	-5.00051	-9.61584
cell_2372	cell_2372	ExE endoderm	E6.5	Pijuan-Sala et al.	-3.78475	-10.7504
cell_2373	cell_2373	Epiblast	E6.5	Pijuan-Sala et al.	-11.6505	-4.71664
cell_2374	cell_2374	ExE ectoderm	E6.5	Pijuan-Sala et al.	3.67663	-8.69042
cell_2375	cell_2375	ExE ectoderm	E6.5	Pijuan-Sala et al.	3.74512	-9.38471
cell_2376	cell_2376	Epiblast	E6.5	Pijuan-Sala et al.	-11.5186	-5.15667
cell_2377	cell_2377	Epiblast	E6.5	Pijuan-Sala et al.	-11.8038	-4.41514
cell_2378	cell_2378	Epiblast	E6.5	Pijuan-Sala et al.	-10.087	-4.1736
cell_2379	cell_2379	Primitive Streak	E6.5	Pijuan-Sala et al.	-10.8174	-4.86204
cell_2380	cell_2380	ExE ectoderm	E6.5	Pijuan-Sala et al.	3.74042	-9.55644
cell_2381	cell_2381	Epiblast	E6.5	Pijuan-Sala et al.	-11.5569	-3.43064
cell_2382	cell_2382	Epiblast	E6.5	Pijuan-Sala et al.	-11.5864	-3.71745
cell_2383	cell_2383	Epiblast	E6.5	Pijuan-Sala et al.	-11.0798	-4.4641
cell_2384	cell_2384	ExE ectoderm	E6.5	Pijuan-Sala et al.	3.5653	-8.59891
cell_2385	cell_2385	Epiblast	E6.5	Pijuan-Sala et al.	-11.6237	-3.80231
cell_2386	cell_2386	Epiblast	E6.5	Pijuan-Sala et al.	-11.7597	-3.38371
cell_2387	cell_2387	Epiblast	E6.5	Pijuan-Sala et al.	-11.8135	-3.88966
cell_2388	cell_2388	ExE ectoderm	E6.5	Pijuan-Sala et al.	2.96707	-9.00605
cell_2389	cell_2389	ExE ectoderm	E6.5	Pijuan-Sala et al.	3.83709	-9.45991
cell_2390	cell_2390	ExE ectoderm	E6.5	Pijuan-Sala et al.	2.91919	-9.40582
cell_2392	cell_2392	Epiblast	E6.5	Pijuan-Sala et al.	-11.6631	-4.40272
cell_2393	cell_2393	Epiblast	E6.5	Pijuan-Sala et al.	-8.45436	-3.58709
cell_2394	cell_2394	Epiblast	E6.5	Pijuan-Sala et al.	-11.4382	-4.38935
cell_2395	cell_2395	Visceral endoderm	E6.5	Pijuan-Sala et al.	-4.9738	-9.70483
cell_2396	cell_2396	Epiblast	E6.5	Pijuan-Sala et al.	-11.9327	-3.87963
cell_2397	cell_2397	Primitive Streak	E6.5	Pijuan-Sala et al.	-7.38989	-2.63149
cell_2398	cell_2398	ExE ectoderm	E6.5	Pijuan-Sala et al.	2.32418	-7.79174
cell_2399	cell_2399	ExE ectoderm	E6.5	Pijuan-Sala et al.	3.15934	-9.49346
cell_2400	cell_2400	Epiblast	E6.5	Pijuan-Sala et al.	-10.9933	-4.50883
cell_2401	cell_2401	Primitive Streak	E6.5	Pijuan-Sala et al.	-9.8446	-4.03877
cell_2402	cell_2402	Primitive Streak	E6.5	Pijuan-Sala et al.	-9.59073	-3.89524
cell_2403	cell_2403	Epiblast	E6.5	Pijuan-Sala et al.	-10.9707	-3.22564
cell_2404	cell_2404	Epiblast	E6.5	Pijuan-Sala et al.	-11.2949	-4.58107
cell_2405	cell_2405	ExE endoderm	E6.5	Pijuan-Sala et al.	-3.42142	-10.9444
cell_2406	cell_2406	Primitive Streak	E6.5	Pijuan-Sala et al.	-8.04427	-3.06043
cell_2407	cell_2407	ExE ectoderm	E6.5	Pijuan-Sala et al.	3.62854	-9.6477
cell_2408	cell_2408	Epiblast	E6.5	Pijuan-Sala et al.	-12.1006	-3.66066
cell_2409	cell_2409	Epiblast	E6.5	Pijuan-Sala et al.	-10.7537	-4.37274
cell_2410	cell_2410	Primitive Streak	E6.5	Pijuan-Sala et al.	-10.5925	-3.38435
cell_2411	cell_2411	Visceral endoderm	E6.5	Pijuan-Sala et al.	-5.05703	-9.41971
cell_2412	cell_2412	Primitive Streak	E6.5	Pijuan-Sala et al.	-8.81788	-3.34133
cell_2413	cell_2413	Primitive Streak	E6.5	Pijuan-Sala et al.	-9.93503	-4.32989
cell_2414	cell_2414	Epiblast	E6.5	Pijuan-Sala et al.	-12.1393	-4.08208
cell_2415	cell_2415	Epiblast	E6.5	Pijuan-Sala et al.	-11.6807	-3.79936
cell_2416	cell_2416	Epiblast	E6.5	Pijuan-Sala et al.	-10.5923	-4.83306
cell_2417	cell_2417	Epiblast	E6.5	Pijuan-Sala et al.	-11.4788	-4.07011
cell_2418	cell_2418	Epiblast	E6.5	Pijuan-Sala et al.	-11.995	-4.44425
cell_2419	cell_2419	Epiblast	E6.5	Pijuan-Sala et al.	-11.7327	-4.69919
cell_2420	cell_2420	ExE endoderm	E6.5	Pijuan-Sala et al.	-4.11736	-11.35
cell_2421	cell_2421	Epiblast	E6.5	Pijuan-Sala et al.	-11.4155	-4.44259
cell_2422	cell_2422	Epiblast	E6.5	Pijuan-Sala et al.	-11.6881	-4.0834
cell_2423	cell_2423	Epiblast	E6.5	Pijuan-Sala et al.	-11.6427	-3.83603
cell_2424	cell_2424	Epiblast	E6.5	Pijuan-Sala et al.	-11.6813	-4.77729
cell_2426	cell_2426	ExE ectoderm	E6.5	Pijuan-Sala et al.	3.55989	-9.18802
cell_2427	cell_2427	Epiblast	E6.5	Pijuan-Sala et al.	-11.6049	-4.15677
cell_2428	cell_2428	Epiblast	E6.5	Pijuan-Sala et al.	-12.0738	-4.28586
cell_2429	cell_2429	ExE ectoderm	E6.5	Pijuan-Sala et al.	3.26269	-7.18757
cell_2430	cell_2430	Epiblast	E6.5	Pijuan-Sala et al.	-11.1551	-4.5076
cell_2431	cell_2431	Epiblast	E6.5	Pijuan-Sala et al.	-11.1072	-4.22461
cell_2432	cell_2432	Epiblast	E6.5	Pijuan-Sala et al.	-11.7242	-4.30705
cell_2433	cell_2433	Epiblast	E6.5	Pijuan-Sala et al.	-11.2995	-4.47062
cell_2434	cell_2434	Epiblast	E6.5	Pijuan-Sala et al.	-11.9432	-3.8257
cell_2435	cell_2435	Epiblast	E6.5	Pijuan-Sala et al.	-9.66228	-2.69896
cell_2436	cell_2436	Epiblast	E6.5	Pijuan-Sala et al.	-11.879	-4.32079
cell_2437	cell_2437	Epiblast	E6.5	Pijuan-Sala et al.	-10.6106	-4.25617
cell_2438	cell_2438	ExE ectoderm	E6.5	Pijuan-Sala et al.	2.28102	-8.96596
cell_2439	cell_2439	Epiblast	E6.5	Pijuan-Sala et al.	-10.2397	-4.20143
cell_2440	cell_2440	ExE ectoderm	E6.5	Pijuan-Sala et al.	3.58777	-8.71348
cell_2441	cell_2441	ExE ectoderm	E6.5	Pijuan-Sala et al.	3.48597	-8.61653
cell_2442	cell_2442	ExE ectoderm	E6.5	Pijuan-Sala et al.	3.51088	-9.43198
cell_2443	cell_2443	Epiblast	E6.5	Pijuan-Sala et al.	-11.8998	-4.50236
cell_2444	cell_2444	Epiblast	E6.5	Pijuan-Sala et al.	-10.2148	-4.49941
cell_2445	cell_2445	Epiblast	E6.5	Pijuan-Sala et al.	-11.8834	-3.63554
cell_2446	cell_2446	Epiblast	E6.5	Pijuan-Sala et al.	-11.3237	-4.96114
cell_2447	cell_2447	Epiblast	E6.5	Pijuan-Sala et al.	-11.8856	-4.22464
cell_2448	cell_2448	ExE ectoderm	E6.5	Pijuan-Sala et al.	3.52393	-7.0074
cell_2449	cell_2449	Epiblast	E6.5	Pijuan-Sala et al.	-10.9459	-4.55899
cell_2451	cell_2451	Epiblast	E6.5	Pijuan-Sala et al.	-11.6962	-4.20301
cell_2452	cell_2452	Primitive Streak	E6.5	Pijuan-Sala et al.	-10.8917	-4.20222
cell_2453	cell_2453	ExE ectoderm	E6.5	Pijuan-Sala et al.	2.97409	-8.78884
cell_2454	cell_2454	Epiblast	E6.5	Pijuan-Sala et al.	-11.9863	-4.39824
cell_2455	cell_2455	ExE endoderm	E6.5	Pijuan-Sala et al.	-5.72817	-11.6369
cell_2456	cell_2456	Epiblast	E6.5	Pijuan-Sala et al.	-11.6723	-4.9495
cell_2457	cell_2457	ExE endoderm	E6.5	Pijuan-Sala et al.	-4.66774	-10.3642
cell_2458	cell_2458	Epiblast	E6.5	Pijuan-Sala et al.	-11.8063	-3.6906
cell_2459	cell_2459	ExE endoderm	E6.5	Pijuan-Sala et al.	-4.82271	-10.2192
cell_2460	cell_2460	Visceral endoderm	E6.5	Pijuan-Sala et al.	-5.45023	-8.49903
cell_2461	cell_2461	ExE ectoderm	E6.5	Pijuan-Sala et al.	3.69753	-9.02379
cell_2462	cell_2462	Epiblast	E6.5	Pijuan-Sala et al.	-11.9298	-3.79286
cell_2463	cell_2463	Primitive Streak	E6.5	Pijuan-Sala et al.	-10.4863	-4.2976
cell_2464	cell_2464	Epiblast	E6.5	Pijuan-Sala et al.	-11.8444	-4.28711
cell_2467	cell_2467	Epiblast	E6.5	Pijuan-Sala et al.	-11.9257	-4.62945
cell_2468	cell_2468	Epiblast	E6.5	Pijuan-Sala et al.	-11.8659	-3.38612
cell_2469	cell_2469	ExE ectoderm	E6.5	Pijuan-Sala et al.	3.53785	-9.31043
cell_2470	cell_2470	ExE ectoderm	E6.5	Pijuan-Sala et al.	3.96268	-9.25159
cell_2471	cell_2471	ExE ectoderm	E6.5	Pijuan-Sala et al.	3.7474	-9.40927
cell_2472	cell_2472	ExE ectoderm	E6.5	Pijuan-Sala et al.	3.68526	-8.8474
cell_2473	cell_2473	Epiblast	E6.5	Pijuan-Sala et al.	-11.3679	-3.99125
cell_2474	cell_2474	ExE ectoderm	E6.5	Pijuan-Sala et al.	2.41261	-8.44624
cell_2475	cell_2475	Epiblast	E6.5	Pijuan-Sala et al.	-11.4117	-4.88409
cell_2476	cell_2476	Epiblast	E6.5	Pijuan-Sala et al.	-11.7952	-4.3971
cell_2477	cell_2477	Epiblast	E6.5	Pijuan-Sala et al.	-11.9902	-4.54041
cell_2479	cell_2479	Epiblast	E6.5	Pijuan-Sala et al.	-10.8841	-4.31224
cell_2480	cell_2480	ExE ectoderm	E6.5	Pijuan-Sala et al.	3.27226	-9.0652
cell_2481	cell_2481	Epiblast	E6.5	Pijuan-Sala et al.	-11.9955	-3.97833
cell_2482	cell_2482	Epiblast	E6.5	Pijuan-Sala et al.	-11.7781	-3.8223
cell_2483	cell_2483	ExE endoderm	E6.5	Pijuan-Sala et al.	-4.62823	-10.2308
cell_2484	cell_2484	ExE ectoderm	E6.5	Pijuan-Sala et al.	3.37659	-9.78619
cell_2485	cell_2485	Epiblast	E6.5	Pijuan-Sala et al.	-12.0284	-3.98004
cell_2486	cell_2486	Primitive Streak	E6.5	Pijuan-Sala et al.	-8.87427	-3.89583
cell_2487	cell_2487	Primitive Streak	E6.5	Pijuan-Sala et al.	-9.54597	-3.29914
cell_2488	cell_2488	Epiblast	E6.5	Pijuan-Sala et al.	-11.6512	-4.4583
cell_2489	cell_2489	Epiblast	E6.5	Pijuan-Sala et al.	-10.9637	-4.92902
cell_2490	cell_2490	Epiblast	E6.5	Pijuan-Sala et al.	-9.85813	-4.24085
cell_2491	cell_2491	Epiblast	E6.5	Pijuan-Sala et al.	-11.6383	-4.60851
cell_2492	cell_2492	Epiblast	E6.5	Pijuan-Sala et al.	-11.6909	-4.36403
cell_2493	cell_2493	Epiblast	E6.5	Pijuan-Sala et al.	-11.7762	-4.64921
cell_2494	cell_2494	ExE ectoderm	E6.5	Pijuan-Sala et al.	3.36303	-8.68924
cell_2495	cell_2495	ExE endoderm	E6.5	Pijuan-Sala et al.	-4.54483	-10.1476
cell_2496	cell_2496	ExE ectoderm	E6.5	Pijuan-Sala et al.	2.5833	-8.56985
cell_2497	cell_2497	Epiblast	E6.5	Pijuan-Sala et al.	-10.9778	-3.60291
cell_2498	cell_2498	ExE endoderm	E6.5	Pijuan-Sala et al.	-3.80445	-10.784
cell_2499	cell_2499	ExE ectoderm	E6.5	Pijuan-Sala et al.	3.64075	-9.04447
cell_2500	cell_2500	ExE ectoderm	E6.5	Pijuan-Sala et al.	2.478	-8.35777
cell_2501	cell_2501	Epiblast	E6.5	Pijuan-Sala et al.	-11.5883	-3.58054
cell_2502	cell_2502	Primitive Streak	E6.5	Pijuan-Sala et al.	-6.99581	-2.16487
cell_2503	cell_2503	Epiblast	E6.5	Pijuan-Sala et al.	-11.7865	-4.59539
cell_2504	cell_2504	Primitive Streak	E6.5	Pijuan-Sala et al.	-11.0749	-4.27667
cell_2505	cell_2505	Epiblast	E6.5	Pijuan-Sala et al.	-11.2916	-4.86913
cell_2506	cell_2506	Epiblast	E6.5	Pijuan-Sala et al.	-11.6575	-4.93992
cell_2507	cell_2507	Epiblast	E6.5	Pijuan-Sala et al.	-12.0478	-4.11505
cell_2508	cell_2508	Epiblast	E6.5	Pijuan-Sala et al.	-12.0549	-4.30366
cell_2509	cell_2509	Primitive Streak	E6.5	Pijuan-Sala et al.	-9.56599	-4.29916
cell_2510	cell_2510	ExE ectoderm	E6.5	Pijuan-Sala et al.	3.42446	-9.32123
cell_2511	cell_2511	Epiblast	E6.5	Pijuan-Sala et al.	-10.8463	-4.53025
cell_2512	cell_2512	ExE ectoderm	E6.5	Pijuan-Sala et al.	3.5466	-9.09865
cell_2513	cell_2513	Epiblast	E6.5	Pijuan-Sala et al.	-11.3037	-4.16632
cell_2514	cell_2514	ExE endoderm	E6.5	Pijuan-Sala et al.	-2.29128	-11.7299
cell_2515	cell_2515	Epiblast	E6.5	Pijuan-Sala et al.	-11.5696	-3.75904
cell_2516	cell_2516	Primitive Streak	E6.5	Pijuan-Sala et al.	-10.7149	-3.3291
cell_2519	cell_2519	Epiblast	E6.5	Pijuan-Sala et al.	-12.0013	-3.85398
cell_2520	cell_2520	Epiblast	E6.5	Pijuan-Sala et al.	-11.1404	-4.45988
cell_2521	cell_2521	ExE ectoderm	E6.5	Pijuan-Sala et al.	3.21974	-9.0551
cell_2522	cell_2522	Epiblast	E6.5	Pijuan-Sala et al.	-11.1349	-4.81574
cell_2524	cell_2524	Epiblast	E6.5	Pijuan-Sala et al.	-10.9505	-3.9645
cell_2525	cell_2525	Epiblast	E6.5	Pijuan-Sala et al.	-11.7446	-4.77924
cell_2526	cell_2526	Epiblast	E6.5	Pijuan-Sala et al.	-11.9516	-3.99694
cell_2527	cell_2527	Epiblast	E6.5	Pijuan-Sala et al.	-11.8029	-4.53606
cell_2528	cell_2528	Primitive Streak	E6.5	Pijuan-Sala et al.	-10.6813	-3.12666
cell_2529	cell_2529	Epiblast	E6.5	Pijuan-Sala et al.	-11.0887	-4.78096
cell_2530	cell_2530	Epiblast	E6.5	Pijuan-Sala et al.	-10.2731	-4.42418
cell_2531	cell_2531	ExE ectoderm	E6.5	Pijuan-Sala et al.	3.5309	-8.9181
cell_2532	cell_2532	Epiblast	E6.5	Pijuan-Sala et al.	-11.7853	-4.47993
cell_2533	cell_2533	Epiblast	E6.5	Pijuan-Sala et al.	-10.7396	-4.49529
cell_2534	cell_2534	Epiblast	E6.5	Pijuan-Sala et al.	-12.1621	-4.25776
cell_2535	cell_2535	Epiblast	E6.5	Pijuan-Sala et al.	-12.1706	-4.51436
cell_2536	cell_2536	Epiblast	E6.5	Pijuan-Sala et al.	-11.8769	-4.10516
cell_2537	cell_2537	Epiblast	E6.5	Pijuan-Sala et al.	-11.0125	-3.10921
cell_2538	cell_2538	ExE ectoderm	E6.5	Pijuan-Sala et al.	2.51273	-9.23062
cell_2539	cell_2539	Epiblast	E6.5	Pijuan-Sala et al.	-11.7061	-4.8848
cell_2540	cell_2540	Primitive Streak	E6.5	Pijuan-Sala et al.	-11.1114	-4.28599
cell_2541	cell_2541	ExE ectoderm	E6.5	Pijuan-Sala et al.	3.02261	-9.3952
cell_2542	cell_2542	Epiblast	E6.5	Pijuan-Sala et al.	-10.7891	-4.32353
cell_2543	cell_2543	Epiblast	E6.5	Pijuan-Sala et al.	-11.6534	-4.59978
cell_2544	cell_2544	Epiblast	E6.5	Pijuan-Sala et al.	-12.2053	-4.1637
cell_2545	cell_2545	Epiblast	E6.5	Pijuan-Sala et al.	-11.6067	-3.32413
cell_2546	cell_2546	Epiblast	E6.5	Pijuan-Sala et al.	-10.9194	-2.79319
cell_2547	cell_2547	Epiblast	E6.5	Pijuan-Sala et al.	-11.9171	-3.55632
cell_2548	cell_2548	Visceral endoderm	E6.5	Pijuan-Sala et al.	-5.2066	-9.07354
cell_2549	cell_2549	ExE ectoderm	E6.5	Pijuan-Sala et al.	3.8277	-9.32804
cell_2550	cell_2550	Epiblast	E6.5	Pijuan-Sala et al.	-11.7928	-4.75798
cell_2551	cell_2551	Primitive Streak	E6.5	Pijuan-Sala et al.	-9.54742	-3.34462
cell_2552	cell_2552	ExE endoderm	E6.5	Pijuan-Sala et al.	-5.2177	-11.6301
cell_2553	cell_2553	Primitive Streak	E6.5	Pijuan-Sala et al.	-7.58111	-2.64158
cell_2554	cell_2554	Epiblast	E6.5	Pijuan-Sala et al.	-12.048	-3.92408
cell_2555	cell_2555	Epiblast	E6.5	Pijuan-Sala et al.	-11.6457	-4.66673
cell_2556	cell_2556	Primitive Streak	E6.5	Pijuan-Sala et al.	-9.5929	-4.09253
cell_2557	cell_2557	Primitive Streak	E6.5	Pijuan-Sala et al.	-10.3158	-3.91092
cell_2558	cell_2558	Epiblast	E6.5	Pijuan-Sala et al.	-12.0337	-4.32448
cell_2559	cell_2559	Epiblast	E6.5	Pijuan-Sala et al.	-11.424	-4.08167
cell_2560	cell_2560	ExE ectoderm	E6.5	Pijuan-Sala et al.	2.3528	-7.48529
cell_2561	cell_2561	Epiblast	E6.5	Pijuan-Sala et al.	-11.802	-4.22377
cell_2562	cell_2562	Epiblast	E6.5	Pijuan-Sala et al.	-11.2582	-3.01108
cell_2563	cell_2563	Epiblast	E6.5	Pijuan-Sala et al.	-11.2346	-4.73563
cell_2564	cell_2564	Epiblast	E6.5	Pijuan-Sala et al.	-11.0184	-2.73935
cell_2565	cell_2565	Primitive Streak	E6.5	Pijuan-Sala et al.	-7.99817	-2.86414
cell_2566	cell_2566	Epiblast	E6.5	Pijuan-Sala et al.	-11.4635	-3.90387
cell_2567	cell_2567	Epiblast	E6.5	Pijuan-Sala et al.	-11.2034	-4.17408
cell_2569	cell_2569	ExE ectoderm	E6.5	Pijuan-Sala et al.	2.46554	-8.59493
cell_2570	cell_2570	ExE ectoderm	E6.5	Pijuan-Sala et al.	3.35581	-9.78356
cell_2571	cell_2571	Epiblast	E6.5	Pijuan-Sala et al.	-11.8082	-4.35096
cell_2573	cell_2573	Epiblast	E6.5	Pijuan-Sala et al.	-11.2364	-3.94321
cell_2575	cell_2575	Primitive Streak	E6.5	Pijuan-Sala et al.	-8.28695	-1.80812
cell_2576	cell_2576	Epiblast	E6.5	Pijuan-Sala et al.	-11.6181	-3.27296
cell_2577	cell_2577	ExE endoderm	E6.5	Pijuan-Sala et al.	-5.97961	-11.8393
cell_2578	cell_2578	Epiblast	E6.5	Pijuan-Sala et al.	-12.008	-3.87971
cell_2579	cell_2579	Epiblast	E6.5	Pijuan-Sala et al.	-11.6134	-4.80102
cell_2580	cell_2580	Epiblast	E6.5	Pijuan-Sala et al.	-10.6086	-4.45389
cell_2581	cell_2581	Epiblast	E6.5	Pijuan-Sala et al.	-11.3528	-2.98026
cell_2582	cell_2582	Primitive Streak	E6.5	Pijuan-Sala et al.	-10.3498	-3.71444
cell_2583	cell_2583	Epiblast	E6.5	Pijuan-Sala et al.	-10.3855	-4.43757
cell_2584	cell_2584	Primitive Streak	E6.5	Pijuan-Sala et al.	-7.32682	-1.37012
cell_2585	cell_2585	Epiblast	E6.5	Pijuan-Sala et al.	-11.5748	-4.55734
cell_2586	cell_2586	Epiblast	E6.5	Pijuan-Sala et al.	-11.211	-3.67178
cell_2587	cell_2587	ExE ectoderm	E6.5	Pijuan-Sala et al.	3.38931	-9.4566
cell_2588	cell_2588	ExE ectoderm	E6.5	Pijuan-Sala et al.	3.83774	-9.11145
cell_2589	cell_2589	Visceral endoderm	E6.5	Pijuan-Sala et al.	-4.79633	-9.89067
cell_2590	cell_2590	ExE ectoderm	E6.5	Pijuan-Sala et al.	3.82131	-9.44656
cell_2591	cell_2591	ExE ectoderm	E6.5	Pijuan-Sala et al.	2.33712	-6.70094
cell_2592	cell_2592	Epiblast	E6.5	Pijuan-Sala et al.	-10.7843	-3.86905
cell_2593	cell_2593	Epiblast	E6.5	Pijuan-Sala et al.	-11.0341	-4.85154
cell_2595	cell_2595	ExE ectoderm	E6.5	Pijuan-Sala et al.	3.64771	-8.75623
cell_2596	cell_2596	ExE ectoderm	E6.5	Pijuan-Sala et al.	3.84972	-9.00311
cell_2597	cell_2597	Epiblast	E6.5	Pijuan-Sala et al.	-11.7865	-4.58401
cell_2598	cell_2598	Epiblast	E6.5	Pijuan-Sala et al.	-11.8568	-4.83589
cell_2599	cell_2599	Epiblast	E6.5	Pijuan-Sala et al.	-10.0439	-4.64377
cell_2600	cell_2600	Visceral endoderm	E6.5	Pijuan-Sala et al.	-5.67988	-8.08149
cell_2601	cell_2601	ExE endoderm	E6.5	Pijuan-Sala et al.	-4.86173	-10.1054
cell_2602	cell_2602	Primitive Streak	E6.5	Pijuan-Sala et al.	-10.1138	-4.1242
cell_2603	cell_2603	ExE ectoderm	E6.5	Pijuan-Sala et al.	2.37024	-8.14357
cell_2604	cell_2604	ExE ectoderm	E6.5	Pijuan-Sala et al.	3.10165	-9.33334
cell_2605	cell_2605	Epiblast	E6.5	Pijuan-Sala et al.	-12.0052	-4.76222
cell_2606	cell_2606	Epiblast	E6.5	Pijuan-Sala et al.	-11.7623	-3.23107
cell_2607	cell_2607	Epiblast	E6.5	Pijuan-Sala et al.	-11.9485	-3.88189
cell_2608	cell_2608	Epiblast	E6.5	Pijuan-Sala et al.	-11.3625	-4.97488
cell_2609	cell_2609	Primitive Streak	E6.5	Pijuan-Sala et al.	-8.89275	-3.52273
cell_2613	cell_2613	Epiblast	E6.5	Pijuan-Sala et al.	-11.2572	-4.93063
cell_2615	cell_2615	Epiblast	E6.5	Pijuan-Sala et al.	-11.6122	-4.97588
cell_2616	cell_2616	Epiblast	E6.5	Pijuan-Sala et al.	-9.42755	-4.00358
cell_2617	cell_2617	Epiblast	E6.5	Pijuan-Sala et al.	-10.6579	-4.20545
cell_2618	cell_2618	Primitive Streak	E6.5	Pijuan-Sala et al.	-10.4598	-3.95378
cell_2619	cell_2619	ExE endoderm	E6.5	Pijuan-Sala et al.	-4.23184	-10.6029
cell_2620	cell_2620	Epiblast	E6.5	Pijuan-Sala et al.	-11.6338	-4.27831
cell_2621	cell_2621	Epiblast	E6.5	Pijuan-Sala et al.	-11.1087	-4.89739
cell_2622	cell_2622	Epiblast	E6.5	Pijuan-Sala et al.	-10.8275	-4.48468
cell_2624	cell_2624	Epiblast	E6.5	Pijuan-Sala et al.	-10.5465	-4.45096
cell_2626	cell_2626	ExE endoderm	E6.5	Pijuan-Sala et al.	-3.59874	-10.8253
cell_2627	cell_2627	Epiblast	E6.5	Pijuan-Sala et al.	-12.0188	-4.66985
cell_2628	cell_2628	Epiblast	E6.5	Pijuan-Sala et al.	-11.9974	-3.90372
cell_2629	cell_2629	Epiblast	E6.5	Pijuan-Sala et al.	-12.0886	-3.96487
cell_2630	cell_2630	ExE ectoderm	E6.5	Pijuan-Sala et al.	3.39372	-8.9813
cell_2631	cell_2631	Epiblast	E6.5	Pijuan-Sala et al.	-11.486	-4.03047
cell_2632	cell_2632	Epiblast	E6.5	Pijuan-Sala et al.	-11.9486	-4.47629
cell_2633	cell_2633	ExE ectoderm	E6.5	Pijuan-Sala et al.	3.46426	-8.70749
cell_2634	cell_2634	ExE ectoderm	E6.5	Pijuan-Sala et al.	3.51016	-8.60774
cell_2635	cell_2635	Primitive Streak	E6.5	Pijuan-Sala et al.	-9.17537	-3.69025
cell_2636	cell_2636	ExE ectoderm	E6.5	Pijuan-Sala et al.	3.51488	-9.71704
cell_2637	cell_2637	Epiblast	E6.5	Pijuan-Sala et al.	-11.4813	-3.43456
cell_2641	cell_2641	Epiblast	E6.5	Pijuan-Sala et al.	-11.9801	-4.48834
cell_2642	cell_2642	Epiblast	E6.5	Pijuan-Sala et al.	-11.964	-3.5266
cell_2643	cell_2643	ExE ectoderm	E6.5	Pijuan-Sala et al.	3.48055	-9.06236
cell_2644	cell_2644	Epiblast	E6.5	Pijuan-Sala et al.	-12.063	-4.48481
cell_2646	cell_2646	Primitive Streak	E6.5	Pijuan-Sala et al.	-10.5968	-4.10598
cell_2647	cell_2647	Primitive Streak	E6.5	Pijuan-Sala et al.	-11.5435	-3.8129
cell_2648	cell_2648	Epiblast	E6.5	Pijuan-Sala et al.	-11.8906	-4.8228
cell_2649	cell_2649	Primitive Streak	E6.5	Pijuan-Sala et al.	-9.35496	-3.80318
cell_2650	cell_2650	Epiblast	E6.5	Pijuan-Sala et al.	-11.5925	-3.40507
cell_2651	cell_2651	Epiblast	E6.5	Pijuan-Sala et al.	-10.6645	-4.92548
cell_2652	cell_2652	ExE ectoderm	E6.5	Pijuan-Sala et al.	3.46897	-9.78667
cell_2654	cell_2654	Epiblast	E6.5	Pijuan-Sala et al.	-11.3731	-4.24476
cell_2655	cell_2655	ExE ectoderm	E6.5	Pijuan-Sala et al.	3.62436	-9.46433
cell_2656	cell_2656	Epiblast	E6.5	Pijuan-Sala et al.	-11.2948	-4.40983
cell_2657	cell_2657	Epiblast	E6.5	Pijuan-Sala et al.	-11.7745	-3.66977
cell_41348	cell_41348	Epiblast	E6.5	Pijuan-Sala et al.	-10.7376	-2.75943
cell_41349	cell_41349	Epiblast	E6.5	Pijuan-Sala et al.	-11.609	-3.43135
cell_41350	cell_41350	Epiblast	E6.5	Pijuan-Sala et al.	-10.5041	-2.549
cell_41351	cell_41351	Epiblast	E6.5	Pijuan-Sala et al.	-10.0325	-3.09724
cell_41352	cell_41352	Epiblast	E6.5	Pijuan-Sala et al.	-11.1766	-2.93663
cell_41353	cell_41353	Epiblast	E6.5	Pijuan-Sala et al.	-8.66941	-1.66202
cell_41354	cell_41354	Epiblast	E6.5	Pijuan-Sala et al.	-11.0734	-3.01256
cell_41355	cell_41355	Epiblast	E6.5	Pijuan-Sala et al.	-11.7083	-3.7139
cell_41356	cell_41356	ExE ectoderm	E6.5	Pijuan-Sala et al.	4.14485	-6.28153
cell_41357	cell_41357	Epiblast	E6.5	Pijuan-Sala et al.	-11.7389	-3.51141
cell_41358	cell_41358	Epiblast	E6.5	Pijuan-Sala et al.	-8.12675	-1.15326
cell_41359	cell_41359	Epiblast	E6.5	Pijuan-Sala et al.	-10.6751	-4.6064
cell_41360	cell_41360	Epiblast	E6.5	Pijuan-Sala et al.	-11.5398	-4.45554
cell_41361	cell_41361	Primitive Streak	E6.5	Pijuan-Sala et al.	-10.34	-4.309
cell_41362	cell_41362	Epiblast	E6.5	Pijuan-Sala et al.	-10.0321	-2.29542
cell_41363	cell_41363	Epiblast	E6.5	Pijuan-Sala et al.	-11.2425	-2.83294
cell_41364	cell_41364	Primitive Streak	E6.5	Pijuan-Sala et al.	-7.83965	-1.16627
cell_41365	cell_41365	Epiblast	E6.5	Pijuan-Sala et al.	-11.3777	-3.06459
cell_41368	cell_41368	Epiblast	E6.5	Pijuan-Sala et al.	-11.7357	-3.98953
cell_41369	cell_41369	Primitive Streak	E6.5	Pijuan-Sala et al.	-7.72456	-2.57574
cell_41370	cell_41370	Epiblast	E6.5	Pijuan-Sala et al.	-10.2351	-2.46279
cell_41371	cell_41371	Epiblast	E6.5	Pijuan-Sala et al.	-12.1304	-4.33311
cell_41372	cell_41372	Epiblast	E6.5	Pijuan-Sala et al.	-8.85041	-1.78991
cell_41373	cell_41373	Epiblast	E6.5	Pijuan-Sala et al.	-11.2313	-4.78607
cell_41375	cell_41375	Epiblast	E6.5	Pijuan-Sala et al.	-10.9028	-3.04375
cell_41376	cell_41376	Primitive Streak	E6.5	Pijuan-Sala et al.	-7.59709	-1.91462
cell_41378	cell_41378	Epiblast	E6.5	Pijuan-Sala et al.	-9.69619	-2.08644
cell_41379	cell_41379	Epiblast	E6.5	Pijuan-Sala et al.	-9.91612	-2.2221
cell_41380	cell_41380	Epiblast	E6.5	Pijuan-Sala et al.	-11.7983	-4.40843
cell_41381	cell_41381	ExE ectoderm	E6.5	Pijuan-Sala et al.	3.46426	-8.4716
cell_41382	cell_41382	Epiblast	E6.5	Pijuan-Sala et al.	-9.01334	-1.99981
cell_41383	cell_41383	Epiblast	E6.5	Pijuan-Sala et al.	-9.13572	-1.67513
cell_41384	cell_41384	Epiblast	E6.5	Pijuan-Sala et al.	-10.7883	-5.00692
cell_41385	cell_41385	Epiblast	E6.5	Pijuan-Sala et al.	-10.3544	-4.55774
cell_41386	cell_41386	Epiblast	E6.5	Pijuan-Sala et al.	-10.7341	-3.68607
cell_41387	cell_41387	Epiblast	E6.5	Pijuan-Sala et al.	-8.50183	-1.31722
cell_41388	cell_41388	Epiblast	E6.5	Pijuan-Sala et al.	-10.5061	-2.55128
cell_41389	cell_41389	Epiblast	E6.5	Pijuan-Sala et al.	-11.1981	-3.47503
cell_41390	cell_41390	Epiblast	E6.5	Pijuan-Sala et al.	-10.3964	-2.65939
cell_41391	cell_41391	Epiblast	E6.5	Pijuan-Sala et al.	-11.8821	-3.19693
cell_41392	cell_41392	Epiblast	E6.5	Pijuan-Sala et al.	-11.3404	-2.95496
cell_41393	cell_41393	Epiblast	E6.5	Pijuan-Sala et al.	-11.3877	-2.94135
cell_41394	cell_41394	Epiblast	E6.5	Pijuan-Sala et al.	-10.4931	-3.76808
cell_41395	cell_41395	Epiblast	E6.5	Pijuan-Sala et al.	-8.89469	-3.88912
cell_41396	cell_41396	Epiblast	E6.5	Pijuan-Sala et al.	-12.0572	-4.08269
cell_41397	cell_41397	Epiblast	E6.5	Pijuan-Sala et al.	-8.92402	-1.66387
cell_41400	cell_41400	Epiblast	E6.5	Pijuan-Sala et al.	-10.1275	-2.33972
cell_41401	cell_41401	Primitive Streak	E6.5	Pijuan-Sala et al.	-10.8	-2.75563
cell_41402	cell_41402	Epiblast	E6.5	Pijuan-Sala et al.	-9.25954	-1.82296
cell_41403	cell_41403	Epiblast	E6.5	Pijuan-Sala et al.	-11.9809	-3.56283
cell_41404	cell_41404	Epiblast	E6.5	Pijuan-Sala et al.	-8.28642	-1.29623
cell_41405	cell_41405	Epiblast	E6.5	Pijuan-Sala et al.	-10.7738	-2.64758
cell_41406	cell_41406	Epiblast	E6.5	Pijuan-Sala et al.	-11.095	-2.77729
cell_41408	cell_41408	Epiblast	E6.5	Pijuan-Sala et al.	-10.5605	-4.16191
cell_41409	cell_41409	Primitive Streak	E6.5	Pijuan-Sala et al.	-10.9793	-2.94578
cell_41410	cell_41410	Epiblast	E6.5	Pijuan-Sala et al.	-11.7842	-3.99978
cell_41411	cell_41411	Primitive Streak	E6.5	Pijuan-Sala et al.	-8.7263	-3.08824
cell_41412	cell_41412	Epiblast	E6.5	Pijuan-Sala et al.	-10.5379	-4.42338
cell_41413	cell_41413	Epiblast	E6.5	Pijuan-Sala et al.	-10.9817	-3.8117
cell_41414	cell_41414	Epiblast	E6.5	Pijuan-Sala et al.	-8.90322	-1.59128
cell_41415	cell_41415	Epiblast	E6.5	Pijuan-Sala et al.	-11.4624	-3.36574
cell_41416	cell_41416	Epiblast	E6.5	Pijuan-Sala et al.	-11.1528	-3.96237
cell_41417	cell_41417	Epiblast	E6.5	Pijuan-Sala et al.	-11.7815	-4.46675
cell_41418	cell_41418	Epiblast	E6.5	Pijuan-Sala et al.	-11.1947	-2.78254
cell_41419	cell_41419	Primitive Streak	E6.5	Pijuan-Sala et al.	-9.79185	-2.79889
cell_41421	cell_41421	Visceral endoderm	E6.5	Pijuan-Sala et al.	-5.47733	-8.49997
cell_41422	cell_41422	Epiblast	E6.5	Pijuan-Sala et al.	-11.6136	-3.10953
cell_41423	cell_41423	Epiblast	E6.5	Pijuan-Sala et al.	-10.6889	-2.6042
cell_41424	cell_41424	Primitive Streak	E6.5	Pijuan-Sala et al.	-8.61367	-3.00535
cell_41425	cell_41425	Epiblast	E6.5	Pijuan-Sala et al.	-11.5474	-3.94778
cell_41426	cell_41426	Visceral endoderm	E6.5	Pijuan-Sala et al.	-5.44537	-8.51781
cell_41427	cell_41427	Primitive Streak	E6.5	Pijuan-Sala et al.	-8.12925	-2.62601
cell_41428	cell_41428	ExE ectoderm	E6.5	Pijuan-Sala et al.	3.44309	-8.59043
cell_41429	cell_41429	Epiblast	E6.5	Pijuan-Sala et al.	-11.1862	-3.81582
cell_41430	cell_41430	Epiblast	E6.5	Pijuan-Sala et al.	-11.2085	-4.19864
cell_41431	cell_41431	Epiblast	E6.5	Pijuan-Sala et al.	-9.89574	-2.19754
cell_41432	cell_41432	Epiblast	E6.5	Pijuan-Sala et al.	-10.1287	-4.31264
cell_41433	cell_41433	Epiblast	E6.5	Pijuan-Sala et al.	-11.6917	-3.69207
cell_41435	cell_41435	Epiblast	E6.5	Pijuan-Sala et al.	-10.8514	-2.78032
cell_41436	cell_41436	Primitive Streak	E6.5	Pijuan-Sala et al.	-9.66034	-2.6032
cell_41437	cell_41437	Epiblast	E6.5	Pijuan-Sala et al.	-11.9266	-3.98537
cell_41438	cell_41438	Primitive Streak	E6.5	Pijuan-Sala et al.	-8.64159	-2.00124
cell_41439	cell_41439	Visceral endoderm	E6.5	Pijuan-Sala et al.	-5.05936	-8.94768
cell_41440	cell_41440	Primitive Streak	E6.5	Pijuan-Sala et al.	-9.74628	-2.5186
cell_41441	cell_41441	Epiblast	E6.5	Pijuan-Sala et al.	-11.6799	-3.47403
cell_41442	cell_41442	ExE ectoderm	E6.5	Pijuan-Sala et al.	3.40312	-8.4784
cell_41443	cell_41443	ExE ectoderm	E6.5	Pijuan-Sala et al.	3.30809	-9.25484
cell_41444	cell_41444	Epiblast	E6.5	Pijuan-Sala et al.	-11.1851	-4.03513
cell_41445	cell_41445	Epiblast	E6.5	Pijuan-Sala et al.	-10.4273	-3.19676
cell_41446	cell_41446	Primitive Streak	E6.5	Pijuan-Sala et al.	-8.92334	-3.32391
cell_41447	cell_41447	Epiblast	E6.5	Pijuan-Sala et al.	-11.4591	-3.06919
cell_41448	cell_41448	Epiblast	E6.5	Pijuan-Sala et al.	-9.49068	-2.01921
cell_41449	cell_41449	Epiblast	E6.5	Pijuan-Sala et al.	-8.91735	-1.60749
cell_41450	cell_41450	Epiblast	E6.5	Pijuan-Sala et al.	-11.2681	-3.33616
cell_41451	cell_41451	Epiblast	E6.5	Pijuan-Sala et al.	-11.99	-3.53543
cell_41452	cell_41452	Epiblast	E6.5	Pijuan-Sala et al.	-11.035	-3.42657
cell_41453	cell_41453	Epiblast	E6.5	Pijuan-Sala et al.	-10.2693	-2.40246
cell_41454	cell_41454	Epiblast	E6.5	Pijuan-Sala et al.	-11.0973	-3.09904
cell_41455	cell_41455	Epiblast	E6.5	Pijuan-Sala et al.	-10.788	-2.70685
cell_41456	cell_41456	Epiblast	E6.5	Pijuan-Sala et al.	-9.20906	-1.71959
cell_41457	cell_41457	Visceral endoderm	E6.5	Pijuan-Sala et al.	-5.50175	-8.38931
cell_41458	cell_41458	ExE ectoderm	E6.5	Pijuan-Sala et al.	3.18021	-9.14409
cell_41459	cell_41459	ExE endoderm	E6.5	Pijuan-Sala et al.	-4.79295	-11.109
cell_41460	cell_41460	Epiblast	E6.5	Pijuan-Sala et al.	-11.8258	-4.69947
cell_41461	cell_41461	Epiblast	E6.5	Pijuan-Sala et al.	-11.3233	-2.95448
cell_41462	cell_41462	Epiblast	E6.5	Pijuan-Sala et al.	-11.1112	-4.34904
cell_41463	cell_41463	Primitive Streak	E6.5	Pijuan-Sala et al.	-9.07167	-2.04769
cell_41464	cell_41464	Epiblast	E6.5	Pijuan-Sala et al.	-11.3276	-3.13114
cell_41465	cell_41465	Epiblast	E6.5	Pijuan-Sala et al.	-11.2274	-3.02281
cell_41466	cell_41466	Epiblast	E6.5	Pijuan-Sala et al.	-10.8756	-4.69536
cell_41467	cell_41467	Epiblast	E6.5	Pijuan-Sala et al.	-9.97022	-4.22781
cell_41468	cell_41468	Epiblast	E6.5	Pijuan-Sala et al.	-10.6541	-2.65328
cell_41469	cell_41469	Epiblast	E6.5	Pijuan-Sala et al.	-11.321	-3.06536
cell_41470	cell_41470	Epiblast	E6.5	Pijuan-Sala et al.	-11.7213	-4.3091
cell_41471	cell_41471	ExE ectoderm	E6.5	Pijuan-Sala et al.	3.473	-8.54427
cell_41472	cell_41472	Epiblast	E6.5	Pijuan-Sala et al.	-10.8666	-2.67805
cell_41473	cell_41473	ExE ectoderm	E6.5	Pijuan-Sala et al.	2.88922	-7.90496
cell_41474	cell_41474	Epiblast	E6.5	Pijuan-Sala et al.	-11.7358	-3.42856
cell_41475	cell_41475	Epiblast	E6.5	Pijuan-Sala et al.	-10.0401	-2.33304
cell_41476	cell_41476	Epiblast	E6.5	Pijuan-Sala et al.	-11.1145	-3.5221
cell_41477	cell_41477	Epiblast	E6.5	Pijuan-Sala et al.	-10.5694	-2.55425
cell_41478	cell_41478	Epiblast	E6.5	Pijuan-Sala et al.	-11.1626	-3.09232
cell_41479	cell_41479	ExE ectoderm	E6.5	Pijuan-Sala et al.	3.74329	-9.33226
cell_41481	cell_41481	Epiblast	E6.5	Pijuan-Sala et al.	-11.8614	-3.59962
cell_41482	cell_41482	Epiblast	E6.5	Pijuan-Sala et al.	-11.5221	-3.47577
cell_41483	cell_41483	Epiblast	E6.5	Pijuan-Sala et al.	-11.6894	-4.3331
cell_41484	cell_41484	Epiblast	E6.5	Pijuan-Sala et al.	-11.0464	-2.78306
cell_41485	cell_41485	ExE ectoderm	E6.5	Pijuan-Sala et al.	3.41318	-8.45634
cell_41486	cell_41486	ExE ectoderm	E6.5	Pijuan-Sala et al.	3.42409	-8.48301
cell_41487	cell_41487	Epiblast	E6.5	Pijuan-Sala et al.	-10.4221	-2.57617
cell_41488	cell_41488	Epiblast	E6.5	Pijuan-Sala et al.	-11.1378	-3.07814
cell_41489	cell_41489	Epiblast	E6.5	Pijuan-Sala et al.	-10.1328	-2.55608
cell_41490	cell_41490	ExE ectoderm	E6.5	Pijuan-Sala et al.	3.22892	-8.33397
cell_41491	cell_41491	Epiblast	E6.5	Pijuan-Sala et al.	-11.6754	-3.23926
cell_41492	cell_41492	ExE ectoderm	E6.5	Pijuan-Sala et al.	3.76023	-8.99436
cell_41493	cell_41493	Epiblast	E6.5	Pijuan-Sala et al.	-11.3715	-3.59173
cell_41494	cell_41494	Epiblast	E6.5	Pijuan-Sala et al.	-11.7512	-3.80247
cell_41495	cell_41495	Epiblast	E6.5	Pijuan-Sala et al.	-9.80734	-2.24237
cell_41496	cell_41496	Epiblast	E6.5	Pijuan-Sala et al.	-10.7079	-2.7051
cell_41497	cell_41497	Epiblast	E6.5	Pijuan-Sala et al.	-11.4945	-3.26351
cell_41498	cell_41498	Epiblast	E6.5	Pijuan-Sala et al.	-11.1302	-3.05417
cell_41499	cell_41499	Epiblast	E6.5	Pijuan-Sala et al.	-11.3587	-3.16627
cell_41500	cell_41500	Primitive Streak	E6.5	Pijuan-Sala et al.	-8.18299	-2.36244
cell_41501	cell_41501	Epiblast	E6.5	Pijuan-Sala et al.	-10.7266	-3.01814
cell_41502	cell_41502	Epiblast	E6.5	Pijuan-Sala et al.	-10.2472	-2.53284
cell_41503	cell_41503	ExE ectoderm	E6.5	Pijuan-Sala et al.	3.65991	-8.68311
cell_41504	cell_41504	Primitive Streak	E6.5	Pijuan-Sala et al.	-8.31975	-2.52055
cell_41505	cell_41505	Primitive Streak	E6.5	Pijuan-Sala et al.	-7.62412	-1.96123
cell_41506	cell_41506	Epiblast	E6.5	Pijuan-Sala et al.	-11.5228	-3.84728
cell_41507	cell_41507	ExE ectoderm	E6.5	Pijuan-Sala et al.	3.28251	-8.52049
cell_41508	cell_41508	Epiblast	E6.5	Pijuan-Sala et al.	-9.05977	-1.75935
cell_41509	cell_41509	Epiblast	E6.5	Pijuan-Sala et al.	-11.3678	-2.92821
cell_41510	cell_41510	Epiblast	E6.5	Pijuan-Sala et al.	-11.0791	-3.62103
cell_41511	cell_41511	ExE ectoderm	E6.5	Pijuan-Sala et al.	3.78571	-6.17469
cell_41512	cell_41512	Primitive Streak	E6.5	Pijuan-Sala et al.	-7.63466	-1.66116
cell_41513	cell_41513	Epiblast	E6.5	Pijuan-Sala et al.	-11.1965	-3.06435
cell_41514	cell_41514	ExE ectoderm	E6.5	Pijuan-Sala et al.	3.27413	-6.50884
cell_41515	cell_41515	Epiblast	E6.5	Pijuan-Sala et al.	-11.3862	-3.16198
cell_41516	cell_41516	Epiblast	E6.5	Pijuan-Sala et al.	-11.7428	-4.22336
cell_41517	cell_41517	Epiblast	E6.5	Pijuan-Sala et al.	-10.4821	-3.29962
cell_41518	cell_41518	Epiblast	E6.5	Pijuan-Sala et al.	-11.289	-2.96521
cell_41519	cell_41519	Epiblast	E6.5	Pijuan-Sala et al.	-8.29326	-1.26813
cell_41520	cell_41520	Epiblast	E6.5	Pijuan-Sala et al.	-10.3007	-2.62286
cell_41521	cell_41521	Epiblast	E6.5	Pijuan-Sala et al.	-8.19134	-1.21866
cell_41522	cell_41522	Primitive Streak	E6.5	Pijuan-Sala et al.	-1.17736	1.63116
cell_41523	cell_41523	ExE ectoderm	E6.5	Pijuan-Sala et al.	3.20763	-9.33046
cell_41524	cell_41524	Epiblast	E6.5	Pijuan-Sala et al.	-11.4994	-4.26331
cell_41525	cell_41525	Epiblast	E6.5	Pijuan-Sala et al.	-8.27101	-1.26583
cell_41526	cell_41526	Epiblast	E6.5	Pijuan-Sala et al.	-8.18837	-0.98415
cell_41527	cell_41527	Epiblast	E6.5	Pijuan-Sala et al.	-10.8749	-4.94564
cell_41528	cell_41528	ExE ectoderm	E6.5	Pijuan-Sala et al.	3.20697	-8.83088
cell_41529	cell_41529	ExE ectoderm	E6.5	Pijuan-Sala et al.	3.0035	-8.85214
cell_41530	cell_41530	Epiblast	E6.5	Pijuan-Sala et al.	-11.6079	-3.78089
cell_41531	cell_41531	Epiblast	E6.5	Pijuan-Sala et al.	-11.5608	-4.50594
cell_41532	cell_41532	Epiblast	E6.5	Pijuan-Sala et al.	-11.3386	-2.99512
cell_41533	cell_41533	Epiblast	E6.5	Pijuan-Sala et al.	-11.3964	-3.0319
cell_41534	cell_41534	Epiblast	E6.5	Pijuan-Sala et al.	-10.9168	-3.60831
cell_41535	cell_41535	Epiblast	E6.5	Pijuan-Sala et al.	-9.74236	-2.23093
cell_41536	cell_41536	ExE ectoderm	E6.5	Pijuan-Sala et al.	3.15535	-6.00037
cell_41537	cell_41537	Epiblast	E6.5	Pijuan-Sala et al.	-11.1856	-2.74112
cell_41538	cell_41538	Epiblast	E6.5	Pijuan-Sala et al.	-11.9252	-3.87231
cell_41539	cell_41539	Epiblast	E6.5	Pijuan-Sala et al.	-9.78876	-2.13448
cell_41540	cell_41540	Epiblast	E6.5	Pijuan-Sala et al.	-10.9634	-2.77525
cell_41541	cell_41541	Epiblast	E6.5	Pijuan-Sala et al.	-11.4884	-4.97895
cell_41542	cell_41542	Epiblast	E6.5	Pijuan-Sala et al.	-8.0162	-1.32007
cell_41543	cell_41543	Epiblast	E6.5	Pijuan-Sala et al.	-11.9887	-3.88973
cell_41544	cell_41544	ExE ectoderm	E6.5	Pijuan-Sala et al.	3.61582	-8.67631
cell_41545	cell_41545	Epiblast	E6.5	Pijuan-Sala et al.	-11.0353	-3.64009
cell_41546	cell_41546	Epiblast	E6.5	Pijuan-Sala et al.	-9.89124	-4.31381
cell_41547	cell_41547	Epiblast	E6.5	Pijuan-Sala et al.	-8.43104	-1.26691
cell_41548	cell_41548	Epiblast	E6.5	Pijuan-Sala et al.	-9.48081	-3.49799
cell_41549	cell_41549	Epiblast	E6.5	Pijuan-Sala et al.	-11.671	-3.34697
cell_41550	cell_41550	Epiblast	E6.5	Pijuan-Sala et al.	-11.0982	-2.82748
cell_41551	cell_41551	Primitive Streak	E6.5	Pijuan-Sala et al.	-7.77083	-1.51662
cell_41552	cell_41552	Epiblast	E6.5	Pijuan-Sala et al.	-8.26166	-1.23076
cell_41553	cell_41553	ExE ectoderm	E6.5	Pijuan-Sala et al.	3.17641	-8.51401
cell_41554	cell_41554	Epiblast	E6.5	Pijuan-Sala et al.	-11.8834	-3.67768
cell_41555	cell_41555	Epiblast	E6.5	Pijuan-Sala et al.	-11.5215	-3.69605
cell_41556	cell_41556	Epiblast	E6.5	Pijuan-Sala et al.	-11.3787	-2.95464
cell_41557	cell_41557	ExE ectoderm	E6.5	Pijuan-Sala et al.	3.08421	-8.15822
cell_41558	cell_41558	Epiblast	E6.5	Pijuan-Sala et al.	-11.4234	-3.0438
cell_41559	cell_41559	Epiblast	E6.5	Pijuan-Sala et al.	-10.2947	-4.39307
cell_41560	cell_41560	Epiblast	E6.5	Pijuan-Sala et al.	-11.1862	-2.85353
cell_41561	cell_41561	Primitive Streak	E6.5	Pijuan-Sala et al.	-8.61668	-2.92017
cell_41562	cell_41562	Epiblast	E6.5	Pijuan-Sala et al.	-9.9687	-2.39255
cell_41563	cell_41563	Epiblast	E6.5	Pijuan-Sala et al.	-11.6246	-4.38919
cell_41564	cell_41564	Epiblast	E6.5	Pijuan-Sala et al.	-10.2521	-2.60338
cell_41565	cell_41565	Epiblast	E6.5	Pijuan-Sala et al.	-9.53968	-2.01499
cell_41566	cell_41566	Primitive Streak	E6.5	Pijuan-Sala et al.	-8.12194	-1.75373
cell_41567	cell_41567	Epiblast	E6.5	Pijuan-Sala et al.	-9.51939	-2.03237
cell_41568	cell_41568	Epiblast	E6.5	Pijuan-Sala et al.	-8.26743	-1.30608
cell_41569	cell_41569	Epiblast	E6.5	Pijuan-Sala et al.	-11.3981	-3.03493
cell_41570	cell_41570	Epiblast	E6.5	Pijuan-Sala et al.	-10.9885	-2.77781
cell_41572	cell_41572	ExE ectoderm	E6.5	Pijuan-Sala et al.	4.06552	-5.86644
cell_41573	cell_41573	Epiblast	E6.5	Pijuan-Sala et al.	-12.1214	-4.03178
cell_41575	cell_41575	Epiblast	E6.5	Pijuan-Sala et al.	-11.447	-3.4443
cell_41576	cell_41576	Epiblast	E6.5	Pijuan-Sala et al.	-11.4403	-3.07003
cell_41577	cell_41577	Epiblast	E6.5	Pijuan-Sala et al.	-11.7836	-4.38092
cell_41578	cell_41578	Primitive Streak	E6.5	Pijuan-Sala et al.	-8.86443	-1.96552
cell_41579	cell_41579	ExE ectoderm	E6.5	Pijuan-Sala et al.	3.5388	-8.57444
cell_41580	cell_41580	Epiblast	E6.5	Pijuan-Sala et al.	-10.828	-2.68959
cell_41581	cell_41581	Epiblast	E6.5	Pijuan-Sala et al.	-11.2529	-2.90412
cell_41582	cell_41582	Primitive Streak	E6.5	Pijuan-Sala et al.	-8.52712	-2.90979
cell_41583	cell_41583	Epiblast	E6.5	Pijuan-Sala et al.	-11.2718	-2.94898
cell_41584	cell_41584	Epiblast	E6.5	Pijuan-Sala et al.	-10.8813	-2.72522
cell_41585	cell_41585	Epiblast	E6.5	Pijuan-Sala et al.	-8.60896	-1.44702
cell_41586	cell_41586	Epiblast	E6.5	Pijuan-Sala et al.	-11.8673	-3.9219
cell_41587	cell_41587	Epiblast	E6.5	Pijuan-Sala et al.	-11.9155	-4.12838
cell_41588	cell_41588	Epiblast	E6.5	Pijuan-Sala et al.	-8.05931	-1.03905
cell_41589	cell_41589	Primitive Streak	E6.5	Pijuan-Sala et al.	-8.63052	-1.82531
cell_41590	cell_41590	Epiblast	E6.5	Pijuan-Sala et al.	-10.3487	-4.10015
cell_41591	cell_41591	ExE ectoderm	E6.5	Pijuan-Sala et al.	2.8171	-7.78779
cell_41592	cell_41592	Epiblast	E6.5	Pijuan-Sala et al.	-10.9219	-3.2414
cell_41593	cell_41593	Epiblast	E6.5	Pijuan-Sala et al.	-10.8826	-2.75354
cell_41594	cell_41594	Epiblast	E6.5	Pijuan-Sala et al.	-7.89699	-0.989523
cell_41595	cell_41595	ExE ectoderm	E6.5	Pijuan-Sala et al.	3.38819	-9.262
cell_41597	cell_41597	Epiblast	E6.5	Pijuan-Sala et al.	-10.9169	-2.84064
cell_41598	cell_41598	Epiblast	E6.5	Pijuan-Sala et al.	-11.2594	-4.06253
cell_41599	cell_41599	Primitive Streak	E6.5	Pijuan-Sala et al.	-8.39589	-1.68081
cell_41600	cell_41600	Primitive Streak	E6.5	Pijuan-Sala et al.	-7.89955	-2.04923
cell_41601	cell_41601	Primitive Streak	E6.5	Pijuan-Sala et al.	-9.62597	-2.54116
cell_41602	cell_41602	ExE ectoderm	E6.5	Pijuan-Sala et al.	3.9748	-6.68652
cell_41603	cell_41603	Epiblast	E6.5	Pijuan-Sala et al.	-11.8822	-4.34592
cell_41604	cell_41604	Epiblast	E6.5	Pijuan-Sala et al.	-9.93065	-2.21926
cell_41605	cell_41605	Epiblast	E6.5	Pijuan-Sala et al.	-10.9044	-2.91138
cell_41606	cell_41606	Epiblast	E6.5	Pijuan-Sala et al.	-11.3754	-4.68231
cell_41607	cell_41607	Rostral neurectoderm	E6.5	Pijuan-Sala et al.	-6.52499	-2.06888
cell_41608	cell_41608	ExE ectoderm	E6.5	Pijuan-Sala et al.	2.5429	-7.60635
cell_41609	cell_41609	Epiblast	E6.5	Pijuan-Sala et al.	-11.3945	-4.33862
cell_41610	cell_41610	Epiblast	E6.5	Pijuan-Sala et al.	-10.3743	-4.31652
cell_41611	cell_41611	Epiblast	E6.5	Pijuan-Sala et al.	-7.91732	-1.06268
cell_41612	cell_41612	Primitive Streak	E6.5	Pijuan-Sala et al.	-9.26707	-3.45614
cell_41613	cell_41613	Epiblast	E6.5	Pijuan-Sala et al.	-10.5032	-2.5656
cell_41614	cell_41614	Epiblast	E6.5	Pijuan-Sala et al.	-10.6617	-2.65414
cell_41615	cell_41615	Epiblast	E6.5	Pijuan-Sala et al.	-10.447	-2.50058
cell_41616	cell_41616	Epiblast	E6.5	Pijuan-Sala et al.	-11.7953	-4.59457
cell_41617	cell_41617	ExE ectoderm	E6.5	Pijuan-Sala et al.	3.4981	-8.50344
cell_41618	cell_41618	ExE ectoderm	E6.5	Pijuan-Sala et al.	3.61914	-8.62553
cell_41619	cell_41619	Epiblast	E6.5	Pijuan-Sala et al.	-11.2899	-2.90713
cell_41620	cell_41620	Epiblast	E6.5	Pijuan-Sala et al.	-11.6342	-3.44949
cell_41621	cell_41621	ExE ectoderm	E6.5	Pijuan-Sala et al.	3.57677	-8.63947
cell_41622	cell_41622	Epiblast	E6.5	Pijuan-Sala et al.	-11.3265	-3.44385
cell_41623	cell_41623	ExE ectoderm	E6.5	Pijuan-Sala et al.	3.06505	-8.08697
cell_41624	cell_41624	Epiblast	E6.5	Pijuan-Sala et al.	-11.8503	-4.84636
cell_41625	cell_41625	Epiblast	E6.5	Pijuan-Sala et al.	-10.6335	-3.96551
cell_41626	cell_41626	ExE ectoderm	E6.5	Pijuan-Sala et al.	3.57945	-8.84572
cell_41627	cell_41627	Epiblast	E6.5	Pijuan-Sala et al.	-11.6084	-3.66917
cell_41628	cell_41628	ExE endoderm	E6.5	Pijuan-Sala et al.	-5.6164	-12.3752
cell_41629	cell_41629	Epiblast	E6.5	Pijuan-Sala et al.	-10.8221	-3.76936
cell_41630	cell_41630	Epiblast	E6.5	Pijuan-Sala et al.	-9.923	-2.20697
cell_41631	cell_41631	Primitive Streak	E6.5	Pijuan-Sala et al.	-9.09626	-2.22593
cell_41632	cell_41632	Epiblast	E6.5	Pijuan-Sala et al.	-10.4149	-2.63026
cell_41633	cell_41633	ExE ectoderm	E6.5	Pijuan-Sala et al.	3.52543	-8.65982
cell_41634	cell_41634	Epiblast	E6.5	Pijuan-Sala et al.	-11.4075	-3.37187
cell_41635	cell_41635	Epiblast	E6.5	Pijuan-Sala et al.	-11.8756	-4.79401
cell_41636	cell_41636	ExE ectoderm	E6.5	Pijuan-Sala et al.	-11.269	-4.98407
cell_41637	cell_41637	Epiblast	E6.5	Pijuan-Sala et al.	-11.3379	-4.14638
cell_41638	cell_41638	Primitive Streak	E6.5	Pijuan-Sala et al.	-9.38648	-2.48953
cell_41639	cell_41639	Epiblast	E6.5	Pijuan-Sala et al.	-11.6976	-3.95238
cell_41640	cell_41640	Epiblast	E6.5	Pijuan-Sala et al.	-11.6017	-4.14213
cell_41641	cell_41641	Epiblast	E6.5	Pijuan-Sala et al.	-10.2309	-3.62388
cell_41642	cell_41642	Epiblast	E6.5	Pijuan-Sala et al.	-11.1288	-3.83235
cell_41643	cell_41643	Epiblast	E6.5	Pijuan-Sala et al.	-11.3261	-3.22936
cell_41644	cell_41644	Epiblast	E6.5	Pijuan-Sala et al.	-11.4827	-3.3068
cell_41645	cell_41645	ExE ectoderm	E6.5	Pijuan-Sala et al.	2.5643	-8.02985
cell_41646	cell_41646	Primitive Streak	E6.5	Pijuan-Sala et al.	-9.38132	-2.60707
cell_41647	cell_41647	Epiblast	E6.5	Pijuan-Sala et al.	-11.3265	-3.98314
cell_41648	cell_41648	Epiblast	E6.5	Pijuan-Sala et al.	-11.1417	-2.83032
cell_41649	cell_41649	Epiblast	E6.5	Pijuan-Sala et al.	-10.5408	-3.5631
cell_41650	cell_41650	Epiblast	E6.5	Pijuan-Sala et al.	-10.6862	-2.5813
cell_41651	cell_41651	Epiblast	E6.5	Pijuan-Sala et al.	-10.6333	-2.66301
cell_41652	cell_41652	Epiblast	E6.5	Pijuan-Sala et al.	-10.8439	-4.68478
cell_41653	cell_41653	Epiblast	E6.5	Pijuan-Sala et al.	-11.8995	-4.41194
cell_41654	cell_41654	ExE ectoderm	E6.5	Pijuan-Sala et al.	3.75503	-8.92395
cell_41655	cell_41655	ExE ectoderm	E6.5	Pijuan-Sala et al.	3.66608	-8.90672
cell_41656	cell_41656	Epiblast	E6.5	Pijuan-Sala et al.	-11.7023	-3.35445
cell_41657	cell_41657	Epiblast	E6.5	Pijuan-Sala et al.	-10.1899	-2.54757
cell_41658	cell_41658	Epiblast	E6.5	Pijuan-Sala et al.	-11.1562	-2.97195
cell_41659	cell_41659	ExE ectoderm	E6.5	Pijuan-Sala et al.	3.5534	-8.62612
cell_41660	cell_41660	Epiblast	E6.5	Pijuan-Sala et al.	-11.6145	-3.01481
cell_41661	cell_41661	Epiblast	E6.5	Pijuan-Sala et al.	-9.73807	-4.03777
cell_41662	cell_41662	Epiblast	E6.5	Pijuan-Sala et al.	-11.3774	-3.18725
cell_41663	cell_41663	Epiblast	E6.5	Pijuan-Sala et al.	-11.5106	-3.14892
cell_41664	cell_41664	Epiblast	E6.5	Pijuan-Sala et al.	-11.7709	-3.83367
cell_41665	cell_41665	Epiblast	E6.5	Pijuan-Sala et al.	-8.32618	-1.26961
cell_41666	cell_41666	Epiblast	E6.5	Pijuan-Sala et al.	-11.1452	-4.57603
cell_41667	cell_41667	Primitive Streak	E6.5	Pijuan-Sala et al.	-8.26927	-3.22227
cell_41668	cell_41668	ExE ectoderm	E6.5	Pijuan-Sala et al.	3.62915	-8.94664
cell_41669	cell_41669	Epiblast	E6.5	Pijuan-Sala et al.	-11.3827	-4.56363
cell_41670	cell_41670	Epiblast	E6.5	Pijuan-Sala et al.	-11.2972	-2.97232
cell_41671	cell_41671	Epiblast	E6.5	Pijuan-Sala et al.	-11.5866	-4.33299
cell_41672	cell_41672	Epiblast	E6.5	Pijuan-Sala et al.	-11.2174	-3.00798
cell_41673	cell_41673	Epiblast	E6.5	Pijuan-Sala et al.	-10.5323	-3.60602
cell_41674	cell_41674	Epiblast	E6.5	Pijuan-Sala et al.	-11.6796	-3.60132
cell_41675	cell_41675	Epiblast	E6.5	Pijuan-Sala et al.	-11.6973	-4.52
cell_41676	cell_41676	Epiblast	E6.5	Pijuan-Sala et al.	-9.69355	-2.1917
cell_41677	cell_41677	ExE ectoderm	E6.5	Pijuan-Sala et al.	3.33443	-8.68635
cell_41678	cell_41678	Epiblast	E6.5	Pijuan-Sala et al.	-10.099	-2.40776
cell_41679	cell_41679	Primitive Streak	E6.5	Pijuan-Sala et al.	-10.195	-4.33909
cell_41680	cell_41680	Epiblast	E6.5	Pijuan-Sala et al.	-11.971	-3.64765
cell_41681	cell_41681	Epiblast	E6.5	Pijuan-Sala et al.	-10.391	-2.54934
cell_41682	cell_41682	ExE ectoderm	E6.5	Pijuan-Sala et al.	2.39066	-7.26288
cell_41683	cell_41683	Epiblast	E6.5	Pijuan-Sala et al.	-11.7429	-4.45086
cell_41684	cell_41684	Epiblast	E6.5	Pijuan-Sala et al.	-8.43421	-1.134
cell_41685	cell_41685	Epiblast	E6.5	Pijuan-Sala et al.	-10.9416	-2.78022
cell_41686	cell_41686	Epiblast	E6.5	Pijuan-Sala et al.	-11.2287	-3.11548
cell_41687	cell_41687	Epiblast	E6.5	Pijuan-Sala et al.	-11.2013	-4.77296
cell_41688	cell_41688	Epiblast	E6.5	Pijuan-Sala et al.	-10.9963	-4.75688
cell_41689	cell_41689	Epiblast	E6.5	Pijuan-Sala et al.	-11.3096	-2.96891
cell_41690	cell_41690	ExE ectoderm	E6.5	Pijuan-Sala et al.	3.13198	-8.95246
cell_41691	cell_41691	Epiblast	E6.5	Pijuan-Sala et al.	-11.8102	-4.34855
cell_41692	cell_41692	Epiblast	E6.5	Pijuan-Sala et al.	-11.5814	-3.68315
cell_41693	cell_41693	Epiblast	E6.5	Pijuan-Sala et al.	-11.2761	-2.88827
cell_41694	cell_41694	Epiblast	E6.5	Pijuan-Sala et al.	-10.7171	-2.62839
cell_41695	cell_41695	Epiblast	E6.5	Pijuan-Sala et al.	-12.0534	-4.03227
cell_41696	cell_41696	Epiblast	E6.5	Pijuan-Sala et al.	-11.3225	-2.92901
cell_41697	cell_41697	Epiblast	E6.5	Pijuan-Sala et al.	-11.416	-3.02939
cell_41698	cell_41698	Epiblast	E6.5	Pijuan-Sala et al.	-8.04329	-1.01381
cell_41699	cell_41699	ExE ectoderm	E6.5	Pijuan-Sala et al.	3.46069	-8.74372
cell_41700	cell_41700	Primitive Streak	E6.5	Pijuan-Sala et al.	-9.09416	-3.18422
cell_41701	cell_41701	Epiblast	E6.5	Pijuan-Sala et al.	-9.35523	-1.95602
cell_41702	cell_41702	Epiblast	E6.5	Pijuan-Sala et al.	-11.6338	-3.21597
cell_41703	cell_41703	ExE ectoderm	E6.5	Pijuan-Sala et al.	3.83277	-8.78552
cell_41704	cell_41704	Epiblast	E6.5	Pijuan-Sala et al.	-11.1344	-2.82022
cell_41705	cell_41705	Epiblast	E6.5	Pijuan-Sala et al.	-8.07046	-1.05485
cell_41706	cell_41706	Primitive Streak	E6.5	Pijuan-Sala et al.	-11.2508	-3.20324
cell_41707	cell_41707	Epiblast	E6.5	Pijuan-Sala et al.	-7.98829	-1.08554
cell_41708	cell_41708	Epiblast	E6.5	Pijuan-Sala et al.	-10.7614	-2.65165
cell_41709	cell_41709	ExE ectoderm	E6.5	Pijuan-Sala et al.	3.5537	-8.77229
cell_41710	cell_41710	Epiblast	E6.5	Pijuan-Sala et al.	-11.7195	-4.63518
cell_41711	cell_41711	Epiblast	E6.5	Pijuan-Sala et al.	-12.0858	-4.10598
cell_41712	cell_41712	Primitive Streak	E6.5	Pijuan-Sala et al.	-7.59856	-0.924901
cell_41713	cell_41713	ExE ectoderm	E6.5	Pijuan-Sala et al.	3.66991	-8.85005
cell_41715	cell_41715	Epiblast	E6.5	Pijuan-Sala et al.	-8.18679	-1.09737
cell_41716	cell_41716	Epiblast	E6.5	Pijuan-Sala et al.	-8.42457	-1.19722
cell_41717	cell_41717	Epiblast	E6.5	Pijuan-Sala et al.	-8.92247	-1.61451
cell_41718	cell_41718	Primitive Streak	E6.5	Pijuan-Sala et al.	-10.683	-3.76078
cell_41719	cell_41719	Epiblast	E6.5	Pijuan-Sala et al.	-11.6051	-4.99928
cell_41720	cell_41720	Epiblast	E6.5	Pijuan-Sala et al.	-10.552	-3.72984
cell_41721	cell_41721	Epiblast	E6.5	Pijuan-Sala et al.	-11.562	-3.18852
cell_41722	cell_41722	Epiblast	E6.5	Pijuan-Sala et al.	-10.4237	-2.55258
cell_41723	cell_41723	Epiblast	E6.5	Pijuan-Sala et al.	-11.3525	-2.9844
cell_41724	cell_41724	Epiblast	E6.5	Pijuan-Sala et al.	-11.7259	-3.43957
cell_41725	cell_41725	Epiblast	E6.5	Pijuan-Sala et al.	-11.1562	-3.95538
cell_41726	cell_41726	Epiblast	E6.5	Pijuan-Sala et al.	-8.13343	-0.956754
cell_41727	cell_41727	Epiblast	E6.5	Pijuan-Sala et al.	-11.0355	-4.02782
cell_41728	cell_41728	Epiblast	E6.5	Pijuan-Sala et al.	-10.1553	-3.89841
cell_41729	cell_41729	Epiblast	E6.5	Pijuan-Sala et al.	-11.7168	-4.5716
cell_41730	cell_41730	Primitive Streak	E6.5	Pijuan-Sala et al.	-7.71619	-2.64492
cell_41731	cell_41731	Epiblast	E6.5	Pijuan-Sala et al.	-10.6517	-2.6455
cell_41732	cell_41732	Epiblast	E6.5	Pijuan-Sala et al.	-11.1011	-3.01089
cell_41733	cell_41733	Primitive Streak	E6.5	Pijuan-Sala et al.	-8.37601	-2.99724
cell_41734	cell_41734	Epiblast	E6.5	Pijuan-Sala et al.	-12.0112	-4.3776
cell_41735	cell_41735	Epiblast	E6.5	Pijuan-Sala et al.	-9.85281	-2.42102
cell_41736	cell_41736	Primitive Streak	E6.5	Pijuan-Sala et al.	-7.79796	-1.2679
cell_41737	cell_41737	Epiblast	E6.5	Pijuan-Sala et al.	-10.9746	-4.7821
cell_41738	cell_41738	ExE ectoderm	E6.5	Pijuan-Sala et al.	2.85278	-5.87096
cell_41739	cell_41739	Epiblast	E6.5	Pijuan-Sala et al.	-11.6846	-3.84269
cell_41740	cell_41740	Epiblast	E6.5	Pijuan-Sala et al.	-11.5771	-3.14231
cell_41741	cell_41741	Epiblast	E6.5	Pijuan-Sala et al.	-11.5377	-4.05922
cell_41742	cell_41742	Epiblast	E6.5	Pijuan-Sala et al.	-11.166	-2.88881
cell_41743	cell_41743	Epiblast	E6.5	Pijuan-Sala et al.	-11.286	-3.26023
cell_41744	cell_41744	ExE ectoderm	E6.5	Pijuan-Sala et al.	3.54475	-8.70592
cell_41745	cell_41745	Epiblast	E6.5	Pijuan-Sala et al.	-10.5275	-2.55568
cell_41746	cell_41746	Epiblast	E6.5	Pijuan-Sala et al.	-11.8031	-3.41064
cell_41747	cell_41747	Epiblast	E6.5	Pijuan-Sala et al.	-11.6438	-3.37103
cell_41748	cell_41748	ExE ectoderm	E6.5	Pijuan-Sala et al.	3.42736	-6.52415
cell_41749	cell_41749	ExE ectoderm	E6.5	Pijuan-Sala et al.	3.49347	-8.66664
cell_41750	cell_41750	Epiblast	E6.5	Pijuan-Sala et al.	-9.7772	-2.16507
cell_41751	cell_41751	Epiblast	E6.5	Pijuan-Sala et al.	-11.9357	-4.43964
cell_41752	cell_41752	Epiblast	E6.5	Pijuan-Sala et al.	-11.9098	-3.98195
cell_41753	cell_41753	Primitive Streak	E6.5	Pijuan-Sala et al.	-11.3105	-3.8755
cell_41754	cell_41754	Epiblast	E6.5	Pijuan-Sala et al.	-9.60606	-2.05227
cell_41755	cell_41755	ExE endoderm	E6.5	Pijuan-Sala et al.	-4.11471	-10.5248
cell_41756	cell_41756	Primitive Streak	E6.5	Pijuan-Sala et al.	-8.62881	-1.99782
cell_41757	cell_41757	Epiblast	E6.5	Pijuan-Sala et al.	-11.9632	-4.19735
cell_41758	cell_41758	Epiblast	E6.5	Pijuan-Sala et al.	-11.4415	-3.24906
cell_41759	cell_41759	Epiblast	E6.5	Pijuan-Sala et al.	-11.6134	-4.05201
cell_41760	cell_41760	ExE ectoderm	E6.5	Pijuan-Sala et al.	3.07069	-8.67159
cell_41761	cell_41761	Epiblast	E6.5	Pijuan-Sala et al.	-10.3601	-4.18969
cell_41762	cell_41762	Epiblast	E6.5	Pijuan-Sala et al.	-11.0767	-2.84035
cell_41763	cell_41763	Epiblast	E6.5	Pijuan-Sala et al.	-10.9793	-4.0418
cell_41764	cell_41764	Epiblast	E6.5	Pijuan-Sala et al.	-10.6759	-2.97514
cell_41765	cell_41765	Epiblast	E6.5	Pijuan-Sala et al.	-9.94288	-2.23813
cell_41766	cell_41766	Epiblast	E6.5	Pijuan-Sala et al.	-11.0162	-2.91179
cell_41768	cell_41768	Epiblast	E6.5	Pijuan-Sala et al.	-11.2996	-2.9504
cell_41769	cell_41769	Epiblast	E6.5	Pijuan-Sala et al.	-11.3202	-4.19422
cell_41770	cell_41770	Epiblast	E6.5	Pijuan-Sala et al.	-10.7794	-2.70988
cell_41771	cell_41771	Epiblast	E6.5	Pijuan-Sala et al.	-11.6408	-4.08164
cell_41772	cell_41772	Epiblast	E6.5	Pijuan-Sala et al.	-11.6777	-4.10936
cell_41773	cell_41773	Epiblast	E6.5	Pijuan-Sala et al.	-11.6156	-3.44859
cell_41774	cell_41774	Epiblast	E6.5	Pijuan-Sala et al.	-11.6727	-4.34363
cell_41775	cell_41775	Epiblast	E6.5	Pijuan-Sala et al.	-11.429	-2.99933
cell_41776	cell_41776	Epiblast	E6.5	Pijuan-Sala et al.	-9.77604	-2.20616
cell_41777	cell_41777	Epiblast	E6.5	Pijuan-Sala et al.	-11.2464	-4.88147
cell_41778	cell_41778	Epiblast	E6.5	Pijuan-Sala et al.	-10.8913	-2.86686
cell_41779	cell_41779	Epiblast	E6.5	Pijuan-Sala et al.	-9.77371	-2.18907
cell_41780	cell_41780	Primitive Streak	E6.5	Pijuan-Sala et al.	-10.5517	-3.01716
cell_41781	cell_41781	Epiblast	E6.5	Pijuan-Sala et al.	-11.5583	-4.99048
cell_41782	cell_41782	Epiblast	E6.5	Pijuan-Sala et al.	-10.1502	-4.57516
cell_41783	cell_41783	Epiblast	E6.5	Pijuan-Sala et al.	-10.9659	-2.72972
cell_41784	cell_41784	Epiblast	E6.5	Pijuan-Sala et al.	-11.1931	-4.8895
cell_41785	cell_41785	Epiblast	E6.5	Pijuan-Sala et al.	-12.0541	-3.60084
cell_41786	cell_41786	Epiblast	E6.5	Pijuan-Sala et al.	-11.7147	-3.48225
cell_41787	cell_41787	Epiblast	E6.5	Pijuan-Sala et al.	-10.3283	-2.75184
cell_41788	cell_41788	Epiblast	E6.5	Pijuan-Sala et al.	-11.4006	-2.97311
cell_41789	cell_41789	Epiblast	E6.5	Pijuan-Sala et al.	-11.5274	-4.05588
cell_41790	cell_41790	Primitive Streak	E6.5	Pijuan-Sala et al.	-10.4834	-3.45882
cell_41791	cell_41791	Epiblast	E6.5	Pijuan-Sala et al.	-11.115	-2.95606
cell_41792	cell_41792	Epiblast	E6.5	Pijuan-Sala et al.	-8.25021	-1.32495
cell_41793	cell_41793	Epiblast	E6.5	Pijuan-Sala et al.	-10.5225	-2.61635
cell_41794	cell_41794	Epiblast	E6.5	Pijuan-Sala et al.	-8.29926	-1.39573
cell_41795	cell_41795	Primitive Streak	E6.5	Pijuan-Sala et al.	-7.75623	-1.00625
cell_41796	cell_41796	Epiblast	E6.5	Pijuan-Sala et al.	-11.645	-3.58439
cell_41797	cell_41797	ExE endoderm	E6.5	Pijuan-Sala et al.	-2.05568	-12.1017
cell_41798	cell_41798	Epiblast	E6.5	Pijuan-Sala et al.	-10.8822	-2.77058
cell_41799	cell_41799	ExE ectoderm	E6.5	Pijuan-Sala et al.	3.91276	-8.81393
cell_41800	cell_41800	Epiblast	E6.5	Pijuan-Sala et al.	-11.625	-4.49689
cell_41801	cell_41801	Epiblast	E6.5	Pijuan-Sala et al.	-12.09	-4.14435
cell_41802	cell_41802	ExE endoderm	E6.5	Pijuan-Sala et al.	-4.29676	-10.6631
cell_41803	cell_41803	Epiblast	E6.5	Pijuan-Sala et al.	-11.3542	-3.37357
cell_41804	cell_41804	ExE ectoderm	E6.5	Pijuan-Sala et al.	2.91587	-8.7788
cell_41805	cell_41805	Epiblast	E6.5	Pijuan-Sala et al.	-10.8699	-2.68651
cell_41806	cell_41806	ExE ectoderm	E6.5	Pijuan-Sala et al.	3.18988	-8.26243
cell_41807	cell_41807	Epiblast	E6.5	Pijuan-Sala et al.	-11.3633	-2.97039
cell_41808	cell_41808	ExE ectoderm	E6.5	Pijuan-Sala et al.	2.6929	-7.65607
cell_41809	cell_41809	Epiblast	E6.5	Pijuan-Sala et al.	-11.3053	-2.99956
cell_41810	cell_41810	ExE ectoderm	E6.5	Pijuan-Sala et al.	3.75682	-8.99725
cell_41812	cell_41812	Epiblast	E6.5	Pijuan-Sala et al.	-11.3853	-2.88511
cell_41813	cell_41813	Primitive Streak	E6.5	Pijuan-Sala et al.	-9.95221	-3.2134
cell_41814	cell_41814	Visceral endoderm	E6.5	Pijuan-Sala et al.	-5.19665	-9.05894
cell_41815	cell_41815	Epiblast	E6.5	Pijuan-Sala et al.	-11.7406	-3.24179
cell_41816	cell_41816	Epiblast	E6.5	Pijuan-Sala et al.	-9.95319	-3.98735
cell_41817	cell_41817	Epiblast	E6.5	Pijuan-Sala et al.	-11.1823	-4.1216
cell_41818	cell_41818	ExE ectoderm	E6.5	Pijuan-Sala et al.	3.78521	-9.08677
cell_41819	cell_41819	Epiblast	E6.5	Pijuan-Sala et al.	-10.496	-4.80722
cell_41820	cell_41820	Epiblast	E6.5	Pijuan-Sala et al.	-11.7987	-3.73005
cell_41821	cell_41821	Epiblast	E6.5	Pijuan-Sala et al.	-10.6283	-2.96016
cell_41822	cell_41822	Epiblast	E6.5	Pijuan-Sala et al.	-11.7616	-4.21137
cell_41823	cell_41823	Epiblast	E6.5	Pijuan-Sala et al.	-9.38374	-2.07992
cell_41824	cell_41824	Epiblast	E6.5	Pijuan-Sala et al.	-11.7285	-3.6014
cell_41825	cell_41825	Epiblast	E6.5	Pijuan-Sala et al.	-12.1378	-3.99873
cell_41826	cell_41826	Epiblast	E6.5	Pijuan-Sala et al.	-11.431	-4.37326
cell_41827	cell_41827	Epiblast	E6.5	Pijuan-Sala et al.	-10.6453	-4.68589
cell_41828	cell_41828	Epiblast	E6.5	Pijuan-Sala et al.	-7.85381	-1.32761
cell_41829	cell_41829	Epiblast	E6.5	Pijuan-Sala et al.	-10.5615	-2.59313
cell_41830	cell_41830	Epiblast	E6.5	Pijuan-Sala et al.	-11.3089	-2.8977
cell_41831	cell_41831	Epiblast	E6.5	Pijuan-Sala et al.	-11.4334	-3.86329
cell_41832	cell_41832	ExE ectoderm	E6.5	Pijuan-Sala et al.	3.13348	-8.1841
cell_41833	cell_41833	Epiblast	E6.5	Pijuan-Sala et al.	-11.2666	-3.01026
cell_41834	cell_41834	Epiblast	E6.5	Pijuan-Sala et al.	-11.5727	-3.11348
cell_41835	cell_41835	Epiblast	E6.5	Pijuan-Sala et al.	-9.56891	-4.30497
cell_41837	cell_41837	Epiblast	E6.5	Pijuan-Sala et al.	-11.6091	-3.91185
cell_41838	cell_41838	Epiblast	E6.5	Pijuan-Sala et al.	-11.0689	-4.94111
cell_41839	cell_41839	ExE ectoderm	E6.5	Pijuan-Sala et al.	3.6583	-6.0858
cell_41840	cell_41840	Epiblast	E6.5	Pijuan-Sala et al.	-10.3303	-2.43056
cell_41841	cell_41841	Epiblast	E6.5	Pijuan-Sala et al.	-11.6892	-3.04471
cell_41842	cell_41842	Primitive Streak	E6.5	Pijuan-Sala et al.	-8.70058	-2.9624
cell_41843	cell_41843	ExE ectoderm	E6.5	Pijuan-Sala et al.	3.58434	-8.68346
cell_41844	cell_41844	ExE ectoderm	E6.5	Pijuan-Sala et al.	3.18526	-6.9656
cell_41845	cell_41845	Epiblast	E6.5	Pijuan-Sala et al.	-10.7105	-2.79137
cell_41846	cell_41846	ExE ectoderm	E6.5	Pijuan-Sala et al.	3.42194	-8.47578
cell_41847	cell_41847	Epiblast	E6.5	Pijuan-Sala et al.	-11.8692	-4.63175
cell_41848	cell_41848	Primitive Streak	E6.5	Pijuan-Sala et al.	-7.89776	-2.58075
cell_41850	cell_41850	ExE ectoderm	E6.5	Pijuan-Sala et al.	3.32891	-8.70735
cell_41851	cell_41851	Epiblast	E6.5	Pijuan-Sala et al.	-11.7795	-4.80848
cell_41852	cell_41852	ExE ectoderm	E6.5	Pijuan-Sala et al.	3.08054	-8.05899
cell_41853	cell_41853	Epiblast	E6.5	Pijuan-Sala et al.	-7.58188	-0.835037
cell_41854	cell_41854	Epiblast	E6.5	Pijuan-Sala et al.	-11.0691	-2.76181
cell_41855	cell_41855	Epiblast	E6.5	Pijuan-Sala et al.	-10.7588	-4.1174
cell_41856	cell_41856	ExE ectoderm	E6.5	Pijuan-Sala et al.	3.75369	-9.00935
cell_41857	cell_41857	Epiblast	E6.5	Pijuan-Sala et al.	-11.899	-3.81802
cell_41858	cell_41858	Epiblast	E6.5	Pijuan-Sala et al.	-11.068	-3.56251
cell_41859	cell_41859	ExE ectoderm	E6.5	Pijuan-Sala et al.	3.08049	-8.09919
cell_41861	cell_41861	Primitive Streak	E6.5	Pijuan-Sala et al.	-9.39759	-3.71502
cell_41863	cell_41863	Epiblast	E6.5	Pijuan-Sala et al.	-11.1615	-2.77455
cell_41864	cell_41864	Epiblast	E6.5	Pijuan-Sala et al.	-11.3008	-3.95245
cell_41865	cell_41865	Visceral endoderm	E6.5	Pijuan-Sala et al.	-5.12792	-9.17892
cell_41866	cell_41866	Primitive Streak	E6.5	Pijuan-Sala et al.	-9.34024	-2.04016
cell_41867	cell_41867	Epiblast	E6.5	Pijuan-Sala et al.	-11.7368	-3.88715
cell_41868	cell_41868	ExE ectoderm	E6.5	Pijuan-Sala et al.	3.69287	-8.85289
cell_41869	cell_41869	Epiblast	E6.5	Pijuan-Sala et al.	-11.5238	-4.88876
cell_41870	cell_41870	Epiblast	E6.5	Pijuan-Sala et al.	-11.7801	-3.372
cell_41871	cell_41871	Epiblast	E6.5	Pijuan-Sala et al.	-11.5734	-3.12694
cell_41872	cell_41872	Epiblast	E6.5	Pijuan-Sala et al.	-10.6654	-2.65322
cell_41873	cell_41873	ExE ectoderm	E6.5	Pijuan-Sala et al.	3.58831	-8.63789
cell_41874	cell_41874	Epiblast	E6.5	Pijuan-Sala et al.	-11.0209	-2.95054
cell_41875	cell_41875	Epiblast	E6.5	Pijuan-Sala et al.	-11.9148	-3.97457
cell_41876	cell_41876	Epiblast	E6.5	Pijuan-Sala et al.	-11.7016	-3.77873
cell_41877	cell_41877	ExE ectoderm	E6.5	Pijuan-Sala et al.	2.52612	-8.40556
cell_41878	cell_41878	Primitive Streak	E6.5	Pijuan-Sala et al.	-7.81508	-3.52354
cell_41879	cell_41879	Epiblast	E6.5	Pijuan-Sala et al.	-10.1234	-2.3229
cell_41880	cell_41880	Epiblast	E6.5	Pijuan-Sala et al.	-10.8645	-2.79867
cell_41881	cell_41881	Nascent mesoderm	E6.5	Pijuan-Sala et al.	-0.856096	1.47373
cell_41882	cell_41882	Epiblast	E6.5	Pijuan-Sala et al.	-11.838	-3.52445
cell_41883	cell_41883	Primitive Streak	E6.5	Pijuan-Sala et al.	-9.94824	-3.86629
cell_41884	cell_41884	Epiblast	E6.5	Pijuan-Sala et al.	-9.63645	-2.18342
cell_41885	cell_41885	ExE ectoderm	E6.5	Pijuan-Sala et al.	3.32938	-8.31989
cell_41886	cell_41886	Primitive Streak	E6.5	Pijuan-Sala et al.	-10.2173	-3.38355
cell_41887	cell_41887	Epiblast	E6.5	Pijuan-Sala et al.	-10.3085	-2.7037
cell_41888	cell_41888	Epiblast	E6.5	Pijuan-Sala et al.	-11.2749	-3.84814
cell_41889	cell_41889	Epiblast	E6.5	Pijuan-Sala et al.	-11.7187	-4.53269
cell_41890	cell_41890	Epiblast	E6.5	Pijuan-Sala et al.	-9.79554	-2.22559
cell_41891	cell_41891	Primitive Streak	E6.5	Pijuan-Sala et al.	-10.1992	-3.65639
cell_41893	cell_41893	Epiblast	E6.5	Pijuan-Sala et al.	-10.8885	-4.20945
cell_41894	cell_41894	Epiblast	E6.5	Pijuan-Sala et al.	-9.90657	-2.23006
cell_41895	cell_41895	Epiblast	E6.5	Pijuan-Sala et al.	-11.6471	-4.36401
cell_41896	cell_41896	Epiblast	E6.5	Pijuan-Sala et al.	-11.6431	-3.3478
cell_41897	cell_41897	Epiblast	E6.5	Pijuan-Sala et al.	-11.6432	-4.10554
cell_41898	cell_41898	Epiblast	E6.5	Pijuan-Sala et al.	-11.1354	-3.70506
cell_41899	cell_41899	Epiblast	E6.5	Pijuan-Sala et al.	-9.95353	-2.54424
cell_41900	cell_41900	Epiblast	E6.5	Pijuan-Sala et al.	-11.9594	-3.5753
cell_41901	cell_41901	Primitive Streak	E6.5	Pijuan-Sala et al.	-9.40206	-2.91126
cell_41902	cell_41902	Epiblast	E6.5	Pijuan-Sala et al.	-10.9289	-4.73004
cell_41903	cell_41903	Epiblast	E6.5	Pijuan-Sala et al.	-9.99961	-4.24293
cell_41905	cell_41905	Epiblast	E6.5	Pijuan-Sala et al.	-10.3077	-4.22278
cell_41906	cell_41906	Epiblast	E6.5	Pijuan-Sala et al.	-11.0347	-3.98434
cell_41907	cell_41907	Epiblast	E6.5	Pijuan-Sala et al.	-11.4321	-4.93186
cell_41908	cell_41908	Epiblast	E6.5	Pijuan-Sala et al.	-11.0041	-2.93
cell_41909	cell_41909	Epiblast	E6.5	Pijuan-Sala et al.	-11.8984	-3.74935
cell_41910	cell_41910	Primitive Streak	E6.5	Pijuan-Sala et al.	-7.73438	-2.31969
cell_41911	cell_41911	Epiblast	E6.5	Pijuan-Sala et al.	-11.1412	-3.84582
cell_41912	cell_41912	Primitive Streak	E6.5	Pijuan-Sala et al.	-10.1095	-3.63316
cell_41913	cell_41913	Epiblast	E6.5	Pijuan-Sala et al.	-11.5426	-3.50115
cell_41914	cell_41914	Epiblast	E6.5	Pijuan-Sala et al.	-11.3624	-3.07416
cell_41915	cell_41915	Epiblast	E6.5	Pijuan-Sala et al.	-11.836	-3.55981
cell_41916	cell_41916	Epiblast	E6.5	Pijuan-Sala et al.	-10.5279	-2.51877
cell_41917	cell_41917	ExE ectoderm	E6.5	Pijuan-Sala et al.	2.93814	-8.12905
cell_41919	cell_41919	ExE ectoderm	E6.5	Pijuan-Sala et al.	3.21528	-9.06738
cell_41920	cell_41920	Epiblast	E6.5	Pijuan-Sala et al.	-8.99948	-1.5817
cell_41921	cell_41921	Epiblast	E6.5	Pijuan-Sala et al.	-11.1186	-2.90853
cell_41922	cell_41922	Epiblast	E6.5	Pijuan-Sala et al.	-11.2257	-3.15041
cell_41923	cell_41923	Epiblast	E6.5	Pijuan-Sala et al.	-9.45283	-4.27731
cell_41924	cell_41924	ExE ectoderm	E6.5	Pijuan-Sala et al.	3.53491	-8.66818
cell_41925	cell_41925	Primitive Streak	E6.5	Pijuan-Sala et al.	-9.87704	-3.13548
cell_41926	cell_41926	Epiblast	E6.5	Pijuan-Sala et al.	-11.5399	-3.25176
[truncated: 546,811+ more rows]

## Sheet: Extended Fig.4 d,e
sample_ID	celltype	cell_number	cell_fraction_per_embryo
ETiX-Day6-1	Endothelium	45	0.0047852
ETiX-Day6-1	White blood cells	1	0.000106338
ETiX-Day6-1	Primitive erythroid cells	1	0.000106338
ETiX-Day6-1	Paraxial mesoderm	1	0.000106338
ETiX-Day6-1	Neuromesodermal progenitors	6	0.000638026
ETiX-Day6-1	Neuroectoderm	6	0.000638026
ETiX-Day6-1	Surface ectoderm	13	0.00138239
ETiX-Day6-1	Gut	7	0.000744364
ETiX-Day6-1	Parietal endoderm	626	0.0665674
ETiX-Day6-1	Visceral endoderm	1360	0.144619
ETiX-Day6-1	Amniotic mesoderm	4	0.000425351
ETiX-Day6-1	Allantois	3	0.000319013
ETiX-Day6-1	Extraembryonic ectoderm	2488	0.264568
ETiX-Day6-1	Hematoendothelial progenitors	225	0.023926
ETiX-Day6-1	Early development	4618	0.491068
ETiX-Day6-2	Endothelium	46	0.0235656
ETiX-Day6-2	Cardiac mesoderm	1	0.000512295
ETiX-Day6-2	Paraxial mesoderm	24	0.0122951
ETiX-Day6-2	Neuromesodermal progenitors	17	0.00870902
ETiX-Day6-2	Neural crest	2	0.00102459
ETiX-Day6-2	Neuroectoderm	1	0.000512295
ETiX-Day6-2	Surface ectoderm	15	0.00768443
ETiX-Day6-2	Gut	12	0.00614754
ETiX-Day6-2	Parietal endoderm	166	0.085041
ETiX-Day6-2	Visceral endoderm	198	0.101434
ETiX-Day6-2	Amniotic mesoderm	4	0.00204918
ETiX-Day6-2	Allantois	15	0.00768443
ETiX-Day6-2	Extraembryonic ectoderm	204	0.104508
ETiX-Day6-2	Hematoendothelial progenitors	16	0.00819672
ETiX-Day6-2	Early development	1231	0.630635
ETiX-Day6-3	Endothelium	40	0.0100756
ETiX-Day6-3	Paraxial mesoderm	5	0.00125945
ETiX-Day6-3	Neuromesodermal progenitors	13	0.00327456
ETiX-Day6-3	Neural crest	1	0.000251889
ETiX-Day6-3	Neuroectoderm	4	0.00100756
ETiX-Day6-3	Surface ectoderm	1	0.000251889
ETiX-Day6-3	Gut	1	0.000251889
ETiX-Day6-3	Parietal endoderm	172	0.0433249
ETiX-Day6-3	Visceral endoderm	540	0.13602
ETiX-Day6-3	Amniotic mesoderm	2	0.000503778
ETiX-Day6-3	Allantois	3	0.000755668
ETiX-Day6-3	Extraembryonic ectoderm	1114	0.280605
ETiX-Day6-3	Hematoendothelial progenitors	104	0.0261965
ETiX-Day6-3	Early development	1970	0.496222
ETiX-Day6-failed-1	Endothelium	88	0.012726
ETiX-Day6-failed-1	Megakaryocytes	2	0.000289226
ETiX-Day6-failed-1	Cardiac mesoderm	2	0.000289226
ETiX-Day6-failed-1	Paraxial mesoderm	26	0.00375994
ETiX-Day6-failed-1	Neuromesodermal progenitors	37	0.00535069
ETiX-Day6-failed-1	Neuroectoderm	3	0.000433839
ETiX-Day6-failed-1	Surface ectoderm	82	0.0118583
ETiX-Day6-failed-1	Gut	19	0.00274765
ETiX-Day6-failed-1	Parietal endoderm	217	0.0313811
ETiX-Day6-failed-1	Visceral endoderm	1147	0.165871
ETiX-Day6-failed-1	Amniotic mesoderm	9	0.00130152
ETiX-Day6-failed-1	Allantois	15	0.0021692
ETiX-Day6-failed-1	Extraembryonic ectoderm	1261	0.182357
ETiX-Day6-failed-1	Hematoendothelial progenitors	214	0.0309472
ETiX-Day6-failed-1	Early development	3793	0.548518
ETiX-Day6-failed-2	Surface ectoderm	1	0.000634115
ETiX-Day6-failed-2	Gut	1	0.000634115
ETiX-Day6-failed-2	Parietal endoderm	281	0.178186
ETiX-Day6-failed-2	Visceral endoderm	71	0.0450222
ETiX-Day6-failed-2	Extraembryonic ectoderm	575	0.364616
ETiX-Day6-failed-2	Early development	648	0.410907
ETiX-Day8-1	Endothelium	1869	0.0654893
ETiX-Day8-1	White blood cells	215	0.00753355
ETiX-Day8-1	Megakaryocytes	107	0.00374926
ETiX-Day8-1	Primitive erythroid cells	598	0.0209538
ETiX-Day8-1	Heart field	829	0.029048
ETiX-Day8-1	Cardiac mesoderm	913	0.0319913
ETiX-Day8-1	Paraxial mesoderm	2290	0.0802411
ETiX-Day8-1	Neuromesodermal progenitors	863	0.0302393
ETiX-Day8-1	Neural crest	310	0.0108623
ETiX-Day8-1	Neuroectoderm	1994	0.0698693
ETiX-Day8-1	Surface ectoderm	2117	0.0741792
ETiX-Day8-1	Gut	222	0.00777883
ETiX-Day8-1	Parietal endoderm	3015	0.105645
ETiX-Day8-1	Visceral endoderm	2433	0.0852518
ETiX-Day8-1	Amniotic mesoderm	4802	0.168261
ETiX-Day8-1	Allantois	2525	0.0884754
ETiX-Day8-1	Extraembryonic ectoderm	3240	0.113529
ETiX-Day8-1	Hematoendothelial progenitors	75	0.00262798
ETiX-Day8-1	Early development	122	0.00427485
ETiX-Day8-2	Endothelium	1714	0.13324
ETiX-Day8-2	White blood cells	108	0.00839552
ETiX-Day8-2	Megakaryocytes	68	0.00528607
ETiX-Day8-2	Primitive erythroid cells	298	0.0231654
ETiX-Day8-2	Heart field	102	0.0079291
ETiX-Day8-2	Cardiac mesoderm	260	0.0202114
ETiX-Day8-2	Paraxial mesoderm	783	0.0608675
ETiX-Day8-2	Neuromesodermal progenitors	419	0.0325715
ETiX-Day8-2	Neural crest	221	0.0171797
ETiX-Day8-2	Neuroectoderm	1019	0.0792133
ETiX-Day8-2	Surface ectoderm	627	0.0487407
ETiX-Day8-2	Gut	73	0.00567475
ETiX-Day8-2	Parietal endoderm	419	0.0325715
ETiX-Day8-2	Visceral endoderm	1231	0.0956934
ETiX-Day8-2	Amniotic mesoderm	2583	0.200793
ETiX-Day8-2	Allantois	1838	0.142879
ETiX-Day8-2	Extraembryonic ectoderm	1030	0.0800684
ETiX-Day8-2	Hematoendothelial progenitors	10	0.000777363
ETiX-Day8-2	Early development	61	0.00474192
ETiX-Day8-3	Endothelium	1131	0.0812967
ETiX-Day8-3	White blood cells	140	0.0100633
ETiX-Day8-3	Megakaryocytes	67	0.00481599
ETiX-Day8-3	Primitive erythroid cells	533	0.0383122
ETiX-Day8-3	Heart field	272	0.0195515
ETiX-Day8-3	Cardiac mesoderm	200	0.0143761
ETiX-Day8-3	Paraxial mesoderm	819	0.05887
ETiX-Day8-3	Neuromesodermal progenitors	315	0.0226423
ETiX-Day8-3	Neural crest	183	0.0131541
ETiX-Day8-3	Neuroectoderm	796	0.0572168
ETiX-Day8-3	Surface ectoderm	1210	0.0869753
ETiX-Day8-3	Gut	215	0.0154543
ETiX-Day8-3	Parietal endoderm	2063	0.148289
ETiX-Day8-3	Visceral endoderm	1264	0.0908568
ETiX-Day8-3	Amniotic mesoderm	1846	0.132691
ETiX-Day8-3	Allantois	668	0.0480161
ETiX-Day8-3	Extraembryonic ectoderm	1948	0.140023
ETiX-Day8-3	Hematoendothelial progenitors	73	0.00524727
ETiX-Day8-3	Early development	169	0.0121478
ETiX-Day8-4	Endothelium	1763	0.122388
ETiX-Day8-4	White blood cells	200	0.0138841
ETiX-Day8-4	Megakaryocytes	172	0.0119403
ETiX-Day8-4	Primitive erythroid cells	747	0.051857
ETiX-Day8-4	Heart field	348	0.0241583
ETiX-Day8-4	Cardiac mesoderm	212	0.0147171
ETiX-Day8-4	Paraxial mesoderm	522	0.0362374
ETiX-Day8-4	Neuromesodermal progenitors	416	0.0288789
ETiX-Day8-4	Neural crest	76	0.00527595
ETiX-Day8-4	Neuroectoderm	548	0.0380423
ETiX-Day8-4	Surface ectoderm	1058	0.0734467
ETiX-Day8-4	Gut	66	0.00458174
ETiX-Day8-4	Parietal endoderm	1123	0.077959
ETiX-Day8-4	Visceral endoderm	662	0.0459563
ETiX-Day8-4	Amniotic mesoderm	2767	0.192086
ETiX-Day8-4	Allantois	1530	0.106213
ETiX-Day8-4	Extraembryonic ectoderm	2094	0.145366
ETiX-Day8-4	Hematoendothelial progenitors	45	0.00312392
ETiX-Day8-4	Early development	56	0.00388754
ETiX-Day8-5	Endothelium	514	0.0508408
ETiX-Day8-5	White blood cells	53	0.00524233
ETiX-Day8-5	Megakaryocytes	31	0.00306627
ETiX-Day8-5	Primitive erythroid cells	108	0.0106825
ETiX-Day8-5	Heart field	430	0.0425321
ETiX-Day8-5	Cardiac mesoderm	390	0.0385757
ETiX-Day8-5	Paraxial mesoderm	848	0.0838773
ETiX-Day8-5	Neuromesodermal progenitors	311	0.0307616
ETiX-Day8-5	Neural crest	147	0.0145401
ETiX-Day8-5	Neuroectoderm	1210	0.119683
ETiX-Day8-5	Surface ectoderm	1041	0.102967
ETiX-Day8-5	Gut	153	0.0151335
ETiX-Day8-5	Parietal endoderm	404	0.0399604
ETiX-Day8-5	Visceral endoderm	1628	0.161029
ETiX-Day8-5	Amniotic mesoderm	1581	0.15638
ETiX-Day8-5	Allantois	372	0.0367953
ETiX-Day8-5	Extraembryonic ectoderm	823	0.0814045
ETiX-Day8-5	Hematoendothelial progenitors	16	0.00158259
ETiX-Day8-5	Early development	50	0.0049456
ETiX-Day8-failed-1	Endothelium	1134	0.0721971
ETiX-Day8-failed-1	White blood cells	138	0.00878589
ETiX-Day8-failed-1	Megakaryocytes	70	0.00445661
ETiX-Day8-failed-1	Primitive erythroid cells	1055	0.0671675
ETiX-Day8-failed-1	Heart field	143	0.00910422
ETiX-Day8-failed-1	Cardiac mesoderm	130	0.00827656
ETiX-Day8-failed-1	Paraxial mesoderm	221	0.0140702
ETiX-Day8-failed-1	Neuromesodermal progenitors	316	0.0201184
ETiX-Day8-failed-1	Neural crest	15	0.000954988
ETiX-Day8-failed-1	Neuroectoderm	174	0.0110779
ETiX-Day8-failed-1	Surface ectoderm	630	0.0401095
ETiX-Day8-failed-1	Gut	176	0.0112052
ETiX-Day8-failed-1	Parietal endoderm	2470	0.157255
ETiX-Day8-failed-1	Visceral endoderm	930	0.0592093
ETiX-Day8-failed-1	Amniotic mesoderm	2205	0.140383
ETiX-Day8-failed-1	Allantois	1095	0.0697141
ETiX-Day8-failed-1	Extraembryonic ectoderm	4492	0.285987
ETiX-Day8-failed-1	Hematoendothelial progenitors	76	0.00483861
ETiX-Day8-failed-1	Early development	237	0.0150888
ETiX-Day8-failed-2	Endothelium	1706	0.0987269
ETiX-Day8-failed-2	White blood cells	104	0.00601852
ETiX-Day8-failed-2	Megakaryocytes	54	0.003125
ETiX-Day8-failed-2	Primitive erythroid cells	370	0.021412
ETiX-Day8-failed-2	Heart field	304	0.0175926
ETiX-Day8-failed-2	Cardiac mesoderm	353	0.0204282
ETiX-Day8-failed-2	Paraxial mesoderm	838	0.0484954
ETiX-Day8-failed-2	Neuromesodermal progenitors	505	0.0292245
ETiX-Day8-failed-2	Neural crest	85	0.00491898
ETiX-Day8-failed-2	Neuroectoderm	609	0.0352431
ETiX-Day8-failed-2	Surface ectoderm	1077	0.0623264
ETiX-Day8-failed-2	Gut	191	0.0110532
ETiX-Day8-failed-2	Parietal endoderm	1472	0.0851852
ETiX-Day8-failed-2	Visceral endoderm	1335	0.0772569
ETiX-Day8-failed-2	Amniotic mesoderm	2942	0.170255
ETiX-Day8-failed-2	Allantois	1678	0.0971065
ETiX-Day8-failed-2	Extraembryonic ectoderm	3451	0.199711
ETiX-Day8-failed-2	Hematoendothelial progenitors	57	0.00329861
ETiX-Day8-failed-2	Early development	149	0.00862269
ETiX-Day8-failed-3	Endothelium	1531	0.12145
ETiX-Day8-failed-3	White blood cells	154	0.0122164
ETiX-Day8-failed-3	Megakaryocytes	78	0.00618753
ETiX-Day8-failed-3	Primitive erythroid cells	209	0.0165794
ETiX-Day8-failed-3	Heart field	86	0.00682215
ETiX-Day8-failed-3	Cardiac mesoderm	219	0.0173727
ETiX-Day8-failed-3	Paraxial mesoderm	251	0.0199112
ETiX-Day8-failed-3	Neuromesodermal progenitors	227	0.0180073
ETiX-Day8-failed-3	Neural crest	53	0.00420435
ETiX-Day8-failed-3	Neuroectoderm	139	0.0110265
ETiX-Day8-failed-3	Surface ectoderm	536	0.0425194
ETiX-Day8-failed-3	Gut	206	0.0163414
ETiX-Day8-failed-3	Parietal endoderm	1084	0.0859908
ETiX-Day8-failed-3	Visceral endoderm	765	0.0606854
ETiX-Day8-failed-3	Amniotic mesoderm	3131	0.248374
ETiX-Day8-failed-3	Allantois	1227	0.0973346
ETiX-Day8-failed-3	Extraembryonic ectoderm	2507	0.198874
ETiX-Day8-failed-3	Hematoendothelial progenitors	59	0.00468031
ETiX-Day8-failed-3	Early development	144	0.0114231
ETiX-Day8-failed-4	Endothelium	1493	0.0930334
ETiX-Day8-failed-4	White blood cells	170	0.0105932
ETiX-Day8-failed-4	Megakaryocytes	153	0.0095339
ETiX-Day8-failed-4	Primitive erythroid cells	539	0.0335867
ETiX-Day8-failed-4	Heart field	572	0.0356431
ETiX-Day8-failed-4	Cardiac mesoderm	640	0.0398804
ETiX-Day8-failed-4	Paraxial mesoderm	746	0.0464855
ETiX-Day8-failed-4	Neuromesodermal progenitors	309	0.0192547
ETiX-Day8-failed-4	Neural crest	87	0.00542124
ETiX-Day8-failed-4	Neuroectoderm	631	0.0393195
ETiX-Day8-failed-4	Surface ectoderm	868	0.0540877
ETiX-Day8-failed-4	Gut	217	0.0135219
ETiX-Day8-failed-4	Parietal endoderm	1054	0.065678
ETiX-Day8-failed-4	Visceral endoderm	990	0.0616899
ETiX-Day8-failed-4	Amniotic mesoderm	3838	0.239158
ETiX-Day8-failed-4	Allantois	1801	0.112226
ETiX-Day8-failed-4	Extraembryonic ectoderm	1839	0.114594
ETiX-Day8-failed-4	Hematoendothelial progenitors	35	0.00218096
ETiX-Day8-failed-4	Early development	66	0.00411266
ETiX-Day8-Pax6neg-1	Endothelium	1178	0.0807292
ETiX-Day8-Pax6neg-1	White blood cells	85	0.00582511
ETiX-Day8-Pax6neg-1	Megakaryocytes	42	0.00287829
ETiX-Day8-Pax6neg-1	Primitive erythroid cells	186	0.0127467
ETiX-Day8-Pax6neg-1	Heart field	208	0.0142544
ETiX-Day8-Pax6neg-1	Cardiac mesoderm	440	0.0301535
ETiX-Day8-Pax6neg-1	Paraxial mesoderm	1943	0.133155
ETiX-Day8-Pax6neg-1	Neuromesodermal progenitors	363	0.0248766
ETiX-Day8-Pax6neg-1	Neural crest	139	0.00952577
ETiX-Day8-Pax6neg-1	Neuroectoderm	1181	0.0809348
ETiX-Day8-Pax6neg-1	Surface ectoderm	1416	0.0970395
ETiX-Day8-Pax6neg-1	Gut	359	0.0246025
ETiX-Day8-Pax6neg-1	Parietal endoderm	954	0.0653783
ETiX-Day8-Pax6neg-1	Visceral endoderm	1781	0.122053
ETiX-Day8-Pax6neg-1	Amniotic mesoderm	2375	0.16276
ETiX-Day8-Pax6neg-1	Allantois	919	0.0629797
ETiX-Day8-Pax6neg-1	Extraembryonic ectoderm	964	0.0660636
ETiX-Day8-Pax6neg-1	Hematoendothelial progenitors	17	0.00116502
ETiX-Day8-Pax6neg-1	Early development	42	0.00287829
ETiX-Day8-Pax6neg-2	Endothelium	1362	0.112506
ETiX-Day8-Pax6neg-2	White blood cells	44	0.00363456
ETiX-Day8-Pax6neg-2	Megakaryocytes	49	0.00404758
ETiX-Day8-Pax6neg-2	Primitive erythroid cells	149	0.0123079
ETiX-Day8-Pax6neg-2	Heart field	244	0.0201553
ETiX-Day8-Pax6neg-2	Cardiac mesoderm	541	0.0446886
ETiX-Day8-Pax6neg-2	Paraxial mesoderm	1499	0.123823
ETiX-Day8-Pax6neg-2	Neuromesodermal progenitors	325	0.0268462
ETiX-Day8-Pax6neg-2	Neural crest	132	0.0109037
ETiX-Day8-Pax6neg-2	Neuroectoderm	913	0.0754171
ETiX-Day8-Pax6neg-2	Surface ectoderm	1084	0.0895424
ETiX-Day8-Pax6neg-2	Gut	107	0.00883859
ETiX-Day8-Pax6neg-2	Parietal endoderm	385	0.0318024
ETiX-Day8-Pax6neg-2	Visceral endoderm	619	0.0511317
ETiX-Day8-Pax6neg-2	Amniotic mesoderm	2391	0.197505
ETiX-Day8-Pax6neg-2	Allantois	1327	0.109615
ETiX-Day8-Pax6neg-2	Extraembryonic ectoderm	892	0.0736825
ETiX-Day8-Pax6neg-2	Hematoendothelial progenitors	6	0.000495622
ETiX-Day8-Pax6neg-2	Early development	37	0.00305634
NE-E7.5-1	Endothelium	19	0.00682471
NE-E7.5-1	Paraxial mesoderm	2	0.000718391
NE-E7.5-1	Neuromesodermal progenitors	5	0.00179598
NE-E7.5-1	Neuroectoderm	1	0.000359195
NE-E7.5-1	Surface ectoderm	2	0.000718391
NE-E7.5-1	Gut	5	0.00179598
NE-E7.5-1	Parietal endoderm	145	0.0520833
NE-E7.5-1	Visceral endoderm	422	0.15158
NE-E7.5-1	Allantois	1	0.000359195
NE-E7.5-1	Extraembryonic ectoderm	1307	0.469468
NE-E7.5-1	Hematoendothelial progenitors	110	0.0395115
NE-E7.5-1	Early development	765	0.274784
NE-E7.5-2	Endothelium	15	0.00398936
NE-E7.5-2	Paraxial mesoderm	4	0.00106383
NE-E7.5-2	Neuromesodermal progenitors	1	0.000265957
NE-E7.5-2	Neuroectoderm	2	0.000531915
NE-E7.5-2	Surface ectoderm	3	0.000797872
NE-E7.5-2	Gut	5	0.00132979
NE-E7.5-2	Parietal endoderm	136	0.0361702
NE-E7.5-2	Visceral endoderm	600	0.159574
NE-E7.5-2	Extraembryonic ectoderm	1495	0.397606
NE-E7.5-2	Hematoendothelial progenitors	143	0.0380319
NE-E7.5-2	Early development	1356	0.360638
NE-E7.5-3	Endothelium	40	0.00686813
NE-E7.5-3	White blood cells	6	0.00103022
NE-E7.5-3	Primitive erythroid cells	1	0.000171703
NE-E7.5-3	Cardiac mesoderm	2	0.000343407
NE-E7.5-3	Paraxial mesoderm	66	0.0113324
NE-E7.5-3	Neuromesodermal progenitors	15	0.00257555
NE-E7.5-3	Neural crest	6	0.00103022
NE-E7.5-3	Neuroectoderm	32	0.00549451
NE-E7.5-3	Surface ectoderm	67	0.0115041
NE-E7.5-3	Gut	42	0.00721154
NE-E7.5-3	Parietal endoderm	84	0.0144231
NE-E7.5-3	Visceral endoderm	764	0.131181
NE-E7.5-3	Amniotic mesoderm	5	0.000858516
NE-E7.5-3	Allantois	4	0.000686813
NE-E7.5-3	Extraembryonic ectoderm	2145	0.368304
NE-E7.5-3	Hematoendothelial progenitors	248	0.0425824
NE-E7.5-3	Early development	2297	0.394402
NE-E8	Endothelium	922	0.0707544
NE-E8	White blood cells	38	0.00291612
NE-E8	Megakaryocytes	23	0.00176502
NE-E8	Primitive erythroid cells	478	0.0366818
NE-E8	Heart field	210	0.0161154
NE-E8	Cardiac mesoderm	192	0.0147341
NE-E8	Paraxial mesoderm	1174	0.0900929
NE-E8	Neuromesodermal progenitors	1029	0.0789655
NE-E8	Neural crest	134	0.0102832
NE-E8	Neuroectoderm	1403	0.107666
NE-E8	Surface ectoderm	1005	0.0771238
NE-E8	Gut	243	0.0186478
NE-E8	Parietal endoderm	79	0.00606247
NE-E8	Visceral endoderm	1863	0.142967
NE-E8	Amniotic mesoderm	902	0.0692196
NE-E8	Allantois	306	0.0234825
NE-E8	Extraembryonic ectoderm	1489	0.114266
NE-E8	Hematoendothelial progenitors	409	0.0313867
NE-E8	Early development	1132	0.0868698
NE-E8.5	Endothelium	1266	0.0870582
NE-E8.5	White blood cells	68	0.00467611
NE-E8.5	Megakaryocytes	71	0.00488241
NE-E8.5	Primitive erythroid cells	641	0.0440792
NE-E8.5	Heart field	250	0.0171916
NE-E8.5	Cardiac mesoderm	270	0.0185669
NE-E8.5	Paraxial mesoderm	789	0.0542566
NE-E8.5	Neuromesodermal progenitors	530	0.0364462
NE-E8.5	Neural crest	165	0.0113464
NE-E8.5	Neuroectoderm	1053	0.0724109
NE-E8.5	Surface ectoderm	887	0.0609957
NE-E8.5	Gut	252	0.0173291
NE-E8.5	Parietal endoderm	340	0.0233806
NE-E8.5	Visceral endoderm	1812	0.124605
NE-E8.5	Amniotic mesoderm	1512	0.103975
NE-E8.5	Allantois	687	0.0472425
NE-E8.5	Extraembryonic ectoderm	3828	0.263238
NE-E8.5	Hematoendothelial progenitors	49	0.00336955
NE-E8.5	Early development	72	0.00495118
NE-E8.75	Endothelium	2359	0.0846157
NE-E8.75	White blood cells	148	0.00530866
NE-E8.75	Megakaryocytes	237	0.00850102
NE-E8.75	Primitive erythroid cells	860	0.0308476
NE-E8.75	Heart field	418	0.0149934
NE-E8.75	Cardiac mesoderm	721	0.0258618
NE-E8.75	Paraxial mesoderm	2033	0.0729223
NE-E8.75	Neuromesodermal progenitors	864	0.0309911
NE-E8.75	Neural crest	347	0.0124466
NE-E8.75	Neuroectoderm	2282	0.0818537
NE-E8.75	Surface ectoderm	1874	0.0672191
NE-E8.75	Gut	200	0.00717386
NE-E8.75	Parietal endoderm	543	0.019477
NE-E8.75	Visceral endoderm	1882	0.067506
NE-E8.75	Amniotic mesoderm	3650	0.130923
NE-E8.75	Allantois	1974	0.070806
NE-E8.75	Extraembryonic ectoderm	7384	0.264859
NE-E8.75	Hematoendothelial progenitors	18	0.000645647
NE-E8.75	Early development	85	0.00304889
NE-E9.5-1	Endothelium	913	0.100132
NE-E9.5-1	White blood cells	61	0.00669006
NE-E9.5-1	Megakaryocytes	48	0.00526431
NE-E9.5-1	Primitive erythroid cells	95	0.010419
NE-E9.5-1	Heart field	161	0.0176574
NE-E9.5-1	Cardiac mesoderm	421	0.0461724
NE-E9.5-1	Paraxial mesoderm	1847	0.202566
NE-E9.5-1	Neuromesodermal progenitors	220	0.0241281
NE-E9.5-1	Neural crest	312	0.034218
NE-E9.5-1	Neuroectoderm	1643	0.180193
NE-E9.5-1	Surface ectoderm	688	0.0754551
NE-E9.5-1	Gut	130	0.0142575
NE-E9.5-1	Parietal endoderm	166	0.0182057
NE-E9.5-1	Visceral endoderm	695	0.0762229
NE-E9.5-1	Amniotic mesoderm	916	0.100461
NE-E9.5-1	Allantois	445	0.0488046
NE-E9.5-1	Extraembryonic ectoderm	302	0.0331213
NE-E9.5-1	Hematoendothelial progenitors	10	0.00109673
NE-E9.5-1	Early development	45	0.00493529
NE-E9.5-2	Endothelium	1427	0.0853724
NE-E9.5-2	White blood cells	52	0.00311098
NE-E9.5-2	Megakaryocytes	96	0.00574334
NE-E9.5-2	Primitive erythroid cells	873	0.0522285
NE-E9.5-2	Heart field	532	0.0318277
NE-E9.5-2	Cardiac mesoderm	659	0.0394257
NE-E9.5-2	Paraxial mesoderm	2265	0.135507
NE-E9.5-2	Neuromesodermal progenitors	513	0.030691
NE-E9.5-2	Neural crest	293	0.0175292
NE-E9.5-2	Neuroectoderm	1527	0.0913551
NE-E9.5-2	Surface ectoderm	1242	0.0743045
NE-E9.5-2	Gut	113	0.00676039
NE-E9.5-2	Parietal endoderm	473	0.0282979
NE-E9.5-2	Visceral endoderm	1138	0.0680826
NE-E9.5-2	Amniotic mesoderm	2135	0.12773
NE-E9.5-2	Allantois	769	0.0460066
NE-E9.5-2	Extraembryonic ectoderm	2497	0.149387
NE-E9.5-2	Hematoendothelial progenitors	30	0.0017948
NE-E9.5-2	Early development	81	0.00484595
