# Supplementary material for: Embryo model completes gastrulation to neurulation and organogenesis
Source: Nature. 2022 Aug 25;610(7930):143–53. doi: 10.1038/s41586-022-05246-3 (PMC9534772; doi:10.1038/s41586-022-05246-3)
Supplement: Supplementary file 21 — Source Data Extended Data Fig. 5 [file 41586_2022_5246_MOESM21_ESM.xlsx]

## Sheet: Ext. Data Fig.5 d
Brain Area Measurements
Natural Embryos	ETiX-embryoids
938.444	751.209
1258.85	921.341
1218.51	767.158
933.048	1516.8
1362.73	1034.32
755.056	934.081
	1408.11
	1100.3
	1194.98
	1523.55
	643.305
	901.427
	708.475
	948.972
	738.975
	733.594
	1077.1

## Sheet: Ext. Data Fig.5 f,g
barcode	celltype	latent_time	type	UMAP_1	UMAP_2
AAACACGGTGGTAACGACCTTCTT	Neuroectoderm	0.881832	synth	0.970282	-3.14861
AAACACGGTGGTAACGCCGTGTTT	Epiblast	0.549015	synth	-1.184	-0.788932
AAACACTATGGTAACGCAGTTTGC	Epiblast	0.580738	synth	-1.65442	1.20434
AAACCGCCTGGTAACGGTCCAAAG	Surface ectoderm	0.524571	synth	4.02883	0.891706
AAACGATCTGGTAACGAAACTCGA	Neuroectoderm	0.922558	synth	-1.41927	-3.40797
AAACGTGATGGTAACGCGTAGAAG	Surface ectoderm	0.694303	synth	0.984107	0.208176
AAACTGTGTGGTAACGTCCCGTAG	Epiblast	0.464024	synth	2.92655	1.24574
AAAGAAAGTGGTAACGCTTCGCAC	Epiblast	0.514553	synth	-0.569228	3.41823
AAAGAAAGTGGTAACGTCTGTGGT	Epiblast	0.50051	synth	1.78417	-0.535314
AAATAGCATGGTAACGCATACATT	Neuroectoderm	0.553451	synth	-0.0638682	1.76886
AAATAGCATGGTAACGCGCTAGTC	Epiblast	0.543247	synth	1.03546	-1.87849
AAATAGCATGGTAACGGAACGATT	Epiblast	0.824315	synth	-3.04797	1.10671
AAATAGCATGGTAACGGGGTTGGT	Neuroectoderm	0.826102	synth	-1.78589	-2.82639
AACAGCGGTGGTAACGGAGAATTG	Neuroectoderm	0.858837	synth	0.597234	-4.81029
AACGATTTTGGTAACGTGCTATTT	Neuroectoderm	0.564679	synth	-3.14581	-2.33037
AACGGTAGTGGTAACGGACAAAGG	Epiblast	0.793239	synth	-1.23038	-0.269545
AACGGTAGTGGTAACGGATCTCGG	Surface ectoderm	0.777273	synth	2.99579	-0.86561
AACGTTACTGGTAACGCACTCCTC	Surface ectoderm	0.659947	synth	3.24014	-0.45469
AACGTTACTGGTAACGTTTATCAC	Epiblast	0.922765	synth	-2.93655	-3.86648
AACTGCCTTGGTAACGACTAGGAT	Epiblast	0.504939	synth	2.48744	0.235282
AAGAACAGTGGTAACGTGGTTTCT	Epiblast	0.529519	synth	3.13142	1.42388
AAGAAGGTTGGTAACGCCATTTGA	Epiblast	0.79282	synth	0.582592	-4.36757
AAGAAGGTTGGTAACGGTACACTC	Neuroectoderm	0.726365	synth	-1.30352	-2.65351
AAGAGTATTGGTAACGCCCTTGGT	Surface ectoderm	0.73382	synth	3.33127	-0.911497
AAGCTCCTTGGTAACGCCCTAACC	Neuroectoderm	0.812469	synth	-0.10018	-4.10322
AAGGATGATGGTAACGCGCTAATA	Epiblast	0.567451	synth	-0.392326	-2.36536
AAGGATGATGGTAACGGACAACTT	Epiblast	0.776655	synth	1.32366	-4.95881
AAGGATGATGGTAACGGTCGTCGT	Epiblast	0.540018	synth	-3.34022	-5.58173
AAGTATTGTGGTAACGTCCGTCCA	Neuroectoderm	0.723205	synth	-2.98221	-5.12577
AAGTCCAATGGTAACGCAGTTTGC	Epiblast	0.480305	synth	2.65101	0.165599
AAGTCGGGTGGTAACGTCTGCATC	Epiblast	0.607757	synth	3.08526	-1.47794
AATAAGGATGGTAACGCCCGACTT	Neuroectoderm	0.835407	synth	-1.66343	-0.576933
AATAAGGATGGTAACGGTTACGAT	Surface ectoderm	0.735375	synth	3.13615	-0.774785
AATAAGGATGGTAACGTCGACGGT	Neuroectoderm	0.930894	synth	-2.9052	-4.92103
AATAAGGATGGTAACGTCGGTTCG	Neuroectoderm	0.78871	synth	-2.22867	-2.75267
AATATGACTGGTAACGGTCCAAAG	Epiblast	0.764804	synth	-0.953203	1.07227
AATATGACTGGTAACGTGCTATTT	Epiblast	0.583406	synth	2.41414	-3.61545
AATGGCGTTGGTAACGACTCACCG	Epiblast	0.462992	synth	0.874009	2.80626
AATGGCGTTGGTAACGATTCAGTA	Neuroectoderm	0.800137	synth	-2.19421	-2.61204
AATGGCGTTGGTAACGATTCGACG	Epiblast	0.724184	synth	2.62626	-0.345508
AATGTATGTGGTAACGAATTCCCA	Epiblast	0.649854	synth	2.9587	0.660217
ACAAAGATTGGTAACGAAACTGGT	Surface ectoderm	0.771825	synth	3.40134	-0.788766
ACAAAGATTGGTAACGACGCCATT	Surface ectoderm	0.709398	synth	3.30144	-2.0588
ACAAAGATTGGTAACGATGGATTA	Surface ectoderm	0.695344	synth	2.60763	-0.740846
ACAAAGATTGGTAACGGGGAACGA	Epiblast	0.664351	synth	1.56345	0.355218
ACAATCTTTGGTAACGGTGGATGG	Epiblast	0.51876	synth	0.00503636	2.11669
ACAGATAATGGTAACGATCTTTGT	Epiblast	0.503359	synth	2.12654	2.3092
ACAGGCCATGGTAACGCAATTAGT	Surface ectoderm	0.829995	synth	0.247259	-3.24387
ACATCTCGTGGTAACGAATTCCCA	Neuroectoderm	0.862187	synth	-0.221396	-3.75255
ACATGGACTGGTAACGGGTGACAC	Epiblast	0.647932	synth	0.121866	-3.5025
ACATGGACTGGTAACGTTAAACTG	Neuroectoderm	0.878674	synth	-3.23416	-5.22817
ACCAACCCTGGTAACGAATGACCC	Epiblast	0.463808	synth	-0.887117	2.22406
ACCAAGGGTGGTAACGAGAGGTGG	Neuroectoderm	0.865202	synth	-0.275984	-3.60337
ACCCATGCTGGTAACGACCACGCT	Surface ectoderm	0.669498	synth	3.23947	-0.456746
ACCTGAAGTGGTAACGTTATCTGT	Neuroectoderm	0.860886	synth	0.264112	-4.06091
ACGAATTCTGGTAACGAGCGTAGG	Neuroectoderm	0.704896	synth	-3.44935	-4.8279
ACGAATTCTGGTAACGTAAGACGG	Epiblast	0.844279	synth	-2.35531	-5.0484
ACGACGACTGGTAACGATCCCACG	Surface ectoderm	0.650137	synth	2.83947	-0.832884
ACGACGACTGGTAACGTAGCTTAT	Surface ectoderm	0.606114	synth	6.35391	0.17001
ACGCTTAATGGTAACGACGCTCAG	Neuroectoderm	0.871658	synth	-0.344116	-3.6008
ACGCTTAATGGTAACGGCGCATTC	Epiblast	0.713766	synth	1.84417	-4.64446
ACGGCAGTTGGTAACGAGAAGTTA	Surface ectoderm	0.705595	synth	2.83553	0.040552
ACGGCAGTTGGTAACGAGCTATGA	Neuroectoderm	0.768137	synth	-2.79707	-5.32178
ACGGCAGTTGGTAACGGATCTCGG	Epiblast	0.559201	synth	-0.482416	-0.804792
ACGGGTTATGGTAACGATGAAGCA	Surface ectoderm	0.591716	synth	5.39974	0.0465146
ACGGTTGGTGGTAACGAGAGGTGG	Neuroectoderm	0.467641	synth	-3.0115	-6.04017
ACGGTTGGTGGTAACGCCATTACT	Surface ectoderm	0.643989	synth	3.40868	-1.37177
ACGTAAACTGGTAACGAGAAGTCC	Epiblast	0.501968	synth	-1.01147	2.59209
ACGTAAACTGGTAACGTCACGTTT	Neuroectoderm	0.979513	synth	-2.65391	-3.91477
ACTAATTGTGGTAACGAAATGTCG	Epiblast	0.532159	synth	0.380813	0.654069
ACTAATTGTGGTAACGCATCGCAG	Epiblast	0.489151	synth	-0.905576	2.54788
ACTAATTGTGGTAACGCGATTGAT	Epiblast	0.644853	synth	2.28636	-3.74781
ACTAATTGTGGTAACGGTCAATAC	Epiblast	0.497187	synth	-0.833075	1.55091
ACTAATTGTGGTAACGTCATATGG	Epiblast	0.633241	synth	-1.30204	2.97658
ACTACCCGTGGTAACGCTACTTGT	Surface ectoderm	0.634402	synth	5.62174	-0.370456
ACTACCCGTGGTAACGTTGCATAT	Epiblast	0.440732	synth	-0.0673514	3.18081
ACTAGAGCTGGTAACGAACCTGAC	Neuroectoderm	0.513519	synth	-2.09612	-4.51479
ACTCATACTGGTAACGCCTACTAG	Epiblast	0.538087	synth	2.51635	-0.0985235
ACTCATACTGGTAACGCGCTCTCA	Neuroectoderm	0.849168	synth	-1.83755	-3.18148
ACTCGGAATGGTAACGATATCTTC	Epiblast	0.575873	synth	-1.71954	-1.00853
ACTCGGAATGGTAACGTCCGTCCA	Neuroectoderm	0.9034	synth	-1.04547	-4.00675
ACTGGTCATGGTAACGCGACGTCA	Surface ectoderm	0.717937	synth	3.02915	-2.9019
ACTTCGCTTGGTAACGTAAGACGG	Surface ectoderm	0.61155	synth	5.35981	0.159525
AGACGAGGTGGTAACGGAACGATT	Epiblast	0.733698	synth	-0.360975	-2.8096
AGCATGCCTGGTAACGCCAGCAGT	Epiblast	0.687153	synth	4.4166	-0.551171
AGCATGCCTGGTAACGTGCAAGGG	Epiblast	0.557406	synth	-0.375091	1.38972
AGCCATCTTGGTAACGATTCCTTG	Epiblast	0.539209	synth	2.77436	0.35109
AGCTCCACTGGTAACGCTACCGTT	Epiblast	0.533751	synth	-1.52338	0.906408
AGGACACATGGTAACGCGGCACAT	Epiblast	0.47439	synth	3.42939	-1.03741
AGGCAATATGGTAACGGGTCACAG	Epiblast	0.520946	synth	-0.197169	2.54793
AGGCGTTTTGGTAACGCTTACGGG	Neuroectoderm	0.844284	synth	-3.40881	-3.01748
AGGCGTTTTGGTAACGGGCATGCT	Epiblast	0.57151	synth	-0.328984	3.04969
AGGTAAGCTGGTAACGGTCAAAGA	Epiblast	0.683405	synth	-1.56594	2.8292
AGTAATGGTGGTAACGCTTCTTCG	Neuroectoderm	0.748636	synth	-0.347983	-3.27786
AGTAATGGTGGTAACGGCCGGATT	Surface ectoderm	0.747081	synth	2.93106	0.258467
AGTAATGGTGGTAACGTTTACCCT	Epiblast	0.783364	synth	3.69114	-0.234897
AGTAGTTATGGTAACGGATGTATT	Neuroectoderm	0.860932	synth	-2.84028	-1.86813
AGTAGTTATGGTAACGTCGGTTTA	Surface ectoderm	0.743695	synth	-0.608958	-3.25606
AGTAGTTATGGTAACGTGTAGTTT	Neuroectoderm	0.707169	synth	0.599785	-4.79339
AGTAGTTATGGTAACGTGTTTGAG	Epiblast	0.460154	synth	-0.410796	3.5922
ATAACAGGTGGTAACGGTGGATGG	Neuroectoderm	0.856914	synth	0.210556	-4.04255
ATAGATGTTGGTAACGAAACTGGT	Epiblast	0.483003	synth	-0.618745	1.96183
ATAGATGTTGGTAACGGATTGCGA	Surface ectoderm	0.712204	synth	6.16631	-0.967909
ATATGCAATGGTAACGCACTTTCT	Epiblast	0.442418	synth	2.75008	0.766206
ATATGGGTTGGTAACGACCCATAT	Epiblast	0.493107	synth	1.90671	1.21006
ATCCGCATTGGTAACGCTACCGTT	Surface ectoderm	0.516767	synth	4.93552	-0.149244
ATCCTAGTTGGTAACGGAGCCCAT	Epiblast	0.539032	synth	-0.132337	3.08266
ATCGTAACTGGTAACGTCGGTTCG	Epiblast	0.698648	synth	-2.00094	-1.89199
ATCTTGGCTGGTAACGCTCGATGC	Epiblast	0.746834	synth	2.03366	-0.984778
ATCTTGGCTGGTAACGCTTCGCAC	Neuroectoderm	0.903095	synth	0.00718768	-4.89449
ATGACAACTGGTAACGACGCAGAG	Surface ectoderm	0.676963	synth	3.16448	-1.73297
ATGACAACTGGTAACGAGCGAAGT	Epiblast	0.452658	synth	-0.719244	3.06217
ATGACAACTGGTAACGATTCCTTG	Surface ectoderm	0.705956	synth	4.03272	-1.72787
ATGCATATTGGTAACGTAACCCGT	Neuroectoderm	0.766875	synth	-0.162094	-3.85455
ATGCATATTGGTAACGTGACCCTC	Epiblast	0.529428	synth	0.445867	1.27884
ATGCGGAGTGGTAACGTACCAGGC	Epiblast	0.474527	synth	2.66875	0.841933
ATGCGGAGTGGTAACGTGACGGAC	Epiblast	0.755303	synth	2.20771	-0.41161
ATGGTCTGTGGTAACGCACAGTTT	Surface ectoderm	0.633659	synth	6.09427	-0.371862
ATGTGCCGTGGTAACGCCTGTTAT	Neuroectoderm	0.617497	synth	-1.68058	-0.981969
ATGTGCCGTGGTAACGGCTTTCCA	Epiblast	0.682287	synth	0.393274	1.17078
ATTATTCGTGGTAACGTTGCACGC	Neuroectoderm	0.810622	synth	1.10256	-5.00159
ATTGAAGTTGGTAACGTTGTCGCC	Surface ectoderm	0.686641	synth	3.52793	-2.37866
ATTTCCATTGGTAACGCTGCGTTG	Neuroectoderm	0.785452	synth	-3.17527	-2.19512
ATTTCCATTGGTAACGCTTCGCAC	Surface ectoderm	0.645208	synth	2.62885	-1.21577
CAAACATTTGGTAACGCCGCAACT	Epiblast	0.540603	synth	-1.09927	-1.51836
CAAACATTTGGTAACGGTGGAGCT	Epiblast	0.505794	synth	-0.128157	2.15755
CAACGCAGTGGTAACGGTTCAACT	Epiblast	0.488831	synth	1.84242	1.31584
CAAGGAATTGGTAACGTAACTACT	Epiblast	0.476265	synth	2.52188	1.00257
CAAGGAATTGGTAACGTGTCTTTC	Surface ectoderm	0.705753	synth	3.59464	-1.65626
CAAGGGTTTGGTAACGCGATTGAT	Epiblast	0.446269	synth	-1.41296	-0.335551
CAAGGGTTTGGTAACGTAAGACGG	Epiblast	0.651478	synth	-1.10032	-3.43506
CAAGGGTTTGGTAACGTAGCCTCG	Neuroectoderm	0.808316	synth	-2.82498	-3.25733
CAAGGTACTGGTAACGCGTCAGCA	Surface ectoderm	0.665707	synth	2.59922	-0.253924
CAATCTAGTGGTAACGAGCACCAC	Epiblast	0.537482	synth	2.47935	2.74227
CACAACCTTGGTAACGTTAAGCGT	Surface ectoderm	0.58443	synth	5.96865	-0.0894112
CACAAGTATGGTAACGCAGTTTGC	Neuroectoderm	0.861519	synth	-1.05639	-3.57115
CACTAACCTGGTAACGCCGTGTTT	Surface ectoderm	0.534158	synth	3.34269	-0.216812
CAGACTCGTGGTAACGCATACATT	Neuroectoderm	0.497369	synth	-0.0488627	0.791572
CAGACTCGTGGTAACGGAGCGGTA	Surface ectoderm	0.645259	synth	6.42343	-0.344178
CAGACTCGTGGTAACGGCAGGGTA	Epiblast	0.640707	synth	2.76559	0.277289
CAGATGGGTGGTAACGAAACGCCT	Epiblast	0.483739	synth	-0.45559	1.64299
CATGCTGCTGGTAACGCATCTCCC	Neuroectoderm	0.943778	synth	-1.27672	-3.01785
CATGCTGCTGGTAACGGGTTAGTG	Neuroectoderm	0.70895	synth	-0.146916	1.65136
CATTCGGGTGGTAACGGAAGCACT	Epiblast	0.429108	synth	0.250227	2.24287
CATTTCTATGGTAACGTCCCAATC	Epiblast	0.4466	synth	-0.924313	1.81993
CCACCTCTTGGTAACGGGGTTGGT	Neuroectoderm	0.970713	synth	-2.89772	-4.28172
CCACGTTGTGGTAACGATGGGCAC	Epiblast	0.653332	synth	-1.7377	-5.61649
CCACGTTGTGGTAACGGGGCCAAT	Neuroectoderm	0.932706	synth	-3.34109	-2.43329
CCATATGATGGTAACGCCCATAGC	Epiblast	0.673225	synth	-0.068841	2.00089
CCATCCACTGGTAACGCCCATAGC	Epiblast	0.693154	synth	2.67645	-0.0797745
CCATCCACTGGTAACGCTAGATTG	Surface ectoderm	0.740085	synth	3.29984	-1.80055
CCCGTAAGTGGTAACGGTTACGAT	Surface ectoderm	0.720932	synth	3.05244	-0.526444
CCCTCTTGTGGTAACGTTGGATCG	Surface ectoderm	0.671378	synth	2.79615	0.233666
CCCTGTTTTGGTAACGGCCACATC	Epiblast	0.466711	synth	-0.452181	4.21267
CCCTGTTTTGGTAACGGGGCCAAT	Epiblast	0.620779	synth	0.034912	-3.03678
CCGACTTTTGGTAACGAAAGCCTA	Neuroectoderm	0.888509	synth	-1.78906	-5.92243
CCGACTTTTGGTAACGAGAAGTTA	Neuroectoderm	0.859487	synth	-3.64717	-4.91494
CCGACTTTTGGTAACGAGCAGAAC	Neuroectoderm	0.792113	synth	1.52647	-4.70401
CCGAGATCTGGTAACGAAACAGGG	Neuroectoderm	0.775018	synth	-3.62418	-1.87399
CCGAGATCTGGTAACGCTTGGTGT	Epiblast	0.555446	synth	1.20803	0.828424
CCGAGATCTGGTAACGTACCAGGC	Epiblast	0.498729	synth	1.7716	1.89709
CCGATACGTGGTAACGCTTCTTCG	Epiblast	0.76738	synth	4.23079	-0.211213
CCGGAAATTGGTAACGCTAGATTG	Surface ectoderm	0.530298	synth	1.85672	-0.598385
CCGGAAATTGGTAACGTGTGGCTA	Epiblast	0.447199	synth	1.89786	0.374979
CCGTAGCTTGGTAACGAGAACGGG	Neuroectoderm	0.86519	synth	-0.275714	-3.66538
CCGTCTTATGGTAACGATTGGGCC	Surface ectoderm	0.569943	synth	3.49642	-1.01124
CCGTCTTATGGTAACGCTACCGTT	Epiblast	0.606227	synth	-1.57027	0.43918
CCTCATGATGGTAACGACTAGCCA	Epiblast	0.494632	synth	-2.98853	-5.98307
CCTCATGATGGTAACGTAGAAATG	Surface ectoderm	0.795943	synth	4.77374	-0.821452
CCTCATGATGGTAACGTCTGTGGT	Neuroectoderm	0.76974	synth	-0.886807	0.969525
CCTTTGTCTGGTAACGATTGGGCC	Epiblast	0.474262	synth	0.22216	1.81335
CGAAACTCTGGTAACGTCATCCTT	Epiblast	0.485697	synth	0.502314	-1.57265
CGAAACTCTGGTAACGTGTACACG	Surface ectoderm	0.661423	synth	2.83988	-1.37134
CGAACCGATGGTAACGTGGGATTC	Surface ectoderm	0.683776	synth	2.36368	-3.63733
CGAAGAAGTGGTAACGGTGGAGCT	Surface ectoderm	0.699255	synth	3.11204	-1.22791
CGAGGCTATGGTAACGACCCACGA	Neuroectoderm	0.875052	synth	-3.89249	-3.1456
CGAGGCTATGGTAACGAGAAGTTA	Neuroectoderm	0.847902	synth	-1.94215	-2.62418
CGAGGCTATGGTAACGCTGTTCTT	Neuroectoderm	0.530837	synth	0.00135341	-2.71685
CGATCCAATGGTAACGCGCCTTGA	Neuroectoderm	0.948031	synth	-2.02308	-3.01464
CGATGGCATGGTAACGGAGGCTGA	Surface ectoderm	0.714766	synth	5.89473	-0.749219
CGGACTAATGGTAACGAACACACG	Neuroectoderm	0.803518	synth	-3.43368	-2.34435
CGGCTGTATGGTAACGATACCCAG	Neuroectoderm	0.663888	synth	0.244418	1.69987
CGGTGAGTTGGTAACGAAAGTCGG	Surface ectoderm	0.59255	synth	2.54872	-3.02525
CGGTGAGTTGGTAACGCAAGAGGG	Epiblast	0.530143	synth	0.0826903	2.50782
CGTGGGATTGGTAACGACGCTCAG	Surface ectoderm	0.792434	synth	1.92408	-3.25522
CGTGTACATGGTAACGAAATGTCG	Neuroectoderm	0.645276	synth	-2.46102	-5.34609
CGTGTGTTTGGTAACGAAAGCCTA	Surface ectoderm	0.766243	synth	2.92358	-2.19569
CGTGTGTTTGGTAACGGAATTCGT	Neuroectoderm	0.862235	synth	-3.77237	-2.42107
CGTGTGTTTGGTAACGGTTTACGT	Epiblast	0.703797	synth	-0.242869	-0.0835177
CGTTTCGTTGGTAACGTAGTGTTT	Epiblast	0.551625	synth	-1.94338	1.36061
CTACGGGATGGTAACGGAGAATTG	Surface ectoderm	0.746323	synth	6.22073	-0.891549
CTAGTAGGTGGTAACGCTCAGAAT	Epiblast	0.76935	synth	-2.51512	-0.743248
CTAGTAGGTGGTAACGGCCTCTTT	Epiblast	0.526083	synth	-0.700454	2.56151
CTAGTAGGTGGTAACGGGGAACGA	Neuroectoderm	0.651851	synth	-0.667767	-2.20419
CTCAAACATGGTAACGATCAGCGC	Epiblast	0.487241	synth	-1.18936	2.33278
CTCAAACATGGTAACGTTCGTTCC	Epiblast	0.462455	synth	1.72096	2.76831
CTCACATCTGGTAACGATCTTTGT	Neuroectoderm	0.956772	synth	-2.827	-4.49441
CTCGGTGATGGTAACGTAGAAATG	Epiblast	0.528895	synth	1.65858	1.32405
CTCTATAGTGGTAACGTAGTGGAC	Epiblast	0.441828	synth	-0.263166	1.73687
CTCTGCGTTGGTAACGACCACGCT	Surface ectoderm	0.694986	synth	3.30642	-0.458543
CTGAGCGTTGGTAACGTGGCCTGT	Epiblast	0.455722	synth	1.10181	2.16931
CTGCGATGTGGTAACGTCCTTATT	Neuroectoderm	0.548179	synth	0.333611	1.50036
CTGCGATGTGGTAACGTTGCATAT	Surface ectoderm	0.646444	synth	2.7046	-1.0697
CTGCTAGATGGTAACGGTCTCTCT	Neuroectoderm	0.630203	synth	-0.296256	0.640146
CTGGAACATGGTAACGAAAGCCTA	Neuroectoderm	0.759934	synth	-3.07459	-3.9275
CTGGGTATTGGTAACGTCCAGGGA	Epiblast	0.606569	synth	2.84759	1.98347
CTGGGTATTGGTAACGTGCGACAG	Epiblast	0.538442	synth	-0.377544	0.57881
CTGTCGCATGGTAACGCCAACCGT	Surface ectoderm	0.775964	synth	5.55728	-0.666613
CTGTGACCTGGTAACGATGGATTA	Epiblast	0.607469	synth	2.19226	-2.81457
CTGTGACCTGGTAACGCATCTCCC	Neuroectoderm	0.856078	synth	-0.428299	-4.32492
CTGTGACCTGGTAACGCGAGATGT	Epiblast	0.546097	synth	1.22245	0.660116
CTGTTAAATGGTAACGCTATAGAG	Neuroectoderm	0.775742	synth	-0.692056	-3.35469
CTGTTAAATGGTAACGTGATAACA	Neuroectoderm	0.771725	synth	-0.639521	-3.61893
CTGTTGTGTGGTAACGATCAAGTG	Epiblast	0.605938	synth	-0.789629	0.488109
CTGTTTCCTGGTAACGAGCAGAAC	Epiblast	0.509208	synth	1.06531	1.23568
CTGTTTCCTGGTAACGAGGAGCTT	Surface ectoderm	0.495499	synth	1.92079	-2.04153
CTTAGTGTTGGTAACGAGGAGCTT	Epiblast	0.570258	synth	2.36551	2.22784
CTTAGTGTTGGTAACGTCCCTGAT	Surface ectoderm	0.818458	synth	-2.19734	-3.54988
CTTTATCCTGGTAACGATACTCTT	Neuroectoderm	0.873314	synth	-0.886041	-3.64905
CTTTATCCTGGTAACGATTGGGCC	Epiblast	0.48618	synth	0.587805	-0.353044
CTTTCACTTGGTAACGCAGGTGTC	Surface ectoderm	0.741793	synth	3.1437	-1.07033
CTTTCACTTGGTAACGTACTTGTG	Surface ectoderm	0.757557	synth	3.19395	-1.62157
CTTTGGACTGGTAACGACGCCATT	Epiblast	0.646434	synth	0.0736085	4.50578
CTTTGGACTGGTAACGGTTCAACT	Epiblast	0.515115	synth	0.164014	1.26808
GAATGCGCTGGTAACGGTTACGAT	Epiblast	0.554965	synth	0.811661	1.97061
GACACCTGTGGTAACGGCAGTCGA	Epiblast	0.543025	synth	2.58599	2.6509
GAGAAACCTGGTAACGTTAGTCCG	Surface ectoderm	0.793868	synth	3.57912	-1.11216
GAGCGGAATGGTAACGACTTCAAT	Neuroectoderm	0.492095	synth	1.67477	-4.33073
GAGCGGAATGGTAACGCTTACTCC	Neuroectoderm	0.816398	synth	-0.781185	-3.54737
GAGGGTCATGGTAACGACCCATAT	Surface ectoderm	0.668871	synth	3.27028	0.147021
GAGGGTCATGGTAACGTTCCGCTC	Neuroectoderm	0.930564	synth	-2.98867	-3.20081
GAGTGTACTGGTAACGGAGCGGTA	Neuroectoderm	0.715153	synth	-2.87809	-5.5251
GATGGTTATGGTAACGTTTGTGTC	Epiblast	0.820143	synth	1.09523	-4.7066
GATTACTTTGGTAACGGCAAAGCC	Epiblast	0.575413	synth	-2.05972	-4.6745
GATTGGGATGGTAACGGCTTACCT	Neuroectoderm	0.938501	synth	-1.30653	-4.27473
GCCAACATTGGTAACGAGCACCAC	Neuroectoderm	0.91632	synth	-2.09184	-5.81412
GCCAACATTGGTAACGGAAAGACC	Epiblast	0.561585	synth	3.12939	-0.766465
GCCAACATTGGTAACGGTTCAACT	Epiblast	0.448265	synth	0.392719	0.689792
GCGCTGATTGGTAACGTCACCGAG	Surface ectoderm	0.679338	synth	2.72529	-1.93352
GCGCTGATTGGTAACGTTGCATAT	Epiblast	0.752804	synth	-0.775463	-5.5056
GCGGTAACTGGTAACGTTCGGCCT	Neuroectoderm	0.922022	synth	-3.54199	-2.73238
GCGTATTCTGGTAACGATACTCTT	Surface ectoderm	0.619497	synth	4.78656	-0.0098764
GCGTGCAATGGTAACGCTACTTGT	Neuroectoderm	0.818374	synth	-1.9224	-0.608508
GCTAAGTTTGGTAACGCATACATT	Surface ectoderm	0.585541	synth	5.56256	0.408366
GCTACCGTTGGTAACGTCACGTTT	Surface ectoderm	0.718182	synth	0.346335	-4.75992
GCTCGTAGTGGTAACGAATGAATG	Surface ectoderm	0.733229	synth	3.73537	-1.40258
GCTCGTAGTGGTAACGCAATACTT	Epiblast	0.745218	synth	1.29343	-4.09403
GCTCGTAGTGGTAACGGAGAGTAT	Surface ectoderm	0.682639	synth	3.5516	0.0281506
GCTCGTAGTGGTAACGTCACCGAG	Epiblast	0.778801	synth	-1.31625	-1.84594
GCTCGTAGTGGTAACGTCTCACTT	Epiblast	0.564817	synth	-1.62693	2.38941
GCTTCTCCTGGTAACGGTTAACCA	Surface ectoderm	0.668775	synth	3.17355	-0.0782017
GGAACGAATGGTAACGGCTTACCT	Neuroectoderm	0.930923	synth	-3.46683	-3.82376
GGAAGTCCTGGTAACGAAAGTCGG	Epiblast	0.445736	synth	1.64504	1.9651
GGACTTCTTGGTAACGGCTTTGGC	Epiblast	0.825896	synth	1.93892	-4.745
GGAGTAAGTGGTAACGCGAACGTA	Epiblast	0.613655	synth	1.86623	-0.1728
GGAGTAAGTGGTAACGGAGCGGTA	Surface ectoderm	0.63868	synth	6.29596	0.280834
GGATTGTTTGGTAACGAGCGAAGT	Neuroectoderm	0.56893	synth	0.291903	0.745279
GGATTGTTTGGTAACGTTCCAGAC	Surface ectoderm	0.548551	synth	3.53098	-0.36412
GGCTTTGCTGGTAACGTCGACACC	Neuroectoderm	0.774365	synth	-0.0401718	-3.56403
GGCTTTGCTGGTAACGTGCTATTT	Epiblast	0.647138	synth	-2.69651	-5.79803
GGGAGATGTGGTAACGACGTATAC	Epiblast	0.93598	synth	-2.35477	-0.47619
GGGAGATGTGGTAACGCCCGAATG	Neuroectoderm	0.645422	synth	1.22099	-4.21742
GGGATTACTGGTAACGTAGTGTTT	Neuroectoderm	0.821006	synth	-2.75344	-5.28706
GGGCATCATGGTAACGATGACTTT	Surface ectoderm	0.683066	synth	3.35956	-2.22447
GGGCATCATGGTAACGGATGTGAG	Neuroectoderm	0.815315	synth	1.32741	0.589468
GGGTCATTTGGTAACGCTTTCTTT	Epiblast	0.766555	synth	-3.08488	-1.51001
GGGTCTAGTGGTAACGGGTCCCTT	Surface ectoderm	0.706845	synth	-1.23222	-5.33904
GGGTCTAGTGGTAACGGTAATCCC	Epiblast	0.461779	synth	-0.179772	1.07951
GGTAAATCTGGTAACGCACTCCTC	Neuroectoderm	0.869795	synth	0.0446437	-4.42023
GGTAAATCTGGTAACGCGACGTCA	Neuroectoderm	0.903986	synth	-1.95542	-5.2479
GGTAAATCTGGTAACGCTGAGTGC	Epiblast	0.463334	synth	-1.03533	3.31345
GGTCCTAATGGTAACGCCAACCGT	Epiblast	0.472674	synth	-0.766106	2.69004
GGTGTCGATGGTAACGCGGGCTTT	Epiblast	0.562043	synth	-1.43426	-0.502399
GGTGTCGATGGTAACGTAAATAGG	Surface ectoderm	0.666606	synth	3.21296	-1.94087
GGTTAGGGTGGTAACGTTGGACTT	Epiblast	0.58068	synth	0.744166	-0.148205
GTAAGCCGTGGTAACGTCATGAGG	Epiblast	0.44531	synth	1.74253	2.97668
GTAAGCCGTGGTAACGTCGAAGCT	Neuroectoderm	0.828694	synth	-3.90306	-4.02403
GTACGGACTGGTAACGGAGCCCAT	Neuroectoderm	0.811639	synth	-3.84815	-3.1972
GTACGGACTGGTAACGGGTCACAG	Epiblast	0.49898	synth	0.44976	2.46737
GTACGGACTGGTAACGTAAGACGG	Surface ectoderm	0.596945	synth	6.17781	0.269361
GTATACGTTGGTAACGGAAGGCTT	Epiblast	0.53853	synth	1.68632	-0.0863182
GTATACGTTGGTAACGGCACCTCT	Surface ectoderm	0.59585	synth	4.94907	-0.00401989
GTATTGACTGGTAACGTTGCATAT	Neuroectoderm	0.860691	synth	-0.835209	-4.32981
GTCAGACCTGGTAACGCTTCTTCG	Epiblast	0.425262	synth	2.6061	2.60405
GTCAGGTTTGGTAACGACGAAACG	Epiblast	0.537972	synth	0.118376	-2.28151
GTCCGTCATGGTAACGTGATAACA	Surface ectoderm	0.780545	synth	3.42273	-1.07481
GTGAACTCTGGTAACGACCACGCT	Epiblast	0.542119	synth	-1.6621	2.54963
GTGAACTCTGGTAACGGCCACATC	Surface ectoderm	0.777664	synth	4.08042	-1.51547
GTGAGGCATGGTAACGGGTGACAC	Epiblast	0.709748	synth	2.43265	0.547232
GTGGTGCTTGGTAACGCTTCTGGA	Surface ectoderm	0.711164	synth	3.55227	-1.76449
GTGGTGCTTGGTAACGTAGTCTAG	Neuroectoderm	0.95343	synth	-2.16054	-3.19003
GTGTCAGGTGGTAACGGGCCTAAG	Surface ectoderm	0.692803	synth	2.28706	-0.350084
GTTCTGCTTGGTAACGGAGTTCAC	Surface ectoderm	0.696428	synth	3.53089	-1.43867
GTTGTCCGTGGTAACGAAACTCGA	Epiblast	0.845438	synth	1.55562	-4.62628
TAATCCATTGGTAACGCTAGACCC	Neuroectoderm	0.879329	synth	-3.8189	-3.21536
TAATCCATTGGTAACGTCGGTTTA	Neuroectoderm	0.933157	synth	-3.59793	-3.39658
TAATGTGGTGGTAACGACCCACGA	Surface ectoderm	0.685174	synth	2.82965	-2.96327
TACCCTGCTGGTAACGCTTAGGTA	Epiblast	0.518984	synth	0.38815	-1.5816
TACCTAAGTGGTAACGGAGCCCAT	Epiblast	0.450447	synth	-0.315389	2.67647
TACGCGAGTGGTAACGAGAACGGG	Epiblast	0.787162	synth	-3.51188	-5.14179
TACGTTCGTGGTAACGCTTCTGGA	Neuroectoderm	0.858715	synth	-2.9227	-1.77817
TACGTTCGTGGTAACGGCCTCTTT	Epiblast	0.506177	synth	0.0609321	2.34413
TACGTTCGTGGTAACGTTATAGCC	Epiblast	0.542093	synth	0.010363	-1.28791
TAGCCACATGGTAACGAGCGTAGG	Epiblast	0.47051	synth	0.737498	1.76938
TAGCGGATTGGTAACGAAACCTCC	Epiblast	0.773376	synth	4.63704	-0.553109
TAGGCTTTTGGTAACGAATGAATG	Epiblast	0.431439	synth	0.695546	0.743133
TAGGCTTTTGGTAACGGCAACCTG	Epiblast	0.693153	synth	-0.0996075	0.511454
TAGGCTTTTGGTAACGTTATCTGT	Surface ectoderm	0.696261	synth	3.48452	-1.89088
TAGGTACGTGGTAACGATGCGGAT	Neuroectoderm	0.945703	synth	-2.47155	-4.48614
TAGTAGCCTGGTAACGGTTTACGT	Epiblast	0.756534	synth	-0.484807	-2.49313
TAGTCTCTTGGTAACGCGAACGTA	Epiblast	0.479053	synth	1.6714	1.7246
TAGTCTCTTGGTAACGCGTATTTC	Neuroectoderm	0.843684	synth	-0.224824	-3.3091
TATCCACGTGGTAACGGTCCATGT	Epiblast	0.552688	synth	-0.973508	0.873742
TATCCACGTGGTAACGTCGGTTCG	Epiblast	0.500939	synth	0.478606	-0.236488
TATCCACGTGGTAACGTCTGTGGT	Epiblast	0.600815	synth	4.15705	-0.729485
TATCTGTCTGGTAACGCCGTGTTT	Neuroectoderm	0.903002	synth	-3.5595	-2.91194
TATGTGAATGGTAACGTGCTATTT	Neuroectoderm	0.653481	synth	-2.10872	-4.80798
TATGTGAATGGTAACGTTAAACTG	Neuroectoderm	0.733215	synth	-1.49321	-4.23286
TCATAGCTTGGTAACGAGCTATGA	Epiblast	0.446735	synth	2.14717	0.582365
TCATTTCATGGTAACGATTCCTTG	Neuroectoderm	0.832029	synth	-3.0509	-2.94059
TCCGACACTGGTAACGGAGTTCAC	Epiblast	0.470478	synth	2.54199	1.44765
TCCGCTGTTGGTAACGAGAAGTCC	Surface ectoderm	0.820106	synth	4.32716	-1.46372
TCCGCTGTTGGTAACGATCAAGTG	Epiblast	0.707078	synth	-0.809978	1.26872
TCGAGTTTTGGTAACGGAGAGTAT	Epiblast	0.508795	synth	-1.75956	1.54434
TCGTTCCCTGGTAACGGTTGTCAT	Neuroectoderm	0.915882	synth	-3.59886	-3.86276
TCGTTCCCTGGTAACGTAGAAATG	Epiblast	0.631456	synth	-1.5076	1.3236
TCTAAACTTGGTAACGCTACCGTT	Epiblast	0.505593	synth	1.10153	2.07458
TCTATTCCTGGTAACGCGAATAAT	Neuroectoderm	0.788438	synth	-2.28889	-4.80417
TCTGATTTTGGTAACGAAGGTAAT	Neuroectoderm	0.497064	synth	-1.5386	-0.0476033
TCTTTGACTGGTAACGAGAAGTTA	Surface ectoderm	0.738844	synth	4.23309	-1.63001
TGAATAGGTGGTAACGCTTAGGTA	Surface ectoderm	0.740081	synth	2.63465	-2.36774
TGAATCCTTGGTAACGTAACCCGT	Epiblast	0.521133	synth	-1.08496	1.03806
TGAGAGCGTGGTAACGAGGCAACG	Epiblast	0.469748	synth	-1.30513	1.77812
TGAGCACATGGTAACGAGAGACTA	Neuroectoderm	0.881824	synth	-1.17478	-3.45979
TGCACCAGTGGTAACGCAATACTT	Epiblast	0.60453	synth	0.0967215	1.386
TGCACCAGTGGTAACGGAACGATT	Epiblast	0.67923	synth	-1.30368	2.43094
TGCGACTATGGTAACGACGCCATT	Surface ectoderm	0.579318	synth	6.36284	-0.293862
TGCTGACGTGGTAACGTGTAAAGG	Epiblast	0.417205	synth	1.79323	3.58732
TGCTTGGGTGGTAACGAACACACG	Epiblast	0.437977	synth	0.156554	-0.0692267
TGCTTGGGTGGTAACGTCGACGGT	Surface ectoderm	0.708542	synth	-1.16297	-5.54633
TGGCTAGTTGGTAACGACTTCAAT	Epiblast	0.575002	synth	-2.47617	-0.358254
TGTTATCATGGTAACGAGGATTCA	Epiblast	0.445562	synth	2.62063	0.684895
AAACAAACTCGCTATGTGAAATGA	Neuroectoderm	0.56115	synth	-2.30011	-5.81175
AAACAAACTCGCTATGTTCGCTGG	Epiblast	0.441794	synth	2.78855	0.927947
AAACACGGTCGCTATGCAGACCAT	Surface ectoderm	0.739284	synth	5.20194	-0.670229
AAACACGGTCGCTATGCGAGTCTG	Neuroectoderm	0.915812	synth	-3.36837	-5.14665
AAACACGGTCGCTATGGTTCTGTT	Surface ectoderm	0.813823	synth	4.25524	-0.105145
AAACACTATCGCTATGCTTTAATC	Neuroectoderm	0.95236	synth	-2.73336	-3.59035
AAACACTATCGCTATGGCACCTCT	Epiblast	0.55651	synth	-1.29334	-0.484532
AAACCGCCTCGCTATGAGAGGTGG	Epiblast	0.548367	synth	-0.58566	-1.11274
AAACCGCCTCGCTATGCCGTGTTT	Surface ectoderm	0.652605	synth	6.15335	-0.0553652
AAACCGCCTCGCTATGCGAGATGT	Epiblast	0.617769	synth	-2.03806	3.37221
AAACGATCTCGCTATGGAGTTTCG	Surface ectoderm	0.5907	synth	3.46805	-0.169974
AAACTACATCGCTATGAAACTGGT	Epiblast	0.663529	synth	2.27604	0.219069
AAACTGTGTCGCTATGAGCTACGG	Surface ectoderm	0.729241	synth	2.62371	-1.26143
AAACTGTGTCGCTATGATGCGGAT	Epiblast	0.498344	synth	3.39113	-0.00151244
AAAGAAAGTCGCTATGCGACTCCT	Surface ectoderm	0.714033	synth	2.72938	-1.5886
AAAGAAAGTCGCTATGTCCAGGGA	Neuroectoderm	0.833747	synth	0.697754	-5.19125
AAAGAGGCTCGCTATGCGCCTTGA	Neuroectoderm	0.786083	synth	-3.72928	-4.61676
AAAGCCCGTCGCTATGAAGCTTCT	Epiblast	0.458029	synth	2.60782	2.89267
AAAGCCCGTCGCTATGTGCCTCAC	Neuroectoderm	0.883748	synth	-2.52187	-2.99389
AAAGTCATTCGCTATGTGTGTCCT	Epiblast	0.529795	synth	0.635756	-0.642515
AAATTCCGTCGCTATGGAGAATTG	Surface ectoderm	0.679768	synth	6.18114	-0.0281166
AACAAATGTCGCTATGGCCGGATT	Neuroectoderm	0.940499	synth	-2.40141	-2.77163
AACAGCGGTCGCTATGACCTTGCC	Neuroectoderm	0.837975	synth	0.0150955	-4.55599
AACGATTTTCGCTATGAGTTTAGA	Epiblast	0.4418	synth	1.24494	3.44245
AACGATTTTCGCTATGGATTTACC	Epiblast	0.532585	synth	0.549622	-1.10095
AACGGTAGTCGCTATGCCCTTCAG	Surface ectoderm	0.607148	synth	5.47734	0.519842
AACGGTAGTCGCTATGTGCTCCGT	Epiblast	0.544595	synth	1.38921	-1.16991
AACGTTACTCGCTATGGTCATATT	Surface ectoderm	0.63952	synth	6.00984	-0.0524291
AACTGCCTTCGCTATGCGCTAGTC	Epiblast	0.534564	synth	-1.29551	1.7034
AAGAACAGTCGCTATGGAGTTTCG	Surface ectoderm	0.671623	synth	3.84712	-1.72133
AAGAAGGTTCGCTATGCTCCGCAT	Surface ectoderm	0.797756	synth	4.07465	-1.27019
AAGAAGGTTCGCTATGTCATATGG	Epiblast	0.49293	synth	0.0193062	-0.857407
AAGCCTTCTCGCTATGACGCAGAG	Neuroectoderm	0.841454	synth	-2.42564	-1.41224
AAGCTCCTTCGCTATGTCCCAATC	Epiblast	0.556902	synth	0.986103	1.95354
AAGGATGATCGCTATGATGACCGA	Surface ectoderm	0.516524	synth	4.13561	0.662984
AAGGATGATCGCTATGGAGGCTGA	Epiblast	0.525649	synth	-0.71637	1.83398
AAGGATGATCGCTATGTTCCGCTC	Epiblast	0.556324	synth	1.23115	-1.82297
AAGGATGATCGCTATGTTTATCAC	Surface ectoderm	0.748913	synth	3.65323	-1.03518
AAGGGACCTCGCTATGAAGTAATC	Neuroectoderm	0.95378	synth	-3.61585	-3.98883
AAGGGACCTCGCTATGCAACGTGG	Neuroectoderm	0.970365	synth	-2.10261	-3.46273
AAGGGACCTCGCTATGCTAGACCC	Epiblast	0.649425	synth	-0.0651109	-0.0742239
AAGGGACCTCGCTATGCTTCGATT	Epiblast	0.491321	synth	-1.90495	0.34171
AAGTCCAATCGCTATGAATTCCCA	Neuroectoderm	0.891999	synth	-3.815	-4.72492
AAGTCCAATCGCTATGAGCGCGAT	Surface ectoderm	0.6144	synth	5.8788	-0.469505
AAGTCCAATCGCTATGGCTTACCT	Neuroectoderm	0.852708	synth	-1.20224	-3.91057
AAGTCGGGTCGCTATGCATTTGTT	Epiblast	0.650229	synth	-1.9414	2.05298
AAGTGAGATCGCTATGATCCCACG	Epiblast	0.576516	synth	1.39516	2.93541
AAGTGAGATCGCTATGCTGTCTGG	Surface ectoderm	0.653985	synth	6.39594	0.130153
AAGTTGTCTCGCTATGAATTCCCA	Neuroectoderm	0.699187	synth	0.786434	-4.65369
AATAAGGATCGCTATGAAGATTGT	Epiblast	0.63145	synth	-0.47575	3.72075
AATAAGGATCGCTATGGCCAAGAT	Epiblast	0.728708	synth	-1.37417	0.239527
AATAAGGATCGCTATGTTTGTGTC	Epiblast	0.798879	synth	-0.848312	0.348965
AATACATCTCGCTATGTGGTTTCT	Neuroectoderm	0.917543	synth	-1.83918	-3.348
AATATGACTCGCTATGAAATCAGA	Epiblast	0.631307	synth	-0.620251	1.65408
AATCCGGCTCGCTATGGCACCTCT	Epiblast	0.489023	synth	0.747074	-1.07663
AATCGTTCTCGCTATGATGACCGA	Epiblast	0.538161	synth	0.310263	-0.448966
AATCGTTCTCGCTATGGGTCTGAC	Neuroectoderm	0.863829	synth	-2.94158	-5.6781
AATGGCGTTCGCTATGAGAGGTGG	Epiblast	0.62225	synth	-1.62479	2.14541
AATGGCGTTCGCTATGTCATGAGG	Epiblast	0.811942	synth	-1.47856	-0.11279
AATGGCGTTCGCTATGTGCAAGGG	Epiblast	0.61053	synth	0.278322	3.50112
ACAAAGATTCGCTATGCCTACTAG	Epiblast	0.821512	synth	-3.66455	-4.57772
ACAAAGATTCGCTATGCTACTTGT	Neuroectoderm	0.717848	synth	-2.64762	-3.18348
ACAAGTAGTCGCTATGCAATTAGT	Epiblast	0.579502	synth	0.0316832	0.908926
ACAAGTAGTCGCTATGGGGAACGA	Neuroectoderm	0.88501	synth	-2.12154	-3.22305
ACAATCTTTCGCTATGGTTTGTTT	Neuroectoderm	0.716151	synth	-3.23315	-6.16196
ACACCAAGTCGCTATGATCAAGTG	Surface ectoderm	0.59215	synth	5.8371	0.0886854
ACACCAAGTCGCTATGTTATCTGT	Neuroectoderm	0.607252	synth	-1.58298	-0.38894
ACAGATAATCGCTATGGTTCTGTT	Neuroectoderm	0.881122	synth	-0.904878	-5.0619
ACAGATAATCGCTATGTTCACATA	Epiblast	0.402483	synth	-0.194824	2.64165
ACATCTCGTCGCTATGATTTCCGG	Epiblast	0.671864	synth	1.93825	-4.016
ACATCTCGTCGCTATGCGAATAAT	Epiblast	0.651734	synth	2.24288	0.521098
ACATCTCGTCGCTATGTAACCCGT	Neuroectoderm	0.56953	synth	-3.36713	-5.41004
ACATGGACTCGCTATGATACCCAG	Epiblast	0.536378	synth	2.09556	0.287849
ACATGGACTCGCTATGATCTTTGT	Neuroectoderm	0.89916	synth	-3.69572	-4.52415
ACCAAGGGTCGCTATGAATGTTTG	Surface ectoderm	0.634067	synth	6.20317	-0.00703922
ACCAGTTTTCGCTATGCCGCAACT	Surface ectoderm	0.715561	synth	6.20129	-0.611766
ACCCGATTTCGCTATGAAACTGGT	Surface ectoderm	0.739236	synth	2.86013	-0.46146
ACCCGATTTCGCTATGCGTATTTC	Neuroectoderm	0.757897	synth	-2.79263	-2.54281
ACCCTCAATCGCTATGATGCGGAT	Epiblast	0.434885	synth	0.903059	3.26314
ACCCTCAATCGCTATGCAACAAAT	Surface ectoderm	0.698002	synth	2.81479	-1.36284
ACCCTCAATCGCTATGCTAGACCC	Neuroectoderm	0.823568	synth	-2.57775	-1.85021
ACCGTCGATCGCTATGAACCTGAC	Neuroectoderm	0.817218	synth	0.435856	-5.11211
ACCGTCGATCGCTATGGTCATATT	Epiblast	0.7065	synth	-1.60278	-1.61531
ACCGTCGATCGCTATGGTCTCTCT	Epiblast	0.538324	synth	-0.560682	0.905059
ACCTGAAGTCGCTATGCTTCTTCG	Epiblast	0.679994	synth	-3.30619	-4.46879
ACCTGAAGTCGCTATGGAGCCCAT	Neuroectoderm	0.889397	synth	-2.37229	-3.64873
ACCTGAAGTCGCTATGTAGTGGAC	Epiblast	0.464806	synth	1.34647	3.53695
ACGACGACTCGCTATGCACTTTCT	Epiblast	0.546398	synth	-1.7371	0.114541
ACGCTTAATCGCTATGGTTGTCAT	Neuroectoderm	0.77762	synth	1.18259	-4.43808
ACGCTTAATCGCTATGTGTGGCTA	Epiblast	0.498491	synth	-0.297509	1.66059
ACGGAGCATCGCTATGAGATGGCT	Neuroectoderm	0.85396	synth	-0.0367262	-4.84024
ACGGAGCATCGCTATGAGGATTCA	Epiblast	0.761068	synth	-0.724211	4.2066
ACGGAGCATCGCTATGCCTACTAG	Epiblast	0.497577	synth	-0.0621393	0.1329
ACGGAGCATCGCTATGGGAGAAGC	Neuroectoderm	0.868969	synth	-3.04699	-3.05743
ACGGCAGTTCGCTATGACGCCATT	Neuroectoderm	0.720247	synth	-3.22356	-6.05473
ACGGCAGTTCGCTATGAGTGAAAG	Epiblast	0.827474	synth	1.95819	-4.84666
ACGGCAGTTCGCTATGGGCCTAAG	Epiblast	0.767355	synth	3.27106	0.050762
ACGGGTTATCGCTATGAGCGCCTT	Surface ectoderm	0.682939	synth	3.53468	-1.95357
ACGGGTTATCGCTATGTGTAGTTT	Surface ectoderm	0.708053	synth	-3.47037	-3.81889
ACGGTTGGTCGCTATGGCTCTAGT	Neuroectoderm	0.9414	synth	-2.53784	-4.83538
ACGTAAACTCGCTATGAAGCTTCT	Epiblast	0.531957	synth	-1.68404	0.814629
ACGTAAACTCGCTATGTCTCAACC	Neuroectoderm	0.719085	synth	0.559534	-4.66126
ACTAATTGTCGCTATGACCTTGCC	Neuroectoderm	0.604854	synth	-2.84634	-5.40458
ACTAATTGTCGCTATGACGTATAC	Surface ectoderm	0.723058	synth	3.4479	-2.04616
ACTAATTGTCGCTATGGCGCATTC	Neuroectoderm	0.618516	synth	-3.31804	-5.0423
ACTAATTGTCGCTATGTACAGCCG	Neuroectoderm	0.913881	synth	-1.31468	-2.3385
ACTACCCGTCGCTATGATTCCTTG	Neuroectoderm	0.739749	synth	-1.35883	-4.85899
ACTAGAGCTCGCTATGCTAGATTG	Neuroectoderm	0.961338	synth	-2.98739	-4.67586
ACTAGAGCTCGCTATGTAGCTTAT	Epiblast	0.419505	synth	-0.227488	3.04107
ACTCATACTCGCTATGAATGAATG	Epiblast	0.547212	synth	0.711718	-0.430922
ACTCATACTCGCTATGTCGGTTTA	Neuroectoderm	0.504026	synth	-3.23373	-5.44887
ACTCGGAATCGCTATGTGTAAAGG	Neuroectoderm	0.984181	synth	-1.47189	-4.92667
ACTGCTGGTCGCTATGCCGCTGTT	Neuroectoderm	0.879992	synth	-1.06733	-4.46907
ACTGCTGGTCGCTATGCGGCACAT	Surface ectoderm	0.585885	synth	4.61248	0.626629
ACTGCTGGTCGCTATGTACGTGCT	Surface ectoderm	0.735303	synth	3.60965	-0.653475
ACTGGTCATCGCTATGATATGCAT	Epiblast	0.779222	synth	-0.588959	-3.06593
ACTGGTCATCGCTATGCTTGGTGT	Epiblast	0.581602	synth	1.93536	-4.056
ACTGGTCATCGCTATGTTCGGCCT	Epiblast	0.509879	synth	-0.739836	3.14819
ACTGGTCATCGCTATGTTTACCCT	Epiblast	0.444483	synth	2.66951	2.0572
ACTTCGCTTCGCTATGGTCCATGT	Surface ectoderm	0.6964	synth	1.18527	-4.32964
AGAAACCATCGCTATGGAGCCCAT	Epiblast	0.740194	synth	3.60157	-1.25126
AGAAACCATCGCTATGGAGCGGTA	Epiblast	0.56252	synth	-0.224131	-0.473374
AGAAACCATCGCTATGTCGACACC	Epiblast	0.518408	synth	1.88386	-4.10912
AGAAACCATCGCTATGTTCGTTCC	Neuroectoderm	0.739716	synth	-0.451313	2.29183
AGAAGCTTTCGCTATGATACCCAG	Neuroectoderm	0.974373	synth	-1.57296	-3.46886
AGAAGCTTTCGCTATGCCGCAACT	Epiblast	0.737997	synth	-2.02288	2.9369
AGAAGCTTTCGCTATGGTATGAGT	Surface ectoderm	0.77545	synth	4.18816	-0.0522687
AGACCTCATCGCTATGCAGACCAT	Neuroectoderm	0.98091	synth	-3.64943	-2.65308
AGACCTCATCGCTATGTTTGTGTC	Neuroectoderm	0.969992	synth	-2.64461	-3.75281
AGACGAGGTCGCTATGCTTACGGG	Epiblast	0.490757	synth	-3.14827	-6.20956
AGAGGTGCTCGCTATGAGTGAAAG	Epiblast	0.609222	synth	-0.552091	0.279326
AGAGGTGCTCGCTATGGACGATGG	Epiblast	0.500583	synth	-1.87948	2.28584
AGAGGTGCTCGCTATGGCAGTCGA	Epiblast	0.551321	synth	-1.14746	1.04781
AGCAACGCTCGCTATGAGAAGTTA	Epiblast	0.450606	synth	2.03439	2.76485
AGCAACGCTCGCTATGCACAACAG	Neuroectoderm	0.555197	synth	-0.0140277	-0.302685
AGCAACGCTCGCTATGGAAAGACC	Neuroectoderm	0.885787	synth	-3.03213	-5.23782
AGCAACGCTCGCTATGGCTCTAGT	Surface ectoderm	0.737977	synth	3.78181	-1.46423
AGCAACGCTCGCTATGGTTGTCAT	Epiblast	0.559208	synth	0.115127	-1.07466
AGCAACGCTCGCTATGTATTGCCT	Neuroectoderm	0.922702	synth	-2.56867	-2.57158
AGCACGTATCGCTATGATGAAGCA	Epiblast	0.419871	synth	-0.0949566	3.4664
AGCACGTATCGCTATGTAAATAGG	Neuroectoderm	0.855961	synth	-2.99263	-2.72821
AGCACGTATCGCTATGTGTCTTTC	Neuroectoderm	0.837419	synth	0.163049	-4.12467
AGCATGCCTCGCTATGAAATGTCG	Surface ectoderm	0.606384	synth	5.57051	0.143915
AGCGTGGTTCGCTATGCAGATTAC	Epiblast	0.660045	synth	-1.15444	4.25212
AGCGTGGTTCGCTATGCCCTAACC	Surface ectoderm	0.736586	synth	2.92126	-1.09539
AGCTCCACTCGCTATGTCACGTTT	Epiblast	0.515039	synth	-2.82664	-6.19886
AGCTCCACTCGCTATGTCTGTGGT	Neuroectoderm	0.810684	synth	-3.28691	-5.4972
AGCTTCGATCGCTATGACGCCATT	Surface ectoderm	0.659682	synth	6.18106	-0.190702
AGGACACATCGCTATGGTTACGAT	Neuroectoderm	0.939563	synth	-1.12832	-3.37067
AGGAGTCGTCGCTATGCGGAATTT	Epiblast	0.534841	synth	3.63546	0.707657
AGGAGTCGTCGCTATGCGTAGAAG	Neuroectoderm	0.845705	synth	1.08861	-4.74353
AGGCAATATCGCTATGCCTACTAG	Neuroectoderm	0.870121	synth	-1.91424	-4.26198
AGGCCGAATCGCTATGACCCATAT	Surface ectoderm	0.712097	synth	3.81518	-0.882414
AGGCCGAATCGCTATGCTGTTCTT	Surface ectoderm	0.782664	synth	4.20317	0.171289
AGGCGTTTTCGCTATGATCCGCTA	Epiblast	0.501597	synth	2.31456	1.14435
AGGCGTTTTCGCTATGTTCGCTGG	Epiblast	0.74716	synth	3.63681	0.794825
AGGGACTGTCGCTATGAGAGGTGG	Neuroectoderm	0.950436	synth	-2.63544	-2.93569
AGGGACTGTCGCTATGTTGTCGCC	Surface ectoderm	0.688305	synth	3.00084	-2.70008
AGGGTAAATCGCTATGGGGAACCT	Epiblast	0.512271	synth	0.553183	-1.03757
AGGGTAAATCGCTATGTGACCAGT	Surface ectoderm	0.658583	synth	3.42925	-1.84904
AGGTAAGCTCGCTATGCACGGACT	Epiblast	0.53864	synth	1.15802	0.410158
AGGTTCCCTCGCTATGAAACTGGT	Epiblast	0.845225	synth	1.63132	-4.74699
AGGTTCCCTCGCTATGGAGCCCAT	Neuroectoderm	0.871988	synth	-1.75714	-4.61452
AGTAATGGTCGCTATGGACAGATA	Epiblast	0.68206	synth	-1.10275	0.289734
AGTAGTTATCGCTATGAGAAGTCC	Surface ectoderm	0.613275	synth	6.34764	0.0446769
AGTCACAATCGCTATGCGCTAATA	Surface ectoderm	0.768097	synth	5.10722	-0.806904
AGTCCGTGTCGCTATGGGGAACCT	Epiblast	0.701954	synth	3.24892	0.311442
AGTCCGTGTCGCTATGGTTTGTTT	Neuroectoderm	0.718191	synth	0.29418	2.72697
AGTTGCGGTCGCTATGCCCATCTG	Surface ectoderm	0.715936	synth	3.87631	-1.94341
AGTTGCGGTCGCTATGGCGTTGCT	Epiblast	0.669002	synth	3.65115	0.860362
AGTTTGTATCGCTATGAAACCTCC	Surface ectoderm	0.664412	synth	3.32875	-2.25521
AGTTTGTATCGCTATGCTCAGAAT	Neuroectoderm	0.811316	synth	-1.50848	-2.58832
ATAACAGGTCGCTATGCGTCAGCA	Surface ectoderm	0.665198	synth	2.44135	0.0146879
ATAACAGGTCGCTATGCTCGATGC	Neuroectoderm	0.882198	synth	0.280458	-4.16422
ATAACAGGTCGCTATGGGGTTGGT	Surface ectoderm	0.626192	synth	5.25869	-0.154726
ATAACAGGTCGCTATGGTTCAACT	Neuroectoderm	0.939044	synth	-3.45798	-3.81592
ATAAGCTATCGCTATGACGTATAC	Epiblast	0.446497	synth	-2.38179	-5.30966
ATAAGCTATCGCTATGATTCGACG	Neuroectoderm	0.469968	synth	0.528746	-0.336859
ATAAGCTATCGCTATGGCACCTCT	Neuroectoderm	0.864083	synth	0.481107	-4.69503
ATAAGCTATCGCTATGTCCTTATT	Surface ectoderm	0.580506	synth	5.4258	0.216715
ATACACCCTCGCTATGCCAGCAGT	Neuroectoderm	0.719921	synth	-2.61042	-2.62748
ATACACCCTCGCTATGGAGTTTCG	Epiblast	0.455378	synth	2.34568	2.82413
ATACTCTCTCGCTATGAAATCGTT	Epiblast	0.511205	synth	-0.757743	-2.36683
ATACTCTCTCGCTATGAATCGGGT	Neuroectoderm	0.809877	synth	0.184134	-4.6692
ATACTCTCTCGCTATGACCTTGCC	Surface ectoderm	0.759752	synth	4.59123	-1.10211
ATACTCTCTCGCTATGTTGGATCG	Epiblast	0.521969	synth	2.18951	2.53539
ATAGATGTTCGCTATGAAATGTCG	Surface ectoderm	0.773519	synth	3.03619	-1.15118
ATAGATGTTCGCTATGATGGAAAT	Neuroectoderm	0.812149	synth	-0.500581	-3.27619
ATAGATGTTCGCTATGCAACAAAT	Neuroectoderm	0.599924	synth	-2.30793	-6.15052
ATAGATGTTCGCTATGTTTAACAG	Epiblast	0.89268	synth	-0.321661	-3.23381
ATATGCAATCGCTATGATGAAGCA	Surface ectoderm	0.783947	synth	4.43315	-0.597696
ATATGCAATCGCTATGTGATGCCC	Neuroectoderm	0.960993	synth	-2.1602	-2.93757
ATATGGGTTCGCTATGGCAACCTG	Epiblast	0.524875	synth	-0.926748	2.12202
ATATGGGTTCGCTATGTTTGGGAG	Epiblast	0.564632	synth	-0.281915	2.62014
ATCAATCGTCGCTATGGCCAAGAT	Epiblast	0.526095	synth	-0.830765	0.548725
ATCAGGGATCGCTATGATTCCTTG	Epiblast	0.441807	synth	1.16949	2.04771
ATCCGCATTCGCTATGAGTGATGC	Epiblast	0.491921	synth	0.0974174	1.01097
ATCCTAGTTCGCTATGGTATGAGT	Neuroectoderm	0.822923	synth	-2.30139	-2.81032
ATCGTAACTCGCTATGAAGCTTCT	Neuroectoderm	0.862975	synth	-3.73033	-2.6398
ATGACAACTCGCTATGAATTCCCA	Surface ectoderm	0.727146	synth	2.55427	-1.85149
ATGACAACTCGCTATGACCTTGCC	Epiblast	0.594284	synth	1.65588	1.23883
ATGACAACTCGCTATGTTAGGACC	Surface ectoderm	0.694109	synth	3.35117	-0.623213
ATGCATATTCGCTATGATATACCT	Neuroectoderm	0.967923	synth	-2.05088	-4.82783
ATGCATATTCGCTATGTCTGCATC	Epiblast	0.56783	synth	0.0560312	1.96406
ATGCGGAGTCGCTATGAATTCCCA	Neuroectoderm	0.965644	synth	-3.32594	-3.99172
ATGGGCTCTCGCTATGGCCAAGAT	Epiblast	0.436243	synth	2.58158	2.84392
ATGGTCTGTCGCTATGCATTTGTT	Surface ectoderm	0.679997	synth	3.00675	-1.64148
ATGGTCTGTCGCTATGTCCAGGGA	Epiblast	0.536729	synth	2.02458	2.00166
ATGTGCCGTCGCTATGGTATGAGT	Neuroectoderm	0.835743	synth	-1.06757	-4.21363
ATTACCTTTCGCTATGAAAGTCGG	Epiblast	0.486564	synth	2.93153	1.06001
ATTATTCGTCGCTATGGGACTTCC	Neuroectoderm	0.951077	synth	-3.18075	-3.20517
ATTCTGAGTCGCTATGAGGAAGAC	Neuroectoderm	0.798128	synth	-0.0308425	-4.45309
ATTGAAGTTCGCTATGAGTTTAGA	Neuroectoderm	0.885271	synth	-2.92749	-3.08021
ATTGAAGTTCGCTATGCTCTTGAC	Epiblast	0.468123	synth	-0.549279	3.3441
ATTGAAGTTCGCTATGGACAAAGG	Epiblast	0.505235	synth	0.585188	-0.158757
ATTGGCCCTCGCTATGAAACTGGT	Surface ectoderm	0.76818	synth	4.14333	-0.159035
ATTGGCCCTCGCTATGAATGTTTG	Epiblast	0.468663	synth	-0.125131	1.20876
ATTTCCATTCGCTATGATCCGCTA	Epiblast	0.487176	synth	-2.86733	-5.6535
CAAACATTTCGCTATGCACAGTTT	Neuroectoderm	0.984216	synth	-2.5264	-5.02115
CAAACATTTCGCTATGCGTATCGG	Surface ectoderm	0.745738	synth	3.71085	-1.58961
CAAGGGTTTCGCTATGAGGCAGTT	Surface ectoderm	0.570465	synth	5.26583	0.0833498
CAAGGGTTTCGCTATGCGATTGAT	Neuroectoderm	0.854613	synth	-3.59036	-2.78991
CAAGGGTTTCGCTATGCGCCTTGA	Surface ectoderm	0.706948	synth	3.8628	-1.16509
CAAGGGTTTCGCTATGCGGACAAC	Surface ectoderm	0.589456	synth	6.0135	0.300057
CAAGGTACTCGCTATGATACTCTT-1	Surface ectoderm	0.616047	synth	#N/A	#N/A
CAAGGTACTCGCTATGATATCTTC	Neuroectoderm	0.997334	synth	-0.991075	-4.84436
CAATCTAGTCGCTATGAAGTAATC	Epiblast	0.690312	synth	2.08756	-0.30799
CAATCTAGTCGCTATGAGGTTGTG	Neuroectoderm	0.900567	synth	-3.21474	-3.85503
CAATCTAGTCGCTATGCAATACTT	Epiblast	0.690778	synth	2.39956	-0.523005
CAATCTAGTCGCTATGCATTTGTT	Epiblast	0.496942	synth	1.18389	1.16069
CAATTCTCTCGCTATGTGCAAGGG	Surface ectoderm	0.573371	synth	5.91085	0.154091
CACAAGTATCGCTATGCCAACCGT	Surface ectoderm	0.717859	synth	6.2545	-0.785623
CACAAGTATCGCTATGCGCTCTCA	Neuroectoderm	0.753944	synth	-0.00134166	-3.3668
CACAAGTATCGCTATGCTTTAATC	Epiblast	0.428572	synth	2.5332	1.43917
CACAAGTATCGCTATGGGTGACAC	Surface ectoderm	0.700511	synth	3.05202	-0.20827
CACTAACCTCGCTATGAATGAATG	Neuroectoderm	0.884091	synth	-1.79086	-3.35024
CACTAACCTCGCTATGCTTTAATC	Surface ectoderm	0.720327	synth	3.60614	-0.329607
CACTAACCTCGCTATGGACAGATA	Epiblast	0.50814	synth	2.40344	0.802878
CACTAACCTCGCTATGTCTGTGGT	Epiblast	0.602015	synth	-0.295402	-5.23414
CAGACTCGTCGCTATGGTATGAGT	Epiblast	0.539386	synth	-0.0480752	0.241149
CAGATGGGTCGCTATGATCCGCTA	Neuroectoderm	0.979122	synth	-0.68239	-4.47428
CAGATGGGTCGCTATGTCATCCTT	Epiblast	0.548376	synth	-1.2654	2.28437
CAGTTTAATCGCTATGCGAGATGT	Surface ectoderm	0.99997	synth	-2.17495	-3.4652
CAGTTTAATCGCTATGTGACCCTC	Neuroectoderm	0.869983	synth	-0.542455	-3.54142
CATGACGATCGCTATGGCAAAGCC	Epiblast	0.46198	synth	2.56447	2.99208
CATGACGATCGCTATGGCAGCATG	Surface ectoderm	0.618425	synth	5.83266	0.260823
CATGACGATCGCTATGTAAGACGG	Surface ectoderm	0.677541	synth	2.17103	-1.13501
CATTCGGGTCGCTATGGCTTTGGC	Surface ectoderm	0.535491	synth	5.39767	0.570381
CATTTCTATCGCTATGTTTACCCT	Epiblast	0.416924	synth	1.96789	3.56032
CCACCTCTTCGCTATGCTAGTAAC	Surface ectoderm	0.530187	synth	5.22192	0.138949
CCACCTCTTCGCTATGCTCAGAAT	Epiblast	0.525172	synth	2.93372	1.43418
CCACGTTGTCGCTATGGAGTTTCG	Neuroectoderm	0.962639	synth	-1.5057	-3.7367
CCAGACAGTCGCTATGGTCCATGT	Surface ectoderm	0.615821	synth	4.01345	-0.053518
CCAGACAGTCGCTATGTCATGAGG	Surface ectoderm	0.547909	synth	5.15851	0.0413669
CCAGCGAATCGCTATGACTCACCG	Neuroectoderm	0.801856	synth	-0.106729	-4.11902
CCAGCGAATCGCTATGTCGTCATG	Epiblast	0.799616	synth	2.07854	-4.75879
CCATCGTCTCGCTATGCACGGACT	Surface ectoderm	0.534865	synth	3.15007	-0.223701
CCATCGTCTCGCTATGGATCTCGG	Surface ectoderm	0.712729	synth	1.97739	-3.80565
CCATGCATTCGCTATGAAACAGGG	Epiblast	0.555569	synth	-3.19572	-5.71914
CCCGTAAGTCGCTATGAAATGTCG	Neuroectoderm	0.880013	synth	-1.97126	-3.40752
CCCGTTCTTCGCTATGGAGCGGTA	Neuroectoderm	0.560274	synth	-2.05674	-1.67387
CCCGTTCTTCGCTATGTCATATGG	Surface ectoderm	0.747797	synth	2.66093	-0.578418
CCCTCTTGTCGCTATGAAACTGGT	Epiblast	0.536247	synth	-0.401819	-1.05326
CCCTCTTGTCGCTATGTAGAAATG	Neuroectoderm	0.842958	synth	-2.78712	-5.30346
CCCTCTTGTCGCTATGTTAGGACC	Epiblast	0.524134	synth	-1.68786	1.71934
CCCTCTTGTCGCTATGTTCCAGAC	Epiblast	0.505046	synth	0.57224	-1.04915
CCCTGTTTTCGCTATGCACAGTTT	Epiblast	0.6244	synth	-1.86486	0.735378
CCGAGATCTCGCTATGCGGCTTAC	Neuroectoderm	0.848921	synth	-0.133679	-4.28919
CCGATACGTCGCTATGATGCATGG	Surface ectoderm	0.682708	synth	3.77765	-2.05262
CCGGAAATTCGCTATGCGTCAGCA	Neuroectoderm	0.961267	synth	-1.95816	-5.40659
CCGGAAATTCGCTATGGATTAGAC	Neuroectoderm	0.917559	synth	-1.18595	-3.02456
CCGTAGCTTCGCTATGGAGCGGTA	Epiblast	0.462289	synth	2.24194	2.64772
CCGTCTTATCGCTATGAGTTTAGA	Neuroectoderm	0.601796	synth	-0.873737	-2.43921
CCGTCTTATCGCTATGGTCGTCGT	Epiblast	0.50829	synth	2.19196	3.74482
CCGTCTTATCGCTATGTGAGGTCT	Epiblast	0.674779	synth	-1.67575	0.607311
CCTACGCTTCGCTATGCTTGGTGT	Epiblast	0.483092	synth	3.15566	1.5869
CCTACGCTTCGCTATGTCGAAGCT	Surface ectoderm	0.768353	synth	3.90234	-1.02748
CCTACGCTTCGCTATGTTGGACTT	Neuroectoderm	0.899176	synth	-3.36145	-4.19139
CCTATTTATCGCTATGTCGAAGCT	Neuroectoderm	0.983681	synth	-2.78017	-5.02964
CCTCATGATCGCTATGCATTTGTT	Epiblast	0.555053	synth	2.56659	0.975898
CCTTTACATCGCTATGTTATAGCC	Surface ectoderm	0.779148	synth	4.7355	-0.279458
CCTTTGTCTCGCTATGACTGCCGT	Epiblast	0.895808	synth	1.97239	0.149403
CCTTTGTCTCGCTATGCTGTCTGG	Epiblast	0.754529	synth	3.9882	-1.23005
CGAAACTCTCGCTATGCCGTGTTT	Neuroectoderm	0.835372	synth	-1.26779	-5.92615
CGAACCGATCGCTATGAAACGCCT	Epiblast	0.750832	synth	-1.55629	-1.61668
CGAACCGATCGCTATGATACCCAG	Epiblast	0.659536	synth	-0.278163	2.09237
CGAACCGATCGCTATGCCCGAATG	Neuroectoderm	0.672401	synth	1.30233	-4.12765
CGAACCGATCGCTATGGACAGATA	Surface ectoderm	0.516986	synth	3.41766	0.182115
CGAAGAAGTCGCTATGGCCACATC	Neuroectoderm	0.887835	synth	-3.70534	-4.43544
CGAAGAAGTCGCTATGGCGCATTC	Epiblast	0.592976	synth	1.27	-1.41683
CGACATTTTCGCTATGGAAGCACT	Epiblast	0.644455	synth	0.198191	2.26349
CGAGGCTATCGCTATGATACCCAG	Neuroectoderm	0.857891	synth	0.00254504	-4.61207
CGAGGCTATCGCTATGGTTGTCAT	Surface ectoderm	0.561947	synth	5.62877	0.23758
CGATCCAATCGCTATGAGCACCAC	Epiblast	0.542116	synth	2.05533	2.47108
CGATCCAATCGCTATGGAAGCACT	Neuroectoderm	0.937678	synth	-2.37449	-5.89982
CGGACTAATCGCTATGCAATACTT	Epiblast	0.528883	synth	0.15366	-0.349912
CGGACTAATCGCTATGCGGACAAC	Epiblast	0.781116	synth	1.94041	-3.57085
CGGACTAATCGCTATGCTAGACCC	Neuroectoderm	0.653434	synth	-2.51708	-1.26637
CGGCTGTATCGCTATGACGTATAC	Epiblast	0.598399	synth	-1.69739	0.471418
CGGCTGTATCGCTATGGCACCTCT	Neuroectoderm	0.868115	synth	-0.44511	-4.15612
CGGTGAGTTCGCTATGCCAGCAGT	Surface ectoderm	0.694284	synth	3.72749	-2.37945
CGTACCGATCGCTATGTTTACCCT	Surface ectoderm	0.718953	synth	3.73709	-0.781445
CGTCGAATTCGCTATGACCCACGA	Epiblast	0.506694	synth	0.887626	0.10146
CGTCGAATTCGCTATGCTGAGTGC	Neuroectoderm	0.498817	synth	-0.871569	-0.390907
CGTCGAATTCGCTATGGACAAAGG	Surface ectoderm	0.716184	synth	3.37794	-1.70606
CGTGCAACTCGCTATGATGACTTT	Neuroectoderm	0.954655	synth	-2.67581	-2.89832
CGTGGGATTCGCTATGAATCGGGT	Neuroectoderm	0.565005	synth	-2.35745	-2.10714
CGTGGGATTCGCTATGTAGTCTAG	Surface ectoderm	0.763191	synth	3.20802	-0.424972
CGTGTACATCGCTATGAAAGCCTA	Epiblast	0.869693	synth	1.4571	-4.34838
CGTGTACATCGCTATGACCTTGCC	Neuroectoderm	0.762063	synth	-2.36998	-5.76545
CGTGTGTTTCGCTATGAAACTGGT	Epiblast	0.448748	synth	1.57848	2.21225
CGTGTGTTTCGCTATGATTGGGCC	Neuroectoderm	0.849191	synth	-1.53051	-0.401827
CGTGTGTTTCGCTATGTAGTCTAG	Neuroectoderm	0.974007	synth	-2.35188	-3.45903
CGTTGCCTTCGCTATGACGGTAGC	Surface ectoderm	0.551991	synth	4.63761	0.146153
CGTTGCCTTCGCTATGCCATTTGA	Epiblast	0.702713	synth	1.41533	-2.29406
CGTTTCGTTCGCTATGATGGAAAT	Epiblast	0.444613	synth	-3.04659	-6.12381
CTAGCACGTCGCTATGCAATTAGT	Neuroectoderm	0.967582	synth	-2.16286	-3.04824
CTAGTAGGTCGCTATGATTCAGTA	Epiblast	0.523416	synth	0.188416	-0.608308
CTAGTAGGTCGCTATGCCAACCGT	Surface ectoderm	0.616678	synth	6.29878	0.270924
CTAGTAGGTCGCTATGGCAGCATG	Epiblast	0.568308	synth	-1.69635	1.05928
CTAGTAGGTCGCTATGTTGTCGCC	Epiblast	0.775633	synth	-1.28511	0.20125
CTCAAACATCGCTATGGAGAATTG	Epiblast	0.450898	synth	0.627983	0.0724274
CTCCTCCATCGCTATGATTCGACG	Neuroectoderm	0.773681	synth	-0.877018	-3.21154
CTCCTCCATCGCTATGCTTTCTTT	Epiblast	0.773094	synth	-2.4958	-3.96
CTCGGTGATCGCTATGAAGATTGT	Epiblast	0.662268	synth	-1.56484	-1.29424
CTCTATAGTCGCTATGAAAGCCTA	Epiblast	0.720932	synth	-1.38971	4.43659
CTCTATAGTCGCTATGGTAATCCC	Epiblast	0.497954	synth	1.9112	1.53072
CTGCGATGTCGCTATGCCAACCGT	Neuroectoderm	0.969641	synth	-2.64352	-3.35021
CTGCGATGTCGCTATGTAGTCTAG	Epiblast	0.538451	synth	-3.05133	-6.41342
CTGGAACATCGCTATGCTTACTCC	Epiblast	0.461792	synth	2.6335	1.3551
CTGTCGCATCGCTATGACGCCATT	Surface ectoderm	0.614871	synth	5.65905	0.530615
CTGTCGCATCGCTATGCCAGCAGT	Neuroectoderm	0.897852	synth	-3.64408	-2.68819
CTGTGACCTCGCTATGTCTCACTT	Surface ectoderm	0.756126	synth	3.17524	-0.221999
CTGTGACCTCGCTATGTTGGATCG	Epiblast	0.490767	synth	0.165229	0.581871
CTGTTAAATCGCTATGCCTGACAC	Neuroectoderm	0.494975	synth	0.493061	-0.0522672
CTGTTGTGTCGCTATGTCCAGGGA	Epiblast	0.676033	synth	2.73141	-0.445134
CTGTTTCCTCGCTATGGTCAAAGA	Neuroectoderm	0.539168	synth	-3.07965	-5.97869
CTGTTTCCTCGCTATGTGTAGTTT	Neuroectoderm	0.559653	synth	-2.40795	-6.09886
CTTAGGCCTCGCTATGACGTATAC	Neuroectoderm	0.826089	synth	0.351722	-5.10719
CTTAGGCCTCGCTATGTAGTGGAC	Epiblast	0.608212	synth	1.99226	-2.56863
CTTAGGCCTCGCTATGTGATGCCC	Epiblast	0.54959	synth	4.96652	0.679643
CTTAGTGTTCGCTATGGTCCGTAC	Epiblast	0.486063	synth	0.789971	-1.19938
CTTCTACGTCGCTATGAGCGAAGT	Surface ectoderm	0.802607	synth	3.59427	-1.13362
CTTCTACGTCGCTATGCGACGTCA	Epiblast	0.506765	synth	1.01902	1.53761
CTTTCACTTCGCTATGGGGTTGGT	Epiblast	0.498399	synth	0.562818	3.33538
CTTTGGACTCGCTATGCTTCGCAC	Neuroectoderm	0.820506	synth	-1.25498	-2.71035
CTTTGGACTCGCTATGGATCGTTT	Epiblast	0.54129	synth	0.775798	-2.02704
GAAAGACATCGCTATGCCAGCAGT	Neuroectoderm	0.604018	synth	-3.249	-5.60402
GAAGATATTCGCTATGCCGCTGTT	Epiblast	0.542991	synth	0.265503	1.24799
GAAGATATTCGCTATGTTGCACGC	Epiblast	0.653955	synth	1.99357	2.31002
GACACAAATCGCTATGACGTATAC	Epiblast	0.589547	synth	0.318769	-2.33865
GACACCTGTCGCTATGAGTTTAGA	Epiblast	0.427419	synth	2.02531	2.471
GAGAAACCTCGCTATGAATGTTTG	Epiblast	0.459591	synth	2.27244	2.68059
GAGCGGAATCGCTATGTTTACCCT	Epiblast	0.671932	synth	0.915886	-0.225481
GAGGAGTGTCGCTATGTTGTTTAC	Epiblast	0.578365	synth	0.375978	-0.374646
GATACGCATCGCTATGCCTGACAC	Epiblast	0.662302	synth	2.8467	-0.130106
GATGGTTATCGCTATGGGGAACGA	Epiblast	0.685068	synth	-1.72358	0.817775
GATGTGGCTCGCTATGACATCTAT	Surface ectoderm	0.681061	synth	6.36428	-0.744657
GATGTGGCTCGCTATGCAGGTGTC	Surface ectoderm	0.686175	synth	3.31339	-2.41539
GATGTGGCTCGCTATGCTACTTGT	Epiblast	0.811478	synth	3.27201	-0.756185
GATGTGGCTCGCTATGGAAGTGCC	Neuroectoderm	0.890175	synth	-2.77805	-2.54249
GATGTGGCTCGCTATGTACCAGGC	Neuroectoderm	0.9494	synth	-2.36971	-3.21833
GATTACTTTCGCTATGCCCGACTT	Surface ectoderm	0.622449	synth	5.48133	0.497724
GATTACTTTCGCTATGGGATAAAG	Epiblast	0.467672	synth	1.92262	1.81183
GATTGGGATCGCTATGCCCTTGGT	Neuroectoderm	0.805862	synth	-2.62774	-5.39598
GATTGGGATCGCTATGCTTACGGG	Epiblast	0.545823	synth	0.895037	-1.03697
GCAAACTGTCGCTATGAAATCGTT	Epiblast	0.460606	synth	0.351917	-1.14783
GCATCACTTCGCTATGACTAGGAT	Surface ectoderm	0.738742	synth	3.71747	-1.35099
GCATCACTTCGCTATGTAGCTTAT	Epiblast	0.52357	synth	0.834046	-0.770694
GCATCGAGTCGCTATGGGCCTAAG	Surface ectoderm	0.613044	synth	3.70452	0.117787
GCATCGAGTCGCTATGGGTTAGTG	Neuroectoderm	0.857473	synth	-2.62476	-1.60977
GCCAAAGCTCGCTATGACTTCAAT	Surface ectoderm	0.767522	synth	4.21064	-1.44055
GCCAACATTCGCTATGCCAGCAGT	Epiblast	0.588919	synth	-0.308093	2.54172
GCCAACATTCGCTATGCTACCGTT	Surface ectoderm	0.700627	synth	3.43391	-0.426054
GCCAACATTCGCTATGGGTTTCTC	Epiblast	0.789436	synth	0.783108	-4.73209
GCCTGGTATCGCTATGAATGAATG	Epiblast	0.497142	synth	2.65614	1.8138
GCCTGGTATCGCTATGCACAAGGC	Epiblast	0.484119	synth	1.61489	3.32757
GCGCTGATTCGCTATGGGGAAATC	Epiblast	0.548323	synth	0.477431	-0.181616
GCGCTGATTCGCTATGGTACACTC	Neuroectoderm	0.852584	synth	0.568216	-5.01123
GCGGTAACTCGCTATGTAGAAATG	Epiblast	0.716034	synth	-3.28495	-4.69017
GCGTATTCTCGCTATGATCCCACG	Epiblast	0.525235	synth	1.78015	0.548537
GCGTATTCTCGCTATGCGTATCGG	Neuroectoderm	0.956622	synth	-2.87929	-4.96
GCGTGCAATCGCTATGGGCCTAAG	Surface ectoderm	0.586556	synth	5.6727	0.693306
GCTAAGTTTCGCTATGGCTTACCT	Neuroectoderm	0.623746	synth	-3.44676	-3.31126
GCTACCGTTCGCTATGGTACCTTG-1	Neuroectoderm	0.805084	synth	#N/A	#N/A
GCTACCGTTCGCTATGTGATGCCC	Neuroectoderm	0.899153	synth	-2.99157	-2.47817
GCTATGGGTCGCTATGACTGCCGT	Neuroectoderm	0.882707	synth	0.0146667	-3.99813
GCTATGGGTCGCTATGCTGTCTGG	Neuroectoderm	0.855439	synth	-3.17969	-5.23389
GCTATGGGTCGCTATGTGGTATGA	Epiblast	0.440394	synth	0.408958	1.6761
GCTATGGGTCGCTATGTTATCTGT	Epiblast	0.658937	synth	2.53083	1.10487
GCTCGTAGTCGCTATGAGAGGTGG	Neuroectoderm	0.757983	synth	-2.38015	-2.51865
GCTCGTAGTCGCTATGCCATTTGA	Epiblast	0.570341	synth	1.34217	-1.24195
GCTCGTAGTCGCTATGGTCGTCGT	Epiblast	0.571131	synth	-1.84355	0.654518
GCTCGTAGTCGCTATGTCATGAGG	Epiblast	0.691393	synth	0.633944	-4.97945
GCTCGTAGTCGCTATGTGGTTTCT	Epiblast	0.709671	synth	2.07931	-1.88964
GCTCGTAGTCGCTATGTTAAACTG	Neuroectoderm	0.903433	synth	-2.20948	-5.03282
GCTTCTCCTCGCTATGAGCGTAGG	Epiblast	0.490341	synth	2.92577	0.954488
GGAACGAATCGCTATGATGACTTT	Surface ectoderm	0.734	synth	3.42193	-1.91333
GGAAGTCCTCGCTATGCGGCTTAC	Neuroectoderm	0.850535	synth	0.670918	-4.52086
GGAAGTCCTCGCTATGCTCAGAAT	Epiblast	0.536588	synth	-3.27235	-6.27746
GGAAGTCCTCGCTATGGAACGATT	Epiblast	0.511443	synth	-0.329972	0.258697
GGACTTCTTCGCTATGGGACTTCC	Surface ectoderm	0.764733	synth	3.99618	-1.54384
GGAGGTTTTCGCTATGACTTCAAT	Epiblast	0.422871	synth	1.98427	3.88232
GGAGGTTTTCGCTATGAGATGGCT	Surface ectoderm	0.597587	synth	5.26952	0.42037
GGAGGTTTTCGCTATGGACGATGG	Epiblast	0.852779	synth	1.84655	-3.76716
GGAGGTTTTCGCTATGGGTTTCTC	Epiblast	0.428362	synth	0.195415	1.61998
GGAGTAAGTCGCTATGACGGTAGC	Neuroectoderm	0.967133	synth	-2.40555	-2.98453
GGAGTAAGTCGCTATGGAGGCTGA	Epiblast	0.613931	synth	-1.93121	1.29274
GGATTGTTTCGCTATGGACAAAGG	Surface ectoderm	0.56368	synth	3.57376	0.00855788
GGATTGTTTCGCTATGGTCATATT	Neuroectoderm	0.804201	synth	-2.73592	-5.28071
GGATTGTTTCGCTATGTAGTGTTT	Neuroectoderm	0.62456	synth	0.319063	1.68257
GGCAAGGTTCGCTATGATCAGCGC	Surface ectoderm	0.708867	synth	5.45309	0.632119
GGCAAGGTTCGCTATGCTTCGATT	Neuroectoderm	0.560527	synth	0.693392	-2.2793
GGCAAGGTTCGCTATGTTGAGGGT	Epiblast	0.479371	synth	3.05041	1.63879
GGCCCAATTCGCTATGAAATCGTT	Epiblast	0.757921	synth	-0.347205	-3.75382
GGCCCAATTCGCTATGTTGGCGTT	Epiblast	0.609785	synth	2.80647	1.5694
GGCGACAATCGCTATGTGCTATTT	Neuroectoderm	0.698092	synth	-0.11157	-3.49954
GGCGACAATCGCTATGTTCGCTGG	Epiblast	0.733722	synth	2.63861	-0.442396
GGCTTTGCTCGCTATGCATCTCCC	Neuroectoderm	0.96552	synth	-3.51739	-4.19756
GGCTTTGCTCGCTATGTCCGTCCA	Neuroectoderm	0.825671	synth	-1.02459	-5.63195
GGGAGATGTCGCTATGGGCCCTTA	Neuroectoderm	0.582815	synth	-2.90652	-2.73237
GGGCATCATCGCTATGCCACATTA	Neuroectoderm	0.922271	synth	-2.42184	-4.77413
GGGTCTAGTCGCTATGCATCGCAG	Surface ectoderm	0.696431	synth	3.47356	-1.85293
GGGTCTAGTCGCTATGGCACCTCT	Epiblast	0.533033	synth	-0.201588	2.36506
GGTAAATCTCGCTATGAAGATTGT	Epiblast	0.549759	synth	0.576098	-1.47477
GGTCCTAATCGCTATGCACAAGGC	Epiblast	0.467158	synth	-0.199971	2.88475
GGTCCTAATCGCTATGCTTTAATC	Epiblast	0.671628	synth	-0.0677651	-2.82416
GGTCCTAATCGCTATGTCCAGGGA	Neuroectoderm	0.849568	synth	-3.70426	-4.6491
GGTCCTAATCGCTATGTCGACACC	Neuroectoderm	0.787477	synth	-2.19584	-2.27714
GGTTACACTCGCTATGCGTCAGCA	Epiblast	0.438386	synth	0.0246507	-1.01287
GGTTACACTCGCTATGGGGAAATC	Epiblast	0.44501	synth	2.10357	3.54179
GGTTAGGGTCGCTATGTGATGCCC	Epiblast	0.535474	synth	0.354753	1.09691
GGTTGAGATCGCTATGCTACCGTT	Neuroectoderm	0.923722	synth	-3.33474	-2.87215
GGTTGAGATCGCTATGTTGTTTAC	Epiblast	0.489636	synth	1.07876	5.13622
GTAAGCCGTCGCTATGTCGGTTCG	Epiblast	0.768408	synth	-0.325068	-2.96254
GTAATCTGTCGCTATGGCGTTGCT	Neuroectoderm	0.797925	synth	-0.75908	-3.09008
GTAATCTGTCGCTATGTGGCCTGT	Epiblast	0.546804	synth	-0.396876	2.49174
GTACGCTTTCGCTATGCTAGACCC	Epiblast	0.482128	synth	1.38876	1.92384
GTACGGACTCGCTATGAATGTTTG	Neuroectoderm	0.859892	synth	-1.74756	-4.8538
GTCAAGAGTCGCTATGATGGATTA	Neuroectoderm	0.859425	synth	-3.20317	-2.79484
GTCAGGTTTCGCTATGCACAGTTT	Neuroectoderm	0.84579	synth	-0.456201	-3.85192
GTCAGGTTTCGCTATGTGCAAGGG	Epiblast	0.735363	synth	-0.213479	-2.99821
GTCCACTATCGCTATGTACCGGCA	Neuroectoderm	0.915308	synth	-0.786333	-4.44657
GTCCACTATCGCTATGTAGTCTAG	Neuroectoderm	0.672004	synth	-3.89833	-2.55365
GTCCGTCATCGCTATGTTGAGGGT	Epiblast	0.445475	synth	0.510763	1.37085
GTCCTTGCTCGCTATGACATCTAT	Neuroectoderm	0.918563	synth	-3.76821	-3.90281
GTCCTTGCTCGCTATGCGGACAAC	Epiblast	0.560572	synth	-0.573154	-0.624972
GTCCTTGCTCGCTATGGGTTAGTG	Epiblast	0.612386	synth	3.0582	-0.609609
GTCCTTGCTCGCTATGTTCGCTGG	Neuroectoderm	0.855544	synth	0.270795	-4.1837
GTCTAATCTCGCTATGCACTCCTC-1	Epiblast	0.536315	synth	#N/A	#N/A
GTCTAATCTCGCTATGGATGTATT	Epiblast	0.801065	synth	-0.963004	2.32043
GTCTGGAATCGCTATGACTTCAAT	Neuroectoderm	0.891332	synth	-3.74482	-3.04508
GTCTGGAATCGCTATGAGTGATGC	Epiblast	0.753823	synth	2.14128	-4.43819
GTCTTCCTTCGCTATGTCCAGGGA	Epiblast	0.529591	synth	0.0854974	1.79231
GTGATAAATCGCTATGCATACATT	Epiblast	0.469634	synth	1.37558	1.6649
GTGATAAATCGCTATGTTATAGCC	Epiblast	0.56212	synth	1.29879	-4.52385
GTGCCCATTCGCTATGCGTACCTA	Neuroectoderm	0.846849	synth	0.37255	-5.02543
GTGCCCATTCGCTATGTTGAGGGT	Neuroectoderm	0.603736	synth	1.7417	-4.39946
GTGCGAAGTCGCTATGAAAGTCGG	Epiblast	0.550517	synth	0.721522	2.24642
GTTACTAGTCGCTATGGGGTTGGT	Epiblast	0.780948	synth	-3.7152	-2.27549
GTTACTAGTCGCTATGTTTACCCT	Surface ectoderm	0.709138	synth	2.818	-3.21591
GTTCTGCTTCGCTATGACAGCGGA	Neuroectoderm	0.978999	synth	-2.48824	-3.11517
GTTGTCCGTCGCTATGCTTTAATC	Epiblast	0.528841	synth	1.77313	1.84413
TAAACCGATCGCTATGAACAATCC	Epiblast	0.542664	synth	0.357916	-0.805818
TAAACCGATCGCTATGAGCGCCTT	Epiblast	0.488139	synth	1.48297	-0.871722
TAACTTCTTCGCTATGCTTCTGGA	Epiblast	0.487161	synth	-1.14483	2.14455
TAACTTCTTCGCTATGGTTTGTTT	Epiblast	0.751249	synth	-1.68363	1.56821
TAAGGGCCTCGCTATGAGAAGTCC	Epiblast	0.726543	synth	3.42796	-0.526275
TAATGTGGTCGCTATGTAACCCGT	Neuroectoderm	0.85099	synth	-1.4207	-3.55142
TACCCTGCTCGCTATGGAGTTTCG	Epiblast	0.4856	synth	2.27779	-0.111262
TACCGCTCTCGCTATGACTAGGAT	Surface ectoderm	0.742903	synth	2.96026	-2.22199
TACCGCTCTCGCTATGGTGGATGG	Epiblast	0.526048	synth	-0.0868578	1.77244
TACCTAAGTCGCTATGGCTCTAGT	Neuroectoderm	0.977473	synth	-3.01639	-3.00706
TACCTCCCTCGCTATGAGAAGTTA	Surface ectoderm	0.659689	synth	2.42211	0.235263
TACCTCCCTCGCTATGCAGACCAT	Neuroectoderm	0.587516	synth	-3.50669	-4.72708
TACCTCCCTCGCTATGTTCCGAGT	Epiblast	0.607638	synth	-1.87843	2.18226
TAGATCAATCGCTATGAACCCTTG	Epiblast	0.988626	synth	-0.541012	-2.68603
TAGATCAATCGCTATGCTAGACCC	Epiblast	0.560794	synth	0.391049	-2.35325
TAGCGGATTCGCTATGATTTCCGG	Epiblast	0.652805	synth	-0.833584	-2.85353
TAGGTACGTCGCTATGAAATCAGA	Surface ectoderm	0.552453	synth	4.25732	0.35364
TAGGTACGTCGCTATGACGGTAGC	Epiblast	0.645115	synth	1.67166	0.311199
TAGTCTCTTCGCTATGAGAACGGG	Neuroectoderm	0.985929	synth	-2.01517	-2.90525
TAGTCTCTTCGCTATGCTTTAATC	Neuroectoderm	0.670268	synth	-1.27459	-2.19218
TATCTGTCTCGCTATGGTCTCTCT	Surface ectoderm	0.677815	synth	-0.767764	3.44669
TATTAGCGTCGCTATGAACACACG	Epiblast	0.514667	synth	-3.12653	-4.93023
TATTAGCGTCGCTATGTTGTGACT	Neuroectoderm	0.65257	synth	-2.89271	-3.04504
TCAAGGCGTCGCTATGGAGCGGTA	Neuroectoderm	0.934923	synth	-2.90112	-3.4745
TCAAGGCGTCGCTATGTATTGCCT	Neuroectoderm	0.892522	synth	-1.86066	-4.70019
TCAAGGCGTCGCTATGTGGTATGA	Neuroectoderm	0.823602	synth	-0.444673	1.13816
TCAGCCTCTCGCTATGTTCCGCTC	Neuroectoderm	0.852633	synth	-0.0928432	-4.04719
TCATAGCTTCGCTATGTCCAGTCC	Neuroectoderm	0.964029	synth	-2.66983	-3.82913
TCCCTGGATCGCTATGCGAGATGT	Epiblast	0.715821	synth	-1.01449	-1.65482
TCCCTGGATCGCTATGCGGAATTT	Neuroectoderm	0.794008	synth	0.508147	-3.49057
TCCGACACTCGCTATGTGTTTGAG	Epiblast	0.571477	synth	-2.03207	-5.88459
TCCGACACTCGCTATGTTGTGACT-1	Epiblast	0.677905	synth	#N/A	#N/A
TCGACTGCTCGCTATGAACAATCC	Neuroectoderm	0.573909	synth	0.353091	0.86859
TCGACTGCTCGCTATGCTCGATGC	Neuroectoderm	0.972883	synth	-3.54145	-3.91808
TCGACTGCTCGCTATGCTTAGGTA	Epiblast	0.468069	synth	-0.131632	2.11069
TCGGTCATTCGCTATGACTTCAAT	Surface ectoderm	0.7633	synth	4.58058	-1.18791
TCGGTCATTCGCTATGATGGGCAC	Epiblast	0.678333	synth	0.0817619	3.95204
TCGTGGGTTCGCTATGGTCTCTCT	Neuroectoderm	0.869094	synth	-3.14496	-2.72171
TCGTGGGTTCGCTATGTTCCAGAC	Epiblast	0.434177	synth	-3.15285	-6.06702
TCTAAACTTCGCTATGCCCATCTG	Epiblast	0.60659	synth	2.28998	1.13314
TCTAAACTTCGCTATGCCCGACTT	Epiblast	0.531572	synth	0.192645	-0.216721
TCTAAACTTCGCTATGGTGGATGG	Surface ectoderm	0.66671	synth	3.11098	-2.22074
TCTATTCCTCGCTATGATTCGACG	Neuroectoderm	0.972816	synth	-2.50299	-4.98007
TCTATTCCTCGCTATGGCAGCATG	Surface ectoderm	0.703021	synth	3.30071	-1.2472
TCTGATTTTCGCTATGAGTGAAAG	Epiblast	0.481686	synth	1.21507	2.42312
TCTTTGACTCGCTATGTTGAGGGT	Epiblast	0.555817	synth	-0.790279	-0.897119
TGAATAGGTCGCTATGGAAGGCTT	Epiblast	0.575666	synth	-0.735821	-0.352694
TGAATCCTTCGCTATGCAGACCAT	Epiblast	0.862949	synth	-1.8108	-0.269588
TGAATCCTTCGCTATGTAGCCTCG	Epiblast	0.694478	synth	2.16435	1.30719
TGAATCCTTCGCTATGTTGGCGTT	Neuroectoderm	0.887004	synth	-3.44941	-2.85289
TGACGTCGTCGCTATGCCGTGTTT	Epiblast	0.520486	synth	-0.359769	2.38699
TGACGTCGTCGCTATGCCTGACAC	Neuroectoderm	0.79705	synth	-3.43489	-2.55668
TGACGTCGTCGCTATGTCGGTTCG	Epiblast	0.678372	synth	2.20753	-4.77071
TGACGTCGTCGCTATGTTGTGACT	Neuroectoderm	0.852981	synth	-0.40694	-3.66525
TGAGAGCGTCGCTATGCGTATCGG	Neuroectoderm	0.890018	synth	-2.8007	-3.51692
TGAGAGCGTCGCTATGTCATATGG	Epiblast	0.64127	synth	0.335958	-5.04115
TGCACCAGTCGCTATGCCTGACAC	Surface ectoderm	0.738299	synth	2.11628	-2.32468
TGCCGGTATCGCTATGAAACTGGT	Epiblast	0.561118	synth	0.256061	-2.67945
TGCCGGTATCGCTATGTGGTTTCT	Neuroectoderm	0.829881	synth	-2.8305	-1.66858
TGCTGACGTCGCTATGGAGAATTG	Epiblast	0.472658	synth	1.4638	1.21458
TGCTGACGTCGCTATGTCCCAATC	Surface ectoderm	0.667357	synth	1.97211	-2.45851
TGCTTGGGTCGCTATGGGGTTGGT	Neuroectoderm	0.960725	synth	-3.38497	-3.80104
TGCTTGGGTCGCTATGGTTGTCAT	Neuroectoderm	0.986111	synth	-3.21758	-3.61182
TGGCTAGTTCGCTATGCTTTCTTT	Surface ectoderm	0.707772	synth	2.7544	-2.19262
TGGGAATTTCGCTATGAGAGGTGG	Surface ectoderm	0.680822	synth	2.97151	-2.03788
TGGGAATTTCGCTATGCACAAGGC	Surface ectoderm	0.731891	synth	-1.28523	-5.29526
TGGGAATTTCGCTATGCTACGAGC	Neuroectoderm	0.638699	synth	0.0087907	-2.90389
TGGTGTCTTCGCTATGGCTTACCT	Neuroectoderm	0.892837	synth	-2.34107	-2.52557
TGGTGTCTTCGCTATGGGGTGTAT	Neuroectoderm	0.632486	synth	-2.93225	-5.51714
TGGTTAACTCGCTATGCAATTAGT	Neuroectoderm	0.679699	synth	-2.36714	-2.30165
TGGTTAACTCGCTATGCGTCAGCA	Epiblast	0.501158	synth	-3.19656	-6.19189
AAACACGGTCAGCGAAAGTGATGC	Neuroectoderm	0.917306	synth	-2.02535	-4.52009
AAACACGGTCAGCGAACTACGAGC	Epiblast	0.793431	synth	-1.16709	0.562618
AAACACGGTCAGCGAACTATAGAG	Surface ectoderm	0.56913	synth	5.01116	0.571708
AAACCGCCTCAGCGAAAGTGATGC	Epiblast	0.608866	synth	2.44355	-3.14837
AAACCGCCTCAGCGAAGTTCAACT	Surface ectoderm	0.542323	synth	4.76758	0.272364
AAACGATCTCAGCGAAACTAGGAT	Neuroectoderm	0.884245	synth	-0.128564	-4.31831
AAACGTGATCAGCGAAAGGAAGAC	Epiblast	0.433133	synth	-0.258108	1.53531
AAACGTGATCAGCGAAGTAATCCC	Epiblast	0.443452	synth	0.547606	2.94944
AAACGTGATCAGCGAATTTACCCT	Neuroectoderm	0.86842	synth	0.164893	-4.65698
AAACTACATCAGCGAATCACGTTT	Neuroectoderm	0.749158	synth	-0.120269	-3.93648
AAAGTCATTCAGCGAATCACGTTT	Neuroectoderm	0.865019	synth	-3.86867	-2.85038
AAATAGCATCAGCGAAGAGCCCAT	Neuroectoderm	0.876386	synth	-0.826191	-2.85747
AAATTCCGTCAGCGAAACGTATAC	Epiblast	0.443587	synth	-0.964235	5.75365
AAATTCCGTCAGCGAAGAAAGACC	Surface ectoderm	0.601573	synth	5.87634	0.524423
AACAGCGGTCAGCGAACATCGCAG	Epiblast	0.464737	synth	-0.273666	2.93474
AACAGCGGTCAGCGAAGGGTTGGT	Neuroectoderm	0.899089	synth	-0.744107	-3.15169
AACGGTAGTCAGCGAAAGTGAAAG	Neuroectoderm	0.830875	synth	0.532385	-4.88722
AACGGTAGTCAGCGAAATACCCAG	Surface ectoderm	0.592804	synth	6.26751	0.39549
AACTCAGTTCAGCGAACAGATTAC	Epiblast	0.542138	synth	-2.52878	2.41888
AAGAGTATTCAGCGAACTTACGGG	Neuroectoderm	0.958104	synth	-2.48336	-2.7987
AAGGATGATCAGCGAAAGGTTGTG	Epiblast	0.510218	synth	-0.345188	4.91312
AAGGGACCTCAGCGAAAGCTACGG	Surface ectoderm	0.753855	synth	3.84975	-2.09147
AAGGGACCTCAGCGAATTAAACTG	Epiblast	0.412513	synth	-0.499255	-1.97409
AAGTATTGTCAGCGAAGACAGATA	Epiblast	0.594478	synth	1.04963	3.93477
AAGTCGGGTCAGCGAAGATGTGAG	Epiblast	0.602289	synth	0.0586854	3.24326
AAGTTGTCTCAGCGAACTTCGATT	Epiblast	0.477115	synth	-0.243085	3.04883
AAGTTGTCTCAGCGAAGAATACGC	Epiblast	0.926745	synth	-3.08582	-1.48021
AATAAGGATCAGCGAAACCCATAT	Neuroectoderm	0.856934	synth	-0.29717	-4.28563
AATCGAAGTCAGCGAAGATGTATT	Neuroectoderm	0.953854	synth	-1.76076	-3.95171
AATCGTTCTCAGCGAACGATTGAT	Neuroectoderm	0.636244	synth	-0.451972	-2.48892
ACAAAGATTCAGCGAAGGTCACAG	Neuroectoderm	0.861207	synth	1.46941	-4.86105
ACAAGTAGTCAGCGAATGTAGTTT	Surface ectoderm	0.623551	synth	5.68121	0.311035
ACAATCTTTCAGCGAATCATATGG	Neuroectoderm	0.963495	synth	-2.41389	-2.62055
ACCAAGGGTCAGCGAAGACAACTT	Epiblast	0.531708	synth	2.34297	1.92291
ACCAGTTTTCAGCGAACCCTTGGT	Epiblast	0.429498	synth	-0.601589	3.32394
ACCCGATTTCAGCGAAGTAATCCC	Surface ectoderm	0.733981	synth	2.6949	0.807651
ACCTTCCCTCAGCGAAAATCGGGT	Surface ectoderm	0.635802	synth	5.62097	0.0290149
ACGAATTCTCAGCGAAACTGAGTT	Surface ectoderm	0.711053	synth	2.43956	-0.979625
ACGAATTCTCAGCGAAATTGGGCC	Epiblast	0.545511	synth	0.584638	-0.50254
ACGGAGCATCAGCGAACGGACAAC	Epiblast	0.554409	synth	-0.398997	-0.406053
ACGGTTGGTCAGCGAATGCTCCGT	Epiblast	0.658839	synth	0.529121	3.96831
ACTAATTGTCAGCGAACTTACTCC	Epiblast	0.473826	synth	0.0070066	-2.46697
ACTACCCGTCAGCGAAGGGAGGTA	Epiblast	0.453375	synth	1.56323	4.54142
ACTACCCGTCAGCGAAGTCCGTAC	Neuroectoderm	0.986438	synth	-2.39002	-3.69832
ACTACCCGTCAGCGAATGACGGAC	Neuroectoderm	0.832597	synth	-0.301711	-3.17349
ACTAGAGCTCAGCGAAATGCATGG	Epiblast	0.527437	synth	1.40137	0.902638
ACTCGGAATCAGCGAACCTCGTCT	Neuroectoderm	0.888387	synth	-2.25093	-2.85954
ACTGCTGGTCAGCGAACAGGTGTC	Epiblast	0.433077	synth	-0.338834	1.32986
AGAAACCATCAGCGAATTAAACTG	Epiblast	0.460509	synth	2.50294	1.69483
AGACCTCATCAGCGAAGGCCTAAG	Epiblast	0.686635	synth	-0.0271016	-0.170055
AGACGAGGTCAGCGAACCTCGTCT	Neuroectoderm	0.720719	synth	-1.42007	-5.27052
AGACGAGGTCAGCGAAGACAGATA	Epiblast	0.490872	synth	0.854248	3.79443
AGCAACGCTCAGCGAAGAATTCGT	Epiblast	0.505276	synth	2.91034	1.14399
AGCAACGCTCAGCGAAGATTGCGA	Neuroectoderm	0.872835	synth	-3.26535	-2.91116
AGCTCCACTCAGCGAATTTATCAC	Epiblast	0.575236	synth	-0.744309	4.40984
AGGACACATCAGCGAATTAGTCCG	Epiblast	0.450755	synth	2.65498	2.3404
AGGAGTCGTCAGCGAAAGCGCCTT	Epiblast	0.799294	synth	-0.41436	4.37652
AGGAGTCGTCAGCGAAGAGAATTG	Epiblast	0.578801	synth	-2.50146	-5.6997
AGGCCGAATCAGCGAATGACGGAC	Epiblast	0.786656	synth	1.84278	-4.56816
AGGGTAAATCAGCGAACGAGTCTG	Epiblast	0.644979	synth	1.42786	-4.41063
AGGGTAAATCAGCGAATGTTTGAG	Neuroectoderm	0.930744	synth	-1.83926	-3.27885
AGGTATATTCAGCGAACCCGAATG	Epiblast	0.523263	synth	-3.14806	-6.40405
AGGTATATTCAGCGAAGGTCCCTT	Epiblast	0.834635	synth	-1.70987	-0.933194
AGGTATATTCAGCGAATCGACGGT	Neuroectoderm	0.929903	synth	-3.87336	-3.23705
AGGTTCCCTCAGCGAATCCCAATC	Surface ectoderm	0.666436	synth	3.22444	-1.92222
AGTAGTTATCAGCGAATTTGTGTC	Neuroectoderm	0.701463	synth	-2.88227	-5.72266
AGTCCGTGTCAGCGAATGACCCTC	Neuroectoderm	0.841033	synth	0.504798	-5.04288
AGTGCTTCTCAGCGAACCCTTCAG	Epiblast	0.455427	synth	0.406556	3.33224
ATACACCCTCAGCGAAAAGATTGT	Epiblast	0.534742	synth	1.17201	-2.15512
ATACACCCTCAGCGAACAACAAAT	Epiblast	0.72644	synth	-1.58348	-0.931072
ATACTCTCTCAGCGAATTGGACTT	Epiblast	0.579058	synth	1.42974	-1.62405
ATCAGGGATCAGCGAACAACGTGG	Epiblast	0.443492	synth	-0.0651974	2.39071
ATCCTAGTTCAGCGAAGTTGTCAT	Epiblast	0.521792	synth	-0.8373	0.733456
ATCGCGCTTCAGCGAACTAGACCC	Surface ectoderm	0.647456	synth	2.76627	0.263776
ATGACTTGTCAGCGAATTAGTCCG	Epiblast	0.465485	synth	1.67003	2.00029
ATGCGGAGTCAGCGAAAGAGACTA	Epiblast	0.441771	synth	-0.596969	4.29277
ATGTGCCGTCAGCGAAAGATGGCT	Epiblast	0.450955	synth	0.344841	3.52797
ATTGAAGTTCAGCGAACCTATTCA	Epiblast	0.422073	synth	0.550708	3.35812
ATTGAAGTTCAGCGAACTAGTAAC	Epiblast	0.5053	synth	-0.377257	2.01388
ATTTCCATTCAGCGAACGATTGAT	Neuroectoderm	0.852103	synth	-1.96688	-4.77034
ATTTCCATTCAGCGAACTCTTGAC	Epiblast	0.49382	synth	0.0172037	2.8312
ATTTCCATTCAGCGAATGTAAAGG	Surface ectoderm	0.680101	synth	2.98844	-1.25833
ATTTGTTGTCAGCGAACGGCTTAC	Epiblast	0.474031	synth	-0.268973	2.48507
ATTTGTTGTCAGCGAATGCGTATC	Surface ectoderm	0.747941	synth	3.05069	-0.205205
CAAACATTTCAGCGAAGAAGGCTT	Epiblast	0.524903	synth	0.182571	-0.401453
CAAACATTTCAGCGAATGTGTCCT	Epiblast	0.751458	synth	1.74173	-4.70204
CAAGGAATTCAGCGAAGAAAGACC	Surface ectoderm	0.569668	synth	4.705	0.522269
CAAGGGTTTCAGCGAATTTATCAC	Epiblast	0.423145	synth	-0.0974677	2.79451
CAATCTAGTCAGCGAATTATAGCC	Neuroectoderm	0.986875	synth	-2.47194	-4.6685
CACTTGATTCAGCGAAAGGAAGAC	Epiblast	0.440386	synth	0.380505	3.12564
CACTTGATTCAGCGAATCCTTATT	Surface ectoderm	0.586514	synth	6.13454	0.473433
CAGATGGGTCAGCGAATCCCGTAG	Surface ectoderm	0.652779	synth	2.19187	-0.974046
CAGTTTAATCAGCGAAATTCGACG	Neuroectoderm	0.918253	synth	-2.30956	-4.61339
CATGCTGCTCAGCGAAGTTGTCAT	Neuroectoderm	0.753612	synth	-2.12365	-4.33269
CATTTCTATCAGCGAATTAGTCCG	Surface ectoderm	0.712302	synth	3.97683	-1.38208
CCACCTCTTCAGCGAAGTGTAACC	Neuroectoderm	0.859581	synth	-3.60537	-2.0951
CCATATGATCAGCGAACACTTTCT	Surface ectoderm	0.687047	synth	3.76331	-1.96164
CCATATGATCAGCGAAGGTTAGTG	Epiblast	0.659342	synth	-1.84645	-1.06391
CCATGCATTCAGCGAATCCCAATC	Epiblast	0.519514	synth	-2.90342	-5.52233
CCCGTAAGTCAGCGAAAGTGAAAG	Epiblast	0.63402	synth	-2.88623	-5.14556
CCCTGTTTTCAGCGAACACGGACT	Neuroectoderm	0.701676	synth	-1.10426	-5.72053
CCCTTGCATCAGCGAATTCACATA	Neuroectoderm	0.998247	synth	-2.30183	-4.11029
CCGACTTTTCAGCGAATGACCAGT	Surface ectoderm	0.554137	synth	5.40227	0.229743
CCGAGATCTCAGCGAAAAATCAGA	Epiblast	0.539328	synth	-0.64346	4.40472
CCGTAGCTTCAGCGAACTTGGTGT	Epiblast	0.475631	synth	1.48949	4.05469
CCGTCTTATCAGCGAAGCATGGGT	Surface ectoderm	0.593353	synth	5.9987	0.286207
CGAAACTCTCAGCGAACCCTTCAG	Epiblast	0.531655	synth	-2.91618	-6.27565
CGAGGCTATCAGCGAAGGATAAAG	Neuroectoderm	0.838641	synth	0.0877832	-4.33332
CGATCCAATCAGCGAATCATATGG	Neuroectoderm	0.964244	synth	-1.67614	-3.08035
CGGACTAATCAGCGAAGATCTCGG	Epiblast	0.544775	synth	-0.562875	2.35074
CGTGCAACTCAGCGAAGTCCATGT	Epiblast	0.426772	synth	-0.0708338	2.31409
CGTGTACATCAGCGAAGTTTGTTT	Neuroectoderm	0.533079	synth	0.213632	1.55055
CGTGTGTTTCAGCGAAGTGTCGGA	Surface ectoderm	0.707497	synth	2.50221	-3.60971
CGTTGCCTTCAGCGAAGTCCATGT	Epiblast	0.624189	synth	-1.23593	3.00328
CGTTTCGTTCAGCGAAGATCGTTT	Epiblast	0.51328	synth	-0.750416	2.617
CTAGACTATCAGCGAACTCGATGC	Neuroectoderm	0.955108	synth	-2.31318	-3.53533
CTCACATCTCAGCGAAATCCGCTA	Surface ectoderm	0.722035	synth	2.62437	0.815011
CTCCTCCATCAGCGAAAACACACG	Neuroectoderm	0.82303	synth	-0.22373	-3.5622
CTCCTCCATCAGCGAACGATTGAT	Neuroectoderm	0.944977	synth	-2.12592	-4.58375
CTCTATAGTCAGCGAAGCATGGGT	Epiblast	0.530756	synth	5.26483	0.372443
CTCTGCGTTCAGCGAACCTACTAG	Neuroectoderm	0.861376	synth	-0.390523	-3.68256
CTCTGCGTTCAGCGAAGGTCACAG	Epiblast	0.539421	synth	-0.29675	0.2725
CTGAGCGTTCAGCGAACATTTGTT	Surface ectoderm	0.722775	synth	0.468347	-2.68963
CTGAGCGTTCAGCGAAGTCCGTAC	Surface ectoderm	0.754987	synth	2.69505	-2.84052
CTGCGATGTCAGCGAAAGTGATGC	Epiblast	0.589867	synth	-0.833594	0.739877
CTGGGTATTCAGCGAAAGAACGGG	Neuroectoderm	0.850596	synth	-0.152203	-4.84652
CTGGGTATTCAGCGAACTTGGTGT	Surface ectoderm	0.667439	synth	2.71425	-1.45578
CTGTCGCATCAGCGAACGGACAAC	Epiblast	0.764927	synth	1.67437	0.0810142
CTGTTAAATCAGCGAAATCTTTGT	Epiblast	0.54429	synth	-1.73928	0.350942
CTGTTTCCTCAGCGAATACGTGCT	Epiblast	0.538146	synth	1.20809	-1.48762
CTTTATCCTCAGCGAACAGATTAC	Epiblast	0.500303	synth	-0.470699	2.56437
GAATCCCATCAGCGAATAGTGGAC	Surface ectoderm	0.612137	synth	5.18692	0.106443
GACACCTGTCAGCGAAACTGAGTT	Epiblast	0.545119	synth	-2.58052	1.78753
GAGGAGTGTCAGCGAAAAGCTTCT	Surface ectoderm	0.733097	synth	3.26067	-1.99343
GAGGGTCATCAGCGAAATTCGACG	Epiblast	0.432691	synth	1.78213	3.30017
GATGGTTATCAGCGAAACTGAGTT	Epiblast	0.507041	synth	-1.70651	1.70017
GATGGTTATCAGCGAAAGCGAAGT	Epiblast	0.499991	synth	0.125063	3.00439
GATGTGGCTCAGCGAATTCCGAGT	Epiblast	0.712691	synth	-0.124087	-2.71786
GATTAAAGTCAGCGAAAGGATTCA	Epiblast	0.572938	synth	-0.686252	2.23529
GATTTCCCTCAGCGAAATGGAAAT	Epiblast	0.522656	synth	2.57506	2.77976
GCAAACTGTCAGCGAAGTTGTCAT	Neuroectoderm	0.876541	synth	0.322387	-4.79477
GCAAACTGTCAGCGAATTTACCCT	Epiblast	0.479642	synth	1.68643	2.99878
GCACTCAGTCAGCGAATGATAACA	Neuroectoderm	0.859841	synth	-0.336688	-3.6044
GCGGTAACTCAGCGAAAAATCGTT	Epiblast	0.504992	synth	-0.471231	-0.41667
GCGGTAACTCAGCGAAAATGAATG	Epiblast	0.533944	synth	-1.10975	0.695027
GCGTATTCTCAGCGAAAGCTACGG	Neuroectoderm	0.889712	synth	-3.05582	-2.20074
GCGTGCAATCAGCGAAACCACGCT	Neuroectoderm	0.769914	synth	1.09009	-5.03397
GCTAAGTTTCAGCGAATGACGGAC	Surface ectoderm	0.630333	synth	6.30945	-0.191148
GCTCGTAGTCAGCGAATAACTACT	Neuroectoderm	0.734056	synth	1.01176	-4.39741
GGAACGAATCAGCGAAGAAGGCTT	Epiblast	0.442329	synth	2.00781	2.24778
GGACTTCTTCAGCGAATGAGGTCT	Neuroectoderm	0.470183	synth	-3.04437	-5.41409
GGAGTAAGTCAGCGAAAACTTAGC	Neuroectoderm	0.841083	synth	0.495196	-5.13426
GGAGTAAGTCAGCGAACTTCTTCG	Epiblast	0.635307	synth	0.0209853	-2.86925
GGCAAGGTTCAGCGAAGAAGGCTT	Epiblast	0.566915	synth	0.9848	3.40012
GGCTTTGCTCAGCGAACGTACCTA	Neuroectoderm	0.920582	synth	-3.76288	-4.75094
GGCTTTGCTCAGCGAAGACAAAGG	Neuroectoderm	0.754559	synth	-3.59522	-2.88842
GGGAGATGTCAGCGAAGTAATCCC	Epiblast	0.407679	synth	2.4541	1.7393
GGGAGATGTCAGCGAATACTTGTG	Neuroectoderm	0.871663	synth	-0.563938	-3.48683
GGGAGATGTCAGCGAATCGTCATG	Epiblast	0.564788	synth	2.09367	3.15834
GGGATTACTCAGCGAAATTTCCGG	Surface ectoderm	0.798974	synth	3.21409	-0.0371431
GGGATTACTCAGCGAACAATTAGT	Surface ectoderm	0.68993	synth	2.53854	-3.4983
GGGATTACTCAGCGAAGACAAAGG	Epiblast	0.557027	synth	-0.298973	0.691109
GGGATTACTCAGCGAATTGTGACT	Neuroectoderm	0.691482	synth	-2.79084	-2.75865
GGGCATCATCAGCGAATTGATCTA	Epiblast	0.664138	synth	0.481274	2.34904
GGGTCATTTCAGCGAAATTCGACG	Epiblast	0.810297	synth	1.66117	-4.76492
GGGTCATTTCAGCGAAGGCCTAAG	Epiblast	0.616385	synth	2.87716	0.0162538
GGGTCATTTCAGCGAATGATGCCC	Epiblast	0.566795	synth	-1.05173	0.95762
GGTCCTAATCAGCGAACGACTCCT	Epiblast	0.506284	synth	-0.875913	4.91829
GGTCTTTCTCAGCGAATCGGTTTA	Epiblast	0.712427	synth	2.93322	0.162975
GGTTACACTCAGCGAAGGGCCAAT	Epiblast	0.830038	synth	-2.66289	2.28825
GGTTACACTCAGCGAAGGTGGGAT	Epiblast	0.413837	synth	1.25022	3.90854
GGTTAGGGTCAGCGAAATTGGGCC	Neuroectoderm	0.547505	synth	-1.77839	-6.04872
GTACGCTTTCAGCGAATTGGCGTT	Neuroectoderm	0.91577	synth	-3.33509	-3.85335
GTATACGTTCAGCGAACCAACCGT	Neuroectoderm	0.793483	synth	-0.491058	-4.37067
GTATTGACTCAGCGAACAGTCCCT	Surface ectoderm	0.672784	synth	2.4228	-3.21903
GTCAGGTTTCAGCGAAGACAACTT	Neuroectoderm	0.852208	synth	0.247667	-4.20282
GTCCACTATCAGCGAATCCCAATC	Surface ectoderm	0.523972	synth	2.25898	0.995277
GTCCTTGCTCAGCGAATGCAAGGG	Epiblast	0.55965	synth	2.8639	1.11638
GTCTAATCTCAGCGAACCGCTGTT	Epiblast	0.418027	synth	-0.249669	3.18086
GTGAGGCATCAGCGAATTCACATA	Neuroectoderm	0.936369	synth	-1.1267	-4.3385
GTGCCCATTCAGCGAATGTTTGAG	Neuroectoderm	0.864261	synth	0.294717	-4.10095
GTGCGAAGTCAGCGAATCTGCATC	Neuroectoderm	0.891495	synth	-3.53251	-5.29625
GTGTCACCTCAGCGAAACTAGCCA	Neuroectoderm	0.839542	synth	-0.938474	-3.99079
GTTACTAGTCAGCGAAAATGACCC	Neuroectoderm	0.88415	synth	-2.23758	-5.49669
TAACTTCTTCAGCGAACAAGAGGG	Epiblast	0.577956	synth	-0.717188	3.25433
TAACTTCTTCAGCGAATGGCCTGT	Epiblast	0.553312	synth	-1.54636	3.06555
TAAGGGCCTCAGCGAAAAACTCGA	Neuroectoderm	0.778809	synth	-1.51731	-2.47586
TACCTAAGTCAGCGAAGGGAACCT	Neuroectoderm	0.859416	synth	-0.858714	-4.13393
TACCTCCCTCAGCGAAGGGAACGA	Epiblast	0.708528	synth	2.13996	-4.70412
TACGCGAGTCAGCGAAATGCGGAT	Epiblast	0.524496	synth	0.485602	-0.784093
TACGTTCGTCAGCGAAGATCGTTT	Epiblast	0.508636	synth	0.417735	-0.491151
TACTGAATTCAGCGAAATCCGCTA	Epiblast	0.487039	synth	-1.18042	2.17708
TAGTAGCCTCAGCGAACATCTCCC	Neuroectoderm	0.559904	synth	-2.92475	-5.59798
TAGTAGCCTCAGCGAATGTACACG	Epiblast	0.554528	synth	-3.23166	-6.26826
TAGTCTCTTCAGCGAACGGCACAT	Neuroectoderm	0.926381	synth	-2.58259	-2.68716
TATCCACGTCAGCGAAAACTTAGC	Epiblast	0.462111	synth	0.14921	3.60481
TATCCACGTCAGCGAAAGGCAGTT	Surface ectoderm	0.65256	synth	6.49501	0.00895151
TATCCACGTCAGCGAACGGGTAGT	Neuroectoderm	0.937431	synth	-3.17315	-2.77999
TCAAGGCGTCAGCGAAGACGATGG	Neuroectoderm	0.816755	synth	0.959512	-4.57768
TCCAGAAGTCAGCGAAAGTGAAAG	Epiblast	0.438754	synth	0.42481	3.19306
TCCCTGGATCAGCGAAGGTCCCTT	Neuroectoderm	0.945469	synth	-1.89237	-3.96835
TCGACTGCTCAGCGAATAGTGTTT	Epiblast	0.503491	synth	-1.16255	0.461847
TCGAGTTTTCAGCGAAGTCGTCGT	Epiblast	0.546922	synth	-0.575545	-0.406454
TCGCAATCTCAGCGAATTCGGCCT	Epiblast	0.513178	synth	1.927	2.15231
TCGGTCATTCAGCGAACAGATTAC	Surface ectoderm	0.542105	synth	5.23734	0.517978
TCGGTCATTCAGCGAAGTAATCCC	Epiblast	0.63796	synth	2.54978	0.210288
TCGTTCCCTCAGCGAACACGGACT	Epiblast	0.463708	synth	0.172825	3.12349
TCTAAACTTCAGCGAAGCTTTCCA	Surface ectoderm	0.720224	synth	3.43648	-0.456759
TCTAAACTTCAGCGAAGTCATATT	Surface ectoderm	0.729127	synth	3.41787	-2.1256
TCTAAACTTCAGCGAATTCGTTCC	Epiblast	0.488567	synth	-0.928451	1.05508
TCTGATTTTCAGCGAACTGTTCTT	Epiblast	0.517924	synth	2.19141	-0.636882
TCTGATTTTCAGCGAATTGGCGTT	Surface ectoderm	0.674545	synth	5.82237	0.309432
TCTTTGACTCAGCGAAGTGTAACC	Epiblast	0.806792	synth	-1.46828	0.609205
TGAATAGGTCAGCGAAATGGGCAC	Neuroectoderm	0.817133	synth	-0.213242	-3.52907
TGAATAGGTCAGCGAAATTCAGTA	Epiblast	0.694985	synth	1.86143	1.30351
TGAATCCTTCAGCGAAATGACCGA	Neuroectoderm	0.800524	synth	-2.72233	-3.51508
TGAGAGCGTCAGCGAACTCGCGTA	Neuroectoderm	0.806921	synth	-1.70302	-2.86705
TGAGAGCGTCAGCGAAGTTTACGT	Epiblast	0.649787	synth	-0.306928	-2.5133
TGAGCACATCAGCGAATGCAAGGG	Surface ectoderm	0.562007	synth	2.45214	0.596084
TGCTTGGGTCAGCGAAATTCCTTG	Epiblast	0.726669	synth	3.26475	0.0964411
TGGCTAGTTCAGCGAACCCGACTT	Epiblast	0.53982	synth	1.74558	-0.461785
TGGCTAGTTCAGCGAATCGGTTTA	Epiblast	0.549612	synth	-2.79022	-5.87255
TGGGAATTTCAGCGAACAGATTAC	Epiblast	0.568269	synth	0.781415	-1.1083
TGGTGTCTTCAGCGAATCCGTCCA	Neuroectoderm	0.89659	synth	-3.40878	-2.63959
TGGTTAACTCAGCGAACCCATCTG	Epiblast	0.44216	synth	1.08951	-1.95309
TGTTATCATCAGCGAAATTTCCGG	Epiblast	0.719172	synth	0.356904	2.38497
AAACAAACTAGATCCTAGCGTAGG	Neuroectoderm	0.816463	synth	-3.78763	-2.4308
AAACAAACTAGATCCTATCCGCTA	Epiblast	0.67715	synth	-0.244041	-3.45587
AAACAAACTAGATCCTGTCATATT	Epiblast	0.475309	synth	-0.0447957	-0.966954
AAACACGGTAGATCCTGCTCTAGT	Epiblast	0.535365	synth	-0.201099	-2.50709
AAACACTATAGATCCTAAATCGTT	Neuroectoderm	0.956223	synth	-2.37561	-4.55445
AAACCGCCTAGATCCTTTCACATA	Surface ectoderm	0.623008	synth	6.22774	-0.0587427
AAACGTGATAGATCCTGGGAAATC	Epiblast	0.541641	synth	2.56796	0.728206
AAACTACATAGATCCTGGAAACAG	Neuroectoderm	0.802204	synth	-3.12651	-3.44817
AAACTGTGTAGATCCTTGCCATCG	Neuroectoderm	0.802587	synth	0.796067	-4.63003
AAAGCCCGTAGATCCTAGCTACGG	Epiblast	0.508026	synth	-0.229721	1.46654
AAAGCCCGTAGATCCTTGTGCTCA	Surface ectoderm	0.690118	synth	5.72801	-0.3154
AAAGTCATTAGATCCTCTACGAGC	Neuroectoderm	0.759297	synth	-2.35281	-1.47149
AAAGTCATTAGATCCTGCTTTGGC	Neuroectoderm	0.710739	synth	-0.476345	-2.70814
AAATAGCATAGATCCTTCGTCATG	Epiblast	0.653197	synth	-0.0394122	2.96394
AAATTCCGTAGATCCTATATAGGA	Neuroectoderm	0.809771	synth	-3.22529	-5.45858
AACAAATGTAGATCCTGAGCGGTA	Neuroectoderm	0.929409	synth	-1.92426	-4.15847
AACAGAACTAGATCCTCCCATAGC	Surface ectoderm	0.728144	synth	3.26737	-0.620119
AACAGCGGTAGATCCTCGGGCTTT	Epiblast	0.459717	synth	0.846569	3.70128
AACGATTTTAGATCCTCCTATTCA	Neuroectoderm	0.769122	synth	-1.64109	-4.87752
AACGCCAATAGATCCTCTTCGATT	Neuroectoderm	0.851966	synth	-0.369611	-3.88246
AACGCCAATAGATCCTGAGTTTCG	Epiblast	0.69176	synth	2.71485	-0.015222
AACGCCAATAGATCCTTGCTATTT	Neuroectoderm	0.576826	synth	-2.17018	-6.03937
AACGGTAGTAGATCCTAATCGGGT	Surface ectoderm	0.525895	synth	2.23277	0.571329
AACGGTAGTAGATCCTGATCGTTT	Neuroectoderm	0.847539	synth	-0.210244	-4.14426
AACGGTAGTAGATCCTTAGAAATG	Surface ectoderm	0.672954	synth	2.6238	-1.31265
AACGGTAGTAGATCCTTTTATCAC	Neuroectoderm	0.694961	synth	-1.25559	-3.33914
AACGTTACTAGATCCTCGCTAATA	Surface ectoderm	0.670391	synth	2.67756	-2.04394
AACTCAGTTAGATCCTAACCTGAC	Epiblast	0.615433	synth	0.556942	-1.49056
AACTCAGTTAGATCCTCCTATTCA	Neuroectoderm	0.748068	synth	-1.88435	-1.58091
AACTCAGTTAGATCCTGGTCCCTT	Epiblast	0.716315	synth	2.27541	1.67593
AACTCAGTTAGATCCTTTTACCCT	Neuroectoderm	0.929849	synth	-2.64014	-3.46889
AACTGCCTTAGATCCTATTCCTTG	Neuroectoderm	0.893831	synth	-1.04199	-3.16991
AAGAACAGTAGATCCTACCTTGCC	Surface ectoderm	0.740848	synth	6.07372	-0.831412
AAGAACAGTAGATCCTCAGATTAC	Neuroectoderm	0.862919	synth	-0.058395	-3.89499
AAGAAGGTTAGATCCTGCATGGGT	Surface ectoderm	0.80817	synth	3.8833	-1.18178
AAGAGTATTAGATCCTGACAAAGG	Epiblast	0.946385	synth	-1.6845	-3.38989
AAGCCTTCTAGATCCTAAGATTGT	Neuroectoderm	0.864429	synth	-2.86773	-3.85962
AAGCCTTCTAGATCCTTAAGACGG	Epiblast	0.67704	synth	3.58126	0.212449
AAGCTCCTTAGATCCTGAGTTCAC	Epiblast	0.826004	synth	2.05791	-4.69063
AAGCTCCTTAGATCCTTCGAAGCT	Epiblast	0.616909	synth	-0.162227	-1.0869
AAGCTCCTTAGATCCTTGACCAGT	Epiblast	0.67508	synth	1.82955	-1.10865
AAGGATGATAGATCCTCCTGTTAT	Surface ectoderm	0.71637	synth	2.20789	-3.42585
AAGGATGATAGATCCTTCGGTTCG	Epiblast	0.599147	synth	-1.40739	2.04577
AAGTATTGTAGATCCTCGACTCCT	Surface ectoderm	0.699133	synth	-1.30155	-5.37252
AAGTATTGTAGATCCTGCTTACCT	Epiblast	0.727383	synth	-0.0621635	-0.16324
AAGTCCAATAGATCCTTGCGACAG	Surface ectoderm	0.756216	synth	5.95372	-0.670586
AAGTCGGGTAGATCCTGAGCCCAT	Surface ectoderm	0.699969	synth	3.72526	-2.0044
AAGTCGGGTAGATCCTTGATGCCC	Epiblast	0.815677	synth	-1.94125	-1.44167
AAGTCGGGTAGATCCTTTCGCTGG	Epiblast	0.464046	synth	2.60756	2.05445
AAGTGAGATAGATCCTATGGATTA	Surface ectoderm	0.745176	synth	5.89786	-0.958182
AAGTGAGATAGATCCTCCAGCAGT	Epiblast	0.520361	synth	1.07055	-1.36828
AAGTGAGATAGATCCTCCCTTCAG	Epiblast	0.719683	synth	-0.703286	0.20005
AAGTGAGATAGATCCTCCTATTCA	Neuroectoderm	0.799498	synth	-2.70834	-1.19834
AAGTGAGATAGATCCTCTACTTGT	Neuroectoderm	0.969748	synth	-3.59684	-2.99589
AAGTGAGATAGATCCTGTCCGTAC	Epiblast	0.634646	synth	-1.17245	2.7306
AATAAGGATAGATCCTACCTTGCC	Neuroectoderm	0.841545	synth	-1.2662	-2.90174
AATAAGGATAGATCCTAGGCAGTT	Epiblast	0.682462	synth	-1.13145	3.86368
AATAAGGATAGATCCTATGACCGA	Surface ectoderm	0.664871	synth	2.14799	-0.843782
AATAAGGATAGATCCTGGCGGTTT	Epiblast	0.652499	synth	-1.17642	-2.64826
AATAAGGATAGATCCTTCGACGGT	Neuroectoderm	0.912416	synth	-3.27314	-2.29861
AATATGACTAGATCCTAGAAGTTA	Surface ectoderm	0.738998	synth	2.45667	-1.53971
AATATGACTAGATCCTGTCCGTAC	Epiblast	0.709828	synth	2.62983	-2.24128
AATCCGGCTAGATCCTAAACCTCC	Epiblast	0.743399	synth	-1.98285	-1.92726
AATCCGGCTAGATCCTCGTACCTA	Epiblast	0.76889	synth	1.40459	-1.2638
AATCCGGCTAGATCCTTTGTTTAC	Neuroectoderm	0.726743	synth	-1.58446	-5.48996
AATCGAAGTAGATCCTGCGCATTC	Surface ectoderm	0.695215	synth	2.87387	-1.2164
AATGGCGTTAGATCCTCTGTCTGG	Neuroectoderm	0.624012	synth	-3.2262	-2.89769
AATGTATGTAGATCCTACCTTGCC	Neuroectoderm	0.854328	synth	-2.96096	-1.44671
ACAAGTAGTAGATCCTGCGCATTC	Epiblast	0.516581	synth	-2.53668	1.12953
ACAAGTAGTAGATCCTTCGACGGT	Epiblast	0.526351	synth	0.0525719	-2.46013
ACAAGTAGTAGATCCTTTATCTGT	Surface ectoderm	0.727004	synth	3.42793	-0.00650159
ACAATCTTTAGATCCTAGCGAAGT	Surface ectoderm	0.624581	synth	6.49604	0.107148
ACAATCTTTAGATCCTTAACCCGT	Neuroectoderm	0.768642	synth	-1.58205	-1.01077
ACAGGCCATAGATCCTGTAATCCC	Epiblast	0.560652	synth	-0.11418	-2.62579
ACATGGACTAGATCCTCTTACGGG	Epiblast	0.599819	synth	-1.12839	2.55899
ACCAACCCTAGATCCTGTCCATGT	Surface ectoderm	0.797037	synth	4.3648	-0.151703
ACCAACCCTAGATCCTTCGGTTTA	Epiblast	0.69412	synth	-1.21132	-5.71316
ACCAGTTTTAGATCCTGGGTTGGT	Surface ectoderm	0.791096	synth	6.0256	-0.778992
ACCAGTTTTAGATCCTTGCTATTT	Epiblast	0.673481	synth	2.03319	-1.91587
ACCCGATTTAGATCCTGTCAAAGA	Epiblast	0.656717	synth	2.60261	-2.38513
ACCCTCAATAGATCCTCTGTTCTT	Surface ectoderm	0.711657	synth	3.56926	-1.19503
ACCCTCAATAGATCCTTGTCTTTC	Surface ectoderm	0.745365	synth	5.41009	-0.419944
ACCGTCGATAGATCCTGTCCGTAC	Epiblast	0.729743	synth	-2.81939	-1.0134
ACCTTCCCTAGATCCTCTTCTGGA	Epiblast	0.775658	synth	-2.49113	-1.06628
ACCTTCCCTAGATCCTGGTCACAG	Epiblast	0.589773	synth	2.06413	1.49177
ACGAATTCTAGATCCTGCGTTGCT	Epiblast	0.605965	synth	-0.0961427	-2.43207
ACGAATTCTAGATCCTTCCAGTCC	Neuroectoderm	0.689161	synth	2.29969	-3.18894
ACGAATTCTAGATCCTTCCCAATC	Neuroectoderm	0.847894	synth	-3.23533	-5.25544
ACGACGACTAGATCCTGCTTTGGC	Neuroectoderm	0.788869	synth	-0.0623903	-4.23454
ACGCTTAATAGATCCTACGTATAC	Epiblast	0.552368	synth	-1.47635	2.31779
ACGCTTAATAGATCCTACTAGCCA	Epiblast	0.629656	synth	0.288602	4.27609
ACGGGTTATAGATCCTGAGTTCAC	Surface ectoderm	0.787437	synth	3.08696	-0.440812
ACGTAAACTAGATCCTCAAGTCAT	Neuroectoderm	0.947043	synth	-2.40091	-2.72174
ACTACCCGTAGATCCTCAGTCCCT	Neuroectoderm	0.886078	synth	-3.13017	-4.6871
ACTAGAGCTAGATCCTTTTGTGTC	Neuroectoderm	0.877667	synth	-3.70219	-4.59505
ACTCATACTAGATCCTCATCGCAG	Surface ectoderm	0.712522	synth	3.27417	0.0177113
ACTCATACTAGATCCTTAACCCGT	Epiblast	0.799023	synth	0.186401	-3.83011
ACTCGGAATAGATCCTAGCGCCTT	Epiblast	0.53126	synth	-1.65928	1.2638
ACTGCTGGTAGATCCTAGTTTAGA	Epiblast	0.693301	synth	1.98345	-4.56142
ACTGCTGGTAGATCCTATGACTTT	Neuroectoderm	0.709966	synth	4.38175	-1.55638
ACTGCTGGTAGATCCTCATTTGTT	Epiblast	0.720693	synth	2.87384	-0.157256
ACTTCGCTTAGATCCTGTATGAGT	Neuroectoderm	0.845549	synth	-2.14438	-5.86373
AGAAACCATAGATCCTATTCGACG	Epiblast	0.771648	synth	-0.0390091	-2.56606
AGAAGCTTTAGATCCTATCCGCTA	Epiblast	0.614911	synth	-2.29485	-5.79845
AGACCTCATAGATCCTCTTCAGGT	Neuroectoderm	0.859123	synth	-3.78609	-2.9267
AGCAACGCTAGATCCTCGGAATTT	Surface ectoderm	0.675104	synth	3.34392	-2.05721
AGCACGTATAGATCCTGAAAGACC	Epiblast	0.493901	synth	2.46571	1.01243
AGCGTGGTTAGATCCTATTGGGCC	Neuroectoderm	0.86531	synth	-3.40075	-4.92851
AGCTCCACTAGATCCTTGCTATTT	Surface ectoderm	0.735757	synth	3.1031	0.305044
AGGACACATAGATCCTACGCTCAG	Neuroectoderm	0.938074	synth	-3.59846	-3.49485
AGGACACATAGATCCTCTCAGAAT	Epiblast	0.604925	synth	-1.98236	1.41393
AGGAGTCGTAGATCCTAAAGTCGG	Epiblast	0.754261	synth	-0.535649	0.476968
AGGAGTCGTAGATCCTGCAGTCGA	Surface ectoderm	0.699659	synth	3.29376	-2.78593
AGGAGTCGTAGATCCTTCCCTGAT	Epiblast	0.545505	synth	-1.41989	1.09778
AGGAGTCGTAGATCCTTTAGTCCG	Surface ectoderm	0.698166	synth	3.11514	-1.04664
AGGCAATATAGATCCTCTACCGTT	Surface ectoderm	0.63824	synth	2.45257	-1.18515
AGGCAATATAGATCCTTCTGTGGT	Neuroectoderm	0.838189	synth	0.15714	-4.01798
AGGGTAAATAGATCCTACTTCAAT	Surface ectoderm	0.766658	synth	2.74085	-0.00698796
AGGGTAAATAGATCCTGTAACGTT	Epiblast	0.754664	synth	-1.9604	-5.57263
AGGTAAGCTAGATCCTTGTTCCAG	Epiblast	0.692527	synth	3.3387	-1.17019
AGGTATATTAGATCCTACCACGCT	Epiblast	0.69367	synth	-0.236438	-1.5066
AGGTATATTAGATCCTACCCATAT	Epiblast	0.670572	synth	-1.12545	-5.91845
AGGTTCCCTAGATCCTTTAAACTG	Neuroectoderm	0.980038	synth	-1.40003	-3.31491
AGTGCTTCTAGATCCTCTTAGGTA	Surface ectoderm	0.584296	synth	3.35233	0.121136
AGTGCTTCTAGATCCTCTTCGCAC	Neuroectoderm	0.780446	synth	0.09651	-4.22198
AGTTGCGGTAGATCCTCGAGATGT	Epiblast	0.574519	synth	-2.00956	1.07671
AGTTGCGGTAGATCCTGATGTGAG	Epiblast	0.756625	synth	0.673486	0.0356573
ATAAGCTATAGATCCTGACAACTT	Epiblast	0.687194	synth	-0.578959	-1.82873
ATAAGCTATAGATCCTGATGTATT	Neuroectoderm	0.922645	synth	-2.69138	-4.21995
ATACTCTCTAGATCCTATGACCGA	Epiblast	0.68867	synth	0.954817	-1.89299
ATAGATGTTAGATCCTCGAGTCTG	Neuroectoderm	0.783521	synth	0.381583	-3.30809
ATATGCAATAGATCCTTTAGTCCG	Neuroectoderm	0.900756	synth	0.311054	-4.76038
ATATGGGTTAGATCCTTAGTCGCA	Surface ectoderm	0.708969	synth	6.07751	-0.458648
ATCAGGGATAGATCCTCAAGAGGG	Surface ectoderm	0.678122	synth	2.24193	-2.23553
ATCAGGGATAGATCCTGGCGTTAG	Epiblast	0.620498	synth	-1.40072	0.123144
ATCCTAGTTAGATCCTCAGACCAT	Epiblast	0.685278	synth	2.98445	-1.85746
ATCCTAGTTAGATCCTGAGTTCAC	Neuroectoderm	0.861337	synth	0.358513	-4.34796
ATCCTAGTTAGATCCTGTAATCCC	Epiblast	0.548185	synth	1.87919	-1.92941
ATCGCGCTTAGATCCTTTGAGGGT	Neuroectoderm	0.952049	synth	-2.33779	-3.52512
ATCGTAACTAGATCCTTACAGCCG	Neuroectoderm	0.81373	synth	0.233667	-4.90356
ATCTTGGCTAGATCCTGACAAAGG	Epiblast	0.563	synth	-3.04857	-4.97598
ATCTTGGCTAGATCCTTTGGCGTT	Epiblast	0.527528	synth	-0.358792	2.34946
ATGACAACTAGATCCTAAGATTGT	Neuroectoderm	0.84332	synth	-3.48504	-3.01506
ATGCGGAGTAGATCCTGATGTATT	Surface ectoderm	0.602193	synth	5.2468	0.512163
ATGCGGAGTAGATCCTGTCATATT	Epiblast	0.681936	synth	4.12992	0.474809
ATGGGCTCTAGATCCTAATGAATG	Epiblast	0.779518	synth	3.63236	-0.767159
ATGGTCTGTAGATCCTGTTACGAT	Epiblast	0.744816	synth	-1.32019	0.350861
ATGGTCTGTAGATCCTTGAGGTCT	Neuroectoderm	0.943799	synth	-2.66508	-1.05924
ATGTGCCGTAGATCCTCGAACGTA	Surface ectoderm	0.728394	synth	2.30347	-0.561098
ATGTGCCGTAGATCCTCTTTAATC	Neuroectoderm	0.743638	synth	-1.02877	2.21281
ATGTGCCGTAGATCCTTCGAAGCT	Epiblast	0.723109	synth	-1.36742	2.71538
ATTATTCGTAGATCCTGAGTTCAC	Neuroectoderm	0.950271	synth	-3.22836	-3.0738
ATTATTCGTAGATCCTGCCGGATT	Epiblast	0.547118	synth	4.1265	-0.353557
ATTCTGAGTAGATCCTGAAGTGCC	Epiblast	0.578332	synth	1.80355	-0.393311
ATTGAAGTTAGATCCTAACTTAGC	Neuroectoderm	0.932878	synth	-3.3568	-2.83942
ATTGAAGTTAGATCCTTACAGCCG	Epiblast	0.484273	synth	-0.703745	2.6117
ATTGGCCCTAGATCCTATCCCACG	Surface ectoderm	0.677447	synth	1.74773	-3.90099
ATTGGCCCTAGATCCTTAGTGGAC	Surface ectoderm	0.676282	synth	2.8242	0.818487
ATTGGCCCTAGATCCTTCGGTTCG	Epiblast	0.543357	synth	0.800465	-1.27432
ATTTGTTGTAGATCCTAACCCTTG	Neuroectoderm	0.923261	synth	0.350302	-5.19543
CAAACATTTAGATCCTAATGACCC	Epiblast	0.513094	synth	-2.20572	0.836855
CAAACATTTAGATCCTATACTCTT	Neuroectoderm	0.816684	synth	0.398002	-4.89126
CAAACATTTAGATCCTCTTCTGGA	Surface ectoderm	0.727251	synth	3.15364	0.144556
CAAACATTTAGATCCTGTTCTGTT	Epiblast	0.430524	synth	-0.38	3.87613
CAAACATTTAGATCCTTCGACGGT	Neuroectoderm	0.770772	synth	0.0126298	-3.90046
CAAACATTTAGATCCTTGACGGAC	Epiblast	0.737078	synth	1.80457	-4.28264
CAACGCAGTAGATCCTCAAGTCAT	Epiblast	0.725797	synth	-1.23665	-0.358086
CAAGGAATTAGATCCTTAACCATC	Neuroectoderm	0.72727	synth	-1.51356	-4.51867
CAAGGGTTTAGATCCTGGTCTGAC	Epiblast	0.44795	synth	0.350854	3.332
CAAGGTACTAGATCCTAGAACGGG	Surface ectoderm	0.656573	synth	2.79742	-1.99649
CAAGGTACTAGATCCTTTCACATA	Neuroectoderm	0.841671	synth	-0.884408	-3.8135
CACAAGTATAGATCCTGACGATGG	Neuroectoderm	0.908121	synth	-1.62804	-3.55776
CACTAACCTAGATCCTAGCAGAAC	Epiblast	0.530401	synth	0.33417	1.62494
CACTAACCTAGATCCTAGGCAGTT	Epiblast	0.565777	synth	0.611318	-1.63494
CAGACTCGTAGATCCTTGGTTTCT	Surface ectoderm	0.762856	synth	6.17296	-0.84354
CAGATGGGTAGATCCTAGAGACTA	Surface ectoderm	0.634549	synth	5.97394	0.37937
CAGGTTGCTAGATCCTACTGAGTT	Epiblast	0.728727	synth	-2.24574	-1.34894
CAGTTTAATAGATCCTTGATGCCC	Surface ectoderm	0.763692	synth	6.04218	-0.474379
CAGTTTAATAGATCCTTTGAGGGT	Neuroectoderm	0.793411	synth	-0.114462	-3.66472
CATGACGATAGATCCTAGCGTAGG	Neuroectoderm	0.854383	synth	-3.2522	-4.5949
CATGACGATAGATCCTATACCCAG	Neuroectoderm	0.955573	synth	-2.88881	-2.12064
CATGACGATAGATCCTATATCTTC	Surface ectoderm	0.763758	synth	4.60481	-0.306923
CATGACGATAGATCCTGATCGTTT	Epiblast	0.550614	synth	-0.879417	1.18541
CATGCTGCTAGATCCTAGCTATGA	Surface ectoderm	0.671203	synth	2.86422	-1.43956
CATGCTGCTAGATCCTTCGAAGCT	Neuroectoderm	0.784104	synth	-1.21369	-2.55499
CATGCTGCTAGATCCTTTCACATA	Surface ectoderm	0.602556	synth	6.41221	0.0211459
CATTCGGGTAGATCCTCCCTAACC	Neuroectoderm	0.851897	synth	-1.51813	-2.51859
CCACGTTGTAGATCCTAGCACCAC	Neuroectoderm	0.762154	synth	-1.5842	-2.05785
CCACGTTGTAGATCCTGTACACTC	Epiblast	0.566053	synth	-2.05035	2.67825
CCATCCACTAGATCCTCGAGTCTG	Surface ectoderm	0.741303	synth	6.00307	-0.621852
CCATCGTCTAGATCCTGAGAGTAT	Epiblast	0.645913	synth	2.53726	1.07589
CCATGCATTAGATCCTGTCATATT	Surface ectoderm	0.723975	synth	2.25737	-1.98178
CCATGCATTAGATCCTTGTTTGAG	Neuroectoderm	0.915745	synth	-1.91513	-3.92802
CCCTCTTGTAGATCCTGTTGCACG	Epiblast	0.501317	synth	-0.333837	2.967
CCCTCTTGTAGATCCTTTGCACGC	Epiblast	0.501893	synth	-1.19848	0.527757
CCCTGTTTTAGATCCTCCGCAACT	Epiblast	0.830117	synth	1.6259	-4.516
CCCTGTTTTAGATCCTGGCCTAAG	Epiblast	0.526994	synth	-0.0748984	2.53862
CCCTTGCATAGATCCTTCCGTCCA	Epiblast	0.705584	synth	0.885284	-4.63266
CCGAGATCTAGATCCTACGCCATT	Epiblast	0.439834	synth	0.201485	3.02024
CCGGAAATTAGATCCTTTTACCCT	Surface ectoderm	0.618376	synth	5.74515	0.211617
CCGTCTTATAGATCCTAGAGGTGG	Epiblast	0.561501	synth	-1.66571	2.18544
CCGTCTTATAGATCCTTCGGTTCG	Epiblast	0.791454	synth	-1.09723	0.881234
CCTACGCTTAGATCCTCCATTACT	Epiblast	0.51865	synth	-0.154379	1.01713
CCTACGCTTAGATCCTTGGGATTC	Epiblast	0.527643	synth	0.7089	-1.34732
CCTATTTATAGATCCTTATTGCCT	Surface ectoderm	0.633544	synth	6.06185	-0.0856344
CCTCATGATAGATCCTCGGGCTTT	Neuroectoderm	0.827047	synth	-0.86674	-2.73998
CCTCATGATAGATCCTGCTTTCCA	Epiblast	0.78716	synth	-2.26562	-1.21558
CCTTTACATAGATCCTAGCAGAAC	Surface ectoderm	0.666763	synth	3.25962	-0.157705
CCTTTACATAGATCCTCGAGATGT	Surface ectoderm	0.709394	synth	2.74705	-1.08387
CCTTTGTCTAGATCCTCTGCGTTG	Neuroectoderm	0.802091	synth	-0.216021	-4.75899
CGAAACTCTAGATCCTACTAGGAT	Epiblast	0.539443	synth	-1.73512	1.30011
CGAACCGATAGATCCTGAAGGCTT	Surface ectoderm	0.725031	synth	2.4171	-1.64112
CGAACCGATAGATCCTGGTTAGTG	Neuroectoderm	0.935569	synth	-3.61404	-3.97517
CGAAGAAGTAGATCCTGCAGGGTA	Surface ectoderm	0.746688	synth	3.70984	-2.1342
CGATGGCATAGATCCTAGAAGTCC	Surface ectoderm	0.668574	synth	2.92568	-1.16128
CGATGGCATAGATCCTAGCAGAAC	Neuroectoderm	0.789335	synth	-3.62548	-4.87976
CGGTGAGTTAGATCCTGAGAATTG	Epiblast	0.724959	synth	3.39631	-0.207306
CGTACCGATAGATCCTAAGGTAAT	Neuroectoderm	0.752719	synth	-2.57048	-4.56212
CGTACCGATAGATCCTATATAGGA	Epiblast	0.553026	synth	-1.11986	2.6083
CGTACCGATAGATCCTCACAACAG	Surface ectoderm	0.736101	synth	2.36255	0.507946
CGTCGAATTAGATCCTGATTTACC	Surface ectoderm	0.776294	synth	3.23879	-2.18712
CGTCGAATTAGATCCTTGCTCCGT	Neuroectoderm	0.789833	synth	-3.0589	-5.22724
CGTGCAACTAGATCCTGGCCCTTA	Epiblast	0.801836	synth	-0.97272	1.80633
CGTGGGATTAGATCCTGCGCATTC	Epiblast	0.604893	synth	2.54036	-0.532071
CGTGGGATTAGATCCTTTGTCGCC	Neuroectoderm	0.912158	synth	-3.30854	-2.65394
CGTGTACATAGATCCTCGCCTTGA	Neuroectoderm	0.846039	synth	-1.69555	-4.40031
CGTGTACATAGATCCTGATGTGAG	Epiblast	0.833815	synth	-2.3208	-2.24686
CGTGTGTTTAGATCCTACTGCCGT	Neuroectoderm	0.86426	synth	-0.123171	-4.4186
CGTTGCCTTAGATCCTGAAGCACT	Epiblast	0.684173	synth	2.10367	-4.59815
CGTTGCCTTAGATCCTTGAAATGA	Surface ectoderm	0.723952	synth	3.11533	-0.316921
CGTTGCCTTAGATCCTTGATAACA	Epiblast	0.539701	synth	-0.172449	2.14391
CGTTTCGTTAGATCCTTCTGCATC	Epiblast	0.584175	synth	-1.5352	1.99138
CTAACGCCTAGATCCTGCTTTGGC	Epiblast	0.620355	synth	-2.0952	2.45843
CTACGGGATAGATCCTCCGTGTTT	Epiblast	0.488029	synth	0.492685	-0.822182
CTAGACTATAGATCCTCTCAGAAT	Epiblast	0.656582	synth	2.20629	0.626136
CTAGTAGGTAGATCCTAAATCAGA	Neuroectoderm	0.84385	synth	-0.799349	-3.41661
CTCACATCTAGATCCTGAATACGC	Epiblast	0.687636	synth	3.10187	0.723292
CTCACATCTAGATCCTTTAAGCGT	Neuroectoderm	0.872401	synth	-1.40342	-4.571
CTCCCAAATAGATCCTTGAGGTCT	Neuroectoderm	0.835049	synth	0.140937	-3.99701
CTCCTCCATAGATCCTTCCAGTCC	Surface ectoderm	0.759169	synth	3.45299	-0.786777
CTCTATAGTAGATCCTTCATGAGG	Epiblast	0.538195	synth	-1.42248	-0.694964
CTCTGCGTTAGATCCTGCTTTCCA	Surface ectoderm	0.808562	synth	2.96475	-2.20571
CTGAAGGGTAGATCCTGGAGAAGC	Surface ectoderm	0.68684	synth	2.21867	-3.37597
CTGAGCGTTAGATCCTTTATAGCC	Epiblast	0.492462	synth	1.57302	2.56688
CTGGAACATAGATCCTGCAGGGTA	Epiblast	0.53258	synth	1.16823	-1.1906
CTGGGTATTAGATCCTAGGAGCTT	Surface ectoderm	0.804424	synth	3.38317	-0.628738
CTGGGTATTAGATCCTCAGTCCCT	Surface ectoderm	0.680542	synth	2.96913	-2.60003
CTGTCGCATAGATCCTAAACGCCT	Surface ectoderm	0.698926	synth	3.18353	-2.19267
CTGTCGCATAGATCCTACTGCCGT	Epiblast	0.529677	synth	1.41867	-1.72988
CTGTCGCATAGATCCTATATCTTC	Surface ectoderm	0.679854	synth	2.86569	-1.70415
CTGTCGCATAGATCCTTGACGGAC	Surface ectoderm	0.682793	synth	5.71417	-0.419287
CTGTGACCTAGATCCTGTGGAGCT	Surface ectoderm	0.592525	synth	5.83599	0.354047
CTGTTAAATAGATCCTTGTACACG	Surface ectoderm	0.691198	synth	5.09162	-0.350771
CTGTTTCCTAGATCCTCCCATAGC	Surface ectoderm	0.811869	synth	3.30406	-0.37683
CTGTTTCCTAGATCCTGCAGGGTA	Neuroectoderm	0.859337	synth	-0.0228262	-4.87023
CTTAGGCCTAGATCCTGCCGGATT	Epiblast	0.609501	synth	-3.05156	-0.581792
CTTAGTGTTAGATCCTAGCTACGG	Neuroectoderm	0.894632	synth	-2.48478	-4.21059
CTTAGTGTTAGATCCTGTCGTCGT	Epiblast	0.843269	synth	0.927833	-4.76471
CTTCTACGTAGATCCTATGGATTA	Epiblast	0.454403	synth	1.47288	3.6114
CTTCTACGTAGATCCTCGACTCCT	Neuroectoderm	0.958013	synth	-1.12983	-4.35449
CTTTATCCTAGATCCTTAGTGGAC	Neuroectoderm	0.857925	synth	0.658625	-4.0627
CTTTCACTTAGATCCTATGGGCAC	Epiblast	0.602611	synth	-2.43173	-4.97877
CTTTCACTTAGATCCTCTGGTGCA	Neuroectoderm	0.752529	synth	1.31417	-4.63532
GAAAGACATAGATCCTCCCGAATG	Neuroectoderm	0.904393	synth	-2.69876	-2.02912
GAAGATATTAGATCCTCCAGCAGT	Epiblast	0.572688	synth	0.274029	-1.53136
GAAGATATTAGATCCTTTAAACTG	Neuroectoderm	0.856835	synth	-0.249862	-3.59094
GAATCCCATAGATCCTATGGAAAT	Epiblast	0.749578	synth	-2.80551	-1.40777
GACACAAATAGATCCTTGACGGAC	Neuroectoderm	0.813015	synth	-3.24678	-5.08594
GACACCTGTAGATCCTTCTGTGGT	Neuroectoderm	0.751836	synth	-2.17947	-5.34991
GACTAGCGTAGATCCTATGGAAAT	Surface ectoderm	0.533803	synth	5.17679	0.381639
GAGAAACCTAGATCCTACCACGCT	Surface ectoderm	0.777337	synth	3.41863	0.163295
GAGAAACCTAGATCCTGGGAACGA	Epiblast	0.47857	synth	-0.912618	4.06581
GAGAAACCTAGATCCTTCTCACTT	Epiblast	0.654562	synth	-1.86176	2.72923
GAGCGGAATAGATCCTTCATATGG	Neuroectoderm	0.981172	synth	-2.22876	-3.68606
GAGGGTCATAGATCCTCTTACTCC	Neuroectoderm	0.747099	synth	-0.398874	-4.03234
GATGCAGATAGATCCTAACCCTTG	Epiblast	0.826967	synth	-1.99378	-0.348284
GATGCAGATAGATCCTAGCGCCTT	Surface ectoderm	0.646475	synth	5.50974	-0.175933
GATGCAGATAGATCCTCTACTTGT	Surface ectoderm	0.619926	synth	2.29281	0.755226
GATGCAGATAGATCCTGAACGATT	Surface ectoderm	0.71522	synth	3.87375	-1.19223
GATTAAAGTAGATCCTTCCGTCCA	Epiblast	0.603708	synth	-0.961458	0.410007
GATTACTTTAGATCCTTAAGACGG	Neuroectoderm	0.904986	synth	-3.29472	-4.38135
GCAAACTGTAGATCCTATGGATTA	Epiblast	0.536326	synth	0.943833	-1.44983
GCAAACTGTAGATCCTTGAGGTCT	Neuroectoderm	0.759114	synth	0.977489	-4.60907
GCCAAAGCTAGATCCTCCATTTGA	Surface ectoderm	0.705276	synth	3.67542	-1.86779
GCCAACATTAGATCCTATCCCACG	Epiblast	0.704047	synth	-1.30695	2.02863
GCCTTGTGTAGATCCTGAACGATT	Surface ectoderm	0.715476	synth	4.26358	-1.19923
GCGCTGATTAGATCCTGAATTCGT	Neuroectoderm	0.911607	synth	-2.12888	-3.20994
GCGCTGATTAGATCCTTCATGAGG	Epiblast	0.608951	synth	2.05946	0.204537
GCGGTAACTAGATCCTCCGTGTTT	Surface ectoderm	0.692963	synth	6.39136	-0.679714
GCGGTAACTAGATCCTCTAGATTG	Epiblast	0.654974	synth	-0.310403	3.68399
GCGTATTCTAGATCCTACATCTAT	Surface ectoderm	0.821213	synth	4.79598	-1.06201
GCGTGCAATAGATCCTGAATTCGT	Epiblast	0.615707	synth	-2.29471	-4.84075
GCGTGCAATAGATCCTGGGTTGGT	Epiblast	0.533149	synth	-1.58812	0.666925
GCTAAGTTTAGATCCTTTGTGACT	Epiblast	0.639265	synth	2.63121	0.183587
GCTACCGTTAGATCCTATTCAGTA	Epiblast	0.485866	synth	-0.0587956	1.49759
GCTACCGTTAGATCCTTCCCTGAT	Neuroectoderm	0.916735	synth	-3.01424	-3.93156
GCTCGTAGTAGATCCTACTGCCGT	Epiblast	0.436711	synth	-0.428817	0.915478
GCTCGTAGTAGATCCTGCAGTCGA	Epiblast	0.451867	synth	-1.57916	3.136
GGAACGAATAGATCCTGCTTTCCA	Epiblast	0.546463	synth	1.48603	-1.82793
GGAAGTCCTAGATCCTCGGGCTTT	Neuroectoderm	0.841949	synth	0.16136	-4.44581
GGACTGGATAGATCCTCACGGACT	Epiblast	0.676676	synth	-1.725	0.776419
GGACTGGATAGATCCTCTTGGTGT	Neuroectoderm	0.647297	synth	-2.38349	-5.59952
GGACTTCTTAGATCCTACATCTAT	Neuroectoderm	0.86916	synth	-0.404017	-0.707929
GGACTTCTTAGATCCTGGAATAGA	Surface ectoderm	0.675786	synth	2.52631	-2.99726
GGAGGTTTTAGATCCTGTCTCTCT	Epiblast	0.533139	synth	0.659151	2.44829
GGAGTAAGTAGATCCTCCTGTTAT	Surface ectoderm	0.666516	synth	3.69467	-2.07067
GGAGTAAGTAGATCCTGCAGTCGA	Epiblast	0.558204	synth	-2.22949	0.495332
GGATTGTTTAGATCCTCGTATCGG	Epiblast	0.646436	synth	2.38673	1.75687
GGATTGTTTAGATCCTGGGAACGA	Epiblast	0.624127	synth	-1.82111	0.951558
GGATTGTTTAGATCCTTTGCATAT	Neuroectoderm	0.847551	synth	-3.10613	-5.2124
GGCAAGGTTAGATCCTAGAAGTTA	Surface ectoderm	0.682625	synth	2.49685	-0.836481
GGCAAGGTTAGATCCTATATCTTC	Epiblast	0.611769	synth	-0.733929	0.241149
GGCAAGGTTAGATCCTGTATGAGT	Surface ectoderm	0.67867	synth	2.77422	-0.980076
GGCCCAATTAGATCCTATGAAGCA	Epiblast	0.677513	synth	2.3102	-2.44146
GGCGACAATAGATCCTCTTTCTTT	Neuroectoderm	0.921725	synth	-2.53139	-2.38038
GGCTATAATAGATCCTACTAGCCA	Neuroectoderm	0.634467	synth	-3.10238	-5.48536
GGCTATAATAGATCCTTGTAGTTT	Epiblast	0.597028	synth	5.53231	0.107338
GGCTATAATAGATCCTTTGGACTT	Neuroectoderm	0.839794	synth	-2.44352	-3.21989
GGGATTACTAGATCCTGGGCCAAT	Neuroectoderm	0.885532	synth	-1.10617	-3.51482
GGGCATCATAGATCCTACCACGCT	Neuroectoderm	0.823469	synth	-2.11009	-5.02741
GGGTCATTTAGATCCTACTTCAAT	Neuroectoderm	0.805764	synth	-3.5293	-5.52959
GGGTCATTTAGATCCTGCACCTCT	Surface ectoderm	0.680543	synth	3.03844	-1.15505
GGGTCATTTAGATCCTGGTCCCTT	Surface ectoderm	0.728636	synth	3.90713	-0.554528
GGGTCATTTAGATCCTGTTGTCAT	Neuroectoderm	0.831552	synth	-1.70221	-3.45882
GGGTCATTTAGATCCTTGAGGTCT	Epiblast	0.590539	synth	1.87009	0.371403
GGGTCTAGTAGATCCTCTTCGATT	Neuroectoderm	0.88869	synth	-3.12349	-5.38946
GGTAAATCTAGATCCTAGAAGTTA	Epiblast	0.509305	synth	0.559019	-1.22307
GGTAAATCTAGATCCTAGGTTGTG	Epiblast	0.64841	synth	1.02678	3.11104
GGTAAATCTAGATCCTCAATTAGT	Epiblast	0.653985	synth	-1.61236	-5.7924
GGTAGCCATAGATCCTTCGGTTTA	Epiblast	0.689826	synth	2.29148	0.590807
GGTGTCGATAGATCCTGATTGCGA	Surface ectoderm	0.730565	synth	4.45041	-1.31459
GGTTACACTAGATCCTGTCCATGT	Epiblast	0.53353	synth	1.74429	-2.28774
GGTTAGGGTAGATCCTAGCGCCTT	Surface ectoderm	0.671918	synth	3.52344	-2.2493
GGTTAGGGTAGATCCTAGGCAACG	Surface ectoderm	0.63726	synth	2.88929	-0.360167
GGTTAGGGTAGATCCTCTCCGCAT	Surface ectoderm	0.679323	synth	-2.98501	2.01913
GGTTGAGATAGATCCTTAGTGTTT	Neuroectoderm	0.862016	synth	-0.566791	-3.39824
GTAAGCCGTAGATCCTTGCCATCG	Surface ectoderm	0.70217	synth	6.39087	-0.748361
GTAAGCCGTAGATCCTTTCCGCTC	Neuroectoderm	0.744531	synth	-0.565577	-2.58409
GTAATCTGTAGATCCTGGGAACCT	Neuroectoderm	0.784151	synth	-1.90087	-1.42275
GTACGCTTTAGATCCTCTCTTGAC	Epiblast	0.669485	synth	1.52671	0.818737
GTACGCTTTAGATCCTTGTGTCCT	Epiblast	0.545753	synth	-1.59441	1.49384
GTATTGACTAGATCCTAGGAAGAC	Surface ectoderm	0.670314	synth	3.15616	-2.75905
GTATTGACTAGATCCTGTGGATGG	Epiblast	0.805269	synth	-1.84365	4.62435
GTCAGACCTAGATCCTGGGTGTAT	Neuroectoderm	0.781867	synth	1.00272	-4.63443
GTCCACTATAGATCCTCGGCACAT	Epiblast	0.596545	synth	-0.14062	1.8871
GTCCACTATAGATCCTCGTACCTA	Epiblast	0.830318	synth	-2.81256	-1.06517
GTCCACTATAGATCCTTTAAGCGT	Epiblast	0.551456	synth	0.673799	-0.431972
GTCCACTATAGATCCTTTCCAGAC	Neuroectoderm	0.879424	synth	0.287042	-4.78284
GTCCGTCATAGATCCTTACTTGTG	Neuroectoderm	0.744074	synth	-2.9851	-4.91753
GTCTAATCTAGATCCTACCCATAT	Epiblast	0.730133	synth	1.99814	-4.77799
GTCTAATCTAGATCCTCTTTAATC	Epiblast	0.734751	synth	1.90648	1.31036
GTCTGGAATAGATCCTGACAGATA	Neuroectoderm	0.828924	synth	-2.31581	-2.70145
GTGAACTCTAGATCCTGTTCAACT	Epiblast	0.658671	synth	1.52777	-2.42394
GTGATAAATAGATCCTTCTCACTT	Epiblast	0.702074	synth	0.687212	4.1951
GTGCCCATTAGATCCTCAACAAAT	Surface ectoderm	0.661164	synth	3.08327	0.10097
GTGCCCATTAGATCCTGAATTCGT	Surface ectoderm	0.598354	synth	5.72432	0.460571
GTGGTGCTTAGATCCTTTGGCGTT	Epiblast	0.663928	synth	-1.60162	-5.74282
GTGTCACCTAGATCCTCGACTCCT	Surface ectoderm	0.710915	synth	2.3133	-1.39363
GTTCTGCTTAGATCCTAGCGTAGG	Neuroectoderm	0.872236	synth	-2.01041	-2.83981
GTTCTGCTTAGATCCTCACAGTTT	Surface ectoderm	0.793914	synth	4.49511	-1.16702
GTTGTCCGTAGATCCTACAGCGGA	Neuroectoderm	0.726813	synth	-1.5106	-4.64612
GTTGTCCGTAGATCCTGATCTCGG	Neuroectoderm	0.986627	synth	-2.16604	-3.93446
TAAACCGATAGATCCTCGGCACAT	Surface ectoderm	0.744189	synth	4.08022	-1.83988
TAACTTCTTAGATCCTCCGCAACT	Neuroectoderm	0.857396	synth	-0.113883	-4.22852
TACCGCTCTAGATCCTCTACCGTT	Surface ectoderm	0.702015	synth	2.54191	-3.44325
TACCTAAGTAGATCCTATGAAGCA	Epiblast	0.560769	synth	-1.47672	0.327574
TACGCGAGTAGATCCTCAATACTT	Surface ectoderm	0.720759	synth	3.36784	-1.26038
TACGTTCGTAGATCCTCGGGCTTT	Epiblast	0.853944	synth	-2.21963	-0.628345
TACGTTCGTAGATCCTGACAGATA	Neuroectoderm	0.911283	synth	-2.21485	-1.62213
TACTGAATTAGATCCTGTTTGTTT	Neuroectoderm	0.89442	synth	-3.27022	-4.80556
TAGATCAATAGATCCTAGATGGCT	Surface ectoderm	0.680246	synth	2.76949	-2.52654
TAGATCAATAGATCCTCAAGTCAT	Surface ectoderm	0.676655	synth	2.82092	-1.038
TAGCCACATAGATCCTATATACCT	Neuroectoderm	0.899148	synth	-1.14485	-3.18234
TAGCCACATAGATCCTCCGTGTTT	Epiblast	0.503369	synth	1.82177	-1.17602
TAGCCACATAGATCCTCCTACTAG	Neuroectoderm	0.772763	synth	-2.81105	-1.53933
TAGCCACATAGATCCTGTCAAAGA	Epiblast	0.651185	synth	2.0718	-0.354415
TAGCGGATTAGATCCTCCCGAATG	Surface ectoderm	0.691258	synth	6.17881	-0.44415
TAGGCTTTTAGATCCTGATGTATT	Epiblast	0.748949	synth	-0.747767	-1.4953
TAGGTACGTAGATCCTACCCACGA	Neuroectoderm	0.854332	synth	-3.88523	-2.49057
TAGGTACGTAGATCCTGTACCTTG	Neuroectoderm	0.82909	synth	-2.9375	-2.66851
TAGGTACGTAGATCCTGTCTCTCT	Surface ectoderm	0.696123	synth	2.72884	-1.26352
TAGTAGCCTAGATCCTTACTTGTG	Surface ectoderm	0.735939	synth	3.37593	0.0969613
TAGTCTCTTAGATCCTAGACACCA	Epiblast	0.532082	synth	0.528621	-1.32787
TATCTGTCTAGATCCTCTCTTGAC	Epiblast	0.776385	synth	3.09808	-0.656349
TATCTGTCTAGATCCTCTTACGGG	Surface ectoderm	0.728189	synth	3.56088	-0.662057
TCAAGGCGTAGATCCTTTCGCTGG	Neuroectoderm	0.847653	synth	-0.272403	-4.69155
TCATACCATAGATCCTCATCTCCC	Neuroectoderm	0.72746	synth	-0.276875	-3.3339
TCATAGCTTAGATCCTACCACGCT	Neuroectoderm	0.953442	synth	0.0636374	-4.97299
TCCAGAAGTAGATCCTCAACGTGG	Neuroectoderm	0.87806	synth	-2.42788	-5.75993
TCCAGAAGTAGATCCTCGAACGTA	Neuroectoderm	0.94143	synth	-1.37036	-3.79197
TCCAGAAGTAGATCCTGTTTACGT	Neuroectoderm	0.874582	synth	-0.464119	-3.99571
TCCGACACTAGATCCTGTATGAGT	Surface ectoderm	0.681638	synth	-1.17579	-5.80157
TCCGCTGTTAGATCCTGGACTTCC	Epiblast	0.640373	synth	-1.54683	-1.7093
TCGACTGCTAGATCCTTAGCCTCG	Epiblast	0.798313	synth	-2.34561	-3.41024
TCGACTGCTAGATCCTTGGTTTCT	Neuroectoderm	0.832484	synth	-1.84682	-2.04562
TCGCAATCTAGATCCTGAGTTTCG	Surface ectoderm	0.724767	synth	3.64252	-1.22058
TCGGTCATTAGATCCTCAATTAGT	Epiblast	0.602881	synth	-2.28647	0.583882
TCGGTCATTAGATCCTTAGCTTAT	Neuroectoderm	0.878415	synth	-2.93779	-3.03149
TCGTGGGTTAGATCCTCCCATCTG	Epiblast	0.617085	synth	-1.63906	1.10608
TCGTTCCCTAGATCCTCGAGTCTG	Epiblast	0.608282	synth	-2.27166	1.60237
TCGTTCCCTAGATCCTCTCAGAAT	Neuroectoderm	0.851946	synth	-0.725372	-3.45918
TCGTTCCCTAGATCCTGACAGATA	Epiblast	0.607046	synth	-1.05174	2.2625
TCGTTCCCTAGATCCTTCCGTCCA	Epiblast	0.494449	synth	1.20961	3.55162
TCGTTCCCTAGATCCTTCTAGCAG	Neuroectoderm	0.812277	synth	-2.32286	-0.798734
TCTTTGACTAGATCCTACTAGGAT	Epiblast	0.567997	synth	-0.61518	3.54915
TCTTTGACTAGATCCTGATGTATT	Epiblast	0.457184	synth	-0.628971	5.77913
TGAATCCTTAGATCCTACTAGCCA	Epiblast	0.657155	synth	2.6079	0.855738
TGAATCCTTAGATCCTAGATGGCT	Epiblast	0.622618	synth	-1.08737	2.57877
TGACGTCGTAGATCCTGTCTCTCT	Neuroectoderm	0.567834	synth	-2.77482	-5.55273
TGACGTCGTAGATCCTTTGTGACT	Epiblast	0.542665	synth	-3.09245	-5.99654
TGAGAGCGTAGATCCTCTGCGTTG	Epiblast	0.830952	synth	1.25012	-1.89087
TGAGAGCGTAGATCCTTAGTGGAC	Surface ectoderm	0.747576	synth	6.18131	-0.633178
TGAGCACATAGATCCTGGGTGTAT	Neuroectoderm	0.922744	synth	-0.920529	-4.23021
TGCACCAGTAGATCCTCGGCACAT	Epiblast	0.808209	synth	0.882057	-4.17425
TGCGACTATAGATCCTCCCTAACC	Neuroectoderm	0.734316	synth	-2.39861	-2.16386
TGCGACTATAGATCCTGTAATCCC	Neuroectoderm	0.932964	synth	-2.30263	-4.6319
TGCTTCATTAGATCCTCAAGAGGG	Epiblast	0.598328	synth	2.71305	0.38005
TGCTTGGGTAGATCCTTTCGCTGG	Epiblast	0.523883	synth	1.42399	0.662947
TGGAAAGCTAGATCCTCGAGTCTG	Neuroectoderm	0.898937	synth	-3.11185	-4.71387
TGGACGGATAGATCCTCATTTGTT	Surface ectoderm	0.641841	synth	6.23637	0.0580855
TGGACGGATAGATCCTGCCAAGAT	Surface ectoderm	0.655167	synth	5.5215	0.451431
TGGACGGATAGATCCTTCGGTTCG	Epiblast	0.556021	synth	-0.414911	1.5398
TGGACGGATAGATCCTTTCACATA	Neuroectoderm	0.837567	synth	0.174747	-4.27243
TGGGAATTTAGATCCTACCACGCT	Neuroectoderm	0.902778	synth	-2.53348	-2.92047
TGGGAATTTAGATCCTAGCGCCTT	Neuroectoderm	0.814052	synth	0.489865	-4.79578
TGGGAATTTAGATCCTGTGTAACC	Epiblast	0.769073	synth	-2.60052	-4.28626
TGGTTAACTAGATCCTCAACGTGG	Neuroectoderm	0.794553	synth	-0.409525	-3.41417
AAACAAACCTATTCAAATTTCCGG	Epiblast	0.494918	synth	-0.17419	3.67113
AAACAAACCTATTCAACACAACAG	Epiblast	0.461305	synth	-1.85672	0.56124
AAACAAACCTATTCAACGCTCTCA	Surface ectoderm	0.721753	synth	3.54481	-1.30982
AAACACGGCTATTCAATTGATTCT	Epiblast	0.478337	synth	0.906778	4.71821
AAACTGTGCTATTCAAAGTGAAAG	Epiblast	0.419205	synth	-0.938529	2.89733
AAACTGTGCTATTCAATTATAGCC	Surface ectoderm	0.688944	synth	2.81255	-2.43356
AAAGAGGCCTATTCAACGTACCTA	Surface ectoderm	0.779201	synth	3.84683	-0.660556
AAAGCCCGCTATTCAAGTCGTCGT	Neuroectoderm	0.930233	synth	-2.27128	-3.12125
AACAAATGCTATTCAAACTGCCGT	Surface ectoderm	0.687966	synth	3.42612	-1.46497
AACAGAACCTATTCAACCATTTGA	Neuroectoderm	0.871214	synth	-0.763894	-4.21072
AACAGAACCTATTCAATTGCACGC	Neuroectoderm	0.685756	synth	-1.68938	-1.05415
AACAGCGGCTATTCAAGAATACGC	Surface ectoderm	0.685828	synth	2.5207	-0.707921
AACAGCGGCTATTCAAGATGTATT	Neuroectoderm	0.738823	synth	-1.59279	-2.61188
AACGCCAACTATTCAAGCACCTCT	Neuroectoderm	0.935649	synth	-1.53124	-4.17104
AACGGTAGCTATTCAACAGTCCCT	Epiblast	0.572163	synth	2.12662	-0.568168
AACGGTAGCTATTCAATTCCAGAC	Neuroectoderm	0.960831	synth	-1.95985	-3.30869
AACTCAGTCTATTCAAGTGTCGGA	Neuroectoderm	0.813747	synth	-2.35523	-4.28266
AAGAGTATCTATTCAAAGGAGCTT	Surface ectoderm	0.687287	synth	2.98528	0.591075
AAGAGTATCTATTCAAATCAAGTG	Epiblast	0.485006	synth	1.02304	1.68808
AAGAGTATCTATTCAATGGTATGA	Epiblast	0.563945	synth	0.95966	-1.34261
AAGGATGACTATTCAACGGGTAGT	Epiblast	0.838298	synth	1.25077	-4.82915
AAGGCGCTCTATTCAACACTCCTC	Neuroectoderm	0.965523	synth	-0.623693	-4.81213
AAGTTGTCCTATTCAACACAAGGC	Surface ectoderm	0.715158	synth	-1.04136	3.44643
AATAAGGACTATTCAATACGTGCT	Epiblast	0.555244	synth	0.15503	-1.30995
AATACATCCTATTCAAGGTCTGAC	Epiblast	0.547862	synth	-2.9861	-6.19763
AATATGACCTATTCAAAAGGTAAT	Neuroectoderm	0.864377	synth	-1.10351	-3.39317
AATATGACCTATTCAAATCCGCTA	Surface ectoderm	0.703426	synth	3.34328	-1.75162
AATCCGGCCTATTCAAAAGTAATC	Epiblast	0.594481	synth	2.07629	0.717534
AATCGAAGCTATTCAATTCGGCCT	Neuroectoderm	0.92537	synth	-1.82094	-4.5381
AATCGTTCCTATTCAATGCAAGGG	Surface ectoderm	0.720803	synth	3.17653	-1.21956
AATCGTTCCTATTCAATGGCTACC	Surface ectoderm	0.688248	synth	6.36329	-0.380551
AATGGCGTCTATTCAATTGTCGCC	Epiblast	0.716032	synth	-0.548346	-1.94558
AATGTATGCTATTCAAACTTCAAT	Neuroectoderm	0.844479	synth	-0.0469545	-4.46262
AATGTATGCTATTCAAGGGAGGTA	Epiblast	0.553921	synth	-3.08423	-6.32725
AATGTATGCTATTCAATGGTTTCT	Neuroectoderm	0.95277	synth	-2.43998	-3.85036
ACAAAGATCTATTCAAGATCGTTT	Epiblast	0.549187	synth	0.99772	-1.25958
ACAAAGATCTATTCAATGTAGTTT	Neuroectoderm	0.928661	synth	-1.21445	-3.64832
ACAGATAACTATTCAAAAACGCCT	Epiblast	0.711018	synth	0.277358	-4.56257
ACAGATAACTATTCAAATGTTGGC	Neuroectoderm	0.862573	synth	-0.270766	-4.27774
ACAGATAACTATTCAACTACTTGT	Epiblast	0.483341	synth	-0.209961	2.70821
ACAGGCCACTATTCAATGTGTCCT	Neuroectoderm	0.930753	synth	-3.21441	-2.34425
ACATGGACCTATTCAATGGTTTCT	Surface ectoderm	0.77517	synth	6.2777	-0.894545
ACCACAGACTATTCAAAAACTCGA	Epiblast	0.528236	synth	1.06942	-1.29535
ACCACAGACTATTCAAGCTTTCCA	Epiblast	0.511137	synth	0.88306	-1.38401
ACCAGTTTCTATTCAAATGACTTT	Surface ectoderm	0.706348	synth	3.2206	0.153764
ACCCGATTCTATTCAATTGTGACT	Epiblast	0.504967	synth	1.57254	-0.895007
ACCGTCGACTATTCAATGTTCCAG	Neuroectoderm	0.98078	synth	-1.98223	-2.97423
ACCTGAAGCTATTCAACGTATCGG	Surface ectoderm	0.76408	synth	2.85746	-0.124953
ACGAATTCCTATTCAATCCCGTAG	Epiblast	0.667093	synth	-1.3843	2.7301
ACGACGACCTATTCAATCTGCATC	Epiblast	0.524762	synth	-1.64785	0.824704
ACGCTTAACTATTCAATGATGCCC	Surface ectoderm	0.719753	synth	-0.0639589	4.58141
ACGGAGCACTATTCAATCGGTTCG	Epiblast	0.614913	synth	2.79007	0.322777
ACGGCAGTCTATTCAACCCTTGGT	Surface ectoderm	0.767784	synth	4.85906	-1.12312
ACGGGTTACTATTCAAGTCCAAAG	Surface ectoderm	0.699258	synth	1.51047	-3.95646
ACGGGTTACTATTCAATCGACGGT	Epiblast	0.544899	synth	1.26897	-2.65703
ACGGTTGGCTATTCAACCTGTTAT	Epiblast	0.545076	synth	-0.133276	2.6668
ACTAATTGCTATTCAACTCGCGTA	Surface ectoderm	0.722863	synth	3.48179	-1.95656
ACTACCCGCTATTCAAAGTGATGC	Neuroectoderm	0.902584	synth	-3.37167	-4.60384
ACTACCCGCTATTCAAGAGAATTG	Epiblast	0.535589	synth	-0.950732	-0.169094
ACTCATACCTATTCAATAGTCTAG	Epiblast	0.717057	synth	3.27427	0.365662
ACTGCTGGCTATTCAAGAGCGGTA	Epiblast	0.543085	synth	-0.436141	2.4473
ACTTCGCTCTATTCAAACTCACCG	Epiblast	0.55842	synth	0.701199	-0.898436
ACTTCGCTCTATTCAACAACAAAT	Surface ectoderm	0.767657	synth	3.89021	-0.565028
AGAAACCACTATTCAATGCCTCAC	Epiblast	0.808976	synth	2.321	-4.58998
AGAAAGTGCTATTCAATAAGACGG	Surface ectoderm	0.711931	synth	4.68697	-0.31521
AGAATCAACTATTCAAAGTGAAAG	Surface ectoderm	0.673203	synth	3.69712	-1.58731
AGAATCAACTATTCAATTGATCTA	Epiblast	0.549521	synth	-1.70258	1.9526
AGACCTCACTATTCAATGATAACA	Neuroectoderm	0.95404	synth	-3.325	-3.23826
AGAGAGACCTATTCAAGAGAATTG	Epiblast	0.630383	synth	2.50945	0.457715
AGAGGTGCCTATTCAATGTGTCCT	Surface ectoderm	0.683892	synth	3.4524	-2.47343
AGCAACGCCTATTCAAATATCTTC	Neuroectoderm	0.85734	synth	-0.206693	-2.82865
AGCAACGCCTATTCAAGGCGGTTT	Epiblast	0.611961	synth	3.11199	1.04706
AGCAACGCCTATTCAATGGAGGAG	Neuroectoderm	0.866916	synth	-0.256131	-4.2882
AGCACGTACTATTCAAGATCGTTT	Epiblast	0.727353	synth	-1.77921	2.38376
AGCACGTACTATTCAATTATCTGT	Surface ectoderm	0.689541	synth	2.79251	-3.16165
AGCTTCGACTATTCAATTAGTCCG	Surface ectoderm	0.681413	synth	3.11105	-2.57497
AGGACACACTATTCAATTCGGCCT	Surface ectoderm	0.683808	synth	3.11132	-2.42902
AGGCAATACTATTCAACCTATTCA	Surface ectoderm	0.746231	synth	6.38329	-0.577078
AGGCGTTTCTATTCAACCCGACTT	Neuroectoderm	0.810742	synth	-3.25791	-2.55773
AGGGACTGCTATTCAATTGGACTT	Neuroectoderm	0.930158	synth	-2.56446	-2.88608
AGGTAAGCCTATTCAAACCCATAT	Neuroectoderm	0.946809	synth	-3.44038	-2.49426
AGTAATGGCTATTCAAAACAATCC	Neuroectoderm	0.668202	synth	-3.14806	-1.64052
AGTAGTTACTATTCAATCCGTCCA	Surface ectoderm	0.748664	synth	3.62151	0.252831
AGTAGTTACTATTCAATGATGCCC	Neuroectoderm	0.926133	synth	-2.95942	-3.23277
AGTCCGTGCTATTCAAGGTTAGTG	Epiblast	0.76839	synth	-0.384914	1.96618
AGTGCTTCCTATTCAACTTCTTCG	Epiblast	0.570327	synth	-0.846904	3.77091
ATAACAGGCTATTCAAGTAACGTT	Neuroectoderm	0.840366	synth	-0.0456887	-4.36812
ATAAGCTACTATTCAAGCACCTCT	Epiblast	0.510236	synth	-1.26937	-0.255889
ATAGATGTCTATTCAATCCTTATT	Surface ectoderm	0.731846	synth	3.76842	-0.988072
ATATGCAACTATTCAATGCTCCGT	Epiblast	0.674636	synth	2.82131	0.374066
ATATGCAACTATTCAATTAGGACC	Neuroectoderm	0.790071	synth	-0.177538	-3.17787
ATCGTAACCTATTCAAGCCGGATT	Neuroectoderm	0.928289	synth	0.928333	-4.864
ATGACTTGCTATTCAATGCTCCGT	Surface ectoderm	0.552271	synth	3.02424	-1.04237
ATGCATATCTATTCAACCCGACTT	Epiblast	0.56215	synth	-1.217	0.560918
ATGGGCTCCTATTCAATAACCCGT	Epiblast	0.540412	synth	-1.45277	0.40559
ATGGTCTGCTATTCAACCCATAGC	Epiblast	0.524781	synth	1.02128	-2.04386
ATGGTCTGCTATTCAAGTTGCACG	Epiblast	0.61207	synth	-1.75156	1.80016
ATTACCTTCTATTCAACTACTTGT	Epiblast	0.423905	synth	-0.5601	1.69951
ATTACCTTCTATTCAAGATGTATT	Epiblast	0.52675	synth	0.254868	3.83464
ATTACCTTCTATTCAAGCCAAGAT	Epiblast	0.63206	synth	-1.19578	3.00022
ATTACCTTCTATTCAAGTTTGTTT	Epiblast	0.516767	synth	-0.0840844	2.24288
ATTACCTTCTATTCAATGGTATGA	Neuroectoderm	0.954521	synth	-3.27306	-4.22776
ATTATTCGCTATTCAACCTACTAG	Neuroectoderm	0.860466	synth	-0.222586	1.83451
ATTGAAGTCTATTCAAGTCAAAGA	Surface ectoderm	0.728935	synth	2.57174	-2.10674
ATTTCCATCTATTCAAGCAAGGAC	Epiblast	0.558513	synth	3.05444	0.197256
ATTTCCATCTATTCAATCTGTGGT	Neuroectoderm	0.951426	synth	-2.8927	-2.16349
ATTTGTTGCTATTCAAGAGCCCAT	Epiblast	0.515042	synth	-0.00408131	1.44876
CAACGCAGCTATTCAACTGTCTGG	Epiblast	0.577689	synth	0.143827	-0.48311
CAACGCAGCTATTCAAGTAACGTT	Epiblast	0.781216	synth	-2.11312	-1.29008
CAAGGAATCTATTCAATGGCTACC	Surface ectoderm	0.752048	synth	2.85995	-0.572486
CAAGGGTTCTATTCAAAGGTTGTG	Neuroectoderm	0.963072	synth	-3.06044	-2.15999
CAAGGGTTCTATTCAACGAACGTA	Epiblast	0.490798	synth	0.304222	2.64412
CAAGGGTTCTATTCAACGAGATGT	Neuroectoderm	0.894904	synth	-3.05445	-3.42883
CAAGGTACCTATTCAAACCACGCT	Epiblast	0.504131	synth	-0.131876	-0.17365
CAATTCTCCTATTCAATGCGTATC	Surface ectoderm	0.641662	synth	3.08583	-1.10831
CACAACCTCTATTCAAGAATACGC	Surface ectoderm	0.667095	synth	2.7954	-1.54494
CACAACCTCTATTCAAGGGTGTAT	Neuroectoderm	0.717141	synth	-2.13585	-2.85686
CAGGTTGCCTATTCAACCATTTGA	Epiblast	0.40485	synth	0.53611	1.94878
CAGGTTGCCTATTCAACTAGATTG	Surface ectoderm	0.772919	synth	3.93294	0.177667
CAGGTTGCCTATTCAATTGATCTA	Epiblast	0.536417	synth	-2.76275	0.877414
CATGCTGCCTATTCAATCGGTTTA	Surface ectoderm	0.726298	synth	3.95121	-1.92103
CATTCATTCTATTCAACTCAGAAT	Surface ectoderm	0.528072	synth	2.20712	-0.496613
CCACCTCTCTATTCAAAGAACGGG	Epiblast	0.527925	synth	0.381792	-1.11247
CCAGACAGCTATTCAAGTCGTCGT	Epiblast	0.646348	synth	-0.357761	-2.41015
CCAGACAGCTATTCAATCATGAGG	Neuroectoderm	0.89205	synth	-1.22648	-3.36955
CCAGCGAACTATTCAATTTAACAG	Neuroectoderm	0.869577	synth	-3.09891	-4.12757
CCATCCACCTATTCAAGTCGTCGT	Epiblast	0.581105	synth	1.34675	-1.81622
CCATCGTCCTATTCAACTCCGCAT	Neuroectoderm	0.808613	synth	0.598957	-4.87442
CCATCGTCCTATTCAAGAAGGCTT	Epiblast	0.586637	synth	2.23676	-4.49532
CCATGCATCTATTCAAAGTGAAAG	Neuroectoderm	0.870642	synth	-0.176623	-3.79019
CCCGTTCTCTATTCAAATGACCGA	Neuroectoderm	0.862079	synth	-3.37421	-5.40779
CCCGTTCTCTATTCAAATTCCTTG	Surface ectoderm	0.699279	synth	3.86279	-2.05666
CCCGTTCTCTATTCAACAATACTT	Surface ectoderm	0.738584	synth	4.50538	-0.161251
CCCTCTTGCTATTCAAGATTTACC	Epiblast	0.638079	synth	1.01659	-1.54382
CCGAGATCCTATTCAACTTCGATT	Neuroectoderm	0.928108	synth	-2.17146	-3.09212
CCGGAAATCTATTCAACCCATCTG	Neuroectoderm	0.806563	synth	-3.47861	-2.18503
CCGTCTTACTATTCAAAGGCAGTT	Surface ectoderm	0.688125	synth	6.03129	-0.412451
CCGTCTTACTATTCAAGTCAATAC	Epiblast	0.661427	synth	-1.50294	2.99038
CCGTCTTACTATTCAAGTCGTCGT	Epiblast	0.567267	synth	-0.84245	1.13311
CCGTCTTACTATTCAATTAGTCCG	Neuroectoderm	0.864503	synth	-0.0595545	-4.39115
CCTACGCTCTATTCAATCGACACC	Surface ectoderm	0.78028	synth	5.59938	-0.702885
CCTATTTACTATTCAAATCAAGTG	Neuroectoderm	0.829235	synth	-0.211374	-4.64538
CCTTTGTCCTATTCAATTCCAGAC	Epiblast	0.550816	synth	1.25399	-1.78392
CGAACCGACTATTCAAATTCGACG	Epiblast	0.540941	synth	-0.126514	-0.550083
CGAAGAAGCTATTCAAAGAACGGG	Neuroectoderm	0.939562	synth	-3.13085	-4.70809
CGAGGCTACTATTCAATCCCTGAT	Surface ectoderm	0.761188	synth	2.77475	-1.08967
CGATCCAACTATTCAAATGTTGGC	Neuroectoderm	0.910586	synth	-3.47103	-4.28736
CGATCCAACTATTCAATGTGGCTA	Surface ectoderm	0.679626	synth	3.41664	-2.34196
CGATGGCACTATTCAAGTTACCGC	Epiblast	0.539689	synth	-0.565445	-0.738919
CGGCTGTACTATTCAATTGGCGTT	Epiblast	0.785017	synth	-2.00348	0.0643938
CGGTGAGTCTATTCAACCCTTCAG	Surface ectoderm	0.662868	synth	2.08941	-0.171313
CGTCGAATCTATTCAAATCAGCGC	Surface ectoderm	0.720137	synth	2.78261	-0.107494
CGTGCAACCTATTCAAAAACCTCC	Surface ectoderm	0.704892	synth	3.47937	-0.734539
CGTGCAACCTATTCAACTTCTGGA	Epiblast	0.456578	synth	0.946931	3.29463
CGTGCAACCTATTCAATCGACACC	Neuroectoderm	0.958109	synth	-3.36209	-2.84346
CGTGTACACTATTCAAACTAGCCA	Surface ectoderm	0.598112	synth	6.1604	-0.342304
CGTGTGTTCTATTCAAGCAACCTG	Neuroectoderm	0.867349	synth	-2.72232	-2.90416
CGTTTCGTCTATTCAAACAGCGGA	Epiblast	0.564624	synth	-1.40248	2.44663
CGTTTCGTCTATTCAAGATTGCGA	Epiblast	0.816103	synth	-3.08782	-2.43233
CTAACGCCCTATTCAAGAGAGTAT	Surface ectoderm	0.731824	synth	5.1472	-0.717213
CTACGGGACTATTCAACATACATT	Neuroectoderm	0.770776	synth	0.865864	-5.18645
CTCACATCCTATTCAACATCTCCC	Surface ectoderm	0.612452	synth	6.26923	0.151507
CTCTGCGTCTATTCAAAGCGTAGG	Surface ectoderm	0.753616	synth	3.25534	-1.54899
CTCTGCGTCTATTCAAGACAACTT	Neuroectoderm	0.917014	synth	-2.99759	-3.71782
CTGAAGGGCTATTCAAGCTTACCT	Surface ectoderm	0.739941	synth	4.37307	-1.27263
CTGAGCGTCTATTCAAGATCGTTT	Surface ectoderm	0.759307	synth	3.93734	-1.44249
CTGCGATGCTATTCAAGTTGTCAT	Epiblast	0.70203	synth	0.88394	-1.27255
CTGCGATGCTATTCAATCATATGG	Epiblast	0.69444	synth	2.86418	-0.20589
CTGCTAGACTATTCAATAGAAATG	Surface ectoderm	0.732881	synth	6.0714	-0.726018
CTGGAACACTATTCAAAGTGATGC	Surface ectoderm	0.606441	synth	6.23836	0.0410279
CTGGGTATCTATTCAACACGGACT	Epiblast	0.515406	synth	-1.58325	2.28382
CTGTGACCCTATTCAAGTAATCCC	Epiblast	0.468457	synth	0.973922	2.50469
CTGTGACCCTATTCAATAGTGTTT	Neuroectoderm	0.942069	synth	-3.52729	-3.6833
CTGTTAAACTATTCAACATACATT	Neuroectoderm	0.842309	synth	0.393082	2.04819
CTGTTAAACTATTCAAGGTCTGAC	Surface ectoderm	0.698606	synth	2.36705	-3.61475
CTGTTGTGCTATTCAACCACATTA	Surface ectoderm	0.718433	synth	3.4106	-0.17218
CTTAGGCCCTATTCAAAGGAAGAC	Neuroectoderm	0.819013	synth	-3.92556	-3.83839
CTTAGGCCCTATTCAAGCTTACCT	Neuroectoderm	0.86165	synth	-3.79859	-3.53857
CTTCTACGCTATTCAAAGTTTAGA	Neuroectoderm	0.660479	synth	-1.68431	-1.68307
CTTTGGACCTATTCAAGATGTATT	Epiblast	0.532031	synth	0.865267	-0.471321
GAAAGACACTATTCAAAGCTATGA	Surface ectoderm	0.765725	synth	5.9815	-0.930635
GAAATACGCTATTCAAATCAAGTG	Surface ectoderm	0.616711	synth	2.58655	-0.912585
GACACAAACTATTCAATTTGGGAG	Neuroectoderm	0.852443	synth	-2.05068	-5.56464
GACACCTGCTATTCAACGGGTAGT	Neuroectoderm	0.847819	synth	-2.84625	-1.54135
GACACCTGCTATTCAATTGAGGGT	Neuroectoderm	0.955927	synth	-3.41239	-4.14194
GACTAGCGCTATTCAATACTTGTG	Neuroectoderm	0.870175	synth	-3.72802	-3.01537
GAGGAGTGCTATTCAACCACATTA	Surface ectoderm	0.784858	synth	3.41748	0.192715
GAGGGTCACTATTCAAATTGGGCC	Neuroectoderm	0.887825	synth	-3.22787	-2.64049
GAGTGTACCTATTCAACGAGATGT	Surface ectoderm	0.712792	synth	3.18564	-1.80638
GATGGTTACTATTCAAGTCAATAC	Neuroectoderm	0.940563	synth	-2.21689	-3.39956
GATGTGGCCTATTCAACCGCAACT	Neuroectoderm	0.748513	synth	0.340841	-4.33821
GATTACTTCTATTCAACCGTGTTT	Epiblast	0.540507	synth	0.563344	-1.00855
GATTACTTCTATTCAAGAGAATTG	Neuroectoderm	0.829855	synth	-3.44045	-4.12774
GCAAACTGCTATTCAAAAAGTCGG	Neuroectoderm	0.690501	synth	-1.63119	-5.005
GCAAACTGCTATTCAAACTGCCGT	Neuroectoderm	0.943586	synth	-3.85627	-3.00962
GCAAACTGCTATTCAACGAACGTA	Neuroectoderm	0.92696	synth	-1.58598	-5.02356
GCAAACTGCTATTCAACGCTCTCA	Neuroectoderm	0.986972	synth	-2.17507	-5.32796
GCACTCAGCTATTCAACTACTTGT	Neuroectoderm	0.95097	synth	-2.97033	-3.14427
GCACTCAGCTATTCAATGAAATGA	Epiblast	0.452014	synth	-3.31356	-6.06219
GCGGTAACCTATTCAAACCCACGA	Neuroectoderm	0.870976	synth	-3.85383	-4.3581
GCGTATTCCTATTCAAGGGCCAAT	Surface ectoderm	0.656679	synth	3.17869	0.106407
GCTAAGTTCTATTCAAAAGCGTAC	Epiblast	0.624831	synth	0.133014	1.98372
GCTAAGTTCTATTCAAACGGTAGC	Neuroectoderm	0.888492	synth	-1.75967	-2.92012
GCTAAGTTCTATTCAATGCAAGGG	Surface ectoderm	0.582841	synth	5.91515	0.321864
GCTATGGGCTATTCAAAGGTTGTG	Neuroectoderm	0.76045	synth	-1.70194	-5.2758
GCTCGTAGCTATTCAAATACTCTT	Surface ectoderm	0.653958	synth	6.04062	0.176856
GGAACGAACTATTCAATTAGGACC	Neuroectoderm	0.868816	synth	-1.09873	-5.22918
GGAAGTCCCTATTCAAACGTATAC	Surface ectoderm	0.732592	synth	6.24565	-0.810711
GGAAGTCCCTATTCAAAGGTTGTG	Epiblast	0.473335	synth	1.63524	3.97611
GGAAGTCCCTATTCAAATTCGACG	Epiblast	0.544758	synth	1.35247	1.82201
GGAGGTTTCTATTCAAGAGGCTGA	Neuroectoderm	0.768218	synth	1.84259	-4.69553
GGAGTAAGCTATTCAAAAACTCGA	Neuroectoderm	0.937166	synth	-2.81039	-4.35286
GGCCCAATCTATTCAATGCGTATC	Neuroectoderm	0.887687	synth	-2.33111	-5.08543
GGCGACAACTATTCAAATGGAAAT	Epiblast	0.461428	synth	0.381996	3.01769
GGCGACAACTATTCAATACAAACT	Epiblast	0.434199	synth	0.441969	2.70927
GGCTTTGCCTATTCAAAATGAATG	Neuroectoderm	0.866681	synth	-0.890552	-3.80077
GGCTTTGCCTATTCAATCGGTTTA	Surface ectoderm	0.767558	synth	5.81131	-0.691331
GGGATTACCTATTCAAATATAGGA	Epiblast	0.548186	synth	-1.36796	2.67216
GGGCATCACTATTCAAGGGCCAAT	Epiblast	0.733875	synth	-0.536195	-2.70992
GGGCATCACTATTCAATCCGTCCA	Epiblast	0.576131	synth	-1.48512	0.198224
GGGTCTAGCTATTCAAGTCCAAAG	Surface ectoderm	0.732056	synth	-0.876029	-5.85516
GGTAAATCCTATTCAAATGGATTA	Epiblast	0.548055	synth	-2.15781	-0.286538
GGTAGCCACTATTCAATTCGCTGG	Neuroectoderm	0.964803	synth	-2.7814	-4.69837
GGTCCTAACTATTCAATACTTGTG	Neuroectoderm	0.844922	synth	1.20692	-4.76846
GGTCTTTCCTATTCAACTCGATGC	Epiblast	0.521074	synth	1.82691	-3.79912
GGTCTTTCCTATTCAATGTTTGAG	Neuroectoderm	0.849328	synth	-0.16867	-3.95882
GGTTACACCTATTCAAGTTGCACG	Neuroectoderm	0.911305	synth	-2.41344	-1.68391
GTAAGCCGCTATTCAAACATCTAT	Surface ectoderm	0.713223	synth	3.29097	-1.85885
GTAAGCCGCTATTCAAGACAAAGG	Neuroectoderm	0.85303	synth	-1.13831	-2.45675
GTAATCTGCTATTCAAAGAGACTA	Neuroectoderm	0.827931	synth	-2.94191	-3.30274
GTCAGACCCTATTCAACGCCTTGA	Neuroectoderm	0.917923	synth	-3.80856	-3.3844
GTCCGTCACTATTCAAACGGTAGC	Neuroectoderm	0.845696	synth	-0.665489	-3.75105
GTCTAATCCTATTCAAATGGGCAC	Neuroectoderm	0.940321	synth	-3.71503	-2.45859
GTCTTCCTCTATTCAAGCCACATC	Surface ectoderm	0.731023	synth	3.76766	-1.7793
GTCTTCCTCTATTCAATCATGAGG	Surface ectoderm	0.67726	synth	5.91954	-0.282793
GTGAGGCACTATTCAACGCTAATA	Epiblast	0.662898	synth	-1.88932	-1.26039
GTGAGGCACTATTCAAGCAACCTG	Epiblast	0.768883	synth	-2.36826	-0.437153
GTGATAAACTATTCAAGAGAATTG	Neuroectoderm	0.936209	synth	-1.79747	-3.47105
GTGCGAAGCTATTCAAGTTTACGT	Epiblast	0.691653	synth	1.50761	0.902843
TAAGGGCCCTATTCAACCCTTCAG	Surface ectoderm	0.712027	synth	3.09187	-2.93683
TAATCCATCTATTCAAGCACCTCT	Neuroectoderm	0.942471	synth	-2.64412	-3.81731
TACCGCTCCTATTCAATTTGGGAG	Epiblast	0.488169	synth	0.803327	-0.991753
TACGCGAGCTATTCAAACTAGGAT	Epiblast	0.539877	synth	2.81351	0.181885
TACTGAATCTATTCAAAGCGTAGG	Epiblast	0.439064	synth	1.59894	3.45471
TACTGAATCTATTCAATGTGTCCT	Neuroectoderm	1	synth	-2.29123	-3.67052
TAGCCACACTATTCAAAAACTGGT	Epiblast	0.459883	synth	1.59346	4.37287
TAGGTACGCTATTCAAGAAGCACT-1	Surface ectoderm	0.69197	synth	#N/A	#N/A
TATCCACGCTATTCAAAGGATTCA	Surface ectoderm	0.694417	synth	1.99124	-3.10537
TATCTGTCCTATTCAACATCTCCC	Neuroectoderm	0.933008	synth	-2.334	-2.2181
TATCTGTCCTATTCAAGTTAACCA	Neuroectoderm	0.916518	synth	-2.71066	-3.39717
TATCTGTCCTATTCAATAGCTTAT	Neuroectoderm	0.956836	synth	-2.6511	-4.837
TATCTGTCCTATTCAATGTCTTTC	Epiblast	0.49949	synth	-0.693836	5.32247
TATGTGAACTATTCAAACGCTCAG	Surface ectoderm	0.628311	synth	5.08611	0.403755
TCATAGCTCTATTCAATCCAGGGA	Epiblast	0.52409	synth	-1.85272	0.802778
TCCAGAAGCTATTCAAGGTGGGAT	Neuroectoderm	0.937112	synth	0.326804	-4.92259
TCGACTGCCTATTCAACATCTCCC	Epiblast	0.727888	synth	-0.697321	0.201506
TCGAGTTTCTATTCAAAGGTTGTG	Neuroectoderm	0.973862	synth	-1.60872	-3.11294
TCGAGTTTCTATTCAACTTTCTTT	Neuroectoderm	0.837598	synth	-0.958153	-3.67727
TCGCAATCCTATTCAAAGATGGCT	Neuroectoderm	0.90198	synth	-3.68469	-4.09882
TCGCAATCCTATTCAACGTGCTAG	Epiblast	0.488592	synth	-2.82183	-6.02935
TCGGTCATCTATTCAAACAGCGGA	Neuroectoderm	0.824263	synth	-1.51098	-3.12353
TCGGTCATCTATTCAATTAGTCCG	Neuroectoderm	0.905517	synth	-3.58255	-3.62735
TCGTGGGTCTATTCAAAAGGTAAT	Surface ectoderm	0.684728	synth	5.98551	-0.603014
TCGTGGGTCTATTCAAATGACCGA	Epiblast	0.672923	synth	-1.79681	-5.68644
TCGTGGGTCTATTCAAGAGGCTGA	Epiblast	0.82706	synth	-1.05018	-2.87114
TCGTGGGTCTATTCAAGCCAAGAT	Epiblast	0.546095	synth	-2.03226	0.937685
TCGTTCCCCTATTCAACAACGTGG	Neuroectoderm	0.840671	synth	-3.666	-4.68815
TCTAAACTCTATTCAATAGTCTAG	Neuroectoderm	0.789462	synth	-2.21499	-5.7409
TCTGATTTCTATTCAACCCGAATG	Surface ectoderm	0.735627	synth	3.82393	-0.162386
TCTTTGACCTATTCAAGAATTCGT	Neuroectoderm	0.940761	synth	-3.79693	-2.88024
TGAATAGGCTATTCAACACAAGGC	Epiblast	0.537637	synth	-1.97093	0.672274
TGAATCCTCTATTCAATGGCTACC	Neuroectoderm	0.879005	synth	-1.52394	-2.79809
TGAGCACACTATTCAAAGGCAGTT	Epiblast	0.692385	synth	-2.14653	-5.73745
TGCACCAGCTATTCAAGTTAACCA	Neuroectoderm	0.91	synth	-3.91399	-2.9293
TGCGACTACTATTCAAACATCTAT	Epiblast	0.501197	synth	-3.44253	-1.11312
TGCTGACGCTATTCAACACAACAG	Epiblast	0.492858	synth	-0.669156	4.20597
TGCTTCATCTATTCAAGACAAAGG	Surface ectoderm	0.731101	synth	3.70118	-1.06508
TGCTTCATCTATTCAAGAGAATTG	Neuroectoderm	0.936317	synth	-3.67761	-2.94081
TGCTTCATCTATTCAATCCCAATC	Epiblast	0.478905	synth	0.598831	0.276676
TGCTTCATCTATTCAATGTTCCAG	Surface ectoderm	0.790558	synth	4.43473	-1.1227
TGCTTGGGCTATTCAACACAACAG	Surface ectoderm	0.573286	synth	6.06351	0.282493
TGGACGGACTATTCAAGCAGGGTA	Epiblast	0.594531	synth	-2.92688	1.75846
TGGGAATTCTATTCAATTTATCAC	Epiblast	0.539945	synth	1.39623	-1.9318
AAACGATCGATCGTGTCAGTCCCT	Epiblast	0.639173	synth	-1.8647	2.60232
AAACGATCGATCGTGTTCGAAGCT	Epiblast	0.602148	synth	3.00307	0.115026
AAACTGTGGATCGTGTAGCTACGG	Epiblast	0.440014	synth	0.558539	3.43485
AAAGAAAGGATCGTGTTCGACACC	Neuroectoderm	0.771088	synth	0.87195	-4.6427
AAATTCCGGATCGTGTTTCCGCTC	Epiblast	0.55486	synth	1.27659	-1.30228
AACGTTACGATCGTGTAGCGCGAT	Epiblast	0.491157	synth	0.496346	3.3765
AAGAACAGGATCGTGTCAGTCCCT	Surface ectoderm	0.71101	synth	2.69395	-1.79939
AAGCCTTCGATCGTGTCGCCTTGA	Epiblast	0.560654	synth	1.74074	-2.19728
AAGGATGAGATCGTGTACTGAGTT	Neuroectoderm	0.913996	synth	-3.58146	-2.7144
AATATGACGATCGTGTCGGGTAGT	Surface ectoderm	0.698696	synth	4.78901	-0.618185
ACAAAGATGATCGTGTGTTACCGC	Neuroectoderm	0.438104	synth	-3.64326	-5.2461
ACAATCTTGATCGTGTCTATAGAG	Epiblast	0.659211	synth	1.49683	3.19987
ACAATCTTGATCGTGTTCCTTATT	Surface ectoderm	0.772157	synth	5.9999	-0.74969
ACAGGCCAGATCGTGTTGGCCTGT	Epiblast	0.677209	synth	-0.528214	0.116518
ACATCTCGGATCGTGTCATACATT	Surface ectoderm	0.731221	synth	4.98422	-0.837878
ACATGGACGATCGTGTTGAGGTCT	Neuroectoderm	0.773836	synth	-1.06111	-3.01585
ACCAAGGGGATCGTGTACCCATAT	Surface ectoderm	0.680475	synth	3.98979	-1.64933
ACCACAGAGATCGTGTATCTTTGT	Epiblast	0.735231	synth	-2.49938	-1.09256
ACCAGTTTGATCGTGTAGAAGTCC	Epiblast	0.566377	synth	-1.56152	2.06284
ACCAGTTTGATCGTGTTAAATAGG	Epiblast	0.593904	synth	0.00303576	-2.64215
ACCAGTTTGATCGTGTTGTGTCCT	Surface ectoderm	0.673736	synth	4.33832	0.0830346
ACCAGTTTGATCGTGTTTGATTCT	Epiblast	0.577542	synth	-1.98299	2.24723
ACCCATGCGATCGTGTTGCCTCAC	Neuroectoderm	0.83298	synth	-0.0797124	-4.34215
ACCCGATTGATCGTGTAGACACCA	Epiblast	0.605386	synth	0.23262	1.07362
ACGACGACGATCGTGTGGCTACTA	Epiblast	0.60049	synth	-0.0913245	2.20083
ACGCTTAAGATCGTGTCTAGATTG	Epiblast	0.576686	synth	-0.478673	2.03854
ACGTAAACGATCGTGTATACCCAG	Surface ectoderm	0.742953	synth	6.10441	-0.696005
ACTAGAGCGATCGTGTCGTACCTA	Epiblast	0.558636	synth	0.15578	-0.821387
ACTGGTCAGATCGTGTCCCATAGC	Epiblast	0.635139	synth	-1.75229	-1.33579
ACTTCGCTGATCGTGTGAGGCTGA	Neuroectoderm	0.746256	synth	0.354721	-3.90246
AGCAACGCGATCGTGTCTGTCTGG	Surface ectoderm	0.654359	synth	2.61127	-3.08508
AGCGTGGTGATCGTGTCACAGTTT	Neuroectoderm	0.906969	synth	0.0760094	-4.51301
AGCTCCACGATCGTGTATCTTTGT	Epiblast	0.716103	synth	-1.86067	2.57858
AGGAGTCGGATCGTGTATGACCGA	Epiblast	0.68467	synth	2.95529	0.139461
AGGTTCCCGATCGTGTCAATTAGT	Epiblast	0.55468	synth	0.887734	-1.06338
AGTAATGGGATCGTGTAGATGGCT	Epiblast	0.548764	synth	-2.12412	0.49073
AGTCACAAGATCGTGTCAGTCCCT	Epiblast	0.54901	synth	0.901324	-0.527373
ATAAGCTAGATCGTGTCCAACCGT	Epiblast	0.566265	synth	0.317598	-1.34936
ATATGCAAGATCGTGTATATACCT	Epiblast	0.542004	synth	-1.13274	0.784832
ATCAATCGGATCGTGTGGAAACAG	Epiblast	0.560273	synth	-1.31712	3.34462
ATCGCGCTGATCGTGTAGTGAAAG	Epiblast	0.575751	synth	-1.67997	1.67628
ATGCATATGATCGTGTTGCTCCGT	Epiblast	0.514912	synth	0.0631167	3.16597
ATGGGCTCGATCGTGTCTACCGTT	Epiblast	0.585626	synth	-1.23328	0.203754
ATGGTCTGGATCGTGTCGCCTTGA	Neuroectoderm	0.848399	synth	-0.434584	-3.0251
ATTATTCGGATCGTGTGAGGCTGA	Epiblast	0.597251	synth	3.30413	0.369346
ATTTGTTGGATCGTGTGAGAATTG	Epiblast	0.515492	synth	-1.28475	2.70524
CAATTCTCGATCGTGTTAGTCTAG	Neuroectoderm	0.654888	synth	-2.22978	-6.05753
CATGACGAGATCGTGTCACGGACT	Epiblast	0.716266	synth	3.15289	0.378075
CCACCTCTGATCGTGTCGGACAAC	Surface ectoderm	0.700964	synth	2.61837	-0.0773884
CCACCTCTGATCGTGTGGTCTGAC	Epiblast	0.762202	synth	1.52631	-4.46093
CCACGTTGGATCGTGTACCACGCT	Neuroectoderm	0.825886	synth	-2.31576	-4.18821
CCATCCACGATCGTGTCTGTCTGG	Epiblast	0.540813	synth	-2.14888	-1.17528
CCATGCATGATCGTGTGATGTGAG	Epiblast	0.531778	synth	1.84531	-4.18809
CCGGAAATGATCGTGTCTCAGAAT	Neuroectoderm	0.655635	synth	1.05228	-3.70898
CTACGGGAGATCGTGTTACAAACT	Surface ectoderm	0.696288	synth	2.91784	0.0130287
CTCTGCGTGATCGTGTATGACTTT	Epiblast	0.559574	synth	1.4916	-1.76553
CTTAGGCCGATCGTGTAGGATTCA	Surface ectoderm	0.542068	synth	2.79688	-0.713741
CTTAGGCCGATCGTGTGGCGTTAG	Epiblast	0.589082	synth	-0.801472	1.9274
GAAGATATGATCGTGTCTGTTCTT	Epiblast	0.614173	synth	1.91265	-1.01908
GAGCGGAAGATCGTGTCCCGACTT	Epiblast	0.758928	synth	2.77961	0.286614
GAGTGTACGATCGTGTAAGATTGT	Epiblast	0.648888	synth	2.17387	-0.657649
GATGGTTAGATCGTGTCCCGAATG	Epiblast	0.57406	synth	2.11571	-0.0955562
GATTGGGAGATCGTGTTAGCTTAT	Neuroectoderm	0.845525	synth	0.620843	-4.68723
GCATCACTGATCGTGTGCAGTCGA	Epiblast	0.574045	synth	1.89577	1.10582
GCCTTGTGGATCGTGTTGTTTGAG	Epiblast	0.489209	synth	-1.2033	-1.35579
GCGCTGATGATCGTGTTCGGTTTA	Epiblast	0.592183	synth	2.35964	2.54481
GCTAAGTTGATCGTGTATCCCACG	Epiblast	0.537207	synth	5.57562	0.586197
GCTCGTAGGATCGTGTAGGTTGTG	Surface ectoderm	0.764478	synth	5.03848	-0.501985
GGAAGTCCGATCGTGTCGAGATGT	Surface ectoderm	0.709336	synth	3.15362	-0.692973
GGACTTCTGATCGTGTCTTCTGGA	Epiblast	0.704187	synth	-2.15225	-4.72443
GGCCCAATGATCGTGTTGTTTGAG	Surface ectoderm	0.672616	synth	2.30387	-3.5635
GGCGACAAGATCGTGTGCCGGATT	Epiblast	0.597865	synth	-3.25806	-5.77722
GGCTATAAGATCGTGTTCGACGGT	Surface ectoderm	0.669075	synth	3.68355	-1.51531
GGCTTTGCGATCGTGTTTGATCTA	Neuroectoderm	0.862932	synth	-0.29839	-3.84073
GGGAGATGGATCGTGTAGACACCA	Surface ectoderm	0.717957	synth	3.4385	-1.79433
GGTCTTTCGATCGTGTACCTTCTT	Surface ectoderm	0.686508	synth	2.99215	-0.0989338
GGTCTTTCGATCGTGTGTCCAAAG	Neuroectoderm	0.623666	synth	-0.0251078	-1.58481
GGTTACACGATCGTGTGGTGGGAT	Epiblast	0.556923	synth	-0.27515	2.82449
GGTTAGGGGATCGTGTATTTCCGG	Epiblast	0.613531	synth	0.827542	-1.87806
GTATACGTGATCGTGTACGCCATT	Epiblast	0.747967	synth	-1.81992	-0.552064
GTCAGGTTGATCGTGTAAACAGGG	Epiblast	0.554774	synth	-0.473758	2.09491
GTCCTTGCGATCGTGTAGCGCCTT	Neuroectoderm	0.802056	synth	1.47785	-4.45368
GTTGTCCGGATCGTGTGTTAACCA	Epiblast	0.567521	synth	-1.08238	-4.89807
TAGTCTCTGATCGTGTTCGAAGCT	Epiblast	0.643071	synth	1.8992	1.15597
TCCGCTGTGATCGTGTACTTCAAT	Surface ectoderm	0.683785	synth	0.502908	0.406314
TCCGCTGTGATCGTGTGCTTTCCA	Epiblast	0.536533	synth	-0.418955	3.7168
TCGGTCATGATCGTGTCGGAATTT	Epiblast	0.574709	synth	1.61321	-3.02852
TCTTTGACGATCGTGTTCATGAGG	Epiblast	0.624096	synth	-1.21703	0.246107
TGAATCCTGATCGTGTCAGACCAT	Epiblast	0.548842	synth	-1.75803	2.1871
TGAATCCTGATCGTGTGGTGACAC	Epiblast	0.461451	synth	-0.741674	5.09148
TGACGTCGGATCGTGTCTTGGTGT	Epiblast	0.408654	synth	-0.102881	3.15494
TGACGTCGGATCGTGTGCGCATTC	Neuroectoderm	0.661253	synth	0.435831	1.36793
TGAGCACAGATCGTGTCTGCGTTG	Surface ectoderm	0.713682	synth	2.69525	-3.31307
TGCTTGGGGATCGTGTTGTAAAGG	Epiblast	0.675004	synth	2.29705	-4.62644
TGCTTGGGGATCGTGTTTGGATCG	Surface ectoderm	0.693439	synth	2.48739	-1.24342
TGGAAAGCGATCGTGTACATCTAT	Epiblast	0.421134	synth	0.212811	2.62578
TGGAAAGCGATCGTGTACGTATAC	Epiblast	0.550884	synth	-0.928486	2.656
TGGAAAGCGATCGTGTGCACCTCT	Neuroectoderm	0.925723	synth	-2.65002	-4.41958
TGGTGTCTGATCGTGTAGAACGGG	Neuroectoderm	0.942487	synth	-0.685785	-4.29982
TGGTGTCTGATCGTGTGCAACCTG	Surface ectoderm	0.710816	synth	6.10412	-0.126761
TGGTGTCTGATCGTGTGTCCGTAC	Surface ectoderm	0.704121	synth	2.23928	-0.741349
AAACAAACGATCGTGTGGTGGGAT	Epiblast	0.20223	synth	#N/A	#N/A
AAACAAACGATCGTGTTTAAACTG	Neuroectoderm	0.161713	synth	#N/A	#N/A
AAACACGGGATCGTGTCTTTCTTT	Epiblast	0.285282	synth	#N/A	#N/A
AAATTCCGGATCGTGTCCCTAACC	Epiblast	0.272972	synth	#N/A	#N/A
AACTCAGTGATCGTGTCCATTTGA	Epiblast	0.129162	synth	#N/A	#N/A
AACTGCCTGATCGTGTGGTCCCTT	Epiblast	0.222956	synth	#N/A	#N/A
AAGAACAGGATCGTGTACTAGCCA	Epiblast	0.220459	synth	#N/A	#N/A
AAGAAGGTGATCGTGTTCCCTGAT	Epiblast	0.239501	synth	#N/A	#N/A
AAGTGAGAGATCGTGTGACAACTT	Epiblast	0.274477	synth	#N/A	#N/A
AATATGACGATCGTGTCATACATT	Surface ectoderm	0.29954	synth	#N/A	#N/A
AATCCGGCGATCGTGTCCTATTCA	Epiblast	0.207103	synth	#N/A	#N/A
ACAGATAAGATCGTGTGAGCGGTA	Epiblast	0.19589	synth	#N/A	#N/A
ACAGATAAGATCGTGTGGGAACCT	Epiblast	0.111855	synth	#N/A	#N/A
ACATCTCGGATCGTGTATATAGGA	Epiblast	0.276789	synth	#N/A	#N/A
ACCACAGAGATCGTGTTTGTTTAC	Epiblast	0.286189	synth	#N/A	#N/A
ACCAGTTTGATCGTGTACCCATAT	Epiblast	0.172756	synth	#N/A	#N/A
ACCCGATTGATCGTGTGTCGTCGT	Epiblast	0.252758	synth	#N/A	#N/A
AGCAACGCGATCGTGTCGTATCGG	Epiblast	0.157972	synth	#N/A	#N/A
AGCTTCGAGATCGTGTGAAAGACC	Epiblast	0.23726	synth	#N/A	#N/A
AGGAGTCGGATCGTGTCGTATCGG	Epiblast	0.192147	synth	#N/A	#N/A
AGGCAATAGATCGTGTGAGCGGTA	Epiblast	0.251211	synth	#N/A	#N/A
AGGGACTGGATCGTGTAGGATTCA	Epiblast	0.407826	synth	#N/A	#N/A
AGGGACTGGATCGTGTTAACCCGT	Surface ectoderm	0.2991	synth	#N/A	#N/A
AGGGTAAAGATCGTGTTTGTGACT	Epiblast	0.193605	synth	#N/A	#N/A
AGGTATATGATCGTGTGCTTACCT	Epiblast	0.203407	synth	#N/A	#N/A
AGTAATGGGATCGTGTTCTGTGGT	Epiblast	0.188038	synth	#N/A	#N/A
AGTGCTTCGATCGTGTATGGATTA	Epiblast	0.270558	synth	#N/A	#N/A
ATACACCCGATCGTGTTAGTCGCA	Epiblast	0.147884	synth	#N/A	#N/A
ATATGCAAGATCGTGTATGCGGAT	Epiblast	0.1818	synth	#N/A	#N/A
ATCTTGGCGATCGTGTCGGAATTT	Epiblast	0.140779	synth	#N/A	#N/A
ATGTGCCGGATCGTGTGGTGACAC	Epiblast	0.168574	synth	#N/A	#N/A
ATTATTCGGATCGTGTAGGAAGAC	Epiblast	0.220095	synth	#N/A	#N/A
ATTCTGAGGATCGTGTCCGTGTTT	Epiblast	0.231206	synth	#N/A	#N/A
ATTTCCATGATCGTGTGGTCTGAC	Epiblast	0.152108	synth	#N/A	#N/A
ATTTGTTGGATCGTGTTCGACGGT	Surface ectoderm	0.257243	synth	#N/A	#N/A
CAAACATTGATCGTGTGAATTCGT	Epiblast	0.283986	synth	#N/A	#N/A
CAAGGAATGATCGTGTACTTCAAT	Epiblast	0.217338	synth	#N/A	#N/A
CAAGGAATGATCGTGTGCCGGATT	Epiblast	0.269098	synth	#N/A	#N/A
CAAGGTACGATCGTGTAAGCTTCT	Epiblast	0.151814	synth	#N/A	#N/A
CAAGGTACGATCGTGTTCGGTTCG	Epiblast	0.204554	synth	#N/A	#N/A
CAATTCTCGATCGTGTGCCAAGAT	Epiblast	0.302938	synth	#N/A	#N/A
CACAAGTAGATCGTGTCAAGTCAT	Epiblast	0.144003	synth	#N/A	#N/A
CAGACTCGGATCGTGTTAACTACT	Epiblast	0.219143	synth	#N/A	#N/A
CATTCGGGGATCGTGTGAAAGACC	Epiblast	0.179344	synth	#N/A	#N/A
CATTTCTAGATCGTGTCTTAGGTA	Epiblast	0.194119	synth	#N/A	#N/A
CCACGTTGGATCGTGTGGGTGTAT	Epiblast	0.267802	synth	#N/A	#N/A
CCCTGTTTGATCGTGTCTCCGCAT	Epiblast	0.283513	synth	#N/A	#N/A
CCTTTGTCGATCGTGTCGTCAGCA	Epiblast	0.220294	synth	#N/A	#N/A
CTACGGGAGATCGTGTCTAGATTG	Epiblast	0.271651	synth	#N/A	#N/A
CTAGACTAGATCGTGTTAAGACGG	Epiblast	0.195737	synth	#N/A	#N/A
CTAGTAGGGATCGTGTCTCCGCAT	Epiblast	0.183744	synth	#N/A	#N/A
CTCACATCGATCGTGTGATCTCGG	Epiblast	0.133565	synth	#N/A	#N/A
GAGCGGAAGATCGTGTCCATTACT	Epiblast	0.276645	synth	#N/A	#N/A
GAGCGGAAGATCGTGTGAAGCACT	Epiblast	0.275458	synth	#N/A	#N/A
GATACGCAGATCGTGTTGAAATGA	Epiblast	0.242472	synth	#N/A	#N/A
GATGCAGAGATCGTGTAATGTTTG	Epiblast	0.287737	synth	#N/A	#N/A
GATGGTTAGATCGTGTAATGAATG	Epiblast	0.316042	synth	#N/A	#N/A
GATGTGGCGATCGTGTGCTTACCT	Epiblast	0.185636	synth	#N/A	#N/A
GATTAAAGGATCGTGTAGGTTGTG	Epiblast	0.16547	synth	#N/A	#N/A
GATTACTTGATCGTGTACCCACGA	Epiblast	0.241878	synth	#N/A	#N/A
GATTACTTGATCGTGTCACGGACT	Epiblast	0.156122	synth	#N/A	#N/A
GATTGGGAGATCGTGTTGGTTTCT	Epiblast	0.272439	synth	#N/A	#N/A
GCACTCAGGATCGTGTACGAAACG	Neuroectoderm	0.187334	synth	#N/A	#N/A
GCCAACATGATCGTGTGTTTACGT	Epiblast	0.251685	synth	#N/A	#N/A
GCCAACATGATCGTGTTCCTTATT	Epiblast	0.277436	synth	#N/A	#N/A
GCGGTAACGATCGTGTCCTGTTAT	Epiblast	0.163338	synth	#N/A	#N/A
GCTCGTAGGATCGTGTAGCTATGA	Epiblast	0.226955	synth	#N/A	#N/A
GGAACGAAGATCGTGTCGTACCTA	Epiblast	0.259288	synth	#N/A	#N/A
GGAAGTCCGATCGTGTCTGTCTGG	Epiblast	0.277533	synth	#N/A	#N/A
GGAAGTCCGATCGTGTTCATGAGG	Surface ectoderm	0.293179	synth	#N/A	#N/A
GGACTTCTGATCGTGTAGCTATGA	Neuroectoderm	0.2443	synth	#N/A	#N/A
GGAGTAAGGATCGTGTCCGCTGTT	Epiblast	0.200716	synth	#N/A	#N/A
GGATTGTTGATCGTGTAATGTTTG	Epiblast	0.22473	synth	#N/A	#N/A
GGGATTACGATCGTGTCACGGACT	Epiblast	0.313248	synth	#N/A	#N/A
GGGCATCAGATCGTGTTTCGGCCT	Epiblast	0.303593	synth	#N/A	#N/A
GGGTCTAGGATCGTGTCGGGCTTT	Epiblast	0.228873	synth	#N/A	#N/A
GGTAAATCGATCGTGTTGCAAGGG	Epiblast	0.221006	synth	#N/A	#N/A
GGTGTCGAGATCGTGTGATTGCGA	Epiblast	0.201989	synth	#N/A	#N/A
GTCAAGAGGATCGTGTCTGCGTTG	Epiblast	0.179764	synth	#N/A	#N/A
GTCAGGTTGATCGTGTGTCCGTAC	Epiblast	0.258755	synth	#N/A	#N/A
TACCCTGCGATCGTGTATATGCAT	Epiblast	0.182977	synth	#N/A	#N/A
TACGCGAGGATCGTGTATTTCCGG	Epiblast	0.16948	synth	#N/A	#N/A
TAGTCTCTGATCGTGTACTTCAAT	Epiblast	0.245212	synth	#N/A	#N/A
TCGACTGCGATCGTGTGGGTGTAT	Epiblast	0.200869	synth	#N/A	#N/A
TGACGTCGGATCGTGTCTTCGATT	Epiblast	0.231971	synth	#N/A	#N/A
TGGTGTCTGATCGTGTCCATTTGA	Epiblast	0.166924	synth	#N/A	#N/A
[truncated: 3,300 more rows]
