# Supplementary material for: Embryo model completes gastrulation to neurulation and organogenesis
Source: Nature. 2022 Aug 25;610(7930):143–53. doi: 10.1038/s41586-022-05246-3 (PMC9534772; doi:10.1038/s41586-022-05246-3)
Supplement: Supplementary file 22 — Source Data Extended Data Fig. 6 [file 41586_2022_5246_MOESM22_ESM.xlsx]

## Sheet: Ext. Data Fig.6 j
sample_ID	celltype	cell_number	cell_fraction_per_embryo
ETiX-Day6-1	Endothelium	45	0.0047852
ETiX-Day6-1	White blood cells	1	0.000106338
ETiX-Day6-1	Primitive erythroid cells	1	0.000106338
ETiX-Day6-1	Paraxial mesoderm	1	0.000106338
ETiX-Day6-1	Neuromesodermal progenitors	6	0.000638026
ETiX-Day6-1	Neuroectoderm	6	0.000638026
ETiX-Day6-1	Surface ectoderm	13	0.00138239
ETiX-Day6-1	Gut	7	0.000744364
ETiX-Day6-1	Parietal endoderm	626	0.0665674
ETiX-Day6-1	Visceral endoderm	1360	0.144619
ETiX-Day6-1	Amniotic mesoderm	4	0.000425351
ETiX-Day6-1	Allantois	3	0.000319013
ETiX-Day6-1	Extraembryonic ectoderm	2488	0.264568
ETiX-Day6-1	Hematoendothelial progenitors	225	0.023926
ETiX-Day6-1	Early development	4618	0.491068
ETiX-Day6-2	Endothelium	46	0.0235656
ETiX-Day6-2	Cardiac mesoderm	1	0.000512295
ETiX-Day6-2	Paraxial mesoderm	24	0.0122951
ETiX-Day6-2	Neuromesodermal progenitors	17	0.00870902
ETiX-Day6-2	Neural crest	2	0.00102459
ETiX-Day6-2	Neuroectoderm	1	0.000512295
ETiX-Day6-2	Surface ectoderm	15	0.00768443
ETiX-Day6-2	Gut	12	0.00614754
ETiX-Day6-2	Parietal endoderm	166	0.085041
ETiX-Day6-2	Visceral endoderm	198	0.101434
ETiX-Day6-2	Amniotic mesoderm	4	0.00204918
ETiX-Day6-2	Allantois	15	0.00768443
ETiX-Day6-2	Extraembryonic ectoderm	204	0.104508
ETiX-Day6-2	Hematoendothelial progenitors	16	0.00819672
ETiX-Day6-2	Early development	1231	0.630635
ETiX-Day6-3	Endothelium	40	0.0100756
ETiX-Day6-3	Paraxial mesoderm	5	0.00125945
ETiX-Day6-3	Neuromesodermal progenitors	13	0.00327456
ETiX-Day6-3	Neural crest	1	0.000251889
ETiX-Day6-3	Neuroectoderm	4	0.00100756
ETiX-Day6-3	Surface ectoderm	1	0.000251889
ETiX-Day6-3	Gut	1	0.000251889
ETiX-Day6-3	Parietal endoderm	172	0.0433249
ETiX-Day6-3	Visceral endoderm	540	0.13602
ETiX-Day6-3	Amniotic mesoderm	2	0.000503778
ETiX-Day6-3	Allantois	3	0.000755668
ETiX-Day6-3	Extraembryonic ectoderm	1114	0.280605
ETiX-Day6-3	Hematoendothelial progenitors	104	0.0261965
ETiX-Day6-3	Early development	1970	0.496222
ETiX-Day6-failed-1	Endothelium	88	0.012726
ETiX-Day6-failed-1	Megakaryocytes	2	0.000289226
ETiX-Day6-failed-1	Cardiac mesoderm	2	0.000289226
ETiX-Day6-failed-1	Paraxial mesoderm	26	0.00375994
ETiX-Day6-failed-1	Neuromesodermal progenitors	37	0.00535069
ETiX-Day6-failed-1	Neuroectoderm	3	0.000433839
ETiX-Day6-failed-1	Surface ectoderm	82	0.0118583
ETiX-Day6-failed-1	Gut	19	0.00274765
ETiX-Day6-failed-1	Parietal endoderm	217	0.0313811
ETiX-Day6-failed-1	Visceral endoderm	1147	0.165871
ETiX-Day6-failed-1	Amniotic mesoderm	9	0.00130152
ETiX-Day6-failed-1	Allantois	15	0.0021692
ETiX-Day6-failed-1	Extraembryonic ectoderm	1261	0.182357
ETiX-Day6-failed-1	Hematoendothelial progenitors	214	0.0309472
ETiX-Day6-failed-1	Early development	3793	0.548518
ETiX-Day6-failed-2	Surface ectoderm	1	0.000634115
ETiX-Day6-failed-2	Gut	1	0.000634115
ETiX-Day6-failed-2	Parietal endoderm	281	0.178186
ETiX-Day6-failed-2	Visceral endoderm	71	0.0450222
ETiX-Day6-failed-2	Extraembryonic ectoderm	575	0.364616
ETiX-Day6-failed-2	Early development	648	0.410907
ETiX-Day8-1	Endothelium	1869	0.0654893
ETiX-Day8-1	White blood cells	215	0.00753355
ETiX-Day8-1	Megakaryocytes	107	0.00374926
ETiX-Day8-1	Primitive erythroid cells	598	0.0209538
ETiX-Day8-1	Heart field	829	0.029048
ETiX-Day8-1	Cardiac mesoderm	913	0.0319913
ETiX-Day8-1	Paraxial mesoderm	2290	0.0802411
ETiX-Day8-1	Neuromesodermal progenitors	863	0.0302393
ETiX-Day8-1	Neural crest	310	0.0108623
ETiX-Day8-1	Neuroectoderm	1994	0.0698693
ETiX-Day8-1	Surface ectoderm	2117	0.0741792
ETiX-Day8-1	Gut	222	0.00777883
ETiX-Day8-1	Parietal endoderm	3015	0.105645
ETiX-Day8-1	Visceral endoderm	2433	0.0852518
ETiX-Day8-1	Amniotic mesoderm	4802	0.168261
ETiX-Day8-1	Allantois	2525	0.0884754
ETiX-Day8-1	Extraembryonic ectoderm	3240	0.113529
ETiX-Day8-1	Hematoendothelial progenitors	75	0.00262798
ETiX-Day8-1	Early development	122	0.00427485
ETiX-Day8-2	Endothelium	1714	0.13324
ETiX-Day8-2	White blood cells	108	0.00839552
ETiX-Day8-2	Megakaryocytes	68	0.00528607
ETiX-Day8-2	Primitive erythroid cells	298	0.0231654
ETiX-Day8-2	Heart field	102	0.0079291
ETiX-Day8-2	Cardiac mesoderm	260	0.0202114
ETiX-Day8-2	Paraxial mesoderm	783	0.0608675
ETiX-Day8-2	Neuromesodermal progenitors	419	0.0325715
ETiX-Day8-2	Neural crest	221	0.0171797
ETiX-Day8-2	Neuroectoderm	1019	0.0792133
ETiX-Day8-2	Surface ectoderm	627	0.0487407
ETiX-Day8-2	Gut	73	0.00567475
ETiX-Day8-2	Parietal endoderm	419	0.0325715
ETiX-Day8-2	Visceral endoderm	1231	0.0956934
ETiX-Day8-2	Amniotic mesoderm	2583	0.200793
ETiX-Day8-2	Allantois	1838	0.142879
ETiX-Day8-2	Extraembryonic ectoderm	1030	0.0800684
ETiX-Day8-2	Hematoendothelial progenitors	10	0.000777363
ETiX-Day8-2	Early development	61	0.00474192
ETiX-Day8-3	Endothelium	1131	0.0812967
ETiX-Day8-3	White blood cells	140	0.0100633
ETiX-Day8-3	Megakaryocytes	67	0.00481599
ETiX-Day8-3	Primitive erythroid cells	533	0.0383122
ETiX-Day8-3	Heart field	272	0.0195515
ETiX-Day8-3	Cardiac mesoderm	200	0.0143761
ETiX-Day8-3	Paraxial mesoderm	819	0.05887
ETiX-Day8-3	Neuromesodermal progenitors	315	0.0226423
ETiX-Day8-3	Neural crest	183	0.0131541
ETiX-Day8-3	Neuroectoderm	796	0.0572168
ETiX-Day8-3	Surface ectoderm	1210	0.0869753
ETiX-Day8-3	Gut	215	0.0154543
ETiX-Day8-3	Parietal endoderm	2063	0.148289
ETiX-Day8-3	Visceral endoderm	1264	0.0908568
ETiX-Day8-3	Amniotic mesoderm	1846	0.132691
ETiX-Day8-3	Allantois	668	0.0480161
ETiX-Day8-3	Extraembryonic ectoderm	1948	0.140023
ETiX-Day8-3	Hematoendothelial progenitors	73	0.00524727
ETiX-Day8-3	Early development	169	0.0121478
ETiX-Day8-4	Endothelium	1763	0.122388
ETiX-Day8-4	White blood cells	200	0.0138841
ETiX-Day8-4	Megakaryocytes	172	0.0119403
ETiX-Day8-4	Primitive erythroid cells	747	0.051857
ETiX-Day8-4	Heart field	348	0.0241583
ETiX-Day8-4	Cardiac mesoderm	212	0.0147171
ETiX-Day8-4	Paraxial mesoderm	522	0.0362374
ETiX-Day8-4	Neuromesodermal progenitors	416	0.0288789
ETiX-Day8-4	Neural crest	76	0.00527595
ETiX-Day8-4	Neuroectoderm	548	0.0380423
ETiX-Day8-4	Surface ectoderm	1058	0.0734467
ETiX-Day8-4	Gut	66	0.00458174
ETiX-Day8-4	Parietal endoderm	1123	0.077959
ETiX-Day8-4	Visceral endoderm	662	0.0459563
ETiX-Day8-4	Amniotic mesoderm	2767	0.192086
ETiX-Day8-4	Allantois	1530	0.106213
ETiX-Day8-4	Extraembryonic ectoderm	2094	0.145366
ETiX-Day8-4	Hematoendothelial progenitors	45	0.00312392
ETiX-Day8-4	Early development	56	0.00388754
ETiX-Day8-5	Endothelium	514	0.0508408
ETiX-Day8-5	White blood cells	53	0.00524233
ETiX-Day8-5	Megakaryocytes	31	0.00306627
ETiX-Day8-5	Primitive erythroid cells	108	0.0106825
ETiX-Day8-5	Heart field	430	0.0425321
ETiX-Day8-5	Cardiac mesoderm	390	0.0385757
ETiX-Day8-5	Paraxial mesoderm	848	0.0838773
ETiX-Day8-5	Neuromesodermal progenitors	311	0.0307616
ETiX-Day8-5	Neural crest	147	0.0145401
ETiX-Day8-5	Neuroectoderm	1210	0.119683
ETiX-Day8-5	Surface ectoderm	1041	0.102967
ETiX-Day8-5	Gut	153	0.0151335
ETiX-Day8-5	Parietal endoderm	404	0.0399604
ETiX-Day8-5	Visceral endoderm	1628	0.161029
ETiX-Day8-5	Amniotic mesoderm	1581	0.15638
ETiX-Day8-5	Allantois	372	0.0367953
ETiX-Day8-5	Extraembryonic ectoderm	823	0.0814045
ETiX-Day8-5	Hematoendothelial progenitors	16	0.00158259
ETiX-Day8-5	Early development	50	0.0049456
ETiX-Day8-failed-1	Endothelium	1134	0.0721971
ETiX-Day8-failed-1	White blood cells	138	0.00878589
ETiX-Day8-failed-1	Megakaryocytes	70	0.00445661
ETiX-Day8-failed-1	Primitive erythroid cells	1055	0.0671675
ETiX-Day8-failed-1	Heart field	143	0.00910422
ETiX-Day8-failed-1	Cardiac mesoderm	130	0.00827656
ETiX-Day8-failed-1	Paraxial mesoderm	221	0.0140702
ETiX-Day8-failed-1	Neuromesodermal progenitors	316	0.0201184
ETiX-Day8-failed-1	Neural crest	15	0.000954988
ETiX-Day8-failed-1	Neuroectoderm	174	0.0110779
ETiX-Day8-failed-1	Surface ectoderm	630	0.0401095
ETiX-Day8-failed-1	Gut	176	0.0112052
ETiX-Day8-failed-1	Parietal endoderm	2470	0.157255
ETiX-Day8-failed-1	Visceral endoderm	930	0.0592093
ETiX-Day8-failed-1	Amniotic mesoderm	2205	0.140383
ETiX-Day8-failed-1	Allantois	1095	0.0697141
ETiX-Day8-failed-1	Extraembryonic ectoderm	4492	0.285987
ETiX-Day8-failed-1	Hematoendothelial progenitors	76	0.00483861
ETiX-Day8-failed-1	Early development	237	0.0150888
ETiX-Day8-failed-2	Endothelium	1706	0.0987269
ETiX-Day8-failed-2	White blood cells	104	0.00601852
ETiX-Day8-failed-2	Megakaryocytes	54	0.003125
ETiX-Day8-failed-2	Primitive erythroid cells	370	0.021412
ETiX-Day8-failed-2	Heart field	304	0.0175926
ETiX-Day8-failed-2	Cardiac mesoderm	353	0.0204282
ETiX-Day8-failed-2	Paraxial mesoderm	838	0.0484954
ETiX-Day8-failed-2	Neuromesodermal progenitors	505	0.0292245
ETiX-Day8-failed-2	Neural crest	85	0.00491898
ETiX-Day8-failed-2	Neuroectoderm	609	0.0352431
ETiX-Day8-failed-2	Surface ectoderm	1077	0.0623264
ETiX-Day8-failed-2	Gut	191	0.0110532
ETiX-Day8-failed-2	Parietal endoderm	1472	0.0851852
ETiX-Day8-failed-2	Visceral endoderm	1335	0.0772569
ETiX-Day8-failed-2	Amniotic mesoderm	2942	0.170255
ETiX-Day8-failed-2	Allantois	1678	0.0971065
ETiX-Day8-failed-2	Extraembryonic ectoderm	3451	0.199711
ETiX-Day8-failed-2	Hematoendothelial progenitors	57	0.00329861
ETiX-Day8-failed-2	Early development	149	0.00862269
ETiX-Day8-failed-3	Endothelium	1531	0.12145
ETiX-Day8-failed-3	White blood cells	154	0.0122164
ETiX-Day8-failed-3	Megakaryocytes	78	0.00618753
ETiX-Day8-failed-3	Primitive erythroid cells	209	0.0165794
ETiX-Day8-failed-3	Heart field	86	0.00682215
ETiX-Day8-failed-3	Cardiac mesoderm	219	0.0173727
ETiX-Day8-failed-3	Paraxial mesoderm	251	0.0199112
ETiX-Day8-failed-3	Neuromesodermal progenitors	227	0.0180073
ETiX-Day8-failed-3	Neural crest	53	0.00420435
ETiX-Day8-failed-3	Neuroectoderm	139	0.0110265
ETiX-Day8-failed-3	Surface ectoderm	536	0.0425194
ETiX-Day8-failed-3	Gut	206	0.0163414
ETiX-Day8-failed-3	Parietal endoderm	1084	0.0859908
ETiX-Day8-failed-3	Visceral endoderm	765	0.0606854
ETiX-Day8-failed-3	Amniotic mesoderm	3131	0.248374
ETiX-Day8-failed-3	Allantois	1227	0.0973346
ETiX-Day8-failed-3	Extraembryonic ectoderm	2507	0.198874
ETiX-Day8-failed-3	Hematoendothelial progenitors	59	0.00468031
ETiX-Day8-failed-3	Early development	144	0.0114231
ETiX-Day8-failed-4	Endothelium	1493	0.0930334
ETiX-Day8-failed-4	White blood cells	170	0.0105932
ETiX-Day8-failed-4	Megakaryocytes	153	0.0095339
ETiX-Day8-failed-4	Primitive erythroid cells	539	0.0335867
ETiX-Day8-failed-4	Heart field	572	0.0356431
ETiX-Day8-failed-4	Cardiac mesoderm	640	0.0398804
ETiX-Day8-failed-4	Paraxial mesoderm	746	0.0464855
ETiX-Day8-failed-4	Neuromesodermal progenitors	309	0.0192547
ETiX-Day8-failed-4	Neural crest	87	0.00542124
ETiX-Day8-failed-4	Neuroectoderm	631	0.0393195
ETiX-Day8-failed-4	Surface ectoderm	868	0.0540877
ETiX-Day8-failed-4	Gut	217	0.0135219
ETiX-Day8-failed-4	Parietal endoderm	1054	0.065678
ETiX-Day8-failed-4	Visceral endoderm	990	0.0616899
ETiX-Day8-failed-4	Amniotic mesoderm	3838	0.239158
ETiX-Day8-failed-4	Allantois	1801	0.112226
ETiX-Day8-failed-4	Extraembryonic ectoderm	1839	0.114594
ETiX-Day8-failed-4	Hematoendothelial progenitors	35	0.00218096
ETiX-Day8-failed-4	Early development	66	0.00411266
ETiX-Day8-Pax6neg-1	Endothelium	1178	0.0807292
ETiX-Day8-Pax6neg-1	White blood cells	85	0.00582511
ETiX-Day8-Pax6neg-1	Megakaryocytes	42	0.00287829
ETiX-Day8-Pax6neg-1	Primitive erythroid cells	186	0.0127467
ETiX-Day8-Pax6neg-1	Heart field	208	0.0142544
ETiX-Day8-Pax6neg-1	Cardiac mesoderm	440	0.0301535
ETiX-Day8-Pax6neg-1	Paraxial mesoderm	1943	0.133155
ETiX-Day8-Pax6neg-1	Neuromesodermal progenitors	363	0.0248766
ETiX-Day8-Pax6neg-1	Neural crest	139	0.00952577
ETiX-Day8-Pax6neg-1	Neuroectoderm	1181	0.0809348
ETiX-Day8-Pax6neg-1	Surface ectoderm	1416	0.0970395
ETiX-Day8-Pax6neg-1	Gut	359	0.0246025
ETiX-Day8-Pax6neg-1	Parietal endoderm	954	0.0653783
ETiX-Day8-Pax6neg-1	Visceral endoderm	1781	0.122053
ETiX-Day8-Pax6neg-1	Amniotic mesoderm	2375	0.16276
ETiX-Day8-Pax6neg-1	Allantois	919	0.0629797
ETiX-Day8-Pax6neg-1	Extraembryonic ectoderm	964	0.0660636
ETiX-Day8-Pax6neg-1	Hematoendothelial progenitors	17	0.00116502
ETiX-Day8-Pax6neg-1	Early development	42	0.00287829
ETiX-Day8-Pax6neg-2	Endothelium	1362	0.112506
ETiX-Day8-Pax6neg-2	White blood cells	44	0.00363456
ETiX-Day8-Pax6neg-2	Megakaryocytes	49	0.00404758
ETiX-Day8-Pax6neg-2	Primitive erythroid cells	149	0.0123079
ETiX-Day8-Pax6neg-2	Heart field	244	0.0201553
ETiX-Day8-Pax6neg-2	Cardiac mesoderm	541	0.0446886
ETiX-Day8-Pax6neg-2	Paraxial mesoderm	1499	0.123823
ETiX-Day8-Pax6neg-2	Neuromesodermal progenitors	325	0.0268462
ETiX-Day8-Pax6neg-2	Neural crest	132	0.0109037
ETiX-Day8-Pax6neg-2	Neuroectoderm	913	0.0754171
ETiX-Day8-Pax6neg-2	Surface ectoderm	1084	0.0895424
ETiX-Day8-Pax6neg-2	Gut	107	0.00883859
ETiX-Day8-Pax6neg-2	Parietal endoderm	385	0.0318024
ETiX-Day8-Pax6neg-2	Visceral endoderm	619	0.0511317
ETiX-Day8-Pax6neg-2	Amniotic mesoderm	2391	0.197505
ETiX-Day8-Pax6neg-2	Allantois	1327	0.109615
ETiX-Day8-Pax6neg-2	Extraembryonic ectoderm	892	0.0736825
ETiX-Day8-Pax6neg-2	Hematoendothelial progenitors	6	0.000495622
ETiX-Day8-Pax6neg-2	Early development	37	0.00305634
NE-E7.5-1	Endothelium	19	0.00682471
NE-E7.5-1	Paraxial mesoderm	2	0.000718391
NE-E7.5-1	Neuromesodermal progenitors	5	0.00179598
NE-E7.5-1	Neuroectoderm	1	0.000359195
NE-E7.5-1	Surface ectoderm	2	0.000718391
NE-E7.5-1	Gut	5	0.00179598
NE-E7.5-1	Parietal endoderm	145	0.0520833
NE-E7.5-1	Visceral endoderm	422	0.15158
NE-E7.5-1	Allantois	1	0.000359195
NE-E7.5-1	Extraembryonic ectoderm	1307	0.469468
NE-E7.5-1	Hematoendothelial progenitors	110	0.0395115
NE-E7.5-1	Early development	765	0.274784
NE-E7.5-2	Endothelium	15	0.00398936
NE-E7.5-2	Paraxial mesoderm	4	0.00106383
NE-E7.5-2	Neuromesodermal progenitors	1	0.000265957
NE-E7.5-2	Neuroectoderm	2	0.000531915
NE-E7.5-2	Surface ectoderm	3	0.000797872
NE-E7.5-2	Gut	5	0.00132979
NE-E7.5-2	Parietal endoderm	136	0.0361702
NE-E7.5-2	Visceral endoderm	600	0.159574
NE-E7.5-2	Extraembryonic ectoderm	1495	0.397606
NE-E7.5-2	Hematoendothelial progenitors	143	0.0380319
NE-E7.5-2	Early development	1356	0.360638
NE-E7.5-3	Endothelium	40	0.00686813
NE-E7.5-3	White blood cells	6	0.00103022
NE-E7.5-3	Primitive erythroid cells	1	0.000171703
NE-E7.5-3	Cardiac mesoderm	2	0.000343407
NE-E7.5-3	Paraxial mesoderm	66	0.0113324
NE-E7.5-3	Neuromesodermal progenitors	15	0.00257555
NE-E7.5-3	Neural crest	6	0.00103022
NE-E7.5-3	Neuroectoderm	32	0.00549451
NE-E7.5-3	Surface ectoderm	67	0.0115041
NE-E7.5-3	Gut	42	0.00721154
NE-E7.5-3	Parietal endoderm	84	0.0144231
NE-E7.5-3	Visceral endoderm	764	0.131181
NE-E7.5-3	Amniotic mesoderm	5	0.000858516
NE-E7.5-3	Allantois	4	0.000686813
NE-E7.5-3	Extraembryonic ectoderm	2145	0.368304
NE-E7.5-3	Hematoendothelial progenitors	248	0.0425824
NE-E7.5-3	Early development	2297	0.394402
NE-E8	Endothelium	922	0.0707544
NE-E8	White blood cells	38	0.00291612
NE-E8	Megakaryocytes	23	0.00176502
NE-E8	Primitive erythroid cells	478	0.0366818
NE-E8	Heart field	210	0.0161154
NE-E8	Cardiac mesoderm	192	0.0147341
NE-E8	Paraxial mesoderm	1174	0.0900929
NE-E8	Neuromesodermal progenitors	1029	0.0789655
NE-E8	Neural crest	134	0.0102832
NE-E8	Neuroectoderm	1403	0.107666
NE-E8	Surface ectoderm	1005	0.0771238
NE-E8	Gut	243	0.0186478
NE-E8	Parietal endoderm	79	0.00606247
NE-E8	Visceral endoderm	1863	0.142967
NE-E8	Amniotic mesoderm	902	0.0692196
NE-E8	Allantois	306	0.0234825
NE-E8	Extraembryonic ectoderm	1489	0.114266
NE-E8	Hematoendothelial progenitors	409	0.0313867
NE-E8	Early development	1132	0.0868698
NE-E8.5	Endothelium	1266	0.0870582
NE-E8.5	White blood cells	68	0.00467611
NE-E8.5	Megakaryocytes	71	0.00488241
NE-E8.5	Primitive erythroid cells	641	0.0440792
NE-E8.5	Heart field	250	0.0171916
NE-E8.5	Cardiac mesoderm	270	0.0185669
NE-E8.5	Paraxial mesoderm	789	0.0542566
NE-E8.5	Neuromesodermal progenitors	530	0.0364462
NE-E8.5	Neural crest	165	0.0113464
NE-E8.5	Neuroectoderm	1053	0.0724109
NE-E8.5	Surface ectoderm	887	0.0609957
NE-E8.5	Gut	252	0.0173291
NE-E8.5	Parietal endoderm	340	0.0233806
NE-E8.5	Visceral endoderm	1812	0.124605
NE-E8.5	Amniotic mesoderm	1512	0.103975
NE-E8.5	Allantois	687	0.0472425
NE-E8.5	Extraembryonic ectoderm	3828	0.263238
NE-E8.5	Hematoendothelial progenitors	49	0.00336955
NE-E8.5	Early development	72	0.00495118
NE-E8.75	Endothelium	2359	0.0846157
NE-E8.75	White blood cells	148	0.00530866
NE-E8.75	Megakaryocytes	237	0.00850102
NE-E8.75	Primitive erythroid cells	860	0.0308476
NE-E8.75	Heart field	418	0.0149934
NE-E8.75	Cardiac mesoderm	721	0.0258618
NE-E8.75	Paraxial mesoderm	2033	0.0729223
NE-E8.75	Neuromesodermal progenitors	864	0.0309911
NE-E8.75	Neural crest	347	0.0124466
NE-E8.75	Neuroectoderm	2282	0.0818537
NE-E8.75	Surface ectoderm	1874	0.0672191
NE-E8.75	Gut	200	0.00717386
NE-E8.75	Parietal endoderm	543	0.019477
NE-E8.75	Visceral endoderm	1882	0.067506
NE-E8.75	Amniotic mesoderm	3650	0.130923
NE-E8.75	Allantois	1974	0.070806
NE-E8.75	Extraembryonic ectoderm	7384	0.264859
NE-E8.75	Hematoendothelial progenitors	18	0.000645647
NE-E8.75	Early development	85	0.00304889
NE-E9.5-1	Endothelium	913	0.100132
NE-E9.5-1	White blood cells	61	0.00669006
NE-E9.5-1	Megakaryocytes	48	0.00526431
NE-E9.5-1	Primitive erythroid cells	95	0.010419
NE-E9.5-1	Heart field	161	0.0176574
NE-E9.5-1	Cardiac mesoderm	421	0.0461724
NE-E9.5-1	Paraxial mesoderm	1847	0.202566
NE-E9.5-1	Neuromesodermal progenitors	220	0.0241281
NE-E9.5-1	Neural crest	312	0.034218
NE-E9.5-1	Neuroectoderm	1643	0.180193
NE-E9.5-1	Surface ectoderm	688	0.0754551
NE-E9.5-1	Gut	130	0.0142575
NE-E9.5-1	Parietal endoderm	166	0.0182057
NE-E9.5-1	Visceral endoderm	695	0.0762229
NE-E9.5-1	Amniotic mesoderm	916	0.100461
NE-E9.5-1	Allantois	445	0.0488046
NE-E9.5-1	Extraembryonic ectoderm	302	0.0331213
NE-E9.5-1	Hematoendothelial progenitors	10	0.00109673
NE-E9.5-1	Early development	45	0.00493529
NE-E9.5-2	Endothelium	1427	0.0853724
NE-E9.5-2	White blood cells	52	0.00311098
NE-E9.5-2	Megakaryocytes	96	0.00574334
NE-E9.5-2	Primitive erythroid cells	873	0.0522285
NE-E9.5-2	Heart field	532	0.0318277
NE-E9.5-2	Cardiac mesoderm	659	0.0394257
NE-E9.5-2	Paraxial mesoderm	2265	0.135507
NE-E9.5-2	Neuromesodermal progenitors	513	0.030691
NE-E9.5-2	Neural crest	293	0.0175292
NE-E9.5-2	Neuroectoderm	1527	0.0913551
NE-E9.5-2	Surface ectoderm	1242	0.0743045
NE-E9.5-2	Gut	113	0.00676039
NE-E9.5-2	Parietal endoderm	473	0.0282979
NE-E9.5-2	Visceral endoderm	1138	0.0680826
NE-E9.5-2	Amniotic mesoderm	2135	0.12773
NE-E9.5-2	Allantois	769	0.0460066
NE-E9.5-2	Extraembryonic ectoderm	2497	0.149387
NE-E9.5-2	Hematoendothelial progenitors	30	0.0017948
NE-E9.5-2	Early development	81	0.00484595
