# Supplementary material for: Embryo model completes gastrulation to neurulation and organogenesis
Source: Nature. 2022 Aug 25;610(7930):143–53. doi: 10.1038/s41586-022-05246-3 (PMC9534772; doi:10.1038/s41586-022-05246-3)
Supplement: Supplementary file 23 — Source Data Extended Data Fig. 7 [file 41586_2022_5246_MOESM23_ESM.xlsx]

## Sheet: Ext. Data Fig.7 b
Bry/Sox2 co-localisation
Natural Embryos	ETiX-embryoids
38.8653	42.7083
60.9626	45.0142
45.2489	55.4529
	23.6625

## Sheet: Ext. Data Fig.7i
Heart Area Measurements
Natural Embryo	ETiX-embryoid
776.125	583.774
981.818	467.027
1236.73	290.573
1655.46	452.689
339.201	268.919
541.668	479.128
790.229	403.377
816.523	265.312
348.414	472.874
695.554	507.385
864.244	711.88
972.076	650.872
543.655	455.464
385.675
429.394
