# Supplementary material for: Embryo model completes gastrulation to neurulation and organogenesis
Source: Nature. 2022 Aug 25;610(7930):143–53. doi: 10.1038/s41586-022-05246-3 (PMC9534772; doi:10.1038/s41586-022-05246-3)
Supplement: Supplementary file 24 — Source Data Extended Data Fig. 8 [file 41586_2022_5246_MOESM24_ESM.xlsx]

## Sheet: Ext. Data Fig. 8a,b
barcode	celltype	type	latent_time	UMAP_1	UMAP_2
AAAGAGGCCGCCACAGGGTTTCTC	Epiblast	natural	0.424402	-0.29174	2.16777
AAAGAGGCCGCCACAGTCGGTTTA	Epiblast	natural	0.465961	0.5359	-3.60517
AAAGCCCGCGCCACAGAAACTGGT	CLE/NMP	natural	0.36025	1.83948	3.63749
AAAGTCATCGCCACAGAAACTGGT	Cardiomyocytes	natural	0.493691	-7.01575	-2.28186
AAATAGCACGCCACAGCCAGCAGT	Epiblast	natural	0.474716	-0.899587	4.47807
AAATAGCACGCCACAGCGTGCTAG	Cardiomyocytes	natural	0.361343	-7.38995	-1.90146
AAATTCCGCGCCACAGAAAGTCGG	Somites	natural	0.543371	3.14105	-4.69502
AAATTCCGCGCCACAGTCATCCTT	Somites	natural	0.335388	1.59506	-4.02643
AACAAATGCGCCACAGTTGTGACT	CLE/NMP	natural	0.415758	1.30945	2.50113
AACAGAACCGCCACAGGTCAATAC	Epiblast	natural	0.261475	1.46612	6.14867
AACAGAACCGCCACAGTAGTGTTT	Notochord	natural	0.354984	1.82896	-1.49519
AACAGAACCGCCACAGTGCCTCAC	Epiblast	natural	0.28529	1.83771	4.47457
AACAGCGGCGCCACAGTAGCTTAT	Epiblast	natural	0.388342	-0.0203864	1.20192
AACAGCGGCGCCACAGTGCGTATC	CLE/NMP	natural	0.309878	-0.102622	2.30937
AACGATTTCGCCACAGCCCATAGC	Notochord	natural	0.736346	4.57109	3.23854
AACGCCAACGCCACAGAACAATCC	Cardiomyocytes	natural	0.494118	-6.96351	-2.01106
AACGCCAACGCCACAGCATTTGTT	Epiblast	natural	0.355633	-0.332524	5.31687
AACGCCAACGCCACAGTCATATGG	Epiblast	natural	0.40204	0.434087	5.22109
AACGCCAACGCCACAGTTGCATAT	CLE/NMP	natural	0.35506	1.92456	0.504314
AACGGTAGCGCCACAGCATCTCCC	Cardiac mesoderm	natural	0.535667	-3.05067	-2.95097
AACGTTACCGCCACAGAGCGTAGG	Epiblast	natural	0.365005	-0.87649	4.48884
AACTCAGTCGCCACAGACTTCAAT	Nascent mesoderm	natural	0.394985	1.85511	-1.6748
AACTCAGTCGCCACAGTAACCATC	Posterior lateral plate mesoderm	natural	0.409806	0.175969	-2.77525
AACTGCCTCGCCACAGACAGCGGA	Epiblast	natural	0.244722	1.45402	5.82451
AACTGCCTCGCCACAGACTTCAAT	Epiblast	natural	0.433093	-0.656145	1.46912
AACTGCCTCGCCACAGCCGCTGTT	CLE/NMP	natural	0.28564	0.855091	2.74541
AACTGCCTCGCCACAGCTATAGAG	Nascent mesoderm	natural	0.354162	1.88229	-0.962676
AACTGCCTCGCCACAGTAGCCTCG	Epiblast	natural	0.355118	0.389257	3.47649
AAGAACAGCGCCACAGTCCTTATT	Nascent mesoderm	natural	0.446208	2.76971	-2.93516
AAGAAGGTCGCCACAGCCCGAATG	Epiblast	natural	0.307727	1.4773	6.27648
AAGAAGGTCGCCACAGCGACTCCT	Epiblast	natural	0.344629	-0.00602712	5.25698
AAGAAGGTCGCCACAGCGCCTTGA	Epiblast	natural	0.404982	1.61638	-0.259266
AAGAAGGTCGCCACAGCGTCAGCA	Epiblast	natural	0.372381	0.295622	4.07436
AAGAAGGTCGCCACAGCTGTTCTT	Somites	natural	0.4502	-0.803208	-2.66622
AAGAGTATCGCCACAGAAGCTTCT	Nascent mesoderm	natural	0.279616	1.46974	-0.721894
AAGAGTATCGCCACAGCTCTTGAC	CLE/NMP	natural	0.326594	2.05117	0.965099
AAGAGTATCGCCACAGGACAACTT	Somites	natural	0.344089	0.275143	-4.55379
AAGAGTATCGCCACAGTGCGACAG	Somites	natural	0.398449	2.47067	-1.53901
AAGAGTATCGCCACAGTTGATTCT	Epiblast	natural	0.357876	-0.767571	1.83729
AAGCCTTCCGCCACAGGTTGTCAT	Somites	natural	0.295056	2.95339	-1.38911
AAGCCTTCCGCCACAGTTATAGCC	Epiblast	natural	0.294369	1.36318	3.62546
AAGCTCCTCGCCACAGATCCCACG	Posterior lateral plate mesoderm	natural	0.392901	-0.524964	-4.92367
AAGCTCCTCGCCACAGCGAACGTA	Epiblast	natural	0.320252	-0.6373	2.19769
AAGCTCCTCGCCACAGTTGATCTA	Epiblast	natural	0.268946	0.296821	5.84611
AAGGATGACGCCACAGTGACCAGT	Epiblast	natural	0.17799	1.05205	6.27189
AAGGCGCTCGCCACAGACGCTCAG	Somites	natural	0.467783	3.43684	-4.16675
AAGGCGCTCGCCACAGCATCTCCC	Epiblast	natural	0.29978	1.13495	6.17321
AAGGCGCTCGCCACAGCGACTCCT	Epiblast	natural	0.332615	-1.23599	1.62509
AAGGCGCTCGCCACAGCTACGAGC	Primitive streak	natural	0.387624	1.66229	-0.181411
AAGGCGCTCGCCACAGGCATGGGT	Cardiomyocytes	natural	0.439534	-7.1258	-2.00207
AAGGCGCTCGCCACAGTTATAGCC	Primitive streak	natural	0.410881	-0.335046	0.295211
AAGGGACCCGCCACAGATGGATTA	Epiblast	natural	0.481035	0.228074	1.5339
AAGGGACCCGCCACAGATTTCCGG	Epiblast	natural	0.400177	-0.652402	1.27967
AAGGGACCCGCCACAGGCACCTCT	Somites	natural	0.383136	2.96227	-1.54297
AAGGGACCCGCCACAGTGAGGTCT	Epiblast	natural	0.378129	-0.0398261	4.5916
AAGTATTGCGCCACAGACTCACCG	Somites	natural	0.447464	3.66804	-3.43781
AAGTATTGCGCCACAGATTCCTTG	Somites	natural	0.458224	2.67496	-4.07728
AAGTATTGCGCCACAGCGGAATTT	Primitive streak	natural	0.322547	0.240361	2.88588
AAGTATTGCGCCACAGGATCTCGG	Epiblast	natural	0.282643	-0.714895	3.00801
AAGTCCAACGCCACAGGACAAAGG	Nascent mesoderm	natural	0.451416	0.923125	-2.64481
AAGTCCAACGCCACAGGCAGCATG	Epiblast	natural	0.217135	0.457444	6.24685
AAGTCCAACGCCACAGTACGTGCT	Epiblast	natural	0.302667	-0.402586	5.64961
AAGTCGGGCGCCACAGCGTATCGG	Epiblast	natural	0.359348	-0.942285	1.40953
AAGTCGGGCGCCACAGCTTCAGGT	Epiblast	natural	0.374783	-7.25102	-2.02922
AAGTCGGGCGCCACAGCTTCGCAC	Epiblast	natural	0.21487	1.22087	6.28387
AAGTCGGGCGCCACAGGTCATATT	CLE/NMP	natural	0.38236	1.67936	1.73625
AAGTCGGGCGCCACAGGTGTAACC	Cardiomyocytes	natural	0.565758	-7.3819	-2.1093
AAGTTGTCCGCCACAGCCTGACAC	Somites	natural	0.385591	2.2643	-4.30419
ACTTCGCTTCGACGGCCAGTCCCT	Epiblast	natural	0.280469	1.39141	1.85874
ACTTCGCTTCGACGGCGCATGGGT	Nascent mesoderm	natural	0.384818	1.23822	-2.65472
ACTTCGCTTCGACGGCGTCCATGT	Epiblast	natural	0.26277	0.282227	4.31829
ACTTCGCTTCGACGGCTCATCCTT	Epiblast	natural	0.357234	-0.615495	1.63566
AGAAACCATCGACGGCAAGGTAAT	Epiblast	natural	0.34406	-1.8705	3.64059
AGAAACCATCGACGGCACATCTAT	Epiblast	natural	0.417374	1.6224	1.21447
AGAAACCATCGACGGCCGACTCCT	Posterior lateral plate mesoderm	natural	0.427307	-0.78654	-4.72808
AGAAACCATCGACGGCTTGGATCG	Epiblast	natural	0.388887	-0.413444	2.22007
AGAAAGTGTCGACGGCACCCATAT	Epiblast	natural	0.435815	0.749205	0.380035
AGAAAGTGTCGACGGCATTTCCGG	Nascent mesoderm	natural	0.399093	0.320162	-3.24572
AGAAAGTGTCGACGGCTCGGTACG	Somites	natural	0.381198	3.00261	-0.826761
AGAAGCTTTCGACGGCCCAACCGT	Nascent mesoderm	natural	0.425074	3.13999	-3.6051
AGAAGCTTTCGACGGCGAGCGGTA	Somites	natural	0.361952	3.62019	-4.03572
AGAATCAATCGACGGCCGGGCTTT	Epiblast	natural	0.301488	0.36465	3.76777
AGAATCAATCGACGGCGTGTAACC	Primitive streak	natural	0.353825	1.74738	0.415683
AGAATCAATCGACGGCTCGACACC	Epiblast	natural	0.268062	-0.213672	4.94061
AGACCTCATCGACGGCTACTTGTG	Primitive streak	natural	0.659217	4.16942	3.05371
AGACCTCATCGACGGCTCGGTTCG	Epiblast	natural	0.342256	-0.971392	3.00687
AGACCTCATCGACGGCTCTGTGGT	Nascent mesoderm	natural	0.41577	2.44101	-2.58583
AGACCTCATCGACGGCTGGCTACC	Epiblast	natural	0.331815	-0.21823	4.21073
AGACCTCATCGACGGCTGTACACG	Epiblast	natural	0.50202	1.03727	-2.98005
AGACCTCATCGACGGCTGTCTTTC	Nascent mesoderm	natural	0.389792	1.76337	-1.71163
AGACGAGGTCGACGGCAGAGACTA	Epiblast	natural	0.373927	-1.06341	1.9181
AGACGAGGTCGACGGCTACCAGGC	Epiblast	natural	0.381783	1.73439	-3.21673
AGAGAGACTCGACGGCAATGACCC	Epiblast	natural	0.406615	-0.613939	-3.16155
AGAGAGACTCGACGGCACTCACCG	Primitive streak	natural	0.333929	1.8123	0.694249
AGAGAGACTCGACGGCGTTTACGT	Epiblast	natural	0.36357	-0.733139	5.02352
AGAGAGACTCGACGGCTAGCCTCG	Epiblast	natural	0.238428	1.2127	5.46641
AGAGGTGCTCGACGGCTGGCTACC	Epiblast	natural	0.353578	0.16781	1.31386
AGCAACGCTCGACGGCATCAAGTG	Nascent mesoderm	natural	0.400285	1.62577	-2.48894
AGCAACGCTCGACGGCATTCCTTG	Nascent mesoderm	natural	0.420253	2.39764	-3.06429
AGCAACGCTCGACGGCCAATTAGT	CLE/NMP	natural	0.27166	1.8839	2.26406
AGCAACGCTCGACGGCCTGAGTGC	Somites	natural	0.400185	2.56105	-2.78036
AGCAACGCTCGACGGCTGCTCCGT	Epiblast	natural	0.315054	0.49996	4.80403
AGCAACGCTCGACGGCTTCGTTCC	Somites	natural	0.341863	1.47002	-0.138066
AGCACGTATCGACGGCCGGAATTT	Epiblast	natural	0.357249	-1.63577	2.31439
AGCACGTATCGACGGCTCCCGTAG	Nascent mesoderm	natural	0.418005	0.539042	-3.21558
AGCATGCCTCGACGGCAAAGTCGG	Epiblast	natural	0.306346	-1.25512	4.74009
AGCATGCCTCGACGGCAGCGCCTT	Epiblast	natural	0.317421	-0.892934	4.17326
AGCATGCCTCGACGGCCGAACGTA	Epiblast	natural	0.258043	0.853445	3.42941
AGCATGCCTCGACGGCGGCTACTA	Posterior lateral plate mesoderm	natural	0.465348	-1.11369	-4.13332
AGCATGCCTCGACGGCTATTGCCT	Epiblast	natural	0.324796	-0.654368	5.38009
AGCCATCTTCGACGGCAAACTGGT	Epiblast	natural	0.346639	-0.290853	3.55159
AGCCATCTTCGACGGCCTCTTGAC	Posterior lateral plate mesoderm	natural	0.445859	-0.641309	-4.41733
AGCCATCTTCGACGGCGCGCATTC	Somites	natural	0.430557	3.11312	-1.90077
AGCCATCTTCGACGGCTGGCCTGT	Epiblast	natural	0.352348	-0.886536	2.62185
AGCGTGGTTCGACGGCAGCGCGAT	Posterior lateral plate mesoderm	natural	0.454918	-1.65735	-4.62493
AGCTCCACTCGACGGCATATGCAT	Epiblast	natural	0.271811	-0.631702	4.82061
AGCTCCACTCGACGGCCTGTCTGG	Epiblast	natural	0.352005	-1.73218	2.76974
AGCTTCGATCGACGGCACTGCCGT	Epiblast	natural	0.341628	-1.4631	2.33579
AGCTTCGATCGACGGCAGCGCCTT	Nascent mesoderm	natural	0.373154	1.03628	-3.31072
AGCTTCGATCGACGGCAGCTACGG	Epiblast	natural	0.337521	-1.39389	4.79784
AGCTTCGATCGACGGCATTCAGTA	Nascent mesoderm	natural	0.407298	1.09538	-3.64558
AGCTTCGATCGACGGCATTCGACG	Epiblast	natural	0.268628	-1.01894	1.90725
AGCTTCGATCGACGGCCGATTGAT	Nascent mesoderm	natural	0.442019	2.51229	-4.49231
AGCTTCGATCGACGGCTAACCCGT	Epiblast	natural	0.371663	-0.736236	2.23036
AGCTTCGATCGACGGCTGGTTTCT	Somites	natural	0.404755	2.06783	-0.443973
AGGACACATCGACGGCATGGGCAC	Epiblast	natural	0.296378	0.59568	4.81218
AGGAGTCGTCGACGGCCCCGACTT	Epiblast	natural	0.309841	-1.30831	3.07734
AGGAGTCGTCGACGGCCCTGTTAT	Epiblast	natural	0.348389	-0.763148	1.40187
AGGAGTCGTCGACGGCCTCGCGTA	Somites	natural	0.326925	2.2048	-1.06272
AGGAGTCGTCGACGGCTAAATAGG	Somites	natural	0.283197	2.1394	-0.024101
AGGAGTCGTCGACGGCTCGGTTTA	CLE/NMP	natural	0.438034	1.12002	1.61854
AGGAGTCGTCGACGGCTGAGGTCT	Epiblast	natural	0.31264	0.438629	5.08219
AGGCAATATCGACGGCGAGCCCAT	Somites	natural	0.381142	1.73787	-0.665409
AGGCAATATCGACGGCTGAAATGA	Epiblast	natural	0.3033	-1.29506	3.51053
AGGCAATATCGACGGCTTGTCGCC	Epiblast	natural	0.317773	0.367136	3.47086
AGGCCGAATCGACGGCAGCTACGG	Cardiac mesoderm	natural	0.465726	-1.91311	-2.35763
AGGCCGAATCGACGGCCAGATTAC	Epiblast	natural	0.330808	0.713458	4.85132
AGGCCGAATCGACGGCGTACACTC	Posterior lateral plate mesoderm	natural	0.414709	-0.506756	-3.63834
AGGCCGAATCGACGGCTGAAATGA	Epiblast	natural	0.448859	-0.357681	0.836933
AGGCCGAATCGACGGCTGTGTCCT	Epiblast	natural	0.283163	-0.418071	4.45602
AGGCGTTTTCGACGGCAATGACCC	Epiblast	natural	0.300623	0.46444	3.63849
AGGCGTTTTCGACGGCGTTGTCAT	CLE/NMP	natural	0.256363	1.49355	2.92561
AGGCGTTTTCGACGGCTGAGGTCT	Epiblast	natural	0.381423	1.01794	-0.0820766
AGGGACTGTCGACGGCAAACTGGT	Epiblast	natural	0.325508	-1.02573	4.32011
AGGGACTGTCGACGGCAAATCAGA	Epiblast	natural	0.348802	-1.52458	2.05992
AGGGACTGTCGACGGCACTAGGAT	Epiblast	natural	0.345805	0.339107	-4.07024
AGGGACTGTCGACGGCGGTGACAC	Nascent mesoderm	natural	0.437111	2.17396	-4.87964
AGGGACTGTCGACGGCTACCAGGC	Nascent mesoderm	natural	0.42411	-1.8703	-1.0749
AGGGACTGTCGACGGCTAGTCGCA	Primitive streak	natural	0.339879	0.0636072	2.09266
AGGGTAAATCGACGGCAAACTGGT	Primitive streak	natural	0.384481	-0.93531	4.46597
AGGGTAAATCGACGGCAACAATCC	Epiblast	natural	0.328184	0.808104	2.62594
AGGGTAAATCGACGGCAACACACG	CLE/NMP	natural	0.353235	2.3732	-0.305971
AGGGTAAATCGACGGCAAGTAATC	Epiblast	natural	0.279147	-0.0725829	5.19823
AGGGTAAATCGACGGCCAATACTT	Epiblast	natural	0.316927	0.858974	3.13765
AGGGTAAATCGACGGCCTACCGTT	Epiblast	natural	0.400968	0.117069	0.931171
AGGGTAAATCGACGGCGGGAACGA	Posterior lateral plate mesoderm	natural	0.400192	0.13478	-4.12813
AGGTAAGCTCGACGGCAAACGCCT	Epiblast	natural	0.37619	-1.55929	-1.02716
AGGTAAGCTCGACGGCAAATGTCG	Epiblast	natural	0.543736	-7.03632	-1.99041
AGGTATATTCGACGGCAGTTTAGA	Epiblast	natural	0.29452	0.496496	5.80287
AGGTATATTCGACGGCGCAACCTG	Epiblast	natural	0.298345	-1.19075	3.75614
AGGTATATTCGACGGCTTGATTCT	Posterior lateral plate mesoderm	natural	0.39704	0.206722	-2.97983
AGGTTCCCTCGACGGCACTCACCG	Posterior lateral plate mesoderm	natural	0.44006	0.874287	-1.93788
AGGTTCCCTCGACGGCGATGTATT	Epiblast	natural	0.305956	1.62038	1.73306
AGGTTCCCTCGACGGCGTTCTGTT	Epiblast	natural	0.402545	1.4075	5.3394
AGGTTCCCTCGACGGCTGGCTACC	Primitive streak	natural	0.281708	1.33667	3.25234
AGTAATGGTCGACGGCACATCTAT	Epiblast	natural	0.425371	-1.21724	-2.93251
AGTAATGGTCGACGGCATTTCCGG	Epiblast	natural	0.333994	-0.254822	3.26571
AGTAGTTATCGACGGCACAGCGGA	Nascent mesoderm	natural	0.445918	2.58823	-3.58601
AGTAGTTATCGACGGCCGGCACAT	CLE/NMP	natural	0.327614	2.3059	1.40278
AGTAGTTATCGACGGCGGGAAATC	CLE/NMP	natural	0.328422	1.70828	1.19866
AGTAGTTATCGACGGCGTTTGTTT	CLE/NMP	natural	0.292043	2.04901	2.04032
AGTAGTTATCGACGGCTAAGACGG	Epiblast	natural	0.340361	-1.44332	3.90354
AGTAGTTATCGACGGCTGTGGCTA	Epiblast	natural	0.334027	1.25423	5.44832
AGTCACAATCGACGGCAACAATCC	Nascent mesoderm	natural	0.444453	0.142139	-3.85905
AGTCACAATCGACGGCCGAATAAT	Epiblast	natural	0.324051	-1.13788	2.75633
AGTCACAATCGACGGCGATTGCGA	Epiblast	natural	0.362513	-1.62052	2.96697
AGTCCGTGTCGACGGCGAGGCTGA	Epiblast	natural	0.362779	1.50911	2.70809
AGTGCTTCTCGACGGCCTCGCGTA	Epiblast	natural	0.304835	-0.844832	4.18893
AGTGCTTCTCGACGGCGGGAACCT	Epiblast	natural	0.329247	0.376333	5.33798
AGTGCTTCTCGACGGCTGTAGTTT	Epiblast	natural	0.299053	2.09326	2.60281
AGTTGAACTCGACGGCGCCTCTTT	Nascent mesoderm	natural	0.42439	2.45668	-2.75909
AGTTGAACTCGACGGCGTAACGTT	Posterior lateral plate mesoderm	natural	0.491661	-0.323899	-3.57907
AGTTGAACTCGACGGCTTATAGCC	Epiblast	natural	0.236416	-0.10199	3.32485
AGTTGCGGTCGACGGCACGAAACG	Epiblast	natural	0.337323	0.830481	2.59447
AGTTGCGGTCGACGGCTCTGTGGT	Nascent mesoderm	natural	0.407056	1.14596	-4.35247
AGTTTGTATCGACGGCCAAGTCAT	Epiblast	natural	0.336493	-1.14637	5.14735
AGTTTGTATCGACGGCCGAGATGT	CLE/NMP	natural	0.28795	1.26917	-0.795511
AGTTTGTATCGACGGCTGTAGTTT	Nascent mesoderm	natural	0.382852	2.23206	-3.53531
ATAACAGGTCGACGGCGAGCCCAT	Epiblast	natural	0.320462	-0.188258	3.04261
ATAAGCTATCGACGGCATATGCAT	Epiblast	natural	0.319923	-1.22361	3.43693
ATAAGCTATCGACGGCCTAGTAAC	Epiblast	natural	0.290349	-0.167678	4.4081
ATACACCCTCGACGGCGTCCGTAC	Epiblast	natural	0.341524	-1.42753	4.71668
ATACACCCTCGACGGCTTGGATCG	Epiblast	natural	0.395453	0.0589525	5.16049
ATACTCTCTCGACGGCCGATTGAT	Posterior lateral plate mesoderm	natural	0.436169	-3.09848	-2.96039
ATACTCTCTCGACGGCCGTATTTC	Epiblast	natural	0.341315	-1.35555	2.24021
ATACTCTCTCGACGGCGCAACCTG	Posterior lateral plate mesoderm	natural	0.414616	-0.22613	-3.47302
ATACTCTCTCGACGGCGGCTACTA	Epiblast	natural	0.331562	-0.981901	1.92547
ATACTCTCTCGACGGCTGGAGGAG	Nascent mesoderm	natural	0.44705	2.17607	-2.67636
ATAGATGTTCGACGGCAAAGCCTA	Epiblast	natural	0.259402	0.0710897	5.2993
ATAGATGTTCGACGGCAGGTTGTG	Nascent mesoderm	natural	0.425373	1.89815	-3.35095
ATAGATGTTCGACGGCATTCCTTG	Somites	natural	0.395764	3.22136	0.177787
ATAGATGTTCGACGGCTACAGCCG	Somites	natural	0.468871	2.6806	-4.11737
ATATGCAATCGACGGCGCAACCTG	Epiblast	natural	0.300551	1.39475	2.75026
ATATGCAATCGACGGCTGCTATTT	CLE/NMP	natural	0.331845	1.34098	2.61566
ATATGGGTTCGACGGCTGACCAGT	Nascent mesoderm	natural	0.447257	2.62951	-4.27497
ATCAATCGTCGACGGCACTGCCGT	Notochord	natural	0.626096	3.78211	2.78125
ATCAATCGTCGACGGCCGGAATTT	Epiblast	natural	0.269776	-0.147876	4.00609
ATCAGGGATCGACGGCATATGCAT	Nascent mesoderm	natural	0.419821	2.42749	-2.71885
ATCAGGGATCGACGGCGGCCTAAG	Nascent mesoderm	natural	0.434892	1.89793	-2.48976
ATCCCACCTCGACGGCTTGATCTA	Epiblast	natural	0.336196	0.164483	3.65267
ATCCGCATTCGACGGCGATCGTTT	Nascent mesoderm	natural	0.308643	1.29408	2.4415
ATCCGCATTCGACGGCGGCGTTAG	Posterior lateral plate mesoderm	natural	0.422721	-0.249541	-3.55544
ATCCGCATTCGACGGCTGACCCTC	Epiblast	natural	0.306289	1.25299	-1.87027
ATCCTAGTTCGACGGCACCTTCTT	Epiblast	natural	0.233871	1.59298	4.41033
ATCCTAGTTCGACGGCGATCTCGG	Epiblast	natural	0.338617	0.0874584	5.2037
ATCGCGCTTCGACGGCAAGATTGT	Notochord	natural	0.47892	3.5599	2.77108
ATCGCGCTTCGACGGCCGGGCTTT	Somites	natural	0.307685	2.11023	-0.919854
ATCGCGCTTCGACGGCTCCTTATT	Epiblast	natural	0.3426	-1.58509	2.23244
ATCGCGCTTCGACGGCTTTGTGTC	Nascent mesoderm	natural	0.375912	1.61615	-2.78358
ATCGTAACTCGACGGCAGCGCCTT	Epiblast	natural	0.290023	0.0363712	5.79133
ATCGTAACTCGACGGCAGGAAGAC	Nascent mesoderm	natural	0.43804	2.91999	-3.33996
ATCGTAACTCGACGGCGGTTTCTC	Epiblast	natural	0.336506	0.119892	4.32753
ATCGTAACTCGACGGCTCGACACC	Nascent mesoderm	natural	0.355784	1.07598	-0.903908
ATCGTAACTCGACGGCTGTCTTTC	Epiblast	natural	0.357126	-0.366994	3.85743
ATCGTAACTCGACGGCTTCGCTGG	Epiblast	natural	0.399949	1.6448	0.771139
ATCTTGGCTCGACGGCAAGGTAAT	Epiblast	natural	0.326181	1.14515	3.75457
ATCTTGGCTCGACGGCGAGTTCAC	Nascent mesoderm	natural	0.422416	1.47295	-2.62589
ATCTTGGCTCGACGGCGCGCATTC	Nascent mesoderm	natural	0.424324	2.43348	-3.42419
ATGACAACTCGACGGCAATGTTTG	Nascent mesoderm	natural	0.330283	0.500324	-1.84627
ATGACAACTCGACGGCACACTAAG	Epiblast	natural	0.318939	0.0861179	4.68216
ATGACAACTCGACGGCTAGTCGCA	Somites	natural	0.343075	2.17774	-1.58166
ATGACTTGTCGACGGCCCTCGTCT	Epiblast	natural	0.508962	-0.933104	-1.43804
ATGACTTGTCGACGGCTAACCATC	Epiblast	natural	0.327234	0.925671	5.33295
ATGACTTGTCGACGGCTCATATGG	Epiblast	natural	0.43588	2.30134	-2.58684
ATGCATATTCGACGGCGCATGGGT	Epiblast	natural	0.384963	-0.435673	1.53087
ATGCATATTCGACGGCGGACTTCC	CLE/NMP	natural	0.280563	1.26319	3.36827
ATGCGGAGTCGACGGCAGCGCCTT	Epiblast	natural	0.295886	-0.201793	4.01584
ATGCGGAGTCGACGGCCCCATCTG	Nascent mesoderm	natural	0.47087	2.39682	-4.14327
ATGCGGAGTCGACGGCCTACTTGT	Primitive streak	natural	0.378098	1.95909	-0.405711
ATGCGGAGTCGACGGCGCTTTCCA	Notochord	natural	0.580884	3.61095	2.9169
ATGCGGAGTCGACGGCTTGGACTT	Epiblast	natural	0.315662	0.0771904	2.78499
ATGGGCTCTCGACGGCAAGATTGT	Primitive streak	natural	0.404845	1.43807	0.748558
ATGGGCTCTCGACGGCGAGCGGTA	Epiblast	natural	0.312538	0.0644355	5.49606
ATGGGCTCTCGACGGCGCAACCTG	Epiblast	natural	0.205651	1.1221	6.11197
ATGGGCTCTCGACGGCTACAGCCG	Epiblast	natural	0.296462	1.03468	4.78974
ATGGGCTCTCGACGGCTAGTCGCA	Epiblast	natural	0.266002	0.614233	6.34394
ATGGTCTGTCGACGGCACACTAAG	Epiblast	natural	0.274075	1.54933	5.2725
ATGGTCTGTCGACGGCATGACCGA	Primitive streak	natural	0.375872	1.85185	-0.158301
ATGGTCTGTCGACGGCCTTCTGGA	Epiblast	natural	0.44801	-0.867467	1.32663
ATGGTCTGTCGACGGCGGTCACAG	Epiblast	natural	0.409181	-0.127361	1.39382
ATGGTCTGTCGACGGCGGTTTCTC	Epiblast	natural	0.344917	-0.157425	4.03981
ATGGTCTGTCGACGGCTGTTCCAG	Nascent mesoderm	natural	0.449897	2.80188	-3.64934
ATGGTCTGTCGACGGCTTAAGCGT	Nascent mesoderm	natural	0.372709	0.0938249	-2.36713
ATGTGCCGTCGACGGCACGCCATT	Epiblast	natural	0.253067	1.53087	5.09796
ATGTGCCGTCGACGGCCTGGTGCA	Posterior lateral plate mesoderm	natural	0.457854	-1.41251	-4.232
ATGTGCCGTCGACGGCGCAGTCGA	Epiblast	natural	0.347615	0.161221	4.135
ATTACCTTTCGACGGCACCCATAT	Nascent mesoderm	natural	0.425013	1.5524	-4.31329
ATTACCTTTCGACGGCACTAGGAT	Notochord	natural	0.332009	3.06445	2.02955
ATTACCTTTCGACGGCAGACACCA	Epiblast	natural	0.316569	2.89905	3.31514
ATTACCTTTCGACGGCCACAAGGC	Epiblast	natural	0.310697	-0.889781	4.51238
ATTACCTTTCGACGGCCTCAGAAT	Epiblast	natural	0.369545	-0.948642	1.88499
ATTACCTTTCGACGGCCTCGATGC	Posterior lateral plate mesoderm	natural	0.421326	-0.331029	-4.25777
ATTACCTTTCGACGGCGTTACCGC	Nascent mesoderm	natural	0.435287	2.33083	-3.71224
ATTACCTTTCGACGGCTAGAAATG	Primitive streak	natural	0.336207	1.81597	-0.0521746
ATTATTCGTCGACGGCACGGTAGC	Epiblast	natural	0.400593	-0.993754	1.60046
ATTATTCGTCGACGGCCAGACCAT	Nascent mesoderm	natural	0.49475	2.3365	-4.87652
ATTATTCGTCGACGGCCCTATTCA	Epiblast	natural	0.447253	0.561805	4.60442
ATTATTCGTCGACGGCCCTGACAC	Nascent mesoderm	natural	0.456707	2.91475	-3.29547
ATTATTCGTCGACGGCGTGTCGGA	Epiblast	natural	0.333125	0.888716	2.54234
ATTCTGAGTCGACGGCAGCGAAGT	Somites	natural	0.321641	3.11547	-1.41969
ATTGAAGTTCGACGGCATCCGCTA	Epiblast	natural	0.345405	0.94322	3.18678
ATTGAAGTTCGACGGCGATCGTTT	Epiblast	natural	0.339832	0.242273	5.07348
ATTGAAGTTCGACGGCTCCCGTAG	Nascent mesoderm	natural	0.386315	2.70384	-2.53068
ATTGGCCCTCGACGGCACGCTCAG	Epiblast	natural	0.336515	-1.42462	2.1024
ATTGGCCCTCGACGGCGACAACTT	Epiblast	natural	0.352608	-1.68905	3.36738
ATTGGCCCTCGACGGCGGCTACTA	Posterior lateral plate mesoderm	natural	0.345231	-1.13399	-4.39726
ATTGGCCCTCGACGGCTCGGTTCG	Nascent mesoderm	natural	0.415083	2.15191	-3.26598
ATTGGCCCTCGACGGCTTATCTGT	Nascent mesoderm	natural	0.398906	1.84457	-2.29411
ATTTCCATTCGACGGCGTCCATGT	Notochord	natural	0.361988	3.4445	2.93677
ATTTCCATTCGACGGCGTTCAACT	Epiblast	natural	0.321302	0.891874	4.64621
ATTTCCATTCGACGGCGTTGCACG	Epiblast	natural	0.234692	0.87137	5.16653
ATTTGTTGTCGACGGCACTGAGTT	Epiblast	natural	0.316093	-1.29509	4.44184
ATTTGTTGTCGACGGCATCTTTGT	Posterior lateral plate mesoderm	natural	0.446018	-1.04885	-4.07886
ATTTGTTGTCGACGGCATGTTGGC	Epiblast	natural	0.362999	-1.66572	-1.37177
ATTTGTTGTCGACGGCCCGTGTTT	Somites	natural	0.425816	2.26553	-1.79122
ATTTGTTGTCGACGGCGGGTGTAT	Posterior lateral plate mesoderm	natural	0.449507	-1.06512	-3.95694
CAAACATTTCGACGGCAGCGCCTT	Nascent mesoderm	natural	0.440013	1.74868	-3.88645
CAACGCAGTCGACGGCTGTAGTTT	Posterior lateral plate mesoderm	natural	0.528602	-1.31152	-4.5937
CAACGCAGTCGACGGCTGTGTCCT	CLE/NMP	natural	0.31513	1.44447	2.1776
CAACGCAGTCGACGGCTTATAGCC	Epiblast	natural	0.295497	2.29139	2.04447
CAACGCAGTCGACGGCTTGCACGC	Nascent mesoderm	natural	0.48115	2.65384	-4.16331
CAAGGAATTCGACGGCCTCCGCAT	Epiblast	natural	0.287603	0.663358	3.20161
CAAGGAATTCGACGGCTCATGAGG	Primitive streak	natural	0.291878	1.57241	1.90303
CAAGGGTTTCGACGGCCCCGAATG	Epiblast	natural	0.282564	-0.717767	4.15052
CAAGGGTTTCGACGGCGAGGCTGA	Primitive streak	natural	0.30937	1.48515	1.87985
CAAGGGTTTCGACGGCGCACCTCT	Nascent mesoderm	natural	0.436482	3.02332	-2.67931
CAAGGGTTTCGACGGCGTCAATAC	Somites	natural	0.385507	3.68217	-3.51921
CAAGGGTTTCGACGGCGTCTCTCT	Epiblast	natural	0.320493	-1.37472	3.13435
CAAGGGTTTCGACGGCGTGTAACC	Posterior lateral plate mesoderm	natural	0.364461	-0.338569	-3.26098
CAAGGTACTCGACGGCACATCTAT	Epiblast	natural	0.387857	0.70103	2.81039
CAAGGTACTCGACGGCTACGTGCT	Nascent mesoderm	natural	0.402686	2.31927	-2.29131
CAAGGTACTCGACGGCTTGGATCG	Cardiac mesoderm	natural	0.478449	-5.97136	-2.48265
CAATCTAGTCGACGGCACATCTAT	Nascent mesoderm	natural	0.348931	1.55249	-2.63962
CAATCTAGTCGACGGCCACGGACT	Epiblast	natural	0.27507	1.04894	5.55642
CAATCTAGTCGACGGCGGTCCCTT	Nascent mesoderm	natural	0.459029	2.49547	-3.53563
CAATCTAGTCGACGGCTTTACCCT	Somites	natural	0.377905	3.73311	-2.69771
CAATTCTCTCGACGGCCTTAGGTA	Posterior lateral plate mesoderm	natural	0.390242	0.0240946	-2.60842
CAATTCTCTCGACGGCTCGAAGCT	Posterior lateral plate mesoderm	natural	0.416939	-3.38449	-3.15479
CACAACCTTCGACGGCCTCCGCAT	Epiblast	natural	0.26192	0.853765	2.9043
CACAACCTTCGACGGCCTCGATGC	Posterior lateral plate mesoderm	natural	0.389863	0.2477	-3.1263
CACAACCTTCGACGGCGAAGTGCC	Somites	natural	0.383002	1.85147	-1.67531
CACAACCTTCGACGGCGACAAAGG	Epiblast	natural	0.415803	0.837683	3.38638
CACAAGTATCGACGGCCAATACTT	Nascent mesoderm	natural	0.477842	1.71037	-3.62927
CACAAGTATCGACGGCCTCGCGTA	Nascent mesoderm	natural	0.429517	-0.768518	-2.97736
CACAAGTATCGACGGCGTTGCACG	Nascent mesoderm	natural	0.457545	3.37045	-2.63778
CACAAGTATCGACGGCTTCCGAGT	Somites	natural	0.354468	2.14375	-0.570832
CACTAACCTCGACGGCAGGAAGAC	Posterior lateral plate mesoderm	natural	0.43132	-0.522486	-4.09404
CACTAACCTCGACGGCCGGCACAT	Nascent mesoderm	natural	0.422119	2.38284	-3.49645
CACTAACCTCGACGGCGCAACCTG	Epiblast	natural	0.33497	0.596919	4.19575
CACTAACCTCGACGGCTAGAAATG	Epiblast	natural	0.293354	0.478633	5.11183
CAGACTCGTCGACGGCCAGTTTGC	Epiblast	natural	0.385529	-0.507785	1.22775
CAGACTCGTCGACGGCCGACTCCT	Epiblast	natural	0.265422	-0.990099	4.46497
CAGACTCGTCGACGGCCGAGTCTG	Epiblast	natural	0.339012	-0.983635	4.197
CAGACTCGTCGACGGCGCCTCTTT	Notochord	natural	0.727639	4.46334	3.17912
CAGACTCGTCGACGGCGTCCAAAG	Nascent mesoderm	natural	0.444781	2.64439	-2.87855
CAGACTCGTCGACGGCTCGACGGT	Epiblast	natural	0.319618	0.930801	2.98901
CAGACTCGTCGACGGCTGGTTTCT	Epiblast	natural	0.364467	0.550782	4.87259
CAGACTCGTCGACGGCTGTGCTCA	Nascent mesoderm	natural	0.49139	2.88897	-4.22802
CAGATGGGTCGACGGCCGCTAGTC	Epiblast	natural	0.26002	1.20022	2.2456
CAGATGGGTCGACGGCGTTTGTTT	CLE/NMP	natural	0.284652	2.94886	1.98766
CAGGTTGCTCGACGGCACGTATAC	Nascent mesoderm	natural	0.412773	1.20097	-2.77208
CAGGTTGCTCGACGGCCCCAAGCA	Cardiac mesoderm	natural	0.490895	-1.17831	-3.19013
CAGGTTGCTCGACGGCGGAAACAG	Epiblast	natural	0.470532	-1.74856	2.81692
CATGACGATCGACGGCCATTTGTT	Cardiac mesoderm	natural	0.514853	-2.91728	-2.88229
CATGACGATCGACGGCCGGCACAT	Posterior lateral plate mesoderm	natural	0.527876	-1.1946	-4.61168
CATGCTGCTCGACGGCCGTAGAAG	Epiblast	natural	0.398423	-6.90492	-2.65
CATGCTGCTCGACGGCTAGTCGCA	Epiblast	natural	0.268449	2.07726	2.72879
CATTCATTTCGACGGCACTGAGTT	Epiblast	natural	0.339443	-0.870098	4.38872
CATTCATTTCGACGGCAGAGACTA	Epiblast	natural	0.29348	0.976648	2.4835
CATTCATTTCGACGGCCTTCGATT	Epiblast	natural	0.320666	-0.0192394	4.81748
CATTCATTTCGACGGCGAGTTCAC	Nascent mesoderm	natural	0.421888	2.43237	-3.07276
CATTCATTTCGACGGCGATTTACC	Nascent mesoderm	natural	0.427265	2.11814	-3.58671
CATTTCTATCGACGGCCACAAGGC	CLE/NMP	natural	0.416705	1.45699	2.60734
CCACCTCTTCGACGGCCAAGTCAT	Epiblast	natural	0.359577	0.464896	2.96389
CCACCTCTTCGACGGCTGCGTATC	Nascent mesoderm	natural	0.461509	2.61549	-4.20149
CCACGTTGTCGACGGCCATCGCAG	Epiblast	natural	0.301781	0.0543405	3.18069
CCACGTTGTCGACGGCTTGGCGTT	Somites	natural	0.320091	1.83281	1.02683
CCAGACAGTCGACGGCATCCCACG	Somites	natural	0.353577	3.31977	-1.83173
CCAGACAGTCGACGGCCAGACCAT	Epiblast	natural	0.328709	-0.360923	5.25672
CCAGACAGTCGACGGCCGTCAGCA	Somites	natural	0.367024	2.38088	-0.85558
CCAGACAGTCGACGGCGCAAAGCC	Somites	natural	0.347561	2.67389	-1.09314
CCAGCGAATCGACGGCATGACTTT	Nascent mesoderm	natural	0.404371	0.964754	-3.78004
CCAGCGAATCGACGGCATTCGACG	Posterior lateral plate mesoderm	natural	0.429171	-0.757962	-3.86379
CCAGCGAATCGACGGCTACCAGGC	Epiblast	natural	0.270914	2.61761	1.22321
CCAGCGAATCGACGGCTCCAGTCC	Nascent mesoderm	natural	0.415759	0.108661	-2.89887
CCAGCGAATCGACGGCTGATAACA	Epiblast	natural	0.36961	-0.556628	4.47232
CCATATGATCGACGGCCATCGCAG	Posterior lateral plate mesoderm	natural	0.418101	-0.434476	-4.06711
CCATATGATCGACGGCCGAGTCTG	Epiblast	natural	0.332986	-0.839457	3.06255
CCATATGATCGACGGCGACAAAGG	Epiblast	natural	0.37995	-1.40945	3.03308
CCATATGATCGACGGCGCATGGGT	Epiblast	natural	0.371259	-0.141664	-2.34275
CCATATGATCGACGGCGGTCTGAC	Posterior lateral plate mesoderm	natural	0.444087	-1.01103	-3.86243
CCATATGATCGACGGCTCATGAGG	Nascent mesoderm	natural	0.38655	1.45069	-2.35535
CCATCCACTCGACGGCAACCCTTG	Nascent mesoderm	natural	0.414171	2.51543	-3.40027
CCATCCACTCGACGGCCGGACAAC	Epiblast	natural	0.309151	1.21671	1.93858
CCATCCACTCGACGGCTAGCCTCG	Nascent mesoderm	natural	0.410497	1.77638	-1.88084
CCATCGTCTCGACGGCCCCAAGCA	Epiblast	natural	0.327675	1.18763	4.79795
CCATCGTCTCGACGGCCCGCAACT	Posterior lateral plate mesoderm	natural	0.449604	-1.3802	-4.29277
CCATCGTCTCGACGGCCTATAGAG	Nascent mesoderm	natural	0.336237	0.981326	-3.42051
CCATCGTCTCGACGGCTGTGGCTA	Nascent mesoderm	natural	0.439508	2.06626	-2.92019
CCATGCATTCGACGGCCCAACCGT	Epiblast	natural	0.316243	-0.804549	2.24131
CCATGCATTCGACGGCCCCTTCAG	Epiblast	natural	0.325624	1.52854	2.8018
CCATGCATTCGACGGCTCCAGTCC	Epiblast	natural	0.282919	0.105226	4.0009
CCATGCATTCGACGGCTGGAGGAG	Nascent mesoderm	natural	0.423368	1.04012	-3.84084
CCCGTAAGTCGACGGCCGCTCTCA	Epiblast	natural	0.3156	0.568286	5.11439
CCCGTAAGTCGACGGCCTTACGGG	Nascent mesoderm	natural	0.403427	0.214711	-1.91761
CCCGTAAGTCGACGGCGAGAATTG	Epiblast	natural	0.359883	-0.588282	3.66136
CCCGTAAGTCGACGGCGGAATAGA	Epiblast	natural	0.331735	0.183582	3.14264
CCCGTTCTTCGACGGCCAAGAGGG	Cardiac mesoderm	natural	0.579348	-3.812	-2.3507
CCCGTTCTTCGACGGCTCCCTGAT	Epiblast	natural	0.296434	1.49653	4.12289
CCCTCTTGTCGACGGCCGCTAATA	Notochord	natural	0.500333	4.02424	3.1554
CCCTCTTGTCGACGGCTTATCTGT	Nascent mesoderm	natural	0.349867	1.41984	-1.66529
CCCTGTTTTCGACGGCACGGTAGC	Epiblast	natural	0.227965	0.481397	4.69357
CCCTGTTTTCGACGGCACTGAGTT	Posterior lateral plate mesoderm	natural	0.530149	0.501247	-3.67445
CCCTGTTTTCGACGGCGAGTTCAC	Epiblast	natural	0.287263	0.564079	5.15449
CCCTTGCATCGACGGCCTTCAGGT	Epiblast	natural	0.296049	1.11364	5.15813
CCCTTGCATCGACGGCTTCACATA	Primitive streak	natural	0.270988	1.1405	2.04013
CCGAGATCTCGACGGCAAACAGGG	Epiblast	natural	0.345574	-1.85418	3.40719
CCGAGATCTCGACGGCAATGACCC	Epiblast	natural	0.285625	0.325617	3.75359
CCGAGATCTCGACGGCAGCGTAGG	Nascent mesoderm	natural	0.412525	1.87271	-3.124
CCGAGATCTCGACGGCGTTGTCAT	Epiblast	natural	0.309736	-0.171777	5.12727
CCGAGATCTCGACGGCTTCCGAGT	Somites	natural	0.309867	1.69383	-0.583271
CCGGAAATTCGACGGCGTCAAAGA	Epiblast	natural	0.305165	-0.696308	4.43398
CCGGAAATTCGACGGCGTTGTCAT	Nascent mesoderm	natural	0.369082	2.29755	-2.88011
CCGGAAATTCGACGGCTCACCGAG	Epiblast	natural	0.307314	1.86341	2.90286
CCGGAAATTCGACGGCTGTCTTTC	Epiblast	natural	0.363533	-1.2919	4.67166
CCGTAGCTTCGACGGCCACAAGGC	Epiblast	natural	0.298918	1.43739	3.37005
CCGTAGCTTCGACGGCTCGAAGCT	Nascent mesoderm	natural	0.440144	1.07419	-4.33729
CCGTCTTATCGACGGCCACGGACT	Epiblast	natural	0.300693	-0.422146	4.70715
CCGTCTTATCGACGGCTAACTACT	Epiblast	natural	0.402371	1.28026	-0.541201
CCGTCTTATCGACGGCTTGGACTT	Nascent mesoderm	natural	0.443526	2.23249	-3.70406
CCTACGCTTCGACGGCCATCTCCC	Epiblast	natural	0.396615	1.73658	2.46112
CCTACGCTTCGACGGCGTCATATT	Epiblast	natural	0.283035	0.435581	5.61749
CCTATTTATCGACGGCGTTACGAT	Epiblast	natural	0.283514	1.20694	2.21844
CCTATTTATCGACGGCTGGGATTC	Epiblast	natural	0.305171	0.124578	4.46512
CCTATTTATCGACGGCTTAAACTG	Nascent mesoderm	natural	0.443834	2.39917	-3.3501
CCTCATGATCGACGGCACGCTCAG	Nascent mesoderm	natural	0.458367	1.1824	-4.36162
CCTCATGATCGACGGCTTATCTGT	Epiblast	natural	0.312473	0.57445	3.38834
CCTCATGATCGACGGCTTCGTTCC	Posterior lateral plate mesoderm	natural	0.35587	3.57494	-3.04019
CCTTTACATCGACGGCAGAGGTGG	Nascent mesoderm	natural	0.427177	2.63434	-4.15749
CCTTTACATCGACGGCTAACTACT	Somites	natural	0.343325	1.43589	-0.101142
CCTTTACATCGACGGCTGTAAAGG	Nascent mesoderm	natural	0.454561	0.639395	-3.16008
CCTTTGTCTCGACGGCCCAGCAGT	Posterior lateral plate mesoderm	natural	0.474483	-1.31949	-4.29175
CCTTTGTCTCGACGGCGTTTGTTT	Nascent mesoderm	natural	0.476586	-0.896571	-3.1017
CCTTTGTCTCGACGGCTGCGACAG	Epiblast	natural	0.346057	-0.588304	5.60365
CCTTTGTCTCGACGGCTGTTTGAG	Somites	natural	0.475696	2.80644	-1.75494
CCTTTGTCTCGACGGCTTCCGAGT	Epiblast	natural	0.284959	0.249902	3.15189
CGAAACTCTCGACGGCTCTGTGGT	Nascent mesoderm	natural	0.430525	2.22422	-2.88967
CGAAACTCTCGACGGCTGGTTTCT	Epiblast	natural	0.311357	0.465982	5.04279
CGAACCGATCGACGGCATATGCAT	Epiblast	natural	0.270738	0.545241	5.22262
CGAACCGATCGACGGCGGGAACCT	Nascent mesoderm	natural	0.458121	3.01927	-3.68172
CGAACCGATCGACGGCGGGCCAAT	Cardiac mesoderm	natural	0.485519	-2.82932	-3.15436
CGAAGAAGTCGACGGCATATGCAT	CLE/NMP	natural	0.325746	2.89386	2.08703
CGAAGAAGTCGACGGCATCAGCGC	Epiblast	natural	0.277048	-0.223966	4.87113
CGAAGAAGTCGACGGCCTCAGAAT	Epiblast	natural	0.448216	0.387991	3.17001
CGAAGAAGTCGACGGCCTCCGCAT	Epiblast	natural	0.33329	-0.56198	5.17685
CGAAGAAGTCGACGGCTGATGCCC	Nascent mesoderm	natural	0.435077	2.04907	-3.02173
CGACATTTTCGACGGCCTTTCTTT	Somites	natural	0.415579	2.23959	-1.70321
CGAGGCTATCGACGGCATACCCAG	Nascent mesoderm	natural	0.439027	2.26934	-2.87149
CGAGGCTATCGACGGCATTCGACG	Epiblast	natural	0.323228	-0.42142	4.68662
CGAGGCTATCGACGGCCAAGAGGG	Epiblast	natural	0.353663	-1.53341	3.0806
CGAGGCTATCGACGGCGCCGGATT	Epiblast	natural	0.296463	1.96096	4.96494
CGAGGCTATCGACGGCGTAATCCC	Somites	natural	0.419547	2.75023	-1.49373
CGAGGCTATCGACGGCGTTGCACG	Epiblast	natural	0.341672	-1.74198	4.05027
CGATCCAATCGACGGCCTACCGTT	Epiblast	natural	0.330533	0.182843	4.98339
CGATCCAATCGACGGCGCGTTGCT	Epiblast	natural	0.314097	1.16061	3.98339
CGATCCAATCGACGGCGGTCTGAC	Notochord	natural	0.410222	4.19233	3.03736
CGATGGCATCGACGGCCTAGTAAC	Nascent mesoderm	natural	0.370398	1.20807	-2.73792
CGATGGCATCGACGGCGAGCGGTA	Nascent mesoderm	natural	0.443703	2.16007	-3.90416
CGATGGCATCGACGGCGGCCCTTA	Epiblast	natural	0.314022	0.622209	5.40209
CGATGGCATCGACGGCGGGAACGA	Epiblast	natural	0.28617	-0.953135	4.46381
CGATGGCATCGACGGCTTGGATCG	Epiblast	natural	0.362916	-1.01891	3.89841
CGGACTAATCGACGGCGAGCGGTA	Epiblast	natural	0.315216	0.430807	3.47021
CGGCTGTATCGACGGCCCAGCAGT	Posterior lateral plate mesoderm	natural	0.431616	-0.306467	-4.32146
CGGTGAGTTCGACGGCAGAAGTTA	Epiblast	natural	0.314716	0.407715	4.4311
CGGTGAGTTCGACGGCCCCGAATG	Epiblast	natural	0.281879	1.20499	2.31687
CGGTGAGTTCGACGGCGGAAACAG	Epiblast	natural	0.437874	0.377176	0.141617
CGGTGAGTTCGACGGCTCGAAGCT	Somites	natural	0.331347	3.58971	-1.86937
CGGTGAGTTCGACGGCTGTTTGAG	Somites	natural	0.372479	2.23056	-1.38696
CGTACCGATCGACGGCACTAGGAT	Epiblast	natural	0.277518	1.20498	3.30082
CGTACCGATCGACGGCGCCAAGAT	Epiblast	natural	0.359384	-0.950443	2.08473
CGTACCGATCGACGGCTTTGTGTC	CLE/NMP	natural	0.364137	2.65954	-0.164944
CGTCGAATTCGACGGCTACGTGCT	Somites	natural	0.30288	1.44165	-0.748773
CGTCGAATTCGACGGCTTGCACGC	Somites	natural	0.395185	1.70422	-1.76982
CGTGCAACTCGACGGCGACAAAGG	Nascent mesoderm	natural	0.473094	-0.924435	-2.64691
CGTGCAACTCGACGGCTTGATCTA	Epiblast	natural	0.323676	0.521108	4.76374
CGTGGGATTCGACGGCCAGACCAT	Epiblast	natural	0.29014	1.30573	2.02424
CGTGGGATTCGACGGCCCCATCTG	Epiblast	natural	0.301003	-1.05773	5.11396
CGTGGGATTCGACGGCCCGCTGTT	Somites	natural	0.46346	2.84944	-4.97767
CGTGGGATTCGACGGCCTTGGTGT	Epiblast	natural	0.356884	-0.219556	4.30714
CGTGGGATTCGACGGCGAGAATTG	Epiblast	natural	0.377555	-0.822048	0.790529
CGTGTACATCGACGGCACCTTCTT	Epiblast	natural	0.365271	-1.47661	2.34135
CGTGTACATCGACGGCAGCTATGA	Notochord	natural	0.501523	4.10749	3.1996
CGTGTACATCGACGGCCAAGTCAT	Nascent mesoderm	natural	0.377453	1.35994	-1.66697
CGTGTACATCGACGGCCGGACAAC	Epiblast	natural	0.304344	-0.390253	4.61973
CGTGTGTTTCGACGGCATACTCTT	CLE/NMP	natural	0.303171	0.682821	2.7344
CGTGTGTTTCGACGGCATATGCAT	Nascent mesoderm	natural	0.3952	1.76058	-3.56732
CGTGTGTTTCGACGGCATGGGCAC	Somites	natural	0.394739	0.794494	-2.64432
CGTGTGTTTCGACGGCCAATACTT	Nascent mesoderm	natural	0.446517	1.764	-4.56282
CGTTGCCTTCGACGGCAATGAATG	Epiblast	natural	0.313426	1.44071	1.40853
CGTTGCCTTCGACGGCTAGTGTTT	Nascent mesoderm	natural	0.416431	0.301774	-4.31328
CGTTGCCTTCGACGGCTGACCAGT	Nascent mesoderm	natural	0.420431	2.31081	-3.06703
CGTTGCCTTCGACGGCTTTGTGTC	Primitive streak	natural	0.276331	1.07708	1.68853
CGTTTCGTTCGACGGCAGGAAGAC	Somites	natural	0.463919	-0.0866732	-2.69074
CGTTTCGTTCGACGGCATTTCCGG	Epiblast	natural	0.423063	-0.53855	1.58856
CGTTTCGTTCGACGGCCGTGGATA	Epiblast	natural	0.300438	-0.753742	2.88791
CGTTTCGTTCGACGGCCTTCTGGA	Epiblast	natural	0.269451	0.473494	4.60597
CGTTTCGTTCGACGGCTACAAACT	Epiblast	natural	0.359969	-1.56672	4.82966
CGTTTCGTTCGACGGCTACCAGGC	Notochord	natural	0.442039	3.96417	2.982
CGTTTCGTTCGACGGCTCGGTTCG	Somites	natural	0.427577	2.45688	-1.82964
CTACGGGATCGACGGCATGTTGGC	Somites	natural	0.38998	1.92462	-1.6148
CTACGGGATCGACGGCCAACAAAT	Nascent mesoderm	natural	0.388801	0.547933	-2.1641
CTACGGGATCGACGGCCAGATTAC	Epiblast	natural	0.301961	-0.373615	3.32104
CTACGGGATCGACGGCCCAACCGT	Nascent mesoderm	natural	0.447714	1.93351	-3.13608
CTAGACTATCGACGGCATGGATTA	Posterior lateral plate mesoderm	natural	0.381453	-0.487959	-4.12545
CTAGACTATCGACGGCCAAGTCAT	Nascent mesoderm	natural	0.342399	1.75422	-1.9731
CTAGACTATCGACGGCGCTTACCT	Epiblast	natural	0.293814	0.825296	2.23627
CTAGCACGTCGACGGCACTTCAAT	Epiblast	natural	0.318151	-0.838812	4.01542
CTAGCACGTCGACGGCGCGCATTC	Epiblast	natural	0.302329	0.694601	3.81054
CTAGCACGTCGACGGCGTAACGTT	Epiblast	natural	0.351188	-0.662969	4.7595
CTAGCACGTCGACGGCTAGTCGCA	Somites	natural	0.45405	2.65655	-4.0781
CTAGCACGTCGACGGCTTAAGCGT	Epiblast	natural	0.519694	-0.864862	1.10397
CTAGTAGGTCGACGGCTACAGCCG	Nascent mesoderm	natural	0.398894	1.51862	-2.97069
CTAGTAGGTCGACGGCTACCGGCA	Somites	natural	0.517043	3.52108	-2.20312
CTCAAACATCGACGGCAGAAGTTA	Cardiomyocytes	natural	0.543453	-3.69314	-3.02822
CTCAAACATCGACGGCTCATGAGG	Somites	natural	0.403937	2.01725	0.284104
CTCACATCTCGACGGCATTCCTTG	Epiblast	natural	0.335137	-1.31401	4.65983
CTCACATCTCGACGGCCAGATTAC	Epiblast	natural	0.291683	0.867683	2.32475
CTCACATCTCGACGGCGTGGATGG	Epiblast	natural	0.291395	0.873123	4.08711
CTCACATCTCGACGGCTGACCAGT	Somites	natural	0.361217	1.97056	-0.818775
CTCACATCTCGACGGCTTGAGGGT	Primitive streak	natural	0.348327	1.73647	1.19193
CTCCCAAATCGACGGCCAATACTT	Epiblast	natural	0.427786	-1.1859	-3.62308
CTCCCAAATCGACGGCGAGCGGTA	Epiblast	natural	0.321328	-0.369669	4.68885
CTCCCAAATCGACGGCGTCTCTCT	Epiblast	natural	0.282762	1.39939	2.45868
CTCCCAAATCGACGGCTATTGCCT	Epiblast	natural	0.321001	0.544146	3.73082
CTCCCAAATCGACGGCTTATCTGT	Epiblast	natural	0.345164	-0.414586	3.75342
CTCCTCCATCGACGGCAAGGTAAT	Nascent mesoderm	natural	0.503729	-1.91166	-2.05742
CTCCTCCATCGACGGCAGGAAGAC	Posterior lateral plate mesoderm	natural	0.426696	-2.92796	-3.19392
CTCCTCCATCGACGGCCTCCGCAT	Primitive streak	natural	0.310138	2.97234	2.15752
CTCCTCCATCGACGGCTAACCCGT	Epiblast	natural	0.421761	-0.870928	1.96683
CTCCTCCATCGACGGCTGATGCCC	Somites	natural	0.332847	1.42129	-0.865909
CTCTATAGTCGACGGCCTCGCGTA	Cardiomyocytes	natural	0.478017	-7.17843	-2.20524
CTCTATAGTCGACGGCGTTACGAT	Nascent mesoderm	natural	0.418184	-2.00856	-1.48578
CTCTGCGTTCGACGGCAGGTTGTG	CLE/NMP	natural	0.318368	2.76484	0.581266
CTCTGCGTTCGACGGCATTCCTTG	Epiblast	natural	0.299324	1.45597	2.51975
CTCTGCGTTCGACGGCCACTCCTC	Somites	natural	0.473639	2.84185	-4.75957
CTCTGCGTTCGACGGCCTTCGATT	Nascent mesoderm	natural	0.390886	0.230055	-2.85538
CTCTGCGTTCGACGGCTAACTACT	Epiblast	natural	0.322916	0.702708	4.05639
CTCTGCGTTCGACGGCTAGTGGAC	Posterior lateral plate mesoderm	natural	0.407844	-0.846639	-3.23438
CTGAAGGGTCGACGGCAAACTGGT	Epiblast	natural	0.306658	1.0041	2.71177
CTGAAGGGTCGACGGCGGCATGCT	Epiblast	natural	0.267922	0.31467	5.63106
CTGAAGGGTCGACGGCTAACTACT	Nascent mesoderm	natural	0.432752	1.83642	-2.22251
CTGAGCGTTCGACGGCCGGAATTT	Epiblast	natural	0.46158	0.731579	-2.85661
CTGAGCGTTCGACGGCTACGTGCT	Epiblast	natural	0.305396	0.27526	4.63895
CTGCGATGTCGACGGCATGTTGGC	Epiblast	natural	0.245267	2.01001	2.14922
CTGCTAGATCGACGGCAGGTTGTG	Nascent mesoderm	natural	0.42974	2.06884	-3.6572
CTGCTAGATCGACGGCATGGGCAC	Epiblast	natural	0.295456	-0.769156	2.06761
CTGCTAGATCGACGGCATTGGGCC	Epiblast	natural	0.279174	1.13763	4.14915
CTGCTAGATCGACGGCCTACGAGC	Posterior lateral plate mesoderm	natural	0.487814	-0.639316	-4.54805
CTGCTAGATCGACGGCTCGACGGT	Primitive streak	natural	0.340395	-0.507126	1.68466
CTGGAACATCGACGGCTGGCCTGT	Epiblast	natural	0.217157	0.762065	2.90703
CTGGGTATTCGACGGCCCACATTA	Epiblast	natural	0.323092	-0.351068	1.61988
CTGGGTATTCGACGGCGTCAAAGA	Nascent mesoderm	natural	0.388807	1.81511	-2.6115
CTGTCGCATCGACGGCAGCTATGA	Nascent mesoderm	natural	0.449431	2.06234	-3.40284
CTGTCGCATCGACGGCGGTTTCTC	Epiblast	natural	0.210826	1.26732	2.45623
CTGTCGCATCGACGGCGTACCTTG	Notochord	natural	0.709307	4.50212	3.29066
CTGTCGCATCGACGGCTCCTTATT	Posterior lateral plate mesoderm	natural	0.450197	-0.287741	-3.72449
CTGTCGCATCGACGGCTGCCTCAC	Epiblast	natural	0.308699	-0.589865	4.72256
CTGTGACCTCGACGGCCACGGACT	Nascent mesoderm	natural	0.431586	1.24758	-3.56859
CTGTGACCTCGACGGCGTTTACGT	Nascent mesoderm	natural	0.458709	2.35161	-3.60606
CTGTTAAATCGACGGCGGGCCAAT	Epiblast	natural	0.290842	1.51912	2.78642
CTGTTAAATCGACGGCTGACCAGT	Posterior lateral plate mesoderm	natural	0.469272	-1.24617	-4.67897
CTGTTGTGTCGACGGCAACTTAGC	Nascent mesoderm	natural	0.395733	2.21705	-3.31657
CTGTTGTGTCGACGGCGGGAACGA	Epiblast	natural	0.318121	1.29792	2.6206
CTTAGGCCTCGACGGCCGTATCGG	Epiblast	natural	0.308933	1.33415	4.72004
CTTAGGCCTCGACGGCTGCCATCG	Epiblast	natural	0.341535	1.10105	3.76333
CTTAGGCCTCGACGGCTTCCGAGT	Nascent mesoderm	natural	0.404235	1.93275	-3.13289
CTTAGTGTTCGACGGCAAACTCGA	Epiblast	natural	0.330731	-0.987127	5.07171
CTTAGTGTTCGACGGCACCCATAT	Nascent mesoderm	natural	0.420241	1.38555	-3.07528
CTTAGTGTTCGACGGCCGCTAGTC	Epiblast	natural	0.370683	0.76604	2.09306
CTTAGTGTTCGACGGCGGCCCTTA	CLE/NMP	natural	0.271522	2.44193	0.776709
CTTAGTGTTCGACGGCGGGTGTAT	CLE/NMP	natural	0.413806	2.28754	-0.104357
CTTAGTGTTCGACGGCTCTCAACC	Epiblast	natural	0.46948	-6.95518	-2.52733
CTTAGTGTTCGACGGCTTCACATA	Epiblast	natural	0.306603	-1.20842	1.96002
CTTCTACGTCGACGGCTTTGTGTC	Somites	natural	0.33976	2.08704	-1.63598
CTTTATCCTCGACGGCAGGATTCA	Primitive streak	natural	0.404223	-0.714431	1.71475
CTTTATCCTCGACGGCCGGGCTTT	Epiblast	natural	0.339543	-0.412608	4.63296
CTTTATCCTCGACGGCCTACGAGC	Epiblast	natural	0.336581	-1.25736	4.02089
CTTTATCCTCGACGGCCTGAGTGC	Epiblast	natural	0.30515	0.828145	2.0067
CTTTATCCTCGACGGCTCACGTTT	Epiblast	natural	0.339913	-1.75037	-2.50753
CTTTCACTTCGACGGCAGAGGTGG	Epiblast	natural	0.309836	1.34633	4.2789
CTTTCACTTCGACGGCGGCTACTA	Nascent mesoderm	natural	0.438642	0.832216	-4.03368
CTTTGGACTCGACGGCCGTATTTC	Nascent mesoderm	natural	0.28623	1.18296	-0.990992
CTTTGGACTCGACGGCTGGGATTC	Posterior lateral plate mesoderm	natural	0.408302	-0.0553448	-1.84149
GAAAGACATCGACGGCATCCGCTA	Nascent mesoderm	natural	0.381037	2.17296	-3.01878
GAAAGACATCGACGGCCACAACAG	CLE/NMP	natural	0.33179	1.45589	2.03
GAAAGACATCGACGGCTACCGGCA	Somites	natural	0.431363	2.91511	-2.03471
GAAAGACATCGACGGCTTCGTTCC	Epiblast	natural	0.307204	1.61362	3.95746
GAAATACGTCGACGGCCGGACAAC	CLE/NMP	natural	0.340876	2.01868	1.62062
GAAGATATTCGACGGCACTTCAAT	Somites	natural	0.419248	2.55107	-2.31205
GAAGATATTCGACGGCGAATACGC	Posterior lateral plate mesoderm	natural	0.427776	-0.171492	-3.37358
GAAGATATTCGACGGCGGTGACAC	CLE/NMP	natural	0.356869	2.04254	0.348981
GAAGATATTCGACGGCTTTAACAG	Nascent mesoderm	natural	0.436193	2.23824	-3.69134
GAATGCGCTCGACGGCATGGAAAT	Epiblast	natural	0.325289	-0.390216	5.00485
GAATGCGCTCGACGGCGGCGGTTT	Cardiac mesoderm	natural	0.476604	-3.31751	-3.08131
GACACAAATCGACGGCATATAGGA	Nascent mesoderm	natural	0.468842	2.17381	-4.89409
GACACAAATCGACGGCCGTACCTA	Epiblast	natural	0.328305	0.287145	4.4121
GACTAGCGTCGACGGCAGCAGAAC	Epiblast	natural	0.347609	-1.77186	3.43903
GACTAGCGTCGACGGCGTGGATGG	Nascent mesoderm	natural	0.387556	-1.83748	-2.63567
GACTAGCGTCGACGGCGTTCAACT	Nascent mesoderm	natural	0.373332	3.37583	-1.87238
GACTAGCGTCGACGGCTCCAGTCC	Notochord	natural	0.548246	2.5413	1.80435
GAGAAACCTCGACGGCAGGAGCTT	Somites	natural	0.301992	2.98446	-1.13027
GAGAAACCTCGACGGCGGTTAGTG	Epiblast	natural	0.324708	1.43419	2.38869
GAGAAACCTCGACGGCGTCTCTCT	Epiblast	natural	0.347988	-0.357167	5.30911
GAGAAACCTCGACGGCTGGTATGA	Nascent mesoderm	natural	0.402062	1.94054	-2.65932
GAGAAACCTCGACGGCTGGTTTCT	Epiblast	natural	0.266077	1.56297	3.25679
GAGCGGAATCGACGGCTGTTTGAG	Epiblast	natural	0.36011	-0.65823	1.36906
GAGCGGAATCGACGGCTTGGATCG	Epiblast	natural	0.229675	-0.458822	5.79658
GAGGAGTGTCGACGGCGATTAGAC	Nascent mesoderm	natural	0.395059	0.547931	-3.25721
GAGGAGTGTCGACGGCTGATGCCC	Epiblast	natural	0.346252	-1.10426	2.7932
GAGGGTCATCGACGGCAGTGATGC	Epiblast	natural	0.272743	-0.335079	4.62842
GAGGGTCATCGACGGCCCTATTCA	Epiblast	natural	0.323749	-0.911818	3.09315
GAGGGTCATCGACGGCCGCTAATA	Posterior lateral plate mesoderm	natural	0.415756	-0.804613	-4.67136
GAGGGTCATCGACGGCCTCGCGTA	Epiblast	natural	0.263567	-0.223815	5.16343
GAGTGTACTCGACGGCACCACGCT	Epiblast	natural	0.316243	-0.685137	4.17353
GAGTGTACTCGACGGCACGTATAC	Epiblast	natural	0.320088	0.251876	4.18472
GAGTGTACTCGACGGCATCTTTGT	Somites	natural	0.395787	0.681156	-2.43641
GAGTGTACTCGACGGCCGTATTTC	Epiblast	natural	0.287555	-0.144899	3.31517
GAGTGTACTCGACGGCGCCAAGAT	Epiblast	natural	0.427955	-0.249332	0.228963
GATACGCATCGACGGCCTTCAGGT	Epiblast	natural	0.288258	1.35497	4.22202
GATGCAGATCGACGGCAAGATTGT	Nascent mesoderm	natural	0.364671	1.49407	-2.46243
GATGCAGATCGACGGCCACAAGGC	Nascent mesoderm	natural	0.435123	2.3533	-3.78748
GATGCAGATCGACGGCTTCGCTGG	Epiblast	natural	0.350873	-0.783996	3.03201
GATGGTTATCGACGGCCAATTAGT	Epiblast	natural	0.386839	-0.0994357	4.02352
GATGGTTATCGACGGCTAACTACT	Somites	natural	0.2731	2.9005	-1.24051
GATGTGGCTCGACGGCATATACCT	CLE/NMP	natural	0.325655	1.76684	1.0104
GATGTGGCTCGACGGCCACAACAG	Primitive streak	natural	0.444059	0.924931	2.35221
GATGTGGCTCGACGGCTCCAGGGA	Epiblast	natural	0.413534	1.34767	2.98186
GATGTGGCTCGACGGCTTGATCTA	Epiblast	natural	0.263572	1.64744	3.63301
GATGTGGCTCGACGGCTTGCATAT	CLE/NMP	natural	0.339499	1.98066	0.320805
GATTAAAGTCGACGGCCACTTTCT	Nascent mesoderm	natural	0.408269	1.23457	-3.42374
GATTAAAGTCGACGGCCATTTGTT	Epiblast	natural	0.295522	0.756027	2.70121
GATTAAAGTCGACGGCCTACGAGC	Epiblast	natural	0.295528	-0.706247	4.95979
GATTAAAGTCGACGGCGTCTCTCT	Primitive streak	natural	0.692653	4.02025	3.00957
GATTAAAGTCGACGGCTGTTCCAG	Posterior lateral plate mesoderm	natural	0.484865	-0.482006	-3.7262
GATTACTTTCGACGGCACTTCAAT	Epiblast	natural	0.31559	0.36835	2.58815
GATTACTTTCGACGGCCAGACCAT	Epiblast	natural	0.294942	0.533581	4.94401
GATTACTTTCGACGGCCTCCGCAT	Primitive streak	natural	0.389239	0.0676261	0.997791
GATTACTTTCGACGGCTTGGACTT	Somites	natural	0.388586	2.11996	-1.76757
GATTTCCCTCGACGGCCCCGACTT	Somites	natural	0.34388	2.03904	-1.09708
GATTTCCCTCGACGGCCTTCAGGT	Epiblast	natural	0.346593	-1.15538	4.77184
GATTTCCCTCGACGGCGGCCTAAG	Epiblast	natural	0.27618	0.950562	3.57504
GCAAACTGTCGACGGCAGCGCCTT	CLE/NMP	natural	0.274919	1.53353	0.588431
GCAAACTGTCGACGGCCACGGACT	Nascent mesoderm	natural	0.436969	0.535857	-3.01071
GCAAACTGTCGACGGCCCCTTCAG	Primitive streak	natural	0.414626	1.14746	2.43928
GCAAACTGTCGACGGCTCTGCATC	Epiblast	natural	0.30591	0.667882	3.38325
GCACTCAGTCGACGGCAGGAGCTT	Epiblast	natural	0.344635	-1.33857	2.63598
GCACTCAGTCGACGGCATCTTTGT	Epiblast	natural	0.330509	-0.892689	3.05978
GCACTCAGTCGACGGCCAATACTT	Epiblast	natural	0.293519	0.0422347	4.9469
GCACTCAGTCGACGGCTCCTTATT	Somites	natural	0.440712	1.71911	-4.2702
GCACTCAGTCGACGGCTCTCAACC	Epiblast	natural	0.40608	-0.78795	1.40833
GCATCACTTCGACGGCCACTCCTC	Somites	natural	0.331409	2.81087	-1.99716
GCATCGAGTCGACGGCTTTAACAG	Nascent mesoderm	natural	0.439044	0.918151	-2.41489
GCCAAAGCTCGACGGCAACCCTTG	Somites	natural	0.302477	3.18095	1.92373
GCCAAAGCTCGACGGCAAGTAATC	Posterior lateral plate mesoderm	natural	0.437979	0.417034	-3.48586
GCCAAAGCTCGACGGCCTACCGTT	Epiblast	natural	0.365035	-1.45445	2.39471
GCCAACATTCGACGGCTAGTCGCA	Epiblast	natural	0.27913	0.402397	4.92565
GCCAACATTCGACGGCTGCCTCAC	Nascent mesoderm	natural	0.37973	0.881674	-3.19881
GCCTGGTATCGACGGCAGCTATGA	Epiblast	natural	0.307364	-1.00296	4.97614
GCCTGGTATCGACGGCCTGTCTGG	Primitive streak	natural	0.355845	0.505437	3.21937
GCCTTGTGTCGACGGCATATGCAT	Epiblast	natural	0.295696	1.43556	2.23595
GCCTTGTGTCGACGGCCATACATT	Epiblast	natural	0.320944	-0.328432	4.62525
GCCTTGTGTCGACGGCTGCGACAG	Nascent mesoderm	natural	0.383428	0.627275	-4.25791
GCGCTGATTCGACGGCGGTGGGAT	Epiblast	natural	0.310599	0.0315614	3.75508
GCGGTAACTCGACGGCCTACCGTT	Epiblast	natural	0.357441	-0.129393	-4.43229
GCGTATTCTCGACGGCCGACTCCT	Epiblast	natural	0.25314	-0.961038	5.29159
GCGTATTCTCGACGGCGGATAAAG	Posterior lateral plate mesoderm	natural	0.461717	-0.0353796	-3.61864
GCGTATTCTCGACGGCTCACCGAG	Epiblast	natural	0.401367	0.803106	-1.10173
GCGTATTCTCGACGGCTGGAGGAG	Nascent mesoderm	natural	0.50041	-0.15539	-3.6847
GCGTGCAATCGACGGCAGCTATGA	Epiblast	natural	0.338445	0.299398	3.73505
GCGTGCAATCGACGGCCGGACAAC	Posterior lateral plate mesoderm	natural	0.458598	-1.09885	-4.43095
GCTAAGTTTCGACGGCAACCTGAC	Epiblast	natural	0.316267	-1.16768	4.79926
GCTAAGTTTCGACGGCAATCGGGT	Epiblast	natural	0.447018	1.26045	1.97068
GCTAAGTTTCGACGGCGAAAGACC	Somites	natural	0.47271	3.13991	-2.5641
GCTAAGTTTCGACGGCGCCAAGAT	Notochord	natural	0.72228	4.34621	3.15954
GCTAAGTTTCGACGGCGGCCTAAG	Somites	natural	0.449936	2.93542	-2.89466
GCTAAGTTTCGACGGCGTCCGTAC	Epiblast	natural	0.287383	-0.262247	5.4609
GCTAAGTTTCGACGGCTAGCTTAT	Epiblast	natural	0.334566	0.613998	3.04286
GCTAAGTTTCGACGGCTCTCAACC	Nascent mesoderm	natural	0.398241	2.14118	-3.08561
GCTACCGTTCGACGGCGACAGATA	Epiblast	natural	0.306056	0.264512	3.78214
GCTACCGTTCGACGGCGCGCATTC	Nascent mesoderm	natural	0.42873	1.50966	-2.55358
GCTACCGTTCGACGGCGTGGATGG	Epiblast	natural	0.322655	-1.40025	2.30525
GCTACCGTTCGACGGCTAAGACGG	Posterior lateral plate mesoderm	natural	0.48287	-1.22943	-4.25111
GCTACCGTTCGACGGCTCCGTCCA	Epiblast	natural	0.242978	0.645116	5.87763
GCTACCGTTCGACGGCTGTGTCCT	Epiblast	natural	0.370908	0.632856	5.08049
GCTATGGGTCGACGGCAGGTTGTG	Epiblast	natural	0.280517	0.646116	3.93203
GCTATGGGTCGACGGCCGGCTTAC	Nascent mesoderm	natural	0.388264	0.63137	-3.4779
GCTATGGGTCGACGGCGCAAAGCC	Primitive streak	natural	0.314134	2.00323	1.66934
GCTATGGGTCGACGGCGTTCTGTT	Somites	natural	0.366597	2.51474	-2.00445
GCTATGGGTCGACGGCGTTTACGT	Nascent mesoderm	natural	0.436603	1.17576	-3.63061
GCTCGTAGTCGACGGCAGTGAAAG	Somites	natural	0.490839	2.62711	-5.0189
GCTCGTAGTCGACGGCCACAAGGC	Epiblast	natural	0.305322	0.669343	2.20268
GCTCGTAGTCGACGGCCTAGACCC	Epiblast	natural	0.280815	-0.00920899	4.43582
GCTCGTAGTCGACGGCCTTACTCC	Nascent mesoderm	natural	0.469948	1.6874	-2.91002
GCTCGTAGTCGACGGCGGGAAATC	Cardiomyocytes	natural	0.510211	-6.60086	-2.44013
GCTCGTAGTCGACGGCTCTCACTT	Epiblast	natural	0.414165	-1.0001	1.64411
GGAACGAATCGACGGCCAGTTTGC	Somites	natural	0.459764	2.44349	-1.53342
GGAACGAATCGACGGCCCCTAACC	Epiblast	natural	0.340976	-0.397001	4.67765
GGAACGAATCGACGGCCGACGTCA	Nascent mesoderm	natural	0.465874	2.23114	-4.06099
GGAACGAATCGACGGCTACTTGTG	Epiblast	natural	0.350979	0.435173	4.86631
GGAACGAATCGACGGCTTGGCGTT	Primitive streak	natural	0.287559	1.78471	4.01516
GGAAGTCCTCGACGGCACGCCATT	Epiblast	natural	0.322245	1.8312	1.96334
GGAAGTCCTCGACGGCAGAACGGG	Nascent mesoderm	natural	0.438271	2.52984	-2.55241
GGAAGTCCTCGACGGCAGTGAAAG	Epiblast	natural	0.342127	-1.26269	2.05072
GGAAGTCCTCGACGGCCCTACTAG	Epiblast	natural	0.280137	1.52137	2.21264
GGAAGTCCTCGACGGCTACGTGCT	Epiblast	natural	0.447536	0.501297	4.23999
GGAAGTCCTCGACGGCTGCCATCG	CLE/NMP	natural	0.428073	1.4556	0.529831
GGAAGTCCTCGACGGCTTGGACTT	Nascent mesoderm	natural	0.387997	1.25979	-2.48363
GGACTGGATCGACGGCCGAATAAT	Somites	natural	0.46839	3.43222	-2.18844
GGACTGGATCGACGGCCGGCTTAC	Epiblast	natural	0.329587	0.129324	4.68531
GGACTGGATCGACGGCCGGGTAGT	Primitive streak	natural	0.329311	0.69034	2.48835
GGACTGGATCGACGGCCGTAGAAG	Epiblast	natural	0.340709	0.790832	-0.861328
GGACTGGATCGACGGCGGCGGTTT	Somites	natural	0.451566	3.53079	-2.66663
GGACTTCTTCGACGGCAATTCCCA	Somites	natural	0.457731	3.4304	-2.23411
GGACTTCTTCGACGGCACCTTGCC	Somites	natural	0.539135	1.67171	-4.5674
GGACTTCTTCGACGGCAGCTATGA	CLE/NMP	natural	0.322097	1.82545	1.78877
GGACTTCTTCGACGGCGGGAAGGT	Epiblast	natural	0.367316	-0.476671	1.74487
GGACTTCTTCGACGGCGTTGCACG	Epiblast	natural	0.31436	0.261815	4.44901
GGAGGTTTTCGACGGCAGAAGTCC	Nascent mesoderm	natural	0.362203	0.804417	-3.44598
GGAGGTTTTCGACGGCATTCCTTG	Epiblast	natural	0.322279	0.951252	4.64564
GGAGGTTTTCGACGGCCATCTCCC	Epiblast	natural	0.210584	0.741734	5.9682
GGAGGTTTTCGACGGCCCATTTGA	Epiblast	natural	0.249579	0.264342	5.54241
GGAGGTTTTCGACGGCGAGCCCAT	Primitive streak	natural	0.316224	1.28794	3.89075
GGAGGTTTTCGACGGCGTCCATGT	Primitive streak	natural	0.280223	1.72851	3.77507
GGAGGTTTTCGACGGCTAGTGTTT	Nascent mesoderm	natural	0.492217	1.20091	-4.31457
GGAGGTTTTCGACGGCTTGATTCT	Posterior lateral plate mesoderm	natural	0.424264	0.158149	-0.63443
GGAGTAAGTCGACGGCCTGAGTGC	Posterior lateral plate mesoderm	natural	0.411721	-0.565017	-3.90006
GGAGTAAGTCGACGGCTGATGCCC	Epiblast	natural	0.288977	0.54816	4.5697
GGATTGTTTCGACGGCGCCAAGAT	Nascent mesoderm	natural	0.416121	1.19397	-4.48637
GGATTGTTTCGACGGCGCCTCTTT	Primitive streak	natural	0.239382	1.50355	3.18029
GGATTGTTTCGACGGCTTGTCGCC	Somites	natural	0.379212	2.48414	-0.592406
GGCAAGGTTCGACGGCCGAACGTA	Nascent mesoderm	natural	0.48637	2.56419	-4.51945
GGCACTTCTCGACGGCAAAGTCGG	Epiblast	natural	0.339178	-0.953455	2.02043
GGCACTTCTCGACGGCACATCTAT	Cardiac mesoderm	natural	0.541897	-6.53484	-1.94166
GGCACTTCTCGACGGCTAGTCTAG	CLE/NMP	natural	0.281932	2.34823	2.20101
GGCCCAATTCGACGGCAATCGGGT	Posterior lateral plate mesoderm	natural	0.452699	-0.995502	-3.4969
GGCCCAATTCGACGGCATACTCTT	Posterior lateral plate mesoderm	natural	0.43839	-0.434643	-4.23558
GGCCCAATTCGACGGCTGGTTTCT	Nascent mesoderm	natural	0.426948	2.69008	-3.65815
GGCCCAATTCGACGGCTTAAGCGT	Epiblast	natural	0.303579	0.446226	2.09804
GGGAGATGTCGACGGCACAGCGGA	Epiblast	natural	0.304806	-0.322769	3.63906
GGGAGATGTCGACGGCATTCCTTG	Primitive streak	natural	0.338883	2.67553	-1.18063
GGGAGATGTCGACGGCCCCAAGCA	Nascent mesoderm	natural	0.41252	3.23284	-3.54655
GGGAGATGTCGACGGCCTACTTGT	Epiblast	natural	0.286587	0.403203	3.25663
GGGAGATGTCGACGGCTGGTTTCT	Epiblast	natural	0.315593	-0.0361099	4.49414
GGGATTACTCGACGGCAGCTATGA	Epiblast	natural	0.32041	-0.370431	1.91977
GGGATTACTCGACGGCGAGCCCAT	Nascent mesoderm	natural	0.446593	2.74355	-3.61577
GGGATTACTCGACGGCGTCATATT	Nascent mesoderm	natural	0.447073	0.5824	-4.04769
GGGCATCATCGACGGCGTCCATGT	Epiblast	natural	0.363403	-0.976565	1.72918
GGGTCATTTCGACGGCGCCACATC	Epiblast	natural	0.328501	-0.408309	4.79581
GGGTCTAGTCGACGGCGGGAAGGT	Epiblast	natural	0.370317	-0.726547	1.26866
GGTAAATCTCGACGGCATGGGCAC	Epiblast	natural	0.425742	-0.420658	4.99469
GGTAAATCTCGACGGCGCATGGGT	Epiblast	natural	0.337211	-0.273979	4.96357
GGTAAATCTCGACGGCTAGTGTTT	Epiblast	natural	0.279592	1.55824	2.27121
GGTAAATCTCGACGGCTGTAAAGG	Epiblast	natural	0.346124	0.917265	4.6619
GGTAAATCTCGACGGCTTTAACAG	Epiblast	natural	0.352116	-0.669672	5.44791
GGTAGCCATCGACGGCCCATTACT	Epiblast	natural	0.323474	-0.407428	2.46072
GGTAGCCATCGACGGCGGTTTCTC	Epiblast	natural	0.412082	-1.36486	2.60416
GGTAGCCATCGACGGCTGCTCCGT	Epiblast	natural	0.311324	1.43178	2.5969
GGTCCTAATCGACGGCTGGCTACC	Epiblast	natural	0.366811	0.940863	3.68573
GGTCTTTCTCGACGGCTTTGTGTC	Notochord	natural	0.74228	4.54556	3.22846
GGTGTCGATCGACGGCCTACTTGT	Epiblast	natural	0.481609	-0.121615	2.91963
GGTGTCGATCGACGGCGTTTGTTT	Epiblast	natural	0.320344	0.274541	3.16087
GGTGTCGATCGACGGCTCGGTACG	Epiblast	natural	0.307106	-0.944347	3.88477
GGTGTCGATCGACGGCTTGAGGGT	Epiblast	natural	0.325085	-1.1379	3.93808
GGTTACACTCGACGGCTCGGTTTA	Epiblast	natural	0.272102	1.11922	1.71389
GGTTAGGGTCGACGGCGGCGGTTT	Epiblast	natural	0.22847	0.587719	5.43992
GGTTAGGGTCGACGGCTGTGCTCA	Epiblast	natural	0.287931	1.35312	2.77827
GGTTGAGATCGACGGCAAGCTTCT	Cardiomyocytes	natural	0.492789	-7.03688	-2.04014
GGTTGAGATCGACGGCAGTGAAAG	Nascent mesoderm	natural	0.431824	2.36788	-2.82623
GGTTGAGATCGACGGCCTAGTAAC	Nascent mesoderm	natural	0.329652	1.55601	-2.1285
GGTTGAGATCGACGGCTAGTGTTT	Posterior lateral plate mesoderm	natural	0.415419	-0.597491	-3.61275
GTAAGCCGTCGACGGCCAATACTT	Nascent mesoderm	natural	0.410425	2.48217	-2.1294
GTAAGCCGTCGACGGCCGCTAGTC	Nascent mesoderm	natural	0.434598	2.47667	-2.93752
GTAATCTGTCGACGGCCCCTAACC	Nascent mesoderm	natural	0.292087	1.19939	-3.73278
GTAATCTGTCGACGGCGGTTTCTC	Epiblast	natural	0.312821	1.1034	3.15881
GTAATCTGTCGACGGCTCATGAGG	Somites	natural	0.335842	1.91509	-0.361744
GTACGCTTTCGACGGCATACCCAG	Somites	natural	0.544541	3.04046	-4.59074
GTACGCTTTCGACGGCTGTCTTTC	Epiblast	natural	0.320588	1.24614	2.24179
GTACGGACTCGACGGCAGTTTAGA	Epiblast	natural	0.35201	-1.12779	4.37124
GTACGGACTCGACGGCTTCCGAGT	Posterior lateral plate mesoderm	natural	0.474427	-1.08028	-4.75063
GTATTGACTCGACGGCTTCCAGAC	Posterior lateral plate mesoderm	natural	0.40936	-0.695334	-3.77963
GTCAAGAGTCGACGGCATCTTTGT	Epiblast	natural	0.334988	-0.513748	4.31392
GTCAAGAGTCGACGGCATGACTTT	Epiblast	natural	0.407619	-0.708543	1.87415
GTCAAGAGTCGACGGCCGACTCCT	Nascent mesoderm	natural	0.463448	2.22662	-4.57247
GTCAAGAGTCGACGGCCTATAGAG	Nascent mesoderm	natural	0.38187	1.75082	-2.79808
GTCAAGAGTCGACGGCTTTATCAC	Epiblast	natural	0.373195	0.496149	4.8609
GTCAGACCTCGACGGCCATTTGTT	Posterior lateral plate mesoderm	natural	0.427718	0.0995747	-3.91139
GTCAGACCTCGACGGCTGTCTTTC	Primitive streak	natural	0.29984	-0.455436	4.99915
GTCAGGTTTCGACGGCGAAAGACC	Epiblast	natural	0.413197	-0.0303621	0.613452
GTCCACTATCGACGGCAACACACG	Epiblast	natural	0.28584	-0.20147	5.02848
GTCCACTATCGACGGCCTGGTGCA	Posterior lateral plate mesoderm	natural	0.441027	-1.18261	-3.91499
GTCCACTATCGACGGCGGCCCTTA	Somites	natural	0.397599	3.14545	-2.41203
GTCCACTATCGACGGCTGAGGTCT	Epiblast	natural	0.285885	0.210317	5.54683
GTCCACTATCGACGGCTTAAGCGT	Somites	natural	0.387839	3.70299	-2.42714
GTCCACTATCGACGGCTTCGGCCT	Epiblast	natural	0.293295	1.71342	1.50915
GTCCGTCATCGACGGCATCCGCTA	Nascent mesoderm	natural	0.426002	-3.28386	-3.04337
GTCCGTCATCGACGGCTGATAACA	Epiblast	natural	0.4388	0.521901	3.67738
GTCCTTGCTCGACGGCCCGCTGTT	Epiblast	natural	0.361496	-1.42002	4.99014
GTCCTTGCTCGACGGCCCGTGTTT	Epiblast	natural	0.350453	-0.840832	5.03278
GTCCTTGCTCGACGGCTCACGTTT	CLE/NMP	natural	0.346805	1.65457	1.08123
GTCTAATCTCGACGGCAATGAATG	Epiblast	natural	0.286506	-0.817206	4.58152
GTCTAATCTCGACGGCCCACATTA	Primitive streak	natural	0.314368	-0.145912	3.62202
GTCTAATCTCGACGGCGAAGGCTT	Epiblast	natural	0.273162	-0.335767	4.64388
GTCTTCCTTCGACGGCCCCGACTT	Epiblast	natural	0.265558	-0.820897	5.47182
GTCTTCCTTCGACGGCTCTAGCAG	Epiblast	natural	0.323882	-1.66208	4.43462
GTCTTCCTTCGACGGCTTCCGAGT	Nascent mesoderm	natural	0.444818	2.42135	-2.42216
GTGAACTCTCGACGGCCGGCTTAC	Nascent mesoderm	natural	0.463118	2.93901	-3.52771
GTGAGGCATCGACGGCAAACGCCT	Epiblast	natural	0.270371	0.784879	4.64385
GTGAGGCATCGACGGCCGCTCTCA	Posterior lateral plate mesoderm	natural	0.459144	-1.12267	-4.38503
GTGAGGCATCGACGGCTGACGGAC	Somites	natural	0.381092	1.73791	-0.984477
GTGAGGCATCGACGGCTGTGTCCT	Somites	natural	0.330178	2.05889	-1.12059
GTGATAAATCGACGGCCTTCGCAC	Epiblast	natural	0.320369	-0.832706	4.3893
GTGATAAATCGACGGCTAAGACGG	Cardiac mesoderm	natural	0.482989	-1.11981	-3.03818
GTGCCCATTCGACGGCGTTGCACG	CLE/NMP	natural	0.320024	1.91909	1.09357
GTGCCCATTCGACGGCTAGTCGCA	Epiblast	natural	0.300282	-0.888105	3.69358
GTGCGAAGTCGACGGCATCCCACG	CLE/NMP	natural	0.33015	0.967719	1.37907
GTGCGAAGTCGACGGCCCCTTCAG	Epiblast	natural	0.344554	-1.43893	4.78384
GTGCGAAGTCGACGGCCGACGTCA	Notochord	natural	0.348331	3.40656	2.68425
GTGCGAAGTCGACGGCTGTAAAGG	Primitive streak	natural	0.437242	0.0017073	0.653331
GTGGTGCTTCGACGGCAGCGTAGG	Epiblast	natural	0.29102	1.68771	4.5462
GTGGTGCTTCGACGGCCTCCGCAT	CLE/NMP	natural	0.332612	1.34905	1.89257
GTGGTGCTTCGACGGCTGACCCTC	Notochord	natural	0.38668	3.83602	2.99785
GTGGTGCTTCGACGGCTGGTATGA	Posterior lateral plate mesoderm	natural	0.428633	-0.719668	-4.00039
GTGTCAGGTCGACGGCGAAGTGCC	Notochord	natural	0.399743	4.33692	2.87969
GTGTCAGGTCGACGGCGTACCTTG	Epiblast	natural	0.305407	-0.42893	4.932
GTTACTAGTCGACGGCAAATCAGA	Posterior lateral plate mesoderm	natural	0.446482	-0.081431	-4.4312
GTTACTAGTCGACGGCAAGATTGT	Epiblast	natural	0.323171	-1.21032	4.00463
GTTACTAGTCGACGGCGAGCGGTA	Epiblast	natural	0.333607	-1.06371	2.39038
GTTCTGCTTCGACGGCAATCGGGT	Somites	natural	0.367345	2.06069	-1.47492
GTTCTGCTTCGACGGCATACCCAG	Nascent mesoderm	natural	0.462151	1.84517	-4.45235
GTTCTGCTTCGACGGCGAGTTCAC	Epiblast	natural	0.258285	-1.48304	3.50858
GTTCTGCTTCGACGGCGCAAAGCC	Epiblast	natural	0.320509	-1.62629	4.5871
GTTCTGCTTCGACGGCTTGGATCG	Nascent mesoderm	natural	0.43683	2.31661	-4.05336
GTTGTCCGTCGACGGCTCGACACC	CLE/NMP	natural	0.406255	1.59814	1.61419
TAAACCGATCGACGGCCGGACAAC	Epiblast	natural	0.280375	-0.498977	4.96113
TAAACCGATCGACGGCGTGGAGCT	Posterior lateral plate mesoderm	natural	0.413637	0.187571	-3.75506
TAAGGGCCTCGACGGCAATGACCC	Epiblast	natural	0.30439	1.31601	4.99281
TAAGGGCCTCGACGGCTAGTGTTT	Epiblast	natural	0.618854	-1.60264	2.56834
TAATCCATTCGACGGCGGGAACGA	Somites	natural	0.329059	2.50841	-0.758666
TAATGTGGTCGACGGCACGAAACG	Nascent mesoderm	natural	0.419167	-1.37588	-2.32457
TACCCTGCTCGACGGCCGTATCGG	Posterior lateral plate mesoderm	natural	0.443366	-0.0857102	-3.23147
TACCGCTCTCGACGGCGAGAATTG	Somites	natural	0.402594	1.63923	-1.43377
TACCGCTCTCGACGGCGTTGCACG	Epiblast	natural	0.269094	1.30213	3.82685
TACCTAAGTCGACGGCACACTAAG	Nascent mesoderm	natural	0.395908	0.986278	-4.11963
TACCTAAGTCGACGGCCTCGCGTA	Epiblast	natural	0.300212	0.0930791	3.10844
TACCTAAGTCGACGGCTAGTCGCA	Nascent mesoderm	natural	0.430194	2.52713	-3.08501
TACGCGAGTCGACGGCCACAACAG	Epiblast	natural	0.339836	-1.32616	5.05456
TACGCGAGTCGACGGCGCACCTCT	Nascent mesoderm	natural	0.445079	1.33905	-2.81099
TACGCGAGTCGACGGCGGGAAGGT	Epiblast	natural	0.310769	1.00015	2.42568
TACGCGAGTCGACGGCTTGATCTA	CLE/NMP	natural	0.331462	1.70556	0.755711
TACGCGAGTCGACGGCTTGGACTT	Primitive streak	natural	0.423845	1.98821	2.64783
TACGTTCGTCGACGGCAGCTATGA	Epiblast	natural	0.388744	-0.847328	3.49322
TAGATCAATCGACGGCCTCCGCAT	Nascent mesoderm	natural	0.423971	2.21457	-4.33865
TAGATCAATCGACGGCCTCGCGTA	Nascent mesoderm	natural	0.476135	1.63127	-3.65205
TAGATCAATCGACGGCTCGGTTCG	Epiblast	natural	0.247423	0.926908	5.72206
TAGCCACATCGACGGCACCTTGCC	Nascent mesoderm	natural	0.465839	2.53234	-3.37224
TAGCGGATTCGACGGCCGGGCTTT	Nascent mesoderm	natural	0.473261	1.79693	-4.08222
TAGCGGATTCGACGGCGAACGATT	Nascent mesoderm	natural	0.378538	0.651628	-2.91695
TAGCGGATTCGACGGCGTTGTCAT	Somites	natural	0.424042	2.5819	-0.415427
TAGCGGATTCGACGGCTAGTCGCA	Epiblast	natural	0.278445	-0.274385	5.25028
TAGCGGATTCGACGGCTGATGCCC	Epiblast	natural	0.295312	0.90713	2.25358
TAGGCTTTTCGACGGCCCTGACAC	Epiblast	natural	0.427736	-0.835869	0.739852
TAGGCTTTTCGACGGCCGTCAGCA	Somites	natural	0.433249	2.78115	-2.64288
TAGGTACGTCGACGGCCCTCGTCT	Epiblast	natural	0.328008	0.396909	5.08319
TAGGTACGTCGACGGCCTGCGTTG	Somites	natural	0.462226	2.62323	-4.39367
TAGGTACGTCGACGGCTCGGTACG	Nascent mesoderm	natural	0.406107	0.483492	-4.00564
TAGGTACGTCGACGGCTGTTTGAG	Epiblast	natural	0.31396	-0.665011	4.80737
TAGTAGCCTCGACGGCCGGAATTT	Nascent mesoderm	natural	0.440927	2.21834	-3.47464
TAGTAGCCTCGACGGCTTGATTCT	CLE/NMP	natural	0.321331	2.00958	-0.573664
TAGTCTCTTCGACGGCAAGTAATC	CLE/NMP	natural	0.335103	1.6822	0.891171
TAGTCTCTTCGACGGCAATTCCCA	Nascent mesoderm	natural	0.47122	0.653865	-3.67197
TATCCACGTCGACGGCCGTGGATA	Epiblast	natural	0.369434	-1.39887	2.45954
TATCCACGTCGACGGCGAAGGCTT	Epiblast	natural	0.238129	0.807522	4.94421
TATCCACGTCGACGGCTGGTTTCT	Epiblast	natural	0.298915	0.630516	4.96008
TATCTGTCTCGACGGCAAATGTCG	Epiblast	natural	0.305309	-0.531244	3.73222
TATCTGTCTCGACGGCCCTATTCA	Epiblast	natural	0.419994	1.20612	3.38623
TATCTGTCTCGACGGCTGTAAAGG	Nascent mesoderm	natural	0.464363	2.84158	-2.52019
TATTAGCGTCGACGGCAATGACCC	Epiblast	natural	0.306918	1.07222	4.4864
TCAAATGGTCGACGGCTTGCATAT	Epiblast	natural	0.39191	0.765564	2.64633
TCAAGGCGTCGACGGCCGTATTTC	Epiblast	natural	0.2735	1.0403	4.04287
TCAAGGCGTCGACGGCGCATGGGT	Epiblast	natural	0.249232	1.23291	4.33486
TCAAGGCGTCGACGGCTCACGTTT	Notochord	natural	0.646237	4.02681	3.22865
TCAGCCTCTCGACGGCTTCACATA	Epiblast	natural	0.363789	-0.718071	3.74577
TCATACCATCGACGGCCGACGTCA	Epiblast	natural	0.315243	-1.44303	2.44886
TCATAGCTTCGACGGCATATAGGA	Nascent mesoderm	natural	0.479703	2.4491	-3.81306
TCATAGCTTCGACGGCCTACGAGC	Epiblast	natural	0.32674	-1.08478	4.91531
TCATAGCTTCGACGGCGTTGTCAT	Notochord	natural	0.668914	4.45971	3.19101
TCATTTCATCGACGGCATTGGGCC	Epiblast	natural	0.423592	-1.48387	4.13153
TCCAGAAGTCGACGGCCGAGATGT	Posterior lateral plate mesoderm	natural	0.424783	-0.970573	-3.93795
TCCAGAAGTCGACGGCCTTGGTGT	CLE/NMP	natural	0.302516	1.78725	1.13829
TCCAGAAGTCGACGGCGGAAACAG	Epiblast	natural	0.282613	0.74004	5.72379
TCCCTGGATCGACGGCCCAACCGT	Epiblast	natural	0.302416	0.336421	3.04738
TCCCTGGATCGACGGCCTACTTGT	Nascent mesoderm	natural	0.391765	1.74874	-2.48379
TCCGACACTCGACGGCAATGAATG	Epiblast	natural	0.238476	1.06704	6.10862
TCCGACACTCGACGGCTACGTGCT	Somites	natural	0.316966	1.69332	1.01474
TCCGCTGTTCGACGGCCCGCTGTT	Epiblast	natural	0.322498	0.438196	2.90557
TCCGCTGTTCGACGGCCGTATCGG	Somites	natural	0.384323	1.2663	-1.52508
TCCGCTGTTCGACGGCGATCGTTT	Epiblast	natural	0.350006	-1.41457	2.44656
TCCGCTGTTCGACGGCTCATCCTT	Epiblast	natural	0.286625	0.476744	3.53264
TCCGCTGTTCGACGGCTGAAATGA	Epiblast	natural	0.275891	1.42395	3.51032
TCCGCTGTTCGACGGCTGGTATGA	Epiblast	natural	0.386667	1.02939	2.25867
TCCTATATTCGACGGCAAGATTGT	Posterior lateral plate mesoderm	natural	0.487162	-1.26092	-4.2302
TCCTATATTCGACGGCCAAGTCAT	Somites	natural	0.40583	1.59049	-3.08618
TCCTATATTCGACGGCGTAATCCC	Nascent mesoderm	natural	0.466872	-2.13827	-2.99941
TCCTATATTCGACGGCTAAATAGG	Epiblast	natural	0.303085	-0.180765	4.86737
TCCTATATTCGACGGCTCGGTACG	Epiblast	natural	0.384427	-0.702788	2.03566
TCGACTGCTCGACGGCAGCGTAGG	Epiblast	natural	0.29275	-0.999655	3.6033
TCGACTGCTCGACGGCAGGAAGAC	Epiblast	natural	0.351055	-0.540141	5.36957
TCGACTGCTCGACGGCCACAAGGC	Nascent mesoderm	natural	0.381251	1.5609	-4.05357
TCGACTGCTCGACGGCCTTGGTGT	Epiblast	natural	0.334931	-0.962066	4.16018
TCGAGTTTTCGACGGCAGAGGTGG	CLE/NMP	natural	0.312537	2.54193	0.605845
TCGAGTTTTCGACGGCAGGTTGTG	Somites	natural	0.358933	3.68341	-2.5123
TCGAGTTTTCGACGGCCAAGTCAT	Epiblast	natural	0.588944	-0.90046	1.43746
TCGAGTTTTCGACGGCCTTTAATC	Epiblast	natural	0.382981	1.49864	1.86108
TCGAGTTTTCGACGGCGTACACTC	Epiblast	natural	0.296044	-1.04364	4.70884
TCGAGTTTTCGACGGCGTTGTCAT	Primitive streak	natural	0.356027	1.51938	0.173798
TCGAGTTTTCGACGGCTAGTGGAC	Epiblast	natural	0.403131	1.4759	2.46208
TCGCAATCTCGACGGCGTTCTGTT	Epiblast	natural	0.40239	0.0613738	4.56828
TCGGTCATTCGACGGCCAAGAGGG	Epiblast	natural	0.281407	1.58433	4.48524
TCGGTCATTCGACGGCCTACTTGT	Epiblast	natural	0.286897	0.758162	2.3113
TCGGTCATTCGACGGCTGATGCCC	Posterior lateral plate mesoderm	natural	0.352235	-0.549708	-3.94021
TCGTGGGTTCGACGGCCGACTCCT	Posterior lateral plate mesoderm	natural	0.443252	-0.0361096	-3.3473
TCGTGGGTTCGACGGCGTGGAGCT	Epiblast	natural	0.302918	1.30792	0.285077
TCGTTCCCTCGACGGCACCCACGA	Epiblast	natural	0.197848	0.801406	6.1453
TCGTTCCCTCGACGGCACGAAACG	Epiblast	natural	0.333336	1.3316	4.95112
TCGTTCCCTCGACGGCCAAGAGGG	Nascent mesoderm	natural	0.451117	2.0209	-3.54312
TCGTTCCCTCGACGGCCGAACGTA	Nascent mesoderm	natural	0.462673	2.57239	-3.32871
TCGTTCCCTCGACGGCTTGGACTT	Epiblast	natural	0.303226	-0.434088	4.93952
TCGTTCCCTCGACGGCTTTGGGAG	CLE/NMP	natural	0.306833	2.08395	2.04903
TCTGATTTTCGACGGCCAATACTT	Nascent mesoderm	natural	0.417092	1.44513	-2.54653
TCTGATTTTCGACGGCTTAAGCGT	Nascent mesoderm	natural	0.36148	1.94135	-2.62309
TCTTTGACTCGACGGCAAGATTGT	Epiblast	natural	0.44018	-0.250334	2.32471
TCTTTGACTCGACGGCATGGATTA	Epiblast	natural	0.283816	1.17136	5.47064
TCTTTGACTCGACGGCCGGAATTT	Nascent mesoderm	natural	0.459705	2.50019	-3.95549
TGAATAGGTCGACGGCAGACACCA	Cardiac mesoderm	natural	0.46286	-1.97252	-2.88643
TGAATAGGTCGACGGCCTTGGTGT	Posterior lateral plate mesoderm	natural	0.471542	-0.800752	-4.05519
TGAATAGGTCGACGGCGATCGTTT	Epiblast	natural	0.321539	0.116649	2.1797
TGAATAGGTCGACGGCTGAAATGA	Epiblast	natural	0.298702	0.495093	6.03912
TGAATCCTTCGACGGCCTGTCTGG	Epiblast	natural	0.338628	-0.130484	5.04252
TGAATCCTTCGACGGCGAAGTGCC	Posterior lateral plate mesoderm	natural	0.480835	-1.25069	-4.53219
TGAATCCTTCGACGGCTTCCAGAC	Posterior lateral plate mesoderm	natural	0.422584	-0.67894	-4.40788
TGACGTCGTCGACGGCAAATGTCG	Epiblast	natural	0.307392	-0.378046	4.39006
TGACGTCGTCGACGGCATGACCGA	Epiblast	natural	0.335862	-1.10422	2.27321
TGACGTCGTCGACGGCCCTCGTCT	Primitive streak	natural	0.343054	-0.84035	2.0477
TGACGTCGTCGACGGCTAGCCTCG	Nascent mesoderm	natural	0.362092	0.811308	-2.08578
TGAGAGCGTCGACGGCCGTGGATA	Cardiac mesoderm	natural	0.634349	-3.28285	-2.56
TGAGAGCGTCGACGGCCTAGATTG	Epiblast	natural	0.290019	0.414632	2.93944
TGAGAGCGTCGACGGCGGCCTAAG	Posterior lateral plate mesoderm	natural	0.41217	-0.562841	-4.12859
TGAGAGCGTCGACGGCGTTCTGTT	Posterior lateral plate mesoderm	natural	0.503749	0.245693	-2.98178
TGAGAGCGTCGACGGCGTTTACGT	Somites	natural	0.430261	1.82853	-2.19663
TGAGAGCGTCGACGGCTAACCCGT	Epiblast	natural	0.297536	1.13888	4.62465
TGAGCACATCGACGGCACCCATAT	Epiblast	natural	0.268125	0.740445	3.24518
TGAGCACATCGACGGCCCTCGTCT	Epiblast	natural	0.354026	2.69747	3.35083
TGAGCACATCGACGGCTAGTCTAG	Epiblast	natural	0.347468	-0.159718	3.74235
TGCACCAGTCGACGGCACTGCCGT	Epiblast	natural	0.32421	-0.515189	4.764
TGCACCAGTCGACGGCGGCGGTTT	Epiblast	natural	0.273581	1.51408	4.33142
TGCACCAGTCGACGGCTTGATCTA	Epiblast	natural	0.333795	-0.437054	4.67381
TGCCGGTATCGACGGCAACTTAGC	Epiblast	natural	0.335725	-0.66476	4.69762
TGCCGGTATCGACGGCAATGACCC	Epiblast	natural	0.419562	0.551259	1.29494
TGCCGGTATCGACGGCAATGTTTG	Epiblast	natural	0.406608	0.187396	4.2165
TGCCGGTATCGACGGCAGTGATGC	CLE/NMP	natural	0.371284	1.90789	0.705527
TGCCGGTATCGACGGCCCGCAACT	Epiblast	natural	0.314497	-0.701414	3.84454
TGCGACTATCGACGGCCGAACGTA	Epiblast	natural	0.322356	1.46308	3.3654
TGCGACTATCGACGGCGTTCTGTT	Epiblast	natural	0.280121	-0.800493	4.9675
TGCTGACGTCGACGGCGCAACCTG	Epiblast	natural	0.362207	0.0973116	1.14842
TGCTTCATTCGACGGCGCAACCTG	CLE/NMP	natural	0.349401	1.05726	1.6347
TGCTTCATTCGACGGCGCCTCTTT	Nascent mesoderm	natural	0.361063	0.877588	-3.57655
TGCTTCATTCGACGGCGTGTAACC	Epiblast	natural	0.313213	-0.927059	2.28724
TGCTTCATTCGACGGCTCCGTCCA	Nascent mesoderm	natural	0.424509	1.51863	-3.7297
TGCTTGGGTCGACGGCACAGCGGA	Primitive streak	natural	0.633324	4.23439	3.05748
TGCTTGGGTCGACGGCCGAGATGT	Epiblast	natural	0.284777	-0.20848	4.41023
TGCTTGGGTCGACGGCTACTTGTG	Epiblast	natural	0.282046	0.768647	3.88903
TGCTTGGGTCGACGGCTGCGACAG	Cardiac mesoderm	natural	0.406936	-3.51057	-2.94424
TGCTTGGGTCGACGGCTTATAGCC	Somites	natural	0.351504	3.49731	-2.20001
TGGAAAGCTCGACGGCAAGTAATC	Epiblast	natural	0.296524	0.856319	5.12162
TGGAAAGCTCGACGGCCCCTTCAG	Notochord	natural	0.736346	4.35082	3.18841
TGGAAAGCTCGACGGCCTACTTGT	Primitive streak	natural	0.306828	0.672611	2.28301
TGGAAAGCTCGACGGCCTAGATTG	Epiblast	natural	0.318446	0.973691	4.43603
TGGAAAGCTCGACGGCTTTGTGTC	CLE/NMP	natural	0.376191	-7.20114	-2.38657
TGGACGGATCGACGGCATGCATGG	Nascent mesoderm	natural	0.423729	0.918202	-3.44663
TGGACGGATCGACGGCCAGTCCCT	Nascent mesoderm	natural	0.408664	1.14491	-2.98922
TGGACGGATCGACGGCTAAATAGG	Epiblast	natural	0.286573	0.206206	4.53685
TGGGAATTTCGACGGCCTTCAGGT	Nascent mesoderm	natural	0.484961	2.97089	-4.01532
TGGTGTCTTCGACGGCGAAGGCTT	CLE/NMP	natural	0.286271	2.41804	2.35655
TGGTTAACTCGACGGCGGCATGCT	Nascent mesoderm	natural	0.406326	2.26219	-3.32323
TGGTTAACTCGACGGCTCCAGTCC	Nascent mesoderm	natural	0.46276	3.1454	-3.5923
TGTTATCATCGACGGCACACTAAG	Epiblast	natural	0.335211	-1.52793	4.74048
TGTTATCATCGACGGCATGCGGAT	Nascent mesoderm	natural	0.429126	2.20325	-3.49515
AAACAAACTGCGAAGGAATTCCCA	Epiblast	natural	0.335345	-0.847938	5.07766
AAACAAACTGCGAAGGCTGTTCTT	Posterior lateral plate mesoderm	natural	0.448036	-0.457051	-3.63296
AAACAAACTGCGAAGGTAAATAGG	Posterior lateral plate mesoderm	natural	0.436906	-7.02933	-1.85793
AAACACGGTGCGAAGGGCAGGGTA	Epiblast	natural	0.259347	-0.173431	4.83162
AAACACTATGCGAAGGAATGTTTG	Epiblast	natural	0.19782	0.791777	5.24698
AAACACTATGCGAAGGAGAACGGG	Epiblast	natural	0.328146	1.36979	3.8664
AAACACTATGCGAAGGATGCATGG	Epiblast	natural	0.220264	1.06923	6.00239
AAACACTATGCGAAGGCGAACGTA	Epiblast	natural	0.358143	-1.17078	1.93635
AAACACTATGCGAAGGTTCCAGAC	CLE/NMP	natural	0.418382	1.20698	2.08526
AAACCGCCTGCGAAGGATTGGGCC	Posterior lateral plate mesoderm	natural	0.414724	-0.559144	-4.48281
AAACGATCTGCGAAGGCTCCGCAT	Epiblast	natural	0.352384	-1.21529	4.72567
AAACGATCTGCGAAGGGAGCGGTA	Epiblast	natural	0.309968	1.42629	1.03479
AAACGATCTGCGAAGGTGTCTTTC	Somites	natural	0.423789	1.87292	-5.08916
AAACGTGATGCGAAGGGATTTACC	Epiblast	natural	0.260398	-0.387712	4.75949
AAACTACATGCGAAGGGACAAAGG	Nascent mesoderm	natural	0.410807	1.50593	-3.99809
AAACTACATGCGAAGGGAGAGTAT	Posterior lateral plate mesoderm	natural	0.476005	-1.44671	-3.98769
AAACTACATGCGAAGGGGGTTGGT	Primitive streak	natural	0.40204	0.319183	0.151516
AAACTACATGCGAAGGGTTCTGTT	Epiblast	natural	0.19873	-0.24864	5.22991
AAACTGTGTGCGAAGGAGGAGCTT	Epiblast	natural	0.254057	0.722603	5.4102
AAACTGTGTGCGAAGGCCTATTCA	Notochord	natural	0.399096	3.50486	2.68753
AAACTGTGTGCGAAGGGAGCCCAT	Somites	natural	0.401108	3.0244	-1.62995
AAACTGTGTGCGAAGGTAACTACT	Epiblast	natural	0.332708	1.08581	-1.37562
AAACTGTGTGCGAAGGTGCAAGGG	Nascent mesoderm	natural	0.480185	1.65675	-1.38493
AAAGAAAGTGCGAAGGGAACGATT	Notochord	natural	0.729701	4.59046	3.23424
AAAGAGGCTGCGAAGGCCATTTGA	Epiblast	natural	0.357526	1.00468	4.96117
AAAGAGGCTGCGAAGGGCTTACCT	Epiblast	natural	0.368409	-0.865218	2.37848
AAAGCCCGTGCGAAGGGCAGCATG	Epiblast	natural	0.251285	0.36219	6.22241
AAAGCCCGTGCGAAGGTCTCAACC	Posterior lateral plate mesoderm	natural	0.416984	-0.596693	-4.70907
AAAGCCCGTGCGAAGGTGGTTTCT	Posterior lateral plate mesoderm	natural	0.368855	-0.0283206	-4.01407
AAAGCCCGTGCGAAGGTTTACCCT	Somites	natural	0.333437	-0.256694	-2.48595
AAAGTCATTGCGAAGGCATCGCAG	Epiblast	natural	0.280044	0.774664	4.61239
AAAGTCATTGCGAAGGGAGAGTAT	Epiblast	natural	0.257241	0.474178	5.92068
AAAGTCATTGCGAAGGGCTTACCT	Primitive streak	natural	0.323697	1.89581	1.02921
AAAGTCATTGCGAAGGTGCAAGGG	Posterior lateral plate mesoderm	natural	0.428011	0.134398	-4.57532
AAATAGCATGCGAAGGCAACAAAT	CLE/NMP	natural	0.29338	2.03614	1.58107
AAATTCCGTGCGAAGGCTAGATTG	Epiblast	natural	0.316076	-0.874937	3.91025
AAATTCCGTGCGAAGGGGACTTCC	Posterior lateral plate mesoderm	natural	0.448251	-1.26735	-4.04902
AACAAATGTGCGAAGGAGAGGTGG	Posterior lateral plate mesoderm	natural	0.429383	0.0775828	-2.56129
AACAAATGTGCGAAGGCGGAATTT	Epiblast	natural	0.283592	-0.50029	5.47314
AACAAATGTGCGAAGGGGGCCAAT	Nascent mesoderm	natural	0.429428	2.21646	-3.29698
AACAGCGGTGCGAAGGAAATGTCG	Epiblast	natural	0.205612	1.05248	4.96492
AACAGCGGTGCGAAGGGGGAGGTA	Epiblast	natural	0.249919	0.0623465	5.11786
AACGATTTTGCGAAGGACATCTAT	CLE/NMP	natural	0.385732	2.00408	0.913807
AACGATTTTGCGAAGGATCAAGTG	Epiblast	natural	0.3116	1.82705	5.42448
AACGCCAATGCGAAGGACCACGCT	Nascent mesoderm	natural	0.407278	1.16331	-3.13056
AACGCCAATGCGAAGGCAACGTGG	Nascent mesoderm	natural	0.423137	2.24538	-2.83026
AACGCCAATGCGAAGGCCCATAGC	Epiblast	natural	0.441661	-1.17311	-3.60662
AACGCCAATGCGAAGGCTGTCTGG	Nascent mesoderm	natural	0.422105	2.25064	-3.71169
AACGCCAATGCGAAGGGGCGTTAG	Posterior lateral plate mesoderm	natural	0.415758	-1.43779	-4.33942
AACGGTAGTGCGAAGGAAGCTTCT	Epiblast	natural	0.309887	1.28913	5.1397
AACGGTAGTGCGAAGGATTCGACG	Epiblast	natural	0.309549	-1.29495	3.16513
AACGGTAGTGCGAAGGCGAATAAT	Epiblast	natural	0.352445	-0.109836	2.27252
AACGGTAGTGCGAAGGTGCAAGGG	Epiblast	natural	0.234442	-0.109727	5.54884
AACGTTACTGCGAAGGAATTCCCA	Epiblast	natural	0.400908	-1.05353	1.21156
AACGTTACTGCGAAGGTGACCCTC	Epiblast	natural	0.329525	1.69844	4.25657
AACTCAGTTGCGAAGGAAACCTCC	Epiblast	natural	0.224781	1.0137	5.44993
AACTCAGTTGCGAAGGATGGAAAT	Nascent mesoderm	natural	0.305863	1.93164	-1.99955
AACTCAGTTGCGAAGGGCCTCTTT	Nascent mesoderm	natural	0.393945	2.11031	-2.92447
AACTCAGTTGCGAAGGGGCGGTTT	Nascent mesoderm	natural	0.398705	1.0698	-1.42352
AACTCAGTTGCGAAGGGGGTTGGT	Epiblast	natural	0.285345	-0.22147	5.13044
AACTGCCTTGCGAAGGACTGAGTT	Nascent mesoderm	natural	0.346244	1.31491	-3.38398
AACTGCCTTGCGAAGGGATTTACC	Posterior lateral plate mesoderm	natural	0.39163	-0.031046	-4.3735
AACTGCCTTGCGAAGGTGTGGCTA	Epiblast	natural	0.415685	-1.17845	2.50595
AAGAACAGTGCGAAGGATTCAGTA	Epiblast	natural	0.326062	-0.832429	4.02439
AAGAACAGTGCGAAGGGCCACATC	Epiblast	natural	0.231236	0.974092	5.21681
AAGAACAGTGCGAAGGGGCTACTA	Epiblast	natural	0.385887	-0.625722	2.07382
AAGAACAGTGCGAAGGTCTGTGGT	Epiblast	natural	0.395872	2.02451	4.31309
AAGAAGGTTGCGAAGGACTAGCCA	Somites	natural	0.312678	2.88349	-1.16323
AAGAAGGTTGCGAAGGACTAGGAT	Posterior lateral plate mesoderm	natural	0.343591	-0.283218	-4.01514
AAGAAGGTTGCGAAGGCGTACCTA	Epiblast	natural	0.256717	1.13516	2.66199
AAGAAGGTTGCGAAGGGAGTTTCG	Epiblast	natural	0.319679	0.0378071	2.87044
AAGAGTATTGCGAAGGCTACTTGT	Epiblast	natural	0.324935	-1.75157	3.49265
AAGAGTATTGCGAAGGTTGTCGCC	Epiblast	natural	0.327419	1.09077	4.23935
AAGCCTTCTGCGAAGGTCATATGG	Nascent mesoderm	natural	0.465235	2.66596	-3.57647
AAGCTCCTTGCGAAGGAGATGGCT	Epiblast	natural	0.391031	-1.01716	1.57819
AAGCTCCTTGCGAAGGCCCGAATG	Nascent mesoderm	natural	0.356396	1.4296	-1.96497
AAGCTCCTTGCGAAGGGAACGATT	Posterior lateral plate mesoderm	natural	0.470691	-0.439881	-4.90055
AAGGATGATGCGAAGGGCCAAGAT	Nascent mesoderm	natural	0.460121	2.41847	-3.59144
AAGGATGATGCGAAGGTCGGTTCG	Epiblast	natural	0.217488	1.97073	5.05199
AAGGATGATGCGAAGGTGCCTCAC	Epiblast	natural	0.374651	0.642628	-0.156496
AAGGCGCTTGCGAAGGAAACTGGT	Epiblast	natural	0.234171	0.103779	5.34116
AAGGCGCTTGCGAAGGAGCTACGG	Epiblast	natural	0.342909	-1.02514	1.98765
AAGGCGCTTGCGAAGGATATAGGA	Nascent mesoderm	natural	0.348265	1.38869	-1.67469
AAGGCGCTTGCGAAGGCGAACGTA	Epiblast	natural	0.300455	-0.478557	4.42412
AAGGGACCTGCGAAGGAGGCAGTT	Somites	natural	0.601142	1.56224	-5.23097
AAGTATTGTGCGAAGGCCCTTCAG	Epiblast	natural	0.295779	-1.73263	3.46529
AAGTCCAATGCGAAGGCACGGACT	Epiblast	natural	0.283183	0.0242542	5.65413
AAGTCGGGTGCGAAGGCCTATTCA	Nascent mesoderm	natural	0.372507	1.54375	-2.9067
AAGTCGGGTGCGAAGGGGTCACAG	Epiblast	natural	0.332411	-0.786102	4.61328
AAGTGAGATGCGAAGGATCTTTGT	CLE/NMP	natural	0.318268	2.29718	1.57374
AAGTGAGATGCGAAGGATGCGGAT	Epiblast	natural	0.298667	1.78509	4.73672
AAGTGAGATGCGAAGGCAGATTAC	Epiblast	natural	0.341336	-0.642927	5.13649
AAGTGAGATGCGAAGGCTGTCTGG	Somites	natural	0.458247	3.67895	-2.41397
AAGTGAGATGCGAAGGTATTGCCT	Epiblast	natural	0.256558	0.4417	5.14561
AAGTGAGATGCGAAGGTCGTCATG	Posterior lateral plate mesoderm	natural	0.33644	-0.756018	-4.92017
AAGTTGTCTGCGAAGGAAGCGTAC	Cardiac mesoderm	natural	0.427519	-2.19918	-2.66016
AAGTTGTCTGCGAAGGATGACTTT	Epiblast	natural	0.30188	1.0676	4.71534
AAGTTGTCTGCGAAGGGACAACTT	Posterior lateral plate mesoderm	natural	0.473033	-1.33996	-4.74475
AATAAGGATGCGAAGGAGGAGCTT	Nascent mesoderm	natural	0.31363	1.96812	-1.10467
AATAAGGATGCGAAGGATATCTTC	Epiblast	natural	0.354979	1.66381	3.29965
AATAAGGATGCGAAGGCTGAGTGC	Epiblast	natural	0.286485	0.420556	4.50196
AATAAGGATGCGAAGGTGACCAGT	Cardiomyocytes	natural	0.409941	-6.85474	-2.15328
AATAAGGATGCGAAGGTTAGTCCG	Epiblast	natural	0.253127	1.46905	4.72821
AATAAGGATGCGAAGGTTCCAGAC	Epiblast	natural	0.338268	0.293347	2.96825
AATACATCTGCGAAGGATTCCTTG	Nascent mesoderm	natural	0.412229	1.10235	-4.07336
AATACATCTGCGAAGGGTACACTC	Epiblast	natural	0.331516	-1.09359	1.14835
AATACATCTGCGAAGGTTGGACTT	Epiblast	natural	0.292417	1.67656	3.15941
AATACATCTGCGAAGGTTGTGACT	Epiblast	natural	0.270413	-0.463027	5.36757
AATATGACTGCGAAGGAAATGTCG	Nascent mesoderm	natural	0.368115	1.87714	-3.3489
AATATGACTGCGAAGGCTTTCTTT	Somites	natural	0.350284	2.75955	-2.05713
AATCCGGCTGCGAAGGAGCGAAGT	Epiblast	natural	0.330655	-0.164723	4.89224
AATCCGGCTGCGAAGGGCAGGGTA	Epiblast	natural	0.422002	-0.861705	-2.86339
AATCCGGCTGCGAAGGGTTCAACT	Epiblast	natural	0.465457	-1.24521	0.583025
AATCCGGCTGCGAAGGTCATATGG	Nascent mesoderm	natural	0.386998	2.79919	-2.18144
AATCGAAGTGCGAAGGAAACCTCC	Nascent mesoderm	natural	0.407864	2.15237	-2.58527
AATCGAAGTGCGAAGGAAATGTCG	Nascent mesoderm	natural	0.354082	1.4822	-3.26515
AATCGAAGTGCGAAGGATATAGGA	Epiblast	natural	0.319206	0.153968	4.25959
AATCGTTCTGCGAAGGGGGAAGGT	Epiblast	natural	0.285389	0.433371	1.77674
AATGGCGTTGCGAAGGGTCAAAGA	Epiblast	natural	0.31687	-0.404917	4.31756
AATGGCGTTGCGAAGGTTCGTTCC	Epiblast	natural	0.301282	1.76763	4.2478
AATGGCGTTGCGAAGGTTTAACAG	Nascent mesoderm	natural	0.398419	2.16987	-2.60519
AATGTATGTGCGAAGGATCAGCGC	Epiblast	natural	0.252141	0.115265	4.59019
AATGTATGTGCGAAGGCACAAGGC	Epiblast	natural	0.358559	0.376728	5.85229
AATGTATGTGCGAAGGCACAGTTT	Epiblast	natural	0.266435	0.283086	4.96209
AATGTATGTGCGAAGGCGCTAGTC	Epiblast	natural	0.390626	1.71811	-0.240002
AATGTATGTGCGAAGGCTTCAGGT	Epiblast	natural	0.33568	-0.0719021	4.51703
AATGTATGTGCGAAGGTAGTGGAC	Nascent mesoderm	natural	0.35349	1.28244	-2.2401
ACAAGTAGTGCGAAGGAACCCTTG	Epiblast	natural	0.269032	0.532703	5.82387
ACAAGTAGTGCGAAGGCGGACAAC	Epiblast	natural	0.338698	-0.501073	2.33226
ACAAGTAGTGCGAAGGGTTACGAT	Nascent mesoderm	natural	0.439898	2.75853	-2.85193
ACAAGTAGTGCGAAGGTTCCGAGT	CLE/NMP	natural	0.263333	2.09267	2.75724
ACAATCTTTGCGAAGGATATACCT	Epiblast	natural	0.363934	0.911347	-3.94867
ACAATCTTTGCGAAGGGATGTGAG	Epiblast	natural	0.333291	0.746004	4.60617
ACAATCTTTGCGAAGGGGTCACAG	Nascent mesoderm	natural	0.435245	1.25739	-3.90096
ACAATCTTTGCGAAGGGGTCTGAC	Epiblast	natural	0.394875	-0.887526	2.90047
ACAATCTTTGCGAAGGTGTAAAGG	Primitive streak	natural	0.322922	-0.892894	2.3754
ACACCAAGTGCGAAGGAATGACCC	Posterior lateral plate mesoderm	natural	0.403363	-0.801465	-4.39302
ACACCAAGTGCGAAGGCCTACTAG	Epiblast	natural	0.28876	1.37624	2.68499
ACACCAAGTGCGAAGGGCCGGATT	Epiblast	natural	0.38491	-0.984268	0.598277
ACACCAAGTGCGAAGGGGCATGCT	Nascent mesoderm	natural	0.359579	0.835029	-3.37644
ACAGATAATGCGAAGGAAACTGGT	Nascent mesoderm	natural	0.422825	2.46161	-2.47263
ACAGATAATGCGAAGGTACTTGTG	Epiblast	natural	0.30001	0.386297	4.65946
ACAGGCCATGCGAAGGAATGAATG	CLE/NMP	natural	0.386381	1.5123	2.44913
ACAGGCCATGCGAAGGAGAACGGG	Epiblast	natural	0.285099	1.14394	3.14471
ACAGGCCATGCGAAGGCCAACCGT	Epiblast	natural	0.214459	0.0702158	5.62468
ACAGGCCATGCGAAGGGAGCCCAT	CLE/NMP	natural	0.357064	2.69744	1.88039
ACAGGCCATGCGAAGGGCCACATC	Somites	natural	0.388358	2.40034	-1.44888
ACAGGCCATGCGAAGGGGAAACAG	Epiblast	natural	0.219176	0.190196	6.03748
ACAGGCCATGCGAAGGTTTACCCT	Epiblast	natural	0.304232	1.70832	2.46567
ACATCTCGTGCGAAGGAAGGTAAT	Nascent mesoderm	natural	0.437111	1.75821	-3.60509
ACATCTCGTGCGAAGGCAAGAGGG	Nascent mesoderm	natural	0.427812	0.722516	-3.96432
ACATGGACTGCGAAGGAAACTCGA	Epiblast	natural	0.258082	0.753807	3.73171
ACCAACCCTGCGAAGGACAGCGGA	Epiblast	natural	0.336876	-1.54213	2.14715
ACCAAGGGTGCGAAGGATCCCACG	Epiblast	natural	0.3548	-0.484735	1.44975
ACCAAGGGTGCGAAGGCTGAGTGC	Nascent mesoderm	natural	0.40765	0.0589802	-4.38607
ACCAAGGGTGCGAAGGGAGTTTCG	Notochord	natural	0.667888	4.17473	3.09368
ACCAAGGGTGCGAAGGGGTTTCTC	Epiblast	natural	0.43091	-1.49444	0.231324
ACCAAGGGTGCGAAGGGTGGATGG	Epiblast	natural	0.338787	0.518387	3.86767
ACCAAGGGTGCGAAGGTTCCGAGT	Somites	natural	0.398232	-0.441408	-4.05388
ACCACAGATGCGAAGGTAGAAATG	Epiblast	natural	0.345517	-3.80264	-2.45105
ACCACAGATGCGAAGGTTCCAGAC	Nascent mesoderm	natural	0.420067	2.65372	-2.16035
ACCAGTTTTGCGAAGGACCCATAT	Epiblast	natural	0.351964	-1.32044	1.29414
ACCAGTTTTGCGAAGGATCAGCGC	Nascent mesoderm	natural	0.404872	2.399	-2.96104
ACCAGTTTTGCGAAGGGGGAACCT	Epiblast	natural	0.295102	1.44217	5.40524
ACCAGTTTTGCGAAGGGTTCAACT	Epiblast	natural	0.398524	-0.626024	0.755437
ACCCATGCTGCGAAGGCAGGTGTC	Epiblast	natural	0.252626	0.411498	4.97711
ACCCATGCTGCGAAGGGGTTTCTC	Epiblast	natural	0.370826	0.508303	4.34671
ACCCGATTTGCGAAGGATCCGCTA	Somites	natural	0.407073	2.22199	-1.73822
ACCCGATTTGCGAAGGCAGTCCCT	Somites	natural	0.277382	2.24107	1.09627
ACCCGATTTGCGAAGGCGCCTTGA	Epiblast	natural	0.242549	-0.301604	5.89888
ACCCTCAATGCGAAGGACGAAACG	Epiblast	natural	0.304899	0.344491	3.42744
ACCCTCAATGCGAAGGTGTGTCCT	Nascent mesoderm	natural	0.433472	0.63317	-3.31837
ACCTGAAGTGCGAAGGCTACGAGC	Posterior lateral plate mesoderm	natural	0.429775	-0.0515071	-4.18516
ACCTGAAGTGCGAAGGCTTTCTTT	Cardiomyocytes	natural	0.397283	-7.04314	-1.68155
ACCTGAAGTGCGAAGGGCGCATTC	Epiblast	natural	0.339458	-1.44016	2.67516
ACCTGAAGTGCGAAGGGGGAACGA	CLE/NMP	natural	0.304649	1.37481	2.32277
ACCTGAAGTGCGAAGGGGTGGGAT	Epiblast	natural	0.369657	0.46575	-2.05536
ACCTTCCCTGCGAAGGACACTAAG	Epiblast	natural	0.233074	0.826994	6.09594
ACCTTCCCTGCGAAGGATGCATGG	Epiblast	natural	0.315863	-0.759224	5.27309
ACCTTCCCTGCGAAGGCTATAGAG	Somites	natural	0.335057	3.47466	-3.04223
ACCTTCCCTGCGAAGGGTTGTCAT	Epiblast	natural	0.359935	-1.45046	3.96099
ACCTTCCCTGCGAAGGTTCCGAGT	Somites	natural	0.324674	2.72645	-2.10693
ACCTTCCCTGCGAAGGTTGATTCT	Primitive streak	natural	0.359675	-1.26435	2.52183
ACGAATTCTGCGAAGGGAGAATTG	Epiblast	natural	0.424008	-0.616659	1.35149
ACGAATTCTGCGAAGGGATGTGAG	Epiblast	natural	0.294303	1.56457	4.2414
ACGAATTCTGCGAAGGTAACCATC	Epiblast	natural	0.305508	0.799046	3.68413
ACGACGACTGCGAAGGAGATGGCT	Epiblast	natural	0.319053	0.714359	4.92766
ACGACGACTGCGAAGGATGACTTT	Nascent mesoderm	natural	0.440313	2.34842	-3.37962
ACGACGACTGCGAAGGCGAATAAT	Primitive streak	natural	0.37404	1.78016	0.0832737
ACGCTTAATGCGAAGGAGATGGCT	Epiblast	natural	0.315253	0.116839	2.71929
ACGCTTAATGCGAAGGAGCGCCTT	Epiblast	natural	0.323334	-1.41261	4.13641
ACGCTTAATGCGAAGGCATCGCAG	Posterior lateral plate mesoderm	natural	0.391759	-0.831251	-4.67094
ACGCTTAATGCGAAGGCCCAAGCA	Somites	natural	0.397985	1.25029	-4.46361
ACGCTTAATGCGAAGGTGGCCTGT	Posterior lateral plate mesoderm	natural	0.472142	-1.05311	-4.31866
ACGGAGCATGCGAAGGTTGTGACT	Nascent mesoderm	natural	0.375152	1.86309	-1.81795
ACGGCAGTTGCGAAGGCAATTAGT	Primitive streak	natural	0.320869	0.82605	3.62798
ACGGCAGTTGCGAAGGGCGCATTC	Epiblast	natural	0.346311	-0.0587568	4.47004
ACGGCAGTTGCGAAGGGTCGTCGT	Epiblast	natural	0.432008	1.41621	-2.37355
ACGGGTTATGCGAAGGTAGTGGAC	Nascent mesoderm	natural	0.405039	1.47426	-3.75675
ACGGGTTATGCGAAGGTGACCCTC	Epiblast	natural	0.333319	-0.827418	5.12822
ACGGGTTATGCGAAGGTGTGGCTA	Cardiac mesoderm	natural	0.533612	-3.05462	-2.94433
ACGGTTGGTGCGAAGGACGAAACG	Epiblast	natural	0.292063	0.367792	5.96591
ACGGTTGGTGCGAAGGAGCTACGG	Primitive streak	natural	0.325741	-1.16537	2.22079
ACGGTTGGTGCGAAGGTACAGCCG	Epiblast	natural	0.21136	0.924239	5.92333
ACGGTTGGTGCGAAGGTCCTTATT	Nascent mesoderm	natural	0.394676	2.53409	-2.43354
ACGTAAACTGCGAAGGTACTTGTG	CLE/NMP	natural	0.306006	1.62523	1.17336
ACGTAAACTGCGAAGGTCCCAATC	Somites	natural	0.382195	3.34232	-2.25285
ACGTAAACTGCGAAGGTTGTTTAC	Epiblast	natural	0.371374	0.603065	4.82509
ACTAATTGTGCGAAGGGGTGACAC	Somites	natural	0.309472	2.55596	-0.780072
ACTAATTGTGCGAAGGGTCCATGT	Epiblast	natural	0.286593	1.95289	2.44011
ACTAATTGTGCGAAGGTTATAGCC	Nascent mesoderm	natural	0.421023	-0.098428	-4.05239
ACTACCCGTGCGAAGGCCCGACTT	Nascent mesoderm	natural	0.421304	1.29569	-3.9612
ACTACCCGTGCGAAGGGCGCATTC	CLE/NMP	natural	0.264574	1.96271	2.49153
ACTACCCGTGCGAAGGGTTTACGT	Epiblast	natural	0.293879	1.44506	5.62124
ACTACCCGTGCGAAGGTTCCGCTC	Epiblast	natural	0.279	0.199417	5.68242
ACTAGAGCTGCGAAGGACTAGGAT	Epiblast	natural	0.366083	-0.603292	1.6197
ACTAGAGCTGCGAAGGGAATTCGT	Nascent mesoderm	natural	0.375624	0.825357	-3.5
ACTAGAGCTGCGAAGGGCAAGGAC	Nascent mesoderm	natural	0.391444	1.20757	-1.38225
ACTAGAGCTGCGAAGGGCCACATC	Nascent mesoderm	natural	0.462914	2.59439	-2.96946
ACTCATACTGCGAAGGATGTTGGC	CLE/NMP	natural	0.389651	2.64028	1.06116
ACTCATACTGCGAAGGCTGTTCTT	Epiblast	natural	0.327889	-1.19092	3.39755
ACTCGGAATGCGAAGGACAGCGGA	Epiblast	natural	0.197837	0.590065	6.12029
ACTGCTGGTGCGAAGGAACACACG	Epiblast	natural	0.417992	-0.87371	0.280448
ACTGCTGGTGCGAAGGGGCGTTAG	Epiblast	natural	0.300707	0.377231	4.1847
ACTGCTGGTGCGAAGGGGTCCCTT	Posterior lateral plate mesoderm	natural	0.401711	-0.406172	-4.6191
ACTGCTGGTGCGAAGGTACTTGTG	Epiblast	natural	0.457133	1.06408	-3.58734
ACTGCTGGTGCGAAGGTTATAGCC	Epiblast	natural	0.302606	2.03306	4.83133
ACTTCGCTTGCGAAGGATGTTGGC	Epiblast	natural	0.413399	1.11379	-1.75505
ACTTCGCTTGCGAAGGCGTGGATA	Nascent mesoderm	natural	0.522149	-2.99283	-3.49889
ACTTCGCTTGCGAAGGTCCCAATC	Posterior lateral plate mesoderm	natural	0.394643	-0.908072	-3.69498
ACTTCGCTTGCGAAGGTGATGCCC	Posterior lateral plate mesoderm	natural	0.409336	-0.824661	-4.72064
AGAAACCATGCGAAGGAATGAATG	Epiblast	natural	0.322058	-0.843008	2.29603
AGAAACCATGCGAAGGCTCCGCAT	Epiblast	natural	0.320226	0.899863	5.38237
AGAAACCATGCGAAGGTAAATAGG	Nascent mesoderm	natural	0.330688	1.99866	-1.75076
AGAAACCATGCGAAGGTGTAGTTT	Epiblast	natural	0.349525	-1.09998	2.42305
AGAAAGTGTGCGAAGGACACTAAG	Epiblast	natural	0.328053	-1.17129	2.54206
AGAAAGTGTGCGAAGGATTCAGTA	Epiblast	natural	0.331129	0.61285	5.80891
AGAAAGTGTGCGAAGGCCTGACAC	Epiblast	natural	0.444613	-0.84364	0.844488
AGAAAGTGTGCGAAGGCTTTAATC	Epiblast	natural	0.274575	1.25226	5.13988
AGAAGCTTTGCGAAGGAGAGACTA	Epiblast	natural	0.23544	1.71044	3.68257
AGAAGCTTTGCGAAGGTTGCATAT	Epiblast	natural	0.270063	1.19514	3.85546
AGACCTCATGCGAAGGAGCTATGA	Posterior lateral plate mesoderm	natural	0.374869	-0.364267	-3.97483
AGACCTCATGCGAAGGTCTGTGGT	Posterior lateral plate mesoderm	natural	0.440651	-1.03759	-4.22881
AGACGAGGTGCGAAGGCAGACCAT	Notochord	natural	0.729701	4.568	3.2204
AGAGAGACTGCGAAGGCGACGTCA	Posterior lateral plate mesoderm	natural	0.373653	-0.0962428	-3.7796
AGAGAGACTGCGAAGGCGCTCTCA	Nascent mesoderm	natural	0.401734	-3.79693	-2.97222
AGAGAGACTGCGAAGGTCGACACC	Somites	natural	0.459738	3.52954	-3.69705
AGAGAGACTGCGAAGGTGTGCTCA	CLE/NMP	natural	0.480043	1.31517	2.42767
AGAGGTGCTGCGAAGGCCCGACTT	Epiblast	natural	0.276584	0.902849	5.63246
AGAGGTGCTGCGAAGGCGTATCGG	Epiblast	natural	0.319818	0.618162	4.56529
AGAGGTGCTGCGAAGGGATCTCGG	Epiblast	natural	0.306995	-3.84368	-3.43435
AGCAACGCTGCGAAGGAGAAGTTA	Nascent mesoderm	natural	0.330049	1.23891	-3.71635
AGCAACGCTGCGAAGGCACAAGGC	Epiblast	natural	0.4704	-0.771297	0.438187
AGCAACGCTGCGAAGGCAGGTGTC	Epiblast	natural	0.249834	0.702614	5.18394
AGCAACGCTGCGAAGGCCAGCAGT	Epiblast	natural	0.362324	-1.0831	2.04654
AGCAACGCTGCGAAGGCCCTAACC	Nascent mesoderm	natural	0.401692	1.51406	-1.75932
AGCAACGCTGCGAAGGCGGACAAC	Epiblast	natural	0.322001	-0.253355	4.54147
AGCAACGCTGCGAAGGGGCTACTA	Epiblast	natural	0.411398	0.793425	-0.281966
AGCAACGCTGCGAAGGTGCAAGGG	Nascent mesoderm	natural	0.380987	1.38542	-4.21634
AGCAACGCTGCGAAGGTTTGTGTC	Epiblast	natural	0.308052	0.586753	3.35507
AGCACGTATGCGAAGGATTCAGTA	Epiblast	natural	0.321205	-0.605307	2.01216
AGCACGTATGCGAAGGCGAATAAT	Epiblast	natural	0.31002	-0.292084	2.3124
AGCATGCCTGCGAAGGCGTATTTC	Epiblast	natural	0.270778	0.569579	6.27173
AGCCATCTTGCGAAGGCTTCGATT	Epiblast	natural	0.306995	-1.93197	3.479
AGCCATCTTGCGAAGGGTGGATGG	Epiblast	natural	0.353673	0.0391604	5.21014
AGCGTGGTTGCGAAGGAAATCGTT	Nascent mesoderm	natural	0.445301	2.78634	-2.96121
AGCGTGGTTGCGAAGGCTTCAGGT	Epiblast	natural	0.387121	1.69528	2.69639
AGCGTGGTTGCGAAGGGGGAACCT	Primitive streak	natural	0.275183	2.1051	2.45579
AGCTCCACTGCGAAGGGAGAGTAT	Epiblast	natural	0.359775	0.55223	0.510613
AGCTCCACTGCGAAGGTGCAAGGG	Epiblast	natural	0.329285	-1.27584	2.04144
AGCTTCGATGCGAAGGCACTCCTC	Epiblast	natural	0.264392	1.28846	5.84821
AGCTTCGATGCGAAGGGACAAAGG	Nascent mesoderm	natural	0.372519	1.76005	-1.58539
AGCTTCGATGCGAAGGTCTGCATC	Somites	natural	0.459278	3.6647	-2.89925
AGGACACATGCGAAGGAAACCTCC	Primitive streak	natural	0.359571	1.41716	2.3265
AGGACACATGCGAAGGAAGTAATC	Epiblast	natural	0.355818	-0.742345	1.34985
AGGACACATGCGAAGGCACAGTTT	Epiblast	natural	0.428223	0.641552	0.550421
AGGACACATGCGAAGGCCAACCGT	Epiblast	natural	0.198802	1.10937	5.58135
AGGACACATGCGAAGGCCTGTTAT	Somites	natural	0.410038	3.66025	-2.55945
AGGACACATGCGAAGGTGACGGAC	Epiblast	natural	0.285147	0.497722	3.58512
AGGAGTCGTGCGAAGGCCATTTGA	Epiblast	natural	0.414658	1.56038	-4.48025
AGGAGTCGTGCGAAGGCGTGGATA	Somites	natural	0.44343	3.24709	-2.50714
AGGAGTCGTGCGAAGGCTAGACCC	Epiblast	natural	0.293936	2.58244	1.93315
AGGCAATATGCGAAGGTAAGACGG	Epiblast	natural	0.33994	0.224693	-1.03713
AGGCAATATGCGAAGGTCGTCATG	Primitive streak	natural	0.306194	1.95943	-0.687024
AGGCCGAATGCGAAGGAAAGCCTA	Epiblast	natural	0.297385	-0.568649	4.0834
AGGCCGAATGCGAAGGTCTCAACC	Epiblast	natural	0.354833	-1.24562	2.46667
AGGCCGAATGCGAAGGTGATAACA	Epiblast	natural	0.301324	-0.142657	2.18212
AGGGACTGTGCGAAGGCAACAAAT	Epiblast	natural	0.320681	-1.19958	4.15564
AGGGACTGTGCGAAGGCGGCACAT	Epiblast	natural	0.28042	-0.942172	2.21832
AGGGACTGTGCGAAGGGGAAACAG	Nascent mesoderm	natural	0.431784	2.44601	-3.69303
AGGGACTGTGCGAAGGTGATGCCC	Epiblast	natural	0.28973	-0.903424	4.76492
AGGGACTGTGCGAAGGTGCTATTT	Primitive streak	natural	0.362735	2.11342	1.73948
AGGGTAAATGCGAAGGAAACAGGG	Notochord	natural	0.506435	3.23517	3.25588
AGGGTAAATGCGAAGGCTTAGGTA	Primitive streak	natural	0.3147	0.749881	2.63927
AGGGTAAATGCGAAGGTGCCTCAC	Nascent mesoderm	natural	0.466731	3.08714	-2.61151
AGGGTAAATGCGAAGGTGGGATTC	Primitive streak	natural	0.256188	1.71118	1.20312
AGGTAAGCTGCGAAGGGAGTTCAC	Nascent mesoderm	natural	0.326155	2.58998	-0.34249
AGGTAAGCTGCGAAGGTTCACATA	Epiblast	natural	0.35352	-1.68541	3.64435
AGGTATATTGCGAAGGAGGTTGTG	Epiblast	natural	0.325167	0.900607	5.17581
AGGTATATTGCGAAGGTTAAGCGT	Epiblast	natural	0.357249	-0.0601147	5.0663
AGGTTCCCTGCGAAGGACTAGCCA	Posterior lateral plate mesoderm	natural	0.410606	-1.02094	-4.53793
AGGTTCCCTGCGAAGGCGCTAATA	Epiblast	natural	0.39344	-0.884148	0.849088
AGGTTCCCTGCGAAGGGAAGTGCC	Primitive streak	natural	0.258651	1.70252	2.66692
AGGTTCCCTGCGAAGGGAGAGTAT	Nascent mesoderm	natural	0.446677	2.70626	-3.15216
AGGTTCCCTGCGAAGGTACCGGCA	Posterior lateral plate mesoderm	natural	0.371238	-0.218155	-4.01898
AGGTTCCCTGCGAAGGTTCGCTGG	Epiblast	natural	0.357039	-1.16765	4.89661
AGTAATGGTGCGAAGGAGGCAGTT	Epiblast	natural	0.316546	-1.10711	5.08976
AGTAATGGTGCGAAGGTGCTATTT	Epiblast	natural	0.307208	-1.60801	3.26903
AGTAGTTATGCGAAGGTTGTCGCC	Epiblast	natural	0.339484	1.34755	2.31099
AGTCACAATGCGAAGGAGACACCA	Nascent mesoderm	natural	0.453674	2.12285	-4.24994
AGTCACAATGCGAAGGCGTATTTC	Epiblast	natural	0.332519	1.28123	4.10202
AGTCACAATGCGAAGGGACAGATA	Somites	natural	0.37443	3.65158	-3.47527
AGTCCGTGTGCGAAGGCTGTTCTT	Nascent mesoderm	natural	0.3759	-0.727421	-2.60051
AGTCCGTGTGCGAAGGCTTAGGTA	CLE/NMP	natural	0.399149	1.76222	0.863292
AGTCCGTGTGCGAAGGTTTACCCT	Nascent mesoderm	natural	0.372097	0.874128	-2.97533
AGTGCTTCTGCGAAGGAGGATTCA	Epiblast	natural	0.366428	-0.97977	1.69986
AGTGCTTCTGCGAAGGGCAACCTG	CLE/NMP	natural	0.305189	1.63969	2.06668
AGTGCTTCTGCGAAGGGTTGTCAT	Nascent mesoderm	natural	0.344935	0.617488	-3.71687
AGTTGAACTGCGAAGGCAGACCAT	Notochord	natural	0.315794	3.43985	2.85026
AGTTGAACTGCGAAGGCTTCAGGT	Epiblast	natural	0.386989	-0.24053	2.28083
AGTTGCGGTGCGAAGGATATAGGA	Somites	natural	0.295487	0.120926	-3.90686
AGTTGCGGTGCGAAGGATGGAAAT	Epiblast	natural	0.230634	1.5298	6.09667
AGTTGCGGTGCGAAGGGACAACTT	Epiblast	natural	0.243552	0.143341	3.05308
AGTTGCGGTGCGAAGGGTCATATT	Somites	natural	0.318626	2.68358	-1.46188
AGTTTGTATGCGAAGGAGACACCA	Epiblast	natural	0.255828	1.01053	5.63704
AGTTTGTATGCGAAGGAGAGACTA	Nascent mesoderm	natural	0.42611	1.45776	-3.48025
AGTTTGTATGCGAAGGGTGTCGGA	Epiblast	natural	0.209053	0.153781	5.74768
AGTTTGTATGCGAAGGTTGAGGGT	CLE/NMP	natural	0.281142	1.5861	2.19281
ATAACAGGTGCGAAGGAGAAGTCC	Nascent mesoderm	natural	0.437718	1.57904	-4.14961
ATAACAGGTGCGAAGGCGGAATTT	Epiblast	natural	0.253773	-0.152694	5.74324
ATAACAGGTGCGAAGGGATGTGAG	Epiblast	natural	0.256511	1.30282	6.32236
ATAACAGGTGCGAAGGGTATGAGT	Nascent mesoderm	natural	0.409107	1.55901	-3.66887
ATAACAGGTGCGAAGGGTTACCGC	CLE/NMP	natural	0.314821	2.14353	2.5434
ATAAGCTATGCGAAGGCGAACGTA	Notochord	natural	0.414092	3.22108	3.13119
ATAAGCTATGCGAAGGGGTTTCTC	CLE/NMP	natural	0.403562	1.9016	0.976111
ATACACCCTGCGAAGGCAGACCAT	Epiblast	natural	0.30196	-0.883032	2.57279
ATACACCCTGCGAAGGGGACTTCC	Epiblast	natural	0.283987	-0.0668207	2.50194
ATACTCTCTGCGAAGGACGAAACG	Nascent mesoderm	natural	0.389745	1.05494	-4.2878
ATACTCTCTGCGAAGGGTTGCACG	Nascent mesoderm	natural	0.438209	2.49802	-3.1403
ATAGATGTTGCGAAGGGTTACGAT	Epiblast	natural	0.312024	-0.502807	4.67602
ATAGATGTTGCGAAGGTAACTACT	Somites	natural	0.315171	2.47571	-1.89577
ATAGATGTTGCGAAGGTGGCCTGT	Epiblast	natural	0.382298	0.960736	5.32938
ATAGATGTTGCGAAGGTGGCTACC	Posterior lateral plate mesoderm	natural	0.479862	-0.637871	-4.05718
ATATGCAATGCGAAGGATCAAGTG	Posterior lateral plate mesoderm	natural	0.434671	-1.31279	-4.05876
ATATGCAATGCGAAGGCAATTAGT	Epiblast	natural	0.396241	0.835106	4.2837
ATATGCAATGCGAAGGCTTACGGG	Somites	natural	0.359414	3.7906	-2.95113
ATATGCAATGCGAAGGGGAAACAG	Notochord	natural	0.728164	4.37218	3.1945
ATATGCAATGCGAAGGTAGAAATG	Cardiomyocytes	natural	0.438599	-0.958234	-2.05267
ATATGGGTTGCGAAGGAACAATCC	Epiblast	natural	0.276616	1.85136	4.82473
ATATGGGTTGCGAAGGCAGACCAT	Epiblast	natural	0.288447	0.122875	4.45726
ATATGGGTTGCGAAGGGTTTGTTT	Epiblast	natural	0.331639	-0.183822	5.0553
ATATGGGTTGCGAAGGTCGGTACG	Epiblast	natural	0.474916	-0.578488	1.29574
ATATGGGTTGCGAAGGTTGCACGC	Epiblast	natural	0.34177	-0.301038	5.48061
ATCAATCGTGCGAAGGATCCCACG	Epiblast	natural	0.344969	0.707781	-0.957255
ATCAATCGTGCGAAGGCAGACCAT	Epiblast	natural	0.257679	1.78732	5.33401
ATCAATCGTGCGAAGGCTAGATTG	CLE/NMP	natural	0.388103	1.10291	2.80307
ATCAATCGTGCGAAGGCTAGTAAC	Somites	natural	0.331307	2.90661	-1.11305
ATCAATCGTGCGAAGGGCAAAGCC	Epiblast	natural	0.359083	-1.34711	3.38691
ATCAATCGTGCGAAGGGTTTGTTT	Notochord	natural	0.312711	4.07018	3.08882
ATCAATCGTGCGAAGGTGTGGCTA	Somites	natural	0.429289	3.62915	-3.19106
ATCAGGGATGCGAAGGAAACCTCC	Nascent mesoderm	natural	0.441112	1.25674	-3.95314
ATCAGGGATGCGAAGGGTCAATAC	Primitive streak	natural	0.345053	-0.778454	2.21782
ATCAGGGATGCGAAGGTAGCTTAT	Somites	natural	0.427996	3.26887	-2.45343
ATCAGGGATGCGAAGGTTGTCGCC	Somites	natural	0.392824	2.61631	-2.30032
ATCCCACCTGCGAAGGCTAGTAAC	Epiblast	natural	0.401145	-0.007955	0.905024
ATCCCACCTGCGAAGGTTATCTGT	CLE/NMP	natural	0.356668	1.97729	3.21249
ATCCGCATTGCGAAGGGGTGACAC	Nascent mesoderm	natural	0.430981	2.36233	-2.15797
ATCCGCATTGCGAAGGGTTGTCAT	Nascent mesoderm	natural	0.436928	1.75368	-3.11357
ATCCGCATTGCGAAGGTCTCACTT	Epiblast	natural	0.353289	0.349101	5.47907
ATCCTAGTTGCGAAGGCATCTCCC	Epiblast	natural	0.350152	0.833517	3.43734
ATCGCGCTTGCGAAGGCCAGCAGT	Somites	natural	0.437494	3.10781	-2.30262
ATCGCGCTTGCGAAGGTAGAAATG	CLE/NMP	natural	0.301126	0.847071	2.07297
ATCGCGCTTGCGAAGGTTAGGACC	Epiblast	natural	0.413375	2.36852	-1.5149
ATCGTAACTGCGAAGGATGACCGA	Epiblast	natural	0.310573	-1.77908	3.44289
ATCTTGGCTGCGAAGGCGCCTTGA	Epiblast	natural	0.271562	0.624593	5.43698
ATCTTGGCTGCGAAGGTGACGGAC	Epiblast	natural	0.242408	1.24849	5.88948
ATGACAACTGCGAAGGCCTGTTAT	Epiblast	natural	0.297618	-1.11182	2.77491
ATGACAACTGCGAAGGGGTCACAG	CLE/NMP	natural	0.268188	1.70752	1.6943
ATGACAACTGCGAAGGTAGTCTAG	Epiblast	natural	0.3335	-0.641847	2.62482
ATGACAACTGCGAAGGTCCCTGAT	CLE/NMP	natural	0.380899	1.47751	-3.96639
ATGACTTGTGCGAAGGATCTTTGT	Epiblast	natural	0.301994	0.334569	5.46515
ATGACTTGTGCGAAGGCTCGATGC	CLE/NMP	natural	0.325961	2.25576	0.932852
ATGACTTGTGCGAAGGGAAGTGCC	Epiblast	natural	0.31663	0.568561	4.52677
ATGACTTGTGCGAAGGTTGGCGTT	Epiblast	natural	0.207269	1.45053	5.43397
ATGCATATTGCGAAGGACAGCGGA	Epiblast	natural	0.354592	-1.43238	3.94822
ATGCATATTGCGAAGGATCAGCGC	CLE/NMP	natural	0.295006	2.28933	1.944
ATGCATATTGCGAAGGATTCGACG	Epiblast	natural	0.172881	1.19151	5.77659
ATGCGGAGTGCGAAGGACATCTAT	Posterior lateral plate mesoderm	natural	0.427593	-0.00612326	-3.64143
ATGCGGAGTGCGAAGGCGTATTTC	Nascent mesoderm	natural	0.393758	0.175524	-4.30439
ATGCGGAGTGCGAAGGGAGAATTG	Epiblast	natural	0.219992	0.0435488	5.09459
ATGCGGAGTGCGAAGGGGCTACTA	Epiblast	natural	0.142172	1.44936	6.36299
ATGGGCTCTGCGAAGGAATGAATG	Epiblast	natural	0.338751	-0.662169	5.06887
ATGGGCTCTGCGAAGGAGAGACTA	Epiblast	natural	0.414282	-1.03313	0.731732
ATGGGCTCTGCGAAGGCGACTCCT	Epiblast	natural	0.151536	1.05586	6.04568
ATGGGCTCTGCGAAGGTAAATAGG	Nascent mesoderm	natural	0.448154	2.36803	-3.40559
ATGGGCTCTGCGAAGGTACCGGCA	Epiblast	natural	0.32455	0.932189	3.26435
ATGGGCTCTGCGAAGGTTCACATA	Somites	natural	0.409658	3.02074	-0.668621
ATGGTCTGTGCGAAGGCTTTAATC	Nascent mesoderm	natural	0.441774	0.974955	-1.56423
ATGGTCTGTGCGAAGGGACAGATA	Epiblast	natural	0.226757	1.27765	6.00791
ATGGTCTGTGCGAAGGTGAAATGA	Posterior lateral plate mesoderm	natural	0.404225	-0.49221	-3.81808
ATGTGCCGTGCGAAGGCCACATTA	Nascent mesoderm	natural	0.428301	1.84859	-2.4174
ATGTGCCGTGCGAAGGGGACTTCC	Posterior lateral plate mesoderm	natural	0.386625	-0.159907	-4.10618
ATGTGCCGTGCGAAGGGGCCCTTA	Epiblast	natural	0.282648	-0.0207548	4.3529
ATGTGCCGTGCGAAGGTTGGATCG	Epiblast	natural	0.311327	-1.32151	2.18352
ATTACCTTTGCGAAGGCTCAGAAT	Epiblast	natural	0.398105	0.483213	0.57041
ATTACCTTTGCGAAGGGCAGCATG	Posterior lateral plate mesoderm	natural	0.423073	-0.665647	-4.87638
ATTACCTTTGCGAAGGTTAAGCGT	Epiblast	natural	0.21652	1.39218	5.28262
ATTATTCGTGCGAAGGAGTTTAGA	Epiblast	natural	0.324573	-0.990285	2.76509
ATTATTCGTGCGAAGGATATGCAT	Somites	natural	0.455948	3.4501	-2.61721
ATTATTCGTGCGAAGGCGGGTAGT	Nascent mesoderm	natural	0.419275	-3.25511	-3.2466
ATTATTCGTGCGAAGGCTTTCTTT	Posterior lateral plate mesoderm	natural	0.448464	-0.720567	-4.45759
ATTATTCGTGCGAAGGGTTGCACG	Epiblast	natural	0.299297	0.859386	5.13275
ATTCTGAGTGCGAAGGCTCGATGC	Notochord	natural	0.675128	4.38998	3.18876
ATTCTGAGTGCGAAGGTACAAACT	Nascent mesoderm	natural	0.429294	2.00622	-4.00554
ATTGAAGTTGCGAAGGCAGTCCCT	Posterior lateral plate mesoderm	natural	0.390359	-1.13057	-4.85994
ATTGAAGTTGCGAAGGCGGGTAGT	Epiblast	natural	0.38936	0.140458	2.28633
ATTGAAGTTGCGAAGGGTCTCTCT	Somites	natural	0.365129	3.77736	-2.17255
ATTGAAGTTGCGAAGGTCCCTGAT	Nascent mesoderm	natural	0.456184	2.64002	-3.02446
ATTGGCCCTGCGAAGGGAGCGGTA	Epiblast	natural	0.320876	-1.24127	4.91893
ATTTCCATTGCGAAGGCCATTTGA	Epiblast	natural	0.463562	1.16605	-3.60153
ATTTCCATTGCGAAGGGCCTCTTT	Epiblast	natural	0.324502	-0.220396	5.58926
ATTTGTTGTGCGAAGGATTCAGTA	Posterior lateral plate mesoderm	natural	0.423032	-0.430884	-4.10015
ATTTGTTGTGCGAAGGCAGACCAT	Cardiomyocytes	natural	0.412267	-7.01064	-1.96511
ATTTGTTGTGCGAAGGTCTCACTT	Primitive streak	natural	0.325984	-1.52933	-1.00685
CAAACATTTGCGAAGGCAGATTAC	Nascent mesoderm	natural	0.418235	1.80178	-3.53434
CAAACATTTGCGAAGGCAGTCCCT	Primitive streak	natural	0.288534	0.639303	3.22121
CAAACATTTGCGAAGGCTACTTGT	Epiblast	natural	0.322447	-1.01216	1.5035
CAAACATTTGCGAAGGGAATTCGT	Posterior lateral plate mesoderm	natural	0.412828	-0.149148	-4.23522
CAAACATTTGCGAAGGTCACGTTT	Epiblast	natural	0.281544	1.74631	3.72694
CAAACATTTGCGAAGGTTAGTCCG	Nascent mesoderm	natural	0.415853	1.47342	-2.95007
CAACGCAGTGCGAAGGACGAAACG	Posterior lateral plate mesoderm	natural	0.355126	-0.808366	-4.72128
CAACGCAGTGCGAAGGATTCGACG	Nascent mesoderm	natural	0.425834	1.30449	-1.69369
CAACGCAGTGCGAAGGCAGATTAC	Epiblast	natural	0.325844	-1.0544	2.6364
CAACGCAGTGCGAAGGCATCGCAG	Epiblast	natural	0.339713	1.17483	4.53127
CAACGCAGTGCGAAGGGGGAACGA	Epiblast	natural	0.301478	0.30502	5.5692
CAAGGAATTGCGAAGGAGATGGCT	Epiblast	natural	0.277559	1.37749	5.55454
CAAGGGTTTGCGAAGGCGAACGTA	Epiblast	natural	0.308505	-1.25469	4.51065
CAAGGGTTTGCGAAGGTTTAACAG	Epiblast	natural	0.293948	-0.809467	4.32032
CAAGGTACTGCGAAGGAAGCGTAC	Primitive streak	natural	0.418319	1.07697	-0.149187
CAATCTAGTGCGAAGGATACTCTT	Somites	natural	0.31989	3.14598	-1.52324
CAATCTAGTGCGAAGGGAATTCGT	Nascent mesoderm	natural	0.418206	1.64792	-3.82491
CAATCTAGTGCGAAGGGCACCTCT	Epiblast	natural	0.282985	1.62084	4.42466
CAATCTAGTGCGAAGGTTTGGGAG	Epiblast	natural	0.322639	0.0200088	4.2991
CAATTCTCTGCGAAGGACATCTAT	Epiblast	natural	0.401224	-1.10227	0.839695
CAATTCTCTGCGAAGGACCTTCTT	Nascent mesoderm	natural	0.430551	2.51795	-3.18378
CAATTCTCTGCGAAGGACGAAACG	Epiblast	natural	0.319044	-0.601815	2.18797
CAATTCTCTGCGAAGGCAATACTT	Epiblast	natural	0.41561	3.21879	-4.61948
CACAACCTTGCGAAGGCGGACAAC	Nascent mesoderm	natural	0.392087	0.847149	-2.44879
CACAACCTTGCGAAGGGGGAGGTA	Epiblast	natural	0.377722	-0.855078	1.37541
CACAACCTTGCGAAGGTAACCCGT	Nascent mesoderm	natural	0.390114	2.12942	-2.87293
CACAACCTTGCGAAGGTTATAGCC	Notochord	natural	0.336511	3.52193	3.24878
CACAAGTATGCGAAGGAAATGTCG	Posterior lateral plate mesoderm	natural	0.383602	-0.0756511	-3.99444
CACAAGTATGCGAAGGTGTCTTTC	Epiblast	natural	0.325891	0.963445	4.2794
CACAAGTATGCGAAGGTTGTCGCC	Nascent mesoderm	natural	0.382539	1.5936	-3.78007
CACTAACCTGCGAAGGAGCAGAAC	Nascent mesoderm	natural	0.448114	1.48454	-2.938
CACTAACCTGCGAAGGCAATACTT	Posterior lateral plate mesoderm	natural	0.47665	-0.929843	-4.67505
CACTAACCTGCGAAGGCGATTGAT	Posterior lateral plate mesoderm	natural	0.440015	-0.454915	-3.75433
CACTAACCTGCGAAGGTCCCGTAG	Epiblast	natural	0.185103	0.590456	6.14463
CACTAACCTGCGAAGGTGTGGCTA	Epiblast	natural	0.375242	-0.833833	2.03259
CACTTGATTGCGAAGGTCGGTTTA	Epiblast	natural	0.343134	-0.269749	2.78931
CAGACTCGTGCGAAGGAGAAGTCC	Somites	natural	0.406665	3.62641	-2.28555
CAGACTCGTGCGAAGGATCTTTGT	Primitive streak	natural	0.305029	0.312397	3.46839
CAGACTCGTGCGAAGGTCCCGTAG	Epiblast	natural	0.377745	-1.3161	2.58017
CAGACTCGTGCGAAGGTGCAAGGG	Cardiomyocytes	natural	0.430118	-7.04485	-2.03343
CAGATGGGTGCGAAGGGAGAATTG	Epiblast	natural	0.27328	1.39645	5.01638
CAGGTTGCTGCGAAGGAAGCGTAC	Epiblast	natural	0.405929	1.27839	3.15024
CAGGTTGCTGCGAAGGCATCGCAG	Epiblast	natural	0.356975	-1.7994	3.51481
CAGGTTGCTGCGAAGGCTACGAGC	Epiblast	natural	0.267719	0.305703	6.38619
CAGGTTGCTGCGAAGGTGCTATTT	Epiblast	natural	0.303434	1.45836	4.45726
CAGGTTGCTGCGAAGGTTATCTGT	Epiblast	natural	0.492288	-0.686075	0.753873
CAGGTTGCTGCGAAGGTTGTGACT	Primitive streak	natural	0.408996	1.70507	0.177406
CAGTTTAATGCGAAGGCGACTCCT	Nascent mesoderm	natural	0.436023	0.912014	-4.26322
CAGTTTAATGCGAAGGCTTGGTGT	Epiblast	natural	0.321127	1.32262	4.29304
CATGACGATGCGAAGGTCATGAGG	Epiblast	natural	0.335638	-0.0339858	4.53617
CATGACGATGCGAAGGTCGGTTCG	Epiblast	natural	0.278448	-0.281459	1.63211
CATGCTGCTGCGAAGGACAGCGGA	Primitive streak	natural	0.28804	1.6117	3.24059
CATGCTGCTGCGAAGGCCGTGTTT	Somites	natural	0.33665	2.83652	-1.26158
CATGCTGCTGCGAAGGCGTCAGCA	Epiblast	natural	0.392812	1.28839	-5.20197
CATGCTGCTGCGAAGGGGCTACTA	Epiblast	natural	0.587979	-0.978323	1.64526
CATGCTGCTGCGAAGGGTCGTCGT	CLE/NMP	natural	0.219242	2.82851	1.74854
CATGCTGCTGCGAAGGGTTAACCA	Nascent mesoderm	natural	0.346207	0.826342	-2.53038
CATTCATTTGCGAAGGCCATTACT	Nascent mesoderm	natural	0.348077	1.10873	-3.41406
CATTCATTTGCGAAGGCCCTTCAG	Epiblast	natural	0.34926	-0.162903	4.76785
CATTCATTTGCGAAGGCGCCTTGA	Epiblast	natural	0.278004	0.652733	5.61075
CATTCATTTGCGAAGGGAAGCACT	Epiblast	natural	0.329861	2.01306	4.7196
CATTCATTTGCGAAGGGAGCCCAT	Epiblast	natural	0.24744	1.00553	6.22947
CATTCATTTGCGAAGGTCGGTACG	Epiblast	natural	0.43428	2.21321	-2.21551
CATTCGGGTGCGAAGGAATGTTTG	Epiblast	natural	0.314557	1.0731	4.96158
CATTCGGGTGCGAAGGGAACGATT	Somites	natural	0.468203	3.42672	-2.97747
CATTCGGGTGCGAAGGTCGTCATG	Somites	natural	0.352468	2.90666	1.89315
CATTCGGGTGCGAAGGTTGGACTT	Epiblast	natural	0.32338	-0.790354	3.08635
CATTTCTATGCGAAGGACCCACGA	Posterior lateral plate mesoderm	natural	0.435579	-0.358908	-4.82961
CCACCTCTTGCGAAGGGAACGATT	Cardiac mesoderm	natural	0.439588	-3.03318	-2.92378
CCACCTCTTGCGAAGGGGATAAAG	Epiblast	natural	0.341948	-0.870214	1.92238
CCACGTTGTGCGAAGGAACAATCC	Epiblast	natural	0.355003	-0.935724	4.03268
CCACGTTGTGCGAAGGAAGATTGT	Nascent mesoderm	natural	0.402878	1.02443	-1.7471
CCACGTTGTGCGAAGGACTAGGAT	Epiblast	natural	0.390076	-1.15954	2.50404
CCACGTTGTGCGAAGGAGCTATGA	Nascent mesoderm	natural	0.381436	1.2124	-2.62378
CCACGTTGTGCGAAGGGCAGCATG	Nascent mesoderm	natural	0.411338	1.46805	-2.84627
CCACGTTGTGCGAAGGGGTTAGTG	Epiblast	natural	0.320239	-1.36418	2.94668
CCACGTTGTGCGAAGGGTTGCACG	Somites	natural	0.379401	2.98063	-1.69537
CCACGTTGTGCGAAGGTCGGTTTA	Epiblast	natural	0.413929	-0.790527	0.487024
CCACGTTGTGCGAAGGTGATGCCC	Epiblast	natural	0.320833	0.301421	5.43992
CCACGTTGTGCGAAGGTGTGCTCA	Epiblast	natural	0.287284	1.53481	4.79458
CCAGACAGTGCGAAGGAAATGTCG	Epiblast	natural	0.318599	0.899215	5.34986
CCAGACAGTGCGAAGGACTGCCGT	Epiblast	natural	0.285885	-1.03272	2.57251
CCAGACAGTGCGAAGGCTTTCTTT	Epiblast	natural	0.30826	2.7855	0.804592
CCAGACAGTGCGAAGGGCATGGGT	Nascent mesoderm	natural	0.447129	2.36419	-3.62084
CCAGACAGTGCGAAGGGCGCATTC	Epiblast	natural	0.33735	-0.186332	2.13128
CCAGCGAATGCGAAGGATCAGCGC	Epiblast	natural	0.384649	-0.868452	1.44046
CCAGCGAATGCGAAGGGGATAAAG	Epiblast	natural	0.37856	1.37036	1.99671
CCATATGATGCGAAGGAGGAGCTT	Epiblast	natural	0.34117	-0.360497	2.31988
CCATATGATGCGAAGGAGGATTCA	Nascent mesoderm	natural	0.436554	1.8438	-4.56249
CCATATGATGCGAAGGCGTATCGG	Posterior lateral plate mesoderm	natural	0.409131	-0.934083	-4.35456
CCATATGATGCGAAGGGCAAGGAC	Posterior lateral plate mesoderm	natural	0.31953	-0.34541	-4.34742
CCATATGATGCGAAGGGTGTCGGA	Epiblast	natural	0.340327	-1.03396	2.93736
CCATATGATGCGAAGGTGCTCCGT	Epiblast	natural	0.314451	0.238206	4.92483
CCATATGATGCGAAGGTTGTTTAC	Epiblast	natural	0.281753	0.688569	5.39463
CCATCCACTGCGAAGGCCTGTTAT	Primitive streak	natural	0.271864	1.3876	2.98406
CCATCCACTGCGAAGGGATTGCGA	Cardiac mesoderm	natural	0.502148	-1.52175	-2.61091
CCATCCACTGCGAAGGTACGTGCT	Epiblast	natural	0.320893	-1.14324	2.67516
CCATCCACTGCGAAGGTTGCATAT	Primitive streak	natural	0.269083	1.78542	1.02143
CCATCGTCTGCGAAGGTAGTGTTT	Epiblast	natural	0.313693	-1.25643	2.96248
CCATGCATTGCGAAGGTCCAGTCC	Epiblast	natural	0.259532	-0.561381	5.18156
CCATGCATTGCGAAGGTTGTTTAC	CLE/NMP	natural	0.437681	1.676	2.28749
CCCGTAAGTGCGAAGGAGGATTCA	CLE/NMP	natural	0.373166	-0.446344	-1.77928
CCCGTTCTTGCGAAGGACCCATAT	Epiblast	natural	0.435522	-0.948065	0.398599
CCCGTTCTTGCGAAGGCCGCAACT	Epiblast	natural	0.311179	-0.576583	1.94532
CCCGTTCTTGCGAAGGGAGTTCAC	Posterior lateral plate mesoderm	natural	0.427181	-0.942198	-4.21878
CCCGTTCTTGCGAAGGTAGTGTTT	Posterior lateral plate mesoderm	natural	0.461936	-2.96866	-3.19734
CCCGTTCTTGCGAAGGTTGCATAT	Epiblast	natural	0.389379	0.229482	0.209351
CCCTCTTGTGCGAAGGCTTCGATT	Somites	natural	0.363642	2.0821	-1.07728
CCCTCTTGTGCGAAGGGATGTGAG	Notochord	natural	0.340116	3.9638	3.09784
CCCTCTTGTGCGAAGGTGGAGGAG	Somites	natural	0.716733	1.83859	-5.45965
CCCTGTTTTGCGAAGGATCAGCGC	Epiblast	natural	0.303121	-1.85627	3.81637
CCCTGTTTTGCGAAGGATGGAAAT	Epiblast	natural	0.388735	0.525947	5.47605
CCCTGTTTTGCGAAGGCGTCAGCA	Somites	natural	0.451901	3.24852	-2.62887
CCCTGTTTTGCGAAGGGCTTACCT	Epiblast	natural	0.28215	0.717361	3.67549
CCCTTGCATGCGAAGGAACCCTTG	Somites	natural	0.41449	1.95728	-4.07723
CCCTTGCATGCGAAGGGCTCTAGT	Somites	natural	0.3301	1.42195	-0.298378
CCCTTGCATGCGAAGGGTTCAACT	Nascent mesoderm	natural	0.36537	1.78539	-2.60678
CCGACTTTTGCGAAGGACTTCAAT	Epiblast	natural	0.310104	1.34129	4.52838
CCGACTTTTGCGAAGGATTTCCGG	Cardiomyocytes	natural	0.437843	-6.94701	-2.18973
CCGACTTTTGCGAAGGCGCTCTCA	Nascent mesoderm	natural	0.382955	1.79017	-2.58298
CCGACTTTTGCGAAGGGCTCTAGT	Nascent mesoderm	natural	0.386516	1.65805	-3.03294
CCGACTTTTGCGAAGGGGTCCCTT	Nascent mesoderm	natural	0.431517	2.68539	-3.0428
CCGACTTTTGCGAAGGTACTTGTG	Epiblast	natural	0.298949	1.65702	3.33601
CCGACTTTTGCGAAGGTCACCGAG	Nascent mesoderm	natural	0.337844	1.6918	-2.84009
CCGAGATCTGCGAAGGAGTGATGC	Epiblast	natural	0.289793	0.615987	5.23272
CCGAGATCTGCGAAGGATCTTTGT	Epiblast	natural	0.365413	0.313868	2.04197
CCGAGATCTGCGAAGGCTTCAGGT	Epiblast	natural	0.332839	0.704331	3.68081
CCGAGATCTGCGAAGGTGCTCCGT	Epiblast	natural	0.293085	1.14061	3.43563
CCGAGATCTGCGAAGGTTGTGACT	Epiblast	natural	0.298087	-0.0430237	4.53114
CCGGAAATTGCGAAGGGACGATGG	Posterior lateral plate mesoderm	natural	0.365876	-0.211571	-3.14612
CCGTAGCTTGCGAAGGGATTAGAC	Notochord	natural	0.752348	4.38817	3.14487
CCGTAGCTTGCGAAGGTTTAACAG	CLE/NMP	natural	0.420902	1.37663	1.32448
CCGTCTTATGCGAAGGCCCATAGC	Epiblast	natural	0.287921	-0.750403	4.66909
CCGTCTTATGCGAAGGCTTACGGG	Somites	natural	0.331344	2.62051	-1.09199
CCGTCTTATGCGAAGGTCGGTTCG	Epiblast	natural	0.323539	-1.04204	2.83579
CCTACGCTTGCGAAGGATGACTTT	Epiblast	natural	0.36938	-1.3332	1.94801
CCTACGCTTGCGAAGGTTCCAGAC	Epiblast	natural	0.373964	-0.945924	1.18467
CCTATTTATGCGAAGGCGTACCTA	Epiblast	natural	0.320383	-1.87742	3.34522
CCTCATGATGCGAAGGAAACTGGT	Epiblast	natural	0.252813	-0.415994	5.91686
CCTCATGATGCGAAGGAGCAGAAC	Posterior lateral plate mesoderm	natural	0.334365	0.0271739	-1.32326
CCTCATGATGCGAAGGATGACTTT	Primitive streak	natural	0.407023	0.996085	-0.422886
CCTCATGATGCGAAGGCTTCTTCG	Epiblast	natural	0.24582	1.24475	6.009
CCTCATGATGCGAAGGGTCCAAAG	Epiblast	natural	0.188121	1.43633	5.94112
CCTTTACATGCGAAGGAACACACG	Nascent mesoderm	natural	0.423196	0.800692	-1.2128
CCTTTACATGCGAAGGCATACATT	Epiblast	natural	0.306527	-0.02157	5.53005
CCTTTACATGCGAAGGGTTGCACG	Nascent mesoderm	natural	0.450294	1.96898	-3.89173
CCTTTACATGCGAAGGTGCTCCGT	Epiblast	natural	0.328088	0.655484	5.29299
CCTTTACATGCGAAGGTTAAGCGT	Nascent mesoderm	natural	0.382574	1.77612	-3.05376
CCTTTACATGCGAAGGTTCGGCCT	Epiblast	natural	0.367983	0.850584	3.5546
CCTTTGTCTGCGAAGGATGGATTA	Notochord	natural	0.309496	4.28601	3.00766
CCTTTGTCTGCGAAGGGAGCGGTA	Nascent mesoderm	natural	0.481262	1.16289	-1.7081
CGAAACTCTGCGAAGGAAAGTCGG	Posterior lateral plate mesoderm	natural	0.409151	-0.844201	-4.29792
CGAACCGATGCGAAGGAGCTACGG	Epiblast	natural	0.345144	0.85278	-1.2612
CGAAGAAGTGCGAAGGAGGAGCTT	Nascent mesoderm	natural	0.360542	1.85743	-3.45085
CGAAGAAGTGCGAAGGGCAGTCGA	CLE/NMP	natural	0.300661	1.65012	5.72859
CGACATTTTGCGAAGGATTGGGCC	Epiblast	natural	0.276734	1.29438	5.48951
CGACATTTTGCGAAGGGAATACGC	Nascent mesoderm	natural	0.36331	1.25396	-3.69528
CGAGGCTATGCGAAGGCCGCAACT	Posterior lateral plate mesoderm	natural	0.422789	-1.57148	-2.87765
CGAGGCTATGCGAAGGTTCCGCTC	Epiblast	natural	0.222717	0.62471	6.29889
CGATCCAATGCGAAGGCAAGTCAT	Epiblast	natural	0.28347	-0.349082	5.58804
CGATCCAATGCGAAGGTCCTTATT	Epiblast	natural	0.311072	-0.264165	5.14705
CGATCCAATGCGAAGGTGTTCCAG	Epiblast	natural	0.306627	-0.950509	2.92794
CGGACTAATGCGAAGGGCTTTGGC	Epiblast	natural	0.279327	-0.0833228	4.36447
CGGCTGTATGCGAAGGGATGTGAG	Epiblast	natural	0.214402	0.928808	6.27208
CGGTGAGTTGCGAAGGCTCAGAAT	Nascent mesoderm	natural	0.442074	0.405836	-3.58631
CGGTGAGTTGCGAAGGGCAGTCGA	Epiblast	natural	0.172861	1.10512	6.00601
CGGTGAGTTGCGAAGGTGTACACG	Epiblast	natural	0.252034	-0.0724645	5.06462
CGGTGAGTTGCGAAGGTTCGGCCT	Nascent mesoderm	natural	0.394953	1.61303	-4.13083
CGTACCGATGCGAAGGCGAGATGT	Epiblast	natural	0.27875	1.10413	5.24907
CGTACCGATGCGAAGGCTTACGGG	Epiblast	natural	0.361864	-0.909366	1.71808
CGTACCGATGCGAAGGGGGTGTAT	Primitive streak	natural	0.398876	-0.351533	-3.83559
CGTACCGATGCGAAGGTCATATGG	Epiblast	natural	0.259909	-0.193282	5.49617
CGTCGAATTGCGAAGGACTAGGAT	Epiblast	natural	0.435963	0.495628	-2.82883
CGTCGAATTGCGAAGGCTTGGTGT	Posterior lateral plate mesoderm	natural	0.409351	-0.279841	-3.61805
CGTCGAATTGCGAAGGGGCTACTA	Epiblast	natural	0.33214	-0.468974	5.47763
CGTCGAATTGCGAAGGTGACGGAC	Nascent mesoderm	natural	0.305509	1.56459	-2.32494
CGTGCAACTGCGAAGGACGGTAGC	Nascent mesoderm	natural	0.41743	-0.734383	-4.24282
CGTGCAACTGCGAAGGCTAGTAAC	Epiblast	natural	0.400651	-0.0565148	4.27651
CGTGCAACTGCGAAGGGCTTTGGC	Epiblast	natural	0.326718	-0.396159	2.08904
CGTGGGATTGCGAAGGAGGAGCTT	Posterior lateral plate mesoderm	natural	0.467531	-0.197686	-4.74499
CGTGGGATTGCGAAGGCCCATAGC	Somites	natural	0.414243	3.35419	-1.80088
CGTGGGATTGCGAAGGCTATAGAG	Epiblast	natural	0.310224	0.507998	4.04821
CGTGGGATTGCGAAGGTGAAATGA	Epiblast	natural	0.323969	-0.0522146	3.07641
CGTGGGATTGCGAAGGTGTTCCAG	Epiblast	natural	0.342157	0.798509	3.0899
CGTGTACATGCGAAGGAAGGTAAT	Epiblast	natural	0.34988	-0.417068	5.16755
CGTGTACATGCGAAGGAGCGCCTT	Epiblast	natural	0.308074	-1.48874	2.81703
CGTGTACATGCGAAGGCCGCAACT	Nascent mesoderm	natural	0.450681	2.62141	-2.43626
CGTGTACATGCGAAGGGTTACCGC	Posterior lateral plate mesoderm	natural	0.373535	-0.453847	-4.06884
CGTGTACATGCGAAGGTCCTTATT	Nascent mesoderm	natural	0.367684	0.632623	-2.86098
CGTGTGTTTGCGAAGGATCTTTGT	CLE/NMP	natural	0.22229	1.7385	5.34603
CGTTGCCTTGCGAAGGGATGTATT	Epiblast	natural	0.327703	-1.90291	3.73668
CGTTGCCTTGCGAAGGGGGCCAAT	Epiblast	natural	0.323119	-0.970796	4.41654
CGTTTCGTTGCGAAGGAGAAGTTA	Epiblast	natural	0.29351	1.13919	5.76654
CGTTTCGTTGCGAAGGCGTCAGCA	Epiblast	natural	0.352709	-1.40305	3.41991
CGTTTCGTTGCGAAGGTCGACGGT	Epiblast	natural	0.233907	1.21649	2.63035
CTACGGGATGCGAAGGGTTTGTTT	Epiblast	natural	0.298918	1.4978	4.09221
CTAGACTATGCGAAGGCACTTTCT	Epiblast	natural	0.282858	0.695024	4.95516
CTAGACTATGCGAAGGTGCCATCG	Somites	natural	0.347494	3.10533	-1.44457
CTAGCACGTGCGAAGGAAACCTCC	Epiblast	natural	0.294303	0.902502	5.15985
CTAGCACGTGCGAAGGCGCTCTCA	Epiblast	natural	0.353945	0.0590177	6.01242
CTAGCACGTGCGAAGGGAGGCTGA	Epiblast	natural	0.354432	-0.959926	3.36315
CTAGCACGTGCGAAGGGGGAACCT	Epiblast	natural	0.294763	0.343283	4.40608
CTAGCACGTGCGAAGGTTGTTTAC	Primitive streak	natural	0.735054	4.29488	3.19596
CTAGTAGGTGCGAAGGAAATCAGA	Nascent mesoderm	natural	0.388933	2.07253	-3.44696
CTAGTAGGTGCGAAGGAACACACG	Epiblast	natural	0.349943	-0.515511	1.60564
CTAGTAGGTGCGAAGGAGTGAAAG	Epiblast	natural	0.332572	-1.13974	2.69066
CTAGTAGGTGCGAAGGGCTTTGGC	Epiblast	natural	0.269465	0.930947	5.12143
CTCAAACATGCGAAGGACCACGCT	CLE/NMP	natural	0.37928	1.49445	2.76729
CTCAAACATGCGAAGGGCATGGGT	Primitive streak	natural	0.36793	0.103034	2.93865
CTCACATCTGCGAAGGAGGATTCA	Nascent mesoderm	natural	0.413306	2.12471	-3.0136
CTCACATCTGCGAAGGAGGTTGTG	Posterior lateral plate mesoderm	natural	0.456928	-0.58268	-3.19259
CTCACATCTGCGAAGGCGATTGAT	Epiblast	natural	0.291784	0.945127	2.95841
CTCACATCTGCGAAGGTCGACACC	Epiblast	natural	0.287721	0.220304	5.47906
CTCACATCTGCGAAGGTTGAGGGT	Epiblast	natural	0.306385	-1.04994	4.25684
CTCCCAAATGCGAAGGCGAGATGT	Epiblast	natural	0.375033	0.842558	2.12143
CTCCCAAATGCGAAGGGAGTTTCG	Somites	natural	0.343407	2.12003	-0.805495
CTCCTCCATGCGAAGGAAGCTTCT	Epiblast	natural	0.241459	0.627942	4.45037
CTCCTCCATGCGAAGGACTCACCG	Epiblast	natural	0.36704	-1.32425	4.29739
CTCCTCCATGCGAAGGGCAGCATG	Epiblast	natural	0.223787	0.771685	4.56728
CTCCTCCATGCGAAGGGGGTTGGT	Epiblast	natural	0.381024	-0.816663	2.11983
CTCCTCCATGCGAAGGTAGTGGAC	Primitive streak	natural	0.392092	1.92233	0.48182
CTCCTCCATGCGAAGGTCCCGTAG	Epiblast	natural	0.172121	1.60672	6.1406
CTCTATAGTGCGAAGGAACACACG	Epiblast	natural	0.215646	0.116468	5.67775
CTCTATAGTGCGAAGGACGAAACG	Epiblast	natural	0.350894	-1.32671	2.207
CTCTATAGTGCGAAGGAGACACCA	Notochord	natural	0.392318	3.84476	3.0358
CTCTATAGTGCGAAGGCTTCGCAC	Nascent mesoderm	natural	0.3729	1.22683	-4.13811
CTCTATAGTGCGAAGGGATGTATT	Epiblast	natural	0.343114	-0.849466	4.33404
CTCTATAGTGCGAAGGGTAATCCC	CLE/NMP	natural	0.262602	2.98241	0.38154
CTCTGCGTTGCGAAGGATGCATGG	Epiblast	natural	0.325037	-0.586021	4.87773
CTCTGCGTTGCGAAGGCTTACGGG	Epiblast	natural	0.29113	1.65573	4.10368
CTCTGCGTTGCGAAGGGGGCCAAT	Epiblast	natural	0.609067	1.46244	4.29864
CTCTGCGTTGCGAAGGTTCCGAGT	Epiblast	natural	0.457697	-0.833168	1.78197
CTCTGCGTTGCGAAGGTTGATCTA	Nascent mesoderm	natural	0.408558	0.723818	-2.29925
CTCTGCGTTGCGAAGGTTTACCCT	Epiblast	natural	0.231219	0.629224	6.20421
CTGAAGGGTGCGAAGGAGAACGGG	Somites	natural	0.389892	1.37192	-2.10385
CTGAAGGGTGCGAAGGCCTGTTAT	Epiblast	natural	0.357698	-0.865519	5.16523
CTGAAGGGTGCGAAGGCTTACTCC	Epiblast	natural	0.356525	-0.667914	1.28831
CTGAGCGTTGCGAAGGACGTATAC	Nascent mesoderm	natural	0.378807	1.59103	-2.75462
CTGCGATGTGCGAAGGCAGACCAT	Epiblast	natural	0.247253	1.24665	6.45225
CTGCGATGTGCGAAGGGAGTTTCG	Epiblast	natural	0.394514	-0.337773	1.28408
CTGCTAGATGCGAAGGATATCTTC	Nascent mesoderm	natural	0.357338	0.81249	-3.27489
CTGCTAGATGCGAAGGATCAGCGC	Posterior lateral plate mesoderm	natural	0.426528	-6.70913	-2.10502
CTGCTAGATGCGAAGGGAGAGTAT	Somites	natural	0.471004	1.99594	-5.56032
CTGCTAGATGCGAAGGGTTACGAT	Somites	natural	0.449624	2.73845	-2.49999
CTGCTAGATGCGAAGGTAAATAGG	Nascent mesoderm	natural	0.381011	1.08096	-4.24422
CTGCTAGATGCGAAGGTGGGATTC	Nascent mesoderm	natural	0.437378	2.35436	-4.26604
CTGGGTATTGCGAAGGAAACGCCT	Epiblast	natural	0.302567	0.817513	4.57653
CTGGGTATTGCGAAGGATATCTTC	CLE/NMP	natural	0.298896	-0.0983009	-3.9638
CTGGGTATTGCGAAGGCGAATAAT	Nascent mesoderm	natural	0.354242	1.36439	-0.626636
CTGGGTATTGCGAAGGCTTACTCC	Notochord	natural	0.373175	3.4073	2.83379
CTGGGTATTGCGAAGGGCTTTGGC	Epiblast	natural	0.332726	1.50937	3.46452
CTGGGTATTGCGAAGGGGGTGTAT	Primitive streak	natural	0.294792	0.851558	3.71088
CTGTCGCATGCGAAGGAAAGCCTA	Epiblast	natural	0.320203	0.746379	5.14951
CTGTCGCATGCGAAGGTGAAATGA	Primitive streak	natural	0.420513	-0.951134	0.833714
CTGTGACCTGCGAAGGAAACTGGT	Epiblast	natural	0.251153	0.794941	5.16985
CTGTGACCTGCGAAGGAAGCGTAC	Nascent mesoderm	natural	0.432957	2.45534	-3.05439
CTGTGACCTGCGAAGGTCGGTTTA	Epiblast	natural	0.291836	1.06117	2.91307
CTGTGACCTGCGAAGGTGCGACAG	Notochord	natural	0.340467	-1.25184	2.4358
CTGTTAAATGCGAAGGGATCGTTT	Somites	natural	0.389571	2.24816	-4.22609
CTGTTGTGTGCGAAGGAGCGAAGT	Primitive streak	natural	0.308655	1.46832	0.0517926
CTGTTGTGTGCGAAGGCAAGAGGG	Primitive streak	natural	0.276729	1.61147	3.76825
CTGTTGTGTGCGAAGGGAGTTCAC	Epiblast	natural	0.393286	-0.960416	1.54188
CTGTTTCCTGCGAAGGCTGAGTGC	Epiblast	natural	0.328609	-0.324521	4.35527
CTTAGGCCTGCGAAGGCAACGTGG	Epiblast	natural	0.314083	-1.13067	3.64818
CTTAGTGTTGCGAAGGATGCGGAT	Epiblast	natural	0.372106	-1.49188	2.09163
CTTAGTGTTGCGAAGGTCTCAACC	Posterior lateral plate mesoderm	natural	0.414369	-0.181374	-4.54027
CTTCTACGTGCGAAGGTCACGTTT	Epiblast	natural	0.290022	-1.16406	3.32843
CTTCTACGTGCGAAGGTTCCGCTC	Epiblast	natural	0.152422	1.27576	5.72483
CTTTATCCTGCGAAGGCGGCTTAC	Epiblast	natural	0.342866	-1.04942	4.45304
CTTTCACTTGCGAAGGAGATGGCT	Posterior lateral plate mesoderm	natural	0.44348	-0.52122	-4.33835
CTTTCACTTGCGAAGGAGGAAGAC	Somites	natural	0.415797	2.41966	-2.07593
CTTTCACTTGCGAAGGATGAAGCA	Nascent mesoderm	natural	0.419706	2.05621	-1.60361
CTTTGGACTGCGAAGGAGCGCGAT	Epiblast	natural	0.453868	-0.850066	2.21747
CTTTGGACTGCGAAGGATGCATGG	Nascent mesoderm	natural	0.475518	2.14559	-3.68911
CTTTGGACTGCGAAGGCCATTACT	Epiblast	natural	0.37452	-0.399959	1.03331
CTTTGGACTGCGAAGGCGACGTCA	Notochord	natural	0.703153	4.09826	3.0229
CTTTGGACTGCGAAGGTCTCAACC	Epiblast	natural	0.234303	1.29514	5.87563
GAAAGACATGCGAAGGGTCCAAAG	Epiblast	natural	0.326957	-0.491923	4.94267
GAAAGACATGCGAAGGTGCGACAG	Epiblast	natural	0.2934	0.555442	4.01431
GAAAGACATGCGAAGGTGCTATTT	Nascent mesoderm	natural	0.410804	2.21916	-3.04835
GAAATACGTGCGAAGGATCCGCTA	Epiblast	natural	0.379769	-1.63076	2.67035
GAAGATATTGCGAAGGGAAGGCTT	Epiblast	natural	0.34872	-0.632947	1.80969
GAAGATATTGCGAAGGTCCCAATC	Epiblast	natural	0.167631	1.31189	5.80668
GAATCCCATGCGAAGGACATCTAT	Epiblast	natural	0.332734	0.751348	5.44898
GAATCCCATGCGAAGGAGAGGTGG	Epiblast	natural	0.362983	-1.42579	3.03023
GAATCCCATGCGAAGGATCCCACG	Epiblast	natural	0.277967	0.523621	2.67579
GAATGCGCTGCGAAGGACCTTCTT	Notochord	natural	0.704082	4.366	3.16968
GAATGCGCTGCGAAGGCCCATCTG	Nascent mesoderm	natural	0.426457	1.78346	-3.98067
GACACAAATGCGAAGGAAACCTCC	Posterior lateral plate mesoderm	natural	0.426338	-0.266301	-3.65549
GACACAAATGCGAAGGCACTTTCT	Epiblast	natural	0.329996	-0.738558	2.70828
GACACAAATGCGAAGGCGGCACAT	Nascent mesoderm	natural	0.437372	2.33397	-3.34284
GACACAAATGCGAAGGGATCTCGG	Epiblast	natural	0.23335	-0.180373	3.68688
GACACAAATGCGAAGGTCACCGAG	Epiblast	natural	0.296711	-0.509478	3.93618
GACACCTGTGCGAAGGAACTTAGC	Epiblast	natural	0.287476	-0.276165	3.70272
GACACCTGTGCGAAGGTCGGTTTA	Epiblast	natural	0.407976	-1.3867	-1.93017
GACACCTGTGCGAAGGTCTCAACC	Epiblast	natural	0.269098	-0.201094	4.79236
GACACCTGTGCGAAGGTTGATCTA	Epiblast	natural	0.386879	0.449493	3.25895
GACTAGCGTGCGAAGGCCATTACT	Nascent mesoderm	natural	0.428361	2.485	-3.03888
GACTAGCGTGCGAAGGCTACCGTT	Epiblast	natural	0.316254	-0.434182	4.67181
GACTAGCGTGCGAAGGTACCGGCA	Epiblast	natural	0.288821	-1.43329	3.21455
GACTAGCGTGCGAAGGTTTGTGTC	Epiblast	natural	0.421193	-0.887635	-3.24749
GAGAAACCTGCGAAGGCACTTTCT	CLE/NMP	natural	0.383099	1.68722	3.86185
GAGAAACCTGCGAAGGGCACCTCT	Epiblast	natural	0.28437	1.48044	4.87631
GAGAAACCTGCGAAGGTGTAGTTT	Notochord	natural	0.378445	3.56197	2.88455
GAGAAACCTGCGAAGGTGTGCTCA	Epiblast	natural	0.364165	-1.37815	2.82879
GAGAAACCTGCGAAGGTTGTCGCC	Somites	natural	0.422445	2.74965	-1.99527
GAGCGGAATGCGAAGGAACCTGAC	Nascent mesoderm	natural	0.465109	2.53894	-2.60011
GAGCGGAATGCGAAGGAATCGGGT	Nascent mesoderm	natural	0.351265	1.75729	-2.71368
GAGCGGAATGCGAAGGACTTCAAT	Epiblast	natural	0.232299	1.34805	4.67926
GAGCGGAATGCGAAGGCGTACCTA	Epiblast	natural	0.323435	-0.346818	2.3289
GAGCGGAATGCGAAGGCTCAGAAT	Epiblast	natural	0.332936	-0.5032	1.73732
GAGCGGAATGCGAAGGGGTTAGTG	Nascent mesoderm	natural	0.417544	0.693765	-2.72423
GAGCGGAATGCGAAGGGTGGAGCT	Epiblast	natural	0.424398	0.705144	-1.76645
GAGCGGAATGCGAAGGGTTCTGTT	Epiblast	natural	0.308849	-0.931307	4.17256
GAGGAGTGTGCGAAGGAGCTATGA	Somites	natural	0.418585	0.54672	-4.50218
GAGGAGTGTGCGAAGGTACCAGGC	Epiblast	natural	0.236737	0.70269	5.69907
GAGGAGTGTGCGAAGGTGTGTCCT	CLE/NMP	natural	0.306336	1.43498	2.91783
GAGGAGTGTGCGAAGGTTATAGCC	Epiblast	natural	0.386662	-1.09824	1.0195
GAGGAGTGTGCGAAGGTTCACATA	Epiblast	natural	0.316277	-0.877425	4.73011
GAGGGTCATGCGAAGGATGACCGA	Epiblast	natural	0.250755	1.18685	5.5556
GAGGGTCATGCGAAGGGAAGCACT	CLE/NMP	natural	0.274572	2.91773	1.97664
GAGGGTCATGCGAAGGGTTAACCA	Posterior lateral plate mesoderm	natural	0.466737	-0.581349	-4.44105
GAGTGTACTGCGAAGGAGGCAACG	Nascent mesoderm	natural	0.438866	0.825502	-2.7876
GAGTGTACTGCGAAGGGTTCTGTT	Nascent mesoderm	natural	0.418664	1.01939	-4.53674
GATACGCATGCGAAGGCTACCGTT	Primitive streak	natural	0.343943	1.74783	1.03974
GATACGCATGCGAAGGTTCCAGAC	Epiblast	natural	0.331133	-0.258317	2.69198
GATGCAGATGCGAAGGAAATGTCG	Nascent mesoderm	natural	0.378305	1.23358	-2.45646
GATGGTTATGCGAAGGAAACTGGT	Nascent mesoderm	natural	0.313118	2.08481	-1.05432
GATGGTTATGCGAAGGAATGTTTG	Epiblast	natural	0.334488	0.341521	4.74003
GATGGTTATGCGAAGGCGACTCCT	Somites	natural	0.405893	3.69464	-3.27133
GATGGTTATGCGAAGGTGATGCCC	Epiblast	natural	0.315519	-0.649685	3.87308
GATGTGGCTGCGAAGGACTAGCCA	Epiblast	natural	0.38114	1.8145	-1.32452
GATGTGGCTGCGAAGGACTGAGTT	Epiblast	natural	0.290026	1.1655	3.11331
GATGTGGCTGCGAAGGATGCATGG	Nascent mesoderm	natural	0.44014	2.20882	-3.72556
GATGTGGCTGCGAAGGCAACAAAT	Nascent mesoderm	natural	0.427889	1.98004	-3.16137
GATGTGGCTGCGAAGGCCCATAGC	Epiblast	natural	0.435902	-0.00028406	2.56523
GATGTGGCTGCGAAGGCTTACGGG	Nascent mesoderm	natural	0.39738	1.07751	-3.7421
GATGTGGCTGCGAAGGGTCCGTAC	Epiblast	natural	0.281867	1.22111	3.4477
GATTAAAGTGCGAAGGCAGGTGTC	Epiblast	natural	0.251777	1.02352	2.70662
GATTAAAGTGCGAAGGCTAGACCC	Epiblast	natural	0.289295	1.22698	5.88996
GATTACTTTGCGAAGGTCTCACTT	Epiblast	natural	0.304774	-1.05478	3.2075
GATTACTTTGCGAAGGTGTACACG	Epiblast	natural	0.280333	0.947469	3.36397
GATTGGGATGCGAAGGGAGCCCAT	Epiblast	natural	0.318655	-0.672825	4.49995
GATTGGGATGCGAAGGGCACCTCT	Cardiac mesoderm	natural	0.500268	-3.60914	-2.71209
GATTGGGATGCGAAGGGTACACTC	Primitive streak	natural	0.289939	1.85132	2.00195
GATTGGGATGCGAAGGTTATAGCC	Epiblast	natural	0.308156	0.697788	4.97805
GATTTCCCTGCGAAGGCCGCAACT	Epiblast	natural	0.306515	-0.0981149	1.61034
GATTTCCCTGCGAAGGCGGAATTT	Epiblast	natural	0.344958	-0.488124	4.49504
GATTTCCCTGCGAAGGCTACTTGT	Notochord	natural	0.709251	4.52372	3.22371
GATTTCCCTGCGAAGGGAGTTTCG	Epiblast	natural	0.348836	-1.01035	3.96221
GATTTCCCTGCGAAGGGTAATCCC	Epiblast	natural	0.405329	-0.99507	0.841973
GATTTCCCTGCGAAGGTTAAACTG	Nascent mesoderm	natural	0.476059	0.572507	-3.87129
GATTTCCCTGCGAAGGTTAAGCGT	Epiblast	natural	0.186358	1.49148	5.50343
GCAAACTGTGCGAAGGAAACAGGG	Somites	natural	0.488521	3.6335	-3.79323
GCAAACTGTGCGAAGGCTAGACCC	Cardiac mesoderm	natural	0.472487	-1.90472	-2.18353
GCAAACTGTGCGAAGGGATGTGAG	Epiblast	natural	0.23944	1.00241	6.03517
GCAAACTGTGCGAAGGGGTCCCTT	Somites	natural	0.29911	2.04679	0.648337
GCAAACTGTGCGAAGGGTATGAGT	Epiblast	natural	0.293313	-0.498982	4.50507
GCAAACTGTGCGAAGGTAAATAGG	Epiblast	natural	0.307341	-0.611628	1.84808
GCAAACTGTGCGAAGGTACTTGTG	Epiblast	natural	0.30193	0.888587	4.05253
GCACTCAGTGCGAAGGAAAGTCGG	Primitive streak	natural	0.346053	1.20163	-0.00640958
GCACTCAGTGCGAAGGAATGACCC	CLE/NMP	natural	0.297171	2.08621	1.77124
GCACTCAGTGCGAAGGTAGTGTTT	Cardiac mesoderm	natural	0.395924	-2.74389	-2.94797
GCACTCAGTGCGAAGGTGTACACG	Epiblast	natural	0.218119	0.704483	5.63014
GCATCACTTGCGAAGGATCCCACG	Epiblast	natural	0.286471	1.25519	5.09952
GCATCACTTGCGAAGGCGAGATGT	Notochord	natural	0.614885	3.97377	3.12878
GCATCACTTGCGAAGGCTTCGCAC	Posterior lateral plate mesoderm	natural	0.488712	-1.41481	-4.76536
GCATCACTTGCGAAGGGAATTCGT	Epiblast	natural	0.332567	0.693658	4.60245
GCATCGAGTGCGAAGGATGAAGCA	Epiblast	natural	0.344465	-0.921615	5.26444
GCATCGAGTGCGAAGGTGTTTGAG	Epiblast	natural	0.338713	0.917109	2.29283
GCATCGAGTGCGAAGGTTCACATA	Epiblast	natural	0.333783	-1.80872	3.36114
GCCAAAGCTGCGAAGGATGACCGA	CLE/NMP	natural	0.266374	1.40486	3.162
GCCAAAGCTGCGAAGGGATTGCGA	Epiblast	natural	0.275371	0.34501	4.6936
GCCAAAGCTGCGAAGGGTTCAACT	Epiblast	natural	0.375595	-0.858725	1.45116
GCCAAAGCTGCGAAGGTGGAGGAG	Nascent mesoderm	natural	0.362115	1.77396	-3.2829
GCCAACATTGCGAAGGATTTCCGG	Epiblast	natural	0.260516	1.48959	5.2638
GCCAACATTGCGAAGGGAGTTTCG	Nascent mesoderm	natural	0.459199	1.21552	-2.56635
GCCTGGTATGCGAAGGAAAGTCGG	Epiblast	natural	0.276189	0.216581	4.67064
GCCTGGTATGCGAAGGCAGACCAT	Epiblast	natural	0.299618	0.561477	3.39993
GCCTGGTATGCGAAGGTACCAGGC	Somites	natural	0.355579	1.08399	-1.83704
GCCTGGTATGCGAAGGTTGAGGGT	Epiblast	natural	0.201104	1.04625	5.90846
GCCTTGTGTGCGAAGGAGGCAGTT	Posterior lateral plate mesoderm	natural	0.411127	-1.47707	-4.93045
GCGCTGATTGCGAAGGGGGTTGGT	Notochord	natural	0.648018	4.2445	3.09698
GCGCTGATTGCGAAGGTAAGACGG	Nascent mesoderm	natural	0.46121	1.99497	-3.532
GCGCTGATTGCGAAGGTGTAAAGG	Posterior lateral plate mesoderm	natural	0.403041	-0.538347	-3.68905
GCGGTAACTGCGAAGGACTCACCG	CLE/NMP	natural	0.383414	2.07827	3.80285
GCGGTAACTGCGAAGGAGAAGTCC	Epiblast	natural	0.298067	-1.13867	5.34134
GCGGTAACTGCGAAGGTCCAGGGA	Epiblast	natural	0.265448	1.47362	4.71509
GCGTATTCTGCGAAGGACGGTAGC	Epiblast	natural	0.443737	-0.556907	2.51446
GCGTATTCTGCGAAGGCGAGTCTG	Primitive streak	natural	0.410733	-0.441575	-4.00122
GCGTATTCTGCGAAGGCGCTAGTC	Epiblast	natural	0.343043	-0.194753	1.5988
GCGTATTCTGCGAAGGCTAGTAAC	Epiblast	natural	0.45242	-0.561801	-2.94703
GCGTATTCTGCGAAGGGCGTTGCT	Primitive streak	natural	0.308522	1.41653	1.36123
GCGTATTCTGCGAAGGGTCAAAGA	Nascent mesoderm	natural	0.454254	2.5121	-3.61712
GCGTATTCTGCGAAGGTACCGGCA	Nascent mesoderm	natural	0.43802	2.1706	-3.30557
GCGTGCAATGCGAAGGATCTTTGT	Epiblast	natural	0.396837	-0.992125	2.72494
GCGTGCAATGCGAAGGCACAACAG	Somites	natural	0.471245	1.86187	-4.94549
GCGTGCAATGCGAAGGCCCAAGCA	Notochord	natural	0.377806	3.66807	3.19956
GCGTGCAATGCGAAGGCCTGACAC	CLE/NMP	natural	0.41592	2.86537	0.160735
GCGTGCAATGCGAAGGCTTAGGTA	Epiblast	natural	0.303476	1.74533	4.11465
GCGTGCAATGCGAAGGTACTTGTG	Primitive streak	natural	0.374912	0.967931	-0.230116
GCTAAGTTTGCGAAGGAACAATCC	Epiblast	natural	0.376075	0.125758	1.59877
GCTAAGTTTGCGAAGGCGTAGAAG	Somites	natural	0.430534	1.54345	-4.73594
GCTAAGTTTGCGAAGGTAGTCTAG	Epiblast	natural	0.239916	1.44997	6.02765
GCTACCGTTGCGAAGGAGGAAGAC	Nascent mesoderm	natural	0.43443	2.16269	-3.64407
GCTACCGTTGCGAAGGATGGGCAC	Epiblast	natural	0.218913	1.36161	5.54235
GCTACCGTTGCGAAGGCCCATAGC	Epiblast	natural	0.296967	-1.38391	3.63983
GCTACCGTTGCGAAGGGATTGCGA	Epiblast	natural	0.35363	-1.10336	2.89472
GCTACCGTTGCGAAGGGTTTGTTT	Posterior lateral plate mesoderm	natural	0.429447	-0.911142	-4.76927
GCTACCGTTGCGAAGGTAACTACT	Epiblast	natural	0.176867	0.85933	5.36148
GCTACCGTTGCGAAGGTTAGGACC	Epiblast	natural	0.338727	-0.73176	2.77578
GCTATGGGTGCGAAGGCAGATTAC	Posterior lateral plate mesoderm	natural	0.431935	-1.46238	-4.62826
GCTATGGGTGCGAAGGCATCTCCC	Epiblast	natural	0.253303	1.08259	6.31833
GCTATGGGTGCGAAGGCCATTTGA	Epiblast	natural	0.206038	0.874081	5.58943
GCTATGGGTGCGAAGGGAGGCTGA	Epiblast	natural	0.29741	0.451991	4.05362
GCTATGGGTGCGAAGGGCGCATTC	Epiblast	natural	0.315893	0.0280447	5.20373
GCTATGGGTGCGAAGGTGCGTATC	Primitive streak	natural	0.3861	1.65437	-0.0427576
GCTCGTAGTGCGAAGGCCCATAGC	Epiblast	natural	0.323756	-0.2426	6.02899
GCTCGTAGTGCGAAGGCGGGTAGT	Somites	natural	0.377526	2.73227	-1.05766
GCTCGTAGTGCGAAGGGCCGGATT	Posterior lateral plate mesoderm	natural	0.446101	0.326712	-3.88752
GCTCGTAGTGCGAAGGTTAGGACC	Nascent mesoderm	natural	0.437042	2.37688	-3.51745
GCTTCTCCTGCGAAGGAGCAGAAC	Nascent mesoderm	natural	0.441814	2.4122	-3.46654
GCTTCTCCTGCGAAGGATGGGCAC	Nascent mesoderm	natural	0.420554	1.68943	-3.89357
GCTTCTCCTGCGAAGGGACAACTT	Epiblast	natural	0.310949	0.969778	3.66456
GGAACGAATGCGAAGGCTAGTAAC	Epiblast	natural	0.310307	-1.70771	3.46314
GGAACGAATGCGAAGGGCTTACCT	Epiblast	natural	0.281927	0.642634	5.28324
GGAACGAATGCGAAGGGTTCTGTT	Nascent mesoderm	natural	0.33807	1.44856	-4.02915
GGAACGAATGCGAAGGTCCCGTAG	CLE/NMP	natural	0.216432	1.7376	4.96088
GGAAGTCCTGCGAAGGAAAGCCTA	Somites	natural	0.471799	-1.86545	-2.09569
GGAAGTCCTGCGAAGGAACTTAGC	Nascent mesoderm	natural	0.362694	1.08698	-1.77967
GGAAGTCCTGCGAAGGAGCGCGAT	Epiblast	natural	0.241527	-0.0743013	5.57898
GGAAGTCCTGCGAAGGCCGTGTTT	Nascent mesoderm	natural	0.413287	-0.0509468	-3.10718
GGAAGTCCTGCGAAGGGCCACATC	Epiblast	natural	0.337903	1.45605	2.21722
GGAAGTCCTGCGAAGGGGAAACAG	Nascent mesoderm	natural	0.448249	2.78846	-4.81875
GGAAGTCCTGCGAAGGGGCTACTA	Epiblast	natural	0.254535	0.477753	5.23692
GGAAGTCCTGCGAAGGTGCTCCGT	Epiblast	natural	0.290536	-0.0100616	3.56522
GGACTGGATGCGAAGGCCCGAATG	Epiblast	natural	0.374463	-0.862533	1.85571
GGACTGGATGCGAAGGCTATAGAG	Epiblast	natural	0.351719	0.799142	-1.3112
GGACTGGATGCGAAGGTGAAATGA	Posterior lateral plate mesoderm	natural	0.420932	-0.293178	-4.29489
GGACTTCTTGCGAAGGCGCCTTGA	Epiblast	natural	0.353917	-1.30323	2.96646
GGACTTCTTGCGAAGGGACAAAGG	Epiblast	natural	0.244331	1.28193	6.08475
GGAGGTTTTGCGAAGGAAAGTCGG	Somites	natural	0.422057	1.45652	-5.20902
GGAGGTTTTGCGAAGGCAATTAGT	Epiblast	natural	0.240304	1.55444	3.73072
GGAGGTTTTGCGAAGGCTTCTGGA	Epiblast	natural	0.348513	-0.519854	1.70101
GGAGGTTTTGCGAAGGGATTTACC	Nascent mesoderm	natural	0.441423	2.32151	-2.99417
GGAGGTTTTGCGAAGGTCGGTTTA	Epiblast	natural	0.342719	-1.1661	2.48246
GGAGGTTTTGCGAAGGTTTACCCT	Primitive streak	natural	0.329548	1.45788	2.07928
GGAGTAAGTGCGAAGGATCCCACG	Epiblast	natural	0.377993	-0.94905	5.09963
GGAGTAAGTGCGAAGGGACAACTT	CLE/NMP	natural	0.299238	1.73282	1.05627
GGATTGTTTGCGAAGGGCCAAGAT	Epiblast	natural	0.331443	-0.978583	5.44216
GGATTGTTTGCGAAGGTTCACATA	Posterior lateral plate mesoderm	natural	0.408264	-0.45	-3.92671
GGCAAGGTTGCGAAGGCCCAAGCA	Primitive streak	natural	0.349856	0.2375	2.03847
GGCAAGGTTGCGAAGGGACGATGG	Posterior lateral plate mesoderm	natural	0.38709	0.844524	-2.12663
GGCAAGGTTGCGAAGGGAGCGGTA	Epiblast	natural	0.319071	0.945839	-3.33608
GGCAAGGTTGCGAAGGGTGTAACC	Notochord	natural	0.356812	3.62564	2.60957
GGCAAGGTTGCGAAGGTAGAAATG	Epiblast	natural	0.33747	1.36102	5.39533
GGCACTTCTGCGAAGGACACTAAG	Notochord	natural	0.403576	0.367062	0.565672
GGCACTTCTGCGAAGGATGACCGA	Epiblast	natural	0.295866	-0.0343208	5.13228
GGCACTTCTGCGAAGGCTTTCTTT	Epiblast	natural	0.403623	-0.862779	0.830001
GGCACTTCTGCGAAGGGTCATATT	Epiblast	natural	0.375036	-1.14409	1.74446
GGCACTTCTGCGAAGGTTCGGCCT	Epiblast	natural	0.342038	0.964529	5.5245
GGCCCAATTGCGAAGGCGGCACAT	Epiblast	natural	0.271036	-1.53332	4.15413
GGCCCAATTGCGAAGGCTAGACCC	Nascent mesoderm	natural	0.466054	3.00183	-3.41105
GGCCCAATTGCGAAGGTCATGAGG	Epiblast	natural	0.280266	-0.109403	4.25943
GGCGACAATGCGAAGGACGCTCAG	Epiblast	natural	0.264677	0.600555	5.61438
GGCGACAATGCGAAGGCACAAGGC	Epiblast	natural	0.378054	-0.147834	2.23905
GGCGACAATGCGAAGGCCGTGTTT	Nascent mesoderm	natural	0.456877	2.55321	-2.83143
GGCGACAATGCGAAGGGCTTTCCA	Somites	natural	0.390621	2.48704	-1.16119
GGCGACAATGCGAAGGGTCAAAGA	Primitive streak	natural	0.309723	1.01272	4.9538
GGCTATAATGCGAAGGAACCCTTG	Epiblast	natural	0.388873	0.738835	-1.84631
GGCTATAATGCGAAGGAGCGAAGT	Epiblast	natural	0.421566	0.820926	2.72031
GGCTATAATGCGAAGGCGAACGTA	Epiblast	natural	0.307151	0.723571	5.95875
GGCTATAATGCGAAGGGACAGATA	Epiblast	natural	0.34029	0.0576243	3.32731
GGCTTTGCTGCGAAGGAAATCGTT	Nascent mesoderm	natural	0.324043	1.24285	-1.53546
GGCTTTGCTGCGAAGGATGACTTT	Posterior lateral plate mesoderm	natural	0.363042	-0.325343	-4.01602
GGCTTTGCTGCGAAGGGCCACATC	Epiblast	natural	0.355493	-1.44497	3.2844
GGCTTTGCTGCGAAGGGGTGACAC	Epiblast	natural	0.295411	1.50124	4.95194
GGCTTTGCTGCGAAGGTCCCGTAG	Epiblast	natural	0.297738	-0.66993	4.76021
GGCTTTGCTGCGAAGGTGCGACAG	Epiblast	natural	0.285202	1.32746	2.18243
GGGAGATGTGCGAAGGCCCAAGCA	Somites	natural	0.424431	2.11884	-3.09877
GGGAGATGTGCGAAGGCTCCGCAT	Epiblast	natural	0.358783	-0.660264	1.83581
GGGAGATGTGCGAAGGTAACTACT	Notochord	natural	0.747857	4.5585	3.26165
GGGAGATGTGCGAAGGTGCCATCG	Epiblast	natural	0.305988	1.51414	4.80394
GGGATTACTGCGAAGGCGAACGTA	Epiblast	natural	0.402438	-0.853613	0.16542
GGGATTACTGCGAAGGCTTCGATT	Epiblast	natural	0.411191	-0.545361	3.25554
GGGATTACTGCGAAGGGTCCAAAG	Epiblast	natural	0.177213	1.80052	2.90485
GGGCATCATGCGAAGGACGAAACG	Somites	natural	0.413907	3.12841	-2.16918
GGGCATCATGCGAAGGGCTTTGGC	Epiblast	natural	0.314147	-0.210139	2.83093
GGGCATCATGCGAAGGTAAATAGG	Epiblast	natural	0.283651	-1.46003	4.27312
GGGCATCATGCGAAGGTCGGTTTA	Epiblast	natural	0.317146	0.247133	2.61542
GGGCATCATGCGAAGGTTCACATA	Posterior lateral plate mesoderm	natural	0.385021	-1.09982	-3.84307
GGGTCATTTGCGAAGGAGCGAAGT	Somites	natural	0.36104	2.64189	-1.5805
GGGTCATTTGCGAAGGTGCCATCG	Posterior lateral plate mesoderm	natural	0.505906	-1.34527	-4.59295
GGGTCTAGTGCGAAGGAAACGCCT	Epiblast	natural	0.270378	0.289595	5.98573
GGGTCTAGTGCGAAGGAAATGTCG	Epiblast	natural	0.332348	-0.112065	3.2935
GGGTCTAGTGCGAAGGAATGTTTG	Epiblast	natural	0.310639	1.97035	4.47663
GGGTCTAGTGCGAAGGATATCTTC	Epiblast	natural	0.319506	1.6729	4.45388
GGGTCTAGTGCGAAGGATCAAGTG	Cardiomyocytes	natural	0.652234	-3.19226	-3.39465
GGGTCTAGTGCGAAGGCTGCGTTG	Epiblast	natural	0.2985	-1.19124	4.44599
GGGTCTAGTGCGAAGGGGTCCCTT	Posterior lateral plate mesoderm	natural	0.432581	-0.693565	-3.99275
GGGTCTAGTGCGAAGGTGGCCTGT	Posterior lateral plate mesoderm	natural	0.418244	-0.369928	-3.50408
GGGTCTAGTGCGAAGGTGGCTACC	Epiblast	natural	0.316822	-1.02488	4.02365
GGTAAATCTGCGAAGGCTTTAATC	Notochord	natural	0.529826	3.82984	2.8734
GGTAAATCTGCGAAGGGTTTACGT	Epiblast	natural	0.360936	0.51009	3.44343
GGTAAATCTGCGAAGGTACGTGCT	Nascent mesoderm	natural	0.372845	1.55138	-4.0077
GGTAGCCATGCGAAGGCCTATTCA	Epiblast	natural	0.321325	0.420486	2.618
GGTCCTAATGCGAAGGATGGGCAC	Epiblast	natural	0.291668	-0.961687	2.97725
GGTCCTAATGCGAAGGATTGGGCC	Epiblast	natural	0.329976	-0.234347	3.32133
GGTCCTAATGCGAAGGCTTACTCC	Nascent mesoderm	natural	0.420576	1.60339	-3.86037
GGTGTCGATGCGAAGGAAACTGGT	Epiblast	natural	0.471494	1.93281	-3.76487
GGTGTCGATGCGAAGGATCAGCGC	Nascent mesoderm	natural	0.364063	0.92985	-2.59645
GGTGTCGATGCGAAGGCGAATAAT	Epiblast	natural	0.358828	-1.22899	2.14655
GGTTACACTGCGAAGGAAGGTAAT	Epiblast	natural	0.27868	-0.785947	4.7772
GGTTACACTGCGAAGGGTCAATAC	Notochord	natural	0.404678	2.13864	-0.662102
GGTTAGGGTGCGAAGGACATCTAT	Nascent mesoderm	natural	0.317723	1.56371	-1.42863
GGTTAGGGTGCGAAGGCACTTTCT	Epiblast	natural	0.424405	-0.89844	1.17131
GGTTAGGGTGCGAAGGCCAGCAGT	Notochord	natural	0.551529	-0.620184	2.2214
GGTTAGGGTGCGAAGGTCGACGGT	Nascent mesoderm	natural	0.452463	-0.645541	0.889891
GGTTGAGATGCGAAGGCCATTACT	Epiblast	natural	0.34274	1.1303	2.64922
GGTTGAGATGCGAAGGGATCTCGG	Somites	natural	0.301531	2.74542	-0.814067
GGTTGAGATGCGAAGGGGAATAGA	Primitive streak	natural	0.306519	-0.29135	2.13881
GGTTGAGATGCGAAGGGTCATATT	Epiblast	natural	0.210929	0.659531	5.28553
GGTTGAGATGCGAAGGTTATCTGT	Posterior lateral plate mesoderm	natural	0.480111	-0.979333	-4.25676
GGTTGAGATGCGAAGGTTTATCAC	Somites	natural	0.38109	2.94612	-1.89008
GTAAGCCGTGCGAAGGGATTAGAC	Epiblast	natural	0.325845	0.227006	5.81718
GTAATCTGTGCGAAGGAGGAAGAC	Epiblast	natural	0.306147	0.473243	5.23669
GTAATCTGTGCGAAGGCTTTCTTT	Posterior lateral plate mesoderm	natural	0.468756	-0.757157	0.374243
GTAATCTGTGCGAAGGTCGGTACG	Epiblast	natural	0.353615	-0.291022	1.17104
GTACGCTTTGCGAAGGAAACCTCC	Epiblast	natural	0.293845	0.302273	5.56404
GTACGCTTTGCGAAGGCCACATTA	CLE/NMP	natural	0.334671	2.03877	2.62648
GTACGCTTTGCGAAGGTATTGCCT	Epiblast	natural	0.30141	1.48468	4.56151
GTACGGACTGCGAAGGAAATGTCG	Epiblast	natural	0.432143	1.4951	5.31665
GTACGGACTGCGAAGGAGGCAACG	Epiblast	natural	0.336493	-1.20186	3.54507
GTACGGACTGCGAAGGCTCTTGAC	Epiblast	natural	0.315593	3.17302	0.443144
GTACGGACTGCGAAGGGATCGTTT	CLE/NMP	natural	0.377179	1.87703	2.03933
GTACGGACTGCGAAGGTGATGCCC	Epiblast	natural	0.237709	1.94823	3.2179
GTATACGTTGCGAAGGCGACTCCT	Epiblast	natural	0.32784	-0.0967147	2.88296
GTATTGACTGCGAAGGACATCTAT	Epiblast	natural	0.268861	2.90577	3.42117
GTATTGACTGCGAAGGCTTAGGTA	Epiblast	natural	0.377399	-1.00481	1.73424
GTCAAGAGTGCGAAGGAATGACCC	Epiblast	natural	0.437264	-0.370982	-3.0868
GTCAAGAGTGCGAAGGTCCTTATT	Somites	natural	0.360394	2.21288	-1.97673
GTCAGACCTGCGAAGGAATTCCCA	CLE/NMP	natural	0.218263	2.27315	2.10026
GTCAGACCTGCGAAGGCACTTTCT	Epiblast	natural	0.309029	0.649466	4.86912
GTCAGGTTTGCGAAGGCAGTCCCT	Somites	natural	0.384029	2.57987	-1.2134
GTCAGGTTTGCGAAGGTCATATGG	Posterior lateral plate mesoderm	natural	0.493906	-2.55622	-3.47875
GTCAGGTTTGCGAAGGTCTGCATC	Epiblast	natural	0.345318	-0.162212	2.16304
GTCCACTATGCGAAGGACAGCGGA	Epiblast	natural	0.354265	0.833624	1.84595
GTCCACTATGCGAAGGGATGTGAG	Nascent mesoderm	natural	0.444929	2.07513	-2.05996
GTCCACTATGCGAAGGTATTGCCT	Epiblast	natural	0.312317	-1.23192	3.97344
GTCCACTATGCGAAGGTGGAGGAG	Cardiac mesoderm	natural	0.473739	-1.95545	-1.71984
GTCCGTCATGCGAAGGAAGCGTAC	Nascent mesoderm	natural	0.328803	1.40923	-3.02632
GTCCGTCATGCGAAGGATACTCTT	Epiblast	natural	0.304943	1.12621	3.66575
GTCCTTGCTGCGAAGGAAGGTAAT	Epiblast	natural	0.378365	-0.885505	1.43004
GTCCTTGCTGCGAAGGCATCTCCC	Epiblast	natural	0.211242	1.21319	6.03019
GTCCTTGCTGCGAAGGCGCTCTCA	Nascent mesoderm	natural	0.313288	1.79054	-1.39445
GTCCTTGCTGCGAAGGGTGTCGGA	Posterior lateral plate mesoderm	natural	0.425856	-1.37195	-3.68823
GTCCTTGCTGCGAAGGTGTTTGAG	Epiblast	natural	0.289003	0.973131	5.03952
GTCTAATCTGCGAAGGAGCGAAGT	CLE/NMP	natural	0.279734	1.48651	2.09674
GTCTAATCTGCGAAGGAGGCAACG	Epiblast	natural	0.315744	-0.709029	3.35629
GTCTGGAATGCGAAGGCAGACCAT	Epiblast	natural	0.411624	3.13633	0.380742
GTCTGGAATGCGAAGGCTGGTGCA	CLE/NMP	natural	0.283928	0.453112	2.84677
GTCTTCCTTGCGAAGGCAGTTTGC	Nascent mesoderm	natural	0.441374	2.29854	-2.90429
GTCTTCCTTGCGAAGGGGATAAAG	Epiblast	natural	0.273961	1.74259	5.54911
GTCTTCCTTGCGAAGGGTAACGTT	Notochord	natural	0.347502	3.91312	3.15848
GTCTTCCTTGCGAAGGGTCGTCGT	Epiblast	natural	0.339909	1.41439	2.88577
GTGAACTCTGCGAAGGACCACGCT	Epiblast	natural	0.323878	-1.79377	3.79384
GTGAACTCTGCGAAGGACGCCATT	Epiblast	natural	0.30873	0.109569	5.94798
GTGAACTCTGCGAAGGCGTAGAAG	Epiblast	natural	0.304784	-0.696609	3.93509
GTGAACTCTGCGAAGGGATGTATT	Nascent mesoderm	natural	0.462532	1.39113	-4.73513
GTGAACTCTGCGAAGGGGATAAAG	Epiblast	natural	0.335662	-0.511483	2.95005
GTGAACTCTGCGAAGGTTAAGCGT	Epiblast	natural	0.315624	-0.180536	5.16661
GTGAGGCATGCGAAGGAGAAGTCC	Epiblast	natural	0.353363	1.42782	5.6601
GTGAGGCATGCGAAGGCACTTTCT	Epiblast	natural	0.30753	1.75543	4.82933
GTGAGGCATGCGAAGGCCATTTGA	Epiblast	natural	0.365472	-0.117326	1.7268
GTGAGGCATGCGAAGGCCGCTGTT	Cardiomyocytes	natural	0.635951	-6.99121	-2.46392
GTGAGGCATGCGAAGGGCAGCATG	Epiblast	natural	0.311037	0.00412886	4.9379
GTGATAAATGCGAAGGCTTACTCC	Posterior lateral plate mesoderm	natural	0.346285	-0.269483	-3.52847
GTGATAAATGCGAAGGCTTCAGGT	Epiblast	natural	0.243255	1.38375	3.00468
GTGATAAATGCGAAGGTCTCAACC	Epiblast	natural	0.256303	0.42254	6.12846
GTGCCCATTGCGAAGGACTGAGTT	Posterior lateral plate mesoderm	natural	0.439083	-0.216815	-4.52865
GTGCCCATTGCGAAGGTCTGTGGT	Posterior lateral plate mesoderm	natural	0.434613	0.538201	-3.09352
GTGCCCATTGCGAAGGTTGCACGC	Epiblast	natural	0.313769	0.894393	3.85967
GTGCGAAGTGCGAAGGCGGACAAC	Epiblast	natural	0.388971	-7.39197	-1.92854
GTGCGAAGTGCGAAGGCTGGTGCA	Epiblast	natural	0.392878	0.83372	-1.51425
GTGCGAAGTGCGAAGGGTCCAAAG	Epiblast	natural	0.31256	0.572098	3.04561
GTGGTGCTTGCGAAGGAATGAATG	Posterior lateral plate mesoderm	natural	0.384369	-0.44892	-4.29527
GTGTCACCTGCGAAGGACTCACCG	Somites	natural	0.399688	1.48848	-4.01379
GTGTCACCTGCGAAGGCCCTTCAG	Somites	natural	0.343742	2.18549	-1.97533
GTGTCACCTGCGAAGGGCTTTGGC	Epiblast	natural	0.166896	1.37144	5.58726
GTTACTAGTGCGAAGGGAGGCTGA	Epiblast	natural	0.325274	0.644294	4.86224
GTTACTAGTGCGAAGGGCTTTGGC	Epiblast	natural	0.239782	0.576338	6.01059
GTTCTGCTTGCGAAGGATATGCAT	Epiblast	natural	0.277432	0.93721	5.8456
GTTCTGCTTGCGAAGGCTCCGCAT	Somites	natural	0.344882	2.29824	-0.856812
GTTGTCCGTGCGAAGGAAACTCGA	Primitive streak	natural	0.332417	1.5895	0.731289
GTTGTCCGTGCGAAGGTCTGTGGT	Epiblast	natural	0.315986	1.14214	4.23668
TAAACCGATGCGAAGGCTTAGGTA	Epiblast	natural	0.308405	-1.55214	3.30386
TAAACCGATGCGAAGGCTTTCTTT	Epiblast	natural	0.281638	0.534814	5.60618
TAACTTCTTGCGAAGGACACTAAG	Epiblast	natural	0.204639	0.377099	5.85671
TAAGGGCCTGCGAAGGCTAGATTG	Posterior lateral plate mesoderm	natural	0.388578	-0.912068	-4.47709
TAATCCATTGCGAAGGGAGGCTGA	Epiblast	natural	0.264052	-0.63135	4.87271
TAATCCATTGCGAAGGTTCACATA	Epiblast	natural	0.283512	2.17597	2.95124
TAATGTGGTGCGAAGGGTCAAAGA	Nascent mesoderm	natural	0.397868	1.67396	-3.99945
TAATGTGGTGCGAAGGTCCCTGAT	Epiblast	natural	0.197692	1.35267	5.9401
TACCCTGCTGCGAAGGACTGCCGT	Epiblast	natural	0.340687	-0.925936	4.80431
TACCCTGCTGCGAAGGCAAGTCAT	Nascent mesoderm	natural	0.445874	0.926434	-4.61086
TACCCTGCTGCGAAGGCCTCGTCT	Somites	natural	0.538301	2.13581	-5.00823
TACCCTGCTGCGAAGGCGTCAGCA	Epiblast	natural	0.28226	-0.0706117	3.03029
TACCCTGCTGCGAAGGCTTTCTTT	Epiblast	natural	0.325313	-1.54032	4.43266
[truncated: 8,203 more rows]

## Sheet: Ext. Data Fig. 8f 
	UMI_count	gene_count	UMAP_1	UMAP_2	celltype	batch	stage	condition	sample_resource
nextseq_1_PA-01A_S1.CTGAGCATTTAACTGGTTA	713	595	2.18868	-3.60908	Cardiac mesoderm	nextseq_1	E9.5	WT	NE
nextseq_1_PA-01A_S1.AGATTCAACTACCGGAATTA	480	423	2.65018	-1.11051	Cardiac mesoderm	nextseq_1	E9.5	WT	NE
nextseq_1_PA-01A_S1.AACGTAATCTCGGTTGCGCG	1812	1279	6.06127	2.90708	Cardiac mesoderm	nextseq_1	Day8	Failed	ETiX
nextseq_1_PA-01A_S1.ATGCATTCATGGTAGGTTAG	1498	1050	3.08354	1.38378	Cardiac mesoderm	nextseq_1	Day8	Failed	ETiX
nextseq_1_PA-01A_S1.ATATCTGGATTTCATAGGAC	561	452	5.01116	-0.263183	Cardiac mesoderm	nextseq_1	Day8	Failed	ETiX
nextseq_1_PA-01A_S1.AAGACCTTATTCGCTAAGCA	415	351	3.92771	-2.3822	Cardiac mesoderm	nextseq_1	Day8	WT	ETiX
nextseq_1_PA-01A_S1.CGAAGACCTGAGCATCATT	631	500	5.34717	3.25074	Cardiac mesoderm	nextseq_1	E9.5	WT	NE
nextseq_1_PA-01A_S1.AGCTATCGTTGGTCAGCCA	1661	1196	4.00843	-4.17089	Cardiac mesoderm	nextseq_1	E9.5	WT	NE
nextseq_1_PA-01A_S1.ATGGTAACTTTTACTTGGAA	513	423	-1.99967	1.17051	First heart field	nextseq_1	Day8	Failed	ETiX
nextseq_1_PA-01A_S1.AAGTTCTTGTGTCCTACTTG	669	534	0.471093	1.26661	First heart field	nextseq_1	Day8	Pax6neg	ETiX
nextseq_1_PA-01A_S1.CGAATGAGTCAGGAGGAGA	551	433	-4.38934	2.08169	First heart field	nextseq_1	E9.5	WT	NE
nextseq_1_PA-01A_S1.TTGACTCAATAGGTATACTC	1118	762	-1.71385	2.05629	First heart field	nextseq_1	Day8	WT	ETiX
nextseq_1_PA-01A_S1.TTCTCATTGTCGGTTGCGCG	590	452	-4.50337	3.15579	First heart field	nextseq_1	Day8	Failed	ETiX
nextseq_1_PA-01A_S1.ATTCGCAATTCCTTGGTCCA	726	563	-6.10827	1.15989	First heart field	nextseq_1	E8.75	WT	NE
nextseq_1_PA-01A_S1.ATGCATTCATACCGGAATTA	407	346	3.67734	-1.89695	Cardiac mesoderm	nextseq_1	E9.5	WT	NE
nextseq_1_PA-01A_S1.TGGTTGAATTGGCAGACGCC	701	518	5.02599	-1.94152	Cardiac mesoderm	nextseq_1	E8.5	WT	NE
nextseq_1_PA-01A_S1.AGTAGCCATCCATAAGTCC	456	390	1.37923	-1.92318	Cardiac mesoderm	nextseq_1	Day8	WT	ETiX
nextseq_1_PA-01A_S1.TTCTTCGTTTGGTACCGGCA	396	341	-1.46867	1.48937	First heart field	nextseq_1	E9.5	WT	NE
nextseq_1_PA-01A_S1.ACTGGTTATTGTCCTACTTG	2079	1335	5.66065	-1.28023	Cardiac mesoderm	nextseq_1	Day8	Pax6neg	ETiX
nextseq_1_PA-01A_S1.AATCCAGTATCAGGAGGAGA	774	563	-4.07569	3.47427	First heart field	nextseq_1	E9.5	WT	NE
nextseq_1_PA-01A_S1.AACCTCATTTGTCCTTAAGA	376	314	-3.86397	-1.36508	Second heart field	nextseq_1	E8.75	WT	NE
nextseq_1_PA-01A_S1.CAAGCAACTTTAGGACCGG	570	467	2.29665	-2.31593	Cardiac mesoderm	nextseq_1	Day8	WT	ETiX
nextseq_1_PA-01A_S1.AAGTATTGGTCGGTTATGCC	691	528	-5.08628	2.69185	First heart field	nextseq_1	E8.75	WT	NE
nextseq_1_PA-01A_S1.CTGAGCATTGCAGGTCCGT	532	389	-0.046853	1.40503	First heart field	nextseq_1	Day8	Pax6neg	ETiX
nextseq_1_PA-01A_S1.AACGATCATTTTACTTGGAA	461	378	3.42671	-3.17906	Cardiac mesoderm	nextseq_1	Day8	Failed	ETiX
nextseq_1_PA-01A_S1.TCTTAGTTCTTTATTCTGAG	463	392	-1.09669	1.34824	First heart field	nextseq_1	Day8	WT	ETiX
nextseq_1_PA-01A_S1.CGAGGCAATCCATAAGTCC	1061	795	3.24318	0.910786	Cardiac mesoderm	nextseq_1	Day8	WT	ETiX
nextseq_1_PA-01A_S1.ATTGAGGAATAGGTATACTC	401	306	-2.95076	1.75371	First heart field	nextseq_1	Day8	WT	ETiX
nextseq_1_PA-01A_S1.TGGATTCTATGCCGCAACGA	684	514	2.67499	-4.11236	Cardiac mesoderm	nextseq_1	Day8	Pax6neg	ETiX
nextseq_1_PA-01A_S1.TTTGCTACTTACGTCATATA	374	305	2.92881	0.897773	Cardiac mesoderm	nextseq_1	Day8	Pax6neg	ETiX
nextseq_1_PA-01A_S1.CGAATGAGTATATTGATAC	768	657	5.91613	-2.25434	Cardiac mesoderm	nextseq_1	E8.75	WT	NE
nextseq_1_PA-01A_S1.CAGTATCCTGCTCAGCCGG	476	415	3.37993	0.448474	Cardiac mesoderm	nextseq_1	E9.5	WT	NE
nextseq_1_PA-01A_S1.ATAAGCGAATCAGGAGGAGA	1107	824	5.66031	2.56616	Cardiac mesoderm	nextseq_1	E9.5	WT	NE
nextseq_1_PA-01A_S1.TTTGCTACTTACCGCCAACC	662	523	-3.21373	-1.26242	Second heart field	nextseq_1	Day8	WT	ETiX
nextseq_1_PA-01A_S1.CTGAGCATTTAGACTTCTT	656	526	-0.157214	1.14718	Cardiac mesoderm	nextseq_1	Day8	Failed	ETiX
nextseq_1_PA-01A_S1.CGAAGACCTGGCAATGAGA	362	303	-6.24371	1.0932	First heart field	nextseq_1	Day8	Failed	ETiX
nextseq_1_PA-01A_S1.ACAGGTATTTAGCCGGTACC	792	495	-3.22236	2.74412	First heart field	nextseq_1	Day8	WT	ETiX
nextseq_1_PA-01A_S1.ATCTTCAGATTAACGATCCA	441	366	4.36004	-1.99449	Cardiac mesoderm	nextseq_1	Day8	WT	ETiX
nextseq_1_PA-01A_S1.AAGCAGTATTACGCGAGATT	438	356	3.14843	0.807676	Cardiac mesoderm	nextseq_1	Day8	Pax6neg	ETiX
nextseq_1_PA-01B_S2.ATTGATCGTTCCATAAGTCC	860	666	5.29592	-2.93144	Cardiac mesoderm	nextseq_1	Day8	WT	ETiX
nextseq_1_PA-01B_S2.AATACCGAATTAACTCTTAG	495	380	-3.90381	-0.572943	Second heart field	nextseq_1	E8	WT	NE
nextseq_1_PA-01B_S2.CATCAACGTTCGCTAAGCA	313	256	4.10913	1.14969	Cardiac mesoderm	nextseq_1	Day8	WT	ETiX
nextseq_1_PA-01B_S2.TAATACCAGTCCAGTTCCAA	371	319	-0.129911	-0.0984467	Cardiac mesoderm	nextseq_1	Day8	WT	ETiX
nextseq_1_PA-01B_S2.TTACCTAAGTTTCTTCCGGT	880	705	-3.69224	-1.33166	Second heart field	nextseq_1	E8	WT	NE
nextseq_1_PA-01B_S2.GATACGTCTAGCCGGTACC	307	263	-5.06549	1.49325	First heart field	nextseq_1	Day8	WT	ETiX
nextseq_1_PA-01B_S2.AAGACCTTATCATCCGACTA	439	352	2.88936	-3.31752	Cardiac mesoderm	nextseq_1	Day8	Pax6neg	ETiX
nextseq_1_PA-01B_S2.GAGTTCTCTAGCCGGTACC	548	381	-1.76422	1.98216	First heart field	nextseq_1	Day8	WT	ETiX
nextseq_1_PA-01B_S2.TTCGTTCCTAGCCGGTACC	325	266	3.26888	-2.21117	Cardiac mesoderm	nextseq_1	Day8	WT	ETiX
nextseq_1_PA-01B_S2.ATCAGTCATTGCTGGAACTT	515	422	3.91982	-2.08189	Cardiac mesoderm	nextseq_1	Day8	WT	ETiX
nextseq_1_PA-01B_S2.ATTCCTAGATGAGCATCATT	366	327	-5.74289	-0.034159	First heart field	nextseq_1	E9.5	WT	NE
nextseq_1_PA-01B_S2.CAGCATTGTGGCCGTAGTC	924	678	-2.40386	1.89978	First heart field	nextseq_1	Day8	Failed	ETiX
nextseq_1_PA-01B_S2.ACGTTGCTTGTCCTACTTG	1019	796	5.43276	-1.73434	Cardiac mesoderm	nextseq_1	Day8	Pax6neg	ETiX
nextseq_1_PA-01B_S2.ACGCTTGATCAGGAGGAGA	1269	905	-2.72835	-1.91198	Second heart field	nextseq_1	E9.5	WT	NE
nextseq_1_PA-01B_S2.ACAATGCTATTTATTATGGT	434	345	-2.18666	0.970233	First heart field	nextseq_1	Day8	Failed	ETiX
nextseq_1_PA-01B_S2.TGGTTGAATTGGTATCCGCC	378	316	-0.540776	0.605334	Cardiac mesoderm	nextseq_1	Day8	Failed	ETiX
nextseq_1_PA-01B_S2.TGTCCTTATTTTATTCTGAG	1144	809	4.45626	-3.82512	Cardiac mesoderm	nextseq_1	Day8	WT	ETiX
nextseq_1_PA-01B_S2.TGGTTGAATTTTATTCTGAG	818	630	4.55938	-3.26147	Cardiac mesoderm	nextseq_1	Day8	WT	ETiX
nextseq_1_PA-01B_S2.TTGGAGCTTTGGTCAGCCA	751	531	-3.69629	3.21034	First heart field	nextseq_1	E9.5	WT	NE
nextseq_1_PA-01B_S2.CGCTGCTTTACGTCATATA	816	622	2.72167	-3.16677	Cardiac mesoderm	nextseq_1	Day8	Pax6neg	ETiX
nextseq_1_PA-01B_S2.CGAATGAGTCGTCGCAGCC	1927	1341	6.52773	-0.82165	Cardiac mesoderm	nextseq_1	E8.75	WT	NE
nextseq_1_PA-01B_S2.ATTCGCAATTTTCTTAATAA	419	373	2.92678	-2.69586	Cardiac mesoderm	nextseq_1	Day8	WT	ETiX
nextseq_1_PA-01B_S2.TAGGAAGGTCAATTACCGT	641	511	4.68261	-3.55852	Cardiac mesoderm	nextseq_1	Day8	Pax6neg	ETiX
nextseq_1_PA-01B_S2.ATGCTTCCTTTCTTCCGGT	416	374	1.41854	-1.77594	Cardiac mesoderm	nextseq_1	E8	WT	NE
nextseq_1_PA-01B_S2.TTGACTCAATGCTCAGCCGG	395	330	-4.2849	2.40867	First heart field	nextseq_1	E9.5	WT	NE
nextseq_1_PA-01B_S2.TTCTTCGTTTCCGCTGCCAG	2443	1530	-4.26865	3.38677	First heart field	nextseq_1	Day8	WT	ETiX
nextseq_1_PA-01B_S2.ACGCTTATATCGGTTATGCC	759	575	-7.16464	0.0626917	First heart field	nextseq_1	E8.75	WT	NE
nextseq_1_PA-01B_S2.AGAGCATGTGTCCTTAAGA	789	635	3.52182	-3.59262	Cardiac mesoderm	nextseq_1	E8.75	WT	NE
nextseq_1_PA-01B_S2.AACTTGGATTACCTGGCCAA	1396	913	5.14139	-3.12228	Cardiac mesoderm	nextseq_1	Day8	WT	ETiX
nextseq_1_PA-01B_S2.CAGATCAGTGTTCGTCAGA	746	622	5.12363	-1.12716	Cardiac mesoderm	nextseq_1	Day8	Pax6neg	ETiX
nextseq_1_PA-01B_S2.CGGAACCTTCGGTTATGCC	1349	976	6.08795	-1.53238	Cardiac mesoderm	nextseq_1	E8.75	WT	NE
nextseq_1_PA-01B_S2.AGAGGTCGTATTCAGGTAC	344	258	-2.43967	0.760174	First heart field	nextseq_1	Day8	Failed	ETiX
nextseq_1_PA-01B_S2.CATCAACGTCAATTACCGT	402	346	3.0125	-2.55611	Cardiac mesoderm	nextseq_1	Day8	Pax6neg	ETiX
nextseq_1_PA-01B_S2.TTCTTCGTTTCCGCAAGTTC	906	672	3.25817	-3.2367	Cardiac mesoderm	nextseq_1	Day8	Failed	ETiX
nextseq_1_PA-01B_S2.ATGGTTGGTGTCCTTAAGA	687	540	2.10063	1.60511	Cardiac mesoderm	nextseq_1	E8.75	WT	NE
nextseq_1_PA-01B_S2.AACCTCATTTTAATGAACGA	1005	666	-4.14006	-1.81593	Second heart field	nextseq_1	E9.5	WT	NE
nextseq_1_PA-01B_S2.AACGAGCGTTTATAGCAGA	315	269	1.81254	-3.4244	Cardiac mesoderm	nextseq_1	Day8	Pax6neg	ETiX
nextseq_1_PA-01B_S2.AGTTAACCATCGTCGCAGCC	2361	1521	5.89148	2.16156	Cardiac mesoderm	nextseq_1	E8.75	WT	NE
nextseq_1_PA-01B_S2.AACGTAATCTATGGAATTGG	583	437	-4.83029	2.85237	First heart field	nextseq_1	E9.5	WT	NE
nextseq_1_PA-01B_S2.GATAAGCGTTTATTCTGAG	1857	1215	5.27172	-3.42351	Cardiac mesoderm	nextseq_1	Day8	WT	ETiX
nextseq_1_PA-01B_S2.TTGACCAGTATTCAGGTAC	992	760	5.76769	0.702332	Cardiac mesoderm	nextseq_1	Day8	Failed	ETiX
nextseq_1_PA-01B_S2.AACGTAATCTGCCGCAACGA	663	498	-6.09555	1.79116	First heart field	nextseq_1	Day8	Pax6neg	ETiX
nextseq_1_PA-01B_S2.CAACTCTCTACTTAACCTT	294	241	4.2196	-1.78441	Cardiac mesoderm	nextseq_1	Day8	WT	ETiX
nextseq_1_PA-01B_S2.TTGGAGCTTCGGTTGCGCG	716	591	-6.91108	-0.364664	First heart field	nextseq_1	Day8	Failed	ETiX
nextseq_1_PA-01B_S2.CGATTCGCTCATCCGACTA	369	288	-3.08548	-1.77386	Second heart field	nextseq_1	Day8	Pax6neg	ETiX
nextseq_1_PA-01B_S2.TGCAAGGTTTCCAATCATC	394	330	0.471821	-0.826991	Cardiac mesoderm	nextseq_1	E8.5	WT	NE
nextseq_1_PA-01B_S2.TTCCATCTTTGTCCTACTTG	993	734	5.1871	-3.47773	Cardiac mesoderm	nextseq_1	Day8	Pax6neg	ETiX
nextseq_1_PA-01B_S2.GTCTATGGTTTAGGACCGG	961	721	-0.201988	1.72804	First heart field	nextseq_1	Day8	WT	ETiX
nextseq_1_PA-01B_S2.AAATCGTTCTCAACCGCTAA	719	559	-6.62784	2.77545	First heart field	nextseq_1	Day8	WT	ETiX
nextseq_1_PA-01B_S2.TTGGAGCTTCATTCGACGG	1166	858	3.25314	-3.82022	Cardiac mesoderm	nextseq_1	E9.5	WT	NE
nextseq_1_PA-01B_S2.ACGTTGCTTTTATTATGGT	427	356	-6.04458	-0.39864	First heart field	nextseq_1	Day8	Failed	ETiX
nextseq_1_PA-01B_S2.TGCTGGATTGGCTGAGCTC	343	291	3.06385	-2.09272	Cardiac mesoderm	nextseq_1	Day8	Failed	ETiX
nextseq_1_PA-01B_S2.ATATCCTACTGAGCATCATT	1351	964	-6.85695	3.00507	First heart field	nextseq_1	E9.5	WT	NE
nextseq_1_PA-01B_S2.ATTAGTCTGTTGAGTCTGGC	1437	933	-2.92911	0.971244	First heart field	nextseq_1	Day8	Failed	ETiX
nextseq_1_PA-01C_S3.AGTCGCATTCGGTTATGCC	1213	877	-4.22136	3.18797	First heart field	nextseq_1	E8.75	WT	NE
nextseq_1_PA-01C_S3.ACTTCCGTTAGAGCCAAGG	914	665	5.48212	-1.10427	Cardiac mesoderm	nextseq_1	Day8	Pax6neg	ETiX
nextseq_1_PA-01C_S3.TTGGAGCTTGGTACTGCCT	1284	857	2.59554	-4.06262	Cardiac mesoderm	nextseq_1	Day8	Pax6neg	ETiX
nextseq_1_PA-01C_S3.GATAAGCGTTTACTTGGAA	421	360	-5.52889	0.765702	First heart field	nextseq_1	Day8	Failed	ETiX
nextseq_1_PA-01C_S3.CAACTCTCTGTCCTAGAGG	407	327	-5.36994	0.795091	First heart field	nextseq_1	Day8	Failed	ETiX
nextseq_1_PA-01C_S3.ACTGGACCTCCGCTGCCAG	1652	1156	6.20364	-1.60116	Cardiac mesoderm	nextseq_1	Day8	WT	ETiX
nextseq_1_PA-01C_S3.CGTACCTATAGTAACGGTC	467	379	-5.23479	0.142296	First heart field	nextseq_1	Day8	WT	ETiX
nextseq_1_PA-01C_S3.GGCTTACTTAAGTAAGAGC	454	362	-3.75565	1.05229	First heart field	nextseq_1	Day8	Failed	ETiX
nextseq_1_PA-01C_S3.AAGGCTACTACTTAACCTT	338	300	-2.51385	1.66469	First heart field	nextseq_1	Day8	WT	ETiX
nextseq_1_PA-01C_S3.AACTAGTTGTTTCTTAATAA	296	235	-5.74448	2.15675	First heart field	nextseq_1	Day8	WT	ETiX
nextseq_1_PA-01C_S3.AGATTCAACTCTTGCAGTAG	743	534	-4.56747	-0.975351	Second heart field	nextseq_1	E8	WT	NE
nextseq_1_PA-01C_S3.GGTCAGTTTTTACTTGGAA	1075	771	4.22509	0.0456448	Cardiac mesoderm	nextseq_1	Day8	Failed	ETiX
nextseq_1_PA-01C_S3.TTTGCTACTTAACCATTGGA	479	406	5.21834	-2.83731	Cardiac mesoderm	nextseq_1	E9.5	WT	NE
nextseq_1_PA-01C_S3.ACTTCCGTTAGCTGCAATA	394	325	3.24308	-3.52702	Cardiac mesoderm	nextseq_1	Day8	Pax6neg	ETiX
nextseq_1_PA-01C_S3.CTTCGACTTCAAGGAGGTC	2420	1584	6.33149	-0.934546	Cardiac mesoderm	nextseq_1	E9.5	WT	NE
nextseq_1_PA-01C_S3.TAGAACCAATCCATCGCGAA	1328	927	-7.60621	1.30514	First heart field	nextseq_1	Day8	WT	ETiX
nextseq_1_PA-01C_S3.TCAGCTTCTCCATCGCGAA	1171	812	1.69603	1.65115	First heart field	nextseq_1	Day8	WT	ETiX
nextseq_1_PA-01C_S3.ATACCAGTTTTTACTTGGAA	553	455	2.11725	1.09801	Cardiac mesoderm	nextseq_1	Day8	Failed	ETiX
nextseq_1_PA-01C_S3.GAGTTCTCTGTCCTACTTG	644	504	-5.27357	-0.902886	Second heart field	nextseq_1	Day8	Pax6neg	ETiX
nextseq_1_PA-01C_S3.GTCGTAACTATATTGATAC	1832	1307	5.85425	-1.22545	Cardiac mesoderm	nextseq_1	E8.75	WT	NE
nextseq_1_PA-01C_S3.TGTCCTTATTTAACGATCCA	731	557	-6.2294	1.99039	First heart field	nextseq_1	Day8	WT	ETiX
nextseq_1_PA-01C_S3.CAGCAAGTTCGGTTGCGCG	294	253	-5.90015	0.0944761	First heart field	nextseq_1	Day8	Failed	ETiX
nextseq_1_PA-01C_S3.AACCTCATTTGGACTACTAC	736	590	5.47969	2.73752	Cardiac mesoderm	nextseq_1	E8.75	WT	NE
nextseq_1_PA-01C_S3.TGGATTCTATGATCTTACGC	787	614	1.6424	0.166163	Cardiac mesoderm	nextseq_1	E8.5	WT	NE
nextseq_1_PA-01C_S3.TGGTTGAATTAGGTATACTC	1647	1140	5.30866	0.917359	Cardiac mesoderm	nextseq_1	Day8	WT	ETiX
nextseq_1_PA-01C_S3.TCTTAGTTCTGCAGGTCCGT	450	352	-5.63283	3.54627	First heart field	nextseq_1	Day8	Pax6neg	ETiX
nextseq_1_PA-01C_S3.CAGCATTGTATATGAGCCA	1382	977	6.20355	-1.29048	Cardiac mesoderm	nextseq_1	E8.75	WT	NE
nextseq_1_PA-01C_S3.CAGCATTGTAAGTAAGAGC	522	432	2.56564	-2.44741	Cardiac mesoderm	nextseq_1	Day8	Failed	ETiX
nextseq_1_PA-01C_S3.AATCCAGTATAGCTTATCCG	319	274	4.57767	-0.37847	Cardiac mesoderm	nextseq_1	Day8	WT	ETiX
nextseq_1_PA-01C_S3.AACGATCATTGTCCTACTTG	1924	1274	2.14517	-4.3546	Cardiac mesoderm	nextseq_1	Day8	Pax6neg	ETiX
nextseq_1_PA-01C_S3.ATTGATCGTTCAACCGCTAA	347	292	4.15391	-2.24035	Cardiac mesoderm	nextseq_1	Day8	WT	ETiX
nextseq_1_PA-01C_S3.GGCGTTAATACCGCCAACC	652	508	5.22509	-1.58129	Cardiac mesoderm	nextseq_1	Day8	WT	ETiX
nextseq_1_PA-01C_S3.ATTCGGAGTCCATAAGTCC	899	574	-4.59651	-1.61827	Second heart field	nextseq_1	Day8	WT	ETiX
nextseq_1_PA-01C_S3.TGATGCGATTAACTGGTTA	333	288	0.74777	0.400603	Cardiac mesoderm	nextseq_1	E9.5	WT	NE
nextseq_1_PA-01C_S3.GCGTACTTTCGCTCCTAAC	418	353	1.42075	-1.53536	Cardiac mesoderm	nextseq_1	Day8	WT	ETiX
nextseq_1_PA-01C_S3.CTGATAGGTTTATTCTGAG	1165	770	-4.14336	-1.85607	Second heart field	nextseq_1	Day8	WT	ETiX
nextseq_1_PA-01C_S3.AGGCGGAATATATTGATAC	1877	1284	4.65118	-1.6244	Cardiac mesoderm	nextseq_1	E8.75	WT	NE
nextseq_1_PA-01C_S3.ATAATCCTGTCAATTACCGT	710	570	3.09316	-4.05492	Cardiac mesoderm	nextseq_1	Day8	Pax6neg	ETiX
nextseq_1_PA-01C_S3.ACGTTGCTTCGTCGCAGCC	1613	1076	5.57533	-2.80588	Cardiac mesoderm	nextseq_1	E8.75	WT	NE
nextseq_1_PA-01C_S3.TATAAGAGGTCGTCGCAGCC	509	417	3.55481	-3.31652	Cardiac mesoderm	nextseq_1	E8.75	WT	NE
nextseq_1_PA-01C_S3.AAGCAGTATTATAAGGAGCA	1492	1012	-4.57329	3.18089	First heart field	nextseq_1	Day8	WT	ETiX
nextseq_1_PA-01C_S3.ATGGTTGGTTAACTCTTAG	304	268	-4.52646	0.680157	First heart field	nextseq_1	E8	WT	NE
nextseq_1_PA-01C_S3.ACTGGACCTACCGGAATTA	971	733	3.06677	-4.09286	Cardiac mesoderm	nextseq_1	E9.5	WT	NE
nextseq_1_PA-01C_S3.AACTAGTTGTGTTCGTCAGA	1486	1063	5.6116	-1.43567	Cardiac mesoderm	nextseq_1	Day8	Pax6neg	ETiX
nextseq_1_PA-01C_S3.ATGCTTCCTGAGCATCATT	1564	1117	-7.31321	-0.299608	First heart field	nextseq_1	E9.5	WT	NE
nextseq_1_PA-01C_S3.AAGGACGATAGGTATACTC	873	650	2.29959	-4.17241	Cardiac mesoderm	nextseq_1	Day8	WT	ETiX
nextseq_1_PA-01C_S3.GAGGAACTTCGCCTAATGC	800	631	5.58956	-2.28469	Cardiac mesoderm	nextseq_1	Day8	Failed	ETiX
nextseq_1_PA-01C_S3.TATCTCGATTAGTAACGGTC	470	385	-6.66907	-0.2743	First heart field	nextseq_1	Day8	WT	ETiX
nextseq_1_PA-01C_S3.GATAAGCGTCAACCGCTAA	438	342	-5.19667	0.958627	First heart field	nextseq_1	Day8	WT	ETiX
nextseq_1_PA-01C_S3.TCCTAACTTTACCTGGCCAA	340	273	2.15412	-1.73727	Cardiac mesoderm	nextseq_1	Day8	WT	ETiX
nextseq_1_PA-01C_S3.CGAAGACCTAGTAACGGTC	1070	767	-5.91085	0.707495	First heart field	nextseq_1	Day8	WT	ETiX
nextseq_1_PA-01D_S4.ATAACTTCCTAACCTGGTCT	671	515	-2.31535	1.84793	First heart field	nextseq_1	Day8	WT	ETiX
nextseq_1_PA-01D_S4.CTGCCTTATCGCCTAATGC	411	336	3.19294	-0.241007	Cardiac mesoderm	nextseq_1	Day8	Failed	ETiX
nextseq_1_PA-01D_S4.AGAAGTAAGTCCATAAGTCC	1194	877	5.39483	-0.85204	Cardiac mesoderm	nextseq_1	Day8	WT	ETiX
nextseq_1_PA-01D_S4.AAACTCCAATAAGAAGCTAG	887	618	5.3445	-3.01992	Cardiac mesoderm	nextseq_1	E8.5	WT	NE
nextseq_1_PA-01D_S4.AACGCGTCTTTATTCATTC	390	295	-5.46404	1.48277	First heart field	nextseq_1	E9.5	WT	NE
nextseq_1_PA-01D_S4.GATAAGCGTCCGCTGCCAG	651	535	-0.158154	-0.324873	Cardiac mesoderm	nextseq_1	Day8	WT	ETiX
nextseq_1_PA-01D_S4.ACATTCGTATGGTAGGTTAG	1450	1032	4.26781	-4.02506	Cardiac mesoderm	nextseq_1	Day8	Failed	ETiX
nextseq_1_PA-01D_S4.AGAGATGAATTGCCGGCAGA	642	440	-3.21123	2.21635	First heart field	nextseq_1	Day8	WT	ETiX
nextseq_1_PA-01D_S4.ATTAGGTACTAAGACCGTTG	555	454	-2.50269	0.395296	First heart field	nextseq_1	E8.5	WT	NE
nextseq_1_PA-01D_S4.AAGACCTTATATATTGATAC	344	300	2.60789	-2.53355	Cardiac mesoderm	nextseq_1	E8.75	WT	NE
nextseq_1_PA-01D_S4.CGAAGACCTCCGCAAGTTC	992	652	3.09457	1.26635	Cardiac mesoderm	nextseq_1	Day8	Failed	ETiX
nextseq_1_PA-01D_S4.ATTACCATCTGGCTGAGCTC	436	348	1.58917	0.272329	Cardiac mesoderm	nextseq_1	Day8	Failed	ETiX
nextseq_1_PA-01D_S4.TTCTTCGTTTCCATAAGTCC	919	704	-1.92737	-1.36309	Second heart field	nextseq_1	Day8	WT	ETiX
nextseq_1_PA-01D_S4.TAGGAAGGTCCGCTGCCAG	2424	1656	-7.60515	0.343963	First heart field	nextseq_1	Day8	WT	ETiX
nextseq_1_PA-01D_S4.CTCTGAGCTGCTCAGCCGG	897	674	-6.98144	1.69985	First heart field	nextseq_1	E9.5	WT	NE
nextseq_1_PA-01D_S4.ATTGATCGTTTTATTCATTC	437	340	2.63035	1.42538	Cardiac mesoderm	nextseq_1	E9.5	WT	NE
nextseq_1_PA-01D_S4.AGTATTAGCTCCATCGCGAA	958	725	3.55857	-4.09578	Cardiac mesoderm	nextseq_1	Day8	WT	ETiX
nextseq_1_PA-01D_S4.GCGTACTTTGCTCAGCCGG	450	344	-4.87471	1.60316	First heart field	nextseq_1	E9.5	WT	NE
nextseq_1_PA-01D_S4.ATACCAGTTTGTCCTAGAGG	579	478	2.69483	-1.97731	Cardiac mesoderm	nextseq_1	Day8	Failed	ETiX
nextseq_1_PA-01D_S4.TATTCTCCTTAGGTATACTC	812	592	3.65669	-3.6909	Cardiac mesoderm	nextseq_1	Day8	WT	ETiX
nextseq_1_PA-01D_S4.AGCATAACTTTTAGGACCGG	1743	1132	-0.0885909	0.395008	First heart field	nextseq_1	Day8	WT	ETiX
nextseq_1_PA-01D_S4.TAAGAATGGTGGCCGTAGTC	1081	826	2.94475	0.671732	Cardiac mesoderm	nextseq_1	Day8	Failed	ETiX
nextseq_1_PA-01D_S4.GTCTCTACTATATTGATAC	1062	817	-2.28785	-1.8051	Second heart field	nextseq_1	E8.75	WT	NE
nextseq_1_PA-01D_S4.GATACGTCTCGGTCAAGAA	485	390	4.21734	-3.27162	Cardiac mesoderm	nextseq_1	Day8	Failed	ETiX
nextseq_1_PA-01D_S4.ATACTACTCTCAGGAGGAGA	765	593	1.97724	1.67785	Cardiac mesoderm	nextseq_1	E9.5	WT	NE
nextseq_1_PA-01D_S4.ATACTACTCTTAATGAACGA	499	378	-4.55117	3.45331	First heart field	nextseq_1	E9.5	WT	NE
nextseq_1_PA-01D_S4.AACGATCATTGGACTACTAC	344	307	3.91342	-2.50524	Cardiac mesoderm	nextseq_1	E8.75	WT	NE
nextseq_1_PA-01D_S4.TTCTCATTGTTTATTCTGAG	786	596	4.09392	-3.65805	Cardiac mesoderm	nextseq_1	Day8	WT	ETiX
nextseq_1_PA-01D_S4.AGGATAATCTGGCTGAGCTC	528	440	0.0216258	-1.25634	Cardiac mesoderm	nextseq_1	Day8	Failed	ETiX
nextseq_1_PA-01D_S4.TTCTCATTGTAGCCGGTACC	557	448	4.46807	-0.138621	Cardiac mesoderm	nextseq_1	Day8	WT	ETiX
nextseq_1_PA-01D_S4.TACTTGCGTTTAGGACCGG	445	386	2.88268	-1.52724	Cardiac mesoderm	nextseq_1	Day8	WT	ETiX
nextseq_1_PA-01D_S4.ATTACCATCTCATTCGACGG	770	595	5.41968	-1.16451	Cardiac mesoderm	nextseq_1	E9.5	WT	NE
nextseq_1_PA-01D_S4.ATTCGCAATTCCGCAAGTTC	1037	788	5.7377	3.14683	Cardiac mesoderm	nextseq_1	Day8	Failed	ETiX
nextseq_1_PA-01D_S4.ATGCATTCATCCGCAAGTTC	322	264	-3.27623	2.01008	First heart field	nextseq_1	Day8	Failed	ETiX
nextseq_1_PA-01D_S4.GGCTAAGATACTTGCTAGA	1276	878	-3.38415	2.79643	First heart field	nextseq_1	Day8	WT	ETiX
nextseq_1_PA-01D_S4.ACAGGTATTTCGCCTAATGC	366	309	2.56698	-0.785228	Cardiac mesoderm	nextseq_1	Day8	Failed	ETiX
nextseq_1_PA-01D_S4.CGTAGGCTTCCATAAGTCC	1087	816	2.17497	-4.079	Cardiac mesoderm	nextseq_1	Day8	WT	ETiX
nextseq_1_PA-01D_S4.AAGGACGATGTTCGTCAGA	330	282	-6.41303	1.5319	First heart field	nextseq_1	Day8	Pax6neg	ETiX
nextseq_1_PA-01D_S4.ACATGGTAATCCAGTTCCAA	788	589	-4.55229	-1.34824	Second heart field	nextseq_1	Day8	WT	ETiX
nextseq_1_PA-01D_S4.ACGTCTAGTGGCAATGAGA	339	281	-5.97795	0.989519	First heart field	nextseq_1	Day8	Failed	ETiX
nextseq_1_PA-01D_S4.AGATTGGTTTAACCATTGGA	389	312	3.17874	-1.20819	Cardiac mesoderm	nextseq_1	E9.5	WT	NE
nextseq_1_PA-01D_S4.TTGACTCAATTGGTCAGCCA	369	284	2.28235	-3.78851	Cardiac mesoderm	nextseq_1	E9.5	WT	NE
nextseq_1_PA-01D_S4.ACGTTGCTTCGGTCAAGAA	388	313	1.66114	-0.0863997	Cardiac mesoderm	nextseq_1	Day8	Failed	ETiX
nextseq_1_PA-01D_S4.AAGGATATGTATTCAGGTAC	783	613	5.25485	-3.17338	Cardiac mesoderm	nextseq_1	Day8	Failed	ETiX
nextseq_1_PA-01D_S4.ACTTATGGTTAACCATTGGA	717	537	3.18666	-3.05702	Cardiac mesoderm	nextseq_1	E9.5	WT	NE
nextseq_1_PA-01D_S4.CAGCATTGTGTTCGTCAGA	418	327	5.2265	2.98542	Cardiac mesoderm	nextseq_1	Day8	Pax6neg	ETiX
nextseq_1_PA-01D_S4.ATTAATGCCTCAAGGAGGTC	2106	1190	-4.95442	3.57085	First heart field	nextseq_1	E9.5	WT	NE
nextseq_1_PA-01D_S4.ACTGGTTATTCCGCTGCCAG	815	660	5.04997	2.54331	Cardiac mesoderm	nextseq_1	Day8	WT	ETiX
nextseq_1_PA-01D_S4.ATCTTCAGATAACTAGGCGC	472	401	-0.473328	-0.562876	First heart field	nextseq_1	Day8	Failed	ETiX
nextseq_1_PA-01D_S4.ACTGGACCTCGGCGTAACT	319	280	-1.63394	-0.875603	Second heart field	nextseq_1	Day8	Failed	ETiX
nextseq_1_PA-01D_S4.GGCTAAGATCCATAAGTCC	956	719	5.98126	-0.0908637	Cardiac mesoderm	nextseq_1	Day8	WT	ETiX
nextseq_1_PA-01D_S4.CTCGCATGTTGGTCAGCCA	953	697	6.15178	-2.06518	Cardiac mesoderm	nextseq_1	E9.5	WT	NE
nextseq_1_PA-01D_S4.ACATGGTAATGTCCTTAAGA	833	598	-6.71054	1.30392	First heart field	nextseq_1	E8.75	WT	NE
nextseq_1_PA-01E_S5.AGGCTCGTTATCGGCTATC	1023	721	-6.34344	1.37497	First heart field	nextseq_1	E8.5	WT	NE
nextseq_1_PA-01E_S5.CGCTGCTTTTGACGCTCCG	336	281	5.00459	-2.92317	Cardiac mesoderm	nextseq_1	E9.5	WT	NE
nextseq_1_PA-01E_S5.TCTATCCAATCTAACTAGAT	403	334	-0.743032	1.42938	First heart field	nextseq_1	Day8	WT	ETiX
nextseq_1_PA-01E_S5.CAGTATCCTGATCTTACGC	293	247	-2.121	0.177888	First heart field	nextseq_1	E8.5	WT	NE
nextseq_1_PA-01E_S5.ATTCCTAGATTTACTTGGAA	985	699	-3.10024	2.92702	First heart field	nextseq_1	Day8	Failed	ETiX
nextseq_1_PA-01E_S5.AGAGTACCTTTGCGAGGCA	670	549	2.87636	-1.19223	Cardiac mesoderm	nextseq_1	E8	WT	NE
nextseq_1_PA-01E_S5.CCAAGGATTTAATGAACGA	845	507	-4.49052	-1.70237	Second heart field	nextseq_1	E9.5	WT	NE
nextseq_1_PA-01E_S5.AAGACCTTATTAGACTTCTT	660	499	-2.78353	1.90461	First heart field	nextseq_1	Day8	Failed	ETiX
nextseq_1_PA-01E_S5.ATAACTTCCTGGAGGATAGC	554	409	-5.67682	3.17454	First heart field	nextseq_1	Day8	Pax6neg	ETiX
nextseq_1_PA-01E_S5.AATTCTAGGTTGACGCTCCG	356	291	1.1831	0.681503	Cardiac mesoderm	nextseq_1	E9.5	WT	NE
nextseq_1_PA-01E_S5.TCCTATAAGTTTATTCTGAG	853	644	-3.90305	-1.76599	Second heart field	nextseq_1	Day8	WT	ETiX
nextseq_1_PA-01E_S5.ATCTGATGATTAATGAACGA	457	382	3.45186	-0.0870404	Cardiac mesoderm	nextseq_1	E9.5	WT	NE
nextseq_1_PA-01E_S5.AGAAGTAAGTACGCGAGATT	878	645	3.20683	-2.77147	Cardiac mesoderm	nextseq_1	Day8	Pax6neg	ETiX
nextseq_1_PA-01E_S5.ACGTCTAGTCATTCGACGG	513	399	2.37299	-2.86212	Cardiac mesoderm	nextseq_1	E9.5	WT	NE
nextseq_1_PA-01E_S5.CGGAACCTTCCAGTCCTCT	801	669	0.524869	-2.49982	Cardiac mesoderm	nextseq_1	E8	WT	NE
nextseq_1_PA-01E_S5.AGAAGTAAGTTTATTATGGT	730	550	5.53984	0.391454	Cardiac mesoderm	nextseq_1	Day8	Failed	ETiX
nextseq_1_PA-01E_S5.TCCTAACTTTATAAGGAGCA	834	582	-0.3822	1.85457	First heart field	nextseq_1	Day8	WT	ETiX
nextseq_1_PA-01E_S5.GGTACCATTTGACGCTCCG	438	348	4.61558	1.6192	Cardiac mesoderm	nextseq_1	E9.5	WT	NE
nextseq_1_PA-01E_S5.AACGCGTCTACGCGAGATT	466	353	-1.07038	1.99712	First heart field	nextseq_1	Day8	Pax6neg	ETiX
nextseq_1_PA-01E_S5.ATTCAAGCATAAGACCGTTG	1012	689	-4.59849	-1.12359	Second heart field	nextseq_1	E8.5	WT	NE
nextseq_1_PA-01E_S5.ATCTGATGATTTAGGACCGG	796	562	-5.58686	2.77442	First heart field	nextseq_1	Day8	WT	ETiX
nextseq_1_PA-01E_S5.TGGATTCTATTTCATAGGAC	865	674	4.71651	-2.54361	Cardiac mesoderm	nextseq_1	Day8	Failed	ETiX
nextseq_1_PA-01E_S5.CAAGGCGTTCCGATTCCTG	1230	875	4.55502	0.701675	Cardiac mesoderm	nextseq_1	Day8	WT	ETiX
nextseq_1_PA-01E_S5.TAGGAAGGTTTACCGAGGC	390	315	-6.21133	1.31247	First heart field	nextseq_1	Day8	WT	ETiX
nextseq_1_PA-01E_S5.GCGTACTTTTTACCGAGGC	1414	957	0.200727	1.37947	First heart field	nextseq_1	Day8	WT	ETiX
nextseq_1_PA-01E_S5.TGAATCTGATTTATAGCAGA	1258	912	4.41151	-0.654758	Cardiac mesoderm	nextseq_1	Day8	Pax6neg	ETiX
nextseq_1_PA-01E_S5.TCCTAACTTTTAACTCTTAG	783	598	-4.87354	-0.55257	First heart field	nextseq_1	E8	WT	NE
nextseq_1_PA-01E_S5.TGAATCTGATGAGCATCATT	2300	1498	6.43436	-0.402283	Cardiac mesoderm	nextseq_1	E9.5	WT	NE
nextseq_1_PA-01E_S5.CAGTATCCTAGCCGGTACC	2142	1240	-7.25846	2.31921	First heart field	nextseq_1	Day8	WT	ETiX
nextseq_1_PA-01E_S5.CCTAATGGTGTCCTAGAGG	614	480	-5.93319	-0.216676	First heart field	nextseq_1	Day8	Failed	ETiX
nextseq_1_PA-01E_S5.CAAGGCGTTCCATAAGTCC	841	618	4.56479	-3.23521	Cardiac mesoderm	nextseq_1	Day8	WT	ETiX
nextseq_1_PA-01E_S5.ACTTACTCATCAGGAGGAGA	454	392	-3.9457	3.40619	First heart field	nextseq_1	E9.5	WT	NE
nextseq_1_PA-01E_S5.AAAGCTGATTCGGTCAAGAA	386	312	2.48943	-0.608897	Cardiac mesoderm	nextseq_1	Day8	Failed	ETiX
nextseq_1_PA-01E_S5.AGGATAATCTATATTGATAC	1124	825	-1.8754	2.56122	First heart field	nextseq_1	E8.75	WT	NE
nextseq_1_PA-01E_S5.TCTTAGTTCTCGCCTAATGC	2019	1184	-5.79475	4.0471	First heart field	nextseq_1	Day8	Failed	ETiX
nextseq_1_PA-01E_S5.ATACTACTCTAACCTGGTCT	539	397	2.01858	1.0901	Cardiac mesoderm	nextseq_1	Day8	WT	ETiX
nextseq_1_PA-01E_S5.ACGTTGCTTCATCAGAATG	954	753	-1.07631	-0.273888	Cardiac mesoderm	nextseq_1	Day8	WT	ETiX
nextseq_1_PA-01E_S5.AGAAGTAAGTTTCTTAATAA	699	500	-4.53355	-1.53021	Second heart field	nextseq_1	Day8	WT	ETiX
nextseq_1_PA-01E_S5.ACGCTTATATTAACTGGTTA	338	279	-4.35861	0.390209	First heart field	nextseq_1	E9.5	WT	NE
nextseq_1_PA-01E_S5.ATGCATTCATTCCAATCATC	494	399	-2.47477	-1.65167	Second heart field	nextseq_1	E8.5	WT	NE
nextseq_1_PA-01E_S5.ATGGTAACTTCCGCTGCCAG	337	288	-4.60828	-0.773284	First heart field	nextseq_1	Day8	WT	ETiX
nextseq_1_PA-01E_S5.TCAAGATCTTAACTAGGCGC	913	702	-0.0124241	-1.29635	Cardiac mesoderm	nextseq_1	Day8	Failed	ETiX
nextseq_1_PA-01E_S5.GATAAGCGTACGTCATATA	346	298	-6.04058	-0.07323	First heart field	nextseq_1	Day8	Pax6neg	ETiX
nextseq_1_PA-01E_S5.CAAGGCGTTGTCCTACTTG	2390	1521	-7.77746	2.07721	First heart field	nextseq_1	Day8	Pax6neg	ETiX
nextseq_1_PA-01E_S5.AGCTATCGTGCAGGTCCGT	1163	818	4.68481	-1.0611	Cardiac mesoderm	nextseq_1	Day8	Pax6neg	ETiX
nextseq_1_PA-01E_S5.CCTAATGGTGCCGCAACGA	1051	773	5.47758	-1.88428	Cardiac mesoderm	nextseq_1	Day8	Pax6neg	ETiX
nextseq_1_PA-01E_S5.TAAGAATGGTAAGAAGCTAG	821	620	-7.16734	-0.0199667	First heart field	nextseq_1	E8.5	WT	NE
nextseq_1_PA-01E_S5.TTGATTCCTTGATCTTACGC	659	497	3.45956	-0.107038	Cardiac mesoderm	nextseq_1	E8.5	WT	NE
nextseq_1_PA-01E_S5.CCAATCCATACGGAGGCGG	1134	780	6.02364	-0.650419	Cardiac mesoderm	nextseq_1	Day8	WT	ETiX
nextseq_1_PA-01E_S5.AGATTGGTTTAGGTATACTC	763	557	3.32458	-2.75633	Cardiac mesoderm	nextseq_1	Day8	WT	ETiX
nextseq_1_PA-01E_S5.TAGGAAGGTGGCAATGAGA	375	323	3.16903	-1.54204	Cardiac mesoderm	nextseq_1	Day8	Failed	ETiX
nextseq_1_PA-01E_S5.GGTACCATTGGCAGACGCC	362	301	3.06022	-2.19036	Cardiac mesoderm	nextseq_1	E8.5	WT	NE
nextseq_1_PA-01E_S5.TTTGCTACTTTGGCCATGCA	305	252	1.09362	-0.617653	Cardiac mesoderm	nextseq_1	Day8	Failed	ETiX
nextseq_1_PA-01F_S6.TAAGGTTCATTAATGAACGA	2226	1515	5.98007	2.61539	Cardiac mesoderm	nextseq_1	E9.5	WT	NE
nextseq_1_PA-01F_S6.ATGGTTGGTCCATAAGTCC	307	249	-3.43854	1.41794	First heart field	nextseq_1	Day8	WT	ETiX
nextseq_1_PA-01F_S6.ACTGAATACTCGGCGTAACT	939	673	-6.53641	0.184223	First heart field	nextseq_1	Day8	Failed	ETiX
nextseq_1_PA-01F_S6.AACGTAATCTACTTGCTAGA	492	377	-2.7629	2.03233	First heart field	nextseq_1	Day8	WT	ETiX
nextseq_1_PA-01F_S6.AGATCGGATATAAGGAGCA	879	603	-5.72068	1.40592	First heart field	nextseq_1	Day8	WT	ETiX
nextseq_1_PA-01F_S6.TGATGCGATTAACGATCCA	1435	1054	-3.34668	2.73638	First heart field	nextseq_1	Day8	WT	ETiX
nextseq_1_PA-01F_S6.AATACCGAATCAATTACCGT	457	396	2.85102	-2.58396	Cardiac mesoderm	nextseq_1	Day8	Pax6neg	ETiX
nextseq_1_PA-01F_S6.AGAGTACCTCCGCTGCCAG	1250	900	0.89859	-2.17755	Cardiac mesoderm	nextseq_1	Day8	WT	ETiX
nextseq_1_PA-01F_S6.CTCTGAGCTCAGGAGGAGA	2098	1382	6.01883	-1.9414	Cardiac mesoderm	nextseq_1	E9.5	WT	NE
nextseq_1_PA-01F_S6.ACTTCCGTTTGAGTCTGGC	455	356	-3.43571	0.237695	First heart field	nextseq_1	Day8	Failed	ETiX
nextseq_1_PA-01F_S6.ATTAGTCTGTGGTATCCGCC	763	621	5.08483	-0.846463	Cardiac mesoderm	nextseq_1	Day8	Failed	ETiX
nextseq_1_PA-01F_S6.ATGCATTCATTTATTCTGAG	666	510	-6.37266	2.20589	First heart field	nextseq_1	Day8	WT	ETiX
nextseq_1_PA-01F_S6.AAGGCTACTTTACTTGGAA	667	503	-5.57404	0.668183	First heart field	nextseq_1	Day8	Failed	ETiX
nextseq_1_PA-01F_S6.GGCGTTAATTAACGATCCA	982	673	-6.42541	3.09364	First heart field	nextseq_1	Day8	WT	ETiX
nextseq_1_PA-01F_S6.TTCGTTCCTACTAGAGAGT	1513	1052	-1.60771	-1.46865	Cardiac mesoderm	nextseq_1	E8	WT	NE
nextseq_1_PA-01F_S6.AGCGTAAGTAGGTATACTC	960	684	-0.586629	1.80058	First heart field	nextseq_1	Day8	WT	ETiX
nextseq_1_PA-01F_S6.ATGCATTCATCGGCGTAACT	531	453	-0.475933	-0.24181	First heart field	nextseq_1	Day8	Failed	ETiX
nextseq_1_PA-01F_S6.AAGTATTGGTAATTAAGACT	1094	754	-6.74257	2.0927	First heart field	nextseq_1	Day8	WT	ETiX
nextseq_1_PA-01F_S6.GATAAGCGTTCAACGTAAG	329	258	2.92718	-0.0626278	Cardiac mesoderm	nextseq_1	Day8	Pax6neg	ETiX
nextseq_1_PA-01F_S6.ATTAGGTACTTTATTATGGT	582	441	-1.87571	1.87261	First heart field	nextseq_1	Day8	Failed	ETiX
nextseq_1_PA-01F_S6.AGCATAACTTGTCCTACTTG	920	731	4.91849	0.00700341	Cardiac mesoderm	nextseq_1	Day8	Pax6neg	ETiX
nextseq_1_PA-01F_S6.ATTCAAGCATCGCTCCTAAC	298	246	1.22658	-1.21304	Cardiac mesoderm	nextseq_1	Day8	WT	ETiX
nextseq_1_PA-01F_S6.CTAACGACTGGTAGGTTAG	1717	1239	-7.62939	0.718422	First heart field	nextseq_1	Day8	Failed	ETiX
nextseq_1_PA-01F_S6.TGCAAGGTTTGGTCAGCCA	1316	933	5.90653	-0.102011	Cardiac mesoderm	nextseq_1	E9.5	WT	NE
nextseq_1_PA-01F_S6.CTAACGACTCGGTCAAGAA	573	424	2.98013	-2.33392	Cardiac mesoderm	nextseq_1	Day8	Failed	ETiX
nextseq_1_PA-01F_S6.CGCCATTCTTTATTATGGT	920	709	3.81352	-2.2004	Cardiac mesoderm	nextseq_1	Day8	Failed	ETiX
nextseq_1_PA-01F_S6.CGTAGGCTTCGGTTATGCC	683	542	-6.4509	1.33158	First heart field	nextseq_1	E8.75	WT	NE
nextseq_1_PA-01F_S6.TGAATCTGATGACCTTGATA	1131	770	-6.2729	3.35873	First heart field	nextseq_1	E9.5	WT	NE
nextseq_1_PA-01F_S6.ACGTTGCTTTATATACTAA	398	324	-5.17129	1.19449	First heart field	nextseq_1	Day8	WT	ETiX
nextseq_1_PA-01F_S6.ACGTCTAGTGTCCTTAAGA	503	426	2.8705	-1.48043	Cardiac mesoderm	nextseq_1	E8.75	WT	NE
nextseq_1_PA-01F_S6.TGTCCTTATTCCGATTCCTG	832	604	2.05654	0.445712	Cardiac mesoderm	nextseq_1	Day8	WT	ETiX
nextseq_1_PA-01F_S6.ATATGGATCTGGAGGCCTCC	1621	1163	-0.546138	-0.0350719	Cardiac mesoderm	nextseq_1	E8.75	WT	NE
nextseq_1_PA-01F_S6.ACGCTTGATTTACCGAGGC	1408	951	-1.38893	2.23858	First heart field	nextseq_1	Day8	WT	ETiX
nextseq_1_PA-01F_S6.AACCTCATTTGTCCTTAAGA	393	330	4.3633	2.05631	Cardiac mesoderm	nextseq_1	E8.75	WT	NE
nextseq_1_PA-01F_S6.CAACTCTCTACTTGCTAGA	450	363	-3.65616	1.57242	First heart field	nextseq_1	Day8	WT	ETiX
nextseq_1_PA-01F_S6.TGTCCTTATTGCCGCAACGA	1218	823	4.20568	0.227897	Cardiac mesoderm	nextseq_1	Day8	Pax6neg	ETiX
nextseq_1_PA-01F_S6.ATGCTTCCTCCATCGCGAA	1475	1117	0.16511	-0.799457	Cardiac mesoderm	nextseq_1	Day8	WT	ETiX
nextseq_1_PA-01F_S6.CCAAGGATTTTATTATGGT	633	489	-4.27488	1.06017	First heart field	nextseq_1	Day8	Failed	ETiX
nextseq_1_PA-01F_S6.CGTAGGCTTAGCTGCAATA	453	393	5.67726	-0.203571	Cardiac mesoderm	nextseq_1	Day8	Pax6neg	ETiX
nextseq_1_PA-01F_S6.AAGTTCTTGTCCGCTGCCAG	1129	857	-1.49009	-1.46423	Cardiac mesoderm	nextseq_1	Day8	WT	ETiX
nextseq_1_PA-01F_S6.TCCTATAAGTAGGTATACTC	831	596	0.369371	1.62252	First heart field	nextseq_1	Day8	WT	ETiX
nextseq_1_PA-01F_S6.AGTCGCATTACTTGCTAGA	300	244	-5.82763	3.99679	First heart field	nextseq_1	Day8	WT	ETiX
nextseq_1_PA-01F_S6.CCGTCGATTTAATGAACGA	1312	909	-3.28259	-1.96313	Second heart field	nextseq_1	E9.5	WT	NE
nextseq_1_PA-01F_S6.AGTAGCCATACCGCCAACC	669	511	3.79953	-0.176432	Cardiac mesoderm	nextseq_1	Day8	WT	ETiX
nextseq_1_PA-01F_S6.CCGACCAATAATTAAGACT	304	240	-5.60946	1.15891	First heart field	nextseq_1	Day8	WT	ETiX
nextseq_1_PA-01F_S6.AACGTAATCTCATCAGAATG	589	454	4.71506	-1.62842	Cardiac mesoderm	nextseq_1	Day8	WT	ETiX
nextseq_1_PA-01F_S6.CGGTAAGGTAATTAAGACT	710	561	0.490076	-1.30947	Cardiac mesoderm	nextseq_1	Day8	WT	ETiX
nextseq_1_PA-01F_S6.AACGCGTCTAATACCATCC	1078	751	-3.73634	1.23419	First heart field	nextseq_1	Day8	Failed	ETiX
nextseq_1_PA-01F_S6.TATAAGAGGTATGGCTCTGC	621	495	0.954959	-2.06273	Cardiac mesoderm	nextseq_1	E8	WT	NE
nextseq_1_PA-01F_S6.TTACCTAAGTCAGGAGGAGA	397	279	-4.01974	2.6853	First heart field	nextseq_1	E9.5	WT	NE
nextseq_1_PA-01F_S6.GTCTATGGTGACCTTGATA	1386	970	5.89824	-1.77834	Cardiac mesoderm	nextseq_1	E9.5	WT	NE
nextseq_1_PA-01F_S6.AGTCGCATTAGCCGGTACC	1090	781	4.89432	0.186139	Cardiac mesoderm	nextseq_1	Day8	WT	ETiX
nextseq_1_PA-01F_S6.AACTTGGATTGATCTTACGC	330	266	0.699062	0.238856	Cardiac mesoderm	nextseq_1	E8.5	WT	NE
nextseq_1_PA-01F_S6.ACATTCGTATTCAACGTAAG	360	301	4.53643	2.25708	Cardiac mesoderm	nextseq_1	Day8	Pax6neg	ETiX
nextseq_1_PA-01F_S6.TAATACCAGTTTACCGAGGC	1474	999	-7.54085	2.08691	First heart field	nextseq_1	Day8	WT	ETiX
nextseq_1_PA-01F_S6.ACATTCGTATCCTTGGTCCA	2299	1499	-0.148438	-0.504578	First heart field	nextseq_1	E8.75	WT	NE
nextseq_1_PA-01F_S6.TTCCATCTTTGTCCTACTTG	418	340	2.97875	-0.999972	Cardiac mesoderm	nextseq_1	Day8	Pax6neg	ETiX
nextseq_1_PA-01F_S6.TGGTTGAATTTAACTGGTTA	968	702	-6.41592	1.02329	First heart field	nextseq_1	E9.5	WT	NE
nextseq_1_PA-01F_S6.TACTTGCGTTTACTTGGAA	2409	1482	3.55577	-4.20557	Cardiac mesoderm	nextseq_1	Day8	Failed	ETiX
nextseq_1_PA-01F_S6.AGGATAATCTTAACTGGTTA	462	379	4.48871	-1.49419	Cardiac mesoderm	nextseq_1	E9.5	WT	NE
nextseq_1_PA-01F_S6.TCCTAACTTTGGCAATGAGA	802	624	3.76776	-1.39053	Cardiac mesoderm	nextseq_1	Day8	Failed	ETiX
nextseq_1_PA-01G_S7.AGTATTAGCTTCTAATAGTA	884	708	3.06325	-1.01163	Cardiac mesoderm	nextseq_1	Day8	Failed	ETiX
nextseq_1_PA-01G_S7.ACTGGTTATTGAGCATCATT	1684	1111	4.22894	-3.59661	Cardiac mesoderm	nextseq_1	E9.5	WT	NE
nextseq_1_PA-01G_S7.TTCCATCTTTCGGTTGCGCG	2155	1409	-5.8594	4.05091	First heart field	nextseq_1	Day8	Failed	ETiX
nextseq_1_PA-01G_S7.AGGATAATCTGGCAATGAGA	801	578	-4.38073	-0.953243	Second heart field	nextseq_1	Day8	Failed	ETiX
nextseq_1_PA-01G_S7.TGTCCTTATTTTACTTGGAA	535	434	3.04832	1.05035	Cardiac mesoderm	nextseq_1	Day8	Failed	ETiX
nextseq_1_PA-01G_S7.GGCTTACTTCCATAAGTCC	1869	1216	3.22658	-4.23347	Cardiac mesoderm	nextseq_1	Day8	WT	ETiX
nextseq_1_PA-01G_S7.AACTAGTTGTCCATCGCGAA	1191	858	2.77527	-4.33423	Cardiac mesoderm	nextseq_1	Day8	WT	ETiX
nextseq_1_PA-01G_S7.ACATGGTAATCAATTACCGT	763	572	2.1667	-3.96235	Cardiac mesoderm	nextseq_1	Day8	Pax6neg	ETiX
nextseq_1_PA-01G_S7.CTGAGCATTACGTCATATA	1099	776	3.29657	-3.06446	Cardiac mesoderm	nextseq_1	Day8	Pax6neg	ETiX
nextseq_1_PA-01G_S7.ACGGAACGTTAACGATCCA	664	461	-5.14421	2.48382	First heart field	nextseq_1	Day8	WT	ETiX
nextseq_1_PA-01G_S7.AAACCATAGTAGGTATACTC	1229	827	-1.01724	2.13279	First heart field	nextseq_1	Day8	WT	ETiX
nextseq_1_PA-01G_S7.CCGTCGATTTCAACGTAAG	409	328	1.63893	0.692537	Cardiac mesoderm	nextseq_1	Day8	Pax6neg	ETiX
nextseq_1_PA-01G_S7.ATCAATACGTCAATTACCGT	670	554	0.712027	-1.66376	Cardiac mesoderm	nextseq_1	Day8	Pax6neg	ETiX
nextseq_1_PA-01G_S7.CAGCATTGTTTATTATGGT	519	410	1.92826	0.298778	Cardiac mesoderm	nextseq_1	Day8	Failed	ETiX
nextseq_1_PA-01G_S7.CTGAGCATTTAACGATCCA	827	618	-2.43809	-1.6682	Second heart field	nextseq_1	Day8	WT	ETiX
nextseq_1_PA-01G_S7.GCTCTTAGTAGAGCCAAGG	954	703	1.92811	-3.91046	Cardiac mesoderm	nextseq_1	Day8	Pax6neg	ETiX
nextseq_1_PA-01G_S7.ATGCATTCATGGTACTGCCT	1007	674	-3.3189	3.26421	First heart field	nextseq_1	Day8	Pax6neg	ETiX
nextseq_1_PA-01G_S7.AACCTCATTTCCATCGCGAA	470	385	-5.24286	1.1818	First heart field	nextseq_1	Day8	WT	ETiX
nextseq_1_PA-01G_S7.AGAAGTAAGTGATCTTACGC	968	718	-7.49724	0.432238	First heart field	nextseq_1	E8.5	WT	NE
nextseq_1_PA-01G_S7.TGTCCTTATTATTCAGGTAC	372	319	-3.94454	-1.30284	Second heart field	nextseq_1	Day8	Failed	ETiX
nextseq_1_PA-01G_S7.AATACCGAATCGCCTAATGC	1529	1038	3.90083	0.709036	Cardiac mesoderm	nextseq_1	Day8	Failed	ETiX
nextseq_1_PA-01G_S7.TACTTGCGTCGGTTGCGCG	467	396	4.49599	-1.95174	Cardiac mesoderm	nextseq_1	Day8	Failed	ETiX
nextseq_1_PA-01G_S7.TATCTCGATTCGCCTAATGC	998	801	3.21402	-4.04172	Cardiac mesoderm	nextseq_1	Day8	Failed	ETiX
nextseq_1_PA-01G_S7.AAGGATTACTCAAGGAGGTC	1112	802	-6.92776	1.702	First heart field	nextseq_1	E9.5	WT	NE
nextseq_1_PA-01G_S7.ATTCGCAATTCAACCGCTAA	690	544	4.42366	-3.18191	Cardiac mesoderm	nextseq_1	Day8	WT	ETiX
nextseq_1_PA-01G_S7.CGATTCGCTTGCCGGCAGA	746	589	5.19986	-1.89337	Cardiac mesoderm	nextseq_1	Day8	WT	ETiX
nextseq_1_PA-01G_S7.TCCTAACTTTCAATTACCGT	577	437	-3.81202	3.25261	First heart field	nextseq_1	Day8	Pax6neg	ETiX
nextseq_1_PA-01G_S7.TGGATTCTATCAGGAGGAGA	1419	1015	-7.41996	1.13894	First heart field	nextseq_1	E9.5	WT	NE
nextseq_1_PA-01G_S7.AACTGGCATTTCTTCCGGT	603	492	-4.80626	0.121542	First heart field	nextseq_1	E8	WT	NE
nextseq_1_PA-01G_S7.TAGAACCAATGGTACCGGCA	1187	851	3.77887	-0.136286	Cardiac mesoderm	nextseq_1	E9.5	WT	NE
nextseq_1_PA-01G_S7.CTCCATCATTTCAATATAA	1251	889	-7.10291	2.69095	First heart field	nextseq_1	Day8	WT	ETiX
nextseq_1_PA-01G_S7.ATATCTGGATTGCCGGCAGA	661	511	0.00336983	-1.19696	Cardiac mesoderm	nextseq_1	Day8	WT	ETiX
nextseq_1_PA-01G_S7.GCTCTTAGTATAAGGAGCA	1146	745	-6.5444	1.94577	First heart field	nextseq_1	Day8	WT	ETiX
nextseq_1_PA-01G_S7.TCCTATAAGTGCTGGAACTT	494	392	2.36335	0.241807	Cardiac mesoderm	nextseq_1	Day8	WT	ETiX
nextseq_1_PA-01G_S7.ACATGGTAATAGCCGGTACC	795	597	0.371507	-1.09629	Cardiac mesoderm	nextseq_1	Day8	WT	ETiX
nextseq_1_PA-01G_S7.ATCAATACGTAGCCGGTACC	742	526	-7.05578	2.1612	First heart field	nextseq_1	Day8	WT	ETiX
nextseq_1_PA-01G_S7.ATAATCCTGTAACCATTGGA	561	446	1.52633	-0.82007	Cardiac mesoderm	nextseq_1	E9.5	WT	NE
nextseq_1_PA-01G_S7.CGAGGCAATAATTAAGACT	571	441	0.517886	-1.30088	Cardiac mesoderm	nextseq_1	Day8	WT	ETiX
nextseq_1_PA-01G_S7.CGTACCTATGATCTTACGC	393	328	-5.07536	0.219453	First heart field	nextseq_1	E8.5	WT	NE
nextseq_1_PA-01G_S7.AGGATAATCTACTTGCTAGA	650	446	-5.78152	1.29133	First heart field	nextseq_1	Day8	WT	ETiX
nextseq_1_PA-01G_S7.ACGGAACGTAACCATTGGA	464	381	0.287551	-0.303527	Cardiac mesoderm	nextseq_1	E9.5	WT	NE
nextseq_1_PA-01G_S7.AGCTATCGTTTACTTGGAA	854	626	-3.24634	2.53622	First heart field	nextseq_1	Day8	Failed	ETiX
nextseq_1_PA-01G_S7.ACTTGATTGTCATACTCCGA	1317	881	5.79173	1.89834	Cardiac mesoderm	nextseq_1	Day8	Pax6neg	ETiX
nextseq_1_PA-01G_S7.CGAGGCAATTTAGGACCGG	523	396	-6.38161	2.54836	First heart field	nextseq_1	Day8	WT	ETiX
nextseq_1_PA-01G_S7.AAGTACGTTTCATCAGAATG	847	577	-3.66433	2.65648	First heart field	nextseq_1	Day8	WT	ETiX
nextseq_1_PA-01G_S7.TATAAGAGGTCGGCGTAACT	637	532	-6.49443	-0.260863	First heart field	nextseq_1	Day8	Failed	ETiX
nextseq_1_PA-01H_S8.AGAGGTCGTCCATCGCGAA	1132	760	-2.92944	-1.07568	Second heart field	nextseq_1	Day8	WT	ETiX
nextseq_1_PA-01H_S8.AGATCGGATTTACTTGGAA	1496	994	3.55366	0.938923	Cardiac mesoderm	nextseq_1	Day8	Failed	ETiX
nextseq_1_PA-01H_S8.TTCTTCGTTTACTTGCTAGA	293	265	-4.94092	0.584462	First heart field	nextseq_1	Day8	WT	ETiX
nextseq_1_PA-01H_S8.TTACCTAAGTTAACTGGTTA	732	587	5.7902	-0.0579215	Cardiac mesoderm	nextseq_1	E9.5	WT	NE
nextseq_1_PA-01H_S8.TTACCTAAGTTTCTTCCGGT	656	542	0.595074	-1.6703	Cardiac mesoderm	nextseq_1	E8	WT	NE
nextseq_1_PA-01H_S8.GTCGTAACTCATTCGACGG	1647	1118	5.87686	2.64362	Cardiac mesoderm	nextseq_1	E9.5	WT	NE
nextseq_1_PA-01H_S8.ACCTCAATATGTCCTAGAGG	1682	1137	5.49454	-3.07668	Cardiac mesoderm	nextseq_1	Day8	Failed	ETiX
nextseq_1_PA-01H_S8.ATGCATTCATAGCCGGTACC	637	504	5.3234	1.80568	Cardiac mesoderm	nextseq_1	Day8	WT	ETiX
nextseq_1_PA-01H_S8.ATGGACTATTGGTAGGTTAG	514	410	-3.57063	2.75162	First heart field	nextseq_1	Day8	Failed	ETiX
nextseq_1_PA-01H_S8.ATAACTTCCTTGACGCTCCG	431	364	-5.82369	-0.399619	First heart field	nextseq_1	E9.5	WT	NE
nextseq_1_PA-01H_S8.TAATACCAGTCGCCTAATGC	607	483	-4.65742	3.72623	First heart field	nextseq_1	Day8	Failed	ETiX
nextseq_1_PA-01H_S8.AAGACCTTATTAGACTTCTT	343	286	-3.92715	1.78236	First heart field	nextseq_1	Day8	Failed	ETiX
nextseq_1_PA-01H_S8.ATATGGATCTCAACCGCTAA	476	374	-4.19976	-0.167025	First heart field	nextseq_1	Day8	WT	ETiX
nextseq_1_PA-01H_S8.AGGCGGAATTCGGCCTTAC	325	266	-3.1892	0.247482	First heart field	nextseq_1	Day8	Failed	ETiX
nextseq_1_PA-01H_S8.TATTCTCCTTGGTAGGTTAG	1713	1204	-1.33756	-1.28734	Cardiac mesoderm	nextseq_1	Day8	Failed	ETiX
nextseq_1_PA-01H_S8.AACTGGCATTAACTGGTTA	889	694	2.25183	-4.12539	Cardiac mesoderm	nextseq_1	E9.5	WT	NE
nextseq_1_PA-01H_S8.TCCTAACTTTGATCTTACGC	1177	900	4.82234	-3.54429	Cardiac mesoderm	nextseq_1	E8.5	WT	NE
nextseq_1_PA-01H_S8.CGATTCGCTTGGTCAGCCA	1016	806	6.15036	-1.31989	Cardiac mesoderm	nextseq_1	E9.5	WT	NE
nextseq_1_PA-01H_S8.AAATTCCTCTTAACTGGTTA	600	473	5.95088	-1.43058	Cardiac mesoderm	nextseq_1	E9.5	WT	NE
nextseq_1_PA-01H_S8.CGGTAAGGTCAATTACCGT	1478	1019	5.63634	2.69091	Cardiac mesoderm	nextseq_1	Day8	Pax6neg	ETiX
nextseq_1_PA-01H_S8.AGAGATGAATGCTAACTTGC	521	404	3.57792	-0.493566	Cardiac mesoderm	nextseq_1	Day8	Failed	ETiX
nextseq_1_PA-01H_S8.GATAAGCGTGGTAGGTTAG	1031	781	-6.20388	3.89525	First heart field	nextseq_1	Day8	Failed	ETiX
nextseq_1_PA-01H_S8.AGCATAACTTTAGAATTAAC	525	454	2.14805	-1.84412	Cardiac mesoderm	nextseq_1	Day8	Failed	ETiX
nextseq_1_PA-01H_S8.ACGGAACGTGCAGGTCCGT	363	291	-5.14468	1.47266	First heart field	nextseq_1	Day8	Pax6neg	ETiX
nextseq_1_PA-01H_S8.GAGGAACTTACCGGAATTA	1985	1401	5.99631	2.8632	Cardiac mesoderm	nextseq_1	E9.5	WT	NE
nextseq_1_PA-01H_S8.CCAGCCTTTAGGTATACTC	1430	997	2.4308	1.22568	Cardiac mesoderm	nextseq_1	Day8	WT	ETiX
nextseq_1_PA-01H_S8.CTACCTGGTCATCAGAATG	527	421	-4.08451	0.769771	First heart field	nextseq_1	Day8	WT	ETiX
nextseq_1_PA-01H_S8.AAGTACGTTTGTTCGTCAGA	2148	1393	5.83498	2.04363	Cardiac mesoderm	nextseq_1	Day8	Pax6neg	ETiX
nextseq_1_PA-01H_S8.AACTGGCATTAATGAACGA	1851	1225	2.82333	1.29293	Cardiac mesoderm	nextseq_1	E9.5	WT	NE
nextseq_1_PA-01H_S8.AGAGTACCTCAGGAGGAGA	852	688	5.89706	3.1458	Cardiac mesoderm	nextseq_1	E9.5	WT	NE
nextseq_1_PA-01H_S8.TAGGAAGGTCGGTTGCGCG	541	448	-6.39646	0.224526	First heart field	nextseq_1	Day8	Failed	ETiX
nextseq_1_PA-01H_S8.CTCGTTGATGGAGGATAGC	699	530	4.8307	2.59146	Cardiac mesoderm	nextseq_1	Day8	Pax6neg	ETiX
nextseq_1_PA-01H_S8.GGTACCATTTTATAGCAGA	1230	883	3.8462	-3.34358	Cardiac mesoderm	nextseq_1	Day8	Pax6neg	ETiX
nextseq_1_PA-01H_S8.AACTAGTTGTCAACCGCTAA	867	645	-6.85274	1.75654	First heart field	nextseq_1	Day8	WT	ETiX
nextseq_1_PA-01H_S8.AGGATAATCTGGTACCGGCA	412	350	2.06013	-2.59339	Cardiac mesoderm	nextseq_1	E9.5	WT	NE
nextseq_1_PA-01H_S8.CCAGCCTTTCATCTCTGCA	2345	1455	5.82534	-2.69207	Cardiac mesoderm	nextseq_1	Day8	WT	ETiX
nextseq_1_PA-01H_S8.ACATGGTAATTTCTTAATAA	326	289	3.43214	-1.89697	Cardiac mesoderm	nextseq_1	Day8	WT	ETiX
nextseq_1_PA-01H_S8.ACCATGATTTCGTCGCAGCC	2179	1493	-0.250763	-0.880196	Cardiac mesoderm	nextseq_1	E8.75	WT	NE
nextseq_1_PA-01H_S8.AGTTAACCATTTAGGACCGG	1111	842	2.33309	-4.34012	Cardiac mesoderm	nextseq_1	Day8	WT	ETiX
nextseq_1_PA-01H_S8.ATGGTAACTTTCAACGTAAG	1190	857	5.89774	-1.42242	Cardiac mesoderm	nextseq_1	Day8	Pax6neg	ETiX
nextseq_1_PA-01H_S8.ACCGGTTCTGGCTGAGCTC	502	414	4.05732	-0.590781	Cardiac mesoderm	nextseq_1	Day8	Failed	ETiX
nextseq_1_PA-01H_S8.CTCTGAGCTCATCTCTGCA	429	337	-5.20174	0.135972	First heart field	nextseq_1	Day8	WT	ETiX
nextseq_1_PA-01H_S8.TTGACCAGTCGTCGCAGCC	466	332	-6.19375	2.35275	First heart field	nextseq_1	E8.75	WT	NE
nextseq_1_PA-01H_S8.TTGATTCCTTGCTGGAACTT	1791	1273	4.54564	-3.94776	Cardiac mesoderm	nextseq_1	Day8	WT	ETiX
nextseq_1_PA-01H_S8.CAGATCAGTGTCCTTAAGA	695	563	4.9551	-0.9027	Cardiac mesoderm	nextseq_1	E8.75	WT	NE
nextseq_1_PA-01H_S8.AAATTCCTCTCATTCGACGG	471	387	2.7402	-3.15283	Cardiac mesoderm	nextseq_1	E9.5	WT	NE
nextseq_1_PA-01H_S8.TCGAGAAGTTTATTCTGAG	715	465	-6.13247	3.43322	First heart field	nextseq_1	Day8	WT	ETiX
nextseq_1_PA-01H_S8.AGAAGTAAGTCCAGTTCCAA	801	615	5.17186	-3.35414	Cardiac mesoderm	nextseq_1	Day8	WT	ETiX
nextseq_1_PA-01H_S8.AACTTGGATTGGCCGTAGTC	657	522	5.5449	3.08888	Cardiac mesoderm	nextseq_1	Day8	Failed	ETiX
nextseq_1_PA-01H_S8.ATTGAGGAATGGCCGTAGTC	1552	1109	3.02822	1.61113	Cardiac mesoderm	nextseq_1	Day8	Failed	ETiX
nextseq_1_PA-01H_S8.ACCGGTTCTCAATTACCGT	926	692	5.48283	3.30778	Cardiac mesoderm	nextseq_1	Day8	Pax6neg	ETiX
nextseq_1_PA-01H_S8.ATCAATACGTGGCCGTAGTC	1734	1170	5.91343	3.04618	Cardiac mesoderm	nextseq_1	Day8	Failed	ETiX
nextseq_1_PA-01H_S8.TGGATTCTATCGGTTGCGCG	584	447	-6.22362	2.60241	First heart field	nextseq_1	Day8	Failed	ETiX
nextseq_1_PA-01H_S8.ACTTGATTGTCATACTCCGA	289	248	4.32314	0.0529372	Cardiac mesoderm	nextseq_1	Day8	Pax6neg	ETiX
nextseq_1_PA-01H_S8.CAAGCAACTTGACGCTCCG	305	238	-2.48898	1.85342	First heart field	nextseq_1	E9.5	WT	NE
nextseq_1_PA-02A_S9.GGTACCATTATCCATGACT	577	479	4.79707	-2.45844	Cardiac mesoderm	nextseq_1	Day8	WT	ETiX
nextseq_1_PA-02A_S9.AAGCAGTATTGTCCTACTTG	1307	796	-3.81816	-1.9261	Second heart field	nextseq_1	Day8	Pax6neg	ETiX
nextseq_1_PA-02A_S9.ATCTGATGATGGTACTGCCT	344	265	-4.93063	1.72114	First heart field	nextseq_1	Day8	Pax6neg	ETiX
nextseq_1_PA-02A_S9.CGAGGCAATAGGTTAGTTC	441	360	5.34886	-0.321106	Cardiac mesoderm	nextseq_1	Day8	WT	ETiX
nextseq_1_PA-02A_S9.AAATCGTTCTTAGACTTCTT	2218	1271	-3.26604	2.6459	First heart field	nextseq_1	Day8	Failed	ETiX
nextseq_1_PA-02A_S9.AGGATAATCTTTCATAGGAC	801	580	5.37829	-2.71362	Cardiac mesoderm	nextseq_1	Day8	Failed	ETiX
nextseq_1_PA-02A_S9.GATAAGCGTAATACCATCC	404	340	1.84953	-0.671692	Cardiac mesoderm	nextseq_1	Day8	Failed	ETiX
nextseq_1_PA-02A_S9.CAGCATTGTCCATCGCGAA	754	551	-3.68506	-1.86882	Second heart field	nextseq_1	Day8	WT	ETiX
nextseq_1_PA-02A_S9.CGCCATTCTCGCTCCTAAC	415	338	2.55911	0.711706	Cardiac mesoderm	nextseq_1	Day8	WT	ETiX
nextseq_1_PA-02A_S9.TAAGGTTCATGCAGGTCCGT	1183	822	6.00381	-1.6824	Cardiac mesoderm	nextseq_1	Day8	Pax6neg	ETiX
nextseq_1_PA-02A_S9.TTGACTCAATAAGTAAGAGC	292	256	3.83328	-0.834965	Cardiac mesoderm	nextseq_1	Day8	Failed	ETiX
nextseq_1_PA-02A_S9.ATAACTTCCTAAGTAAGAGC	324	275	2.00249	-0.0578777	Cardiac mesoderm	nextseq_1	Day8	Failed	ETiX
nextseq_1_PA-02A_S9.TGAATCTGATCCTTGGTCCA	1386	1022	0.614371	-0.647405	Cardiac mesoderm	nextseq_1	E8.75	WT	NE
nextseq_1_PA-02A_S9.ATTAGTCTGTACCTCTATCT	623	510	4.07461	-2.76705	Cardiac mesoderm	nextseq_1	Day8	Failed	ETiX
nextseq_1_PA-02A_S9.CTTCGACTTGATACGGAAC	351	291	4.2365	1.02014	Cardiac mesoderm	nextseq_1	E8.5	WT	NE
nextseq_1_PA-02A_S9.TTGATTCCTTTAACGATCCA	470	381	2.6508	-0.579479	Cardiac mesoderm	nextseq_1	Day8	WT	ETiX
nextseq_1_PA-02A_S9.ACCTCAATATGTTCGTCAGA	690	556	4.96889	2.74703	Cardiac mesoderm	nextseq_1	Day8	Pax6neg	ETiX
nextseq_1_PA-02A_S9.CTCTGAGCTCGGTTGCGCG	309	274	3.93537	-3.06004	Cardiac mesoderm	nextseq_1	Day8	Failed	ETiX
nextseq_1_PA-02A_S9.ATAACTTCCTTAACTGGTTA	661	534	-2.89186	-1.79778	Second heart field	nextseq_1	E9.5	WT	NE
nextseq_1_PA-02A_S9.TGGTTGAATTTGGTCAGCCA	1371	911	5.91623	2.52793	Cardiac mesoderm	nextseq_1	E9.5	WT	NE
nextseq_1_PA-02A_S9.ATCAATACGTTTATTCATTC	493	399	3.98632	-3.44457	Cardiac mesoderm	nextseq_1	E9.5	WT	NE
nextseq_1_PA-02A_S9.AACTGGCATAATACCATCC	562	447	-3.99175	0.477191	First heart field	nextseq_1	Day8	Failed	ETiX
nextseq_1_PA-02A_S9.TTCTTCGTTTAGCCGGTACC	786	587	-7.16235	1.59618	First heart field	nextseq_1	Day8	WT	ETiX
nextseq_1_PA-02A_S9.ATTGATCGTTCGGTTATGCC	1432	1051	5.81058	2.59487	Cardiac mesoderm	nextseq_1	E8.75	WT	NE
nextseq_1_PA-02A_S9.CCATCGTCTAAGTAAGAGC	795	591	-4.71152	1.29225	First heart field	nextseq_1	Day8	Failed	ETiX
nextseq_1_PA-02A_S9.AGTAGCCATCGAACGCCGG	333	284	-2.87708	1.43354	First heart field	nextseq_1	E9.5	WT	NE
nextseq_1_PA-02A_S9.TCAAGATCTTCGGTTGCGCG	1501	1097	3.88733	-4.00485	Cardiac mesoderm	nextseq_1	Day8	Failed	ETiX
nextseq_1_PA-02A_S9.CAAGGCGTTCAGGAGGAGA	687	525	5.26957	0.11893	Cardiac mesoderm	nextseq_1	E9.5	WT	NE
nextseq_1_PA-02A_S9.AATTCTAGGTCGCTCCTAAC	528	435	3.79398	-3.03364	Cardiac mesoderm	nextseq_1	Day8	WT	ETiX
nextseq_1_PA-02A_S9.ATAAGCGAATTGGTCAGCCA	763	540	3.13217	-3.30319	Cardiac mesoderm	nextseq_1	E9.5	WT	NE
nextseq_1_PA-02A_S9.AATCCAGTATTAGAATTAAC	646	469	-3.75856	0.707539	First heart field	nextseq_1	Day8	Failed	ETiX
nextseq_1_PA-02A_S9.ATATGGATCTTCAACGTAAG	364	313	4.62013	2.22308	Cardiac mesoderm	nextseq_1	Day8	Pax6neg	ETiX
nextseq_1_PA-02A_S9.AGAACTCCTCATTCGACGG	304	257	4.41735	-1.74384	Cardiac mesoderm	nextseq_1	E9.5	WT	NE
nextseq_1_PA-02A_S9.TCGAGAAGTAGCTTATCCG	1752	1052	-2.17012	1.94539	First heart field	nextseq_1	Day8	WT	ETiX
nextseq_1_PA-02A_S9.CAAGCAACTACCGGAATTA	554	440	3.68126	0.194071	Cardiac mesoderm	nextseq_1	E9.5	WT	NE
nextseq_1_PA-02A_S9.ACGCTTGATTGGTCAGCCA	555	454	-7.00998	1.82457	First heart field	nextseq_1	E9.5	WT	NE
nextseq_1_PA-02A_S9.ATATCCTACTTTATTATGGT	634	489	3.16256	0.0474174	Cardiac mesoderm	nextseq_1	Day8	Failed	ETiX
nextseq_1_PA-02A_S9.ATCAATACGTTAATGAACGA	341	292	2.38465	-2.11972	Cardiac mesoderm	nextseq_1	E9.5	WT	NE
nextseq_1_PA-02A_S9.AGATTGGTTTACCGGAATTA	1139	896	5.9306	2.78049	Cardiac mesoderm	nextseq_1	E9.5	WT	NE
nextseq_1_PA-02A_S9.ACCGGTTCTCAGGAGGAGA	467	393	4.85664	-1.16287	Cardiac mesoderm	nextseq_1	E9.5	WT	NE
nextseq_1_PA-02A_S9.AGTTAACCATGGAGGATAGC	635	459	2.54531	-1.09229	Cardiac mesoderm	nextseq_1	Day8	Pax6neg	ETiX
nextseq_1_PA-02A_S9.CGATTCGCTCGGTTGCGCG	302	258	0.269218	0.917649	Cardiac mesoderm	nextseq_1	Day8	Failed	ETiX
nextseq_1_PA-02A_S9.CAACTCTCTCCGATTCCTG	511	417	5.45659	-0.613889	Cardiac mesoderm	nextseq_1	Day8	WT	ETiX
nextseq_1_PA-02B_S10.CTCGTTGATTTATTATGGT	1061	779	5.09029	-2.61279	Cardiac mesoderm	nextseq_1	Day8	Failed	ETiX
nextseq_1_PA-02B_S10.TTGGAGCTTGGTACTGCCT	329	249	-3.60349	2.33012	First heart field	nextseq_1	Day8	Pax6neg	ETiX
nextseq_1_PA-02B_S10.CTGACGTTTCCTTGGTCCA	710	560	4.29673	-3.92715	Cardiac mesoderm	nextseq_1	E8.75	WT	NE
nextseq_1_PA-02B_S10.CAGTATCCTGATCGCTTCT	935	633	-2.7259	0.641322	First heart field	nextseq_1	Day8	Failed	ETiX
nextseq_1_PA-02B_S10.ACATTCGTATACCTGGCCAA	375	315	-5.57184	-0.350444	First heart field	nextseq_1	Day8	WT	ETiX
nextseq_1_PA-02B_S10.TGGATTCTATGGCAGACGCC	356	293	-4.24065	1.1757	First heart field	nextseq_1	E8.5	WT	NE
nextseq_1_PA-02B_S10.TCAAGATCTTTTATTCTGAG	438	367	0.73088	-0.358223	Cardiac mesoderm	nextseq_1	Day8	WT	ETiX
nextseq_1_PA-02B_S10.TCTATCCAATGGAGGCCTCC	2024	1265	-4.85436	3.43905	First heart field	nextseq_1	E8.75	WT	NE
nextseq_1_PA-02B_S10.TGTCCTTATTCGCCTAATGC	510	443	2.68106	-2.65527	Cardiac mesoderm	nextseq_1	Day8	Failed	ETiX
nextseq_1_PA-02B_S10.AGGCTCGTTCATCAGAATG	316	259	1.11935	0.167248	Cardiac mesoderm	nextseq_1	Day8	WT	ETiX
nextseq_1_PA-02B_S10.ACTTATGGTTCGCCTAATGC	781	600	5.39724	3.13025	Cardiac mesoderm	nextseq_1	Day8	Failed	ETiX
nextseq_1_PA-02B_S10.TAACGACTTTGCTGGAACTT	535	443	3.03358	1.14421	Cardiac mesoderm	nextseq_1	Day8	WT	ETiX
nextseq_1_PA-02B_S10.TAATACCAGTAAGACCGTTG	351	287	-3.41178	-1.08691	Second heart field	nextseq_1	E8.5	WT	NE
nextseq_1_PA-02B_S10.TCTATCCAATATTCAGGTAC	439	374	4.83806	3.11607	Cardiac mesoderm	nextseq_1	Day8	Failed	ETiX
nextseq_1_PA-02B_S10.GGCTTACTTACTAGAGAGT	320	284	-5.70321	-0.348709	First heart field	nextseq_1	E8	WT	NE
nextseq_1_PA-02B_S10.ATAACTTCCTTTACTTGGAA	834	634	5.03863	-3.08321	Cardiac mesoderm	nextseq_1	Day8	Failed	ETiX
nextseq_1_PA-02B_S10.AGAGATGAATTTAGGACCGG	1153	896	5.95612	-0.955326	Cardiac mesoderm	nextseq_1	Day8	WT	ETiX
nextseq_1_PA-02B_S10.ATAACTTCCTATCGGCTATC	551	404	-0.405121	1.21322	First heart field	nextseq_1	E8.5	WT	NE
nextseq_1_PA-02B_S10.ACGTCTAGTAGAGCCAAGG	820	631	5.23886	0.963347	Cardiac mesoderm	nextseq_1	Day8	Pax6neg	ETiX
nextseq_1_PA-02B_S10.GAGGAACTTTAACGATCCA	457	389	1.4329	0.104274	Cardiac mesoderm	nextseq_1	Day8	WT	ETiX
nextseq_1_PA-02B_S10.AAGGACGATACCGCCAACC	306	270	-5.78828	-0.00362934	First heart field	nextseq_1	Day8	WT	ETiX
nextseq_1_PA-02B_S10.ACCATGATTTGCTCAGCCGG	678	523	-4.29705	3.6506	First heart field	nextseq_1	E9.5	WT	NE
nextseq_1_PA-02B_S10.ACTTACTCATGGACTACTAC	763	601	3.66346	-3.99589	Cardiac mesoderm	nextseq_1	E8.75	WT	NE
nextseq_1_PA-02B_S10.ATACCAGTTTGGCCGTAGTC	746	582	3.80891	-2.94267	Cardiac mesoderm	nextseq_1	Day8	Failed	ETiX
nextseq_1_PA-02B_S10.AGGATAATCTGCTCAGCCGG	761	632	-2.55817	-1.74369	Second heart field	nextseq_1	E9.5	WT	NE
nextseq_1_PA-02B_S10.ACTGGTTATTACCGGAATTA	710	579	-2.69716	-1.90582	Second heart field	nextseq_1	E9.5	WT	NE
nextseq_1_PA-02B_S10.AAACCATAGTAAGACCGTTG	1808	1211	4.20398	0.910094	Cardiac mesoderm	nextseq_1	E8.5	WT	NE
nextseq_1_PA-02B_S10.TTATCCGCTGGTAGGTTAG	674	523	-6.69698	-0.0231363	First heart field	nextseq_1	Day8	Failed	ETiX
nextseq_1_PA-02B_S10.AAACTGAACTGGTAGGTTAG	610	465	4.75476	-2.76041	Cardiac mesoderm	nextseq_1	Day8	Failed	ETiX
nextseq_1_PA-02B_S10.AGGCTCGTTTTATTCTGAG	1856	1223	-0.265881	2.20115	First heart field	nextseq_1	Day8	WT	ETiX
nextseq_1_PA-02B_S10.AGAGGTCGTAGAGCCAAGG	568	476	5.02056	1.1482	Cardiac mesoderm	nextseq_1	Day8	Pax6neg	ETiX
nextseq_1_PA-02B_S10.ATATGGATCTGGAGGCCTCC	945	698	4.1925	0.0514148	Cardiac mesoderm	nextseq_1	E8.75	WT	NE
nextseq_1_PA-02B_S10.ACGTCTAGTTCGCTAAGCA	853	636	0.687169	0.510363	Cardiac mesoderm	nextseq_1	Day8	WT	ETiX
nextseq_1_PA-02B_S10.CTCGCATGTCATCCGACTA	684	527	4.15812	-0.386872	Cardiac mesoderm	nextseq_1	Day8	Pax6neg	ETiX
nextseq_1_PA-02B_S10.CGAAGACCTTTATAGCAGA	635	512	4.58177	-1.84081	Cardiac mesoderm	nextseq_1	Day8	Pax6neg	ETiX
nextseq_1_PA-02B_S10.GGCGTTAATGGCAGACGCC	1140	779	-2.9385	2.10985	First heart field	nextseq_1	E8.5	WT	NE
nextseq_1_PA-02B_S10.CGAATGAGTTAGATCTACT	936	665	-5.91767	2.49011	First heart field	nextseq_1	Day8	WT	ETiX
nextseq_1_PA-02B_S10.ACAATGCTATTTATAGCAGA	1309	917	4.43711	-4.09566	Cardiac mesoderm	nextseq_1	Day8	Pax6neg	ETiX
nextseq_1_PA-02B_S10.AAGTTCTTGTGGTACTGCCT	397	327	3.39742	-2.62614	Cardiac mesoderm	nextseq_1	Day8	Pax6neg	ETiX
nextseq_1_PA-02B_S10.AAGGATTACTTTATAGCAGA	1166	796	4.61073	0.289482	Cardiac mesoderm	nextseq_1	Day8	Pax6neg	ETiX
nextseq_1_PA-02B_S10.ATTGATCGTTGGCAGACGCC	992	749	5.29451	0.919351	Cardiac mesoderm	nextseq_1	E8.5	WT	NE
nextseq_1_PA-02B_S10.ACTGAATACTCCTTGGTCCA	2103	1296	-7.63052	2.19469	First heart field	nextseq_1	E8.75	WT	NE
nextseq_1_PA-02B_S10.TGATGCGATGAGCATCATT	537	469	2.11127	-0.0211842	Cardiac mesoderm	nextseq_1	E9.5	WT	NE
nextseq_1_PA-02B_S10.AATTCATCGTAGCCGGTACC	767	575	-6.71019	2.4848	First heart field	nextseq_1	Day8	WT	ETiX
nextseq_1_PA-02B_S10.TAGAACCAATACCGCCAACC	977	707	-4.53441	1.32947	First heart field	nextseq_1	Day8	WT	ETiX
nextseq_1_PA-02B_S10.AAGGATATGTTAACGATCCA	1261	887	4.31068	-3.44656	Cardiac mesoderm	nextseq_1	Day8	WT	ETiX
nextseq_1_PA-02B_S10.CCAATCCATTAACGATCCA	356	313	2.5149	-1.17979	Cardiac mesoderm	nextseq_1	Day8	WT	ETiX
nextseq_1_PA-02B_S10.CCTGCAGTTGTCCTTAAGA	1583	1088	5.84852	2.56068	Cardiac mesoderm	nextseq_1	E8.75	WT	NE
nextseq_1_PA-02B_S10.ACTTCCGTTGACCTTGATA	338	277	2.44103	-3.45791	Cardiac mesoderm	nextseq_1	E9.5	WT	NE
nextseq_1_PA-02B_S10.CTCGCATGTATAAGGAGCA	781	607	4.25546	-3.07283	Cardiac mesoderm	nextseq_1	Day8	WT	ETiX
nextseq_1_PA-02B_S10.GGCTAAGATACCGGAATTA	645	548	5.71583	-0.691588	Cardiac mesoderm	nextseq_1	E9.5	WT	NE
nextseq_1_PA-02B_S10.CTCGTTGATGCTGGAACTT	1858	1169	-7.51015	1.22274	First heart field	nextseq_1	Day8	WT	ETiX
nextseq_1_PA-02C_S11.AGGCGGAATGTCCTACTTG	1418	970	4.28033	-0.569834	Cardiac mesoderm	nextseq_1	Day8	Pax6neg	ETiX
nextseq_1_PA-02C_S11.CAACTCTCTATATTGATAC	1048	775	5.31708	-3.41431	Cardiac mesoderm	nextseq_1	E8.75	WT	NE
nextseq_1_PA-02C_S11.TCTTAGTTCTATGGAATTGG	539	438	-2.39261	-1.46559	Second heart field	nextseq_1	E9.5	WT	NE
nextseq_1_PA-02C_S11.AAGGCTACTCATTCGACGG	867	692	2.43393	-4.22247	Cardiac mesoderm	nextseq_1	E9.5	WT	NE
nextseq_1_PA-02C_S11.TCCTATAAGTATCGGCTATC	304	258	4.1939	1.13183	Cardiac mesoderm	nextseq_1	E8.5	WT	NE
nextseq_1_PA-02C_S11.TATTCTCCTTTTCATAGGAC	451	391	-5.49636	-0.123524	First heart field	nextseq_1	Day8	Failed	ETiX
nextseq_1_PA-02C_S11.TTATCCGCTTTAGGACCGG	915	668	3.41542	-1.20745	Cardiac mesoderm	nextseq_1	Day8	WT	ETiX
nextseq_1_PA-02C_S11.GAGGAACTTGCTCAGCCGG	1440	940	2.97001	1.31854	Cardiac mesoderm	nextseq_1	E9.5	WT	NE
nextseq_1_PA-02C_S11.AAGGATTACTGGTACCGGCA	1076	810	5.8538	2.0926	Cardiac mesoderm	nextseq_1	E9.5	WT	NE
nextseq_1_PA-02C_S11.ACCATGATTTCCATCGCGAA	1793	1230	-5.51988	2.83687	First heart field	nextseq_1	Day8	WT	ETiX
nextseq_1_PA-02C_S11.AACGATCATTGAGCATCATT	1301	959	-7.54538	1.02315	First heart field	nextseq_1	E9.5	WT	NE
nextseq_1_PA-02C_S11.CGAATGAGTGCTCAGCCGG	1755	1131	-5.1898	2.8773	First heart field	nextseq_1	E9.5	WT	NE
nextseq_1_PA-02C_S11.TTGGAGCTTAGCCGGTACC	1456	968	-3.25046	3.07553	First heart field	nextseq_1	Day8	WT	ETiX
nextseq_1_PA-02C_S11.ATATCTGGATGGTACTGCCT	315	234	-4.74642	2.08967	First heart field	nextseq_1	Day8	Pax6neg	ETiX
nextseq_1_PA-02C_S11.ATGCTTCCTTTATTCATTC	1006	730	3.00539	1.34057	Cardiac mesoderm	nextseq_1	E9.5	WT	NE
nextseq_1_PA-02C_S11.AAACCATAGTCATACTCCGA	412	356	-5.76678	3.25824	First heart field	nextseq_1	Day8	Pax6neg	ETiX
nextseq_1_PA-02C_S11.CTCTGAGCTACCTGGCCAA	354	257	-6.28705	2.08792	First heart field	nextseq_1	Day8	WT	ETiX
nextseq_1_PA-02C_S11.AGTCGCATTTTATTCTGAG	487	348	-6.09084	3.26992	First heart field	nextseq_1	Day8	WT	ETiX
nextseq_1_PA-02C_S11.CTGATAGGTCCGCTGCCAG	678	564	0.588327	-1.86749	Cardiac mesoderm	nextseq_1	Day8	WT	ETiX
nextseq_1_PA-02C_S11.AAGGACGATGGAGGCCTCC	1279	964	5.83856	2.723	Cardiac mesoderm	nextseq_1	E8.75	WT	NE
nextseq_1_PA-02C_S11.TTCCATCTTTCGCCTAATGC	1302	969	3.88141	-4.24102	Cardiac mesoderm	nextseq_1	Day8	Failed	ETiX
nextseq_1_PA-02C_S11.AAGTACGTTTAATTAAGACT	372	314	4.2814	1.05227	Cardiac mesoderm	nextseq_1	Day8	WT	ETiX
nextseq_1_PA-02C_S11.TAACGACTTTCGAACGCCGG	323	274	2.30752	1.36379	Cardiac mesoderm	nextseq_1	E9.5	WT	NE
nextseq_1_PA-02C_S11.TGCTGGATTACGGAGGCGG	568	457	3.93409	-1.00359	Cardiac mesoderm	nextseq_1	Day8	WT	ETiX
nextseq_1_PA-02C_S11.AGAAGTAAGTATAAGGAGCA	301	246	-6.05835	1.049	First heart field	nextseq_1	Day8	WT	ETiX
nextseq_1_PA-02C_S11.CGCCATTCTAAGAAGCTAG	441	364	-3.61265	-1.53472	Second heart field	nextseq_1	E8.5	WT	NE
nextseq_1_PA-02C_S11.AGAGTACCTTCCAATCATC	638	455	-1.52866	0.610481	First heart field	nextseq_1	E8.5	WT	NE
nextseq_1_PA-02C_S11.ATCAGTCATTGCTCAGCCGG	646	489	3.45578	1.16973	Cardiac mesoderm	nextseq_1	E9.5	WT	NE
nextseq_1_PA-02C_S11.ACTGAATACTCGAACGCCGG	1185	890	5.89035	3.01484	Cardiac mesoderm	nextseq_1	E9.5	WT	NE
nextseq_1_PA-02C_S11.CGGAACCTTTTAGGACCGG	714	503	-1.72559	2.14013	First heart field	nextseq_1	Day8	WT	ETiX
nextseq_1_PA-02C_S11.GAGGAACTTACGCGAGATT	695	505	2.79972	-3.74929	Cardiac mesoderm	nextseq_1	Day8	Pax6neg	ETiX
nextseq_1_PA-02C_S11.AAGCAGTATTTTATTATGGT	873	702	2.20892	-2.61272	Cardiac mesoderm	nextseq_1	Day8	Failed	ETiX
nextseq_1_PA-02C_S11.TCTATCCAATTTACCGAGGC	1756	1117	-7.02246	0.603347	First heart field	nextseq_1	Day8	WT	ETiX
nextseq_1_PA-02D_S12.ATCAGTCATTGGTAGGTTAG	2249	1400	3.83992	0.414524	Cardiac mesoderm	nextseq_1	Day8	Failed	ETiX
nextseq_1_PA-02D_S12.CAAGCAACTGTCCTTAAGA	492	409	-4.95368	2.68713	First heart field	nextseq_1	E8.75	WT	NE
nextseq_1_PA-02D_S12.TGGTTGAATTCCTTGGTCCA	870	667	5.57953	2.70821	Cardiac mesoderm	nextseq_1	E8.75	WT	NE
nextseq_1_PA-02D_S12.ACTGGACCTGTAGCTCCAT	738	563	2.88382	-2.38258	Cardiac mesoderm	nextseq_1	Day8	WT	ETiX
nextseq_1_PA-02D_S12.ATACCAGTTTGTCCTTAAGA	1673	1222	3.10428	-4.14402	Cardiac mesoderm	nextseq_1	E8.75	WT	NE
nextseq_1_PA-02D_S12.AACGCGTCTTCGGCCTTAC	607	516	1.40971	-2.52056	Cardiac mesoderm	nextseq_1	Day8	Failed	ETiX
nextseq_1_PA-02D_S12.AATTCTAGGTCGGCGTAACT	492	399	3.95059	-2.96356	Cardiac mesoderm	nextseq_1	Day8	Failed	ETiX
nextseq_1_PA-02D_S12.TAAGAATGGTAGGTATACTC	1088	679	-4.52328	-1.53776	Second heart field	nextseq_1	Day8	WT	ETiX
nextseq_1_PA-02D_S12.AGGCTCGTTTAACTGGTTA	298	234	2.14626	0.473142	Cardiac mesoderm	nextseq_1	E9.5	WT	NE
nextseq_1_PA-02D_S12.AAACTGAACTACTTAACCTT	1008	714	-3.77304	3.2011	First heart field	nextseq_1	Day8	WT	ETiX
nextseq_1_PA-02D_S12.CGGAACCTTATATGAGCCA	366	289	-3.79308	1.63018	First heart field	nextseq_1	E8.75	WT	NE
nextseq_1_PA-02D_S12.AGTATTAGCTTAATGAACGA	814	638	3.51087	-3.83638	Cardiac mesoderm	nextseq_1	E9.5	WT	NE
nextseq_1_PA-02D_S12.TCCTATAAGTCCATAAGTCC	713	551	4.59096	-1.44332	Cardiac mesoderm	nextseq_1	Day8	WT	ETiX
nextseq_1_PA-02D_S12.GTCTCTACTAACTAGGCGC	603	487	4.41742	-1.96451	Cardiac mesoderm	nextseq_1	Day8	Failed	ETiX
nextseq_1_PA-02D_S12.AAGGACGATCATCCGACTA	716	537	-2.41328	-1.71192	Second heart field	nextseq_1	Day8	Pax6neg	ETiX
nextseq_1_PA-02D_S12.CCAATCCATCCTTGGTCCA	2012	1352	-5.08221	2.99667	First heart field	nextseq_1	E8.75	WT	NE
nextseq_1_PA-02D_S12.CTCGCATGTGCAGGTCCGT	348	297	-0.125804	-1.12983	Cardiac mesoderm	nextseq_1	Day8	Pax6neg	ETiX
nextseq_1_PA-02D_S12.ACATTCGTATAAGTAAGAGC	913	691	-4.16322	3.08125	First heart field	nextseq_1	Day8	Failed	ETiX
nextseq_1_PA-02D_S12.AGAGATGAATGTCCTAGAGG	532	422	-6.03245	0.677223	First heart field	nextseq_1	Day8	Failed	ETiX
nextseq_1_PA-02D_S12.TAATCAGCTTGGTACCGGCA	392	314	0.452745	-0.62263	Cardiac mesoderm	nextseq_1	E9.5	WT	NE
nextseq_1_PA-02D_S12.ATCTTCAGATTTAGGACCGG	703	548	3.76741	-3.27151	Cardiac mesoderm	nextseq_1	Day8	WT	ETiX
nextseq_1_PA-02D_S12.AACGCGTCTCATCCGACTA	537	405	5.36011	-2.4423	Cardiac mesoderm	nextseq_1	Day8	Pax6neg	ETiX
nextseq_1_PA-02D_S12.GAGTTCTCTCATCTCTGCA	1182	866	1.59145	1.22064	Cardiac mesoderm	nextseq_1	Day8	WT	ETiX
nextseq_1_PA-02D_S12.AACGAGCGTGACCTTGATA	1542	1083	2.42215	-4.30249	Cardiac mesoderm	nextseq_1	E9.5	WT	NE
nextseq_1_PA-02D_S12.CCTGCAGTTAACCTGGTCT	379	309	2.06241	0.272833	Cardiac mesoderm	nextseq_1	Day8	WT	ETiX
nextseq_1_PA-02D_S12.ACGTTGCTTCGGCGTAACT	403	324	3.61045	0.341887	Cardiac mesoderm	nextseq_1	Day8	Failed	ETiX
nextseq_1_PA-02D_S12.AGTCGCATTGGCCGTAGTC	383	319	-5.69825	1.17655	First heart field	nextseq_1	Day8	Failed	ETiX
nextseq_1_PA-02D_S12.TTATCCGCTTTATAGCAGA	1162	814	5.027	-3.12099	Cardiac mesoderm	nextseq_1	Day8	Pax6neg	ETiX
nextseq_1_PA-02D_S12.GTCTCTACTATTCAGGTAC	544	461	-6.69047	-0.366174	First heart field	nextseq_1	Day8	Failed	ETiX
nextseq_1_PA-02D_S12.ACTTGATTGTCCATAAGTCC	1133	788	3.80272	0.269445	Cardiac mesoderm	nextseq_1	Day8	WT	ETiX
nextseq_1_PA-02D_S12.ATGGTTGGTGCTCAGCCGG	1552	1039	0.591386	-0.0851408	First heart field	nextseq_1	E9.5	WT	NE
nextseq_1_PA-02D_S12.ACCGGTTCTAGGTATACTC	1677	1093	-7.21238	2.48241	First heart field	nextseq_1	Day8	WT	ETiX
nextseq_1_PA-02D_S12.AGAACTCCTGGCAGACGCC	309	247	-3.95902	-0.977442	Second heart field	nextseq_1	E8.5	WT	NE
nextseq_1_PA-02D_S12.CGTACCTATACCTGGCCAA	300	250	-6.01973	0.960538	First heart field	nextseq_1	Day8	WT	ETiX
nextseq_1_PA-02D_S12.GAGTTCTCTTGGCCGGCCT	315	246	-4.2265	1.00017	First heart field	nextseq_1	Day8	WT	ETiX
nextseq_1_PA-02D_S12.CAGCAAGTTTTAGGACCGG	363	303	3.19798	1.0823	Cardiac mesoderm	nextseq_1	Day8	WT	ETiX
nextseq_1_PA-02D_S12.TGCAAGGTTAACCATTGGA	397	316	-0.889514	1.00835	First heart field	nextseq_1	E9.5	WT	NE
nextseq_1_PA-02D_S12.CTCGTTGATGATCTTACGC	358	283	2.53354	0.608434	Cardiac mesoderm	nextseq_1	E8.5	WT	NE
nextseq_1_PA-02D_S12.ACAGGTATTTAACCATTGGA	510	396	2.00447	-3.35085	Cardiac mesoderm	nextseq_1	E9.5	WT	NE
nextseq_1_PA-02D_S12.CCTGCAGTTTGGCCGGCCT	472	393	-0.833096	1.45224	First heart field	nextseq_1	Day8	WT	ETiX
nextseq_1_PA-02D_S12.GGCTTACTTTCCAATCATC	556	438	-2.40669	2.46435	First heart field	nextseq_1	E8.5	WT	NE
nextseq_1_PA-02D_S12.TTTGCTACTTTTATAGCAGA	362	298	4.3964	2.3047	Cardiac mesoderm	nextseq_1	Day8	Pax6neg	ETiX
nextseq_1_PA-02D_S12.CAGCAAGTTATGGCTCTGC	415	344	-4.72628	0.34984	First heart field	nextseq_1	E8	WT	NE
nextseq_1_PA-02D_S12.ATTAGGTACTTAACTGGTTA	597	421	-4.56918	-1.71455	Second heart field	nextseq_1	E9.5	WT	NE
nextseq_1_PA-02D_S12.AGCGTAAGTTTATTCTGAG	1175	850	5.47369	-1.75276	Cardiac mesoderm	nextseq_1	Day8	WT	ETiX
nextseq_1_PA-02D_S12.TTCCATCTTTCATACTCCGA	1181	820	-4.396	3.6233	First heart field	nextseq_1	Day8	Pax6neg	ETiX
nextseq_1_PA-02D_S12.AACTTGGATTAGAGCCAAGG	735	559	3.84776	-3.6461	Cardiac mesoderm	nextseq_1	Day8	Pax6neg	ETiX
nextseq_1_PA-02D_S12.AACGTAATCTCATCAGAATG	587	436	-3.00687	-2.01476	Second heart field	nextseq_1	Day8	WT	ETiX
nextseq_1_PA-02D_S12.ATATGGATCTTAACTGGTTA	493	395	4.76095	-1.12605	Cardiac mesoderm	nextseq_1	E9.5	WT	NE
nextseq_1_PA-02D_S12.AAACTGAACTGTCCTAGAGG	347	301	-1.56564	-0.931781	Cardiac mesoderm	nextseq_1	Day8	Failed	ETiX
nextseq_1_PA-02D_S12.AGTAGCCATAACCATTGGA	738	585	4.15859	-3.23096	Cardiac mesoderm	nextseq_1	E9.5	WT	NE
nextseq_1_PA-02D_S12.CCATCGTCTACCGGAATTA	2029	1229	-5.22059	3.17357	First heart field	nextseq_1	E9.5	WT	NE
nextseq_1_PA-02D_S12.AGCTATCGTTTATAGCAGA	1287	915	4.30974	-4.10295	Cardiac mesoderm	nextseq_1	Day8	Pax6neg	ETiX
nextseq_1_PA-02D_S12.ACTTACTCATGGTAGGTTAG	1153	806	3.62553	-3.93478	Cardiac mesoderm	nextseq_1	Day8	Failed	ETiX
nextseq_1_PA-02D_S12.ACGCTTGATATATTGATAC	1298	975	-7.37321	-0.18552	First heart field	nextseq_1	E8.75	WT	NE
nextseq_1_PA-02D_S12.CCTAATGGTTAGACTTCTT	893	654	-4.64234	1.68589	First heart field	nextseq_1	Day8	Failed	ETiX
nextseq_1_PA-02D_S12.TGGATTCTATTGACGCTCCG	527	428	3.01732	-0.374153	Cardiac mesoderm	nextseq_1	E9.5	WT	NE
nextseq_1_PA-02D_S12.ACTTGATTGTTAATGAACGA	1697	1176	5.76151	1.94822	Cardiac mesoderm	nextseq_1	E9.5	WT	NE
nextseq_1_PA-02D_S12.ACAATGCTATAACTAGGCGC	819	600	5.57366	-3.09674	Cardiac mesoderm	nextseq_1	Day8	Failed	ETiX
nextseq_1_PA-02D_S12.ATACCAGTTTATCGGCTATC	870	643	0.11195	1.43956	First heart field	nextseq_1	E8.5	WT	NE
nextseq_1_PA-02D_S12.AATTCTAGGTTCGCTAAGCA	696	571	5.25969	-1.43655	Cardiac mesoderm	nextseq_1	Day8	WT	ETiX
nextseq_1_PA-02D_S12.TGATGCGATTTAGGACCGG	989	702	3.35428	0.664418	Cardiac mesoderm	nextseq_1	Day8	WT	ETiX
nextseq_1_PA-02D_S12.GTCTATGGTATATGAGCCA	1749	1051	-6.72305	2.99064	First heart field	nextseq_1	E8.75	WT	NE
nextseq_1_PA-02E_S13.AGGCGGAATAGAACGTCTC	399	334	-3.11359	0.343734	First heart field	nextseq_1	Day8	Failed	ETiX
nextseq_1_PA-02E_S13.TAGAACCAATGCCGCAACGA	986	733	5.7214	-2.2536	Cardiac mesoderm	nextseq_1	Day8	Pax6neg	ETiX
nextseq_1_PA-02E_S13.AGGCGGAATATAAGGAGCA	388	302	3.01313	1.04362	Cardiac mesoderm	nextseq_1	Day8	WT	ETiX
nextseq_1_PA-02E_S13.TGCAAGGTTGGCTGAGCTC	565	408	-3.71447	0.469777	First heart field	nextseq_1	Day8	Failed	ETiX
nextseq_1_PA-02E_S13.AAACTCCAATGCCATTCTCC	1212	863	3.91234	-3.8259	Cardiac mesoderm	nextseq_1	Day8	Failed	ETiX
nextseq_1_PA-02E_S13.ATGGTAACTTCCATCGCGAA	393	315	-2.1289	0.974719	First heart field	nextseq_1	Day8	WT	ETiX
nextseq_1_PA-02E_S13.TTGACTCAATTAATGAACGA	856	644	3.50757	-3.65644	Cardiac mesoderm	nextseq_1	E9.5	WT	NE
nextseq_1_PA-02E_S13.GGCTTACTTCGGTTATGCC	777	638	4.64023	-3.13238	Cardiac mesoderm	nextseq_1	E8.75	WT	NE
nextseq_1_PA-02E_S13.AGAACTCCTTAACGATCCA	1301	932	3.85114	0.459362	Cardiac mesoderm	nextseq_1	Day8	WT	ETiX
nextseq_1_PA-02E_S13.ACTGGACCTATTCAGGTAC	1348	886	-2.85911	2.11559	First heart field	nextseq_1	Day8	Failed	ETiX
nextseq_1_PA-02E_S13.ATCTTCAGATATATGAGCCA	838	606	-5.57089	2.93133	First heart field	nextseq_1	E8.75	WT	NE
nextseq_1_PA-02E_S13.AATCCAGTATTGAGTCTGGC	1903	1217	4.44854	-3.80677	Cardiac mesoderm	nextseq_1	Day8	Failed	ETiX
nextseq_1_PA-02E_S13.AAGGACGATACGCGAGATT	333	266	2.90789	-0.154429	Cardiac mesoderm	nextseq_1	Day8	Pax6neg	ETiX
nextseq_1_PA-02E_S13.CTGAGCATTGCTGGAACTT	655	509	-3.31809	-1.46518	Second heart field	nextseq_1	Day8	WT	ETiX
nextseq_1_PA-02E_S13.ACATTCGTATACGTCATATA	486	402	3.23936	-2.13345	Cardiac mesoderm	nextseq_1	Day8	Pax6neg	ETiX
nextseq_1_PA-02E_S13.GAGGAACTTGACCTTGATA	1205	808	2.83148	0.956819	Cardiac mesoderm	nextseq_1	E9.5	WT	NE
nextseq_1_PA-02E_S13.TGAATCTGATTCAACGTAAG	370	297	4.65304	-1.07238	Cardiac mesoderm	nextseq_1	Day8	Pax6neg	ETiX
nextseq_1_PA-02E_S13.CGATTCGCTGTAGCTCCAT	1069	793	-5.14067	-1.31926	Second heart field	nextseq_1	Day8	WT	ETiX
nextseq_1_PA-02E_S13.CGTACCTATATGGAATTGG	1069	808	5.74758	-0.983659	Cardiac mesoderm	nextseq_1	E9.5	WT	NE
nextseq_1_PA-02E_S13.AATTCTAGGTTCAACGTAAG	714	589	5.25094	-3.29631	Cardiac mesoderm	nextseq_1	Day8	Pax6neg	ETiX
nextseq_1_PA-02E_S13.AGGCTCGTTTAGACTTCTT	391	333	2.53102	0.0791165	Cardiac mesoderm	nextseq_1	Day8	Failed	ETiX
nextseq_1_PA-02E_S13.ATCTGATGATTGCCGGCAGA	331	273	2.84997	-1.54174	Cardiac mesoderm	nextseq_1	Day8	WT	ETiX
nextseq_1_PA-02E_S13.AGAGCATGTATATGAGCCA	891	724	5.3971	2.54003	Cardiac mesoderm	nextseq_1	E8.75	WT	NE
nextseq_1_PA-02E_S13.TTACCTAAGTACTTAACCTT	458	371	-0.0643155	0.887498	Cardiac mesoderm	nextseq_1	Day8	WT	ETiX
nextseq_1_PA-02E_S13.AAGACCTTATATAAGGAGCA	694	575	3.76253	-1.11419	Cardiac mesoderm	nextseq_1	Day8	WT	ETiX
nextseq_1_PA-02E_S13.AAAGCTGATTCGTCGCAGCC	1000	726	4.88256	-2.39238	Cardiac mesoderm	nextseq_1	E8.75	WT	NE
nextseq_1_PA-02E_S13.ATGGTAACTTATCGGCTATC	478	377	2.92799	-2.23185	Cardiac mesoderm	nextseq_1	E8.5	WT	NE
nextseq_1_PA-02E_S13.CGTAGGCTTACGTCATATA	390	337	4.55659	-2.80762	Cardiac mesoderm	nextseq_1	Day8	Pax6neg	ETiX
nextseq_1_PA-02E_S13.CAGTATCCTACCGGAATTA	1004	779	4.29321	1.78507	Cardiac mesoderm	nextseq_1	E9.5	WT	NE
nextseq_1_PA-02E_S13.CGTAGGCTTCGTCGCAGCC	507	413	5.60678	-1.10481	Cardiac mesoderm	nextseq_1	E8.75	WT	NE
nextseq_1_PA-02E_S13.ATACCAGTTTTAACGATCCA	1074	743	-2.76483	2.52808	First heart field	nextseq_1	Day8	WT	ETiX
nextseq_1_PA-02E_S13.AGAAGTAAGTAACCTGGTCT	1882	1222	-7.32113	0.548526	First heart field	nextseq_1	Day8	WT	ETiX
nextseq_1_PA-02E_S13.CGTCTTCCTCAACCGCTAA	372	297	4.56035	2.90062	Cardiac mesoderm	nextseq_1	Day8	WT	ETiX
nextseq_1_PA-02E_S13.AGATTGGTTTACCTGGCCAA	315	238	-4.51109	2.98036	First heart field	nextseq_1	Day8	WT	ETiX
nextseq_1_PA-02E_S13.AAAGCTGATTACCGGAATTA	949	715	4.31418	-3.98222	Cardiac mesoderm	nextseq_1	E9.5	WT	NE
nextseq_1_PA-02E_S13.AATTCTAGGTGTCCTTAAGA	344	292	-1.66847	0.991229	First heart field	nextseq_1	E8.75	WT	NE
nextseq_1_PA-02E_S13.TGGTTGAATTCTAAGAGAAG	534	443	5.49422	-0.767868	Cardiac mesoderm	nextseq_1	E8.5	WT	NE
nextseq_1_PA-02E_S13.AAGTACGTTTTAGATCTACT	1464	1041	0.47018	1.24815	Cardiac mesoderm	nextseq_1	Day8	WT	ETiX
nextseq_1_PA-02E_S13.ATTCCTAGATTGAGTCTGGC	955	637	-3.61383	1.16776	First heart field	nextseq_1	Day8	Failed	ETiX
nextseq_1_PA-02E_S13.AGGCGGAATGGCCGTAGTC	609	487	-6.68548	0.502847	First heart field	nextseq_1	Day8	Failed	ETiX
nextseq_1_PA-02E_S13.TTGGAGCTTTTCATAGGAC	952	687	-2.05084	1.96609	First heart field	nextseq_1	Day8	Failed	ETiX
nextseq_1_PA-02E_S13.TCGAAGGATCAACCGCTAA	641	437	-5.93895	1.3278	First heart field	nextseq_1	Day8	WT	ETiX
nextseq_1_PA-02E_S13.ACTGGTTATTGGCTGAGCTC	626	522	4.41513	-2.14106	Cardiac mesoderm	nextseq_1	Day8	Failed	ETiX
nextseq_1_PA-02E_S13.CGGTAAGGTGTATCATCGA	311	255	2.67422	-0.483483	Cardiac mesoderm	nextseq_1	Day8	WT	ETiX
nextseq_1_PA-02E_S13.GGCTAAGATAAGTAAGAGC	1496	1047	-6.3421	0.0880612	First heart field	nextseq_1	Day8	Failed	ETiX
nextseq_1_PA-02E_S13.AACTTGGATTGGTAGGTTAG	639	473	2.93415	-3.45833	Cardiac mesoderm	nextseq_1	Day8	Failed	ETiX
nextseq_1_PA-02E_S13.TCGAGAAGTGGCAGACGCC	1056	731	-6.41795	1.10012	First heart field	nextseq_1	E8.5	WT	NE
nextseq_1_PA-02E_S13.AGCTATCGTACGTCATATA	1516	989	-5.26457	3.37496	First heart field	nextseq_1	Day8	Pax6neg	ETiX
nextseq_1_PA-02E_S13.AAGGACGATGGCAGACGCC	394	320	-2.75903	-1.68165	Second heart field	nextseq_1	E8.5	WT	NE
nextseq_1_PA-02E_S13.TATTCTCCTTGCAGGTCCGT	544	425	4.91004	-2.58371	Cardiac mesoderm	nextseq_1	Day8	Pax6neg	ETiX
nextseq_1_PA-02E_S13.AGGCGGAATCGGCGTAACT	979	754	6.09287	-0.935143	Cardiac mesoderm	nextseq_1	Day8	Failed	ETiX
nextseq_1_PA-02E_S13.CAAGGCGTTGTCCTAGAGG	332	289	3.96747	-0.551113	Cardiac mesoderm	nextseq_1	Day8	Failed	ETiX
nextseq_1_PA-02E_S13.CAGCATTGTAGGTATACTC	402	338	-6.74329	1.9125	First heart field	nextseq_1	Day8	WT	ETiX
nextseq_1_PA-02E_S13.ACTGAATACTATTCAGGTAC	625	467	-4.17904	1.78141	First heart field	nextseq_1	Day8	Failed	ETiX
nextseq_1_PA-02E_S13.ACATGGTAATTCCAATCATC	1366	956	4.6892	1.17705	Cardiac mesoderm	nextseq_1	E8.5	WT	NE
nextseq_1_PA-02E_S13.ATTAGGTACTGGTAGGTTAG	1969	1291	4.81843	-3.79818	Cardiac mesoderm	nextseq_1	Day8	Failed	ETiX
nextseq_1_PA-02E_S13.TAATACCAGTTTACTTGGAA	1284	926	-7.70032	0.789862	First heart field	nextseq_1	Day8	Failed	ETiX
nextseq_1_PA-02E_S13.ATATGGATCTCGGTTGCGCG	307	257	-5.64301	0.670442	First heart field	nextseq_1	Day8	Failed	ETiX
nextseq_1_PA-02E_S13.ACAATGCTATCGCCTAATGC	813	576	-7.56389	1.45073	First heart field	nextseq_1	Day8	Failed	ETiX
nextseq_1_PA-02E_S13.ACGCTTATATGCTCAGCCGG	2064	1346	6.43111	-0.399679	Cardiac mesoderm	nextseq_1	E9.5	WT	NE
nextseq_1_PA-02E_S13.ATCAGTCATTACTTAACCTT	994	704	-2.06543	2.45685	First heart field	nextseq_1	Day8	WT	ETiX
nextseq_1_PA-02E_S13.TTTGCTACTTTAATGAACGA	1661	975	3.73209	0.179488	Cardiac mesoderm	nextseq_1	E9.5	WT	NE
nextseq_1_PA-02E_S13.ATCAATACGTGTCCTACTTG	432	352	-4.45552	2.73541	First heart field	nextseq_1	Day8	Pax6neg	ETiX
nextseq_1_PA-02E_S13.AGAGCATGTGCCGCAACGA	364	298	-4.48511	3.14023	First heart field	nextseq_1	Day8	Pax6neg	ETiX
nextseq_1_PA-02E_S13.AGAAGTAAGTTTATTCATTC	455	374	3.92209	1.14372	Cardiac mesoderm	nextseq_1	E9.5	WT	NE
nextseq_1_PA-02E_S13.TATCTCGATTTTCTTAATAA	499	418	4.53279	1.72326	Cardiac mesoderm	nextseq_1	Day8	WT	ETiX
nextseq_1_PA-02E_S13.CAGCAAGTTGGACTACTAC	734	607	-6.83428	-0.093797	First heart field	nextseq_1	E8.75	WT	NE
nextseq_1_PA-02E_S13.ACTGGTTATTTAACGATCCA	633	476	3.43079	-0.204019	Cardiac mesoderm	nextseq_1	Day8	WT	ETiX
nextseq_1_PA-02E_S13.ACGGAACGTTAGACTTCTT	304	270	1.67677	-1.42731	Cardiac mesoderm	nextseq_1	Day8	Failed	ETiX
nextseq_1_PA-02F_S14.TAGAACCAATGCCGCAACGA	825	640	5.30967	-2.31966	Cardiac mesoderm	nextseq_1	Day8	Pax6neg	ETiX
nextseq_1_PA-02F_S14.AACGCGTCTGATCTTACGC	535	415	0.873975	0.895897	First heart field	nextseq_1	E8.5	WT	NE
nextseq_1_PA-02F_S14.AAATTCCTCTGGCCGTAGTC	1121	841	-2.99528	2.95288	First heart field	nextseq_1	Day8	Failed	ETiX
nextseq_1_PA-02F_S14.ATTGAGGAATTGCCGGCAGA	470	370	-2.39654	1.28933	First heart field	nextseq_1	Day8	WT	ETiX
nextseq_1_PA-02F_S14.TCCTATAAGTGTAGCTCCAT	306	268	1.90075	-1.73218	Cardiac mesoderm	nextseq_1	Day8	WT	ETiX
nextseq_1_PA-02F_S14.AAGTATTGGTATAAGGAGCA	966	711	5.91233	0.126574	Cardiac mesoderm	nextseq_1	Day8	WT	ETiX
nextseq_1_PA-02F_S14.TTCTCATTGTACGCGAGATT	665	481	2.82344	-1.32516	Cardiac mesoderm	nextseq_1	Day8	Pax6neg	ETiX
nextseq_1_PA-02F_S14.ACAACCTATTCATACTCCGA	500	413	4.2253	-2.84648	Cardiac mesoderm	nextseq_1	Day8	Pax6neg	ETiX
nextseq_1_PA-02F_S14.ATTACCATCTGATCGCTTCT	642	497	2.99578	-0.21461	Cardiac mesoderm	nextseq_1	Day8	Failed	ETiX
nextseq_1_PA-02F_S14.ATTAATGCCTATTCAGGTAC	512	427	2.54598	0.934384	Cardiac mesoderm	nextseq_1	Day8	Failed	ETiX
nextseq_1_PA-02F_S14.GCGTACTTTCGTCGCAGCC	1499	1057	4.88908	0.447818	Cardiac mesoderm	nextseq_1	E8.75	WT	NE
nextseq_1_PA-02F_S14.ATCAGTCATTTTAGGACCGG	930	643	-4.49727	-1.73383	Second heart field	nextseq_1	Day8	WT	ETiX
nextseq_1_PA-02F_S14.AAATTCCTCTGGTAGGTTAG	1892	1248	0.357852	1.87685	First heart field	nextseq_1	Day8	Failed	ETiX
nextseq_1_PA-02F_S14.AATTCATCGTTTATTATGGT	1107	765	-6.08373	0.809005	First heart field	nextseq_1	Day8	Failed	ETiX
nextseq_1_PA-02F_S14.GTCTCTACTACCGGAATTA	1177	908	5.56411	-0.323208	Cardiac mesoderm	nextseq_1	E9.5	WT	NE
nextseq_1_PA-02F_S14.TGGTTGAATTCATTCGACGG	626	510	5.04362	1.92962	Cardiac mesoderm	nextseq_1	E9.5	WT	NE
nextseq_1_PA-02F_S14.ATACCAGTTTTAGATCTACT	369	297	-5.18526	1.1569	First heart field	nextseq_1	Day8	WT	ETiX
nextseq_1_PA-02F_S14.ATACCAGTTTTTACTTGGAA	751	602	2.24189	1.33265	Cardiac mesoderm	nextseq_1	Day8	Failed	ETiX
nextseq_1_PA-02F_S14.ATGGTTGGTATATGAGCCA	1164	805	-3.53729	3.02361	First heart field	nextseq_1	E8.75	WT	NE
nextseq_1_PA-02F_S14.AACCTCATTTCCATCGCGAA	531	426	2.51752	-3.32185	Cardiac mesoderm	nextseq_1	Day8	WT	ETiX
nextseq_1_PA-02F_S14.TAGGAAGGTTAGACTTCTT	354	290	-4.58553	1.49258	First heart field	nextseq_1	Day8	Failed	ETiX
nextseq_1_PA-02F_S14.TCGAAGGATATGGAATTGG	1471	1025	-7.00501	0.915889	First heart field	nextseq_1	E9.5	WT	NE
nextseq_1_PA-02F_S14.AGAGCATGTTAATGAACGA	1458	1018	2.98594	1.01544	Cardiac mesoderm	nextseq_1	E9.5	WT	NE
nextseq_1_PA-02F_S14.GATAAGCGTTTCTTCCGGT	1408	989	0.576166	-2.38401	Cardiac mesoderm	nextseq_1	E8	WT	NE
nextseq_1_PA-02F_S14.ATTAGGTACTCGGTCAAGAA	489	395	3.03088	-0.663828	Cardiac mesoderm	nextseq_1	Day8	Failed	ETiX
nextseq_1_PA-02F_S14.ATTCCTAGATGCAGGTCCGT	966	699	4.28969	0.16669	Cardiac mesoderm	nextseq_1	Day8	Pax6neg	ETiX
nextseq_1_PA-02F_S14.CTCGTTGATATCATATTAG	700	533	2.00132	1.32908	Cardiac mesoderm	nextseq_1	Day8	WT	ETiX
nextseq_1_PA-02F_S14.AACCTCATTTATTCAGGTAC	436	373	3.07513	-2.80707	Cardiac mesoderm	nextseq_1	Day8	Failed	ETiX
nextseq_1_PA-02F_S14.ATGGTTGGTGGCTGAGCTC	512	403	3.59238	-0.925315	Cardiac mesoderm	nextseq_1	Day8	Failed	ETiX
nextseq_1_PA-02F_S14.CTCCATCATACCGGAATTA	1763	1207	-7.51827	2.00559	First heart field	nextseq_1	E9.5	WT	NE
nextseq_1_PA-02F_S14.AACGATCATTAACCATTGGA	372	297	-4.09073	1.92656	First heart field	nextseq_1	E9.5	WT	NE
nextseq_1_PA-02F_S14.TGGATTCTATCCATAAGTCC	519	399	-4.88425	3.10519	First heart field	nextseq_1	Day8	WT	ETiX
nextseq_1_PA-02F_S14.AAGCAGTATTGCTCAGCCGG	773	604	-6.92043	0.314388	First heart field	nextseq_1	E9.5	WT	NE
nextseq_1_PA-02F_S14.AGGCTCGTTCCGCAAGTTC	568	472	3.97571	-3.46999	Cardiac mesoderm	nextseq_1	Day8	Failed	ETiX
nextseq_1_PA-02F_S14.ATTAGTCTGTCATCCGACTA	563	440	4.55711	-3.02511	Cardiac mesoderm	nextseq_1	Day8	Pax6neg	ETiX
nextseq_1_PA-02F_S14.ATATCCTACTGTCCTTAAGA	1216	914	5.93518	-2.71678	Cardiac mesoderm	nextseq_1	E8.75	WT	NE
nextseq_1_PA-02F_S14.TTGACCAGTGTCCTACTTG	557	435	4.94692	-3.13711	Cardiac mesoderm	nextseq_1	Day8	Pax6neg	ETiX
nextseq_1_PA-02F_S14.TCTATCCAATATATGAGCCA	449	360	-4.13291	1.91758	First heart field	nextseq_1	E8.75	WT	NE
nextseq_1_PA-02F_S14.AGGCGGAATAGGTATACTC	1966	1222	-5.21575	2.77893	First heart field	nextseq_1	Day8	WT	ETiX
nextseq_1_PA-02F_S14.AACTGGCATGAGCATCATT	344	271	-2.60711	2.12654	First heart field	nextseq_1	E9.5	WT	NE
nextseq_1_PA-02F_S14.AATTCATCGTTCAACGTAAG	407	311	-3.72011	-1.71792	Second heart field	nextseq_1	Day8	Pax6neg	ETiX
nextseq_1_PA-02G_S15.ACTTCCGTTATATTGATAC	376	310	2.93837	-2.55832	Cardiac mesoderm	nextseq_1	E8.75	WT	NE
nextseq_1_PA-02G_S15.AGGATAATCTTCTAATAGTA	1354	980	4.45024	-3.0047	Cardiac mesoderm	nextseq_1	Day8	Failed	ETiX
nextseq_1_PA-02G_S15.TAACGACTTTCAACCGCTAA	853	641	5.44384	0.676513	Cardiac mesoderm	nextseq_1	Day8	WT	ETiX
nextseq_1_PA-02G_S15.AGAACTCCTAAGTAAGAGC	1157	869	-4.82595	2.78193	First heart field	nextseq_1	Day8	Failed	ETiX
nextseq_1_PA-02G_S15.TTACCTAAGTATGGAATTGG	1262	884	5.84769	-1.40196	Cardiac mesoderm	nextseq_1	E9.5	WT	NE
nextseq_1_PA-02G_S15.ATACCAGTTTTGCGGACCTA	308	266	-3.57328	0.639507	First heart field	nextseq_1	Day8	Failed	ETiX
nextseq_1_PA-02G_S15.TTCTTCGTTTGGAGGATAGC	1117	809	5.51753	-0.399086	Cardiac mesoderm	nextseq_1	Day8	Pax6neg	ETiX
nextseq_1_PA-02G_S15.TAACGACTTTGCAGGTCCGT	566	441	3.83752	-3.13909	Cardiac mesoderm	nextseq_1	Day8	Pax6neg	ETiX
nextseq_1_PA-02G_S15.AGAGATGAATACTTGCTAGA	356	297	-5.98006	0.409688	First heart field	nextseq_1	Day8	WT	ETiX
nextseq_1_PA-02G_S15.ACCGGTTCTAAGTAAGAGC	562	453	2.26185	-3.42038	Cardiac mesoderm	nextseq_1	Day8	Failed	ETiX
nextseq_1_PA-02G_S15.CCAAGGATTCCTTGGTCCA	1956	1231	6.25878	-0.784321	Cardiac mesoderm	nextseq_1	E8.75	WT	NE
nextseq_1_PA-02G_S15.ATCAGTCATTTTCTTAATAA	561	450	4.25252	-1.222	Cardiac mesoderm	nextseq_1	Day8	WT	ETiX
nextseq_1_PA-02G_S15.TTGATTCCTTTAATGAACGA	1406	1000	-7.39337	1.40015	First heart field	nextseq_1	E9.5	WT	NE
nextseq_1_PA-02G_S15.ATGCTTCCTTTATTCTGAG	434	350	2.91582	-0.159185	Cardiac mesoderm	nextseq_1	Day8	WT	ETiX
nextseq_1_PA-02G_S15.ACGCTTATATGGCTGAGCTC	639	481	3.35819	-0.0855048	Cardiac mesoderm	nextseq_1	Day8	Failed	ETiX
nextseq_1_PA-02G_S15.TAAGGTTCATACGGAGGCGG	444	343	3.396	0.389311	Cardiac mesoderm	nextseq_1	Day8	WT	ETiX
nextseq_1_PA-02G_S15.ACTGGTTATTTCGGCCTTAC	615	461	-3.36637	0.844706	First heart field	nextseq_1	Day8	Failed	ETiX
nextseq_1_PA-02G_S15.AACGATCATTGTATCATCGA	637	494	-7.09041	1.3153	First heart field	nextseq_1	Day8	WT	ETiX
nextseq_1_PA-02G_S15.TTGACCAGTACGCGAGATT	2309	1449	6.27045	-1.72859	Cardiac mesoderm	nextseq_1	Day8	Pax6neg	ETiX
nextseq_1_PA-02G_S15.TAATACCAGTGTCCTTAAGA	1893	1135	-4.06344	3.54685	First heart field	nextseq_1	E8.75	WT	NE
nextseq_1_PA-02G_S15.TTTGCTACTTACGGAGGCGG	431	372	2.33548	-2.14769	Cardiac mesoderm	nextseq_1	Day8	WT	ETiX
nextseq_1_PA-02G_S15.GATAAGCGTTCCAATCATC	933	666	-6.64244	0.299175	First heart field	nextseq_1	E8.5	WT	NE
nextseq_1_PA-02G_S15.AGGCGGAATGGCCGTAGTC	419	314	-6.03143	3.14852	First heart field	nextseq_1	Day8	Failed	ETiX
nextseq_1_PA-02G_S15.AACGCGTCTTTATAGCAGA	833	639	3.96447	-4.02185	Cardiac mesoderm	nextseq_1	Day8	Pax6neg	ETiX
nextseq_1_PA-02G_S15.ATGGTTGGTTTATTCTGAG	867	608	-3.76866	2.1695	First heart field	nextseq_1	Day8	WT	ETiX
nextseq_1_PA-02G_S15.AGCGTAAGTCCGCAAGTTC	364	310	-2.52927	-0.511465	Second heart field	nextseq_1	Day8	Failed	ETiX
nextseq_1_PA-02G_S15.CCAAGGATTACCTGGCCAA	1483	860	3.82525	0.427769	Cardiac mesoderm	nextseq_1	Day8	WT	ETiX
nextseq_1_PA-02G_S15.ACGTTGCTTCATCAGAATG	767	587	4.72341	-2.12581	Cardiac mesoderm	nextseq_1	Day8	WT	ETiX
nextseq_1_PA-02G_S15.ATGGACTATTGCTGGAACTT	404	309	-5.43391	0.0336468	First heart field	nextseq_1	Day8	WT	ETiX
nextseq_1_PA-02G_S15.AAACTCCAATCAAGGAGGTC	561	457	-6.31494	2.29167	First heart field	nextseq_1	E9.5	WT	NE
nextseq_1_PA-02G_S15.CCTAATGGTTGGCCGGCCT	429	361	-5.70446	0.023557	First heart field	nextseq_1	Day8	WT	ETiX
nextseq_1_PA-02G_S15.TCCTATAAGTGCCGCAACGA	718	575	5.1224	2.73241	Cardiac mesoderm	nextseq_1	Day8	Pax6neg	ETiX
nextseq_1_PA-02G_S15.AACGCGTCTCCGCTGCCAG	1019	757	-7.17414	0.17261	First heart field	nextseq_1	Day8	WT	ETiX
nextseq_1_PA-02G_S15.AATACCGAATTTACCGAGGC	1215	807	-2.98127	2.28405	First heart field	nextseq_1	Day8	WT	ETiX
nextseq_1_PA-02G_S15.AGAGGTCGTCCAGTCCTCT	1732	1227	0.641486	-2.44173	Cardiac mesoderm	nextseq_1	E8	WT	NE
nextseq_1_PA-02G_S15.TCCTAACTTTCGGTTGCGCG	705	574	-7.07956	0.980186	First heart field	nextseq_1	Day8	Failed	ETiX
nextseq_1_PA-02G_S15.TAGATGACTTTTATAGCAGA	296	249	1.76726	-3.28842	Cardiac mesoderm	nextseq_1	Day8	Pax6neg	ETiX
nextseq_1_PA-02G_S15.ACGTCTAGTTAGAATTAAC	327	278	3.61147	-2.38639	Cardiac mesoderm	nextseq_1	Day8	Failed	ETiX
nextseq_1_PA-02G_S15.AGAAGTAAGTTTAGGACCGG	817	617	-6.81111	1.40982	First heart field	nextseq_1	Day8	WT	ETiX
nextseq_1_PA-02G_S15.ACTGGACCTTTATTCTGAG	307	228	-5.36987	3.46386	First heart field	nextseq_1	Day8	WT	ETiX
nextseq_1_PA-02G_S15.TACTTGCGTCAGGAGGAGA	1495	1036	4.45	0.695002	Cardiac mesoderm	nextseq_1	E9.5	WT	NE
nextseq_1_PA-02G_S15.ACGCTTGATGGCAATGAGA	851	633	3.12058	1.07899	Cardiac mesoderm	nextseq_1	Day8	Failed	ETiX
nextseq_1_PA-02G_S15.AGTATTAGCTGCTAACTTGC	300	270	1.06141	-0.963265	Cardiac mesoderm	nextseq_1	Day8	Failed	ETiX
nextseq_1_PA-02G_S15.AATACCGAATATCATATTAG	296	235	-5.05426	3.59652	First heart field	nextseq_1	Day8	WT	ETiX
nextseq_1_PA-02G_S15.AACGTAATCTATAAGGAGCA	424	343	-4.93044	1.22642	First heart field	nextseq_1	Day8	WT	ETiX
nextseq_1_PA-02G_S15.CAGATCAGTAGCCGGTACC	318	259	-5.48747	-0.485916	First heart field	nextseq_1	Day8	WT	ETiX
nextseq_1_PA-02G_S15.AAACTGAACTTAACGATCCA	935	668	3.25452	0.206547	Cardiac mesoderm	nextseq_1	Day8	WT	ETiX
nextseq_1_PA-02G_S15.CGAAGACCTCAACCGCTAA	1945	1242	-6.55341	2.96205	First heart field	nextseq_1	Day8	WT	ETiX
nextseq_1_PA-02H_S16.CCTGCTACTAATTAAGACT	545	448	5.49191	2.59254	Cardiac mesoderm	nextseq_1	Day8	WT	ETiX
nextseq_1_PA-02H_S16.TAGAACCAATTTATTCTGAG	1117	782	4.59569	-3.61733	Cardiac mesoderm	nextseq_1	Day8	WT	ETiX
nextseq_1_PA-02H_S16.GCGTACTTTCAACCGCTAA	520	423	5.47183	-1.19857	Cardiac mesoderm	nextseq_1	Day8	WT	ETiX
nextseq_1_PA-02H_S16.AGATCGGATCGAACGCCGG	961	673	3.65072	1.6347	Cardiac mesoderm	nextseq_1	E9.5	WT	NE
nextseq_1_PA-02H_S16.TAAGGTTCATCCGCTGCCAG	698	575	4.42954	-1.97845	Cardiac mesoderm	nextseq_1	Day8	WT	ETiX
nextseq_1_PA-02H_S16.CTAACGACTTTCATAGGAC	408	312	2.36627	0.142685	Cardiac mesoderm	nextseq_1	Day8	Failed	ETiX
nextseq_1_PA-02H_S16.ATGGTAACTTTTCTTAATAA	1026	713	-5.95847	2.70785	First heart field	nextseq_1	Day8	WT	ETiX
nextseq_1_PA-02H_S16.CGTACCTATGTCCTAGAGG	2386	1547	-7.26934	0.0664062	First heart field	nextseq_1	Day8	Failed	ETiX
nextseq_1_PA-02H_S16.AAATCGTTCTTAGAATTAAC	476	400	2.76524	-0.708601	Cardiac mesoderm	nextseq_1	Day8	Failed	ETiX
nextseq_1_PA-02H_S16.AAAGCTGATTATTCAGGTAC	879	635	-7.41719	2.18151	First heart field	nextseq_1	Day8	Failed	ETiX
nextseq_1_PA-02H_S16.ATGCATTCATAGCCGGTACC	313	271	2.79164	-2.04703	Cardiac mesoderm	nextseq_1	Day8	WT	ETiX
nextseq_1_PA-02H_S16.TACTTGCGTATCGGCTATC	527	396	2.96284	-2.01335	Cardiac mesoderm	nextseq_1	E8.5	WT	NE
nextseq_1_PA-02H_S16.ATAATCCTGTACCGCCAACC	418	347	3.37888	0.71135	Cardiac mesoderm	nextseq_1	Day8	WT	ETiX
nextseq_1_PA-02H_S16.GGTACCATTGGAGGCCTCC	1854	1157	-4.59855	3.34259	First heart field	nextseq_1	E8.75	WT	NE
nextseq_1_PA-02H_S16.ATACCAGTTTCCGCTGCCAG	605	503	4.69818	-2.97969	Cardiac mesoderm	nextseq_1	Day8	WT	ETiX
nextseq_1_PA-02H_S16.GAGGAACTTGGCTGAGCTC	342	265	-3.99142	1.27583	First heart field	nextseq_1	Day8	Failed	ETiX
nextseq_1_PA-02H_S16.CAGGACTCTCATCAGAATG	465	377	2.58624	-0.411153	Cardiac mesoderm	nextseq_1	Day8	WT	ETiX
nextseq_1_PA-02H_S16.AACTGGCATCAATTACCGT	927	701	5.94621	-1.4946	Cardiac mesoderm	nextseq_1	Day8	Pax6neg	ETiX
nextseq_1_PA-02H_S16.CTGAGCATTTTATAGCAGA	605	489	5.14725	-1.99277	Cardiac mesoderm	nextseq_1	Day8	Pax6neg	ETiX
nextseq_1_PA-02H_S16.GATAAGCGTATCATATTAG	808	617	5.34844	1.90536	Cardiac mesoderm	nextseq_1	Day8	WT	ETiX
nextseq_1_PA-02H_S16.AGATCGGATAGCCGGTACC	665	513	-7.26188	0.864065	First heart field	nextseq_1	Day8	WT	ETiX
nextseq_1_PA-02H_S16.CCGACCAATCCATAAGTCC	1368	911	5.46642	-1.64742	Cardiac mesoderm	nextseq_1	Day8	WT	ETiX
nextseq_1_PA-02H_S16.AACTGGCATCGCCTAATGC	374	320	-4.73649	2.74574	First heart field	nextseq_1	Day8	Failed	ETiX
nextseq_1_PA-02H_S16.ATCTGATGATCCATAAGTCC	714	570	-3.16194	1.78766	Second heart field	nextseq_1	Day8	WT	ETiX
nextseq_1_PA-02H_S16.AAGGATATGTCATCCGACTA	385	328	2.39713	-3.33501	Cardiac mesoderm	nextseq_1	Day8	Pax6neg	ETiX
nextseq_1_PA-02H_S16.AGTAGCCATTAACGATCCA	1159	829	0.319559	-0.438961	Cardiac mesoderm	nextseq_1	Day8	WT	ETiX
nextseq_1_PA-02H_S16.CAGGACTCTATTCAGGTAC	1370	953	-7.61448	0.745719	First heart field	nextseq_1	Day8	Failed	ETiX
nextseq_1_PA-02H_S16.ATAATCCTGTAGGTATACTC	330	259	-5.35572	-0.110827	First heart field	nextseq_1	Day8	WT	ETiX
nextseq_1_PA-02H_S16.CATCAACGTGCTGGAACTT	410	338	-4.46618	1.19476	First heart field	nextseq_1	Day8	WT	ETiX
nextseq_1_PA-02H_S16.CGAATGAGTATCCATGACT	2116	1371	2.6752	1.42417	Cardiac mesoderm	nextseq_1	Day8	WT	ETiX
nextseq_1_PA-02H_S16.TTCTCATTGTATGGCTCTGC	1014	826	1.00752	-2.4871	Cardiac mesoderm	nextseq_1	E8	WT	NE
nextseq_1_PA-02H_S16.GCGTACTTTCCGCAAGTTC	1092	778	5.16405	-2.77631	Cardiac mesoderm	nextseq_1	Day8	Failed	ETiX
nextseq_1_PA-02H_S16.CATCAACGTTTATTCTGAG	367	286	-5.7644	0.903057	First heart field	nextseq_1	Day8	WT	ETiX
nextseq_1_PA-02H_S16.AAGTATTGGTCCTTGGTCCA	2122	1313	4.13973	0.706856	Cardiac mesoderm	nextseq_1	E8.75	WT	NE
nextseq_1_PA-02H_S16.CTGACGTTTCGTCGCAGCC	2021	1286	5.60873	2.37047	Cardiac mesoderm	nextseq_1	E8.75	WT	NE
nextseq_1_PA-02H_S16.CAGGACTCTAGGTATACTC	1278	840	-5.14234	-1.47494	Second heart field	nextseq_1	Day8	WT	ETiX
nextseq_1_PA-02H_S16.GAGGAACTTTTACTTGGAA	942	693	-3.82245	3.03428	First heart field	nextseq_1	Day8	Failed	ETiX
nextseq_1_PA-02H_S16.TTCTCATTGTAGAGCCAAGG	528	322	-5.58732	2.50367	First heart field	nextseq_1	Day8	Pax6neg	ETiX
nextseq_1_PA-02H_S16.CTCGTTGATAAGTAAGAGC	424	335	4.31382	-0.769107	Cardiac mesoderm	nextseq_1	Day8	Failed	ETiX
nextseq_1_PA-02H_S16.AGTATTAGCTGCTCAGCCGG	942	626	-5.3784	2.98508	First heart field	nextseq_1	E9.5	WT	NE
nextseq_1_PA-02H_S16.ATTAGGTACTAGAGCCAAGG	606	450	4.2044	-1.1054	Cardiac mesoderm	nextseq_1	Day8	Pax6neg	ETiX
nextseq_1_PA-02H_S16.AAGGATTACTAGGTATACTC	549	464	5.31484	-2.92652	Cardiac mesoderm	nextseq_1	Day8	WT	ETiX
nextseq_1_PA-02H_S16.ATTGAGGAATGCTCAGCCGG	1070	744	-3.6466	2.9823	First heart field	nextseq_1	E9.5	WT	NE
nextseq_1_PA-02H_S16.CAGTATCCTGCCGCAACGA	568	424	5.34967	-2.15256	Cardiac mesoderm	nextseq_1	Day8	Pax6neg	ETiX
nextseq_1_PA-02H_S16.ATCTGATGATACGCGAGATT	1898	1270	6.03137	-1.29127	Cardiac mesoderm	nextseq_1	Day8	Pax6neg	ETiX
nextseq_1_PA-02H_S16.CAGATCAGTCGGTTATGCC	1001	743	4.78318	-3.69947	Cardiac mesoderm	nextseq_1	E8.75	WT	NE
nextseq_1_PA-02H_S16.AGTTAACCATGCAGGTCCGT	681	516	2.23858	-3.85544	Cardiac mesoderm	nextseq_1	Day8	Pax6neg	ETiX
nextseq_1_PA-02H_S16.AAGTATTGGTCCAGTCCTCT	452	391	1.0908	-2.53871	Cardiac mesoderm	nextseq_1	E8	WT	NE
nextseq_1_PA-02H_S16.CTTCGACTTATGGAATTGG	514	410	-6.49289	-0.0364541	First heart field	nextseq_1	E9.5	WT	NE
nextseq_1_PA-02H_S16.AGATTGGTTTCTAAGAGAAG	387	332	3.05141	-3.03363	Cardiac mesoderm	nextseq_1	E8.5	WT	NE
nextseq_1_PA-02H_S16.TTCGTTCCTTAATGAACGA	1028	773	-7.21224	0.0845619	First heart field	nextseq_1	E9.5	WT	NE
nextseq_1_PA-02H_S16.ACCTCAATATTAACTCTTAG	342	305	4.83223	-0.400061	Cardiac mesoderm	nextseq_1	E8	WT	NE
nextseq_1_PA-02H_S16.TCAAGATCTTCGGTCAAGAA	309	262	3.81204	-2.08359	Cardiac mesoderm	nextseq_1	Day8	Failed	ETiX
nextseq_1_PA-02H_S16.AGCTATCGTCGCCTAATGC	704	549	3.27026	-4.03105	Cardiac mesoderm	nextseq_1	Day8	Failed	ETiX
nextseq_1_PA-02H_S16.ATTGATCGTTCATCTCTGCA	517	407	0.107973	0.756804	Cardiac mesoderm	nextseq_1	Day8	WT	ETiX
nextseq_1_PA-02H_S16.TAAGAATGGTTTCATAGGAC	1629	1123	-6.73701	-0.267228	First heart field	nextseq_1	Day8	Failed	ETiX
nextseq_1_PA-02H_S16.TCAAGATCTTTGGCCGGCCT	372	304	1.69399	0.0511148	Cardiac mesoderm	nextseq_1	Day8	WT	ETiX
nextseq_1_PA-02H_S16.ATACTACTCTTTAGGACCGG	1361	907	4.37854	0.327409	Cardiac mesoderm	nextseq_1	Day8	WT	ETiX
nextseq_1_PA-02H_S16.TTCCATCTTTAGGTATACTC	1047	685	-5.94631	1.40746	First heart field	nextseq_1	Day8	WT	ETiX
nextseq_1_PA-02H_S16.ACCTCAATATGGCCGTAGTC	295	226	2.85339	-0.0333447	Cardiac mesoderm	nextseq_1	Day8	Failed	ETiX
nextseq_1_PA-02H_S16.TTACCTAAGTATAAGGAGCA	841	641	-6.81487	2.20523	First heart field	nextseq_1	Day8	WT	ETiX
nextseq_1_PA-02H_S16.TATTCTCCTTACGCGAGATT	490	379	-1.06658	1.51636	First heart field	nextseq_1	Day8	Pax6neg	ETiX
nextseq_1_PA-03A_S17.TAATACCAGTTGGCCGGCCT	475	414	1.05865	-1.71573	Cardiac mesoderm	nextseq_1	Day8	WT	ETiX
nextseq_1_PA-03A_S17.AACCTCATTTACGGAGGCGG	403	340	1.25956	-1.34883	Cardiac mesoderm	nextseq_1	Day8	WT	ETiX
nextseq_1_PA-03A_S17.ACTTCCGTTAGAGCCAAGG	300	217	-4.89763	3.3343	First heart field	nextseq_1	Day8	Pax6neg	ETiX
nextseq_1_PA-03A_S17.AGGATAATCTGTCCTTAAGA	1505	1096	6.20791	-1.44803	Cardiac mesoderm	nextseq_1	E8.75	WT	NE
nextseq_1_PA-03A_S17.ATTCCTAGATGGTATCCGCC	439	366	-5.69408	-0.20817	First heart field	nextseq_1	Day8	Failed	ETiX
nextseq_1_PA-03A_S17.AGGCTCGTTCTAACTAGAT	1434	1001	-1.72849	2.21813	First heart field	nextseq_1	Day8	WT	ETiX
nextseq_1_PA-03A_S17.GCGTACTTTCATTCGACGG	330	271	4.86301	-0.767178	Cardiac mesoderm	nextseq_1	E9.5	WT	NE
nextseq_1_PA-03A_S17.AAAGCTGATTTCCAATCATC	591	443	-4.11529	-1.3334	Second heart field	nextseq_1	E8.5	WT	NE
nextseq_1_PA-03A_S17.GGTACCATTCAACCGCTAA	1142	847	4.65985	-2.94338	Cardiac mesoderm	nextseq_1	Day8	WT	ETiX
nextseq_1_PA-03A_S17.AGTAGCCATGGACTACTAC	347	273	-6.60634	-0.159681	First heart field	nextseq_1	E8.75	WT	NE
nextseq_1_PA-03A_S17.ACGCTTGATCCGCAAGTTC	728	551	-6.70917	2.07888	First heart field	nextseq_1	Day8	Failed	ETiX
nextseq_1_PA-03A_S17.AATTCTAGGTGGCTCTCTAT	321	257	3.54443	-0.971014	Cardiac mesoderm	nextseq_1	Day8	Failed	ETiX
nextseq_1_PA-03A_S17.ATTCGCAATTAGAGCCAAGG	358	287	4.90115	-0.0211411	Cardiac mesoderm	nextseq_1	Day8	Pax6neg	ETiX
nextseq_1_PA-03A_S17.AGAGCATGTCCGCAAGTTC	379	302	2.78425	-1.89135	Cardiac mesoderm	nextseq_1	Day8	Failed	ETiX
nextseq_1_PA-03A_S17.ATCAGTCATTTAACGATCCA	435	350	3.01218	-3.74988	Cardiac mesoderm	nextseq_1	Day8	WT	ETiX
nextseq_1_PA-03A_S17.ACGTCTAGTTTATTCTGAG	821	606	5.85529	-1.39026	Cardiac mesoderm	nextseq_1	Day8	WT	ETiX
nextseq_1_PA-03A_S17.GGCGTTAATGCAGGTCCGT	644	480	-6.64119	1.20821	First heart field	nextseq_1	Day8	Pax6neg	ETiX
nextseq_1_PA-03A_S17.ATCTTCAGATCCGCAAGTTC	503	395	3.89846	-1.36411	Cardiac mesoderm	nextseq_1	Day8	Failed	ETiX
nextseq_1_PA-03A_S17.CAGCATTGTTTATTCTGAG	1474	977	5.87403	0.212915	Cardiac mesoderm	nextseq_1	Day8	WT	ETiX
nextseq_1_PA-03A_S17.ATCTGATGATGATACGGAAC	476	381	-4.66109	-0.0236031	First heart field	nextseq_1	E8.5	WT	NE
nextseq_1_PA-03A_S17.TTGACTCAATGGCCGTAGTC	1474	1001	-7.31659	2.45855	First heart field	nextseq_1	Day8	Failed	ETiX
nextseq_1_PA-03A_S17.TTGATTCCTTGGTAGGTTAG	341	272	-6.0831	1.78945	First heart field	nextseq_1	Day8	Failed	ETiX
nextseq_1_PA-03A_S17.TCAGCTTCTTTATTCTGAG	1182	803	-4.84907	1.98685	First heart field	nextseq_1	Day8	WT	ETiX
nextseq_1_PA-03A_S17.TCTATCCAATACTAGAGAGT	366	315	2.88722	-1.66428	Cardiac mesoderm	nextseq_1	E8	WT	NE
nextseq_1_PA-03A_S17.ATGGTAACTTATCGGCTATC	465	380	3.77356	1.26219	Cardiac mesoderm	nextseq_1	E8.5	WT	NE
nextseq_1_PA-03A_S17.ATATCTGGATAGGTATACTC	816	584	-0.366287	1.25607	First heart field	nextseq_1	Day8	WT	ETiX
nextseq_1_PA-03A_S17.AAGTTCTTGTGCAGGTCCGT	488	396	-5.94946	2.9309	Second heart field	nextseq_1	Day8	Pax6neg	ETiX
nextseq_1_PA-03A_S17.ACATTCGTATCATCAGAATG	552	437	-6.48453	0.786816	First heart field	nextseq_1	Day8	WT	ETiX
nextseq_1_PA-03A_S17.ACGCTTGATCCATAAGTCC	292	208	-5.96238	2.97435	First heart field	nextseq_1	Day8	WT	ETiX
nextseq_1_PA-03A_S17.TAGGAAGGTACTTGCTAGA	538	418	-6.67626	2.12853	First heart field	nextseq_1	Day8	WT	ETiX
nextseq_1_PA-03A_S17.AACGATCATTAGCCGGTACC	382	315	-5.30126	1.42934	First heart field	nextseq_1	Day8	WT	ETiX
nextseq_1_PA-03A_S17.AGTCGCATTCAACCGCTAA	641	498	-3.07559	2.84112	First heart field	nextseq_1	Day8	WT	ETiX
nextseq_1_PA-03A_S17.CTGAGCATTAACCATTGGA	314	249	2.66491	-3.27455	Cardiac mesoderm	nextseq_1	E9.5	WT	NE
nextseq_1_PA-03A_S17.TTACCTAAGTGTCCTACTTG	347	289	2.31185	-3.41491	Cardiac mesoderm	nextseq_1	Day8	Pax6neg	ETiX
nextseq_1_PA-03A_S17.CCTAATGGTTATATACTAA	474	389	-6.92998	1.66588	First heart field	nextseq_1	Day8	WT	ETiX
nextseq_1_PA-03A_S17.CGGTAAGGTCGTCGCAGCC	2261	1418	-7.62077	2.23073	First heart field	nextseq_1	E8.75	WT	NE
nextseq_1_PA-03A_S17.GCGTACTTTACCGGAATTA	606	498	5.44318	2.43849	Cardiac mesoderm	nextseq_1	E9.5	WT	NE
nextseq_1_PA-03A_S17.AGAACTCCTGCTCAGCCGG	337	293	2.45462	0.856202	Cardiac mesoderm	nextseq_1	E9.5	WT	NE
nextseq_1_PA-03A_S17.ATCTTCAGATAGGTATACTC	1299	893	-0.89994	1.83671	First heart field	nextseq_1	Day8	WT	ETiX
nextseq_1_PA-03A_S17.ACAATGCTATACCGCCAACC	1416	930	-6.17703	0.826203	First heart field	nextseq_1	Day8	WT	ETiX
nextseq_1_PA-03A_S17.CAGTATCCTCAAGGAGGTC	1536	1093	5.85355	2.34431	Cardiac mesoderm	nextseq_1	E9.5	WT	NE
nextseq_1_PA-03A_S17.AAGGATATGTCCATAAGTCC	1602	1069	4.33223	-3.47729	Cardiac mesoderm	nextseq_1	Day8	WT	ETiX
nextseq_1_PA-03A_S17.CCGTCGATTTAGACTTCTT	353	283	-1.09592	0.659144	First heart field	nextseq_1	Day8	Failed	ETiX
nextseq_1_PA-03A_S17.AGAACTCCTCAAGGAGGTC	685	506	5.16202	2.86725	Cardiac mesoderm	nextseq_1	E9.5	WT	NE
nextseq_1_PA-03A_S17.CTCGCATGTTTATTCTGAG	985	686	3.79257	-3.13877	Cardiac mesoderm	nextseq_1	Day8	WT	ETiX
nextseq_1_PA-03A_S17.AGAACTCCTCGGTTGCGCG	301	249	2.93535	0.131486	Cardiac mesoderm	nextseq_1	Day8	Failed	ETiX
nextseq_1_PA-03B_S18.AACTGGCATCGGCGTAACT	349	292	-0.00242971	-0.378104	Cardiac mesoderm	nextseq_1	Day8	Failed	ETiX
nextseq_1_PA-03B_S18.ATAATCCTGTGTATCATCGA	723	573	6.00151	-0.713271	Cardiac mesoderm	nextseq_1	Day8	WT	ETiX
nextseq_1_PA-03B_S18.ACTGGTTATTATATGAGCCA	544	417	-4.23874	2.45899	First heart field	nextseq_1	E8.75	WT	NE
nextseq_1_PA-03B_S18.ATATGGATCTGTCCTTAAGA	1378	996	0.935322	0.810754	First heart field	nextseq_1	E8.75	WT	NE
nextseq_1_PA-03B_S18.ATATGCCATTCCAGTTCCAA	290	236	2.80639	-1.18101	Cardiac mesoderm	nextseq_1	Day8	WT	ETiX
nextseq_1_PA-03B_S18.AACTAGTTGTTGCGGACCTA	610	481	2.87569	-3.23655	Cardiac mesoderm	nextseq_1	Day8	Failed	ETiX
nextseq_1_PA-03B_S18.AGCATAACTTGTTCGTCAGA	1701	1168	-7.15366	2.06747	First heart field	nextseq_1	Day8	Pax6neg	ETiX
nextseq_1_PA-03B_S18.ACGATATCATTAGACTTCTT	309	263	3.11953	-1.20918	Cardiac mesoderm	nextseq_1	Day8	Failed	ETiX
nextseq_1_PA-03B_S18.CTCTGAGCTTCAACGTAAG	689	538	-2.08559	-1.61408	Second heart field	nextseq_1	Day8	Pax6neg	ETiX
nextseq_1_PA-03B_S18.ACAGGTATTTCTAAGAGAAG	297	265	-0.847955	0.50502	First heart field	nextseq_1	E8.5	WT	NE
nextseq_1_PA-03B_S18.ACAATGCTATAGGTTAGTTC	289	246	4.4454	-0.19915	Cardiac mesoderm	nextseq_1	Day8	WT	ETiX
nextseq_1_PA-03B_S18.ACTTATGGTTTATATACTAA	603	503	-0.415163	-0.11089	First heart field	nextseq_1	Day8	WT	ETiX
nextseq_1_PA-03B_S18.TTCTCATTGTTTCATAGGAC	905	671	-4.24998	-1.0769	Second heart field	nextseq_1	Day8	Failed	ETiX
nextseq_1_PA-03B_S18.TTCTTCGTTTTAACGATCCA	402	346	3.10985	-0.761348	Cardiac mesoderm	nextseq_1	Day8	WT	ETiX
nextseq_1_PA-03B_S18.AAACCATAGTTTAGGACCGG	432	330	-4.55727	0.943245	First heart field	nextseq_1	Day8	WT	ETiX
nextseq_1_PA-03B_S18.AAGCAGTATTACTAGAGAGT	1038	764	-3.01995	1.6185	First heart field	nextseq_1	E8	WT	NE
nextseq_1_PA-03B_S18.AGTTAACCATCCATCGCGAA	711	515	4.62514	-1.99856	Cardiac mesoderm	nextseq_1	Day8	WT	ETiX
nextseq_1_PA-03B_S18.ATATGGATCTCCGCGATTAT	448	367	-5.22579	0.267329	First heart field	nextseq_1	Day8	Pax6neg	ETiX
nextseq_1_PA-03B_S18.AGAAGTAAGTCGGCGTAACT	762	588	-3.89589	0.961794	First heart field	nextseq_1	Day8	Failed	ETiX
nextseq_1_PA-03B_S18.ATTACCATCTACCGGAATTA	341	290	2.64767	-2.21195	Cardiac mesoderm	nextseq_1	E9.5	WT	NE
nextseq_1_PA-03B_S18.TAGATGACTTGTTCGTCAGA	1661	1072	-4.28325	-1.88004	Second heart field	nextseq_1	Day8	Pax6neg	ETiX
nextseq_1_PA-03B_S18.TAGATGACTTTTCTTAATAA	306	255	-6.25452	1.70916	First heart field	nextseq_1	Day8	WT	ETiX
nextseq_1_PA-03B_S18.AGAGATGAATATCCATGACT	1665	1138	0.128455	-1.41516	Cardiac mesoderm	nextseq_1	Day8	WT	ETiX
nextseq_1_PA-03B_S18.GCGTACTTTCGCCTAATGC	829	627	5.38031	-3.37154	Cardiac mesoderm	nextseq_1	Day8	Failed	ETiX
nextseq_1_PA-03B_S18.GCTCTTAGTCCTTGGTCCA	1869	1272	5.72611	-2.02887	Cardiac mesoderm	nextseq_1	E8.75	WT	NE
nextseq_1_PA-03B_S18.TTACCTAAGTGACCTTGATA	1951	1256	4.42788	-4.04418	Cardiac mesoderm	nextseq_1	E9.5	WT	NE
nextseq_1_PA-03B_S18.AAGTATTGGTAACTAGGCGC	729	551	4.04196	-1.39784	Cardiac mesoderm	nextseq_1	Day8	Failed	ETiX
nextseq_1_PA-03B_S18.AAGTTCTTGTAGCTGCAATA	307	264	-5.57602	0.16593	First heart field	nextseq_1	Day8	Pax6neg	ETiX
nextseq_1_PA-03B_S18.AAGGACGATGGTAGGTTAG	717	570	-7.3181	0.149478	First heart field	nextseq_1	Day8	Failed	ETiX
nextseq_1_PA-03B_S18.AACTAGTTGTGAGCATCATT	2413	1555	5.70131	1.30642	Cardiac mesoderm	nextseq_1	E9.5	WT	NE
nextseq_1_PA-03B_S18.TCCTAACTTTCAATTACCGT	813	583	2.04801	0.231896	Cardiac mesoderm	nextseq_1	Day8	Pax6neg	ETiX
nextseq_1_PA-03B_S18.GCTCTTAGTTCCAATCATC	499	410	4.19372	-2.36048	Cardiac mesoderm	nextseq_1	E8.5	WT	NE
nextseq_1_PA-03B_S18.ACGCTTGATCGGTTATGCC	1788	1197	3.83319	0.753717	Cardiac mesoderm	nextseq_1	E8.75	WT	NE
nextseq_1_PA-03B_S18.CAGCAAGTTTTATTATGGT	486	402	-0.30007	0.683423	First heart field	nextseq_1	Day8	Failed	ETiX
nextseq_1_PA-03B_S18.ATTAGGTACTAACCATTGGA	465	378	5.23021	-1.85565	Cardiac mesoderm	nextseq_1	E9.5	WT	NE
nextseq_1_PA-03B_S18.ACATTCGTATACGCGAGATT	344	286	4.33961	-1.81143	Cardiac mesoderm	nextseq_1	Day8	Pax6neg	ETiX
nextseq_1_PA-03B_S18.AGAGCATGTATTCAGGTAC	450	371	1.01757	-2.47101	Cardiac mesoderm	nextseq_1	Day8	Failed	ETiX
nextseq_1_PA-03B_S18.CTGAGCATTTGAGTCTGGC	1462	910	-3.36154	0.865071	First heart field	nextseq_1	Day8	Failed	ETiX
nextseq_1_PA-03B_S18.ATTCCTAGATATGGAATTGG	2027	1312	2.33311	-4.34609	Cardiac mesoderm	nextseq_1	E9.5	WT	NE
nextseq_1_PA-03B_S18.AACGAGCGTAACTAGGCGC	1790	1153	3.41851	0.958873	Cardiac mesoderm	nextseq_1	Day8	Failed	ETiX
nextseq_1_PA-03B_S18.AGAGATGAATCGCCTAATGC	775	617	3.91821	-1.28443	Cardiac mesoderm	nextseq_1	Day8	Failed	ETiX
nextseq_1_PA-03B_S18.ACGCTTGATATATTGATAC	2290	1536	2.41735	-4.36991	Cardiac mesoderm	nextseq_1	E8.75	WT	NE
nextseq_1_PA-03B_S18.CCAGCCTTTCCTTGGTCCA	1891	1248	-5.06191	3.05256	First heart field	nextseq_1	E8.75	WT	NE
nextseq_1_PA-03B_S18.TACTTGCGTTTATAGCAGA	458	365	-5.11287	3.16761	First heart field	nextseq_1	Day8	Pax6neg	ETiX
nextseq_1_PA-03B_S18.AATTCTAGGTAATTAAGACT	392	293	-6.05617	2.76966	First heart field	nextseq_1	Day8	WT	ETiX
nextseq_1_PA-03B_S18.ACCATGATTTATTCAGGTAC	673	529	4.21179	-0.331671	Cardiac mesoderm	nextseq_1	Day8	Failed	ETiX
nextseq_1_PA-03C_S19.AACCTCATTTGGCCGTAGTC	400	335	3.61753	-0.0517622	Cardiac mesoderm	nextseq_1	Day8	Failed	ETiX
nextseq_1_PA-03C_S19.TAATACCAGTGGCAGACGCC	807	566	-3.62745	2.60519	First heart field	nextseq_1	E8.5	WT	NE
nextseq_1_PA-03C_S19.AAAGCTGATTACCTCTATCT	300	232	3.55729	-1.85525	Cardiac mesoderm	nextseq_1	Day8	Failed	ETiX
nextseq_1_PA-03C_S19.CGCTGCTTTTTACCGAGGC	401	348	-4.54755	2.13989	First heart field	nextseq_1	Day8	WT	ETiX
nextseq_1_PA-03C_S19.ATATGCCATTCAAGGAGGTC	598	482	5.93796	-0.322017	Cardiac mesoderm	nextseq_1	E9.5	WT	NE
nextseq_1_PA-03C_S19.AACTAGTTGTGGAGGATAGC	840	602	5.49609	2.1597	Cardiac mesoderm	nextseq_1	Day8	Pax6neg	ETiX
nextseq_1_PA-03C_S19.AACCTCATTTAGCCGGTACC	1005	711	-7.27094	2.24	First heart field	nextseq_1	Day8	WT	ETiX
nextseq_1_PA-03C_S19.AACGATCATTTTATTCATTC	341	267	-2.21727	1.21858	First heart field	nextseq_1	E9.5	WT	NE
nextseq_1_PA-03C_S19.ACGTCTAGTACCGCCAACC	933	645	-6.79367	2.83851	First heart field	nextseq_1	Day8	WT	ETiX
nextseq_1_PA-03C_S19.ATAAGCGAATTTATAGCAGA	711	518	4.22221	-1.70815	Cardiac mesoderm	nextseq_1	Day8	Pax6neg	ETiX
nextseq_1_PA-03C_S19.ACGCTTATATGATCTTACGC	448	350	-2.34409	1.18142	First heart field	nextseq_1	E8.5	WT	NE
nextseq_1_PA-03C_S19.CCATCGTCTTGAGTCTGGC	795	633	1.02657	-1.29791	Cardiac mesoderm	nextseq_1	Day8	Failed	ETiX
nextseq_1_PA-03C_S19.ACTTATGGTTACTAGAGAGT	1223	935	0.80754	-2.48997	Cardiac mesoderm	nextseq_1	E8	WT	NE
nextseq_1_PA-03C_S19.AACGTAATCTTTATTCTGAG	942	682	0.644053	-1.20297	Cardiac mesoderm	nextseq_1	Day8	WT	ETiX
nextseq_1_PA-03C_S19.AGAGTACCTCCATCGCGAA	1639	1076	-7.54742	1.48932	First heart field	nextseq_1	Day8	WT	ETiX
nextseq_1_PA-03C_S19.GGCTAAGATGCCGCAACGA	843	590	3.13048	-3.03818	Cardiac mesoderm	nextseq_1	Day8	Pax6neg	ETiX
nextseq_1_PA-03C_S19.CGAATGAGTCCGATTCCTG	1547	945	-6.10318	3.26671	First heart field	nextseq_1	Day8	WT	ETiX
nextseq_1_PA-03C_S19.TATTCTCCTTGGAGGATAGC	514	401	2.96075	0.490757	Cardiac mesoderm	nextseq_1	Day8	Pax6neg	ETiX
nextseq_1_PA-03C_S19.AGAACTCCTTTATTCATTC	648	505	4.99092	-1.56757	Cardiac mesoderm	nextseq_1	E9.5	WT	NE
nextseq_1_PA-03C_S19.GAGGAACTTCCTTGGTCCA	1076	823	-5.22494	2.83363	First heart field	nextseq_1	E8.75	WT	NE
nextseq_1_PA-03C_S19.TGCTGGATTCTTGCAGTAG	1383	984	-0.0711348	-1.72931	Cardiac mesoderm	nextseq_1	E8	WT	NE
nextseq_1_PA-03C_S19.CAAGGCGTTAAGTAAGAGC	381	312	2.82582	-0.333365	Cardiac mesoderm	nextseq_1	Day8	Failed	ETiX
nextseq_1_PA-03C_S19.CTGACGTTTCGAACGCCGG	1112	802	3.13275	-3.67181	Cardiac mesoderm	nextseq_1	E9.5	WT	NE
nextseq_1_PA-03C_S19.GTCTCTACTCCTTGGTCCA	561	427	-4.14399	2.76338	First heart field	nextseq_1	E8.75	WT	NE
nextseq_1_PA-03C_S19.TTGACTCAATCATCAGAATG	557	446	-6.34406	-0.121194	First heart field	nextseq_1	Day8	WT	ETiX
nextseq_1_PA-03C_S19.ATTCAAGCATTAATGAACGA	457	374	-3.9228	1.98053	First heart field	nextseq_1	E9.5	WT	NE
nextseq_1_PA-03C_S19.TAATACCAGTAATTAAGACT	688	467	-3.55384	3.10069	First heart field	nextseq_1	Day8	WT	ETiX
nextseq_1_PA-03C_S19.GATACGTCTAGCTTATCCG	386	312	3.71302	-2.98253	Cardiac mesoderm	nextseq_1	Day8	WT	ETiX
nextseq_1_PA-03C_S19.CAAGGCGTTATAAGGAGCA	538	399	-6.91587	1.9725	First heart field	nextseq_1	Day8	WT	ETiX
nextseq_1_PA-03C_S19.ATCTGATGATAGCCGGTACC	573	453	5.30014	-2.15983	Cardiac mesoderm	nextseq_1	Day8	WT	ETiX
nextseq_1_PA-03C_S19.CAGATCAGTCCATCGCGAA	600	471	2.91769	-2.06568	Cardiac mesoderm	nextseq_1	Day8	WT	ETiX
nextseq_1_PA-03C_S19.TAGGAAGGTTTCTTAATAA	730	597	-0.301847	0.376452	Cardiac mesoderm	nextseq_1	Day8	WT	ETiX
nextseq_1_PA-03C_S19.ACTTACTCATGATACGGAAC	401	321	1.60569	-0.843306	Cardiac mesoderm	nextseq_1	E8.5	WT	NE
nextseq_1_PA-03C_S19.TCAAGATCTTTTAGGACCGG	1442	972	4.98013	-3.57287	Cardiac mesoderm	nextseq_1	Day8	WT	ETiX
nextseq_1_PA-03C_S19.TGTCCTTATTGGCAGACGCC	668	515	4.74017	-2.14931	Cardiac mesoderm	nextseq_1	E8.5	WT	NE
nextseq_1_PA-03C_S19.ACTTACTCATCAATTACCGT	1113	804	4.39095	-3.8166	Cardiac mesoderm	nextseq_1	Day8	Pax6neg	ETiX
nextseq_1_PA-03C_S19.ACGTTGCTTAAGTAAGAGC	899	727	3.46354	-3.11941	Cardiac mesoderm	nextseq_1	Day8	Failed	ETiX
nextseq_1_PA-03C_S19.CCAGCCTTTCATCTCTGCA	1353	886	3.92695	0.920246	Cardiac mesoderm	nextseq_1	Day8	WT	ETiX
nextseq_1_PA-03C_S19.ATCTTCAGATCCATAAGTCC	1111	818	-7.47393	0.610199	First heart field	nextseq_1	Day8	WT	ETiX
nextseq_1_PA-03C_S19.GATAAGCGTCATCTCTGCA	1296	895	-7.03456	1.19455	First heart field	nextseq_1	Day8	WT	ETiX
nextseq_1_PA-03C_S19.AAACTCCAATTTAGGACCGG	1360	913	-4.95263	2.82411	First heart field	nextseq_1	Day8	WT	ETiX
nextseq_1_PA-03C_S19.ATCAATACGTTATATACTAA	1518	1002	-6.8143	-0.202718	First heart field	nextseq_1	Day8	WT	ETiX
nextseq_1_PA-03C_S19.AACGCGTCTACGTCATATA	870	665	-7.66162	1.85929	First heart field	nextseq_1	Day8	Pax6neg	ETiX
nextseq_1_PA-03C_S19.AGATTGGTTTCCGCAAGTTC	677	495	-6.42572	3.09176	First heart field	nextseq_1	Day8	Failed	ETiX
nextseq_1_PA-03C_S19.AGCATTATGTTCGCTAAGCA	2163	1221	-4.25385	3.70648	First heart field	nextseq_1	Day8	WT	ETiX
nextseq_1_PA-03C_S19.CCAATCCATTTATTCTGAG	578	456	5.0804	-2.73108	Cardiac mesoderm	nextseq_1	Day8	WT	ETiX
nextseq_1_PA-03C_S19.TTTGCTACTTTTATAGCAGA	352	280	-5.54253	1.46113	First heart field	nextseq_1	Day8	Pax6neg	ETiX
nextseq_1_PA-03C_S19.AGGATAATCTAGGTATACTC	649	515	1.7876	-2.82168	Cardiac mesoderm	nextseq_1	Day8	WT	ETiX
nextseq_1_PA-03C_S19.ACATGGTAATCGTCGCAGCC	879	695	5.41832	-2.2549	Cardiac mesoderm	nextseq_1	E8.75	WT	NE
nextseq_1_PA-03C_S19.ACGTCTAGTGGCAATGAGA	505	391	3.15457	-0.105343	Cardiac mesoderm	nextseq_1	Day8	Failed	ETiX
nextseq_1_PA-03C_S19.CGGAACCTTGTCCTACTTG	746	542	5.16459	2.7853	Cardiac mesoderm	nextseq_1	Day8	Pax6neg	ETiX
nextseq_1_PA-03C_S19.AGCATAACTTCCATAAGTCC	381	312	1.91757	-1.80051	Cardiac mesoderm	nextseq_1	Day8	WT	ETiX
nextseq_1_PA-03C_S19.AAGGATATGTTTACTTGGAA	361	292	2.90715	-1.44769	Cardiac mesoderm	nextseq_1	Day8	Failed	ETiX
nextseq_1_PA-03C_S19.TAAGAATGGTCATCAGAATG	538	428	4.70426	-2.22006	Cardiac mesoderm	nextseq_1	Day8	WT	ETiX
nextseq_1_PA-03C_S19.AGAACTCCTTTCTTAATAA	487	398	-6.69261	1.32085	First heart field	nextseq_1	Day8	WT	ETiX
nextseq_1_PA-03C_S19.AGTATTAGCTGGCCGTAGTC	725	575	4.1692	-3.81905	Cardiac mesoderm	nextseq_1	Day8	Failed	ETiX
nextseq_1_PA-03C_S19.CTGAGCATTGCTCAGCCGG	482	389	4.33807	-1.5724	Cardiac mesoderm	nextseq_1	E9.5	WT	NE
nextseq_1_PA-03C_S19.ACTTCCGTTCCGATTCCTG	2024	1394	3.33408	1.15708	Cardiac mesoderm	nextseq_1	Day8	WT	ETiX
nextseq_1_PA-03C_S19.AACGAGCGTGGTAGGTTAG	808	608	3.63966	0.272482	Cardiac mesoderm	nextseq_1	Day8	Failed	ETiX
nextseq_1_PA-03C_S19.CAGCATTGTTTATTCATTC	339	276	4.60909	2.48494	Cardiac mesoderm	nextseq_1	E9.5	WT	NE
nextseq_1_PA-03C_S19.CAAGCAACTCGGCGTAACT	742	585	-6.19234	-0.210699	First heart field	nextseq_1	Day8	Failed	ETiX
nextseq_1_PA-03C_S19.CCTAATGGTCAGGAGGAGA	638	476	-6.36286	1.48359	First heart field	nextseq_1	E9.5	WT	NE
nextseq_1_PA-03D_S20.ACGCTTATATACCGGAATTA	505	419	-6.7501	1.25172	First heart field	nextseq_1	E9.5	WT	NE
nextseq_1_PA-03D_S20.ACCATGATTTCGCCTAATGC	969	695	-4.04488	3.25564	First heart field	nextseq_1	Day8	Failed	ETiX
nextseq_1_PA-03D_S20.ATAAGCGAATTTAGGACCGG	914	703	5.37159	1.16615	Cardiac mesoderm	nextseq_1	Day8	WT	ETiX
nextseq_1_PA-03D_S20.ACGCTTGATATCGGCTATC	487	385	-5.07771	1.14119	First heart field	nextseq_1	E8.5	WT	NE
nextseq_1_PA-03D_S20.GGCTAAGATGAGCATCATT	576	449	4.80652	-1.19638	Cardiac mesoderm	nextseq_1	E9.5	WT	NE
nextseq_1_PA-03D_S20.TGTCCTTATTTTACTTGGAA	693	562	-6.42165	0.550753	First heart field	nextseq_1	Day8	Failed	ETiX
nextseq_1_PA-03D_S20.TGGTTGAATTTGCGGACCTA	987	725	4.17225	-3.48324	Cardiac mesoderm	nextseq_1	Day8	Failed	ETiX
nextseq_1_PA-03D_S20.ATAATCCTGTTGGCCATGCA	319	281	-4.85495	1.20571	First heart field	nextseq_1	Day8	Failed	ETiX
nextseq_1_PA-03D_S20.TGCAAGGTTTTACTTGGAA	950	735	3.76109	-3.92929	Cardiac mesoderm	nextseq_1	Day8	Failed	ETiX
nextseq_1_PA-03D_S20.ACGTTGCTTGTCCTACTTG	757	609	4.56806	1.78528	Cardiac mesoderm	nextseq_1	Day8	Pax6neg	ETiX
nextseq_1_PA-03D_S20.ACAATGCTATCGAACGCCGG	331	276	4.9375	0.0555268	Cardiac mesoderm	nextseq_1	E9.5	WT	NE
nextseq_1_PA-03D_S20.CCAATCCATAATTAAGACT	290	237	-6.07244	1.83434	First heart field	nextseq_1	Day8	WT	ETiX
nextseq_1_PA-03D_S20.GGCTAAGATGGCTGAGCTC	464	395	4.33422	-2.04309	Cardiac mesoderm	nextseq_1	Day8	Failed	ETiX
nextseq_1_PA-03D_S20.CTCTGAGCTCAAGGAGGTC	450	362	-5.18547	-0.110567	First heart field	nextseq_1	E9.5	WT	NE
nextseq_1_PA-03D_S20.CTAACGACTTTCTTAATAA	330	278	1.86313	0.573221	Cardiac mesoderm	nextseq_1	Day8	WT	ETiX
nextseq_1_PA-03D_S20.TTACCTAAGTTTAGGACCGG	596	465	3.10237	0.6726	Cardiac mesoderm	nextseq_1	Day8	WT	ETiX
nextseq_1_PA-03D_S20.AGCTATCGTCGTCGCAGCC	1248	918	-6.64363	-0.139911	First heart field	nextseq_1	E8.75	WT	NE
nextseq_1_PA-03D_S20.ATCAGTCATTAGGTATACTC	471	393	-2.32259	1.91716	First heart field	nextseq_1	Day8	WT	ETiX
nextseq_1_PA-03D_S20.TTGACTCAATCGGCGTAACT	601	490	-3.18753	-1.37292	Second heart field	nextseq_1	Day8	Failed	ETiX
nextseq_1_PA-03D_S20.ATCTGATGATCCTTGGTCCA	458	363	-5.11275	0.732261	First heart field	nextseq_1	E8.75	WT	NE
nextseq_1_PA-03D_S20.ACTTGATTGTGTCCTACTTG	1403	960	5.5496	2.06874	Cardiac mesoderm	nextseq_1	Day8	Pax6neg	ETiX
nextseq_1_PA-03D_S20.AGCTATCGTGTCCTACTTG	773	608	3.45266	-3.55559	Cardiac mesoderm	nextseq_1	Day8	Pax6neg	ETiX
nextseq_1_PA-03D_S20.GCTCTTAGTTCCAATCATC	427	370	4.94104	-0.967956	Cardiac mesoderm	nextseq_1	E8.5	WT	NE
nextseq_1_PA-03D_S20.TCTATCCAATCGGTTGCGCG	1171	862	5.15424	-3.30977	Cardiac mesoderm	nextseq_1	Day8	Failed	ETiX
nextseq_1_PA-03D_S20.ATAAGCGAATTTATTCTGAG	410	352	1.07435	-1.30458	Cardiac mesoderm	nextseq_1	Day8	WT	ETiX
nextseq_1_PA-03D_S20.CGGAACCTTCAATTACCGT	1075	817	-7.49176	0.0206526	First heart field	nextseq_1	Day8	Pax6neg	ETiX
nextseq_1_PA-03D_S20.AACGTAATCTCCATCGCGAA	914	719	-6.72976	1.83024	First heart field	nextseq_1	Day8	WT	ETiX
nextseq_1_PA-03D_S20.ATGGACTATTAGGTATACTC	734	563	-5.6593	2.60591	First heart field	nextseq_1	Day8	WT	ETiX
nextseq_1_PA-03D_S20.ACATTCGTATATAAGGAGCA	424	316	-3.73758	1.99222	First heart field	nextseq_1	Day8	WT	ETiX
nextseq_1_PA-03D_S20.TGAATCTGATGTCCTACTTG	755	591	2.04052	-4.08102	Cardiac mesoderm	nextseq_1	Day8	Pax6neg	ETiX
nextseq_1_PA-03D_S20.CTAACGACTTTAGGACCGG	373	290	-2.87525	1.79229	First heart field	nextseq_1	Day8	WT	ETiX
nextseq_1_PA-03D_S20.TGAATCTGATGGTACTGCCT	340	273	-1.51921	1.66334	First heart field	nextseq_1	Day8	Pax6neg	ETiX
nextseq_1_PA-03D_S20.AAGGCTACTGCTCAGCCGG	404	343	-3.9719	2.86947	First heart field	nextseq_1	E9.5	WT	NE
nextseq_1_PA-03D_S20.AGATCGGATTTATTCTGAG	1167	796	3.76293	-3.63036	Cardiac mesoderm	nextseq_1	Day8	WT	ETiX
nextseq_1_PA-03D_S20.AGCGTAAGTCCAGTTCCAA	293	229	2.02664	-2.12363	Cardiac mesoderm	nextseq_1	Day8	WT	ETiX
nextseq_1_PA-03D_S20.CTGAGCATTTAATGAACGA	1007	734	5.38644	-3.06721	Cardiac mesoderm	nextseq_1	E9.5	WT	NE
nextseq_1_PA-03D_S20.ATATGCCATTTCCAATCATC	574	471	5.39359	-0.560405	Cardiac mesoderm	nextseq_1	E8.5	WT	NE
nextseq_1_PA-03D_S20.AGGCGGAATCCGCTGCCAG	435	354	4.98359	-0.611456	Cardiac mesoderm	nextseq_1	Day8	WT	ETiX
nextseq_1_PA-03D_S20.CCGTCGATTGTCCTAGAGG	464	377	4.85661	-0.745857	Cardiac mesoderm	nextseq_1	Day8	Failed	ETiX
nextseq_1_PA-03D_S20.ACATGGTAATGTCCTTAAGA	578	515	0.501726	-0.395732	Cardiac mesoderm	nextseq_1	E8.75	WT	NE
nextseq_1_PA-03E_S21.TCAGCTTCTATATTGATAC	1131	836	5.8587	-1.44075	Cardiac mesoderm	nextseq_1	E8.75	WT	NE
nextseq_1_PA-03E_S21.TGGTTGAATTTTACCGAGGC	351	293	1.81978	-2.26997	Cardiac mesoderm	nextseq_1	Day8	WT	ETiX
nextseq_1_PA-03E_S21.CGTCTTCCTAGCCGGTACC	330	260	-6.32754	1.83991	First heart field	nextseq_1	Day8	WT	ETiX
nextseq_1_PA-03E_S21.AGGCTCGTTGGAGGCCTCC	1772	1235	3.11693	1.2663	Cardiac mesoderm	nextseq_1	E8.75	WT	NE
nextseq_1_PA-03E_S21.CGATTCGCTATGGAATTGG	394	341	-5.92301	0.333947	First heart field	nextseq_1	E9.5	WT	NE
nextseq_1_PA-03E_S21.AAACTCCAATTAGATCTACT	1159	811	-7.44672	1.06072	First heart field	nextseq_1	Day8	WT	ETiX
nextseq_1_PA-03E_S21.CAGATCAGTCGGCGTAACT	356	307	-4.90709	-0.193176	First heart field	nextseq_1	Day8	Failed	ETiX
nextseq_1_PA-03E_S21.TATCTCGATTGGAGGCCTCC	1123	810	-4.93885	3.51123	First heart field	nextseq_1	E8.75	WT	NE
nextseq_1_PA-03E_S21.CAACTCTCTTGCCGGCAGA	674	518	-0.150725	1.45265	First heart field	nextseq_1	Day8	WT	ETiX
nextseq_1_PA-03E_S21.GCTCTTAGTGAGCATCATT	1094	794	5.91231	-2.13929	Cardiac mesoderm	nextseq_1	E9.5	WT	NE
nextseq_1_PA-03E_S21.AGTCGCATTTAATGAACGA	1596	1075	-5.62035	-0.833797	First heart field	nextseq_1	E9.5	WT	NE
nextseq_1_PA-03E_S21.CAGGACTCTCCATCGCGAA	497	365	-5.11478	0.182946	First heart field	nextseq_1	Day8	WT	ETiX
nextseq_1_PA-03E_S21.CCAGCCTTTCAATTACCGT	1025	774	3.58193	-4.10225	Cardiac mesoderm	nextseq_1	Day8	Pax6neg	ETiX
nextseq_1_PA-03E_S21.TATAAGAGGTCCATCGCGAA	696	555	-6.76989	0.580792	First heart field	nextseq_1	Day8	WT	ETiX
nextseq_1_PA-03E_S21.CCTGCAGTTTTACTTGGAA	1675	1154	3.85263	0.982228	Cardiac mesoderm	nextseq_1	Day8	Failed	ETiX
nextseq_1_PA-03E_S21.ATAGTTGACTTAACTGGTTA	518	432	3.47915	-1.30749	Cardiac mesoderm	nextseq_1	E9.5	WT	NE
nextseq_1_PA-03E_S21.TCGAGAAGTCAATTACCGT	948	668	4.81163	-1.93411	Cardiac mesoderm	nextseq_1	Day8	Pax6neg	ETiX
nextseq_1_PA-03E_S21.ATTAATGCCTCATCTCTGCA	458	392	3.35587	-2.97991	Cardiac mesoderm	nextseq_1	Day8	WT	ETiX
nextseq_1_PA-03E_S21.GATACGTCTCCATCGCGAA	797	663	2.27234	-4.03036	Cardiac mesoderm	nextseq_1	Day8	WT	ETiX
nextseq_1_PA-03E_S21.GGCTAAGATCATCAGAATG	1542	1018	-4.27672	1.41935	First heart field	nextseq_1	Day8	WT	ETiX
nextseq_1_PA-03E_S21.AGATTGGTTTCGGTTATGCC	1056	839	5.47583	-1.25364	Cardiac mesoderm	nextseq_1	E8.75	WT	NE
nextseq_1_PA-03E_S21.ATGCATTCATCGGTCAAGAA	436	355	4.93828	-1.19547	Cardiac mesoderm	nextseq_1	Day8	Failed	ETiX
nextseq_1_PA-03E_S21.ACGCTTATATGAGCATCATT	989	737	3.10129	1.28548	Cardiac mesoderm	nextseq_1	E9.5	WT	NE
nextseq_1_PA-03E_S21.TCCTATAAGTCCTTGGTCCA	2012	1367	6.43249	-0.61841	Cardiac mesoderm	nextseq_1	E8.75	WT	NE
nextseq_1_PA-03E_S21.AGTAGCCATCCATAAGTCC	831	621	-5.7847	2.75763	First heart field	nextseq_1	Day8	WT	ETiX
nextseq_1_PA-03E_S21.AGAAGTAAGTCAACCGCTAA	422	337	-6.6992	0.519391	First heart field	nextseq_1	Day8	WT	ETiX
nextseq_1_PA-03E_S21.CTGAGCATTCATTCGACGG	787	614	5.48643	2.61953	Cardiac mesoderm	nextseq_1	E9.5	WT	NE
nextseq_1_PA-03E_S21.TTGACTCAATAGCTCTCCTC	325	262	-4.59331	1.45233	First heart field	nextseq_1	Day8	Failed	ETiX
nextseq_1_PA-03E_S21.ATTAGTCTGTAACTAGGCGC	1414	938	5.33041	-1.58239	Cardiac mesoderm	nextseq_1	Day8	Failed	ETiX
nextseq_1_PA-03E_S21.GCGTACTTTTTACTTGGAA	686	561	-6.46885	1.28685	First heart field	nextseq_1	Day8	Failed	ETiX
nextseq_1_PA-03E_S21.ATCAGTCATTATATGAGCCA	715	597	5.59813	2.93965	Cardiac mesoderm	nextseq_1	E8.75	WT	NE
nextseq_1_PA-03E_S21.ATGGTTGGTACCGGAATTA	675	533	4.85749	1.32132	Cardiac mesoderm	nextseq_1	E9.5	WT	NE
nextseq_1_PA-03E_S21.ACTTGATTGTTAGACTTCTT	678	495	-4.20967	1.39328	First heart field	nextseq_1	Day8	Failed	ETiX
nextseq_1_PA-03E_S21.GGCTAAGATAAGACCGTTG	521	366	-2.76345	1.08234	First heart field	nextseq_1	E8.5	WT	NE
nextseq_1_PA-03E_S21.CTGAGCATTTGACGCTCCG	511	411	4.4402	-2.91884	Cardiac mesoderm	nextseq_1	E9.5	WT	NE
nextseq_1_PA-03E_S21.ACATTCGTATTAACTGGTTA	558	423	1.53739	1.49021	First heart field	nextseq_1	E9.5	WT	NE
nextseq_1_PA-03E_S21.TGAATCTGATGGTACCGGCA	358	289	4.68677	2.10234	Cardiac mesoderm	nextseq_1	E9.5	WT	NE
nextseq_1_PA-03E_S21.GATAAGCGTGGACTACTAC	406	341	5.13084	2.92813	Cardiac mesoderm	nextseq_1	E8.75	WT	NE
nextseq_1_PA-03E_S21.TATTCTCCTTTGCGGACCTA	373	322	3.82508	-1.75672	Cardiac mesoderm	nextseq_1	Day8	Failed	ETiX
nextseq_1_PA-03E_S21.GGTCAGTTTCAATTACCGT	833	617	2.84995	-3.21642	Cardiac mesoderm	nextseq_1	Day8	Pax6neg	ETiX
nextseq_1_PA-03E_S21.ATATGGATCTATATGAGCCA	366	311	5.02248	3.00633	Cardiac mesoderm	nextseq_1	E8.75	WT	NE
nextseq_1_PA-03E_S21.GGCGTTAATATTCAGGTAC	745	571	-4.47759	3.35537	First heart field	nextseq_1	Day8	Failed	ETiX
nextseq_1_PA-03E_S21.AGAGATGAATCGAACGCCGG	312	284	2.03696	-1.27241	Cardiac mesoderm	nextseq_1	E9.5	WT	NE
nextseq_1_PA-03E_S21.CGTTGATCTGTCCTTAAGA	1680	1119	-6.79099	1.94761	First heart field	nextseq_1	E8.75	WT	NE
nextseq_1_PA-03E_S21.GCTCTTAGTCAGGAGGAGA	1006	785	6.28812	-0.546203	Cardiac mesoderm	nextseq_1	E9.5	WT	NE
nextseq_1_PA-03E_S21.AAAGCTGATTTTAGGACCGG	1338	1028	5.98731	-1.39068	Cardiac mesoderm	nextseq_1	Day8	WT	ETiX
nextseq_1_PA-03E_S21.ACTGAATACTGCCGCAACGA	511	352	-3.54035	-1.64013	Second heart field	nextseq_1	Day8	Pax6neg	ETiX
nextseq_1_PA-03E_S21.TGCTGGATTGCTCAGCCGG	821	588	-4.85529	2.9024	First heart field	nextseq_1	E9.5	WT	NE
nextseq_1_PA-03E_S21.ACCATGATTTCCATAAGTCC	295	244	1.86297	-1.33232	Cardiac mesoderm	nextseq_1	Day8	WT	ETiX
nextseq_1_PA-03E_S21.CATCAACGTAGCCGGTACC	664	530	2.4437	0.98489	Cardiac mesoderm	nextseq_1	Day8	WT	ETiX
nextseq_1_PA-03E_S21.ATTAGGTACTGAGCATCATT	1677	1152	4.47336	-3.60987	Cardiac mesoderm	nextseq_1	E9.5	WT	NE
nextseq_1_PA-03E_S21.TGGATTCTATCGGTTGCGCG	810	674	0.628532	-2.01573	Cardiac mesoderm	nextseq_1	Day8	Failed	ETiX
nextseq_1_PA-03E_S21.GAGGAACTTTGGTCAGCCA	391	337	3.22825	-0.994647	Cardiac mesoderm	nextseq_1	E9.5	WT	NE
nextseq_1_PA-03F_S22.AGGATAATCTTCGCTAAGCA	1986	1267	6.44246	-0.487229	Cardiac mesoderm	nextseq_1	Day8	WT	ETiX
nextseq_1_PA-03F_S22.ACATTCGTATATCCATGACT	1454	861	-2.71046	2.0885	First heart field	nextseq_1	Day8	WT	ETiX
nextseq_1_PA-03F_S22.TTCTTCGTTTTTATTCTGAG	1584	1019	-6.70015	2.30456	First heart field	nextseq_1	Day8	WT	ETiX
nextseq_1_PA-03F_S22.TAGAACCAATATATTGATAC	1155	802	-6.3194	1.48731	First heart field	nextseq_1	E8.75	WT	NE
nextseq_1_PA-03F_S22.GCTCTTAGTACGCGAGATT	563	422	-5.82122	3.66454	First heart field	nextseq_1	Day8	Pax6neg	ETiX
nextseq_1_PA-03F_S22.AAACTCCAATCGGTCAAGAA	298	249	3.40546	-1.74196	Cardiac mesoderm	nextseq_1	Day8	Failed	ETiX
nextseq_1_PA-03F_S22.CTAACGACTTTATTCTGAG	386	317	4.11481	-2.22909	Cardiac mesoderm	nextseq_1	Day8	WT	ETiX
nextseq_1_PA-03F_S22.CTCCATCATTAGACTTCTT	418	339	-1.29352	0.730798	First heart field	nextseq_1	Day8	Failed	ETiX
nextseq_1_PA-03F_S22.TAAGGTTCATTTCTTAATAA	426	355	3.61931	-1.4673	Cardiac mesoderm	nextseq_1	Day8	WT	ETiX
nextseq_1_PA-03F_S22.AGATTGGTTTTTCTTAATAA	703	539	-4.18904	-1.44341	Second heart field	nextseq_1	Day8	WT	ETiX
nextseq_1_PA-03F_S22.TCCTATAAGTTTACTTGGAA	1986	1382	6.18349	-1.32692	Cardiac mesoderm	nextseq_1	Day8	Failed	ETiX
nextseq_1_PA-03F_S22.TATTCTCCTTTTCATAGGAC	394	327	2.62111	-0.767461	Cardiac mesoderm	nextseq_1	Day8	Failed	ETiX
nextseq_1_PA-03F_S22.AACGTAATCTACGGAGGCGG	373	302	4.34506	0.239425	Cardiac mesoderm	nextseq_1	Day8	WT	ETiX
nextseq_1_PA-03F_S22.ATGGTTGGTAATTAAGACT	468	392	5.22223	2.76156	Cardiac mesoderm	nextseq_1	Day8	WT	ETiX
nextseq_1_PA-03F_S22.TAGAACCAATTTATTCATTC	375	319	4.92642	-1.12819	Cardiac mesoderm	nextseq_1	E9.5	WT	NE
nextseq_1_PA-03F_S22.ATGCTTCCTGTAGCTCCAT	549	442	5.01154	-2.83515	Cardiac mesoderm	nextseq_1	Day8	WT	ETiX
nextseq_1_PA-03F_S22.TCTATCCAATATTCAGGTAC	361	294	-5.72892	3.64581	First heart field	nextseq_1	Day8	Failed	ETiX
nextseq_1_PA-03F_S22.GGCTTACTTCAGGAGGAGA	1176	867	5.67887	-1.3972	Cardiac mesoderm	nextseq_1	E9.5	WT	NE
nextseq_1_PA-03F_S22.GCGTACTTTCCTTGGTCCA	345	273	-4.58359	1.54415	First heart field	nextseq_1	E8.75	WT	NE
nextseq_1_PA-03F_S22.ACAATGCTATACTTGCTAGA	687	540	-7.41463	1.40183	First heart field	nextseq_1	Day8	WT	ETiX
nextseq_1_PA-03F_S22.CATCAACGTAGCTTATCCG	842	636	5.48515	-1.85603	Cardiac mesoderm	nextseq_1	Day8	WT	ETiX
nextseq_1_PA-03F_S22.ACGTCTAGTCCATAAGTCC	1264	893	-1.70921	-1.584	Cardiac mesoderm	nextseq_1	Day8	WT	ETiX
nextseq_1_PA-03F_S22.TGAATCTGATAGGTATACTC	795	641	-2.65145	2.65503	First heart field	nextseq_1	Day8	WT	ETiX
nextseq_1_PA-03F_S22.ATCTGATGATGGCTGAGCTC	572	455	2.94925	-2.90497	Cardiac mesoderm	nextseq_1	Day8	Failed	ETiX
nextseq_1_PA-03F_S22.ACGTTGCTTGTCCTAGAGG	455	331	-2.77177	1.6357	First heart field	nextseq_1	Day8	Failed	ETiX
nextseq_1_PA-03F_S22.GAGTTCTCTACCTGGCCAA	295	243	2.95711	0.883711	Cardiac mesoderm	nextseq_1	Day8	WT	ETiX
nextseq_1_PA-03F_S22.GGCTTACTTGGCCGTAGTC	847	632	4.54195	-3.41128	Cardiac mesoderm	nextseq_1	Day8	Failed	ETiX
nextseq_1_PA-03F_S22.AAACTGAACTATAAGGAGCA	593	470	4.03106	-3.56296	Cardiac mesoderm	nextseq_1	Day8	WT	ETiX
nextseq_1_PA-03F_S22.AATTCATCGTATCATATTAG	1379	931	3.99986	1.38381	Cardiac mesoderm	nextseq_1	Day8	WT	ETiX
nextseq_1_PA-03F_S22.AAGTACGTTTAGGTATACTC	1063	695	-5.36027	2.71041	First heart field	nextseq_1	Day8	WT	ETiX
nextseq_1_PA-03F_S22.ATCTTCAGATCCGCTGCCAG	825	638	5.38495	-3.05667	Cardiac mesoderm	nextseq_1	Day8	WT	ETiX
nextseq_1_PA-03F_S22.TGTCCTTATTCAACCGCTAA	790	612	-6.42011	1.40681	First heart field	nextseq_1	Day8	WT	ETiX
nextseq_1_PA-03F_S22.CGTAGGCTTAGCCGGTACC	698	517	2.45431	-1.89129	Cardiac mesoderm	nextseq_1	Day8	WT	ETiX
nextseq_1_PA-03F_S22.GCTCTTAGTGTCCTACTTG	2220	1443	5.90812	1.73703	Cardiac mesoderm	nextseq_1	Day8	Pax6neg	ETiX
nextseq_1_PA-03F_S22.TATAAGAGGTGTCCTTAAGA	1035	801	5.66246	3.07396	Cardiac mesoderm	nextseq_1	E8.75	WT	NE
nextseq_1_PA-03F_S22.ATGGTTGGTACCGGAATTA	1915	1191	-4.35161	3.68837	First heart field	nextseq_1	E9.5	WT	NE
nextseq_1_PA-03F_S22.ATCAATACGTTTAGGACCGG	573	427	-6.29826	2.40417	First heart field	nextseq_1	Day8	WT	ETiX
nextseq_1_PA-03F_S22.ACCTCAATATCCATAAGTCC	1210	853	-3.25607	-1.95387	Second heart field	nextseq_1	Day8	WT	ETiX
nextseq_1_PA-03F_S22.TAAGGTTCATTTATTATGGT	1312	900	-6.04842	0.78632	First heart field	nextseq_1	Day8	Failed	ETiX
nextseq_1_PA-03F_S22.AGGCGGAATGTCCTAGAGG	877	618	5.08883	-1.38175	Cardiac mesoderm	nextseq_1	Day8	Failed	ETiX
nextseq_1_PA-03F_S22.CCGACCAATCCATCGCGAA	1746	1060	-5.40799	3.40609	First heart field	nextseq_1	Day8	WT	ETiX
nextseq_1_PA-03F_S22.AACGCGTCTTTATAGCAGA	890	658	1.99374	-4.08074	Cardiac mesoderm	nextseq_1	Day8	Pax6neg	ETiX
nextseq_1_PA-03F_S22.ACCGGTTCTTAACGATCCA	2094	1387	2.64592	1.61409	Cardiac mesoderm	nextseq_1	Day8	WT	ETiX
nextseq_1_PA-03F_S22.ATGGTTGGTTCCAATCATC	379	311	1.80777	0.0628339	Cardiac mesoderm	nextseq_1	E8.5	WT	NE
nextseq_1_PA-03F_S22.TAAGAATGGTTAATGAACGA	912	647	-3.02435	2.53161	First heart field	nextseq_1	E9.5	WT	NE
nextseq_1_PA-03F_S22.TAGGAAGGTCCGCAAGTTC	363	286	1.1419	-1.62461	Cardiac mesoderm	nextseq_1	Day8	Failed	ETiX
nextseq_1_PA-03F_S22.AATACCGAATTTACCGAGGC	1267	938	-2.1167	-1.67536	Second heart field	nextseq_1	Day8	WT	ETiX
nextseq_1_PA-03F_S22.AGAGATGAATTAACTGGTTA	610	401	-3.61555	2.59985	First heart field	nextseq_1	E9.5	WT	NE
nextseq_1_PA-03F_S22.CAGTATCCTGATACGGAAC	363	309	4.27225	1.10239	Cardiac mesoderm	nextseq_1	E8.5	WT	NE
nextseq_1_PA-03F_S22.AAACTCCAATCGGCGTAACT	293	239	4.55685	-1.23812	Cardiac mesoderm	nextseq_1	Day8	Failed	ETiX
nextseq_1_PA-03F_S22.CGATTCGCTATATTGATAC	1364	962	3.9958	-0.0859392	Cardiac mesoderm	nextseq_1	E8.75	WT	NE
nextseq_1_PA-03F_S22.ACGTCTAGTAGCCGGTACC	452	383	1.94732	-1.61719	Cardiac mesoderm	nextseq_1	Day8	WT	ETiX
nextseq_1_PA-03F_S22.CCAGCCTTTCCTTGGTCCA	2177	1368	-7.36379	2.54259	First heart field	nextseq_1	E8.75	WT	NE
nextseq_1_PA-03F_S22.TCAGCTTCTCCATAAGTCC	587	479	-7.07935	1.44616	First heart field	nextseq_1	Day8	WT	ETiX
nextseq_1_PA-03F_S22.ATGGTAACTTTAATGAACGA	2004	1319	5.72368	1.89029	Cardiac mesoderm	nextseq_1	E9.5	WT	NE
nextseq_1_PA-03F_S22.AAGGCTACTTGACGCTCCG	324	263	-2.98883	1.44717	First heart field	nextseq_1	E9.5	WT	NE
nextseq_1_PA-03F_S22.ATCTTCAGATGCTCAGCCGG	606	486	2.71577	-3.10953	Cardiac mesoderm	nextseq_1	E9.5	WT	NE
nextseq_1_PA-03F_S22.AAAGCTGATTCCATCGCGAA	971	685	-5.00487	2.89604	First heart field	nextseq_1	Day8	WT	ETiX
nextseq_1_PA-03F_S22.TTACCTAAGTATATTGATAC	851	647	6.04534	-0.975444	Cardiac mesoderm	nextseq_1	E8.75	WT	NE
nextseq_1_PA-03G_S23.ATAAGCGAATTAGATCTACT	429	368	0.963733	-2.41726	First heart field	nextseq_1	Day8	WT	ETiX
nextseq_1_PA-03G_S23.TAACGACTTTACCGGAATTA	550	436	0.357428	-0.312587	Cardiac mesoderm	nextseq_1	E9.5	WT	NE
nextseq_1_PA-03G_S23.AACTTGGATTGCTCAGCCGG	1021	724	-4.8061	-1.63532	Second heart field	nextseq_1	E9.5	WT	NE
nextseq_1_PA-03G_S23.TACTTGCGTCGCCTAATGC	1196	946	-6.54821	-0.646844	First heart field	nextseq_1	Day8	Failed	ETiX
nextseq_1_PA-03G_S23.TAACGACTTTGTTCGTCAGA	1592	1049	5.52552	0.889051	Cardiac mesoderm	nextseq_1	Day8	Pax6neg	ETiX
nextseq_1_PA-03G_S23.CGTACCTATCCATCGCGAA	545	410	3.27697	1.39527	Cardiac mesoderm	nextseq_1	Day8	WT	ETiX
nextseq_1_PA-03G_S23.CCGTCGATTAAGTAAGAGC	921	692	-7.07834	1.1382	First heart field	nextseq_1	Day8	Failed	ETiX
nextseq_1_PA-03G_S23.AAGGCTACTTGGCCGGCCT	550	448	-1.41882	1.02252	First heart field	nextseq_1	Day8	WT	ETiX
nextseq_1_PA-03G_S23.TCAAGATCTTGATCTTACGC	323	273	2.29642	-1.66412	Cardiac mesoderm	nextseq_1	E8.5	WT	NE
nextseq_1_PA-03G_S23.ATTAGTCTGTCGGTCAAGAA	771	536	-3.68027	0.727104	First heart field	nextseq_1	Day8	Failed	ETiX
nextseq_1_PA-03G_S23.ATATCCTACTGGCCGTAGTC	404	337	3.66258	-3.48912	Cardiac mesoderm	nextseq_1	Day8	Failed	ETiX
nextseq_1_PA-03G_S23.ATCTTCAGATGTAGCTCCAT	617	511	3.16571	-1.63269	Cardiac mesoderm	nextseq_1	Day8	WT	ETiX
nextseq_1_PA-03G_S23.CAGATCAGTACTTGCTAGA	313	237	-5.71158	3.78846	First heart field	nextseq_1	Day8	WT	ETiX
nextseq_1_PA-03G_S23.CTCGTTGATATAAGGAGCA	578	433	3.9247	1.41694	Cardiac mesoderm	nextseq_1	Day8	WT	ETiX
nextseq_1_PA-03G_S23.CTACCTGGTCAACCGCTAA	466	353	-5.83195	1.20695	First heart field	nextseq_1	Day8	WT	ETiX
nextseq_1_PA-03G_S23.TATAAGAGGTTGACGCTCCG	479	380	-1.25582	1.88136	First heart field	nextseq_1	E9.5	WT	NE
nextseq_1_PA-03G_S23.CTCGTTGATGGCCGTAGTC	306	247	-2.68862	1.51881	First heart field	nextseq_1	Day8	Failed	ETiX
nextseq_1_PA-03G_S23.CATCAACGTGGCAGACGCC	1247	845	5.26633	1.43812	Cardiac mesoderm	nextseq_1	E8.5	WT	NE
nextseq_1_PA-03G_S23.ATCAGTCATTCCGATTCCTG	1415	977	4.80342	-3.42581	Cardiac mesoderm	nextseq_1	Day8	WT	ETiX
nextseq_1_PA-03G_S23.AATTCTAGGTAACCTGGTCT	1479	946	-6.8599	2.07322	First heart field	nextseq_1	Day8	WT	ETiX
nextseq_1_PA-03G_S23.ACGCTTATATCCATAAGTCC	970	720	5.68331	2.41569	Cardiac mesoderm	nextseq_1	Day8	WT	ETiX
nextseq_1_PA-03G_S23.TAAGAATGGTCGTCGCAGCC	396	319	1.48107	0.502851	Cardiac mesoderm	nextseq_1	E8.75	WT	NE
nextseq_1_PA-03G_S23.TCAGCTTCTCGGTTGCGCG	658	499	-6.42381	0.0516947	First heart field	nextseq_1	Day8	Failed	ETiX
nextseq_1_PA-03G_S23.TTATCCGCTGGTATCCGCC	1450	881	-3.52745	1.23459	First heart field	nextseq_1	Day8	Failed	ETiX
nextseq_1_PA-03G_S23.AGCATTATGTACCGGAATTA	1573	1114	6.35616	-0.664481	Cardiac mesoderm	nextseq_1	E9.5	WT	NE
nextseq_1_PA-03G_S23.ATTGATCGTTCGTCGCAGCC	1934	1379	6.19722	-1.38446	Cardiac mesoderm	nextseq_1	E8.75	WT	NE
nextseq_1_PA-03G_S23.AAGTTCTTGTCCATCGCGAA	1408	921	-6.61412	2.16259	First heart field	nextseq_1	Day8	WT	ETiX
nextseq_1_PA-03G_S23.ACCTCAATATGTCCTACTTG	390	299	-2.09054	1.28921	First heart field	nextseq_1	Day8	Pax6neg	ETiX
nextseq_1_PA-03G_S23.ATGCTTCCTGGTATCCGCC	412	334	-5.83996	2.13584	First heart field	nextseq_1	Day8	Failed	ETiX
nextseq_1_PA-03G_S23.TTCCATCTTTAACCTGGTCT	1423	905	1.35054	1.48173	First heart field	nextseq_1	Day8	WT	ETiX
nextseq_1_PA-03G_S23.TCCTATAAGTCATCAGAATG	1267	887	-4.73646	-1.49963	Second heart field	nextseq_1	Day8	WT	ETiX
nextseq_1_PA-03G_S23.TTTGCTACTTGGTACTGCCT	341	286	2.8538	-1.14572	Cardiac mesoderm	nextseq_1	Day8	Pax6neg	ETiX
nextseq_1_PA-03G_S23.TGTCCTTATTACCTGGCCAA	487	390	2.79872	-0.910083	Cardiac mesoderm	nextseq_1	Day8	WT	ETiX
nextseq_1_PA-03G_S23.CTGCCTTATATCGGCTATC	612	469	5.24093	-0.0646799	Cardiac mesoderm	nextseq_1	E8.5	WT	NE
nextseq_1_PA-03G_S23.AGGATAATCTCGCCTAATGC	601	480	3.69963	-2.92796	Cardiac mesoderm	nextseq_1	Day8	Failed	ETiX
nextseq_1_PA-03G_S23.AGTCGCATTTTCTTAATAA	1254	816	-1.91783	2.32857	First heart field	nextseq_1	Day8	WT	ETiX
nextseq_1_PA-03G_S23.CGTACCTATGATACGGAAC	357	290	2.51212	-0.263522	Cardiac mesoderm	nextseq_1	E8.5	WT	NE
nextseq_1_PA-03G_S23.ATTCGGAGTACCGGAATTA	690	586	-4.73947	3.07398	First heart field	nextseq_1	E9.5	WT	NE
nextseq_1_PA-03G_S23.TATAAGAGGTATATGAGCCA	720	536	-5.26355	2.8442	First heart field	nextseq_1	E8.75	WT	NE
nextseq_1_PA-03G_S23.ATCAGTCATTAGCTCTCCTC	441	350	4.64769	-2.74374	Cardiac mesoderm	nextseq_1	Day8	Failed	ETiX
nextseq_1_PA-03G_S23.TTCGTTCCTCGCCTAATGC	403	325	-5.45009	0.224313	First heart field	nextseq_1	Day8	Failed	ETiX
nextseq_1_PA-03G_S23.AGAGGTCGTAGCCGGTACC	725	554	5.87986	-0.179995	Cardiac mesoderm	nextseq_1	Day8	WT	ETiX
nextseq_1_PA-03G_S23.TCCTAACTTTTAGAATTAAC	313	270	2.3123	-1.28768	Cardiac mesoderm	nextseq_1	Day8	Failed	ETiX
nextseq_1_PA-03G_S23.TAATCAGCTTTAACGATCCA	799	575	-0.0396847	1.92493	First heart field	nextseq_1	Day8	WT	ETiX
nextseq_1_PA-03G_S23.TAAGGTTCATGCTCAGCCGG	589	461	3.34936	0.458214	Cardiac mesoderm	nextseq_1	E9.5	WT	NE
nextseq_1_PA-03G_S23.AAAGCTGATTATGGAATTGG	1429	972	-2.88163	-1.90204	Second heart field	nextseq_1	E9.5	WT	NE
nextseq_1_PA-03G_S23.GGCTTACTTTTCTTAATAA	347	286	3.15453	0.396347	Cardiac mesoderm	nextseq_1	Day8	WT	ETiX
nextseq_1_PA-03G_S23.ATTAGGTACTTGGCCGGCCT	505	422	1.7342	-2.08834	Cardiac mesoderm	nextseq_1	Day8	WT	ETiX
nextseq_1_PA-03G_S23.AGCTATCGTGGCTGAGCTC	559	429	3.70392	-1.17436	Cardiac mesoderm	nextseq_1	Day8	Failed	ETiX
nextseq_1_PA-03G_S23.CGTAGGCTTTAGAATTAAC	306	266	-3.88275	0.25912	First heart field	nextseq_1	Day8	Failed	ETiX
nextseq_1_PA-03G_S23.CGAATGAGTCTTGCAGTAG	923	684	-4.06824	0.636848	First heart field	nextseq_1	E8	WT	NE
nextseq_1_PA-03H_S24.TAAGAATGGTTAACTGGTTA	827	599	-5.93852	1.91188	First heart field	nextseq_1	E9.5	WT	NE
nextseq_1_PA-03H_S24.AGTCGCATTAGAGCCAAGG	560	453	5.48484	-0.292168	Cardiac mesoderm	nextseq_1	Day8	Pax6neg	ETiX
nextseq_1_PA-03H_S24.AGAGGTCGTCCATCGCGAA	1262	896	-5.98408	2.88242	First heart field	nextseq_1	Day8	WT	ETiX
nextseq_1_PA-03H_S24.CAGTATCCTTTACTTGGAA	914	713	5.02127	-0.0985873	Cardiac mesoderm	nextseq_1	Day8	Failed	ETiX
nextseq_1_PA-03H_S24.ACATGGTAATACTTAACCTT	346	292	4.22347	-1.89309	Cardiac mesoderm	nextseq_1	Day8	WT	ETiX
nextseq_1_PA-03H_S24.GAGTTCTCTTCAACGTAAG	395	332	4.87894	-1.95338	Cardiac mesoderm	nextseq_1	Day8	Pax6neg	ETiX
nextseq_1_PA-03H_S24.AGAAGTAAGTACCGGAATTA	1289	858	-4.59033	3.72983	First heart field	nextseq_1	E9.5	WT	NE
nextseq_1_PA-03H_S24.AGAAGTAAGTCAGGAGGAGA	1134	693	-5.37927	3.06353	First heart field	nextseq_1	E9.5	WT	NE
nextseq_1_PA-03H_S24.TGTCCTTATTAGTAACGGTC	1402	989	-0.619974	2.0949	First heart field	nextseq_1	Day8	WT	ETiX
nextseq_1_PA-03H_S24.ATTCAAGCATACGCGAGATT	440	365	2.34147	-3.29172	Cardiac mesoderm	nextseq_1	Day8	Pax6neg	ETiX
nextseq_1_PA-03H_S24.ATATCTGGATATCCATGACT	1846	1125	-4.28304	-1.2407	Second heart field	nextseq_1	Day8	WT	ETiX
nextseq_1_PA-03H_S24.AACGATCATTTTAGGACCGG	905	614	-6.40163	2.06875	First heart field	nextseq_1	Day8	WT	ETiX
nextseq_1_PA-03H_S24.ACATTCGTATGGAGGCCTCC	1607	1016	5.54739	-2.42682	Cardiac mesoderm	nextseq_1	E8.75	WT	NE
nextseq_1_PA-03H_S24.AACGTAATCTTTATTCTGAG	828	627	-6.31897	1.56826	First heart field	nextseq_1	Day8	WT	ETiX
nextseq_1_PA-03H_S24.ACGCTTATATTTACTTGGAA	426	357	-6.33733	0.0842672	First heart field	nextseq_1	Day8	Failed	ETiX
nextseq_1_PA-03H_S24.TGTCCTTATTCGCCTAATGC	998	709	-6.73809	1.83473	First heart field	nextseq_1	Day8	Failed	ETiX
nextseq_1_PA-03H_S24.AAACTCCAATGCCGCAACGA	308	256	3.59429	-0.784186	Cardiac mesoderm	nextseq_1	Day8	Pax6neg	ETiX
nextseq_1_PA-03H_S24.ACTGAATACTGAGCATCATT	1482	1030	5.61601	-1.16766	Cardiac mesoderm	nextseq_1	E9.5	WT	NE
nextseq_1_PA-03H_S24.ATATGGATCTGGCTGAGCTC	482	375	3.41356	-0.915572	Cardiac mesoderm	nextseq_1	Day8	Failed	ETiX
nextseq_1_PA-03H_S24.TATAAGAGGTAAGAAGCTAG	520	399	-6.333	0.52194	First heart field	nextseq_1	E8.5	WT	NE
nextseq_1_PA-03H_S24.TGCTGGATTACGTCATATA	643	506	2.86197	-2.15119	Cardiac mesoderm	nextseq_1	Day8	Pax6neg	ETiX
nextseq_1_PA-03H_S24.ACGCTTGATAGAGCCAAGG	1208	796	-7.23567	1.94313	First heart field	nextseq_1	Day8	Pax6neg	ETiX
nextseq_1_PA-03H_S24.ACCTCAATATGTTCGTCAGA	1777	1119	5.41505	2.26043	Cardiac mesoderm	nextseq_1	Day8	Pax6neg	ETiX
nextseq_1_PA-03H_S24.AGCATTATGTGGTAGGTTAG	1139	833	4.54339	-3.96487	Cardiac mesoderm	nextseq_1	Day8	Failed	ETiX
nextseq_1_PA-03H_S24.ATTAGTCTGTACCGGAATTA	470	384	3.12737	0.0309031	Cardiac mesoderm	nextseq_1	E9.5	WT	NE
nextseq_1_PA-03H_S24.AGGCTCGTTCCAGTTCCAA	823	611	2.93148	-0.346696	Cardiac mesoderm	nextseq_1	Day8	WT	ETiX
nextseq_1_PA-03H_S24.AGCTATCGTTTACCGAGGC	956	634	-3.65345	1.08746	First heart field	nextseq_1	Day8	WT	ETiX
nextseq_1_PA-03H_S24.ATTCAAGCATAGCCGGTACC	1356	898	-1.85212	1.43336	First heart field	nextseq_1	Day8	WT	ETiX
nextseq_1_PA-03H_S24.CGATTCGCTACCGGAATTA	446	376	1.07265	-1.70909	Cardiac mesoderm	nextseq_1	E9.5	WT	NE
nextseq_1_PA-03H_S24.TAAGGTTCATTTACCGAGGC	1389	900	3.57442	0.527639	Cardiac mesoderm	nextseq_1	Day8	WT	ETiX
nextseq_1_PA-03H_S24.AGCGTAAGTTCGCTAAGCA	993	710	-7.11684	0.204275	First heart field	nextseq_1	Day8	WT	ETiX
nextseq_1_PA-03H_S24.AACTTGGATTCCATCGCGAA	1754	1109	3.88047	-3.83993	Cardiac mesoderm	nextseq_1	Day8	WT	ETiX
nextseq_1_PA-03H_S24.ATTAGGTACTGGACTACTAC	1403	1058	-4.04051	3.61425	First heart field	nextseq_1	E8.75	WT	NE
nextseq_1_PA-03H_S24.AAACCATAGTGTCCTTAAGA	372	323	4.93493	2.9679	Cardiac mesoderm	nextseq_1	E8.75	WT	NE
nextseq_1_PA-03H_S24.AGATTCAACTATAAGGAGCA	290	242	4.60459	2.7215	Cardiac mesoderm	nextseq_1	Day8	WT	ETiX
nextseq_1_PA-03H_S24.AGAGTACCTCAACCGCTAA	604	468	-6.46847	1.18834	First heart field	nextseq_1	Day8	WT	ETiX
nextseq_1_PA-03H_S24.AAACCATAGTACTTGCTAGA	589	443	5.25406	-0.611123	Cardiac mesoderm	nextseq_1	Day8	WT	ETiX
nextseq_1_PA-03H_S24.GAGTTCTCTCAACCGCTAA	418	330	-6.24224	1.61576	First heart field	nextseq_1	Day8	WT	ETiX
nextseq_1_PA-03H_S24.CAAGGCGTTTAGACTTCTT	698	552	3.48535	-2.05375	Cardiac mesoderm	nextseq_1	Day8	Failed	ETiX
nextseq_1_PA-03H_S24.AGTCGCATTGTCCTTAAGA	390	351	2.28775	-1.91303	Cardiac mesoderm	nextseq_1	E8.75	WT	NE
nextseq_1_PA-03H_S24.ATCAATACGTCGGTTGCGCG	487	378	-7.24876	1.64511	First heart field	nextseq_1	Day8	Failed	ETiX
nextseq_1_PA-03H_S24.AACGCGTCTGGAGGATAGC	475	398	0.194374	1.1996	First heart field	nextseq_1	Day8	Pax6neg	ETiX
nextseq_1_PA-03H_S24.ACCATGATTTAGTAACGGTC	1975	1412	6.16496	-1.01071	Cardiac mesoderm	nextseq_1	Day8	WT	ETiX
nextseq_1_PA-03H_S24.TGAATCTGATGAGCATCATT	811	623	-5.21372	-1.27955	Second heart field	nextseq_1	E9.5	WT	NE
nextseq_1_PA-03H_S24.TCCTAACTTTGTTCGTCAGA	603	471	5.47655	-1.14678	Cardiac mesoderm	nextseq_1	Day8	Pax6neg	ETiX
nextseq_1_PA-03H_S24.GCGTACTTTGGACTACTAC	516	420	-3.2339	2.54607	First heart field	nextseq_1	E8.75	WT	NE
nextseq_1_PA-03H_S24.TAACGACTTTCCATCGCGAA	516	413	3.69055	-3.24558	Cardiac mesoderm	nextseq_1	Day8	WT	ETiX
nextseq_1_PA-03H_S24.GGTACCATTGGAGGATAGC	522	387	0.25376	-0.541733	Cardiac mesoderm	nextseq_1	Day8	Pax6neg	ETiX
nextseq_1_PA-03H_S24.AGCTATCGTGATCGCTTCT	453	349	-4.99263	1.36874	First heart field	nextseq_1	Day8	Failed	ETiX
nextseq_1_PA-03H_S24.CGAAGACCTTTACCGAGGC	428	345	4.1553	-2.19598	Cardiac mesoderm	nextseq_1	Day8	WT	ETiX
nextseq_1_PA-03H_S24.CGCTAACCTTTACTTGGAA	848	631	5.7149	-2.82263	Cardiac mesoderm	nextseq_1	Day8	Failed	ETiX
nextseq_1_PA-03H_S24.ATGCTTCCTGCTCAGCCGG	926	749	4.36405	-1.4897	Cardiac mesoderm	nextseq_1	E9.5	WT	NE
nextseq_1_PA-03H_S24.AAGCAGTATTCGGCGTAACT	401	344	3.43712	-2.30594	Cardiac mesoderm	nextseq_1	Day8	Failed	ETiX
nextseq_1_PA-03H_S24.ATTCGGAGTTTCTTCCGGT	794	623	-2.42233	-1.196	Second heart field	nextseq_1	E8	WT	NE
nextseq_1_PA-03H_S24.GCGTACTTTCAATTACCGT	1308	904	2.43801	-4.2766	Cardiac mesoderm	nextseq_1	Day8	Pax6neg	ETiX
nextseq_1_PA-03H_S24.ATTAGTCTGTCATTCGACGG	676	510	4.01482	-1.67273	Cardiac mesoderm	nextseq_1	E9.5	WT	NE
nextseq_1_PA-03H_S24.AAATCGTTCTAAGTAAGAGC	798	580	-4.58667	1.16513	First heart field	nextseq_1	Day8	Failed	ETiX
nextseq_1_PA-03H_S24.ACGTTGCTTCGGTTGCGCG	301	251	2.54336	-1.38409	Cardiac mesoderm	nextseq_1	Day8	Failed	ETiX
nextseq_1_PA-03H_S24.TGCAAGGTTTCCAATCATC	346	253	-3.02441	1.79643	First heart field	nextseq_1	E8.5	WT	NE
nextseq_1_PA-03H_S24.TTGGAGCTTCGAACGCCGG	649	543	0.417317	-0.849976	Cardiac mesoderm	nextseq_1	E9.5	WT	NE
nextseq_1_PA-03H_S24.TAAGAATGGTACCGGAATTA	318	280	1.56325	-0.568627	Cardiac mesoderm	nextseq_1	E9.5	WT	NE
nextseq_1_PA-03H_S24.TTGGAGCTTCATCAGAATG	451	384	5.12356	-2.06808	Cardiac mesoderm	nextseq_1	Day8	WT	ETiX
nextseq_1_PA-03H_S24.ACTGGTTATTTTCTTAATAA	525	403	-5.93012	2.01338	First heart field	nextseq_1	Day8	WT	ETiX
nextseq_1_PA-03H_S24.TTACCTAAGTATATTGATAC	476	375	4.52833	-2.78529	Cardiac mesoderm	nextseq_1	E8.75	WT	NE
nextseq_1_PA-04A_S25.AAAGCTGATTCCGCAAGTTC	632	513	3.75854	-3.52539	Cardiac mesoderm	nextseq_1	Day8	Failed	ETiX
nextseq_1_PA-04A_S25.TTGACTCAATCATTCGACGG	1199	852	5.83648	2.14393	Cardiac mesoderm	nextseq_1	E9.5	WT	NE
nextseq_1_PA-04A_S25.CCTAATGGTTCGCTAAGCA	546	446	3.7259	-3.67447	Cardiac mesoderm	nextseq_1	Day8	WT	ETiX
nextseq_1_PA-04A_S25.ATTCGCAATTCTTGCAGTAG	545	394	-0.321984	-0.834119	Cardiac mesoderm	nextseq_1	E8	WT	NE
nextseq_1_PA-04A_S25.CGAGGCAATTGGCCATGCA	303	242	-4.91916	3.03648	First heart field	nextseq_1	Day8	Failed	ETiX
nextseq_1_PA-04A_S25.AAGCAGTATTGCCGCAACGA	1180	880	-6.67644	3.09612	First heart field	nextseq_1	Day8	Pax6neg	ETiX
nextseq_1_PA-04A_S25.AAACTCCAATCGGTCAAGAA	649	486	4.48652	-1.46523	Cardiac mesoderm	nextseq_1	Day8	Failed	ETiX
nextseq_1_PA-04A_S25.AAGGCTACTTGGCCGGCCT	594	465	1.58369	-0.903898	Cardiac mesoderm	nextseq_1	Day8	WT	ETiX
nextseq_1_PA-04A_S25.AGAACTCCTTTAGGACCGG	1640	1138	5.89046	-2.76334	Cardiac mesoderm	nextseq_1	Day8	WT	ETiX
nextseq_1_PA-04A_S25.GCGTACTTTAGGTATACTC	2016	1269	-3.88782	3.55433	First heart field	nextseq_1	Day8	WT	ETiX
nextseq_1_PA-04A_S25.CTGCCTTATTAACTCTTAG	909	674	-4.15679	0.724933	First heart field	nextseq_1	E8	WT	NE
nextseq_1_PA-04A_S25.GTCTCTACTAGGTATACTC	985	720	4.20539	-3.72246	Cardiac mesoderm	nextseq_1	Day8	WT	ETiX
nextseq_1_PA-04A_S25.CTGACGTTTGAGCATCATT	2245	1395	-6.5137	1.91335	First heart field	nextseq_1	E9.5	WT	NE
nextseq_1_PA-04A_S25.AAGGACGATCCATAAGTCC	484	390	-6.22851	1.08799	First heart field	nextseq_1	Day8	WT	ETiX
nextseq_1_PA-04A_S25.TGTCCTTATTCGCCTAATGC	1015	746	-6.53309	1.9629	First heart field	nextseq_1	Day8	Failed	ETiX
nextseq_1_PA-04A_S25.ACTTATGGTTTTAGGACCGG	521	399	-1.03273	1.9771	First heart field	nextseq_1	Day8	WT	ETiX
nextseq_1_PA-04A_S25.CGATTCGCTTAGACTTCTT	683	562	5.70945	-1.89454	Cardiac mesoderm	nextseq_1	Day8	Failed	ETiX
nextseq_1_PA-04A_S25.TAAGGTTCATGTCCTACTTG	1327	895	-4.05475	3.66771	First heart field	nextseq_1	Day8	Pax6neg	ETiX
nextseq_1_PA-04A_S25.ATAATCCTGTTGGCCATGCA	821	666	-7.1724	1.24252	First heart field	nextseq_1	Day8	Failed	ETiX
nextseq_1_PA-04A_S25.TCAAGATCTTTAATGAACGA	727	577	4.36979	-3.59221	Cardiac mesoderm	nextseq_1	E9.5	WT	NE
nextseq_1_PA-04A_S25.ATGCATTCATTAGACTTCTT	299	270	1.55041	-0.994034	Cardiac mesoderm	nextseq_1	Day8	Failed	ETiX
nextseq_1_PA-04A_S25.AAGGCTACTCCGCAAGTTC	435	355	4.43239	-1.79804	Cardiac mesoderm	nextseq_1	Day8	Failed	ETiX
nextseq_1_PA-04A_S25.ATTAGGTACTACCTCTATCT	318	265	-4.684	0.468063	First heart field	nextseq_1	Day8	Failed	ETiX
nextseq_1_PA-04A_S25.AACGCGTCTGTCCTTAAGA	473	364	-3.99628	2.30656	First heart field	nextseq_1	E8.75	WT	NE
nextseq_1_PA-04A_S25.AGAGTACCTTTAGGACCGG	1191	817	-4.71216	3.84841	First heart field	nextseq_1	Day8	WT	ETiX
nextseq_1_PA-04A_S25.ATAATCCTGTCGTCGCAGCC	381	337	5.54523	-1.16634	Cardiac mesoderm	nextseq_1	E8.75	WT	NE
nextseq_1_PA-04A_S25.GCTCTTAGTAGTAACGGTC	1020	794	-3.68096	2.57231	First heart field	nextseq_1	Day8	WT	ETiX
nextseq_1_PA-04A_S25.ATATGGATCTCATCCGACTA	1909	1347	-7.47688	0.379329	First heart field	nextseq_1	Day8	Pax6neg	ETiX
nextseq_1_PA-04A_S25.GAGGAACTTTTACTTGGAA	467	381	4.03767	-2.40944	Cardiac mesoderm	nextseq_1	Day8	Failed	ETiX
nextseq_1_PA-04A_S25.ACTGGTTATTCCATAAGTCC	1420	956	5.12837	-0.430932	Cardiac mesoderm	nextseq_1	Day8	WT	ETiX
nextseq_1_PA-04A_S25.CAGTATCCTAGCCGGTACC	598	457	3.81102	-3.41933	Cardiac mesoderm	nextseq_1	Day8	WT	ETiX
nextseq_1_PA-04A_S25.AGCGTAAGTGTCCTAGAGG	1944	1275	-7.46438	1.01411	First heart field	nextseq_1	Day8	Failed	ETiX
nextseq_1_PA-04A_S25.ATATGGATCTATATTGATAC	1624	1198	5.776	3.03857	Cardiac mesoderm	nextseq_1	E8.75	WT	NE
nextseq_1_PA-04A_S25.ATTCAAGCATGACCTTGATA	793	584	-7.34051	0.459891	First heart field	nextseq_1	E9.5	WT	NE
nextseq_1_PA-04A_S25.ACGTCTAGTTTAGGACCGG	293	250	4.52986	-2.01114	Cardiac mesoderm	nextseq_1	Day8	WT	ETiX
nextseq_1_PA-04A_S25.CTAACGACTAGCTTATCCG	1428	959	4.98554	-3.29443	Cardiac mesoderm	nextseq_1	Day8	WT	ETiX
nextseq_1_PA-04A_S25.AGCGTAAGTATGGAATTGG	313	270	-5.69035	0.459228	First heart field	nextseq_1	E9.5	WT	NE
nextseq_1_PA-04A_S25.CGTTGATCTTTCTTAATAA	336	286	2.9216	-0.734809	Cardiac mesoderm	nextseq_1	Day8	WT	ETiX
nextseq_1_PA-04A_S25.CAGATCAGTACCTCTATCT	290	232	-3.79639	0.845094	First heart field	nextseq_1	Day8	Failed	ETiX
nextseq_1_PA-04A_S25.ATTAGTCTGTGGTACCGGCA	834	617	5.79791	2.73726	Cardiac mesoderm	nextseq_1	E9.5	WT	NE
nextseq_1_PA-04A_S25.AACGATCATTCCATCGCGAA	1082	766	3.54835	-3.47993	Cardiac mesoderm	nextseq_1	Day8	WT	ETiX
nextseq_1_PA-04A_S25.AGAGATGAATTTGCGAGGCA	336	291	-3.14221	-0.943371	Second heart field	nextseq_1	E8	WT	NE
nextseq_1_PA-04A_S25.ACCGGTTCTTCCAATCATC	605	464	-0.313088	1.16834	First heart field	nextseq_1	E8.5	WT	NE
nextseq_1_PA-04A_S25.ATAACTTCCTGGTAGGTTAG	925	621	-6.38373	0.84968	First heart field	nextseq_1	Day8	Failed	ETiX
nextseq_1_PA-04A_S25.TAGGAAGGTCCGCAAGTTC	358	295	-6.29347	0.211343	First heart field	nextseq_1	Day8	Failed	ETiX
nextseq_1_PA-04A_S25.AACTAGTTGTTCTAATAGTA	1611	1073	4.0152	-3.85132	Cardiac mesoderm	nextseq_1	Day8	Failed	ETiX
nextseq_1_PA-04A_S25.ATTGATCGTTGGCAGACGCC	694	487	-2.63787	2.10916	First heart field	nextseq_1	E8.5	WT	NE
nextseq_1_PA-04A_S25.CCTGCAGTTAGGTATACTC	362	291	2.80752	0.750937	Cardiac mesoderm	nextseq_1	Day8	WT	ETiX
nextseq_1_PA-04A_S25.TGAATCTGATTCCAATCATC	845	609	4.16679	0.485276	Cardiac mesoderm	nextseq_1	E8.5	WT	NE
nextseq_1_PA-04A_S25.ATGGTTGGTTAACTCTTAG	399	347	-4.89328	-0.486723	First heart field	nextseq_1	E8	WT	NE
nextseq_1_PA-04A_S25.CAAGCAACTGGCCGTAGTC	1213	864	5.77048	3.139	Cardiac mesoderm	nextseq_1	Day8	Failed	ETiX
nextseq_1_PA-04A_S25.AAGGACGATTTATAGCAGA	720	573	1.74812	-3.8166	Cardiac mesoderm	nextseq_1	Day8	Pax6neg	ETiX
nextseq_1_PA-04A_S25.ACATTCGTATCCTTGGTCCA	823	615	5.54891	-1.61097	Cardiac mesoderm	nextseq_1	E8.75	WT	NE
nextseq_1_PA-04A_S25.CGAAGACCTGGCAATGAGA	538	435	-0.293144	-0.98027	Cardiac mesoderm	nextseq_1	Day8	Failed	ETiX
nextseq_1_PA-04A_S25.AAACTGAACTTTATTCATTC	817	628	-6.73949	1.93007	First heart field	nextseq_1	E9.5	WT	NE
nextseq_1_PA-04A_S25.CGATTCGCTTCAACGTAAG	516	395	2.72271	-0.0553899	Cardiac mesoderm	nextseq_1	Day8	Pax6neg	ETiX
nextseq_1_PA-04A_S25.TAGAACCAATCATTCGACGG	691	521	-3.90678	-1.87918	Second heart field	nextseq_1	E9.5	WT	NE
nextseq_1_PA-04A_S25.AGATTGGTTTCCTTGGTCCA	1276	926	5.1777	0.0525914	Cardiac mesoderm	nextseq_1	E8.75	WT	NE
nextseq_1_PA-04A_S25.AACCTCATTTGCAGGTCCGT	514	411	4.73644	-1.53858	Cardiac mesoderm	nextseq_1	Day8	Pax6neg	ETiX
nextseq_1_PA-04A_S25.AGCATAACTTCATCAGAATG	1030	745	-2.84894	1.50444	First heart field	nextseq_1	Day8	WT	ETiX
nextseq_1_PA-04A_S25.ATATCCTACTTGACGCTCCG	654	515	5.28933	3.17493	Cardiac mesoderm	nextseq_1	E9.5	WT	NE
nextseq_1_PA-04A_S25.AGCATTATGTTTAGGACCGG	929	706	5.55163	0.978095	Cardiac mesoderm	nextseq_1	Day8	WT	ETiX
nextseq_1_PA-04B_S26.AGAGCATGTTTATAGCAGA	757	595	5.61968	-0.408898	Cardiac mesoderm	nextseq_1	Day8	Pax6neg	ETiX
nextseq_1_PA-04B_S26.AACGCGTCTGATCTTACGC	325	296	2.35547	-1.29532	Cardiac mesoderm	nextseq_1	E8.5	WT	NE
nextseq_1_PA-04B_S26.GATACGTCTGTCCTTAAGA	318	284	3.6508	-1.44687	Cardiac mesoderm	nextseq_1	E8.75	WT	NE
nextseq_1_PA-04B_S26.ATGCATTCATCAACCGCTAA	625	488	1.85378	0.780781	Cardiac mesoderm	nextseq_1	Day8	WT	ETiX
nextseq_1_PA-04B_S26.ATCTGATGATGTCCTAGAGG	467	391	4.48286	-2.24284	Cardiac mesoderm	nextseq_1	Day8	Failed	ETiX
nextseq_1_PA-04B_S26.CTGACGTTTTTAGGACCGG	1283	888	4.22873	-3.58651	Cardiac mesoderm	nextseq_1	Day8	WT	ETiX
nextseq_1_PA-04B_S26.GAGTTCTCTTAACGATCCA	643	467	-4.39749	2.57251	First heart field	nextseq_1	Day8	WT	ETiX
nextseq_1_PA-04B_S26.GATACGTCTAGCCGGTACC	632	499	3.09645	-0.136003	Cardiac mesoderm	nextseq_1	Day8	WT	ETiX
nextseq_1_PA-04B_S26.TGCAAGGTTAAGTAAGAGC	436	350	2.29534	-0.160173	Cardiac mesoderm	nextseq_1	Day8	Failed	ETiX
nextseq_1_PA-04B_S26.ATATCCTACTAAGTAAGAGC	357	306	2.73483	0.0237904	Cardiac mesoderm	nextseq_1	Day8	Failed	ETiX
nextseq_1_PA-04B_S26.AGCATAACTTGCTGGAACTT	464	395	3.82052	-1.54478	Cardiac mesoderm	nextseq_1	Day8	WT	ETiX
nextseq_1_PA-04B_S26.ACGATATCATAGGTATACTC	293	248	1.95657	-1.5443	Cardiac mesoderm	nextseq_1	Day8	WT	ETiX
nextseq_1_PA-04B_S26.CTGACGTTTTAACTGGTTA	607	475	2.46833	0.767185	Cardiac mesoderm	nextseq_1	E9.5	WT	NE
nextseq_1_PA-04B_S26.ACTTCCGTTTAGACTTCTT	894	685	-0.552116	-0.287203	Cardiac mesoderm	nextseq_1	Day8	Failed	ETiX
nextseq_1_PA-04B_S26.ATCAGTCATTACGCGAGATT	371	310	3.03371	-3.28526	Cardiac mesoderm	nextseq_1	Day8	Pax6neg	ETiX
nextseq_1_PA-04B_S26.ACATGGTAATCATCCGACTA	991	675	-6.91204	0.684142	First heart field	nextseq_1	Day8	Pax6neg	ETiX
nextseq_1_PA-04B_S26.ACGCTTATATATATGAGCCA	636	499	3.31215	-2.65522	Cardiac mesoderm	nextseq_1	E8.75	WT	NE
nextseq_1_PA-04B_S26.ACCGGTTCTCGCCTAATGC	754	590	3.33874	-0.649518	Cardiac mesoderm	nextseq_1	Day8	Failed	ETiX
nextseq_1_PA-04B_S26.ACAATGCTATTTCTTCCGGT	2341	1587	0.564114	-2.50534	Cardiac mesoderm	nextseq_1	E8	WT	NE
nextseq_1_PA-04B_S26.ATACTACTCTGGCCGTAGTC	1947	1288	-7.39031	2.00217	First heart field	nextseq_1	Day8	Failed	ETiX
nextseq_1_PA-04B_S26.CAGATCAGTTAACTCTTAG	335	274	-4.80435	0.187433	First heart field	nextseq_1	E8	WT	NE
nextseq_1_PA-04B_S26.AAGGATTACTTTACTTGGAA	430	357	-3.35409	1.85604	First heart field	nextseq_1	Day8	Failed	ETiX
nextseq_1_PA-04B_S26.CCGTCGATTGTTCGTCAGA	1889	1230	2.96225	-4.45655	Cardiac mesoderm	nextseq_1	Day8	Pax6neg	ETiX
nextseq_1_PA-04B_S26.GATAAGCGTTTCTTCCGGT	410	334	-3.09559	-0.912439	Second heart field	nextseq_1	E8	WT	NE
nextseq_1_PA-04B_S26.TTACCTAAGTGGCAATGAGA	845	616	-2.03559	1.6582	First heart field	nextseq_1	Day8	Failed	ETiX
nextseq_1_PA-04B_S26.CAACTCTCTTGCGGACCTA	390	326	3.05329	-2.77743	Cardiac mesoderm	nextseq_1	Day8	Failed	ETiX
nextseq_1_PA-04B_S26.ACTTATGGTTGTTCGTCAGA	540	407	-3.65576	2.30271	First heart field	nextseq_1	Day8	Pax6neg	ETiX
nextseq_1_PA-04B_S26.AGTATTAGCTAGGTATACTC	496	393	-6.87364	2.131	First heart field	nextseq_1	Day8	WT	ETiX
nextseq_1_PA-04B_S26.ATGCATTCATACTTGCTAGA	1408	833	-6.37703	2.83575	First heart field	nextseq_1	Day8	WT	ETiX
nextseq_1_PA-04B_S26.AGTAGCCATACCGCCAACC	533	397	-6.89332	2.39729	First heart field	nextseq_1	Day8	WT	ETiX
nextseq_1_PA-04B_S26.ATTAATGCCTTATATACTAA	399	353	4.32849	-2.78605	Cardiac mesoderm	nextseq_1	Day8	WT	ETiX
nextseq_1_PA-04B_S26.GGCTTACTTGGCAATGAGA	398	331	1.77532	-2.30551	Cardiac mesoderm	nextseq_1	Day8	Failed	ETiX
nextseq_1_PA-04B_S26.CATACCGCTACGTCATATA	532	429	0.145555	-1.0594	Cardiac mesoderm	nextseq_1	Day8	Pax6neg	ETiX
nextseq_1_PA-04B_S26.TTATCCGCTCCGCAAGTTC	505	401	-6.42748	0.442988	First heart field	nextseq_1	Day8	Failed	ETiX
nextseq_1_PA-04B_S26.CGCCATTCTGTTCGTCAGA	448	374	-1.6082	1.44441	First heart field	nextseq_1	Day8	Pax6neg	ETiX
nextseq_1_PA-04B_S26.TAATCAGCTTATAAGGAGCA	580	495	3.92054	1.49918	Cardiac mesoderm	nextseq_1	Day8	WT	ETiX
nextseq_1_PA-04B_S26.CGTACCTATGATCTTACGC	493	408	-5.4	0.705189	First heart field	nextseq_1	E8.5	WT	NE
nextseq_1_PA-04B_S26.AACGAGCGTTTATTATGGT	360	294	-4.28832	1.06305	First heart field	nextseq_1	Day8	Failed	ETiX
nextseq_1_PA-04B_S26.ACTTATGGTTTTACTTGGAA	958	710	-2.96861	3.09734	First heart field	nextseq_1	Day8	Failed	ETiX
nextseq_1_PA-04B_S26.ACCGGTTCTCATACTCCGA	1333	862	-5.28659	3.7478	First heart field	nextseq_1	Day8	Pax6neg	ETiX
nextseq_1_PA-04B_S26.AGTATTAGCTGTCCTACTTG	1805	1141	-5.40381	2.88533	First heart field	nextseq_1	Day8	Pax6neg	ETiX
nextseq_1_PA-04B_S26.AGGCTCGTTATATGAGCCA	719	574	-5.38725	1.15701	First heart field	nextseq_1	E8.75	WT	NE
nextseq_1_PA-04C_S27.CGCTGCTTTAATTAAGACT	383	304	-5.8106	1.39642	First heart field	nextseq_1	Day8	WT	ETiX
nextseq_1_PA-04C_S27.TGGATTCTATAGGTATACTC	501	348	-2.14063	1.48892	First heart field	nextseq_1	Day8	WT	ETiX
nextseq_1_PA-04C_S27.TTGGAGCTTGTCCTACTTG	1336	945	6.02681	-1.38774	Cardiac mesoderm	nextseq_1	Day8	Pax6neg	ETiX
nextseq_1_PA-04C_S27.ATACTACTCTAGCTGCAATA	458	373	-0.974681	1.69505	First heart field	nextseq_1	Day8	Pax6neg	ETiX
nextseq_1_PA-04C_S27.CGAATGAGTTAGACTTCTT	310	271	2.91028	-1.26136	Cardiac mesoderm	nextseq_1	Day8	Failed	ETiX
nextseq_1_PA-04C_S27.ACAACCTATTTTATTATGGT	344	280	-2.06894	0.887513	First heart field	nextseq_1	Day8	Failed	ETiX
nextseq_1_PA-04C_S27.TTGACTCAATCGAACGCCGG	953	717	5.42774	-1.48341	Cardiac mesoderm	nextseq_1	E9.5	WT	NE
nextseq_1_PA-04C_S27.AGGCGGAATCCTTGGTCCA	1554	1038	6.15397	-1.44242	Cardiac mesoderm	nextseq_1	E8.75	WT	NE
nextseq_1_PA-04C_S27.ATAACTTCCTGGAGGATAGC	326	259	-4.43651	-1.25173	Second heart field	nextseq_1	Day8	Pax6neg	ETiX
nextseq_1_PA-04C_S27.AAGACCTTATTTATTATGGT	360	318	0.00457745	-0.766752	Cardiac mesoderm	nextseq_1	Day8	Failed	ETiX
nextseq_1_PA-04C_S27.ACTGGTTATTGGACTACTAC	837	628	-3.03914	3.02716	First heart field	nextseq_1	E8.75	WT	NE
nextseq_1_PA-04C_S27.AGCTATCGTAGGTATACTC	557	383	-5.94388	2.65168	First heart field	nextseq_1	Day8	WT	ETiX
nextseq_1_PA-04C_S27.AAGCAGTATTAGGTATACTC	734	547	-4.88265	3.22403	First heart field	nextseq_1	Day8	WT	ETiX
nextseq_1_PA-04C_S27.ACTGGACCTTTCTTAATAA	538	449	5.20475	-0.987297	Cardiac mesoderm	nextseq_1	Day8	WT	ETiX
nextseq_1_PA-04C_S27.ACAATGCTATGCTGGAACTT	1297	919	0.240224	1.98662	First heart field	nextseq_1	Day8	WT	ETiX
nextseq_1_PA-04C_S27.ACGCTTGATCGAACGCCGG	325	284	3.88674	-0.418035	Cardiac mesoderm	nextseq_1	E9.5	WT	NE
nextseq_1_PA-04C_S27.AGTAGCCATGACCTTGATA	977	651	-5.28272	3.064	First heart field	nextseq_1	E9.5	WT	NE
nextseq_1_PA-04C_S27.TTCTTCGTTTAGCCGGTACC	417	312	-5.82593	3.14053	First heart field	nextseq_1	Day8	WT	ETiX
nextseq_1_PA-04C_S27.AGAGCATGTACCGGAATTA	1595	1182	5.97622	2.7235	Cardiac mesoderm	nextseq_1	E9.5	WT	NE
nextseq_1_PA-04C_S27.CTCGTTGATGGACTACTAC	1170	872	3.3126	-4.2877	Cardiac mesoderm	nextseq_1	E8.75	WT	NE
nextseq_1_PA-04C_S27.ACAATGCTATGATCGCTTCT	591	452	2.66357	-2.26861	Cardiac mesoderm	nextseq_1	Day8	Failed	ETiX
nextseq_1_PA-04C_S27.CGAGGCAATGGCCGTAGTC	781	597	4.45076	0.359053	Cardiac mesoderm	nextseq_1	Day8	Failed	ETiX
nextseq_1_PA-04C_S27.CGATTCGCTTGGCCATGCA	332	274	-5.71806	0.438136	First heart field	nextseq_1	Day8	Failed	ETiX
nextseq_1_PA-04C_S27.TAGAACCAATCTAAGAGAAG	1018	701	-2.31926	2.30263	First heart field	nextseq_1	E8.5	WT	NE
nextseq_1_PA-04C_S27.TACTTGCGTGGACTACTAC	921	711	5.61642	3.24008	Cardiac mesoderm	nextseq_1	E8.75	WT	NE
nextseq_1_PA-04C_S27.ACGCTTGATCAACCGCTAA	308	245	2.07005	-0.147861	Cardiac mesoderm	nextseq_1	Day8	WT	ETiX
nextseq_1_PA-04C_S27.AAGTTCTTGTTCGCTAAGCA	941	688	0.558598	-2.31344	Cardiac mesoderm	nextseq_1	Day8	WT	ETiX
nextseq_1_PA-04C_S27.ACCTCAATATCTTGCAGTAG	1776	1118	-4.2731	1.31074	First heart field	nextseq_1	E8	WT	NE
nextseq_1_PA-04C_S27.AGTATTAGCTCGGTTGCGCG	1952	1284	-2.43121	2.94095	First heart field	nextseq_1	Day8	Failed	ETiX
nextseq_1_PA-04C_S27.GGCGTTAATCTTGCAGTAG	724	507	-4.46483	-1.28326	Second heart field	nextseq_1	E8	WT	NE
nextseq_1_PA-04C_S27.CTTCGACTTTTCTTAATAA	377	310	-5.49922	3.15452	First heart field	nextseq_1	Day8	WT	ETiX
nextseq_1_PA-04C_S27.TTTGCTACTTCATCAGAATG	686	530	3.61246	-3.14013	Cardiac mesoderm	nextseq_1	Day8	WT	ETiX
nextseq_1_PA-04C_S27.ATTAGGTACTCAAGGAGGTC	828	651	-2.75013	-1.82332	Second heart field	nextseq_1	E9.5	WT	NE
nextseq_1_PA-04C_S27.CGAATGAGTTGAGTCTGGC	1544	999	-1.83158	2.15401	First heart field	nextseq_1	Day8	Failed	ETiX
nextseq_1_PA-04C_S27.GCTCTTAGTGGACTACTAC	703	555	1.40768	-0.532312	Cardiac mesoderm	nextseq_1	E8.75	WT	NE
nextseq_1_PA-04C_S27.AGATCGGATTTATTATGGT	304	256	-1.03417	0.999504	First heart field	nextseq_1	Day8	Failed	ETiX
nextseq_1_PA-04C_S27.ATAGTTGACTTCAACGTAAG	472	384	3.21806	-0.109298	Cardiac mesoderm	nextseq_1	Day8	Pax6neg	ETiX
nextseq_1_PA-04C_S27.ATGGACTATTAACCTGGTCT	977	732	4.68154	-3.5588	Cardiac mesoderm	nextseq_1	Day8	WT	ETiX
nextseq_1_PA-04C_S27.TGCTGGATTTGGTCAGCCA	714	593	1.38499	-1.40073	Cardiac mesoderm	nextseq_1	E9.5	WT	NE
nextseq_1_PA-04C_S27.AAGGACGATATATTGATAC	554	446	4.71672	2.13835	Cardiac mesoderm	nextseq_1	E8.75	WT	NE
nextseq_1_PA-04C_S27.ACCTCAATATCCAGTCCTCT	1059	728	-4.08507	1.40429	First heart field	nextseq_1	E8	WT	NE
nextseq_1_PA-04C_S27.AACTGGCATGGTATCCGCC	1374	938	-0.285303	1.60906	First heart field	nextseq_1	Day8	Failed	ETiX
nextseq_1_PA-04C_S27.GGTACCATTGGACTACTAC	735	594	-3.26459	-1.97681	Second heart field	nextseq_1	E8.75	WT	NE
nextseq_1_PA-04C_S27.TCCTATAAGTTTCTTCCGGT	715	573	1.27807	-2.17422	Cardiac mesoderm	nextseq_1	E8	WT	NE
nextseq_1_PA-04C_S27.TGCTGGATTTAATGAACGA	350	288	3.41315	0.502457	Cardiac mesoderm	nextseq_1	E9.5	WT	NE
nextseq_1_PA-04C_S27.CAAGCAACTCCATCGCGAA	487	405	0.352879	-0.297625	Cardiac mesoderm	nextseq_1	Day8	WT	ETiX
nextseq_1_PA-04C_S27.TCAAGATCTTCCAGTCCTCT	677	553	1.29628	-2.22538	Cardiac mesoderm	nextseq_1	E8	WT	NE
nextseq_1_PA-04C_S27.TTGGAGCTTATCATATTAG	592	436	-4.63391	3.10126	First heart field	nextseq_1	Day8	WT	ETiX
nextseq_1_PA-04C_S27.CAAGGCGTTCCTTGGTCCA	382	330	4.5294	-2.66957	Cardiac mesoderm	nextseq_1	E8.75	WT	NE
nextseq_1_PA-04C_S27.TAGGAAGGTATGGAATTGG	2085	1409	5.90695	-1.60641	Cardiac mesoderm	nextseq_1	E9.5	WT	NE
nextseq_1_PA-04C_S27.ATGCATTCATTTCTTCCGGT	1344	962	-4.6991	-1.12861	Second heart field	nextseq_1	E8	WT	NE
nextseq_1_PA-04C_S27.AATTCTAGGTTTAGGACCGG	1070	766	5.72439	-2.25049	Cardiac mesoderm	nextseq_1	Day8	WT	ETiX
nextseq_1_PA-04C_S27.ACGATATCATTCTAATAGTA	1542	1068	-2.43583	0.728678	Second heart field	nextseq_1	Day8	Failed	ETiX
nextseq_1_PA-04C_S27.AACGCGTCTTTACTTGGAA	823	639	3.54222	-3.93694	Cardiac mesoderm	nextseq_1	Day8	Failed	ETiX
nextseq_1_PA-04C_S27.ACTTGATTGTCATACTCCGA	464	379	0.536246	-0.120963	Cardiac mesoderm	nextseq_1	Day8	Pax6neg	ETiX
nextseq_1_PA-04C_S27.ATGGTAACTTACGCGAGATT	320	246	1.80391	-0.262982	Cardiac mesoderm	nextseq_1	Day8	Pax6neg	ETiX
nextseq_1_PA-04C_S27.ATATCCTACTACCGGAATTA	1182	892	5.81615	2.47401	Cardiac mesoderm	nextseq_1	E9.5	WT	NE
nextseq_1_PA-04C_S27.GCGTACTTTAGCTTATCCG	600	475	-3.54035	-1.14721	Second heart field	nextseq_1	Day8	WT	ETiX
nextseq_1_PA-04D_S28.CAGCATTGTTGCCGGCAGA	324	277	2.51819	-2.03297	Cardiac mesoderm	nextseq_1	Day8	WT	ETiX
nextseq_1_PA-04D_S28.AGATCGGATATCATATTAG	330	253	-5.70541	1.10127	First heart field	nextseq_1	Day8	WT	ETiX
nextseq_1_PA-04D_S28.GGCTTACTTCCATCGCGAA	549	424	-2.246	1.77767	First heart field	nextseq_1	Day8	WT	ETiX
nextseq_1_PA-04D_S28.ACAATGCTATACGGAGGCGG	528	445	4.88618	-2.33626	Cardiac mesoderm	nextseq_1	Day8	WT	ETiX
nextseq_1_PA-04D_S28.ACGTTGCTTCATACTCCGA	473	390	4.87696	-1.09091	Cardiac mesoderm	nextseq_1	Day8	Pax6neg	ETiX
nextseq_1_PA-04D_S28.TATCTCGATTTAATGAACGA	910	672	-4.26935	3.56317	First heart field	nextseq_1	E9.5	WT	NE
nextseq_1_PA-04D_S28.TCTATCCAATAGGTATACTC	543	424	-6.0252	2.5179	First heart field	nextseq_1	Day8	WT	ETiX
nextseq_1_PA-04D_S28.AAGTACGTTTATGGAATTGG	1188	908	3.82044	0.832724	Cardiac mesoderm	nextseq_1	E9.5	WT	NE
nextseq_1_PA-04D_S28.CAACTCTCTCAGGAGGAGA	418	332	-4.79452	3.06169	First heart field	nextseq_1	E9.5	WT	NE
nextseq_1_PA-04D_S28.ATTAGTCTGTACCGGAATTA	302	242	-5.04288	1.01296	First heart field	nextseq_1	E9.5	WT	NE
nextseq_1_PA-04D_S28.AGATCGGATTTAGGACCGG	995	763	5.82363	-1.80058	Cardiac mesoderm	nextseq_1	Day8	WT	ETiX
nextseq_1_PA-04D_S28.AACGATCATTCCTTGGTCCA	1684	1156	-7.57935	0.096236	First heart field	nextseq_1	E8.75	WT	NE
nextseq_1_PA-04D_S28.ATTAATGCCTCCATAAGTCC	1700	1210	4.38014	-1.04847	Cardiac mesoderm	nextseq_1	Day8	WT	ETiX
nextseq_1_PA-04D_S28.AACTTGGATTAATTAAGACT	391	328	3.53692	0.530257	Cardiac mesoderm	nextseq_1	Day8	WT	ETiX
nextseq_1_PA-04D_S28.TAGAACCAATGGCAGACGCC	785	609	3.0557	-2.71469	Cardiac mesoderm	nextseq_1	E8.5	WT	NE
nextseq_1_PA-04D_S28.ATAATCCTGTCCAGTTCCAA	819	668	-2.10924	2.54292	First heart field	nextseq_1	Day8	WT	ETiX
nextseq_1_PA-04D_S28.ACTGAATACTAAGACCGTTG	340	283	4.5257	-0.319979	Cardiac mesoderm	nextseq_1	E8.5	WT	NE
nextseq_1_PA-04D_S28.CTGAGCATTAGGTATACTC	473	386	4.06564	-2.81963	Cardiac mesoderm	nextseq_1	Day8	WT	ETiX
nextseq_1_PA-04D_S28.CATCAACGTCCTTGGTCCA	1548	1027	-6.82557	-0.497776	First heart field	nextseq_1	E8.75	WT	NE
nextseq_1_PA-04D_S28.TTATCCGCTACGGAGGCGG	498	411	4.89171	-0.859701	Cardiac mesoderm	nextseq_1	Day8	WT	ETiX
nextseq_1_PA-04D_S28.CAGATCAGTGACCTTGATA	960	722	5.70355	2.74172	Cardiac mesoderm	nextseq_1	E9.5	WT	NE
nextseq_1_PA-04D_S28.ATAAGCGAATGCCGCAACGA	326	273	0.710849	-0.79852	Cardiac mesoderm	nextseq_1	Day8	Pax6neg	ETiX
nextseq_1_PA-04D_S28.TAATCAGCTTTTACCGAGGC	374	299	-1.80908	1.04561	First heart field	nextseq_1	Day8	WT	ETiX
nextseq_1_PA-04D_S28.ATTACCATCTTAACGATCCA	804	588	-4.79048	3.84044	First heart field	nextseq_1	Day8	WT	ETiX
nextseq_1_PA-04D_S28.AGCATAACTTTGGCCGGCCT	326	265	-5.22573	0.876013	First heart field	nextseq_1	Day8	WT	ETiX
nextseq_1_PA-04D_S28.AAGACCTTATCGTCGCAGCC	618	504	-6.5659	-0.44197	First heart field	nextseq_1	E8.75	WT	NE
nextseq_1_PA-04D_S28.ACGCTTGATTTAGGACCGG	617	458	-1.32313	1.13416	First heart field	nextseq_1	Day8	WT	ETiX
nextseq_1_PA-04D_S28.TTGACTCAATCGGCGTAACT	454	368	-4.27679	0.599056	First heart field	nextseq_1	Day8	Failed	ETiX
nextseq_1_PA-04D_S28.AGAACTCCTCATCCGACTA	877	640	-7.46073	0.542514	First heart field	nextseq_1	Day8	Pax6neg	ETiX
nextseq_1_PA-04D_S28.AGATTGGTTTATTCAGGTAC	359	291	-5.33717	0.0660351	First heart field	nextseq_1	Day8	Failed	ETiX
nextseq_1_PA-04D_S28.AGCTATCGTATAAGGAGCA	568	432	2.86111	-2.385	Cardiac mesoderm	nextseq_1	Day8	WT	ETiX
nextseq_1_PA-04D_S28.ATAATCCTGTGGCAGACGCC	614	475	-6.20724	0.339984	First heart field	nextseq_1	E8.5	WT	NE
nextseq_1_PA-04D_S28.TCCTATAAGTGGTACTGCCT	720	558	5.02688	0.679791	Cardiac mesoderm	nextseq_1	Day8	Pax6neg	ETiX
nextseq_1_PA-04D_S28.AGCGTAAGTTTACTTGGAA	1044	756	-5.10237	3.89761	First heart field	nextseq_1	Day8	Failed	ETiX
nextseq_1_PA-04D_S28.CTCCATCATCGTCGCAGCC	962	772	5.17978	2.46099	Cardiac mesoderm	nextseq_1	E8.75	WT	NE
nextseq_1_PA-04D_S28.CGAATGAGTCCAGTCCTCT	602	477	-3.67611	-0.830699	Second heart field	nextseq_1	E8	WT	NE
nextseq_1_PA-04D_S28.TGAATCTGATCAGGAGGAGA	344	301	1.8603	-3.24014	Cardiac mesoderm	nextseq_1	E9.5	WT	NE
nextseq_1_PA-04D_S28.CCTGCAGTTGGCAGACGCC	971	650	-6.42262	1.56424	First heart field	nextseq_1	E8.5	WT	NE
nextseq_1_PA-04D_S28.ACGATATCATATAAGGAGCA	732	507	-7.00828	2.47264	First heart field	nextseq_1	Day8	WT	ETiX
nextseq_1_PA-04D_S28.ATATGCCATTCAGGAGGAGA	597	465	-7.13779	1.91978	First heart field	nextseq_1	E9.5	WT	NE
nextseq_1_PA-04D_S28.GCGTACTTTATCCATGACT	1249	859	-7.61426	1.28596	First heart field	nextseq_1	Day8	WT	ETiX
nextseq_1_PA-04D_S28.CCGTCGATTGATCTTACGC	295	253	4.83245	1.8176	Cardiac mesoderm	nextseq_1	E8.5	WT	NE
nextseq_1_PA-04D_S28.CCTAATGGTTCAACGTAAG	331	274	-3.74408	-1.36152	Second heart field	nextseq_1	Day8	Pax6neg	ETiX
nextseq_1_PA-04D_S28.CGCCATTCTGCCGCAACGA	1009	740	3.75173	-3.66433	Cardiac mesoderm	nextseq_1	Day8	Pax6neg	ETiX
nextseq_1_PA-04D_S28.TCAGCTTCTATTCAGGTAC	768	571	-6.52011	3.29364	First heart field	nextseq_1	Day8	Failed	ETiX
nextseq_1_PA-04D_S28.ATCAGTCATTCCTTGGTCCA	810	646	5.68157	-1.48441	Cardiac mesoderm	nextseq_1	E8.75	WT	NE
nextseq_1_PA-04D_S28.ATCAATACGTGGCCGTAGTC	396	329	4.78351	3.03856	Cardiac mesoderm	nextseq_1	Day8	Failed	ETiX
nextseq_1_PA-04D_S28.AAACTCCAATATATTGATAC	1993	1306	-5.00868	3.28335	First heart field	nextseq_1	E8.75	WT	NE
nextseq_1_PA-04E_S29.TAATCAGCTTTTCATAGGAC	499	403	2.03277	-2.21343	Cardiac mesoderm	nextseq_1	Day8	Failed	ETiX
nextseq_1_PA-04E_S29.AAATTCCTCTAGGTATACTC	413	340	0.765237	0.967103	Cardiac mesoderm	nextseq_1	Day8	WT	ETiX
nextseq_1_PA-04E_S29.AGGCTCGTTATTCAGGTAC	622	463	-3.93514	2.96687	First heart field	nextseq_1	Day8	Failed	ETiX
nextseq_1_PA-04E_S29.CGGTAAGGTATTCAGGTAC	362	287	2.81153	-1.22226	Cardiac mesoderm	nextseq_1	Day8	Failed	ETiX
nextseq_1_PA-04E_S29.GGTCAGTTTACGCGAGATT	662	472	5.46059	-1.63541	Cardiac mesoderm	nextseq_1	Day8	Pax6neg	ETiX
nextseq_1_PA-04E_S29.CTCTGAGCTGGACTACTAC	625	479	1.70245	1.16788	Cardiac mesoderm	nextseq_1	E8.75	WT	NE
nextseq_1_PA-04E_S29.ATATGGATCTAAGTAAGAGC	321	271	1.97949	-0.851776	Cardiac mesoderm	nextseq_1	Day8	Failed	ETiX
nextseq_1_PA-04E_S29.TTATCCGCTCCATCGCGAA	472	387	-4.51641	2.53352	First heart field	nextseq_1	Day8	WT	ETiX
nextseq_1_PA-04E_S29.AAACTGAACTAACTAGGCGC	435	347	4.00113	-0.620277	Cardiac mesoderm	nextseq_1	Day8	Failed	ETiX
nextseq_1_PA-04E_S29.ACGCTTATATGGCAGACGCC	1469	956	5.05001	0.567138	Cardiac mesoderm	nextseq_1	E8.5	WT	NE
nextseq_1_PA-04E_S29.ACTGGTTATTATCGGCTATC	373	287	2.06208	-0.912739	Cardiac mesoderm	nextseq_1	E8.5	WT	NE
nextseq_1_PA-04E_S29.TAAGGTTCATATAAGGAGCA	625	506	-6.25908	3.52717	First heart field	nextseq_1	Day8	WT	ETiX
nextseq_1_PA-04E_S29.TCTTAGTTCTCAACCGCTAA	1164	780	-7.47111	1.98289	First heart field	nextseq_1	Day8	WT	ETiX
nextseq_1_PA-04E_S29.ATATGGATCTTCTAATAGTA	1006	720	-3.58275	1.04435	First heart field	nextseq_1	Day8	Failed	ETiX
nextseq_1_PA-04E_S29.AAAGCTGATTAACCTGGTCT	302	237	-5.55702	-0.202264	First heart field	nextseq_1	Day8	WT	ETiX
nextseq_1_PA-04E_S29.AGGCGGAATGGCAGACGCC	420	318	-4.21753	1.75594	First heart field	nextseq_1	E8.5	WT	NE
nextseq_1_PA-04E_S29.ATGCATTCATGGCAGACGCC	918	663	3.60618	-1.50296	Cardiac mesoderm	nextseq_1	E8.5	WT	NE
nextseq_1_PA-04E_S29.ATATCCTACTGTTCGTCAGA	1432	960	2.22294	-4.24996	Cardiac mesoderm	nextseq_1	Day8	Pax6neg	ETiX
nextseq_1_PA-04E_S29.GATAAGCGTTTCTTAATAA	477	391	3.1488	-1.92056	Cardiac mesoderm	nextseq_1	Day8	WT	ETiX
nextseq_1_PA-04E_S29.GCTCTTAGTAGCCGGTACC	749	583	2.45164	-4.21642	Cardiac mesoderm	nextseq_1	Day8	WT	ETiX
nextseq_1_PA-04E_S29.ATGCATTCATATGGAATTGG	1026	732	-7.40302	1.11374	First heart field	nextseq_1	E9.5	WT	NE
nextseq_1_PA-04E_S29.CGTTGATCTCGGTTATGCC	1561	1059	4.9886	-3.71819	Cardiac mesoderm	nextseq_1	E8.75	WT	NE
nextseq_1_PA-04E_S29.ATTAGTCTGTGAGCATCATT	886	645	2.77088	1.28491	Cardiac mesoderm	nextseq_1	E9.5	WT	NE
nextseq_1_PA-04E_S29.AACTGGCATACGCGAGATT	1616	1142	4.38285	-3.95578	Cardiac mesoderm	nextseq_1	Day8	Pax6neg	ETiX
nextseq_1_PA-04E_S29.CGTCTTCCTGCAGGTCCGT	886	619	5.48963	-2.14297	Cardiac mesoderm	nextseq_1	Day8	Pax6neg	ETiX
nextseq_1_PA-04E_S29.TATTCTCCTTAGCCGGTACC	1078	749	-2.67605	-0.477595	Second heart field	nextseq_1	Day8	WT	ETiX
nextseq_1_PA-04E_S29.AGTAGCCATACGCGAGATT	385	305	2.35022	-2.96818	Cardiac mesoderm	nextseq_1	Day8	Pax6neg	ETiX
nextseq_1_PA-04E_S29.CGCCATTCTAGGTTAGTTC	1325	843	-5.08531	-1.52359	Second heart field	nextseq_1	Day8	WT	ETiX
nextseq_1_PA-04E_S29.TTCCATCTTTTTAGGACCGG	1732	1146	5.02243	-2.9914	Cardiac mesoderm	nextseq_1	Day8	WT	ETiX
nextseq_1_PA-04E_S29.TAACGACTTTACGCGAGATT	682	500	3.62877	0.148186	Cardiac mesoderm	nextseq_1	Day8	Pax6neg	ETiX
nextseq_1_PA-04E_S29.ACCATGATTTCCTTGGTCCA	1034	732	4.00796	-3.49523	Cardiac mesoderm	nextseq_1	E8.75	WT	NE
nextseq_1_PA-04E_S29.AACGTAATCTAGAGCCAAGG	635	427	-4.55804	1.72907	First heart field	nextseq_1	Day8	Pax6neg	ETiX
nextseq_1_PA-04E_S29.TTGGAGCTTGGTAGGTTAG	1603	1104	0.163041	0.512519	First heart field	nextseq_1	Day8	Failed	ETiX
nextseq_1_PA-04E_S29.AACGCGTCTGGCAGACGCC	505	417	4.88798	-1.91284	Cardiac mesoderm	nextseq_1	E8.5	WT	NE
nextseq_1_PA-04E_S29.GATACGTCTGTTCGTCAGA	1054	776	-7.27768	0.631755	First heart field	nextseq_1	Day8	Pax6neg	ETiX
nextseq_1_PA-04E_S29.AGGCTCGTTTTAGGACCGG	1300	952	4.5378	-0.51285	Cardiac mesoderm	nextseq_1	Day8	WT	ETiX
nextseq_1_PA-04E_S29.CGAATGAGTTTCTTCCGGT	900	687	0.847388	-2.17982	Cardiac mesoderm	nextseq_1	E8	WT	NE
nextseq_1_PA-04E_S29.AGAGTACCTTTATTCATTC	422	349	-5.37457	0.0713479	First heart field	nextseq_1	E9.5	WT	NE
nextseq_1_PA-04E_S29.ATCTGATGATGAGCATCATT	1580	1161	5.48618	-3.53067	Cardiac mesoderm	nextseq_1	E9.5	WT	NE
nextseq_1_PA-04E_S29.AGAACTCCTACGCGAGATT	1939	1271	6.0661	2.37358	Cardiac mesoderm	nextseq_1	Day8	Pax6neg	ETiX
nextseq_1_PA-04E_S29.AGTCGCATTCATCAGAATG	1806	1240	6.33329	-1.03783	Cardiac mesoderm	nextseq_1	Day8	WT	ETiX
nextseq_1_PA-04E_S29.ATGCATTCATGTTCGTCAGA	1227	860	5.80389	-1.9779	Cardiac mesoderm	nextseq_1	Day8	Pax6neg	ETiX
nextseq_1_PA-04E_S29.ATTGATCGTTGTCCTACTTG	556	460	-5.61633	-0.360453	First heart field	nextseq_1	Day8	Pax6neg	ETiX
nextseq_1_PA-04E_S29.CGTACCTATTATATACTAA	1502	886	-4.68537	2.85651	First heart field	nextseq_1	Day8	WT	ETiX
nextseq_1_PA-04E_S29.ATATCCTACTGATACGGAAC	759	604	0.167378	-1.09446	Cardiac mesoderm	nextseq_1	E8.5	WT	NE
nextseq_1_PA-04E_S29.TTTGCTACTTACGCGAGATT	647	485	3.33217	-2.36194	Cardiac mesoderm	nextseq_1	Day8	Pax6neg	ETiX
nextseq_1_PA-04E_S29.ATATGGATCTCATCAGAATG	397	306	-5.24503	1.38705	First heart field	nextseq_1	Day8	WT	ETiX
nextseq_1_PA-04E_S29.AATACCGAATTTACCGAGGC	746	542	-1.83811	2.14763	First heart field	nextseq_1	Day8	WT	ETiX
nextseq_1_PA-04E_S29.CAGATCAGTATAAGGAGCA	849	605	5.15562	0.747778	Cardiac mesoderm	nextseq_1	Day8	WT	ETiX
nextseq_1_PA-04E_S29.TAGAACCAATGTCCTAGAGG	451	366	4.06836	-1.71278	Cardiac mesoderm	nextseq_1	Day8	Failed	ETiX
nextseq_1_PA-04E_S29.CTTCGACTTCCAGTCCTCT	374	314	1.50947	-1.57846	Cardiac mesoderm	nextseq_1	E8	WT	NE
nextseq_1_PA-04E_S29.ACTGGACCTCCATAAGTCC	1743	1096	4.54641	0.593402	Cardiac mesoderm	nextseq_1	Day8	WT	ETiX
nextseq_1_PA-04E_S29.TAATACCAGTGTCCTAGAGG	1266	930	1.37839	-2.77231	Cardiac mesoderm	nextseq_1	Day8	Failed	ETiX
nextseq_1_PA-04E_S29.ACATTCGTATTCTAATAGTA	403	352	1.44617	-1.37827	Cardiac mesoderm	nextseq_1	Day8	Failed	ETiX
nextseq_1_PA-04E_S29.AGCTATCGTTTGCTGGCAT	1282	941	-1.3594	-1.52429	Cardiac mesoderm	nextseq_1	E8	WT	NE
nextseq_1_PA-04E_S29.ATAGTTGACTCTAACTAGAT	667	494	4.74154	0.696284	Cardiac mesoderm	nextseq_1	Day8	WT	ETiX
nextseq_1_PA-04E_S29.TAAGAATGGTCCATCGCGAA	1524	997	-0.254799	-0.63002	Cardiac mesoderm	nextseq_1	Day8	WT	ETiX
nextseq_1_PA-04E_S29.AACGTAATCTGGTAGGTTAG	609	478	5.27109	-3.06639	Cardiac mesoderm	nextseq_1	Day8	Failed	ETiX
nextseq_1_PA-04F_S30.AGATCGGATGCCGCAACGA	1008	693	-0.592491	0.59816	First heart field	nextseq_1	Day8	Pax6neg	ETiX
nextseq_1_PA-04F_S30.CCAAGGATTCGGTTATGCC	1641	1021	5.76814	-2.01677	Cardiac mesoderm	nextseq_1	E8.75	WT	NE
nextseq_1_PA-04F_S30.AGGCTCGTTCATCCGACTA	1405	933	5.95703	2.54989	Cardiac mesoderm	nextseq_1	Day8	Pax6neg	ETiX
nextseq_1_PA-04F_S30.CCTAATGGTTTACTTGGAA	1309	908	4.12741	-3.43367	Cardiac mesoderm	nextseq_1	Day8	Failed	ETiX
nextseq_1_PA-04F_S30.CTCGCATGTGGTACTGCCT	458	330	-2.15491	0.862432	First heart field	nextseq_1	Day8	Pax6neg	ETiX
nextseq_1_PA-04F_S30.GAGGAACTTGCCGCAACGA	1068	765	0.395843	-1.03122	Cardiac mesoderm	nextseq_1	Day8	Pax6neg	ETiX
nextseq_1_PA-04F_S30.CTGACGTTTACTTGCTAGA	923	681	-6.81629	1.69624	First heart field	nextseq_1	Day8	WT	ETiX
nextseq_1_PA-04F_S30.CAACTCTCTTTCAATATAA	398	339	-5.49247	1.71325	First heart field	nextseq_1	Day8	WT	ETiX
nextseq_1_PA-04F_S30.AAACCATAGTCAATTACCGT	1735	1098	5.84827	2.78752	Cardiac mesoderm	nextseq_1	Day8	Pax6neg	ETiX
nextseq_1_PA-04F_S30.ACCGGTTCTGACCTTGATA	361	302	-4.92381	1.53894	First heart field	nextseq_1	E9.5	WT	NE
nextseq_1_PA-04F_S30.ACAATGCTATACGGAGGCGG	974	700	5.98498	-0.33021	Cardiac mesoderm	nextseq_1	Day8	WT	ETiX
nextseq_1_PA-04F_S30.TAAGAATGGTCCATAAGTCC	666	505	4.11572	-0.932947	Cardiac mesoderm	nextseq_1	Day8	WT	ETiX
nextseq_1_PA-04F_S30.TCAGCTTCTGCCGCAACGA	311	254	3.55262	-1.74603	Cardiac mesoderm	nextseq_1	Day8	Pax6neg	ETiX
nextseq_1_PA-04F_S30.ATTCGCAATTAACTAGGCGC	588	455	3.38072	-0.93273	Cardiac mesoderm	nextseq_1	Day8	Failed	ETiX
nextseq_1_PA-04F_S30.TAGAACCAATCCTTGGTCCA	1186	821	-2.62985	3.00354	First heart field	nextseq_1	E8.75	WT	NE
nextseq_1_PA-04F_S30.TAATCAGCTTGCCGCAACGA	753	601	5.08797	-2.51345	Cardiac mesoderm	nextseq_1	Day8	Pax6neg	ETiX
nextseq_1_PA-04F_S30.TGCTGGATTCTTGCAGTAG	476	393	-2.4718	-0.0790693	First heart field	nextseq_1	E8	WT	NE
nextseq_1_PA-04F_S30.ATCTTCAGATAATTAAGACT	492	372	3.19505	-0.288881	Cardiac mesoderm	nextseq_1	Day8	WT	ETiX
nextseq_1_PA-04F_S30.AAACCATAGTTTAGGACCGG	777	564	3.06667	0.831334	Cardiac mesoderm	nextseq_1	Day8	WT	ETiX
nextseq_1_PA-04F_S30.AGAGCATGTTTATTCTGAG	747	590	0.606272	-0.663195	Cardiac mesoderm	nextseq_1	Day8	WT	ETiX
nextseq_1_PA-04F_S30.ATATGGATCTAGCCGGTACC	1282	865	5.91506	-2.5526	Cardiac mesoderm	nextseq_1	Day8	WT	ETiX
nextseq_1_PA-04F_S30.AAGTACGTTTTTAGGACCGG	763	520	-6.26337	3.19298	First heart field	nextseq_1	Day8	WT	ETiX
nextseq_1_PA-04F_S30.ACTTACTCATTCCAATCATC	427	340	-6.75404	0.767778	First heart field	nextseq_1	E8.5	WT	NE
nextseq_1_PA-04F_S30.TGTCCTTATTCTTGCAGTAG	603	494	-5.94087	-0.49039	First heart field	nextseq_1	E8	WT	NE
nextseq_1_PA-04F_S30.ACTTACTCATACTTGCTAGA	949	639	-6.17497	3.02455	First heart field	nextseq_1	Day8	WT	ETiX
nextseq_1_PA-04F_S30.ATAACTTCCTCGAACGCCGG	639	470	1.08392	1.42565	Cardiac mesoderm	nextseq_1	E9.5	WT	NE
nextseq_1_PA-04F_S30.ATATGCCATTTAACGATCCA	549	424	2.97029	-2.27794	Cardiac mesoderm	nextseq_1	Day8	WT	ETiX
nextseq_1_PA-04F_S30.CCGACCAATTTATTCTGAG	362	304	-6.32726	2.19228	First heart field	nextseq_1	Day8	WT	ETiX
nextseq_1_PA-04F_S30.CATCAACGTGGAGGCCTCC	477	386	-5.81206	1.41625	First heart field	nextseq_1	E8.75	WT	NE
nextseq_1_PA-04F_S30.TGCAAGGTTTCAACGTAAG	393	321	-6.16874	2.46912	First heart field	nextseq_1	Day8	Pax6neg	ETiX
nextseq_1_PA-04F_S30.CTGCCTTATCGGTTGCGCG	974	735	-0.529785	-0.05347	First heart field	nextseq_1	Day8	Failed	ETiX
nextseq_1_PA-04F_S30.AGTATTAGCTCCATAAGTCC	1208	826	-6.82063	2.26613	First heart field	nextseq_1	Day8	WT	ETiX
nextseq_1_PA-04F_S30.ATATGCCATTATAAGGAGCA	1486	981	-7.5313	1.89522	First heart field	nextseq_1	Day8	WT	ETiX
nextseq_1_PA-04F_S30.AACTGGCATCCGCGATTAT	293	240	2.44385	0.448616	Cardiac mesoderm	nextseq_1	Day8	Pax6neg	ETiX
nextseq_1_PA-04F_S30.ACAGGTATTTCCATCGCGAA	1417	987	-5.2639	3.76424	First heart field	nextseq_1	Day8	WT	ETiX
nextseq_1_PA-04F_S30.CAGATCAGTTTATTCATTC	572	453	0.667419	-0.800127	Cardiac mesoderm	nextseq_1	E9.5	WT	NE
nextseq_1_PA-04F_S30.TTGGAGCTTGGCCGTAGTC	927	716	5.94651	-0.273302	Cardiac mesoderm	nextseq_1	Day8	Failed	ETiX
nextseq_1_PA-04F_S30.GCTCTTAGTGTCCTAGAGG	349	281	-5.72271	1.3637	First heart field	nextseq_1	Day8	Failed	ETiX
nextseq_1_PA-04F_S30.AAGTATTGGTAGGTATACTC	906	635	-3.44238	2.5871	First heart field	nextseq_1	Day8	WT	ETiX
nextseq_1_PA-04F_S30.CAGCAAGTTTGGCCGGCCT	1704	1183	-6.77492	-0.17138	First heart field	nextseq_1	Day8	WT	ETiX
nextseq_1_PA-04F_S30.AACCTCATTTCGCCTAATGC	378	314	4.59801	-2.9647	Cardiac mesoderm	nextseq_1	Day8	Failed	ETiX
nextseq_1_PA-04F_S30.TTTGCTACTTAGCTTATCCG	624	501	4.04929	-2.15939	Cardiac mesoderm	nextseq_1	Day8	WT	ETiX
nextseq_1_PA-04F_S30.CGAATGAGTCAATTACCGT	407	331	4.47428	-0.926477	Cardiac mesoderm	nextseq_1	Day8	Pax6neg	ETiX
nextseq_1_PA-04F_S30.AGAGTACCTATATTGATAC	1680	1114	5.80855	1.72356	Cardiac mesoderm	nextseq_1	E8.75	WT	NE
nextseq_1_PA-04F_S30.CAGGACTCTAACCATTGGA	293	254	4.33637	2.24737	Cardiac mesoderm	nextseq_1	E9.5	WT	NE
nextseq_1_PA-04F_S30.ATTAATGCCTAGAGCCAAGG	298	248	4.37577	2.08573	Cardiac mesoderm	nextseq_1	Day8	Pax6neg	ETiX
nextseq_1_PA-04F_S30.CGCTGCTTTGGCTGAGCTC	438	350	3.85876	-1.02	Cardiac mesoderm	nextseq_1	Day8	Failed	ETiX
nextseq_1_PA-04F_S30.TTCTTCGTTTGGAGGCCTCC	1450	1043	3.44491	-4.06038	Cardiac mesoderm	nextseq_1	E8.75	WT	NE
nextseq_1_PA-04F_S30.CAGATCAGTGTCCTAGAGG	461	365	-4.31237	0.538626	First heart field	nextseq_1	Day8	Failed	ETiX
nextseq_1_PA-04F_S30.ATATCTGGATCCGCTGCCAG	333	289	-4.73376	-0.284342	First heart field	nextseq_1	Day8	WT	ETiX
nextseq_1_PA-04F_S30.AACTGGCATTCTAATAGTA	565	442	3.09737	-2.20996	Cardiac mesoderm	nextseq_1	Day8	Failed	ETiX
nextseq_1_PA-04F_S30.GCGTACTTTGACCTTGATA	966	662	-4.10388	-1.92014	Second heart field	nextseq_1	E9.5	WT	NE
nextseq_1_PA-04F_S30.AGGCTCGTTCCGCTGCCAG	690	552	3.05685	-3.01321	Cardiac mesoderm	nextseq_1	Day8	WT	ETiX
nextseq_1_PA-04F_S30.TTCCATCTTTGGCCGTAGTC	416	324	-6.14927	2.23274	First heart field	nextseq_1	Day8	Failed	ETiX
nextseq_1_PA-04F_S30.AAGGATTACTAATTAAGACT	441	368	2.20738	-0.882142	Cardiac mesoderm	nextseq_1	Day8	WT	ETiX
nextseq_1_PA-04F_S30.CAGGACTCTTAACGATCCA	490	399	4.93056	-1.25993	Cardiac mesoderm	nextseq_1	Day8	WT	ETiX
nextseq_1_PA-04F_S30.ATTCAAGCATACCTCTATCT	434	348	3.0857	-0.866804	Cardiac mesoderm	nextseq_1	Day8	Failed	ETiX
nextseq_1_PA-04F_S30.CGAATGAGTCTTGCAGTAG	1246	933	-6.57823	-0.437889	First heart field	nextseq_1	E8	WT	NE
nextseq_1_PA-04G_S31.TTGACTCAATCGCCTAATGC	581	414	-6.05578	3.19459	First heart field	nextseq_1	Day8	Failed	ETiX
nextseq_1_PA-04G_S31.AAACTGAACTAAGACCGTTG	965	687	4.08176	-0.686076	Cardiac mesoderm	nextseq_1	E8.5	WT	NE
nextseq_1_PA-04G_S31.TCTTAGTTCTGGTACTGCCT	356	293	3.3467	-1.14634	Cardiac mesoderm	nextseq_1	Day8	Pax6neg	ETiX
nextseq_1_PA-04G_S31.TGTCCTTATTTAGATCTACT	1558	1002	-0.545314	1.88613	First heart field	nextseq_1	Day8	WT	ETiX
nextseq_1_PA-04G_S31.CTGAGCATTATAAGGAGCA	1125	803	5.52522	-1.0869	Cardiac mesoderm	nextseq_1	Day8	WT	ETiX
nextseq_1_PA-04G_S31.CTACCTGGTAAGAAGCTAG	294	247	3.10684	0.917886	Cardiac mesoderm	nextseq_1	E8.5	WT	NE
nextseq_1_PA-04G_S31.CAGGACTCTTTACTTGGAA	1448	929	-7.3817	1.62569	First heart field	nextseq_1	Day8	Failed	ETiX
nextseq_1_PA-04G_S31.AGTTAACCATCAACCGCTAA	637	496	5.8431	-0.0990031	Cardiac mesoderm	nextseq_1	Day8	WT	ETiX
nextseq_1_PA-04G_S31.TTCGTTCCTTTGCGAGGCA	579	483	1.48375	-1.69691	Cardiac mesoderm	nextseq_1	E8	WT	NE
nextseq_1_PA-04G_S31.AGGCTCGTTAGCTTATCCG	1270	808	3.67988	-3.85479	Cardiac mesoderm	nextseq_1	Day8	WT	ETiX
nextseq_1_PA-04G_S31.GGTCAGTTTAGCCGGTACC	1024	717	-5.21162	3.10343	First heart field	nextseq_1	Day8	WT	ETiX
nextseq_1_PA-04G_S31.CAACTCTCTGTCCTTAAGA	2126	1370	3.90896	-3.93692	Cardiac mesoderm	nextseq_1	E8.75	WT	NE
nextseq_1_PA-04G_S31.ATGGTAACTTTAACGATCCA	1117	844	3.59553	-3.91245	Cardiac mesoderm	nextseq_1	Day8	WT	ETiX
nextseq_1_PA-04G_S31.ATGGTTGGTGAGCATCATT	700	561	5.32724	-1.20387	Cardiac mesoderm	nextseq_1	E9.5	WT	NE
nextseq_1_PA-04G_S31.AGATTCAACTCGCCTAATGC	1244	892	3.42783	0.340067	Cardiac mesoderm	nextseq_1	Day8	Failed	ETiX
nextseq_1_PA-04G_S31.CAGATCAGTACCGCCAACC	1349	922	-4.77897	2.54891	First heart field	nextseq_1	Day8	WT	ETiX
nextseq_1_PA-04G_S31.CGTTGATCTAAGTAAGAGC	954	681	-2.73325	1.77678	First heart field	nextseq_1	Day8	Failed	ETiX
nextseq_1_PA-04G_S31.ATTGATCGTTACCTGGCCAA	431	363	4.75704	-1.38329	Cardiac mesoderm	nextseq_1	Day8	WT	ETiX
nextseq_1_PA-04G_S31.CGAAGACCTGTATCATCGA	384	311	2.26952	-1.60894	Cardiac mesoderm	nextseq_1	Day8	WT	ETiX
nextseq_1_PA-04G_S31.ATACCAGTTTGGCCGTAGTC	975	720	-4.15586	3.56308	First heart field	nextseq_1	Day8	Failed	ETiX
nextseq_1_PA-04G_S31.TTTGCTACTTTGCGGACCTA	1044	740	6.15379	-0.982975	Cardiac mesoderm	nextseq_1	Day8	Failed	ETiX
nextseq_1_PA-04G_S31.ATTCGCAATTACGGAGGCGG	504	379	-2.61737	1.38442	First heart field	nextseq_1	Day8	WT	ETiX
nextseq_1_PA-04G_S31.TGCTGGATTCATCCGACTA	501	415	0.406839	-0.909355	Cardiac mesoderm	nextseq_1	Day8	Pax6neg	ETiX
nextseq_1_PA-04G_S31.AACTGGCATCATACTCCGA	632	482	4.96288	-1.47878	Cardiac mesoderm	nextseq_1	Day8	Pax6neg	ETiX
nextseq_1_PA-04G_S31.ACGGAACGTAGGTATACTC	711	571	-5.32561	3.46415	First heart field	nextseq_1	Day8	WT	ETiX
nextseq_1_PA-04G_S31.CCAATCCATTTAGGACCGG	470	364	-6.489	2.99451	First heart field	nextseq_1	Day8	WT	ETiX
nextseq_1_PA-04G_S31.ATAGTTGACTAATTAAGACT	433	346	2.20864	-0.632482	Cardiac mesoderm	nextseq_1	Day8	WT	ETiX
nextseq_1_PA-04G_S31.ATCTTCAGATACTTGCTAGA	717	517	3.31273	-3.2372	Cardiac mesoderm	nextseq_1	Day8	WT	ETiX
nextseq_1_PA-04G_S31.CAGTATCCTAGAGCCAAGG	675	500	5.41523	2.47789	Cardiac mesoderm	nextseq_1	Day8	Pax6neg	ETiX
nextseq_1_PA-04G_S31.TGAATCTGATGAGCATCATT	483	381	2.40398	1.81164	First heart field	nextseq_1	E9.5	WT	NE
nextseq_1_PA-04G_S31.TAATCAGCTTTGGTCAGCCA	686	536	0.501371	-1.32291	Cardiac mesoderm	nextseq_1	E9.5	WT	NE
nextseq_1_PA-04G_S31.AGTATTAGCTTAGACTTCTT	837	634	5.55161	-1.48214	Cardiac mesoderm	nextseq_1	Day8	Failed	ETiX
nextseq_1_PA-04G_S31.CTCGTTGATCTAACTAGAT	389	304	-3.17184	-1.05618	Second heart field	nextseq_1	Day8	WT	ETiX
nextseq_1_PA-04G_S31.CGTAGGCTTCCATAAGTCC	1136	761	-7.39401	2.31535	First heart field	nextseq_1	Day8	WT	ETiX
nextseq_1_PA-04G_S31.ATCAGTCATTTATATACTAA	375	332	3.43091	-1.57401	Cardiac mesoderm	nextseq_1	Day8	WT	ETiX
nextseq_1_PA-04G_S31.CGTTGATCTGACCTTGATA	427	316	-5.27386	2.9882	First heart field	nextseq_1	E9.5	WT	NE
nextseq_1_PA-04G_S31.ACGATATCATCCGCTGCCAG	672	540	-6.4599	0.364158	First heart field	nextseq_1	Day8	WT	ETiX
nextseq_1_PA-04G_S31.ACCATGATTTTTACCGAGGC	1245	932	-6.83297	-0.376203	First heart field	nextseq_1	Day8	WT	ETiX
nextseq_1_PA-04G_S31.TGCTGGATTGTAGCTCCAT	1201	923	-6.9656	0.32614	First heart field	nextseq_1	Day8	WT	ETiX
nextseq_1_PA-04G_S31.TTGACTCAATTGGTCAGCCA	1147	791	3.79481	-0.236602	Cardiac mesoderm	nextseq_1	E9.5	WT	NE
nextseq_1_PA-04G_S31.AACTTGGATTAAGTAAGAGC	407	310	-2.0566	1.69023	First heart field	nextseq_1	Day8	Failed	ETiX
nextseq_1_PA-04G_S31.AAAGCTGATTCAGGAGGAGA	1355	986	-6.72582	1.52264	First heart field	nextseq_1	E9.5	WT	NE
nextseq_1_PA-04G_S31.ATAAGCGAATTAATGAACGA	761	577	-5.50047	1.12699	First heart field	nextseq_1	E9.5	WT	NE
nextseq_1_PA-04G_S31.CGTCTTCCTCAGGAGGAGA	555	443	4.81933	-2.38096	Cardiac mesoderm	nextseq_1	E9.5	WT	NE
nextseq_1_PA-04G_S31.TCTATCCAATGGCAATGAGA	604	498	3.35794	0.324752	Cardiac mesoderm	nextseq_1	Day8	Failed	ETiX
nextseq_1_PA-04G_S31.ACCATGATTTGCTAACTTGC	292	250	-5.02155	0.365546	First heart field	nextseq_1	Day8	Failed	ETiX
nextseq_1_PA-04G_S31.CTGACGTTTGCCGCAACGA	693	512	1.93645	-0.00966425	Cardiac mesoderm	nextseq_1	Day8	Pax6neg	ETiX
nextseq_1_PA-04G_S31.TAGAACCAATGGTACTGCCT	348	285	1.66563	-0.0591231	Cardiac mesoderm	nextseq_1	Day8	Pax6neg	ETiX
nextseq_1_PA-04G_S31.CTCGCATGTTGGTCAGCCA	2083	1132	-5.04901	-1.4267	Second heart field	nextseq_1	E9.5	WT	NE
nextseq_1_PA-04H_S32.AACTTGGATTGCTCAGCCGG	1599	1085	5.85505	3.02531	Cardiac mesoderm	nextseq_1	E9.5	WT	NE
nextseq_1_PA-04H_S32.TCTTAGTTCTCATCTCTGCA	1307	890	-7.34021	0.448053	First heart field	nextseq_1	Day8	WT	ETiX
nextseq_1_PA-04H_S32.TCAAGATCTTCCAGTTCCAA	708	561	5.50168	0.0264303	Cardiac mesoderm	nextseq_1	Day8	WT	ETiX
nextseq_1_PA-04H_S32.ACTGAATACTATATGAGCCA	1336	892	5.77382	-1.73442	Cardiac mesoderm	nextseq_1	E8.75	WT	NE
nextseq_1_PA-04H_S32.CAGGACTCTCGAACGCCGG	404	329	2.96999	-1.25492	Cardiac mesoderm	nextseq_1	E9.5	WT	NE
nextseq_1_PA-04H_S32.TCTATCCAATTGGCCGGCCT	299	243	-3.92356	1.1017	First heart field	nextseq_1	Day8	WT	ETiX
nextseq_1_PA-04H_S32.ATCAGTCATTGAGCATCATT	1841	1202	2.58389	1.66276	Cardiac mesoderm	nextseq_1	E9.5	WT	NE
nextseq_1_PA-04H_S32.TTCTTCGTTTTTAGGACCGG	1391	944	1.66802	1.63642	Cardiac mesoderm	nextseq_1	Day8	WT	ETiX
nextseq_1_PA-04H_S32.AATTCATCGTGTCCTACTTG	544	446	3.5395	-3.77207	Cardiac mesoderm	nextseq_1	Day8	Pax6neg	ETiX
nextseq_1_PA-04H_S32.AGATTCAACTAACCATTGGA	347	272	4.59227	2.73901	Cardiac mesoderm	nextseq_1	E9.5	WT	NE
nextseq_1_PA-04H_S32.AAACTCCAATCCAGTTCCAA	590	453	-6.32018	1.00452	First heart field	nextseq_1	Day8	WT	ETiX
nextseq_1_PA-04H_S32.CGTTGATCTTCTAATAGTA	1134	840	6.19623	-0.790646	Cardiac mesoderm	nextseq_1	Day8	Failed	ETiX
nextseq_1_PA-04H_S32.TAATACCAGTTAGACTTCTT	728	532	1.41941	0.299817	Cardiac mesoderm	nextseq_1	Day8	Failed	ETiX
nextseq_1_PA-04H_S32.CCTAATGGTGTTCGTCAGA	443	358	2.14364	-2.1541	Cardiac mesoderm	nextseq_1	Day8	Pax6neg	ETiX
nextseq_1_PA-04H_S32.GAGGAACTTCTAACTAGAT	629	526	1.24711	0.902077	Cardiac mesoderm	nextseq_1	Day8	WT	ETiX
nextseq_1_PA-04H_S32.AACGTAATCTATATTGATAC	440	357	3.04461	-2.91001	Cardiac mesoderm	nextseq_1	E8.75	WT	NE
nextseq_1_PA-04H_S32.TCTTAGTTCTGCAGGTCCGT	409	305	-3.84559	2.70211	First heart field	nextseq_1	Day8	Pax6neg	ETiX
nextseq_1_PA-04H_S32.ATTACCATCTGCTCAGCCGG	313	265	2.40515	0.816753	Cardiac mesoderm	nextseq_1	E9.5	WT	NE
nextseq_1_PA-04H_S32.ATACTACTCTGGCCGTAGTC	738	568	2.97354	0.519889	Cardiac mesoderm	nextseq_1	Day8	Failed	ETiX
nextseq_1_PA-04H_S32.ATAATCCTGTGCTGGAACTT	1109	826	-0.436715	-1.18667	Cardiac mesoderm	nextseq_1	Day8	WT	ETiX
nextseq_1_PA-04H_S32.ACGGAACGTAGGTATACTC	626	471	-6.29364	3.30969	First heart field	nextseq_1	Day8	WT	ETiX
nextseq_1_PA-04H_S32.AGAGTACCTATGGAATTGG	511	397	3.17049	-3.25325	Cardiac mesoderm	nextseq_1	E9.5	WT	NE
nextseq_1_PA-04H_S32.TGCAAGGTTGACCTTGATA	494	389	-5.42296	2.79521	First heart field	nextseq_1	E9.5	WT	NE
nextseq_1_PA-04H_S32.ATAGTTGACTCCATCGCGAA	357	291	3.33568	-3.31194	Cardiac mesoderm	nextseq_1	Day8	WT	ETiX
nextseq_1_PA-04H_S32.TTTGCTACTTTTATAGCAGA	464	384	1.82989	-1.02145	Cardiac mesoderm	nextseq_1	Day8	Pax6neg	ETiX
nextseq_1_PA-04H_S32.CAGCATTGTATGGAATTGG	356	278	-3.51916	2.88021	First heart field	nextseq_1	E9.5	WT	NE
nextseq_1_PA-04H_S32.CTTCGACTTGGAGGATAGC	316	246	2.33522	-1.17371	Cardiac mesoderm	nextseq_1	Day8	Pax6neg	ETiX
nextseq_1_PA-04H_S32.TCCTATAAGTTAGATCTACT	1142	782	-0.246923	2.04082	First heart field	nextseq_1	Day8	WT	ETiX
nextseq_1_PA-04H_S32.CGTCTTCCTCTAAGAGAAG	325	269	2.9235	-2.51795	Cardiac mesoderm	nextseq_1	E8.5	WT	NE
nextseq_1_PA-04H_S32.CCATCGTCTTTAGGACCGG	1245	953	5.96134	-1.74926	Cardiac mesoderm	nextseq_1	Day8	WT	ETiX
nextseq_1_PA-04H_S32.ATATCCTACTGCTCAGCCGG	1519	1079	6.07146	-1.358	Cardiac mesoderm	nextseq_1	E9.5	WT	NE
nextseq_1_PA-04H_S32.AATTCATCGTGCTCAGCCGG	1339	965	2.84215	-4.2449	Cardiac mesoderm	nextseq_1	E9.5	WT	NE
nextseq_1_PA-04H_S32.AAACCATAGTTCCAATCATC	892	632	2.5698	-0.140681	Cardiac mesoderm	nextseq_1	E8.5	WT	NE
nextseq_1_PA-04H_S32.ACAATGCTATCAGGAGGAGA	316	262	5.39189	-0.165932	Cardiac mesoderm	nextseq_1	E9.5	WT	NE
nextseq_1_PA-04H_S32.TTGACCAGTCATCCGACTA	361	271	2.82416	0.150306	Cardiac mesoderm	nextseq_1	Day8	Pax6neg	ETiX
nextseq_1_PA-04H_S32.CCTAATGGTATATGAGCCA	1335	891	-3.17559	3.02049	First heart field	nextseq_1	E8.75	WT	NE
nextseq_1_PA-04H_S32.AAATTCCTCTAGTAACGGTC	372	313	-4.38915	1.5295	First heart field	nextseq_1	Day8	WT	ETiX
nextseq_1_PA-04H_S32.TAGGAAGGTGGAGGATAGC	801	584	4.40234	-1.3969	Cardiac mesoderm	nextseq_1	Day8	Pax6neg	ETiX
nextseq_1_PA-04H_S32.ACATTCGTATGGCAGACGCC	430	354	5.28897	-1.74444	First heart field	nextseq_1	E8.5	WT	NE
nextseq_1_PA-04H_S32.CAGCATTGTGTTCGTCAGA	1084	788	2.92858	-4.2424	Cardiac mesoderm	nextseq_1	Day8	Pax6neg	ETiX
nextseq_1_PA-04H_S32.ATTCCTAGATCCATAAGTCC	304	265	3.20432	-0.814303	Cardiac mesoderm	nextseq_1	Day8	WT	ETiX
nextseq_1_PA-04H_S32.TTCGTTCCTCGCCTAATGC	572	445	-1.99562	1.14689	First heart field	nextseq_1	Day8	Failed	ETiX
nextseq_1_PA-04H_S32.GAGGAACTTCCAGTTCCAA	1299	842	3.93921	-2.7472	Cardiac mesoderm	nextseq_1	Day8	WT	ETiX
nextseq_1_PA-04H_S32.GGTCAGTTTTTATTCTGAG	652	491	-1.24143	-0.318771	First heart field	nextseq_1	Day8	WT	ETiX
nextseq_1_PA-04H_S32.TAGGAAGGTATGGAATTGG	802	535	-3.72128	2.64235	First heart field	nextseq_1	E9.5	WT	NE
nextseq_1_PA-04H_S32.TAAGAATGGTTAACGATCCA	1848	1106	-2.18939	2.46674	First heart field	nextseq_1	Day8	WT	ETiX
nextseq_1_PA-04H_S32.CAGATCAGTGTCCTAGAGG	634	485	-4.79937	1.10096	First heart field	nextseq_1	Day8	Failed	ETiX
nextseq_1_PA-04H_S32.CGAATGAGTCCGCTGCCAG	473	394	4.73127	-1.0991	Cardiac mesoderm	nextseq_1	Day8	WT	ETiX
nextseq_1_PA-04H_S32.AGAACTCCTGGTACCGGCA	315	265	4.69073	-1.28027	Cardiac mesoderm	nextseq_1	E9.5	WT	NE
nextseq_1_PA-04H_S32.CTTCGACTTGCTCAGCCGG	644	499	-5.62257	0.0024419	First heart field	nextseq_1	E9.5	WT	NE
nextseq_1_PA-05A_S33.ATGCATTCATACGTCATATA	499	398	2.84752	-2.64266	Cardiac mesoderm	nextseq_1	Day8	Pax6neg	ETiX
nextseq_1_PA-05A_S33.ACCTCAATATGTCCTAGAGG	389	317	-4.47546	0.84536	First heart field	nextseq_1	Day8	Failed	ETiX
nextseq_1_PA-05A_S33.TCTTAGTTCTGCTCAGCCGG	1890	1277	5.95669	-1.13289	Cardiac mesoderm	nextseq_1	E9.5	WT	NE
nextseq_1_PA-05A_S33.AATTCTAGGTTAACGATCCA	504	401	-4.10249	3.1465	First heart field	nextseq_1	Day8	WT	ETiX
nextseq_1_PA-05A_S33.ATGGTTGGTTATATACTAA	2003	1252	-3.9212	1.38752	First heart field	nextseq_1	Day8	WT	ETiX
nextseq_1_PA-05A_S33.CGCCATTCTGGTAGGTTAG	1384	913	-7.54532	0.967558	First heart field	nextseq_1	Day8	Failed	ETiX
nextseq_1_PA-05A_S33.ATTGAGGAATGGAGGATAGC	425	348	3.4031	-0.749097	Cardiac mesoderm	nextseq_1	Day8	Pax6neg	ETiX
nextseq_1_PA-05A_S33.TGCAAGGTTTTACTTGGAA	987	733	1.69129	1.10344	Cardiac mesoderm	nextseq_1	Day8	Failed	ETiX
nextseq_1_PA-05A_S33.GAGGAACTTCCTTGGTCCA	500	347	-5.35055	0.728229	First heart field	nextseq_1	E8.75	WT	NE
nextseq_1_PA-05A_S33.TCCTATAAGTTTATTCTGAG	566	442	3.58787	-3.60568	Cardiac mesoderm	nextseq_1	Day8	WT	ETiX
nextseq_1_PA-05A_S33.CTCTGAGCTGGTAGGTTAG	699	482	-5.20761	3.88069	First heart field	nextseq_1	Day8	Failed	ETiX
nextseq_1_PA-05A_S33.CGATTCGCTTTATTATGGT	615	479	-0.928341	1.46241	First heart field	nextseq_1	Day8	Failed	ETiX
nextseq_1_PA-05A_S33.TAATACCAGTAGGTATACTC	1022	753	-6.42517	1.08342	First heart field	nextseq_1	Day8	WT	ETiX
nextseq_1_PA-05A_S33.ACAATGCTATCTAACTAGAT	901	660	4.52664	-3.40535	Cardiac mesoderm	nextseq_1	Day8	WT	ETiX
nextseq_1_PA-05A_S33.CCAATCCATCGAACGCCGG	911	675	2.40705	-4.14145	Cardiac mesoderm	nextseq_1	E9.5	WT	NE
nextseq_1_PA-05A_S33.ATTGAGGAATGATCGCTTCT	469	366	-2.36202	-1.70836	Second heart field	nextseq_1	Day8	Failed	ETiX
nextseq_1_PA-05A_S33.AGAAGTAAGTCGGCGTAACT	581	475	-4.11007	1.11197	First heart field	nextseq_1	Day8	Failed	ETiX
nextseq_1_PA-05A_S33.ACATGGTAATAACCTGGTCT	855	621	-7.34966	1.54311	First heart field	nextseq_1	Day8	WT	ETiX
nextseq_1_PA-05A_S33.AACTGGCATAACCTGGTCT	872	676	1.03629	-0.360295	Cardiac mesoderm	nextseq_1	Day8	WT	ETiX
nextseq_1_PA-05A_S33.CCGACCAATGGCCGTAGTC	427	353	-6.42759	0.119895	First heart field	nextseq_1	Day8	Failed	ETiX
nextseq_1_PA-05A_S33.TCCTAACTTTTTATTCTGAG	563	465	2.3991	-3.3332	Cardiac mesoderm	nextseq_1	Day8	WT	ETiX
nextseq_1_PA-05A_S33.CAGCAAGTTACCTGGCCAA	524	405	-6.73267	2.51663	First heart field	nextseq_1	Day8	WT	ETiX
nextseq_1_PA-05A_S33.AAGTACGTTTGTATCATCGA	703	542	-6.75004	0.320932	First heart field	nextseq_1	Day8	WT	ETiX
nextseq_1_PA-05A_S33.ATTAGTCTGTATTCAGGTAC	297	262	2.08546	-1.07138	Cardiac mesoderm	nextseq_1	Day8	Failed	ETiX
nextseq_1_PA-05A_S33.AAGTTCTTGTTTAGGACCGG	1219	804	-4.82764	2.71228	First heart field	nextseq_1	Day8	WT	ETiX
nextseq_1_PA-05A_S33.CCATCGTCTGGCCGTAGTC	356	315	4.24134	-0.793243	Cardiac mesoderm	nextseq_1	Day8	Failed	ETiX
nextseq_1_PA-05A_S33.AGAACTCCTCGGCGTAACT	297	259	-5.24008	0.0225119	First heart field	nextseq_1	Day8	Failed	ETiX
nextseq_1_PA-05A_S33.CAGGACTCTCGTCGCAGCC	701	490	-2.54696	1.90359	First heart field	nextseq_1	E8.75	WT	NE
nextseq_1_PA-05A_S33.ATGCTTCCTCATCAGAATG	588	460	1.02953	-2.60564	Cardiac mesoderm	nextseq_1	Day8	WT	ETiX
nextseq_1_PA-05A_S33.TAGAACCAATGGTATCCGCC	388	313	3.0453	-1.61505	Cardiac mesoderm	nextseq_1	Day8	Failed	ETiX
nextseq_1_PA-05A_S33.ATGGTAACTTTGACGCTCCG	818	633	-4.77455	3.79119	First heart field	nextseq_1	E9.5	WT	NE
nextseq_1_PA-05A_S33.AAACTCCAATTTAGGACCGG	740	562	-6.86565	2.34194	First heart field	nextseq_1	Day8	WT	ETiX
nextseq_1_PA-05A_S33.ATTGAGGAATCGTCGCAGCC	1491	1071	5.7471	1.24733	Cardiac mesoderm	nextseq_1	E8.75	WT	NE
nextseq_1_PA-05A_S33.CGTCTTCCTGGCTGAGCTC	641	538	3.52434	-3.03803	Cardiac mesoderm	nextseq_1	Day8	Failed	ETiX
nextseq_1_PA-05A_S33.TTCTTCGTTTTTATTATGGT	572	445	-6.13719	0.164343	First heart field	nextseq_1	Day8	Failed	ETiX
nextseq_1_PA-05A_S33.ATGGACTATTGTCCTAGAGG	333	285	-2.79965	0.235162	First heart field	nextseq_1	Day8	Failed	ETiX
nextseq_1_PA-05A_S33.TAATACCAGTACCGGAATTA	1452	887	-3.68828	3.45415	First heart field	nextseq_1	E9.5	WT	NE
nextseq_1_PA-05A_S33.AAGTTCTTGTCATCCGACTA	424	342	0.278161	1.1701	Cardiac mesoderm	nextseq_1	Day8	Pax6neg	ETiX
nextseq_1_PA-05A_S33.ATATGGATCTTAATGAACGA	411	322	-2.26183	1.46277	First heart field	nextseq_1	E9.5	WT	NE
nextseq_1_PA-05A_S33.GGTACCATTAACCTGGTCT	2179	1283	-6.65234	3.27677	First heart field	nextseq_1	Day8	WT	ETiX
nextseq_1_PA-05A_S33.AGTATTAGCTATGGAATTGG	1199	828	-7.56945	1.84305	First heart field	nextseq_1	E9.5	WT	NE
nextseq_1_PA-05A_S33.ATACCAGTTTCCGATTCCTG	420	338	4.77893	3.0091	Cardiac mesoderm	nextseq_1	Day8	WT	ETiX
nextseq_1_PA-05A_S33.ACCTCAATATCCTTGGTCCA	2103	1434	2.76167	1.47686	Cardiac mesoderm	nextseq_1	E8.75	WT	NE
nextseq_1_PA-05A_S33.ATTAGGTACTATGGCTCTGC	331	269	-3.91016	-0.465089	Second heart field	nextseq_1	E8	WT	NE
nextseq_1_PA-05A_S33.GGCTAAGATTTATAGCAGA	294	258	-5.05772	0.836498	First heart field	nextseq_1	Day8	Pax6neg	ETiX
nextseq_1_PA-05A_S33.AAGGATTACTACGCGAGATT	312	253	-2.74691	-1.49305	Second heart field	nextseq_1	Day8	Pax6neg	ETiX
nextseq_1_PA-05A_S33.ACATGGTAATAACCATTGGA	482	409	5.39043	3.05919	Cardiac mesoderm	nextseq_1	E9.5	WT	NE
nextseq_1_PA-05A_S33.ACATGGTAATCATCAGAATG	1439	968	-0.847868	2.09773	First heart field	nextseq_1	Day8	WT	ETiX
nextseq_1_PA-05A_S33.CGATTCGCTGGCCGTAGTC	748	591	4.26575	-3.419	Cardiac mesoderm	nextseq_1	Day8	Failed	ETiX
nextseq_1_PA-05A_S33.AAATCGTTCTTTAGGACCGG	582	451	-2.29793	1.4069	First heart field	nextseq_1	Day8	WT	ETiX
nextseq_1_PA-05A_S33.ATACTACTCTACCGGAATTA	1440	985	-6.22486	2.53074	First heart field	nextseq_1	E9.5	WT	NE
nextseq_1_PA-05A_S33.ACTGAATACTCCAGTTCCAA	1493	932	-3.01574	2.73663	First heart field	nextseq_1	Day8	WT	ETiX
nextseq_1_PA-05B_S34.CTGCCTTATGCTGGAACTT	1816	1239	-6.77168	-0.419692	First heart field	nextseq_1	Day8	WT	ETiX
nextseq_1_PA-05B_S34.TATAAGAGGTGGCAGACGCC	534	431	2.41209	-3.36384	Cardiac mesoderm	nextseq_1	E8.5	WT	NE
nextseq_1_PA-05B_S34.AGGCTCGTTACGCGAGATT	797	614	5.44926	1.07048	Cardiac mesoderm	nextseq_1	Day8	Pax6neg	ETiX
nextseq_1_PA-05B_S34.CGATTCGCTAGAACGTCTC	667	443	-0.11752	1.22051	First heart field	nextseq_1	Day8	Failed	ETiX
nextseq_1_PA-05B_S34.GAGTTCTCTGGCTCTCTAT	527	407	-5.53816	0.575493	First heart field	nextseq_1	Day8	Failed	ETiX
nextseq_1_PA-05B_S34.CAGATCAGTACGTCATATA	1641	1096	6.44966	-0.462296	Cardiac mesoderm	nextseq_1	Day8	Pax6neg	ETiX
nextseq_1_PA-05B_S34.CAGTATCCTCGCCTAATGC	617	523	4.0813	-3.32113	Cardiac mesoderm	nextseq_1	Day8	Failed	ETiX
nextseq_1_PA-05B_S34.TTATCCGCTTGCCGGCAGA	654	514	4.89718	2.06609	Cardiac mesoderm	nextseq_1	Day8	WT	ETiX
nextseq_1_PA-05B_S34.ACGCTTGATTTGCTGGCAT	1822	1279	0.612233	-2.52882	Cardiac mesoderm	nextseq_1	E8	WT	NE
nextseq_1_PA-05B_S34.ATCTGATGATGGCCGTAGTC	986	708	-5.77597	3.97324	First heart field	nextseq_1	Day8	Failed	ETiX
nextseq_1_PA-05B_S34.AACTAGTTGTGGCTGAGCTC	769	572	3.44348	-0.570625	Cardiac mesoderm	nextseq_1	Day8	Failed	ETiX
nextseq_1_PA-05B_S34.AAGGATTACTTTAGGACCGG	1065	763	-4.23373	3.54057	First heart field	nextseq_1	Day8	WT	ETiX
nextseq_1_PA-05B_S34.TCGAGAAGTACTTGCTAGA	415	349	2.10503	0.527555	Cardiac mesoderm	nextseq_1	Day8	WT	ETiX
nextseq_1_PA-05B_S34.ATCAATACGTCCATCGCGAA	1266	889	-6.78012	1.62442	First heart field	nextseq_1	Day8	WT	ETiX
nextseq_1_PA-05B_S34.AGCGTAAGTTAACGATCCA	1153	791	-5.2748	2.792	First heart field	nextseq_1	Day8	WT	ETiX
nextseq_1_PA-05B_S34.ATAACTTCCTATTCAGGTAC	415	335	2.57747	0.0725665	Cardiac mesoderm	nextseq_1	Day8	Failed	ETiX
nextseq_1_PA-05B_S34.ATATGCCATTTCGGCCTTAC	308	269	-4.0522	0.625731	First heart field	nextseq_1	Day8	Failed	ETiX
nextseq_1_PA-05B_S34.AGGATAATCTGCAGGTCCGT	1508	927	-7.42653	1.57537	First heart field	nextseq_1	Day8	Pax6neg	ETiX
nextseq_1_PA-05B_S34.CTCGTTGATGGCCGTAGTC	1543	1085	-7.27254	0.161281	First heart field	nextseq_1	Day8	Failed	ETiX
nextseq_1_PA-05B_S34.AACTAGTTGTATATGAGCCA	1550	1112	6.34061	-0.405007	Cardiac mesoderm	nextseq_1	E8.75	WT	NE
nextseq_1_PA-05B_S34.ACTGGTTATTAACTAGGCGC	760	594	3.28957	-0.192221	Cardiac mesoderm	nextseq_1	Day8	Failed	ETiX
nextseq_1_PA-05B_S34.AGCATAACTTTAATGAACGA	1073	780	-0.214489	1.8493	First heart field	nextseq_1	E9.5	WT	NE
nextseq_1_PA-05B_S34.ATGGTAACTTACCTGGCCAA	430	370	-5.45519	0.918574	First heart field	nextseq_1	Day8	WT	ETiX
nextseq_1_PA-05B_S34.AAGACCTTATAGAACGTCTC	803	583	-4.32131	1.49838	First heart field	nextseq_1	Day8	Failed	ETiX
nextseq_1_PA-05B_S34.TATAAGAGGTCAGGAGGAGA	1240	889	4.14277	-3.48592	Cardiac mesoderm	nextseq_1	E9.5	WT	NE
nextseq_1_PA-05B_S34.CAGATCAGTCCATCGCGAA	396	335	1.82735	-1.24006	Cardiac mesoderm	nextseq_1	Day8	WT	ETiX
nextseq_1_PA-05B_S34.CAGTATCCTACTTGCTAGA	483	379	4.21419	0.808829	Cardiac mesoderm	nextseq_1	Day8	WT	ETiX
nextseq_1_PA-05B_S34.ACTTATGGTTACGGAGGCGG	1595	1016	3.36454	0.805992	Cardiac mesoderm	nextseq_1	Day8	WT	ETiX
nextseq_1_PA-05B_S34.CTTCGACTTCGTCGCAGCC	1585	1040	2.96101	1.67418	Cardiac mesoderm	nextseq_1	E8.75	WT	NE
nextseq_1_PA-05B_S34.GGCGTTAATACGCGAGATT	650	447	-4.64413	3.13583	First heart field	nextseq_1	Day8	Pax6neg	ETiX
nextseq_1_PA-05B_S34.AAACTGAACTGGTAGGTTAG	2334	1415	-3.30545	2.79926	First heart field	nextseq_1	Day8	Failed	ETiX
nextseq_1_PA-05B_S34.ACTTCCGTTTTCTTAATAA	741	584	-6.42309	2.87183	First heart field	nextseq_1	Day8	WT	ETiX
nextseq_1_PA-05B_S34.TCGAAGGATCAACCGCTAA	834	635	5.7693	0.220339	Cardiac mesoderm	nextseq_1	Day8	WT	ETiX
nextseq_1_PA-05B_S34.AAGGCTACTTTATTCTGAG	1995	1243	2.95823	-4.02946	Cardiac mesoderm	nextseq_1	Day8	WT	ETiX
nextseq_1_PA-05B_S34.TGATGCGATTGGTCAGCCA	350	279	-2.76512	1.33977	First heart field	nextseq_1	E9.5	WT	NE
nextseq_1_PA-05B_S34.AGATTGGTTTCAAGGAGGTC	767	584	-7.39021	0.706432	First heart field	nextseq_1	E9.5	WT	NE
nextseq_1_PA-05B_S34.ACAACCTATTTTGCTGGCAT	1429	971	-6.34664	0.0737672	First heart field	nextseq_1	E8	WT	NE
nextseq_1_PA-05B_S34.TGGATTCTATTTACTTGGAA	1245	864	-7.32996	1.95994	First heart field	nextseq_1	Day8	Failed	ETiX
nextseq_1_PA-05B_S34.AGATTGGTTTGCAGGTCCGT	369	272	-5.03677	2.26081	First heart field	nextseq_1	Day8	Pax6neg	ETiX
nextseq_1_PA-05B_S34.CGATTCGCTCCAGTCCTCT	2363	1539	-5.53384	-0.894263	First heart field	nextseq_1	E8	WT	NE
nextseq_1_PA-05B_S34.TTGGAGCTTTTATAGCAGA	1295	892	-0.190907	1.67639	First heart field	nextseq_1	Day8	Pax6neg	ETiX
nextseq_1_PA-05B_S34.ACTGAATACTCGAACGCCGG	1158	835	-7.11592	1.89539	First heart field	nextseq_1	E9.5	WT	NE
nextseq_1_PA-05B_S34.CTCGCATGTTTATAGCAGA	782	601	5.39357	-2.29773	Cardiac mesoderm	nextseq_1	Day8	Pax6neg	ETiX
nextseq_1_PA-05B_S34.AAAGCTGATTGCCGCAACGA	546	434	2.24363	-3.84732	Cardiac mesoderm	nextseq_1	Day8	Pax6neg	ETiX
nextseq_1_PA-05B_S34.CAAGCAACTCCAGTCCTCT	1912	1274	-0.314811	-1.05852	First heart field	nextseq_1	E8	WT	NE
nextseq_1_PA-05B_S34.CGTTGATCTTTAGGACCGG	1758	1141	3.70039	-4.23101	Cardiac mesoderm	nextseq_1	Day8	WT	ETiX
nextseq_1_PA-05B_S34.AAGACCTTATTTCATAGGAC	1034	700	3.31764	0.881125	Cardiac mesoderm	nextseq_1	Day8	Failed	ETiX
nextseq_1_PA-05B_S34.GCGTACTTTGTTCGTCAGA	1011	787	5.77922	0.921921	Cardiac mesoderm	nextseq_1	Day8	Pax6neg	ETiX
nextseq_1_PA-05B_S34.CTCGTTGATTTAGGACCGG	919	667	-2.41926	-1.76436	Second heart field	nextseq_1	Day8	WT	ETiX
nextseq_1_PA-05B_S34.AAGGACGATCCGCAAGTTC	713	538	4.59481	-3.44248	Cardiac mesoderm	nextseq_1	Day8	Failed	ETiX
nextseq_1_PA-05B_S34.TCGAAGGATATAAGGAGCA	925	653	3.26779	-3.17324	Cardiac mesoderm	nextseq_1	Day8	WT	ETiX
nextseq_1_PA-05B_S34.AGATTCAACTTTATAGCAGA	998	733	3.57337	-0.00119267	Cardiac mesoderm	nextseq_1	Day8	Pax6neg	ETiX
nextseq_1_PA-05C_S35.ACGCTTATATGGCCGTAGTC	583	459	0.652355	1.21532	First heart field	nextseq_1	Day8	Failed	ETiX
nextseq_1_PA-05C_S35.TAAGGTTCATGGTACTGCCT	890	622	5.94168	0.220307	Cardiac mesoderm	nextseq_1	Day8	Pax6neg	ETiX
nextseq_1_PA-05C_S35.CCGTCGATTCAATTACCGT	535	444	5.26075	0.904929	Cardiac mesoderm	nextseq_1	Day8	Pax6neg	ETiX
nextseq_1_PA-05C_S35.ACGGAACGTCAAGGAGGTC	1714	1206	-6.9116	0.940511	First heart field	nextseq_1	E9.5	WT	NE
nextseq_1_PA-05C_S35.GGTACCATTCCTTGGTCCA	537	415	-6.22292	3.21345	First heart field	nextseq_1	E8.75	WT	NE
nextseq_1_PA-05C_S35.ATGCTTCCTAGTAACGGTC	1833	1298	-5.14815	-1.2969	Second heart field	nextseq_1	Day8	WT	ETiX
nextseq_1_PA-05C_S35.TGGTTGAATTGGAGGCCTCC	840	720	1.79045	-2.58918	Cardiac mesoderm	nextseq_1	E8.75	WT	NE
nextseq_1_PA-05C_S35.AACGATCATTTTATTCATTC	775	624	4.79195	-3.67469	Cardiac mesoderm	nextseq_1	E9.5	WT	NE
nextseq_1_PA-05C_S35.TTATCCGCTTTGCGAGGCA	511	399	-3.0534	1.36637	First heart field	nextseq_1	E8	WT	NE
nextseq_1_PA-05C_S35.TAAGAATGGTTCAACGTAAG	512	421	5.37782	-1.72706	Cardiac mesoderm	nextseq_1	Day8	Pax6neg	ETiX
nextseq_1_PA-05C_S35.TGCAAGGTTTTAGGACCGG	615	514	5.68193	-0.308572	Cardiac mesoderm	nextseq_1	Day8	WT	ETiX
nextseq_1_PA-05C_S35.ATACTACTCTGGCTGAGCTC	393	324	-2.51778	0.627532	First heart field	nextseq_1	Day8	Failed	ETiX
nextseq_1_PA-05C_S35.ACGATATCATTGACGCTCCG	495	419	-5.88804	-0.232712	First heart field	nextseq_1	E9.5	WT	NE
nextseq_1_PA-05C_S35.CGGAACCTTAGCTCTCCTC	600	469	2.72036	-1.00129	Cardiac mesoderm	nextseq_1	Day8	Failed	ETiX
nextseq_1_PA-05C_S35.AACGCGTCTAGAACGTCTC	480	374	2.43767	-0.629095	Cardiac mesoderm	nextseq_1	Day8	Failed	ETiX
nextseq_1_PA-05C_S35.CTGAGCATTATTCAGGTAC	334	278	4.77412	2.82806	Cardiac mesoderm	nextseq_1	Day8	Failed	ETiX
nextseq_1_PA-05C_S35.TTCTTCGTTTTAACTGGTTA	367	306	-0.290041	1.41658	First heart field	nextseq_1	E9.5	WT	NE
nextseq_1_PA-05C_S35.CATCAACGTCAATTACCGT	822	635	4.02201	-2.94551	Cardiac mesoderm	nextseq_1	Day8	Pax6neg	ETiX
nextseq_1_PA-05C_S35.TCTTAGTTCTTTATTATGGT	641	543	0.114506	0.318311	Cardiac mesoderm	nextseq_1	Day8	Failed	ETiX
nextseq_1_PA-05C_S35.AGGCGGAATAAGTAAGAGC	455	404	-0.0834586	-1.17005	Cardiac mesoderm	nextseq_1	Day8	Failed	ETiX
nextseq_1_PA-05C_S35.ATTAATGCCTGGACTACTAC	857	676	-2.98218	-1.92338	Second heart field	nextseq_1	E8.75	WT	NE
nextseq_1_PA-05C_S35.TCGAGAAGTCGTCGCAGCC	684	529	-5.78545	-0.782476	First heart field	nextseq_1	E8.75	WT	NE
nextseq_1_PA-05C_S35.AGTCGCATTGGTATCCGCC	1914	1234	4.32695	0.655979	Cardiac mesoderm	nextseq_1	Day8	Failed	ETiX
nextseq_1_PA-05C_S35.TCCTATAAGTTTATAGCAGA	1704	1053	-1.80492	2.11767	First heart field	nextseq_1	Day8	Pax6neg	ETiX
nextseq_1_PA-05C_S35.TTCGTTCCTTAGACTTCTT	513	371	2.50131	-0.976597	Cardiac mesoderm	nextseq_1	Day8	Failed	ETiX
nextseq_1_PA-05C_S35.CGTCTTCCTCCATAAGTCC	622	529	1.76988	-1.06627	Cardiac mesoderm	nextseq_1	Day8	WT	ETiX
nextseq_1_PA-05C_S35.TCGAGAAGTTTAGGACCGG	354	281	-4.9338	2.08895	First heart field	nextseq_1	Day8	WT	ETiX
nextseq_1_PA-05C_S35.CTGCCTTATAGTAACGGTC	537	440	2.8021	-2.80561	Cardiac mesoderm	nextseq_1	Day8	WT	ETiX
nextseq_1_PA-05C_S35.AGTAGCCATGCTAACTTGC	974	741	-6.99326	-0.0642648	First heart field	nextseq_1	Day8	Failed	ETiX
nextseq_1_PA-05C_S35.AGCATTATGTCTAACTAGAT	1481	979	-2.25647	2.53961	First heart field	nextseq_1	Day8	WT	ETiX
nextseq_1_PA-05C_S35.GCTCTTAGTCAGGAGGAGA	603	507	4.75285	1.81081	Cardiac mesoderm	nextseq_1	E9.5	WT	NE
nextseq_1_PA-05C_S35.AAACCATAGTGGAGGCCTCC	1655	1108	-5.58055	2.83821	First heart field	nextseq_1	E8.75	WT	NE
nextseq_1_PA-05C_S35.AAGACCTTATTTAGGACCGG	846	664	-4.77909	3.22004	First heart field	nextseq_1	Day8	WT	ETiX
nextseq_1_PA-05C_S35.CCGACCAATAACCATTGGA	314	280	-3.61218	-0.19521	First heart field	nextseq_1	E9.5	WT	NE
nextseq_1_PA-05C_S35.AGTAGCCATGGTACCGGCA	466	375	4.90845	-0.256384	Cardiac mesoderm	nextseq_1	E9.5	WT	NE
nextseq_1_PA-05C_S35.CTAACGACTAAGTAAGAGC	585	463	4.60702	-1.9664	Cardiac mesoderm	nextseq_1	Day8	Failed	ETiX
nextseq_1_PA-05C_S35.TACTTGCGTTTATAGCAGA	292	245	4.87277	2.93554	Cardiac mesoderm	nextseq_1	Day8	Pax6neg	ETiX
nextseq_1_PA-05C_S35.ATAGTTGACTGGTAGGTTAG	603	478	-6.11594	1.36568	First heart field	nextseq_1	Day8	Failed	ETiX
nextseq_1_PA-05C_S35.ATTAGGTACTGCTGGAACTT	335	267	-4.41413	0.849008	First heart field	nextseq_1	Day8	WT	ETiX
nextseq_1_PA-05C_S35.CGAATGAGTTCGGCCTTAC	313	239	-3.2421	0.584487	First heart field	nextseq_1	Day8	Failed	ETiX
nextseq_1_PA-05D_S36.GCGTACTTTTTAGGACCGG	882	647	-0.499792	1.70258	First heart field	nextseq_1	Day8	WT	ETiX
nextseq_1_PA-05D_S36.ACTTCCGTTGTCCTTAAGA	482	386	3.52813	-1.32354	Cardiac mesoderm	nextseq_1	E8.75	WT	NE
nextseq_1_PA-05D_S36.CAACTCTCTCCGCAAGTTC	484	358	-5.73603	0.718578	First heart field	nextseq_1	Day8	Failed	ETiX
nextseq_1_PA-05D_S36.TGAATCTGATAACTAGGCGC	582	446	3.43565	-0.0920214	Cardiac mesoderm	nextseq_1	Day8	Failed	ETiX
nextseq_1_PA-05D_S36.CGTAGGCTTTGGCCGGCCT	298	262	1.33987	-0.903063	Cardiac mesoderm	nextseq_1	Day8	WT	ETiX
nextseq_1_PA-05D_S36.TTCGTTCCTTTCTTCCGGT	1448	930	-4.11668	0.68509	First heart field	nextseq_1	E8	WT	NE
nextseq_1_PA-05D_S36.GGCTTACTTGTCCTACTTG	1189	901	5.85399	0.525468	Cardiac mesoderm	nextseq_1	Day8	Pax6neg	ETiX
nextseq_1_PA-05D_S36.AGGATAATCTGTCCTACTTG	2007	1266	-7.51395	0.363843	First heart field	nextseq_1	Day8	Pax6neg	ETiX
nextseq_1_PA-05D_S36.ATTGAGGAATACGTCATATA	801	590	-4.00148	3.36943	First heart field	nextseq_1	Day8	Pax6neg	ETiX
nextseq_1_PA-05D_S36.ACCATGATTTCCATCGCGAA	2218	1400	5.71743	2.38957	Cardiac mesoderm	nextseq_1	Day8	WT	ETiX
nextseq_1_PA-05D_S36.ACTTCCGTTTGAGTCTGGC	293	248	2.1289	-0.621329	Cardiac mesoderm	nextseq_1	Day8	Failed	ETiX
nextseq_1_PA-05D_S36.TCGAAGGATTTATAGCAGA	971	694	2.14678	-4.1877	Cardiac mesoderm	nextseq_1	Day8	Pax6neg	ETiX
nextseq_1_PA-05D_S36.TAGGAAGGTGTCCTACTTG	589	430	1.66795	0.795637	Cardiac mesoderm	nextseq_1	Day8	Pax6neg	ETiX
nextseq_1_PA-05D_S36.ATTAATGCCTCGGTTATGCC	524	417	-3.0926	-1.71284	Second heart field	nextseq_1	E8.75	WT	NE
nextseq_1_PA-05D_S36.CTGAGCATTCGGTTGCGCG	657	522	-5.66889	3.93895	First heart field	nextseq_1	Day8	Failed	ETiX
nextseq_1_PA-05D_S36.ATGGTAACTTTCGCTAAGCA	352	276	-0.187045	1.07149	First heart field	nextseq_1	Day8	WT	ETiX
nextseq_1_PA-05D_S36.TTCGTTCCTCTAAGAGAAG	363	304	4.06101	1.37682	Cardiac mesoderm	nextseq_1	E8.5	WT	NE
nextseq_1_PA-05D_S36.ATTCGCAATTATATGAGCCA	548	454	5.77329	-1.4348	Cardiac mesoderm	nextseq_1	E8.75	WT	NE
nextseq_1_PA-05D_S36.ATTGAGGAATGGCAATGAGA	487	385	4.32908	-2.85921	Cardiac mesoderm	nextseq_1	Day8	Failed	ETiX
nextseq_1_PA-05D_S36.CTCGTTGATCAAGGAGGTC	2142	1494	-7.12778	-0.306255	First heart field	nextseq_1	E9.5	WT	NE
nextseq_1_PA-05D_S36.AAGTATTGGTAATTAAGACT	370	313	-5.97579	4.01049	First heart field	nextseq_1	Day8	WT	ETiX
nextseq_1_PA-05D_S36.ACCGGTTCTGTCCTTAAGA	304	263	2.68106	-1.28407	Cardiac mesoderm	nextseq_1	E8.75	WT	NE
nextseq_1_PA-05D_S36.CATCAACGTTAACGATCCA	858	608	-3.31715	2.93106	First heart field	nextseq_1	Day8	WT	ETiX
nextseq_1_PA-05D_S36.TTATCCGCTCCGATTCCTG	323	261	-4.34956	2.04673	First heart field	nextseq_1	Day8	WT	ETiX
nextseq_1_PA-05D_S36.CGAAGACCTGTATCATCGA	332	275	2.09702	-0.895221	Cardiac mesoderm	nextseq_1	Day8	WT	ETiX
nextseq_1_PA-05D_S36.CAACTCTCTTTGCGAGGCA	888	709	-1.78991	-1.56188	Second heart field	nextseq_1	E8	WT	NE
nextseq_1_PA-05D_S36.CCGTCGATTCGGTTATGCC	1910	1287	5.91875	2.80681	Cardiac mesoderm	nextseq_1	E8.75	WT	NE
nextseq_1_PA-05D_S36.CAGATCAGTAAGACCGTTG	1049	709	-4.28402	3.03048	First heart field	nextseq_1	E8.5	WT	NE
nextseq_1_PA-05D_S36.GCGTACTTTGGCTCTCTAT	400	326	-4.27845	1.78315	First heart field	nextseq_1	Day8	Failed	ETiX
nextseq_1_PA-05D_S36.CGGAACCTTCCATCGCGAA	607	453	-6.6493	2.12088	First heart field	nextseq_1	Day8	WT	ETiX
nextseq_1_PA-05D_S36.AGAACTCCTTGACGCTCCG	587	474	5.6395	1.38285	Cardiac mesoderm	nextseq_1	E9.5	WT	NE
nextseq_1_PA-05D_S36.TCCTAACTTTTAATGAACGA	1929	1341	-7.36607	-0.0242041	First heart field	nextseq_1	E9.5	WT	NE
nextseq_1_PA-05D_S36.AAACCATAGTTTATTCATTC	1705	1090	5.97909	2.66659	Cardiac mesoderm	nextseq_1	E9.5	WT	NE
nextseq_1_PA-05D_S36.ATTAGGTACTAGGTATACTC	583	454	3.73313	-3.90949	Cardiac mesoderm	nextseq_1	Day8	WT	ETiX
nextseq_1_PA-05D_S36.ACATTCGTATAACCTGGTCT	1118	713	-4.53767	3.48104	First heart field	nextseq_1	Day8	WT	ETiX
nextseq_1_PA-05D_S36.ATACCAGTTTCCATAAGTCC	1157	891	-0.523564	-1.37829	Cardiac mesoderm	nextseq_1	Day8	WT	ETiX
nextseq_1_PA-05D_S36.TATAAGAGGTTGCGGACCTA	1128	810	4.80023	-3.38612	Cardiac mesoderm	nextseq_1	Day8	Failed	ETiX
nextseq_1_PA-05D_S36.AGTAGCCATGGCTGAGCTC	1195	869	4.18389	-3.82686	Cardiac mesoderm	nextseq_1	Day8	Failed	ETiX
nextseq_1_PA-05D_S36.AGTATTAGCTACGTCATATA	459	368	1.20393	-1.20539	Cardiac mesoderm	nextseq_1	Day8	Pax6neg	ETiX
nextseq_1_PA-05D_S36.AACGCGTCTGTATAATACG	1176	943	0.664009	-2.46807	Cardiac mesoderm	nextseq_1	Day6	Failed	ETiX
nextseq_1_PA-05D_S36.AGTCGCATTGGCTGAGCTC	649	520	0.160959	-1.18523	Cardiac mesoderm	nextseq_1	Day8	Failed	ETiX
nextseq_1_PA-05D_S36.ATTAGGTACTCAAGGAGGTC	1432	1003	-2.15454	2.55298	First heart field	nextseq_1	E9.5	WT	NE
nextseq_1_PA-05D_S36.CCTAATGGTCGGTTATGCC	1235	814	-5.10619	3.10403	First heart field	nextseq_1	E8.75	WT	NE
nextseq_1_PA-05D_S36.TAGAACCAATGAGCATCATT	1513	1026	3.83336	0.150787	Cardiac mesoderm	nextseq_1	E9.5	WT	NE
nextseq_1_PA-05D_S36.CTCGTTGATCGGTTGCGCG	593	444	-5.95267	2.49946	First heart field	nextseq_1	Day8	Failed	ETiX
nextseq_1_PA-05D_S36.ATATCCTACTTTATTCTGAG	2103	1309	0.0992789	-0.796213	Cardiac mesoderm	nextseq_1	Day8	WT	ETiX
nextseq_1_PA-05D_S36.CATCAACGTGTATCATCGA	507	395	-4.82837	0.583396	First heart field	nextseq_1	Day8	WT	ETiX
nextseq_1_PA-05D_S36.TATCTCGATTCGTCGCAGCC	1646	1107	-3.97515	3.63106	First heart field	nextseq_1	E8.75	WT	NE
nextseq_1_PA-05D_S36.ACTTCCGTTCGCTCCTAAC	519	410	5.13391	-2.08595	Cardiac mesoderm	nextseq_1	Day8	WT	ETiX
nextseq_1_PA-05D_S36.AACGTAATCTAAGTAAGAGC	322	265	0.186438	0.68662	Cardiac mesoderm	nextseq_1	Day8	Failed	ETiX
nextseq_1_PA-05D_S36.TAAGGTTCATCCATCGCGAA	685	499	-6.32406	2.8698	First heart field	nextseq_1	Day8	WT	ETiX
nextseq_1_PA-05D_S36.CTCGTTGATGCAGGTCCGT	917	684	-6.38714	2.21295	First heart field	nextseq_1	Day8	Pax6neg	ETiX
nextseq_1_PA-05D_S36.CCTAATGGTGTCCTTAAGA	1704	1086	-3.6716	3.23684	First heart field	nextseq_1	E8.75	WT	NE
nextseq_1_PA-05D_S36.AAGTATTGGTTAATGAACGA	383	322	3.67414	1.25094	Cardiac mesoderm	nextseq_1	E9.5	WT	NE
nextseq_1_PA-05D_S36.AGAGATGAATTTATAGCAGA	1016	720	-4.4068	3.27307	First heart field	nextseq_1	Day8	Pax6neg	ETiX
nextseq_1_PA-05D_S36.ATTAGTCTGTCAACCGCTAA	351	288	-4.72943	1.03084	First heart field	nextseq_1	Day8	WT	ETiX
nextseq_1_PA-05D_S36.CAGGACTCTGTTCGTCAGA	1639	1125	-2.6055	-1.8445	Second heart field	nextseq_1	Day8	Pax6neg	ETiX
nextseq_1_PA-05D_S36.AACGATCATTCAGGAGGAGA	673	505	5.89684	-1.57233	Cardiac mesoderm	nextseq_1	E9.5	WT	NE
nextseq_1_PA-05D_S36.GCGTACTTTGTTCGTCAGA	2447	1624	5.17361	-3.23687	Cardiac mesoderm	nextseq_1	Day8	Pax6neg	ETiX
nextseq_1_PA-05D_S36.TCGAGAAGTCCAGTTCCAA	895	639	5.52154	-1.32186	Cardiac mesoderm	nextseq_1	Day8	WT	ETiX
nextseq_1_PA-05D_S36.ACGGAACGTATCATATTAG	1740	1140	5.92098	2.31724	Cardiac mesoderm	nextseq_1	Day8	WT	ETiX
nextseq_1_PA-05D_S36.ATAGTTGACTATGGAATTGG	1016	791	5.79684	-1.22671	Cardiac mesoderm	nextseq_1	E9.5	WT	NE
nextseq_1_PA-05D_S36.ACTGAATACTCGGTTGCGCG	555	433	3.50905	-1.97029	Cardiac mesoderm	nextseq_1	Day8	Failed	ETiX
nextseq_1_PA-05D_S36.ACTTGATTGTTTCATAGGAC	946	719	4.46375	1.48673	Cardiac mesoderm	nextseq_1	Day8	Failed	ETiX
nextseq_1_PA-05D_S36.AGATTGGTTTTAACGATCCA	1175	776	-5.31036	3.61574	First heart field	nextseq_1	Day8	WT	ETiX
nextseq_1_PA-05D_S36.TGCAAGGTTGTCCTACTTG	729	536	-0.553942	1.95057	First heart field	nextseq_1	Day8	Pax6neg	ETiX
nextseq_1_PA-05D_S36.AGCATTATGTCGAACGCCGG	339	274	2.61172	0.85781	Cardiac mesoderm	nextseq_1	E9.5	WT	NE
nextseq_1_PA-05E_S37.AAGTTCTTGTGGCAGACGCC	508	365	-4.32162	2.79281	First heart field	nextseq_1	E8.5	WT	NE
nextseq_1_PA-05E_S37.ATAACTTCCTTTCATAGGAC	941	723	5.63123	-2.43268	Cardiac mesoderm	nextseq_1	Day8	Failed	ETiX
nextseq_1_PA-05E_S37.AGAAGTAAGTTTCAATATAA	644	519	-7.04834	1.3215	First heart field	nextseq_1	Day8	WT	ETiX
nextseq_1_PA-05E_S37.TGCTGGATTAGTAACGGTC	626	498	1.02858	-1.84135	Cardiac mesoderm	nextseq_1	Day8	WT	ETiX
nextseq_1_PA-05E_S37.TCTTAGTTCTCCGATTCCTG	886	614	3.04528	-2.60087	Cardiac mesoderm	nextseq_1	Day8	WT	ETiX
nextseq_1_PA-05E_S37.AAGGATTACTTTCATAGGAC	379	309	3.63471	-0.801319	Cardiac mesoderm	nextseq_1	Day8	Failed	ETiX
nextseq_1_PA-05E_S37.CGAAGACCTGGTATCCGCC	959	694	-2.22987	0.836181	First heart field	nextseq_1	Day8	Failed	ETiX
nextseq_1_PA-05E_S37.GAGTTCTCTTAACTGGTTA	565	441	2.88749	-3.46264	Cardiac mesoderm	nextseq_1	E9.5	WT	NE
nextseq_1_PA-05E_S37.TGTCCTTATTTTATTCATTC	766	574	5.19926	-2.65979	Cardiac mesoderm	nextseq_1	E9.5	WT	NE
nextseq_1_PA-05E_S37.TTGATTCCTTGCTCAGCCGG	1878	1194	-5.39649	3.42159	First heart field	nextseq_1	E9.5	WT	NE
nextseq_1_PA-05E_S37.ACTTACTCATCATTCGACGG	766	579	2.0109	-3.96891	Cardiac mesoderm	nextseq_1	E9.5	WT	NE
nextseq_1_PA-05E_S37.AACGCGTCTTTATTATGGT	679	543	3.75094	0.11517	Cardiac mesoderm	nextseq_1	Day8	Failed	ETiX
nextseq_1_PA-05E_S37.ATTCCTAGATTCAACGTAAG	318	259	4.03774	-1.7893	Cardiac mesoderm	nextseq_1	Day8	Pax6neg	ETiX
nextseq_1_PA-05E_S37.AAGGATTACTTGAGTCTGGC	1063	780	4.06641	-3.64461	Cardiac mesoderm	nextseq_1	Day8	Failed	ETiX
nextseq_1_PA-05E_S37.CTCGCATGTCGGTCAAGAA	695	540	5.03927	-0.792559	Cardiac mesoderm	nextseq_1	Day8	Failed	ETiX
nextseq_1_PA-05E_S37.AAGACCTTATTTATTCTGAG	674	507	-6.36861	1.48752	First heart field	nextseq_1	Day8	WT	ETiX
nextseq_1_PA-05E_S37.ATAAGCGAATCGGTTGCGCG	1189	867	-7.36272	0.00560151	First heart field	nextseq_1	Day8	Failed	ETiX
nextseq_1_PA-05E_S37.GGTACCATTCAACCGCTAA	387	315	-5.55173	1.28873	First heart field	nextseq_1	Day8	WT	ETiX
nextseq_1_PA-05E_S37.AAACTCCAATGCCGCAACGA	1194	864	4.0173	0.235027	Cardiac mesoderm	nextseq_1	Day8	Pax6neg	ETiX
nextseq_1_PA-05E_S37.AAGTACGTTTCAATTACCGT	1258	901	4.73555	-3.10519	Cardiac mesoderm	nextseq_1	Day8	Pax6neg	ETiX
nextseq_1_PA-05E_S37.AAACTGAACTTAATGAACGA	577	426	-3.20523	2.53143	First heart field	nextseq_1	E9.5	WT	NE
nextseq_1_PA-05E_S37.AAGCAGTATTCAACCGCTAA	925	678	-6.48703	1.53115	First heart field	nextseq_1	Day8	WT	ETiX
nextseq_1_PA-05E_S37.ACTGGTTATTGGACTACTAC	1291	951	-2.9276	2.9055	First heart field	nextseq_1	E8.75	WT	NE
nextseq_1_PA-05E_S37.AGAACTCCTCCATAAGTCC	1038	710	-6.62541	2.4072	First heart field	nextseq_1	Day8	WT	ETiX
nextseq_1_PA-05E_S37.ATCTTCAGATCGGTTGCGCG	1317	918	-5.20359	3.48974	First heart field	nextseq_1	Day8	Failed	ETiX
nextseq_1_PA-05E_S37.AGTTAACCATGGCAGACGCC	411	343	2.38356	-1.31075	Cardiac mesoderm	nextseq_1	E8.5	WT	NE
nextseq_1_PA-05E_S37.ATTGATCGTTTAACGATCCA	402	307	-5.28065	1.78821	First heart field	nextseq_1	Day8	WT	ETiX
nextseq_1_PA-05E_S37.AAACCATAGTCGGTTGCGCG	1289	922	4.17098	1.38653	Cardiac mesoderm	nextseq_1	Day8	Failed	ETiX
nextseq_1_PA-05E_S37.AGCTATCGTCAAGGAGGTC	526	438	-6.45174	0.131361	First heart field	nextseq_1	E9.5	WT	NE
nextseq_1_PA-05E_S37.ATCAGTCATTAGAACGTCTC	886	655	3.7455	-0.242718	Cardiac mesoderm	nextseq_1	Day8	Failed	ETiX
nextseq_1_PA-05E_S37.CTCTGAGCTCCATCGCGAA	543	461	-5.26012	0.360638	First heart field	nextseq_1	Day8	WT	ETiX
nextseq_1_PA-05E_S37.CTGAGCATTAGGTATACTC	792	644	5.17553	-1.67114	First heart field	nextseq_1	Day8	WT	ETiX
nextseq_1_PA-05E_S37.ACCGGTTCTGTCCTACTTG	1092	822	5.63384	-2.13748	Cardiac mesoderm	nextseq_1	Day8	Pax6neg	ETiX
nextseq_1_PA-05E_S37.ATTACCATCTACCGGAATTA	843	660	5.677	-0.0382821	Cardiac mesoderm	nextseq_1	E9.5	WT	NE
nextseq_1_PA-05E_S37.ATTGAGGAATATCGGCTATC	645	502	-5.20303	0.465874	First heart field	nextseq_1	E8.5	WT	NE
nextseq_1_PA-05E_S37.AAGTATTGGTCAGGAGGAGA	674	548	5.08529	-2.41252	Cardiac mesoderm	nextseq_1	E9.5	WT	NE
nextseq_1_PA-05E_S37.ATGCTTCCTACGCGAGATT	720	534	4.98164	-1.58964	Cardiac mesoderm	nextseq_1	Day8	Pax6neg	ETiX
nextseq_1_PA-05E_S37.CGTCTTCCTGAGCATCATT	376	327	5.10091	-1.20733	Cardiac mesoderm	nextseq_1	E9.5	WT	NE
nextseq_1_PA-05E_S37.TCAAGATCTTGGACTACTAC	720	565	4.45813	0.302816	Cardiac mesoderm	nextseq_1	E8.75	WT	NE
nextseq_1_PA-05E_S37.ACTGGTTATTCCGATTCCTG	384	319	4.52668	1.40212	Cardiac mesoderm	nextseq_1	Day8	WT	ETiX
nextseq_1_PA-05E_S37.GATAAGCGTCAAGGAGGTC	1437	995	-6.77415	1.07499	First heart field	nextseq_1	E9.5	WT	NE
nextseq_1_PA-05E_S37.AGAACTCCTCAATTACCGT	396	316	2.82792	-1.94563	Cardiac mesoderm	nextseq_1	Day8	Pax6neg	ETiX
nextseq_1_PA-05E_S37.GCGTACTTTAACCATTGGA	792	573	-6.70011	0.729541	First heart field	nextseq_1	E9.5	WT	NE
nextseq_1_PA-05E_S37.AGCATAACTTTTACCGAGGC	909	682	-3.07753	1.77639	First heart field	nextseq_1	Day8	WT	ETiX
nextseq_1_PA-05E_S37.GCTCTTAGTTTAGGACCGG	892	661	-0.286275	1.55971	First heart field	nextseq_1	Day8	WT	ETiX
nextseq_1_PA-05E_S37.AGGATAATCTTCCAATCATC	495	377	-2.84723	2.17419	First heart field	nextseq_1	E8.5	WT	NE
nextseq_1_PA-05E_S37.ATGCATTCATCCGCAAGTTC	520	413	-6.92889	-0.16912	First heart field	nextseq_1	Day8	Failed	ETiX
nextseq_1_PA-05E_S37.ATATGGATCTCATTCGACGG	580	489	5.21171	-2.44554	Cardiac mesoderm	nextseq_1	E9.5	WT	NE
nextseq_1_PA-05E_S37.ATTCCTAGATCGCTCCTAAC	290	251	2.44423	-1.30596	Cardiac mesoderm	nextseq_1	Day8	WT	ETiX
nextseq_1_PA-05E_S37.TCCTAACTTTCCATAAGTCC	985	736	5.4928	-2.00819	Cardiac mesoderm	nextseq_1	Day8	WT	ETiX
nextseq_1_PA-05E_S37.TTGACCAGTTAATGAACGA	1458	941	-5.13507	2.88111	First heart field	nextseq_1	E9.5	WT	NE
nextseq_1_PA-05E_S37.CAACTCTCTGGAGGCCTCC	1511	1132	-6.88534	-0.487011	First heart field	nextseq_1	E8.75	WT	NE
nextseq_1_PA-05E_S37.AACTGGCATGCTGGAACTT	913	615	-5.70122	2.81463	First heart field	nextseq_1	Day8	WT	ETiX
nextseq_1_PA-05E_S37.CCTAATGGTCGGCGTAACT	613	476	-4.83108	0.439729	First heart field	nextseq_1	Day8	Failed	ETiX
nextseq_1_PA-05E_S37.AGCTATCGTCATCCGACTA	433	369	3.38639	-2.11447	Cardiac mesoderm	nextseq_1	Day8	Pax6neg	ETiX
nextseq_1_PA-05E_S37.TAGGAAGGTTCGGCCTTAC	332	250	-3.63286	1.19586	First heart field	nextseq_1	Day8	Failed	ETiX
nextseq_1_PA-05E_S37.CAGGACTCTAACCATTGGA	400	344	3.02497	-3.44972	Cardiac mesoderm	nextseq_1	E9.5	WT	NE
nextseq_1_PA-05E_S37.ATCTGATGATCTAACTAGAT	563	458	-3.62423	-1.28274	Second heart field	nextseq_1	Day8	WT	ETiX
nextseq_1_PA-05E_S37.ATGGACTATTCGTCGCAGCC	1625	1108	-4.22201	3.66328	First heart field	nextseq_1	E8.75	WT	NE
nextseq_1_PA-05E_S37.ATTGATCGTTGCCATTCTCC	532	415	3.88799	-2.00996	Cardiac mesoderm	nextseq_1	Day8	Failed	ETiX
nextseq_1_PA-05E_S37.ATTCAAGCATCAATTACCGT	513	409	4.3989	0.109854	Cardiac mesoderm	nextseq_1	Day8	Pax6neg	ETiX
nextseq_1_PA-05E_S37.CCAGCCTTTGGAGGATAGC	383	287	-4.12609	-1.09723	Second heart field	nextseq_1	Day8	Pax6neg	ETiX
nextseq_1_PA-05E_S37.TGCTGGATTTTGCTGGCAT	604	477	0.344385	-1.27535	Cardiac mesoderm	nextseq_1	E8	WT	NE
nextseq_1_PA-05E_S37.TCTTAGTTCTATCGGCTATC	475	358	2.83941	-2.11012	Cardiac mesoderm	nextseq_1	E8.5	WT	NE
nextseq_1_PA-05E_S37.ATTAGTCTGTAGGTATACTC	532	367	-5.89118	2.84175	First heart field	nextseq_1	Day8	WT	ETiX
nextseq_1_PA-05E_S37.AACGTAATCTATTCAGGTAC	628	486	1.25402	1.20421	Cardiac mesoderm	nextseq_1	Day8	Failed	ETiX
nextseq_1_PA-05E_S37.AGAACTCCTCGGTTGCGCG	505	416	5.15204	2.96264	Cardiac mesoderm	nextseq_1	Day8	Failed	ETiX
nextseq_1_PA-05E_S37.TGGATTCTATCGAACGCCGG	636	520	1.99144	-3.93031	Cardiac mesoderm	nextseq_1	E9.5	WT	NE
nextseq_1_PA-05F_S38.TTACCTAAGTATTCAGGTAC	590	478	4.31457	-1.12704	Cardiac mesoderm	nextseq_1	Day8	Failed	ETiX
nextseq_1_PA-05F_S38.TTCTCATTGTGTTCGTCAGA	408	333	3.77569	-0.919251	Cardiac mesoderm	nextseq_1	Day8	Pax6neg	ETiX
nextseq_1_PA-05F_S38.AGTATTAGCTACGCGAGATT	426	340	4.01607	1.66255	Cardiac mesoderm	nextseq_1	Day8	Pax6neg	ETiX
nextseq_1_PA-05F_S38.CTGAGCATTCGGTTATGCC	638	490	4.26433	-2.9144	Cardiac mesoderm	nextseq_1	E8.75	WT	NE
nextseq_1_PA-05F_S38.CGGAACCTTATCATATTAG	633	464	-6.07285	1.80984	First heart field	nextseq_1	Day8	WT	ETiX
nextseq_1_PA-05F_S38.ACTGAATACTGGCCGTAGTC	448	378	3.64599	-2.57748	First heart field	nextseq_1	Day8	Failed	ETiX
nextseq_1_PA-05F_S38.AATTCATCGTCAATTACCGT	928	694	-7.22206	1.57049	First heart field	nextseq_1	Day8	Pax6neg	ETiX
nextseq_1_PA-05F_S38.CGTAGGCTTTTAGGACCGG	1318	851	-2.69846	2.8704	First heart field	nextseq_1	Day8	WT	ETiX
nextseq_1_PA-05F_S38.ACGCTTATATCCATCGCGAA	1207	878	-3.14779	-1.9598	Second heart field	nextseq_1	Day8	WT	ETiX
nextseq_1_PA-05F_S38.TTGGAGCTTGCTCAGCCGG	1600	1105	6.42294	-0.411125	Cardiac mesoderm	nextseq_1	E9.5	WT	NE
nextseq_1_PA-05F_S38.AACTGGCATACTTGCTAGA	1157	871	-7.03825	-0.0625502	First heart field	nextseq_1	Day8	WT	ETiX
nextseq_1_PA-05F_S38.CTCGCATGTCGGCGTAACT	718	558	3.78663	-0.703302	Cardiac mesoderm	nextseq_1	Day8	Failed	ETiX
nextseq_1_PA-05F_S38.TGTCCTTATTCTAAGAGAAG	537	455	4.22881	1.17465	Cardiac mesoderm	nextseq_1	E8.5	WT	NE
nextseq_1_PA-05F_S38.ATTGATCGTTAATTAAGACT	504	395	-0.141943	0.986398	Cardiac mesoderm	nextseq_1	Day8	WT	ETiX
nextseq_1_PA-05F_S38.TAAGAATGGTCATCCGACTA	638	523	5.3149	2.05124	Cardiac mesoderm	nextseq_1	Day8	Pax6neg	ETiX
nextseq_1_PA-05F_S38.CGGAACCTTCGCCTAATGC	1727	1221	6.3342	-1.01276	Cardiac mesoderm	nextseq_1	Day8	Failed	ETiX
nextseq_1_PA-05F_S38.TTGGAGCTTAATTAAGACT	677	519	3.67513	-3.40034	Cardiac mesoderm	nextseq_1	Day8	WT	ETiX
nextseq_1_PA-05F_S38.AGGATAATCTGGAGGCCTCC	386	333	2.372	-2.13672	Cardiac mesoderm	nextseq_1	E8.75	WT	NE
nextseq_1_PA-05F_S38.CGTCTTCCTGAGCATCATT	1929	1268	3.18607	-4.23799	Cardiac mesoderm	nextseq_1	E9.5	WT	NE
nextseq_1_PA-05F_S38.TTCGTTCCTACTTGCTAGA	1524	976	0.437657	1.52098	First heart field	nextseq_1	Day8	WT	ETiX
nextseq_1_PA-05F_S38.ATCAGTCATTTTATTCATTC	837	663	-2.85363	-1.85492	Second heart field	nextseq_1	E9.5	WT	NE
nextseq_1_PA-05F_S38.TGCTGGATTGGTACTGCCT	502	375	2.95622	-1.92201	Cardiac mesoderm	nextseq_1	Day8	Pax6neg	ETiX
nextseq_1_PA-05F_S38.TTACCTAAGTAGAGCCAAGG	1297	858	-6.66708	1.64733	First heart field	nextseq_1	Day8	Pax6neg	ETiX
nextseq_1_PA-05F_S38.AAGCAGTATTTTCAATATAA	307	261	-4.10643	1.83774	First heart field	nextseq_1	Day8	WT	ETiX
nextseq_1_PA-05F_S38.AATTCTAGGTCCATAAGTCC	1922	1190	-7.36579	2.37267	First heart field	nextseq_1	Day8	WT	ETiX
nextseq_1_PA-05F_S38.TAGGAAGGTCGGTTGCGCG	1467	1032	1.17922	1.4369	First heart field	nextseq_1	Day8	Failed	ETiX
nextseq_1_PA-05F_S38.CTGATAGGTTAGACTTCTT	542	445	-0.343371	0.0358453	Cardiac mesoderm	nextseq_1	Day8	Failed	ETiX
nextseq_1_PA-05F_S38.ACTGGTTATTCAAGGAGGTC	1130	854	5.44814	-3.1184	Cardiac mesoderm	nextseq_1	E9.5	WT	NE
nextseq_1_PA-05F_S38.AAACTGAACTTCGGCCTTAC	805	580	-3.79572	0.789014	First heart field	nextseq_1	Day8	Failed	ETiX
nextseq_1_PA-05F_S38.ATATCTGGATCAATTACCGT	1311	968	3.93259	-4.0833	Cardiac mesoderm	nextseq_1	Day8	Pax6neg	ETiX
nextseq_1_PA-05F_S38.AACTAGTTGTTTCTTCCGGT	917	729	-4.21855	-0.516873	First heart field	nextseq_1	E8	WT	NE
nextseq_1_PA-05F_S38.GTCTATGGTCCATAAGTCC	837	646	3.08566	1.15944	Cardiac mesoderm	nextseq_1	Day8	WT	ETiX
nextseq_1_PA-05F_S38.AGAGATGAATCGGTTATGCC	1000	741	4.46336	-3.41763	Cardiac mesoderm	nextseq_1	E8.75	WT	NE
nextseq_1_PA-05F_S38.AGGATAATCTGGCCGTAGTC	1440	1023	-2.5815	-1.87397	Second heart field	nextseq_1	Day8	Failed	ETiX
nextseq_1_PA-05F_S38.CGATTCGCTCAATTACCGT	1745	1163	5.84062	2.52865	Cardiac mesoderm	nextseq_1	Day8	Pax6neg	ETiX
nextseq_1_PA-05F_S38.AAGACCTTATGCTCAGCCGG	1540	1055	2.01257	-4.21741	Cardiac mesoderm	nextseq_1	E9.5	WT	NE
nextseq_1_PA-05F_S38.TGAATCTGATTTAGGACCGG	706	545	2.5413	1.3465	Cardiac mesoderm	nextseq_1	Day8	WT	ETiX
nextseq_1_PA-05F_S38.AGCATTATGTTCTAATAGTA	788	598	3.62915	-0.495852	Cardiac mesoderm	nextseq_1	Day8	Failed	ETiX
nextseq_1_PA-05F_S38.CAGCATTGTGGAGGATAGC	857	613	5.6729	2.55546	Cardiac mesoderm	nextseq_1	Day8	Pax6neg	ETiX
nextseq_1_PA-05F_S38.TGGATTCTATCGTCGCAGCC	1915	1271	3.58914	1.51599	Cardiac mesoderm	nextseq_1	E8.75	WT	NE
nextseq_1_PA-05F_S38.TAAGGTTCATCCATAAGTCC	1501	1029	4.66489	0.396093	Cardiac mesoderm	nextseq_1	Day8	WT	ETiX
nextseq_1_PA-05F_S38.CATCAACGTTTATTATGGT	765	566	-4.23848	0.812428	Second heart field	nextseq_1	Day8	Failed	ETiX
nextseq_1_PA-05F_S38.AAGGACGATGGACTACTAC	1280	931	2.07106	-3.913	Cardiac mesoderm	nextseq_1	E8.75	WT	NE
nextseq_1_PA-05F_S38.ATACCAGTTTACGCGAGATT	313	261	5.58529	0.14095	Cardiac mesoderm	nextseq_1	Day8	Pax6neg	ETiX
nextseq_1_PA-05F_S38.TAGATGACTTCCTTGGTCCA	770	580	3.5277	0.555333	Cardiac mesoderm	nextseq_1	E8.75	WT	NE
nextseq_1_PA-05G_S39.ATATGGATCTCTAAGAGAAG	437	352	-5.76839	0.992074	First heart field	nextseq_1	E8.5	WT	NE
nextseq_1_PA-05G_S39.AAGTACGTTTCTAAGAGAAG	449	362	-4.25235	-1.19196	Second heart field	nextseq_1	E8.5	WT	NE
nextseq_1_PA-05G_S39.TTGATTCCTTTTAGGACCGG	541	430	-6.14772	1.05607	First heart field	nextseq_1	Day8	WT	ETiX
nextseq_1_PA-05G_S39.AAGGATTACTTAGACTTCTT	933	688	-0.913317	1.54888	First heart field	nextseq_1	Day8	Failed	ETiX
nextseq_1_PA-05G_S39.TAACGACTTTAATTAAGACT	308	245	-2.26353	1.2595	First heart field	nextseq_1	Day8	WT	ETiX
nextseq_1_PA-05G_S39.TTGACTCAATCGAACGCCGG	1053	769	5.82265	0.0943446	Cardiac mesoderm	nextseq_1	E9.5	WT	NE
[truncated: 9,676 more rows]
