# Supplementary material for: Embryo model completes gastrulation to neurulation and organogenesis
Source: Nature. 2022 Aug 25;610(7930):143–53. doi: 10.1038/s41586-022-05246-3 (PMC9534772; doi:10.1038/s41586-022-05246-3)
Supplement: Supplementary file 25 — Source Data Extended Data Fig. 10 [file 41586_2022_5246_MOESM25_ESM.xlsx]

## Sheet: Ext. Data Fig. 10b,c
barcode	celltype	latent_time	type	UMAP_1	UMAP_2
AAACACGGTGGTAACGCCGTGTTT	Epiblast	0.524328	Synthetic	-0.249567	0.602579
AAACACGGTGGTAACGGACAACTT	Gut precursors	0.877421	Synthetic	13.5147	0.282939
AAACACTATGGTAACGCAGTTTGC	Epiblast	0.501554	Synthetic	-2.04886	-0.758087
AAACTGTGTGGTAACGTCCCGTAG	Epiblast	0.611674	Synthetic	1.40484	1.97627
AAAGAAAGTGGTAACGAATCGGGT	Definitive endoderm	0.439383	Synthetic	-1.23482	-5.28914
AAAGAAAGTGGTAACGCTTCGCAC	Epiblast	0.45975	Synthetic	-0.484449	2.74756
AAAGAAAGTGGTAACGGACAACTT	Definitive endoderm	0.672102	Synthetic	1.16973	-7.35068
AAAGAAAGTGGTAACGTCTGTGGT	Epiblast	0.464818	Synthetic	0.935593	1.764
AAAGAAAGTGGTAACGTTGAGGGT	Definitive endoderm	0.458666	Synthetic	-1.77129	-4.75353
AAAGAGGCTGGTAACGGCACCTCT	Definitive endoderm	0.59038	Synthetic	0.200798	-7.05464
AAATAGCATGGTAACGCGCTAGTC	Epiblast	0.453471	Synthetic	0.63687	-1.53405
AAATAGCATGGTAACGGAACGATT	Epiblast	0.563378	Synthetic	-4.4487	0.929736
AACGGTAGTGGTAACGCGCTAGTC	Definitive endoderm	0.471687	Synthetic	-1.19013	-6.32244
AACGGTAGTGGTAACGGACAAAGG	Epiblast	0.544593	Synthetic	-2.34995	-0.354012
AACGTTACTGGTAACGTTTATCAC	Epiblast	0.577606	Synthetic	0.712634	0.399046
AACTGCCTTGGTAACGACTAGGAT	Epiblast	0.497073	Synthetic	1.01981	1.68754
AAGAACAGTGGTAACGTGGTTTCT	Epiblast	0.458332	Synthetic	0.384102	2.17057
AAGAAGGTTGGTAACGCCATTTGA	Epiblast	0.59088	Synthetic	-2.37879	1.30819
AAGGATGATGGTAACGCGCTAATA	Epiblast	0.471316	Synthetic	-3.09104	0.516283
AAGGATGATGGTAACGGACAACTT	Epiblast	0.551238	Synthetic	-2.61906	-0.0436849
AAGGATGATGGTAACGGTCGTCGT	Epiblast	0.482024	Synthetic	0.217323	1.88111
AAGTCCAATGGTAACGCAGTTTGC	Epiblast	0.47035	Synthetic	-0.292654	1.10244
AAGTCCAATGGTAACGCGAGATGT	Gut precursors	0.890701	Synthetic	13.4792	0.665525
0	Epiblast	0.558922	Synthetic	0.982458	1.71233
AATATGACTGGTAACGGTCCAAAG	Epiblast	0.574193	Synthetic	-2.10734	-0.570594
AATATGACTGGTAACGTGCTATTT	Epiblast	0.509314	Synthetic	-0.987555	2.64877
AATCGTTCTGGTAACGTCGGTTCG	Gut precursors	0.874828	Synthetic	13.8653	1.26675
AATGGCGTTGGTAACGACTCACCG	Epiblast	0.415647	Synthetic	-0.742571	1.70544
AATGGCGTTGGTAACGATTCGACG	Epiblast	0.585171	Synthetic	-1.04917	0.963733
AATGTATGTGGTAACGAATTCCCA	Epiblast	0.580351	Synthetic	-2.71654	2.20584
AATGTATGTGGTAACGATGAAGCA	Definitive endoderm	0.67706	Synthetic	0.822813	-7.76873
ACAAAGATTGGTAACGCGTAGAAG	Gut precursors	0.872201	Synthetic	13.5857	-0.221841
ACAAAGATTGGTAACGGGGAACGA	Epiblast	0.54504	Synthetic	-2.00118	0.345128
ACAAGTAGTGGTAACGGGTTAGTG	Definitive endoderm	0.705475	Synthetic	0.912103	-6.20385
ACAATCTTTGGTAACGGTGGATGG	Epiblast	0.416422	Synthetic	-2.48203	2.36635
ACAGATAATGGTAACGATCTTTGT	Epiblast	0.45796	Synthetic	-0.0507433	2.89347
ACATGGACTGGTAACGGGTGACAC	Epiblast	0.470473	Synthetic	-0.193115	3.58236
ACCAACCCTGGTAACGAATGACCC	Epiblast	0.404171	Synthetic	-1.74439	1.02584
ACCAACCCTGGTAACGTGCGACAG	Definitive endoderm	0.700942	Synthetic	0.924011	-6.64555
ACCCGATTTGGTAACGTACAAACT	Gut precursors	0.880124	Synthetic	12.861	0.541239
ACGAATTCTGGTAACGTAAGACGG	Epiblast	0.554912	Synthetic	0.497628	0.732051
ACGCTTAATGGTAACGGCGCATTC	Epiblast	0.579737	Synthetic	-0.489889	1.13868
ACGGCAGTTGGTAACGGATCTCGG	Epiblast	0.453373	Synthetic	-0.208146	-1.05606
ACGTAAACTGGTAACGAGAAGTCC	Epiblast	0.408132	Synthetic	-1.67777	2.24017
ACTAATTGTGGTAACGAAATGTCG	Epiblast	0.465311	Synthetic	0.526222	-0.626543
ACTAATTGTGGTAACGCATCGCAG	Epiblast	0.425682	Synthetic	-2.37292	1.80776
ACTAATTGTGGTAACGCGATTGAT	Epiblast	0.554374	Synthetic	-0.769526	1.32875
ACTAATTGTGGTAACGGTCAATAC	Epiblast	0.430104	Synthetic	-0.761904	1.16526
ACTAATTGTGGTAACGTCATATGG	Epiblast	0.522757	Synthetic	-1.5066	0.975749
ACTACCCGTGGTAACGTTGCATAT	Epiblast	0.426509	Synthetic	-1.98859	2.03617
ACTCATACTGGTAACGCCTACTAG	Epiblast	0.456279	Synthetic	0.154245	2.3345
ACTCGGAATGGTAACGATATCTTC	Epiblast	0.457307	Synthetic	0.0136507	-0.835512
AGAAAGTGTGGTAACGTGTTCCAG	Gut precursors	0.93167	Synthetic	12.81	0.605323
AGACCTCATGGTAACGGTTCAACT	Gut precursors	0.788588	Synthetic	13.363	-0.203921
AGACGAGGTGGTAACGGAACGATT	Epiblast	0.548763	Synthetic	-0.67722	0.403615
AGCATGCCTGGTAACGCCAGCAGT	Epiblast	0.55484	Synthetic	-0.646139	1.13345
AGCATGCCTGGTAACGCCCAAGCA	Gut precursors	0.919791	Synthetic	13.2969	0.574067
AGCATGCCTGGTAACGTGCAAGGG	Epiblast	0.457651	Synthetic	0.238877	0.416324
AGCCATCTTGGTAACGATTCCTTG	Epiblast	0.464149	Synthetic	0.0673656	3.13727
AGCTCCACTGGTAACGCTACCGTT	Epiblast	0.461854	Synthetic	-1.82454	-0.778911
AGCTTCGATGGTAACGGAACGATT	Definitive endoderm	0.52558	Synthetic	0.26127	-6.75973
AGGACACATGGTAACGCGGCACAT	Epiblast	0.515224	Synthetic	1.21112	1.25864
AGGCAATATGGTAACGGGTCACAG	Epiblast	0.411806	Synthetic	-1.08079	2.10622
AGGCGTTTTGGTAACGGGCATGCT	Epiblast	0.510823	Synthetic	-1.43127	2.25725
AGGGTAAATGGTAACGGGATAAAG	Gut precursors	0.919915	Synthetic	13.7865	1.14717
AGGTAAGCTGGTAACGGTCAAAGA	Epiblast	0.528689	Synthetic	-1.73225	4.98197
AGTAATGGTGGTAACGTTTACCCT	Epiblast	0.603015	Synthetic	-1.75255	2.39736
AGTAGTTATGGTAACGTATTGCCT	Gut precursors	0.830612	Synthetic	12.8891	-0.520504
AGTAGTTATGGTAACGTGTTTGAG	Epiblast	0.401916	Synthetic	-1.6919	4.66865
AGTTGAACTGGTAACGTAGTGTTT	Definitive endoderm	0.645955	Synthetic	1.26921	-7.56276
ATAAGCTATGGTAACGTCCCGTAG	Gut precursors	0.946236	Synthetic	13.545	0.904176
ATACACCCTGGTAACGGCAGCATG	Definitive endoderm	0.718663	Synthetic	1.31814	-7.28104
ATAGATGTTGGTAACGAAACTGGT	Epiblast	0.453741	Synthetic	-0.17812	1.73728
ATATGCAATGGTAACGCACTTTCT	Epiblast	0.485169	Synthetic	1.43117	1.81453
ATATGGGTTGGTAACGACCCATAT	Epiblast	0.483753	Synthetic	-0.202276	3.24
ATCCTAGTTGGTAACGGAGCCCAT	Epiblast	0.413881	Synthetic	-1.41247	2.30656
ATCGTAACTGGTAACGTCGGTTCG	Epiblast	0.506649	Synthetic	0.802424	-1.89569
ATCTTGGCTGGTAACGCTCGATGC	Epiblast	0.610562	Synthetic	-0.204406	0.671908
ATGACAACTGGTAACGAGCGAAGT	Epiblast	0.475245	Synthetic	-0.295175	3.41045
ATGCATATTGGTAACGAGTTTAGA	Definitive endoderm	0.681945	Synthetic	0.46793	-6.69132
ATGCATATTGGTAACGTGACCCTC	Epiblast	0.491031	Synthetic	0.202477	3.00133
ATGCGGAGTGGTAACGTACCAGGC	Epiblast	0.460856	Synthetic	0.512282	3.58507
ATGCGGAGTGGTAACGTGACGGAC	Epiblast	0.57767	Synthetic	-2.17594	1.99082
ATGGTCTGTGGTAACGATTCCTTG	Gut precursors	0.856748	Synthetic	12.85	-0.272978
ATGTGCCGTGGTAACGGCTTTCCA	Epiblast	0.5473	Synthetic	0.133589	1.38765
CAAACATTTGGTAACGCCGCAACT	Epiblast	0.498896	Synthetic	-0.0331328	3.02435
CAAACATTTGGTAACGGTGGAGCT	Epiblast	0.423039	Synthetic	-1.35864	1.55081
CAACGCAGTGGTAACGCCACATTA	Definitive endoderm	0.504251	Synthetic	-0.501542	-6.1545
CAACGCAGTGGTAACGGTTCAACT	Epiblast	0.430829	Synthetic	0.310806	3.75035
CAAGGAATTGGTAACGTAACTACT	Epiblast	0.443861	Synthetic	1.01409	2.17956
CAAGGGTTTGGTAACGCGATTGAT	Epiblast	0.424409	Synthetic	-0.592021	0.902586
CAAGGGTTTGGTAACGTAAGACGG	Epiblast	0.575265	Synthetic	-0.412223	-4.25242
CAATCTAGTGGTAACGAGCACCAC	Epiblast	0.502078	Synthetic	-0.374073	3.40045
CACAAGTATGGTAACGGACAGATA	Gut precursors	0.835257	Synthetic	13.6295	0.396585
CACTTGATTGGTAACGCGCTAGTC	Gut precursors	0.79768	Synthetic	12.1836	-0.227091
CACTTGATTGGTAACGTATTGCCT	Definitive endoderm	0.506924	Synthetic	-0.551272	-6.67329
CAGACTCGTGGTAACGGCAGGGTA	Epiblast	0.570629	Synthetic	-0.560332	2.46202
CAGATGGGTGGTAACGAAACGCCT	Epiblast	0.448251	Synthetic	-1.60502	1.39848
CAGGTTGCTGGTAACGATGCATGG	Definitive endoderm	0.593386	Synthetic	0.429398	-6.44177
CATTCATTTGGTAACGTCGGTTCG	Definitive endoderm	0.527217	Synthetic	-0.757058	-5.80468
CATTCGGGTGGTAACGGAAGCACT	Epiblast	0.425837	Synthetic	-0.788618	2.02345
CATTTCTATGGTAACGTCCCAATC	Epiblast	0.436785	Synthetic	-0.674661	2.48908
CCACGTTGTGGTAACGATGGGCAC	Epiblast	0.577765	Synthetic	-0.538993	1.90862
CCATATGATGGTAACGCCCATAGC	Epiblast	0.552157	Synthetic	-0.647287	1.96157
CCATATGATGGTAACGTGATGCCC	Definitive endoderm	0.69797	Synthetic	0.179701	-6.65809
CCATCCACTGGTAACGCCCATAGC	Epiblast	0.549153	Synthetic	-1.60207	4.97128
CCCTGTTTTGGTAACGGCCACATC	Epiblast	0.41181	Synthetic	-1.84865	2.87623
CCCTGTTTTGGTAACGGGGCCAAT	Epiblast	0.464592	Synthetic	0.55698	2.73235
CCGAGATCTGGTAACGAAAGTCGG	Definitive endoderm	0.486897	Synthetic	-0.333934	-6.40848
CCGAGATCTGGTAACGCTTGGTGT	Epiblast	0.469515	Synthetic	0.766804	3.1469
CCGAGATCTGGTAACGTACCAGGC	Epiblast	0.469812	Synthetic	0.668623	2.73282
CCGATACGTGGTAACGCTTCTTCG	Epiblast	0.619444	Synthetic	0.989792	1.8865
CCGGAAATTGGTAACGTGTGGCTA	Epiblast	0.460484	Synthetic	0.896201	2.01068
CCGTAGCTTGGTAACGCGGCTTAC	Definitive endoderm	0.506638	Synthetic	-1.19989	-5.61524
CCGTCTTATGGTAACGCTACCGTT	Epiblast	0.492528	Synthetic	-1.12778	-0.807145
CCTCATGATGGTAACGACTAGCCA	Epiblast	0.447655	Synthetic	-0.226307	0.0420703
CCTTTACATGGTAACGGCTTTCCA	Definitive endoderm	0.675674	Synthetic	1.22567	-7.74302
CCTTTGTCTGGTAACGATTGGGCC	Epiblast	0.478819	Synthetic	-0.545265	1.72055
CGAAACTCTGGTAACGTCATCCTT	Epiblast	0.427759	Synthetic	0.781992	-2.06415
CGAAGAAGTGGTAACGTTGCATAT	Definitive endoderm	0.502691	Synthetic	-0.828816	-5.74713
CGGACTAATGGTAACGAGCGAAGT	Definitive endoderm	0.63329	Synthetic	1.13353	-6.98585
CGGTGAGTTGGTAACGACGTATAC	Definitive endoderm	0.696829	Synthetic	-0.2874	-6.35562
CGGTGAGTTGGTAACGCAAGAGGG	Epiblast	0.44003	Synthetic	-0.878633	2.2624
CGTCGAATTGGTAACGGAAGCACT	Definitive endoderm	0.708753	Synthetic	1.01285	-7.04056
CGTGTACATGGTAACGATTCGACG	Definitive endoderm	0.592069	Synthetic	0.554005	-6.23287
CGTGTGTTTGGTAACGGTTTACGT	Epiblast	0.533959	Synthetic	-0.0178588	-1.21451
CGTTTCGTTGGTAACGTAGTGTTT	Epiblast	0.469426	Synthetic	-2.34118	-0.385492
CTAACGCCTGGTAACGAAAGCCTA	Gut precursors	0.844738	Synthetic	13.137	0.438778
CTAGACTATGGTAACGCTAGATTG	Definitive endoderm	0.539446	Synthetic	-0.73752	-6.23468
CTAGTAGGTGGTAACGCTCAGAAT	Epiblast	0.566081	Synthetic	0.440651	1.15166
CTAGTAGGTGGTAACGGCCTCTTT	Epiblast	0.408198	Synthetic	-1.2271	2.11943
CTCAAACATGGTAACGATCAGCGC	Epiblast	0.410797	Synthetic	-1.90035	1.34448
CTCAAACATGGTAACGTTCGTTCC	Epiblast	0.415586	Synthetic	0.38984	3.60946
CTCGGTGATGGTAACGTAGAAATG	Epiblast	0.442799	Synthetic	-1.53996	2.28435
CTCTATAGTGGTAACGTAGTGGAC	Epiblast	0.437829	Synthetic	0.0585432	1.33516
CTCTGCGTTGGTAACGCGACTCCT	Gut precursors	0.858979	Synthetic	12.5185	0.370998
CTGAGCGTTGGTAACGTGGCCTGT	Epiblast	0.434311	Synthetic	-1.73171	1.9413
CTGGGTATTGGTAACGCTTACTCC	Definitive endoderm	0.597341	Synthetic	-0.494351	-6.39035
CTGGGTATTGGTAACGTCCAGGGA	Epiblast	0.556434	Synthetic	-0.387283	3.24867
CTGGGTATTGGTAACGTGCGACAG	Epiblast	0.46326	Synthetic	-0.13681	0.192346
CTGTGACCTGGTAACGATGGATTA	Epiblast	0.475871	Synthetic	0.607075	1.63946
CTGTGACCTGGTAACGCGAGATGT	Epiblast	0.522763	Synthetic	-0.772462	-4.18183
CTGTTGTGTGGTAACGATCAAGTG	Epiblast	0.472129	Synthetic	0.694315	1.2913
CTGTTTCCTGGTAACGAGCAGAAC	Epiblast	0.45067	Synthetic	0.437448	2.13623
CTTAGTGTTGGTAACGAGGAGCTT	Epiblast	0.510531	Synthetic	-1.4068	2.53127
CTTTATCCTGGTAACGATTGGGCC	Epiblast	0.416615	Synthetic	0.742047	2.77112
CTTTGGACTGGTAACGACGCCATT	Epiblast	0.547617	Synthetic	-2.03963	4.58187
CTTTGGACTGGTAACGGTTCAACT	Epiblast	0.407331	Synthetic	-0.828211	-0.101307
GAAAGACATGGTAACGAAACTCGA	Definitive endoderm	0.680334	Synthetic	1.0608	-6.4746
GAATCCCATGGTAACGTTAAACTG	Definitive endoderm	0.66376	Synthetic	0.601575	-7.15444
GAATGCGCTGGTAACGGTTACGAT	Epiblast	0.466097	Synthetic	-0.362918	2.01553
GACACCTGTGGTAACGGCAGTCGA	Epiblast	0.472289	Synthetic	-1.00739	3.07944
GATGGTTATGGTAACGTTTGTGTC	Epiblast	0.570231	Synthetic	-0.609535	-0.388169
GATGTGGCTGGTAACGCTCAGAAT	Gut precursors	0.915454	Synthetic	13.2793	0.331192
GATTACTTTGGTAACGGCAAAGCC	Epiblast	0.506584	Synthetic	-0.0119354	1.57453
GATTGGGATGGTAACGGTTCTGTT	Definitive endoderm	0.622763	Synthetic	0.675379	-7.52457
GCCAACATTGGTAACGGAAAGACC	Epiblast	0.477401	Synthetic	0.269085	2.8251
GCCAACATTGGTAACGGTTCAACT	Epiblast	0.445148	Synthetic	-1.04888	1.58747
GCCTGGTATGGTAACGAGAGGTGG	Definitive endoderm	0.703962	Synthetic	0.220624	-6.56851
GCGCTGATTGGTAACGTTGCATAT	Epiblast	0.617002	Synthetic	-1.84143	4.14772
GCTCGTAGTGGTAACGCAATACTT	Epiblast	0.597117	Synthetic	-1.45546	0.294667
GCTCGTAGTGGTAACGTCACCGAG	Epiblast	0.571205	Synthetic	0.263388	0.14766
GCTCGTAGTGGTAACGTCTCACTT	Epiblast	0.422856	Synthetic	-3.34074	1.62581
GCTTCTCCTGGTAACGTGTGCTCA	Definitive endoderm	0.59292	Synthetic	-0.0674076	-6.40269
GGAAGTCCTGGTAACGAAAGTCGG	Epiblast	0.405742	Synthetic	0.271584	2.68867
GGACTTCTTGGTAACGGCTTTGGC	Epiblast	0.585817	Synthetic	-1.10471	0.570333
GGAGTAAGTGGTAACGCGAACGTA	Epiblast	0.522514	Synthetic	-1.50464	1.12208
GGCTTTGCTGGTAACGCTAGATTG	Definitive endoderm	0.600179	Synthetic	0.404731	-6.68579
GGCTTTGCTGGTAACGGTGGATGG	Definitive endoderm	0.515798	Synthetic	-1.57985	-4.95722
GGCTTTGCTGGTAACGTGCTATTT	Epiblast	0.566321	Synthetic	-2.45385	-0.0375971
GGGAGATGTGGTAACGACGCCATT	Definitive endoderm	0.669948	Synthetic	1.42243	-7.89156
GGGAGATGTGGTAACGACGTATAC	Epiblast	0.581394	Synthetic	-2.47225	1.76739
GGGTCATTTGGTAACGCTTTCTTT	Epiblast	0.566657	Synthetic	-2.02099	-1.07793
GGGTCTAGTGGTAACGGTAATCCC	Epiblast	0.437495	Synthetic	-0.347416	1.65338
GGTAAATCTGGTAACGCTGAGTGC	Epiblast	0.46535	Synthetic	0.446042	1.65832
GGTCCTAATGGTAACGCCAACCGT	Epiblast	0.463958	Synthetic	-1.45798	2.00867
GGTGTCGATGGTAACGCGGGCTTT	Epiblast	0.451212	Synthetic	-0.266179	-1.18032
GGTTAGGGTGGTAACGTTGGACTT	Epiblast	0.474345	Synthetic	0.962138	-1.42087
GGTTGAGATGGTAACGTGCCATCG	Definitive endoderm	0.719795	Synthetic	1.56345	-7.29498
GTAAGCCGTGGTAACGTCATGAGG	Epiblast	0.39306	Synthetic	-1.05806	3.38874
GTACGGACTGGTAACGGGTCACAG	Epiblast	0.44264	Synthetic	-0.81001	2.3945
GTACGGACTGGTAACGTCATCCTT	Gut precursors	0.902663	Synthetic	13.1357	1.19953
GTATACGTTGGTAACGGAAGGCTT	Epiblast	0.46668	Synthetic	0.695087	0.495346
GTCAGACCTGGTAACGCTTCTTCG	Epiblast	0.507043	Synthetic	1.26615	2.12943
GTCAGGTTTGGTAACGACGAAACG	Epiblast	0.487981	Synthetic	-0.549449	3.00321
GTGAACTCTGGTAACGACCACGCT	Epiblast	0.507754	Synthetic	-2.16752	0.697892
GTGAGGCATGGTAACGGGTGACAC	Epiblast	0.605893	Synthetic	-2.12502	0.990793
GTGTCACCTGGTAACGGGGTGTAT	Definitive endoderm	0.684345	Synthetic	1.36744	-7.66117
GTTACTAGTGGTAACGCTCGCGTA	Definitive endoderm	0.647927	Synthetic	1.03156	-7.89745
GTTGTCCGTGGTAACGAAACTCGA	Epiblast	0.590827	Synthetic	0.392933	-0.328393
TAATCCATTGGTAACGTCCGTCCA	Gut precursors	0.918081	Synthetic	12.9563	0.710436
TACCCTGCTGGTAACGCTTAGGTA	Epiblast	0.429413	Synthetic	0.0635009	-0.574828
TACCTAAGTGGTAACGGAGCCCAT	Epiblast	0.419118	Synthetic	0.178543	3.65018
TACGCGAGTGGTAACGAGAACGGG	Epiblast	0.567196	Synthetic	-0.546474	-0.211377
TACGTTCGTGGTAACGGCCAAGAT	Definitive endoderm	0.558011	Synthetic	-0.667525	-5.38624
TACGTTCGTGGTAACGGCCTCTTT	Epiblast	0.429849	Synthetic	-0.601295	2.51305
TACGTTCGTGGTAACGTTATAGCC	Epiblast	0.46039	Synthetic	0.1626	-1.52432
TAGCCACATGGTAACGAGCGTAGG	Epiblast	0.450895	Synthetic	-0.321442	2.77961
TAGCGGATTGGTAACGAAACCTCC	Epiblast	0.620083	Synthetic	0.889513	1.64526
TAGGCTTTTGGTAACGAATGAATG	Epiblast	0.437941	Synthetic	-0.251272	0.816504
TAGGCTTTTGGTAACGGCAACCTG	Epiblast	0.540638	Synthetic	-1.70946	0.63853
TAGGTACGTGGTAACGGTGTAACC	Definitive endoderm	0.662371	Synthetic	0.498618	-7.4961
TAGTAGCCTGGTAACGGTTTACGT	Epiblast	0.558011	Synthetic	-2.51593	4.3049
TAGTCTCTTGGTAACGCGAACGTA	Epiblast	0.466266	Synthetic	0.553356	2.93557
TATCCACGTGGTAACGGTCCATGT	Epiblast	0.444249	Synthetic	-1.36741	4.12378
TATCCACGTGGTAACGTCGGTTCG	Epiblast	0.45622	Synthetic	0.71063	-0.318607
TATCCACGTGGTAACGTCTGTGGT	Epiblast	0.518621	Synthetic	-0.462211	-0.0746607
TATCTGTCTGGTAACGAAACTGGT	Definitive endoderm	0.480748	Synthetic	-0.907778	-4.65233
TCATAGCTTGGTAACGAGCTATGA	Epiblast	0.575962	Synthetic	0.097608	-5.57868
TCCGACACTGGTAACGGAGTTCAC	Epiblast	0.440602	Synthetic	0.416771	2.00758
TCCGCTGTTGGTAACGATCAAGTG	Epiblast	0.539226	Synthetic	-0.700469	0.733029
TCGACTGCTGGTAACGTACCAGGC	Gut precursors	0.816811	Synthetic	12.267	-0.0594756
TCGAGTTTTGGTAACGGAGAGTAT	Epiblast	0.545274	Synthetic	-1.93831	0.496992
TCGTGGGTTGGTAACGAGCGCGAT	Definitive endoderm	0.700239	Synthetic	0.538933	-7.14671
TCGTTCCCTGGTAACGTAGAAATG	Epiblast	0.537269	Synthetic	-2.51119	0.411632
TCTAAACTTGGTAACGCTACCGTT	Epiblast	0.461455	Synthetic	0.438428	3.21893
TGAATCCTTGGTAACGTAACCCGT	Epiblast	0.471036	Synthetic	-1.38974	-1.31708
TGAGAGCGTGGTAACGAGGCAACG	Epiblast	0.424616	Synthetic	-1.68533	0.775532
TGCACCAGTGGTAACGCAATACTT	Epiblast	0.499995	Synthetic	-0.0666241	1.61757
TGCACCAGTGGTAACGGAACGATT	Epiblast	0.533935	Synthetic	-2.10217	0.52919
TGCTGACGTGGTAACGTGTAAAGG	Epiblast	0.423864	Synthetic	-0.948078	2.41992
TGCTTGGGTGGTAACGAACACACG	Epiblast	0.42562	Synthetic	0.488746	2.46146
TGCTTGGGTGGTAACGATGGGCAC	Gut precursors	0.841075	Synthetic	13.255	0.357518
TGGCTAGTTGGTAACGACTTCAAT	Epiblast	0.492838	Synthetic	-0.707439	0.115553
TGTTATCATGGTAACGAGGATTCA	Epiblast	0.431342	Synthetic	-0.127505	1.41351
AAACAAACTCGCTATGTTCGCTGG	Epiblast	0.549768	Synthetic	0.906179	-5.67018
AAACACTATCGCTATGGCACCTCT	Epiblast	0.451461	Synthetic	-0.5165	-0.80468
AAACCGCCTCGCTATGAGAGGTGG	Epiblast	0.445573	Synthetic	0.311108	-1.25414
AAACCGCCTCGCTATGCGAGATGT	Epiblast	0.495366	Synthetic	-2.72633	0.253521
AAACTACATCGCTATGAAACTGGT	Epiblast	0.572611	Synthetic	-2.39299	0.347786
AAACTGTGTCGCTATGATGCGGAT	Epiblast	0.476551	Synthetic	0.947072	2.26364
AAAGCCCGTCGCTATGAAGCTTCT	Epiblast	0.449506	Synthetic	0.132459	4.02069
AAAGTCATTCGCTATGTGTGTCCT	Epiblast	0.443215	Synthetic	0.901953	-1.099
AACGATTTTCGCTATGAATGACCC	Gut precursors	0.9438	Synthetic	12.3689	-0.114487
AACGATTTTCGCTATGAGTTTAGA	Epiblast	0.478639	Synthetic	-1.65972	-5.37521
AACGATTTTCGCTATGGATTTACC	Epiblast	0.440545	Synthetic	-0.336371	0.923752
AACGATTTTCGCTATGTGGCCTGT	Definitive endoderm	0.556554	Synthetic	0.773903	-6.76094
AACGCCAATCGCTATGCGGGCTTT	Gut precursors	0.921567	Synthetic	13.2395	0.822147
AACGGTAGTCGCTATGTGCTCCGT	Epiblast	0.44666	Synthetic	0.501303	2.17523
AACTGCCTTCGCTATGCGCTAGTC	Epiblast	0.425845	Synthetic	-1.22935	0.697116
AAGAAGGTTCGCTATGCATCGCAG	Gut precursors	0.878183	Synthetic	13.4097	0.287211
AAGAAGGTTCGCTATGTCATATGG	Epiblast	0.42272	Synthetic	0.0378167	-0.622879
AAGCTCCTTCGCTATGTCCCAATC	Epiblast	0.479179	Synthetic	0.226968	3.47465
AAGGATGATCGCTATGGAGGCTGA	Epiblast	0.518707	Synthetic	-1.56971	-5.11254
AAGGATGATCGCTATGTTCCGCTC	Epiblast	0.439434	Synthetic	0.387272	0.793706
AAGGCGCTTCGCTATGACCTTGCC	Definitive endoderm	0.693598	Synthetic	1.20072	-7.78546
AAGGGACCTCGCTATGCTAGACCC	Epiblast	0.517393	Synthetic	-1.34217	-1.67751
AAGGGACCTCGCTATGCTTCGATT	Epiblast	0.447677	Synthetic	-1.97817	-1.0309
AAGTCGGGTCGCTATGCATTTGTT	Epiblast	0.52971	Synthetic	-2.71635	0.482224
AAGTGAGATCGCTATGATCCCACG	Epiblast	0.535567	Synthetic	-1.81024	2.81549
AATAAGGATCGCTATGAAGATTGT	Epiblast	0.51707	Synthetic	-1.9703	1.50132
AATAAGGATCGCTATGAATGAATG	Definitive endoderm	0.503772	Synthetic	-0.718958	-6.41268
AATAAGGATCGCTATGGCCAAGAT	Epiblast	0.572515	Synthetic	-0.751331	-0.670205
AATAAGGATCGCTATGTTTGTGTC	Epiblast	0.569452	Synthetic	-0.615525	1.36229
AATATGACTCGCTATGAAATCAGA	Epiblast	0.520183	Synthetic	-2.18524	0.445101
AATCCGGCTCGCTATGGCACCTCT	Epiblast	0.426483	Synthetic	0.634205	1.50398
AATCGTTCTCGCTATGATGACCGA	Epiblast	0.447737	Synthetic	0.33429	-0.0535306
AATGGCGTTCGCTATGAGAGGTGG	Epiblast	0.495051	Synthetic	-1.40615	0.789967
AATGGCGTTCGCTATGCAGTCCCT	Definitive endoderm	0.572855	Synthetic	0.0760365	-6.38826
AATGGCGTTCGCTATGTCATGAGG	Epiblast	0.581102	Synthetic	-0.117454	0.276681
AATGGCGTTCGCTATGTGCAAGGG	Epiblast	0.511044	Synthetic	-1.64611	2.0758
ACAAAGATTCGCTATGACGCCATT	Gut precursors	0.891647	Synthetic	13.4073	0.243997
ACAAAGATTCGCTATGCCTACTAG	Epiblast	0.582606	Synthetic	-0.641346	-4.81432
ACAAGTAGTCGCTATGCAATTAGT	Epiblast	0.456668	Synthetic	0.0889497	2.58434
ACAAGTAGTCGCTATGCCCTAACC	Gut precursors	0.886164	Synthetic	12.7341	-0.230874
ACAATCTTTCGCTATGAGCTACGG	Definitive endoderm	0.648846	Synthetic	1.03267	-7.19581
ACAGATAATCGCTATGTTCACATA	Epiblast	0.401922	Synthetic	-0.330973	2.40879
ACATCTCGTCGCTATGATTTCCGG	Epiblast	0.532128	Synthetic	-0.645829	0.901244
ACATCTCGTCGCTATGCGAATAAT	Epiblast	0.620776	Synthetic	0.513431	-5.9864
ACATGGACTCGCTATGATACCCAG	Epiblast	0.504837	Synthetic	-1.62497	1.352
ACATGGACTCGCTATGTTATAGCC	Definitive endoderm	0.619973	Synthetic	0.153646	-7.78282
ACCACAGATCGCTATGCAAGAGGG	Definitive endoderm	0.469346	Synthetic	-0.68396	-5.49656
ACCCTCAATCGCTATGATGCGGAT	Epiblast	0.410097	Synthetic	-0.800516	2.91261
ACCCTCAATCGCTATGCAGTTTGC	Definitive endoderm	0.559063	Synthetic	-0.351613	-7.30643
ACCGTCGATCGCTATGGTCATATT	Epiblast	0.513902	Synthetic	-1.59984	0.563155
ACCGTCGATCGCTATGGTCTCTCT	Epiblast	0.446284	Synthetic	0.272365	-0.932982
ACCTGAAGTCGCTATGCCAGCAGT	Definitive endoderm	0.587655	Synthetic	0.0180947	-6.16167
ACCTGAAGTCGCTATGCTTCTTCG	Epiblast	0.48216	Synthetic	-2.17783	1.75865
ACCTGAAGTCGCTATGTAGTGGAC	Epiblast	0.475154	Synthetic	-2.2197	3.48022
ACCTTCCCTCGCTATGGCCACATC	Gut precursors	0.923103	Synthetic	13.1527	0.475082
ACGACGACTCGCTATGCACTTTCT	Epiblast	0.528684	Synthetic	-0.0799764	-1.96997
ACGCTTAATCGCTATGTGTGGCTA	Epiblast	0.401085	Synthetic	-0.861845	1.26209
ACGGAGCATCGCTATGAGGATTCA	Epiblast	0.56412	Synthetic	-0.502487	1.69797
ACGGAGCATCGCTATGCCTACTAG	Epiblast	0.430057	Synthetic	0.176683	-0.03097
ACGGCAGTTCGCTATGAGTGAAAG	Epiblast	0.590454	Synthetic	-1.40924	-0.308544
ACGGCAGTTCGCTATGGGCCTAAG	Epiblast	0.607517	Synthetic	0.564557	1.63456
ACGTAAACTCGCTATGAAGCTTCT	Epiblast	0.447167	Synthetic	0.12605	-1.01241
ACTAGAGCTCGCTATGTAGCTTAT	Epiblast	0.401642	Synthetic	-0.0601638	3.66207
ACTCATACTCGCTATGAATGAATG	Epiblast	0.437361	Synthetic	0.206817	0.0444592
ACTGCTGGTCGCTATGTTAAGCGT	Definitive endoderm	0.683855	Synthetic	0.678622	-6.82681
ACTGGTCATCGCTATGATATGCAT	Epiblast	0.568934	Synthetic	-0.343363	2.66584
ACTGGTCATCGCTATGCTTGGTGT	Epiblast	0.503027	Synthetic	-0.36449	0.545837
ACTGGTCATCGCTATGTTCGGCCT	Epiblast	0.425676	Synthetic	-2.68189	0.661075
ACTGGTCATCGCTATGTTTACCCT	Epiblast	0.449687	Synthetic	0.742614	3.49767
AGAAACCATCGCTATGGAGCCCAT	Epiblast	0.618148	Synthetic	-0.6392	1.89689
AGAAACCATCGCTATGGAGCGGTA	Epiblast	0.441678	Synthetic	0.331094	-0.470127
AGAAACCATCGCTATGTCGACACC	Epiblast	0.438394	Synthetic	-0.0612168	2.27032
AGAAGCTTTCGCTATGCCGCAACT	Epiblast	0.525719	Synthetic	-3.31841	2.06748
AGACGAGGTCGCTATGCTTACGGG	Epiblast	0.419181	Synthetic	-0.401932	0.751234
AGACGAGGTCGCTATGGACGATGG	Gut precursors	0.882333	Synthetic	13.1551	0.815174
AGAGGTGCTCGCTATGAGTGAAAG	Epiblast	0.518233	Synthetic	-0.373457	0.988467
AGAGGTGCTCGCTATGATCCCACG	Gut precursors	0.937194	Synthetic	13.5362	0.706126
AGAGGTGCTCGCTATGGACGATGG	Epiblast	0.408185	Synthetic	-2.56041	0.911355
AGAGGTGCTCGCTATGGCAGTCGA	Epiblast	0.461272	Synthetic	-1.178	-0.157129
AGCAACGCTCGCTATGAGAAGTTA	Epiblast	0.640699	Synthetic	0.45893	-6.07515
AGCAACGCTCGCTATGGTTGTCAT	Epiblast	0.466893	Synthetic	0.557072	-1.12185
AGCACGTATCGCTATGATGAAGCA	Epiblast	0.428971	Synthetic	-0.59095	2.55875
AGCCATCTTCGCTATGCCATTACT	Definitive endoderm	0.621554	Synthetic	-0.00829955	-7.33203
AGCGTGGTTCGCTATGCAGATTAC	Epiblast	0.516594	Synthetic	-1.44949	0.878321
AGCTCCACTCGCTATGTCACGTTT	Epiblast	0.431534	Synthetic	-0.225633	-1.31749
AGCTCCACTCGCTATGTTGGCGTT	Gut precursors	0.834847	Synthetic	12.4612	-0.603758
AGGACACATCGCTATGAACAATCC	Gut precursors	0.914548	Synthetic	12.8968	0.626468
AGGAGTCGTCGCTATGCGGAATTT	Epiblast	0.44182	Synthetic	-1.42457	-5.27833
AGGAGTCGTCGCTATGTAACCCGT	Definitive endoderm	0.479106	Synthetic	0.763003	3.14902
AGGCAATATCGCTATGCCTGACAC	Definitive endoderm	0.691787	Synthetic	1.07564	-7.17169
AGGCGTTTTCGCTATGATCCGCTA	Epiblast	0.436964	Synthetic	0.666518	1.90091
AGGCGTTTTCGCTATGTTCGCTGG	Epiblast	0.603463	Synthetic	1.08557	1.85223
AGGGTAAATCGCTATGGGGAACCT	Epiblast	0.450639	Synthetic	0.531911	0.911969
AGGTAAGCTCGCTATGCACGGACT	Epiblast	0.460238	Synthetic	-0.778463	-0.0266704
AGGTATATTCGCTATGAGCAGAAC	Definitive endoderm	0.514751	Synthetic	-0.181486	-7.00846
AGGTTCCCTCGCTATGAAACTGGT	Epiblast	0.593246	Synthetic	-0.176635	-0.556748
AGTAATGGTCGCTATGGACAGATA	Epiblast	0.521109	Synthetic	-1.04127	-1.24901
AGTAGTTATCGCTATGCTAGTAAC	Definitive endoderm	0.700901	Synthetic	0.364261	-7.75062
AGTCCGTGTCGCTATGGGGAACCT	Epiblast	0.594314	Synthetic	-1.278	3.47007
AGTTGCGGTCGCTATGGCGTTGCT	Epiblast	0.553011	Synthetic	-1.71644	0.882087
ATAAGCTATCGCTATGACGTATAC	Epiblast	0.510221	Synthetic	0.286677	-6.0536
ATAAGCTATCGCTATGCTAGATTG	Gut precursors	0.831593	Synthetic	12.2354	-0.145399
ATACACCCTCGCTATGGAGTTTCG	Epiblast	0.448017	Synthetic	0.0173831	3.91979
ATACACCCTCGCTATGTGTGTCCT	Definitive endoderm	0.611569	Synthetic	0.0852263	-6.97545
ATACTCTCTCGCTATGAAATCGTT	Epiblast	0.462074	Synthetic	0.457756	3.12408
ATACTCTCTCGCTATGTTGGATCG	Epiblast	0.479427	Synthetic	0.329592	3.74966
ATAGATGTTCGCTATGTTTAACAG	Epiblast	0.606849	Synthetic	0.0265024	1.37635
ATATGGGTTCGCTATGGCAACCTG	Epiblast	0.420221	Synthetic	-3.58228	1.45959
ATATGGGTTCGCTATGTTTGGGAG	Epiblast	0.467894	Synthetic	-0.90203	2.72799
ATCAATCGTCGCTATGGCCAAGAT	Epiblast	0.458868	Synthetic	-0.788106	-0.140511
ATCAGGGATCGCTATGATTCCTTG	Epiblast	0.473482	Synthetic	0.866673	2.63174
ATCAGGGATCGCTATGCCGCTGTT	Gut precursors	0.852685	Synthetic	12.1514	-0.201921
ATCCGCATTCGCTATGAGTGATGC	Epiblast	0.446414	Synthetic	-0.476897	1.54648
ATCCGCATTCGCTATGTTATAGCC	Definitive endoderm	0.711089	Synthetic	0.883906	-6.63551
ATGACAACTCGCTATGACCTTGCC	Epiblast	0.506501	Synthetic	-1.41979	1.49549
ATGCATATTCGCTATGTCTGCATC	Epiblast	0.471783	Synthetic	-2.05511	1.47581
ATGGGCTCTCGCTATGGCCAAGAT	Epiblast	0.485815	Synthetic	1.25074	2.28011
ATGGTCTGTCGCTATGTCCAGGGA	Epiblast	0.481752	Synthetic	-0.389726	3.24412
ATTACCTTTCGCTATGAAAGTCGG	Epiblast	0.458251	Synthetic	0.616225	3.13913
ATTACCTTTCGCTATGCGTAGAAG	Definitive endoderm	0.519524	Synthetic	-0.32433	-5.92353
ATTACCTTTCGCTATGGGTGGGAT	Definitive endoderm	0.722376	Synthetic	1.44283	-7.20241
ATTATTCGTCGCTATGCGGGCTTT	Definitive endoderm	0.619567	Synthetic	0.344894	-6.4348
ATTGAAGTTCGCTATGCTCTTGAC	Epiblast	0.44892	Synthetic	-1.07734	-4.86048
ATTGAAGTTCGCTATGGACAAAGG	Epiblast	0.430149	Synthetic	0.558072	2.42714
ATTGGCCCTCGCTATGAATGTTTG	Epiblast	0.41019	Synthetic	-0.961325	1.06288
ATTTCCATTCGCTATGATCCGCTA	Epiblast	0.4376	Synthetic	0.0243773	3.26394
ATTTCCATTCGCTATGCAATACTT	Definitive endoderm	0.664393	Synthetic	1.06519	-7.34593
CAAGGGTTTCGCTATGCCCTTGGT	Definitive endoderm	0.680178	Synthetic	0.583166	-6.28743
CAATCTAGTCGCTATGAAGTAATC	Epiblast	0.570079	Synthetic	-1.72615	0.0958184
CAATCTAGTCGCTATGAGGCAGTT	Definitive endoderm	0.520884	Synthetic	-0.0524301	-7.31525
CAATCTAGTCGCTATGCAATACTT	Epiblast	0.60444	Synthetic	-3.03247	2.01941
CAATCTAGTCGCTATGCATTTGTT	Epiblast	0.426934	Synthetic	0.176069	2.57808
CACAAGTATCGCTATGCTTTAATC	Epiblast	0.493121	Synthetic	1.39531	2.07549
CACAAGTATCGCTATGGATCTCGG	Definitive endoderm	0.69189	Synthetic	0.81663	-6.62141
CACTAACCTCGCTATGGACAGATA	Epiblast	0.45379	Synthetic	-0.958279	3.31425
CACTAACCTCGCTATGTCTGTGGT	Epiblast	0.501517	Synthetic	0.463554	3.20148
CAGACTCGTCGCTATGGTATGAGT	Epiblast	0.421684	Synthetic	-0.0423609	2.15915
CAGATGGGTCGCTATGTCATCCTT	Epiblast	0.452231	Synthetic	-2.30513	-2.7511
CAGGTTGCTCGCTATGAGGCAGTT	Definitive endoderm	0.498872	Synthetic	-0.449706	-6.18138
CAGTTTAATCGCTATGGTCCATGT	Definitive endoderm	0.721166	Synthetic	1.6087	-7.34277
CATGACGATCGCTATGGCAAAGCC	Epiblast	0.449136	Synthetic	0.11631	4.06841
CATTTCTATCGCTATGTTTACCCT	Epiblast	0.463708	Synthetic	0.322538	3.84804
CCACCTCTTCGCTATGCTCAGAAT	Epiblast	0.461635	Synthetic	-0.397548	3.55458
CCACGTTGTCGCTATGCGAGTCTG	Gut precursors	0.863005	Synthetic	12.46	0.632658
CCAGCGAATCGCTATGTCGTCATG	Epiblast	0.590965	Synthetic	0.496762	0.557289
CCATGCATTCGCTATGAAACAGGG	Epiblast	0.459223	Synthetic	0.737423	3.00144
CCCTCTTGTCGCTATGAAACTGGT	Epiblast	0.455573	Synthetic	-1.82874	-2.98262
CCCTCTTGTCGCTATGTTAGGACC	Epiblast	0.43166	Synthetic	-2.37403	0.386965
CCCTCTTGTCGCTATGTTCCAGAC	Epiblast	0.452084	Synthetic	0.25904	-1.36233
CCCTGTTTTCGCTATGCACAGTTT	Epiblast	0.529655	Synthetic	-1.77984	0.103706
CCGAGATCTCGCTATGTGACGGAC	Definitive endoderm	0.687069	Synthetic	0.933787	-7.21254
CCGGAAATTCGCTATGGCCACATC	Gut precursors	0.902119	Synthetic	13.8832	0.307103
CCGTAGCTTCGCTATGGAGCGGTA	Epiblast	0.454602	Synthetic	-0.956702	2.98913
CCGTCTTATCGCTATGAGAAGTTA	Definitive endoderm	0.67798	Synthetic	0.647294	-6.23788
CCGTCTTATCGCTATGGTCGTCGT	Epiblast	0.52075	Synthetic	-2.83849	-2.21874
CCGTCTTATCGCTATGTGAGGTCT	Epiblast	0.561224	Synthetic	-1.7176	-1.06715
CCTACGCTTCGCTATGCTTGGTGT	Epiblast	0.486995	Synthetic	1.40639	2.06643
CCTATTTATCGCTATGATGGAAAT	Definitive endoderm	0.712	Synthetic	0.552704	-7.69131
CCTATTTATCGCTATGTTGTTTAC	Definitive endoderm	0.542619	Synthetic	0.219661	-7.61303
CCTCATGATCGCTATGCATTTGTT	Epiblast	0.518873	Synthetic	-1.05778	2.07388
CCTTTGTCTCGCTATGACTGCCGT	Epiblast	0.562993	Synthetic	0.619617	1.83342
CCTTTGTCTCGCTATGCTGTCTGG	Epiblast	0.604331	Synthetic	0.672339	1.60677
CGAACCGATCGCTATGAAACGCCT	Epiblast	0.542921	Synthetic	-0.882007	-0.0954484
CGAACCGATCGCTATGATACCCAG	Epiblast	0.535762	Synthetic	-1.99741	0.544258
CGAAGAAGTCGCTATGGCGCATTC	Epiblast	0.474645	Synthetic	0.609634	-1.21959
CGACATTTTCGCTATGGAAGCACT	Epiblast	0.54028	Synthetic	-1.67052	1.46295
CGATCCAATCGCTATGAGCACCAC	Epiblast	0.456762	Synthetic	0.11662	3.47764
CGGACTAATCGCTATGCAATACTT	Epiblast	0.448617	Synthetic	0.465958	-0.417311
CGGACTAATCGCTATGCGGACAAC	Epiblast	0.584085	Synthetic	0.812091	-0.911202
CGGCTGTATCGCTATGACGTATAC	Epiblast	0.500212	Synthetic	-0.453976	-0.746107
CGTCGAATTCGCTATGACCCACGA	Epiblast	0.455759	Synthetic	0.490632	2.35639
CGTGTACATCGCTATGAAAGCCTA	Epiblast	0.598002	Synthetic	0.903665	-0.770595
CGTGTACATCGCTATGCCCTAACC	Definitive endoderm	0.661422	Synthetic	0.688016	-6.39433
CGTGTACATCGCTATGCCGCAACT	Definitive endoderm	0.640263	Synthetic	0.371869	-7.84441
CGTGTGTTTCGCTATGAAACTGGT	Epiblast	0.412719	Synthetic	-0.288743	2.57852
CGTTGCCTTCGCTATGCCATTTGA	Epiblast	0.528198	Synthetic	0.748405	0.306513
CGTTTCGTTCGCTATGATGGAAAT	Epiblast	0.65084	Synthetic	0.235016	-5.7633
CGTTTCGTTCGCTATGCTTCGATT	Gut precursors	0.922124	Synthetic	13.4128	0.805965
CTAGCACGTCGCTATGACCTTCTT	Definitive endoderm	0.614697	Synthetic	0.489787	-6.15267
CTAGCACGTCGCTATGGCAACCTG	Definitive endoderm	0.611447	Synthetic	0.324753	-6.05028
CTAGTAGGTCGCTATGATTCAGTA	Epiblast	0.435375	Synthetic	0.443823	-0.424235
CTAGTAGGTCGCTATGGCAGCATG	Epiblast	0.503523	Synthetic	-3.33437	0.906326
CTAGTAGGTCGCTATGTTGTCGCC	Epiblast	0.560592	Synthetic	-2.18322	-0.29188
CTCAAACATCGCTATGGAGAATTG	Epiblast	0.4492	Synthetic	0.0578144	2.65433
CTCAAACATCGCTATGGAGCCCAT	Gut precursors	0.736939	Synthetic	13.4712	-0.17096
CTCCTCCATCGCTATGCTTTCTTT	Epiblast	0.535636	Synthetic	0.635961	1.20918
CTCGGTGATCGCTATGAAGATTGT	Epiblast	0.426972	Synthetic	-2.00656	-0.719866
CTCGGTGATCGCTATGTTAAACTG	Definitive endoderm	0.44591	Synthetic	-2.09472	-4.14178
CTCTATAGTCGCTATGAAAGCCTA	Epiblast	0.52053	Synthetic	-3.75505	2.81539
CTCTATAGTCGCTATGGTAATCCC	Epiblast	0.45059	Synthetic	0.651669	3.52306
CTCTGCGTTCGCTATGAAACAGGG	Definitive endoderm	0.501646	Synthetic	0.238397	-5.8152
CTGAAGGGTCGCTATGCGGGCTTT	Gut precursors	0.889596	Synthetic	13.2858	0.224627
CTGAAGGGTCGCTATGTCCGTCCA	Definitive endoderm	0.644703	Synthetic	0.781068	-7.3571
CTGAGCGTTCGCTATGCGCCTTGA	Definitive endoderm	0.487696	Synthetic	-0.975487	-5.43238
CTGCGATGTCGCTATGACCCACGA	Gut precursors	0.882103	Synthetic	13.1637	-0.0321068
CTGCGATGTCGCTATGTAGTCTAG	Epiblast	0.435961	Synthetic	0.111195	-0.777883
CTGCTAGATCGCTATGAGCGAAGT	Definitive endoderm	0.692124	Synthetic	1.04228	-6.47059
CTGGAACATCGCTATGCTTACTCC	Epiblast	0.43488	Synthetic	0.768989	3.3599
CTGGGTATTCGCTATGTCCTTATT	Definitive endoderm	0.730602	Synthetic	1.52606	-7.46843
CTGTGACCTCGCTATGTTGGATCG	Epiblast	0.457333	Synthetic	1.37722	2.16145
CTGTTGTGTCGCTATGTCCAGGGA	Epiblast	0.578941	Synthetic	-1.50242	1.40088
CTTAGGCCTCGCTATGTAGTGGAC	Epiblast	0.508622	Synthetic	0.618142	1.88362
CTTAGGCCTCGCTATGTGATGCCC	Epiblast	0.495056	Synthetic	0.69993	3.33926
CTTAGTGTTCGCTATGGTCCGTAC	Epiblast	0.439947	Synthetic	0.644289	-1.02214
CTTCTACGTCGCTATGCGACGTCA	Epiblast	0.445474	Synthetic	0.292998	3.29623
CTTCTACGTCGCTATGCGGAATTT	Definitive endoderm	0.70439	Synthetic	1.11307	-7.64038
CTTTATCCTCGCTATGGACAAAGG	Definitive endoderm	0.49064	Synthetic	-0.746047	-4.97307
CTTTCACTTCGCTATGGGGTTGGT	Epiblast	0.443704	Synthetic	-0.396659	2.45842
CTTTGGACTCGCTATGGATCGTTT	Epiblast	0.433534	Synthetic	0.875026	-2.0039
GAAAGACATCGCTATGATGGGCAC	Definitive endoderm	0.54619	Synthetic	0.958022	1.62468
GAAATACGTCGCTATGTGCTATTT	Definitive endoderm	0.501993	Synthetic	-1.46231	-5.99389
GAAATACGTCGCTATGTTAAACTG	Definitive endoderm	0.526387	Synthetic	1.53421	1.90163
GAAGATATTCGCTATGCCGCTGTT	Epiblast	0.478294	Synthetic	-0.425277	1.3087
GAAGATATTCGCTATGTTAGTCCG	Definitive endoderm	0.697378	Synthetic	0.88129	-6.99961
GAAGATATTCGCTATGTTGCACGC	Epiblast	0.537576	Synthetic	-1.79559	3.08186
GAAGATATTCGCTATGTTTACCCT	Definitive endoderm	0.512335	Synthetic	0.270356	-6.97734
GACACAAATCGCTATGACGTATAC	Epiblast	0.472395	Synthetic	0.0138071	3.5736
GACACAAATCGCTATGCAAGTCAT	Definitive endoderm	0.581566	Synthetic	0.521698	-6.78714
GACACCTGTCGCTATGAGTTTAGA	Epiblast	0.468387	Synthetic	1.22517	2.06677
GAGAAACCTCGCTATGAATGTTTG	Epiblast	0.429361	Synthetic	0.0787837	3.64475
GAGAAACCTCGCTATGTGGGATTC	Definitive endoderm	0.66896	Synthetic	0.567231	-7.34321
GAGCGGAATCGCTATGTGCTCCGT	Definitive endoderm	0.595888	Synthetic	-2.12975	-3.18226
GAGCGGAATCGCTATGTTTACCCT	Epiblast	0.555277	Synthetic	-1.48085	2.62686
GAGGAGTGTCGCTATGTTGTTTAC	Epiblast	0.445344	Synthetic	0.400235	-0.805463
GATACGCATCGCTATGCCTGACAC	Epiblast	0.580627	Synthetic	-0.124299	2.02712
GATGCAGATCGCTATGTTGGACTT	Definitive endoderm	0.707952	Synthetic	1.22792	-7.43123
GATGGTTATCGCTATGGGGAACGA	Epiblast	0.582644	Synthetic	-1.99524	-1.28731
GATGTGGCTCGCTATGCTACTTGT	Epiblast	0.620742	Synthetic	-0.776713	-0.698381
GATGTGGCTCGCTATGGACAGATA	Definitive endoderm	0.699434	Synthetic	1.07238	-7.14476
GATTACTTTCGCTATGGGATAAAG	Epiblast	0.443309	Synthetic	-3.37752	2.49865
GATTGGGATCGCTATGCTTACGGG	Epiblast	0.452392	Synthetic	0.294635	-0.247766
GCAAACTGTCGCTATGAAATCGTT	Epiblast	0.420628	Synthetic	0.2326	1.88856
GCATCACTTCGCTATGTAGCTTAT	Epiblast	0.459573	Synthetic	0.51406	-0.79876
GCCAACATTCGCTATGCCAGCAGT	Epiblast	0.514881	Synthetic	-2.31382	0.066676
GCCAACATTCGCTATGGGTTTCTC	Epiblast	0.588404	Synthetic	0.890939	2.39687
GCCTGGTATCGCTATGAATGAATG	Epiblast	0.47066	Synthetic	0.619998	3.66952
GCCTGGTATCGCTATGAGAACGGG	Definitive endoderm	0.714374	Synthetic	1.15856	-6.63376
GCCTGGTATCGCTATGCACAAGGC	Epiblast	0.4451	Synthetic	-0.54744	3.38527
GCGCTGATTCGCTATGGGGAAATC	Epiblast	0.452716	Synthetic	0.484225	1.90303
GCGGTAACTCGCTATGTAGAAATG	Epiblast	0.565839	Synthetic	-2.53454	2.22969
GCGTATTCTCGCTATGATCCCACG	Epiblast	0.448756	Synthetic	-1.45294	-2.19258
GCTACCGTTCGCTATGCGTGGATA	Gut precursors	0.860379	Synthetic	12.3687	0.312227
GCTACCGTTCGCTATGTAACCCGT	Gut precursors	0.604088	Synthetic	0.598	-6.65818
GCTATGGGTCGCTATGAAACTGGT	Definitive endoderm	0.713577	Synthetic	1.03369	-7.82374
GCTATGGGTCGCTATGATATAGGA	Definitive endoderm	0.707971	Synthetic	1.33317	-7.14762
GCTATGGGTCGCTATGTGGTATGA	Epiblast	0.400295	Synthetic	-1.32327	1.77026
GCTATGGGTCGCTATGTTATCTGT	Epiblast	0.556744	Synthetic	-1.01343	1.57336
GCTCGTAGTCGCTATGCCATTTGA	Epiblast	0.448643	Synthetic	-1.49268	-2.46073
GCTCGTAGTCGCTATGGTCGTCGT	Epiblast	0.452227	Synthetic	-1.59974	-0.348957
GCTCGTAGTCGCTATGTCATGAGG	Epiblast	0.490842	Synthetic	0.778543	3.16552
GCTCGTAGTCGCTATGTGGTTTCT	Epiblast	0.564223	Synthetic	0.663072	0.337431
GCTTCTCCTCGCTATGAAACTGGT	Definitive endoderm	0.727976	Synthetic	1.42489	-7.55525
GCTTCTCCTCGCTATGAGCGTAGG	Epiblast	0.452021	Synthetic	0.960365	1.63541
GGAAGTCCTCGCTATGCTCAGAAT	Epiblast	0.448936	Synthetic	-2.66812	1.69147
GGAAGTCCTCGCTATGGAACGATT	Epiblast	0.44201	Synthetic	-0.347673	1.20255
GGACTTCTTCGCTATGTGTGTCCT	Definitive endoderm	0.530617	Synthetic	0.269441	-7.58195
GGAGGTTTTCGCTATGACTTCAAT	Epiblast	0.51888	Synthetic	1.17702	2.05783
GGAGGTTTTCGCTATGGACGATGG	Epiblast	0.601071	Synthetic	0.846979	-0.737301
GGAGGTTTTCGCTATGGGTTTCTC	Epiblast	0.415551	Synthetic	-0.409662	2.6178
GGAGTAAGTCGCTATGGAGGCTGA	Epiblast	0.482368	Synthetic	-2.23492	-0.677326
GGCAAGGTTCGCTATGTTGAGGGT	Epiblast	0.454773	Synthetic	0.519358	2.93248
GGCCCAATTCGCTATGAAATCGTT	Epiblast	0.587358	Synthetic	0.175358	-2.76336
GGCCCAATTCGCTATGTTGGCGTT	Epiblast	0.505783	Synthetic	0.558097	3.0192
GGCGACAATCGCTATGGTTACGAT	Definitive endoderm	0.598046	Synthetic	0.497987	-6.14775
GGCGACAATCGCTATGTTCGCTGG	Epiblast	0.595075	Synthetic	-0.661045	1.21528
GGCTTTGCTCGCTATGAAGCGTAC	Definitive endoderm	0.565788	Synthetic	0.413218	-6.16387
GGGCATCATCGCTATGTTGCATAT	Gut precursors	0.88299	Synthetic	12.5958	-0.0949658
GGGTCTAGTCGCTATGGCACCTCT	Epiblast	0.435786	Synthetic	-0.646778	2.41543
GGTAAATCTCGCTATGAAGATTGT	Epiblast	0.450367	Synthetic	0.829408	-1.84255
GGTAGCCATCGCTATGGGGTTGGT	Definitive endoderm	0.556018	Synthetic	0.877108	-7.07834
GGTCCTAATCGCTATGCACAAGGC	Epiblast	0.397088	Synthetic	-1.00248	2.30207
GGTCCTAATCGCTATGCTTTAATC	Epiblast	0.572968	Synthetic	0.261263	1.39093
GGTCCTAATCGCTATGTTCACATA	Definitive endoderm	0.506464	Synthetic	-0.369676	-6.47476
GGTTACACTCGCTATGCGTCAGCA	Epiblast	0.400154	Synthetic	0.260147	-0.812884
GGTTACACTCGCTATGGGGAAATC	Epiblast	0.435078	Synthetic	-0.940357	2.21363
GGTTAGGGTCGCTATGTGATGCCC	Epiblast	0.440891	Synthetic	0.163939	3.23446
GGTTGAGATCGCTATGTTGTTTAC	Epiblast	0.400895	Synthetic	-1.67201	4.22483
GTAAGCCGTCGCTATGTCGGTTCG	Epiblast	0.531595	Synthetic	-1.41873	4.1258
GTAATCTGTCGCTATGTGGCCTGT	Epiblast	0.451035	Synthetic	-0.7889	2.27208
GTACGCTTTCGCTATGCTAGACCC	Epiblast	0.452588	Synthetic	0.401061	3.39882
GTATTGACTCGCTATGTGAGGTCT	Gut precursors	0.93352	Synthetic	13.0802	0.636548
GTCAGGTTTCGCTATGTGCAAGGG	Epiblast	0.575335	Synthetic	-2.05573	3.46344
GTCCGTCATCGCTATGTTGAGGGT	Epiblast	0.455923	Synthetic	0.348757	1.08351
GTCCTTGCTCGCTATGCGGACAAC	Epiblast	0.46089	Synthetic	-1.1417	-1.28838
GTCCTTGCTCGCTATGGGTTAGTG	Epiblast	0.486838	Synthetic	0.725275	2.95531
GTCTAATCTCGCTATGCACTCCTC-1	Epiblast	0.489183	Synthetic	#N/A	#N/A
GTCTAATCTCGCTATGGATGTATT	Epiblast	0.555364	Synthetic	-2.52932	1.37857
GTCTGGAATCGCTATGAGTGATGC	Epiblast	0.555988	Synthetic	-2.36864	-0.198605
GTCTTCCTTCGCTATGACCTTCTT	Gut precursors	0.804003	Synthetic	13.123	0.222207
GTCTTCCTTCGCTATGTCCAGGGA	Epiblast	0.441469	Synthetic	-0.201835	1.84501
GTGATAAATCGCTATGCATACATT	Epiblast	0.438207	Synthetic	0.278601	2.53083
GTGATAAATCGCTATGTTATAGCC	Epiblast	0.493916	Synthetic	0.28199	3.35689
GTGCGAAGTCGCTATGAAAGTCGG	Epiblast	0.468473	Synthetic	0.0992847	3.52628
GTTACTAGTCGCTATGATGACCGA	Definitive endoderm	0.593917	Synthetic	0.324394	-6.93602
GTTACTAGTCGCTATGGGGTTGGT	Epiblast	0.543294	Synthetic	-1.04233	1.14872
GTTGTCCGTCGCTATGCTTTAATC	Epiblast	0.49711	Synthetic	0.356752	3.37472
TAAACCGATCGCTATGAACAATCC	Epiblast	0.447689	Synthetic	0.0101455	-0.0121817
TAAACCGATCGCTATGAGCGCCTT	Epiblast	0.471975	Synthetic	-0.195883	0.174793
TAAACCGATCGCTATGGTCCAAAG	Definitive endoderm	0.474818	Synthetic	-0.574027	-5.31994
TAACTTCTTCGCTATGCTTCTGGA	Epiblast	0.451061	Synthetic	-1.71019	0.912796
TAACTTCTTCGCTATGGTTTGTTT	Epiblast	0.557811	Synthetic	-1.52082	0.460294
TAAGGGCCTCGCTATGAACCTGAC	Definitive endoderm	0.537366	Synthetic	0.342177	-7.21994
TAAGGGCCTCGCTATGAGAAGTCC	Epiblast	0.5987	Synthetic	-0.67048	1.27902
TAATGTGGTCGCTATGAAACAGGG	Gut precursors	0.516808	Synthetic	11.949	-0.453087
TACCCTGCTCGCTATGGAGTTTCG	Epiblast	0.456453	Synthetic	-0.401202	-1.77171
TACCGCTCTCGCTATGGTGGATGG	Epiblast	0.439437	Synthetic	-1.57049	0.189655
TACCTCCCTCGCTATGTTCCGAGT	Epiblast	0.501307	Synthetic	-1.78464	-1.25413
TACGCGAGTCGCTATGTGATGCCC	Gut precursors	0.704071	Synthetic	0.708054	-7.81619
TACGTTCGTCGCTATGACGCTCAG	Gut precursors	0.97813	Synthetic	13.3629	1.19255
TAGATCAATCGCTATGAACCCTTG	Epiblast	0.595673	Synthetic	0.0435168	3.3618
TAGATCAATCGCTATGCTAGACCC	Epiblast	0.467876	Synthetic	0.31972	2.78032
TAGCGGATTCGCTATGATTTCCGG	Epiblast	0.561109	Synthetic	0.950656	1.84606
TAGGCTTTTCGCTATGTGTCTTTC	Definitive endoderm	0.527483	Synthetic	0.210239	-7.35158
TAGGTACGTCGCTATGACGGTAGC	Epiblast	0.545832	Synthetic	-2.55836	1.14992
TAGTCTCTTCGCTATGCACGGACT	Definitive endoderm	0.500322	Synthetic	-1.08196	-5.90274
TATTAGCGTCGCTATGAACACACG	Epiblast	0.458807	Synthetic	-0.776308	1.95993
TATTAGCGTCGCTATGTGTACACG	Gut precursors	0.804342	Synthetic	12.9086	-0.369186
TCCCTGGATCGCTATGCGAGATGT	Epiblast	0.513086	Synthetic	-0.316847	1.05392
TCCGACACTCGCTATGTGTTTGAG	Epiblast	0.510446	Synthetic	-0.754796	2.36814
TCCGACACTCGCTATGTTGTGACT-1	Epiblast	0.524738	Synthetic	#N/A	#N/A
TCGACTGCTCGCTATGCTTAGGTA	Epiblast	0.377221	Synthetic	-0.27981	2.53842
TCGGTCATTCGCTATGATGGGCAC	Epiblast	0.56812	Synthetic	-1.86659	4.18029
TCGTGGGTTCGCTATGTTCCAGAC	Epiblast	0.420068	Synthetic	0.0853107	2.45015
TCTAAACTTCGCTATGCCCATCTG	Epiblast	0.49616	Synthetic	-0.336425	3.05014
TCTAAACTTCGCTATGCCCGACTT	Epiblast	0.410296	Synthetic	-1.42507	-2.04299
TCTATTCCTCGCTATGGTCGTCGT	Definitive endoderm	0.490783	Synthetic	1.04296	-6.53306
TCTGATTTTCGCTATGAGTGAAAG	Epiblast	0.414479	Synthetic	-0.965992	2.81984
TCTTTGACTCGCTATGTTGAGGGT	Epiblast	0.450408	Synthetic	-0.0358398	-0.767198
TGAATAGGTCGCTATGAGACACCA	Gut precursors	0.877148	Synthetic	13.1829	0.59788
TGAATAGGTCGCTATGCACGGACT	Definitive endoderm	0.627279	Synthetic	1.07772	-6.50362
TGAATAGGTCGCTATGGAAGGCTT	Epiblast	0.49698	Synthetic	-1.47887	-1.43465
TGAATCCTTCGCTATGCAGACCAT	Epiblast	0.574261	Synthetic	0.260692	0.393588
TGAATCCTTCGCTATGTAGCCTCG	Epiblast	0.553964	Synthetic	-0.272574	1.29711
TGACGTCGTCGCTATGCCGTGTTT	Epiblast	0.438862	Synthetic	-1.10844	-0.314397
TGACGTCGTCGCTATGTCGGTTCG	Epiblast	0.528757	Synthetic	-2.02779	-0.119282
TGAGAGCGTCGCTATGTCATATGG	Epiblast	0.506249	Synthetic	0.805217	3.03339
TGAGCACATCGCTATGCCTGACAC	Gut precursors	0.84875	Synthetic	12.1217	-0.190414
TGCCGGTATCGCTATGAAACTGGT	Epiblast	0.468198	Synthetic	0.597633	3.50014
TGCTGACGTCGCTATGGAGAATTG	Epiblast	0.456445	Synthetic	0.547429	2.66534
TGCTTGGGTCGCTATGGTCATATT	Gut precursors	0.910052	Synthetic	12.9443	1.29312
TGGACGGATCGCTATGAAACCTCC	Definitive endoderm	0.674944	Synthetic	0.966055	-6.92209
TGGTTAACTCGCTATGCGTCAGCA	Epiblast	0.44222	Synthetic	-0.302845	0.35928
AAACACGGTCAGCGAACTACGAGC	Epiblast	0.587041	Synthetic	-0.749568	0.880478
AAACCGCCTCAGCGAAAGTGATGC	Epiblast	0.507784	Synthetic	-1.858	1.83649
AAACGTGATCAGCGAAAGGAAGAC	Epiblast	0.412382	Synthetic	-1.08592	1.35979
AAACGTGATCAGCGAAGTAATCCC	Epiblast	0.459817	Synthetic	0.763162	2.07675
AAAGAGGCTCAGCGAATGCGACAG	Definitive endoderm	0.57978	Synthetic	0.964685	-6.21768
AAATTCCGTCAGCGAAACGTATAC	Epiblast	0.426608	Synthetic	-2.0208	5.3887
AACAGCGGTCAGCGAACATCGCAG	Epiblast	0.388563	Synthetic	-1.58954	2.60987
AACTCAGTTCAGCGAACAGATTAC	Epiblast	0.446889	Synthetic	-2.64899	1.05408
AAGGATGATCAGCGAAAGGTTGTG	Epiblast	0.454964	Synthetic	-0.741378	3.49381
AAGGCGCTTCAGCGAAAACCCTTG	Definitive endoderm	0.546931	Synthetic	-1.12528	-5.61294
AAGGCGCTTCAGCGAACTACTTGT	Definitive endoderm	0.715492	Synthetic	0.874831	-6.6096
AAGGGACCTCAGCGAATTAAACTG	Epiblast	0.495329	Synthetic	1.31469	2.13146
AAGTATTGTCAGCGAAGACAGATA	Epiblast	0.523543	Synthetic	-1.07397	3.31698
AAGTCGGGTCAGCGAAGATGTGAG	Epiblast	0.550074	Synthetic	-0.605681	1.13218
AAGTGAGATCAGCGAACGAGTCTG	Definitive endoderm	0.705981	Synthetic	0.666031	-7.04759
AAGTTGTCTCAGCGAACTTCGATT	Epiblast	0.402104	Synthetic	-1.19712	2.48057
AAGTTGTCTCAGCGAAGAATACGC	Epiblast	0.565894	Synthetic	-1.93072	4.74067
ACAAAGATTCAGCGAAAGCGCCTT	Definitive endoderm	0.510242	Synthetic	-0.909094	-6.25518
ACACCAAGTCAGCGAACGAGTCTG	Definitive endoderm	0.679448	Synthetic	1.01914	-7.32164
ACAGATAATCAGCGAAAACCCTTG	Definitive endoderm	0.697553	Synthetic	1.34512	-7.61817
ACCAAGGGTCAGCGAAGACAACTT	Epiblast	0.485789	Synthetic	0.207629	2.65236
ACCAGTTTTCAGCGAACCCTTGGT	Epiblast	0.430536	Synthetic	-0.467108	2.45009
ACGAATTCTCAGCGAAATTGGGCC	Epiblast	0.460852	Synthetic	0.155692	2.16579
ACGGAGCATCAGCGAACGGACAAC	Epiblast	0.457574	Synthetic	-0.494006	-1.53449
ACGGTTGGTCAGCGAATGCTCCGT	Epiblast	0.561877	Synthetic	1.03848	1.86922
ACTAATTGTCAGCGAACTTACTCC	Epiblast	0.460359	Synthetic	0.324738	3.92691
ACTAATTGTCAGCGAAGATCTCGG	Gut precursors	0.737845	Synthetic	12.5416	-0.663138
ACTACCCGTCAGCGAAGGGAGGTA	Epiblast	0.488082	Synthetic	-0.562419	3.85676
ACTAGAGCTCAGCGAAATGCATGG	Epiblast	0.479856	Synthetic	-0.638487	3.28182
ACTGCTGGTCAGCGAACAGGTGTC	Epiblast	0.424068	Synthetic	-0.203273	2.95152
AGAAACCATCAGCGAATTAAACTG	Epiblast	0.462978	Synthetic	0.921303	2.06952
AGACCTCATCAGCGAAGGCCTAAG	Epiblast	0.549944	Synthetic	-1.81838	0.589313
AGACGAGGTCAGCGAAGACAGATA	Epiblast	0.410574	Synthetic	-1.60794	3.22065
AGCAACGCTCAGCGAAGAATTCGT	Epiblast	0.462347	Synthetic	0.0800509	3.10104
AGCTCCACTCAGCGAAGTTTACGT	Gut precursors	0.608985	Synthetic	13.3131	-0.23047
AGCTCCACTCAGCGAATTTATCAC	Epiblast	0.425689	Synthetic	-1.4086	3.05835
AGCTTCGATCAGCGAACTACCGTT	Definitive endoderm	0.645275	Synthetic	1.13021	-7.81995
AGGACACATCAGCGAATTAGTCCG	Epiblast	0.419221	Synthetic	0.581095	3.67888
AGGAGTCGTCAGCGAAAGCGCCTT	Epiblast	0.579249	Synthetic	-2.51619	5.16773
AGGAGTCGTCAGCGAAGAGAATTG	Epiblast	0.481681	Synthetic	-2.40324	-0.0530943
AGGCCGAATCAGCGAATGACGGAC	Epiblast	0.581494	Synthetic	-0.219006	0.177467
AGGGTAAATCAGCGAACGAGTCTG	Epiblast	0.490014	Synthetic	-0.103597	3.72179
AGGTATATTCAGCGAACCCGAATG	Epiblast	0.443346	Synthetic	-0.873818	-1.09193
AGGTATATTCAGCGAAGGTCCCTT	Epiblast	0.580778	Synthetic	-1.13012	0.612619
AGGTATATTCAGCGAAGTCAAAGA	Gut precursors	0.825428	Synthetic	12.5565	0.356148
AGTCCGTGTCAGCGAACGATTGAT	Definitive endoderm	0.700925	Synthetic	0.989637	-7.35593
AGTGCTTCTCAGCGAACCCTTCAG	Epiblast	0.460263	Synthetic	-0.89425	3.2629
ATACACCCTCAGCGAAAAGATTGT	Epiblast	0.437404	Synthetic	-0.139456	-1.08034
ATACACCCTCAGCGAACAACAAAT	Epiblast	0.536887	Synthetic	0.076296	0.977785
ATACTCTCTCAGCGAATTGGACTT	Epiblast	0.426833	Synthetic	0.447582	1.90758
ATCAGGGATCAGCGAACAACGTGG	Epiblast	0.406337	Synthetic	-0.909162	2.16608
ATCCTAGTTCAGCGAAGTTGTCAT	Epiblast	0.408994	Synthetic	-1.11602	0.461251
ATGACTTGTCAGCGAATTAGTCCG	Epiblast	0.473568	Synthetic	0.527572	2.72819
ATGCGGAGTCAGCGAAAGAGACTA	Epiblast	0.389076	Synthetic	-0.870513	3.14387
ATGTGCCGTCAGCGAAAGATGGCT	Epiblast	0.45916	Synthetic	-0.777679	3.2009
ATTGAAGTTCAGCGAACCTATTCA	Epiblast	0.397404	Synthetic	-1.10866	2.68755
ATTGAAGTTCAGCGAACTAGTAAC	Epiblast	0.447968	Synthetic	0.386913	1.99005
ATTTCCATTCAGCGAACTCTTGAC	Epiblast	0.433411	Synthetic	-0.889245	2.56591
ATTTGTTGTCAGCGAACGGCTTAC	Epiblast	0.395192	Synthetic	-0.736822	2.75327
CAAACATTTCAGCGAAGAAGGCTT	Epiblast	0.446976	Synthetic	0.485282	-0.15798
CAAACATTTCAGCGAATGCCTCAC	Definitive endoderm	0.649562	Synthetic	0.628958	-7.80062
CAAACATTTCAGCGAATGTGTCCT	Epiblast	0.544625	Synthetic	-0.563815	1.11454
CAAGGGTTTCAGCGAATTTATCAC	Epiblast	0.383487	Synthetic	-0.934348	2.41903
CAATCTAGTCAGCGAATGCTATTT	Definitive endoderm	0.570778	Synthetic	-0.23525	-6.92199
CACTTGATTCAGCGAAAGGAAGAC	Epiblast	0.395587	Synthetic	-1.04453	2.75932
CAGGTTGCTCAGCGAAAGAAGTTA	Definitive endoderm	0.58792	Synthetic	0.394716	-7.40821
CCACGTTGTCAGCGAAGGGAAGGT	Definitive endoderm	0.707436	Synthetic	1.14207	-7.69199
CCATATGATCAGCGAAGGTTAGTG	Epiblast	0.522951	Synthetic	-2.27319	0.105053
CCATGCATTCAGCGAATCCCAATC	Epiblast	0.471528	Synthetic	0.50896	3.40773
CCCGTAAGTCAGCGAAAGTGAAAG	Epiblast	0.53736	Synthetic	-1.69831	1.52309
CCCGTTCTTCAGCGAAATATGCAT	Definitive endoderm	0.536939	Synthetic	-0.379439	-6.37128
CCGAGATCTCAGCGAAAAATCAGA	Epiblast	0.440386	Synthetic	-1.61535	3.19715
CCGAGATCTCAGCGAAATGGATTA	Definitive endoderm	0.703228	Synthetic	0.57607	-6.57845
CCGAGATCTCAGCGAATGGCTACC	Gut precursors	0.826657	Synthetic	12.2983	-0.363337
CCGTAGCTTCAGCGAACTTGGTGT	Epiblast	0.4336	Synthetic	-0.0696203	3.98953
CGAAACTCTCAGCGAACCCTTCAG	Epiblast	0.441285	Synthetic	0.772316	-1.20575
CGGACTAATCAGCGAAGATCTCGG	Epiblast	0.43422	Synthetic	-1.26368	1.56238
CGTGCAACTCAGCGAAGTCCATGT	Epiblast	0.409369	Synthetic	0.0563494	2.7096
CGTTGCCTTCAGCGAAGTCCATGT	Epiblast	0.532468	Synthetic	-1.84192	-2.70847
CGTTTCGTTCAGCGAAGATCGTTT	Epiblast	0.408641	Synthetic	-0.579009	2.70791
CTCTATAGTCAGCGAAGCATGGGT	Epiblast	0.479025	Synthetic	0.395294	-1.68435
CTCTGCGTTCAGCGAAGGTCACAG	Epiblast	0.425018	Synthetic	-1.21594	2.80853
CTGAGCGTTCAGCGAAGAGTTTCG	Definitive endoderm	0.479511	Synthetic	0.257803	-6.15282
CTGCGATGTCAGCGAAAGTGATGC	Epiblast	0.485161	Synthetic	-1.09672	2.52565
CTGGAACATCAGCGAAATTCCTTG	Definitive endoderm	0.666814	Synthetic	0.492397	-6.50989
CTGTCGCATCAGCGAACGGACAAC	Epiblast	0.616529	Synthetic	-1.10244	0.433676
CTGTTAAATCAGCGAAATCTTTGT	Epiblast	0.461555	Synthetic	-1.67386	1.152
CTGTTTCCTCAGCGAATACGTGCT	Epiblast	0.445242	Synthetic	0.566184	-0.676866
CTTTATCCTCAGCGAACAGATTAC	Epiblast	0.387719	Synthetic	-1.92868	0.807372
GAAAGACATCAGCGAAGTTCAACT	Definitive endoderm	0.683452	Synthetic	1.26546	-6.9082
GAAAGACATCAGCGAATTATAGCC	Gut precursors	0.718236	Synthetic	0.724864	-7.7059
GACACCTGTCAGCGAAACTGAGTT	Epiblast	0.440105	Synthetic	-2.07316	-0.272638
GACTAGCGTCAGCGAAAAATCAGA	Definitive endoderm	0.637826	Synthetic	0.82964	-6.11283
GAGGGTCATCAGCGAAATTCGACG	Epiblast	0.445592	Synthetic	-0.107797	2.98891
GATGGTTATCAGCGAAACTGAGTT	Epiblast	0.437702	Synthetic	-2.48037	0.657815
GATGGTTATCAGCGAAAGCGAAGT	Epiblast	0.465033	Synthetic	-0.793909	2.01302
GATGTGGCTCAGCGAATTCCGAGT	Epiblast	0.568121	Synthetic	-2.46593	1.79565
GATTAAAGTCAGCGAAAGGATTCA	Epiblast	0.446207	Synthetic	-1.32699	3.00464
GATTTCCCTCAGCGAAATGGAAAT	Epiblast	0.507499	Synthetic	-0.015032	3.8995
GCAAACTGTCAGCGAATTTACCCT	Epiblast	0.422042	Synthetic	0.103553	3.74945
GCGGTAACTCAGCGAAAAATCGTT	Epiblast	0.459955	Synthetic	0.250456	-0.173282
GCGGTAACTCAGCGAAAATGAATG	Epiblast	0.422245	Synthetic	-1.57525	-0.911235
GCTAAGTTTCAGCGAATGCAAGGG	Definitive endoderm	0.677847	Synthetic	0.734879	-6.37349
GGAACGAATCAGCGAAGAAGGCTT	Epiblast	0.49628	Synthetic	1.18839	2.08913
GGAGTAAGTCAGCGAACTTCTTCG	Epiblast	0.469861	Synthetic	0.3662	3.53743
GGCAAGGTTCAGCGAAGAAGGCTT	Epiblast	0.441888	Synthetic	-1.23405	2.43541
GGCTATAATCAGCGAATGACCAGT	Definitive endoderm	0.680957	Synthetic	0.760515	-7.86162
GGGAGATGTCAGCGAAGTAATCCC	Epiblast	0.475549	Synthetic	1.34442	2.10437
GGGAGATGTCAGCGAATCGTCATG	Epiblast	0.537974	Synthetic	-1.59178	1.65606
GGGATTACTCAGCGAAGACAAAGG	Epiblast	0.430745	Synthetic	-0.611903	2.05984
GGGCATCATCAGCGAATTGATCTA	Epiblast	0.544478	Synthetic	-1.57905	3.54467
GGGTCATTTCAGCGAAATTCGACG	Epiblast	0.564604	Synthetic	-2.38826	4.29035
GGGTCATTTCAGCGAAGGCCTAAG	Epiblast	0.530646	Synthetic	0.681538	1.00456
GGGTCATTTCAGCGAATGATGCCC	Epiblast	0.552014	Synthetic	-0.128857	2.44135
GGTAGCCATCAGCGAATTAAACTG	Gut precursors	0.861524	Synthetic	13.5288	1.03302
GGTCCTAATCAGCGAACGACTCCT	Epiblast	0.405788	Synthetic	-1.51028	3.27535
GGTCCTAATCAGCGAATCCCAATC	Definitive endoderm	0.574715	Synthetic	-0.780834	-5.96357
GGTCTTTCTCAGCGAATCGGTTTA	Epiblast	0.599426	Synthetic	-1.51346	3.97379
GGTTACACTCAGCGAAGGGCCAAT	Epiblast	0.58486	Synthetic	-4.29418	1.02199
GGTTACACTCAGCGAAGGTGGGAT	Epiblast	0.399142	Synthetic	-0.833909	3.61764
GTCCTTGCTCAGCGAATGCAAGGG	Epiblast	0.478262	Synthetic	0.0258992	3.42593
GTCTAATCTCAGCGAACCGCTGTT	Epiblast	0.389374	Synthetic	-0.0736997	2.57782
GTTCTGCTTCAGCGAACGTATCGG	Gut precursors	0.854813	Synthetic	12.359	-0.0361744
TAACTTCTTCAGCGAACAAGAGGG	Epiblast	0.586155	Synthetic	1.07958	1.65615
TAACTTCTTCAGCGAATGGCCTGT	Epiblast	0.4445	Synthetic	-2.71006	0.491641
TACCTCCCTCAGCGAAGGGAACGA	Epiblast	0.509711	Synthetic	-2.48993	0.107143
TACGCGAGTCAGCGAAATGCGGAT	Epiblast	0.514313	Synthetic	-0.0826364	-2.17681
TACGTTCGTCAGCGAAGATCGTTT	Epiblast	0.450642	Synthetic	0.367794	-0.634494
TACTGAATTCAGCGAAATCCGCTA	Epiblast	0.384803	Synthetic	-1.38282	1.74485
TAGTAGCCTCAGCGAATGTACACG	Epiblast	0.449676	Synthetic	-1.87883	-0.898153
TATCCACGTCAGCGAAAACTTAGC	Epiblast	0.396049	Synthetic	-1.91676	3.10466
TCATAGCTTCAGCGAATTCCAGAC	Gut precursors	0.793711	Synthetic	12.1787	-0.287791
TCCAGAAGTCAGCGAAAGTGAAAG	Epiblast	0.394773	Synthetic	-0.849238	2.82458
TCGACTGCTCAGCGAATAGTGTTT	Epiblast	0.408485	Synthetic	-0.879076	-0.586529
TCGAGTTTTCAGCGAAGAACGATT	Definitive endoderm	0.631014	Synthetic	1.09402	-7.13488
TCGAGTTTTCAGCGAAGTCGTCGT	Epiblast	0.437454	Synthetic	-0.363382	3.32422
TCGCAATCTCAGCGAATTCGGCCT	Epiblast	0.458896	Synthetic	0.602944	2.72814
TCGGTCATTCAGCGAAGTAATCCC	Epiblast	0.540053	Synthetic	-1.41491	1.03709
TCGTTCCCTCAGCGAAATTGGGCC	Definitive endoderm	0.507105	Synthetic	0.56709	-6.49316
TCGTTCCCTCAGCGAACACGGACT	Epiblast	0.427012	Synthetic	-0.935091	3.04468
TCTAAACTTCAGCGAATTCGTTCC	Epiblast	0.40802	Synthetic	-1.22767	2.08836
TCTGATTTTCAGCGAACTGTTCTT	Epiblast	0.407648	Synthetic	-1.28867	2.25868
TCTTTGACTCAGCGAAGTGTAACC	Epiblast	0.582834	Synthetic	-1.90404	-0.336468
TCTTTGACTCAGCGAATCACCGAG	Gut precursors	0.860835	Synthetic	13.0019	-0.0284537
TGAATAGGTCAGCGAAATTCAGTA	Epiblast	0.574641	Synthetic	-1.99209	0.601844
TGAGAGCGTCAGCGAAGTTTACGT	Epiblast	0.501914	Synthetic	-2.76654	0.0902682
TGCTTGGGTCAGCGAAATTCCTTG	Epiblast	0.59106	Synthetic	-0.816083	0.824623
TGGCTAGTTCAGCGAACCCGACTT	Epiblast	0.444643	Synthetic	-0.501848	-0.96159
TGGCTAGTTCAGCGAATCGGTTTA	Epiblast	0.470041	Synthetic	0.120083	-1.77979
TGGGAATTTCAGCGAACAGATTAC	Epiblast	0.456111	Synthetic	0.356753	-0.738484
TGGTTAACTCAGCGAACCCATCTG	Epiblast	0.401819	Synthetic	1.03509	-2.10483
TGTTATCATCAGCGAAATTTCCGG	Epiblast	0.548138	Synthetic	-2.19691	1.24106
AAACAAACTAGATCCTATCCGCTA	Epiblast	0.51915	Synthetic	-0.553326	2.4442
AAACAAACTAGATCCTGTCATATT	Epiblast	0.409017	Synthetic	-0.914029	2.06945
AAACACGGTAGATCCTGCTCTAGT	Epiblast	0.424554	Synthetic	-1.76347	3.44616
AAACGTGATAGATCCTGGGAAATC	Epiblast	0.485644	Synthetic	1.07142	1.44557
AAAGAGGCTAGATCCTCATCTCCC	Definitive endoderm	0.593846	Synthetic	0.727704	-6.31009
AAAGCCCGTAGATCCTAGCTACGG	Epiblast	0.466158	Synthetic	-1.26568	3.8202
AAAGTCATTAGATCCTCACTTTCT	Definitive endoderm	0.681173	Synthetic	0.543504	-7.84502
AAATAGCATAGATCCTTCGTCATG	Epiblast	0.478313	Synthetic	-1.58843	1.68763
AACAGCGGTAGATCCTCCTCGTCT	Definitive endoderm	0.5634	Synthetic	-1.37045	-5.41548
AACAGCGGTAGATCCTCGGGCTTT	Epiblast	0.386609	Synthetic	-1.20458	2.11806
AACGCCAATAGATCCTGAGTTTCG	Epiblast	0.557917	Synthetic	0.699802	-5.57467
AACGCCAATAGATCCTTTCACATA	Definitive endoderm	0.609295	Synthetic	0.531361	-6.16875
AACGGTAGTAGATCCTTTGCACGC	Gut precursors	0.821644	Synthetic	13.1699	-0.0118984
AACTCAGTTAGATCCTAACCTGAC	Epiblast	0.503052	Synthetic	-0.533728	-1.00161
AACTCAGTTAGATCCTGGTCCCTT	Epiblast	0.595291	Synthetic	-1.52371	1.60673
AAGAGTATTAGATCCTGACAAAGG	Epiblast	0.590903	Synthetic	0.561165	-1.36171
AAGCCTTCTAGATCCTATGCGGAT	Definitive endoderm	0.638266	Synthetic	0.310108	-7.7897
AAGCCTTCTAGATCCTTAAGACGG	Epiblast	0.580708	Synthetic	0.834255	1.60273
AAGCTCCTTAGATCCTATATGCAT	Definitive endoderm	0.652863	Synthetic	1.44978	-7.43934
AAGCTCCTTAGATCCTGAGTTCAC	Epiblast	0.591488	Synthetic	-0.938284	1.25195
AAGCTCCTTAGATCCTTCGAAGCT	Epiblast	0.511822	Synthetic	-1.09864	-2.30789
AAGCTCCTTAGATCCTTGACCAGT	Epiblast	0.596385	Synthetic	0.817289	1.6888
AAGGATGATAGATCCTTCGGTTCG	Epiblast	0.479373	Synthetic	-1.46804	-0.974211
AAGTATTGTAGATCCTGCTTACCT	Epiblast	0.533767	Synthetic	0.954267	-0.319321
AAGTCGGGTAGATCCTTGATGCCC	Epiblast	0.567271	Synthetic	-1.28732	-5.40559
AAGTCGGGTAGATCCTTTCGCTGG	Epiblast	0.451003	Synthetic	0.300133	2.80839
AAGTGAGATAGATCCTCCAGCAGT	Epiblast	0.440724	Synthetic	0.617359	-1.83404
AAGTGAGATAGATCCTCCCTTCAG	Epiblast	0.554333	Synthetic	0.607997	0.58101
AAGTGAGATAGATCCTGTCCGTAC	Epiblast	0.53195	Synthetic	-2.40372	-4.34088
AATAAGGATAGATCCTAGGCAGTT	Epiblast	0.507896	Synthetic	0.872155	-1.87806
AATAAGGATAGATCCTGGCGGTTT	Epiblast	0.475591	Synthetic	0.606994	1.62685
AATATGACTAGATCCTGTCCGTAC	Epiblast	0.606066	Synthetic	-3.79198	2.80057
AATCCGGCTAGATCCTAAACCTCC	Epiblast	0.541987	Synthetic	-0.956678	0.669151
AATCCGGCTAGATCCTCGTACCTA	Epiblast	0.549742	Synthetic	-4.33272	0.825923
AATGGCGTTAGATCCTAGCGTAGG	Gut precursors	0.797757	Synthetic	13.168	-0.424884
ACAAGTAGTAGATCCTGCGCATTC	Epiblast	0.419283	Synthetic	-2.67196	-0.350862
ACAAGTAGTAGATCCTTCGACGGT	Epiblast	0.417842	Synthetic	0.0735984	3.88269
ACAGGCCATAGATCCTGTAATCCC	Epiblast	0.493531	Synthetic	-1.14647	1.09375
ACATGGACTAGATCCTCTTACGGG	Epiblast	0.52291	Synthetic	-2.11919	-0.74892
ACCAACCCTAGATCCTTCGGTTTA	Epiblast	0.600045	Synthetic	0.610987	1.02678
ACCAGTTTTAGATCCTTGCTATTT	Epiblast	0.508724	Synthetic	0.561528	-1.47927
ACCCGATTTAGATCCTGTCAAAGA	Epiblast	0.503703	Synthetic	-3.32594	3.44793
ACCGTCGATAGATCCTGTCCGTAC	Epiblast	0.499658	Synthetic	-1.86309	0.659877
ACCGTCGATAGATCCTTACCAGGC	Gut precursors	0.791612	Synthetic	13.2003	-0.502569
ACCTTCCCTAGATCCTCTTCTGGA	Epiblast	0.566033	Synthetic	0.184463	-0.69109
ACCTTCCCTAGATCCTGGTCACAG	Epiblast	0.544062	Synthetic	-1.16487	1.80712
ACGAATTCTAGATCCTGCGTTGCT	Epiblast	0.535174	Synthetic	-2.97105	3.34962
ACGACGACTAGATCCTAGAGACTA	Definitive endoderm	0.718812	Synthetic	0.972171	-6.91871
ACGCTTAATAGATCCTACGTATAC	Epiblast	0.444372	Synthetic	-3.45123	1.18112
ACGCTTAATAGATCCTACTAGCCA	Epiblast	0.520674	Synthetic	0.912883	1.66204
ACGGCAGTTAGATCCTAGCGCCTT	Definitive endoderm	0.548139	Synthetic	-0.253291	-5.86778
ACGGTTGGTAGATCCTTACAGCCG	Gut precursors	0.891795	Synthetic	13.3961	-0.167923
ACTCATACTAGATCCTAACACACG	Definitive endoderm	0.607369	Synthetic	0.741776	-6.14514
ACTCATACTAGATCCTGCAGTCGA	Gut precursors	0.738894	Synthetic	0.731816	-8.06982
ACTCATACTAGATCCTTAACCCGT	Epiblast	0.584589	Synthetic	-2.32049	0.176479
ACTCGGAATAGATCCTAGCGCCTT	Epiblast	0.420931	Synthetic	-1.11675	0.00454961
ACTGCTGGTAGATCCTAGTTTAGA	Epiblast	0.554006	Synthetic	-0.839407	1.04105
ACTGCTGGTAGATCCTCATTTGTT	Epiblast	0.594065	Synthetic	-2.52998	-0.0670015
ACTTCGCTTAGATCCTGACGATGG	Gut precursors	0.78233	Synthetic	13.4576	-0.19017
AGAAACCATAGATCCTATTCGACG	Epiblast	0.60868	Synthetic	0.708857	1.50295
AGAAGCTTTAGATCCTATCCGCTA	Epiblast	0.524683	Synthetic	-1.27644	1.12279
AGAATCAATAGATCCTTGTTTGAG	Gut precursors	0.8079	Synthetic	13.2832	0.0610133
AGAGGTGCTAGATCCTTGTCTTTC	Gut precursors	0.754847	Synthetic	13.2716	0.282998
AGCAACGCTAGATCCTAAGCTTCT	Definitive endoderm	0.710048	Synthetic	1.39196	-7.54604
AGCACGTATAGATCCTGAAAGACC	Epiblast	0.584613	Synthetic	1.19903	1.53981
AGCTTCGATAGATCCTGGTCACAG	Definitive endoderm	0.646095	Synthetic	1.12662	-7.12561
AGGACACATAGATCCTCTCAGAAT	Epiblast	0.481236	Synthetic	-2.00472	0.0486079
AGGAGTCGTAGATCCTAAAGTCGG	Epiblast	0.539075	Synthetic	0.0126546	-2.86058
AGGAGTCGTAGATCCTTCCCTGAT	Epiblast	0.429459	Synthetic	-1.42563	0.611079
AGGGTAAATAGATCCTGTAACGTT	Epiblast	0.595413	Synthetic	-0.574488	1.48423
AGGTAAGCTAGATCCTTGTTCCAG	Epiblast	0.530621	Synthetic	0.795349	1.07463
AGGTATATTAGATCCTACCACGCT	Epiblast	0.540334	Synthetic	0.150065	-1.52374
AGGTATATTAGATCCTACCCATAT	Epiblast	0.582507	Synthetic	-1.86895	0.329943
AGTGCTTCTAGATCCTCCACATTA	Gut precursors	0.766246	Synthetic	13.4304	0.125387
AGTTGCGGTAGATCCTCGAGATGT	Epiblast	0.459263	Synthetic	-1.66876	-1.04108
AGTTGCGGTAGATCCTGATGTGAG	Epiblast	0.529418	Synthetic	-0.338608	0.915049
ATAAGCTATAGATCCTGACAACTT	Epiblast	0.571278	Synthetic	-1.19329	2.82871
ATACTCTCTAGATCCTATGACCGA	Epiblast	0.513534	Synthetic	0.489326	-1.7407
ATAGATGTTAGATCCTACGAAACG	Definitive endoderm	0.562319	Synthetic	-0.354172	-5.8338
ATCAGGGATAGATCCTGGCGTTAG	Epiblast	0.480534	Synthetic	-1.55573	-0.82743
ATCCTAGTTAGATCCTAAATCGTT	Gut precursors	0.829689	Synthetic	13.9516	0.866329
ATCCTAGTTAGATCCTCAGACCAT	Epiblast	0.594415	Synthetic	-0.253422	2.10787
ATCCTAGTTAGATCCTGTAATCCC	Epiblast	0.46359	Synthetic	0.35559	3.35664
ATCTTGGCTAGATCCTGACAAAGG	Epiblast	0.499326	Synthetic	-1.03467	3.52499
ATCTTGGCTAGATCCTGGCTACTA	Gut precursors	0.870986	Synthetic	13.4143	0.943181
ATCTTGGCTAGATCCTTTGGCGTT	Epiblast	0.430565	Synthetic	-1.58584	2.07758
ATGACAACTAGATCCTTTGATCTA	Gut precursors	0.880335	Synthetic	13.2576	0.707277
ATGACTTGTAGATCCTCTATAGAG	Definitive endoderm	0.644948	Synthetic	1.03511	-7.23892
ATGCGGAGTAGATCCTACGCCATT	Gut precursors	0.886301	Synthetic	13.0655	0.0283922
ATGCGGAGTAGATCCTGTCATATT	Epiblast	0.546888	Synthetic	-1.03568	0.853777
ATGGGCTCTAGATCCTAATGAATG	Epiblast	0.609757	Synthetic	0.894505	0.313487
ATGGTCTGTAGATCCTGTTACGAT	Epiblast	0.5196	Synthetic	-0.951723	-0.757701
ATGTGCCGTAGATCCTTCGAAGCT	Epiblast	0.547798	Synthetic	-2.40637	0.354132
ATTATTCGTAGATCCTGCCGGATT	Epiblast	0.462268	Synthetic	-0.159745	1.33329
ATTCTGAGTAGATCCTGAAGTGCC	Epiblast	0.511374	Synthetic	-1.67445	1.10905
ATTCTGAGTAGATCCTTCATGAGG	Gut precursors	0.737134	Synthetic	13.8149	0.637532
ATTGAAGTTAGATCCTTACAGCCG	Epiblast	0.414136	Synthetic	-2.36307	2.15167
ATTGGCCCTAGATCCTTCGGTTCG	Epiblast	0.457234	Synthetic	0.569914	-1.23512
CAAACATTTAGATCCTAATGACCC	Epiblast	0.431108	Synthetic	-1.45767	-0.896437
CAAACATTTAGATCCTGTTCTGTT	Epiblast	0.396337	Synthetic	-2.02176	3.21486
CAAACATTTAGATCCTTGACGGAC	Epiblast	0.563087	Synthetic	0.0791301	0.870773
CAACGCAGTAGATCCTCAAGTCAT	Epiblast	0.544364	Synthetic	-1.62989	0.17189
CAAGGGTTTAGATCCTGGTCTGAC	Epiblast	0.400149	Synthetic	-1.4582	2.42089
CACTAACCTAGATCCTAGCAGAAC	Epiblast	0.558495	Synthetic	1.02226	1.45943
CACTAACCTAGATCCTAGGCAGTT	Epiblast	0.448135	Synthetic	0.4553	-1.99054
CAGGTTGCTAGATCCTACTGAGTT	Epiblast	0.540122	Synthetic	0.624865	0.875899
CATGACGATAGATCCTGATCGTTT	Epiblast	0.436587	Synthetic	-0.00307973	0.399138
CATTTCTATAGATCCTCCCTAACC	Gut precursors	0.650564	Synthetic	0.789006	-6.27235
CCACGTTGTAGATCCTGTACACTC	Epiblast	0.440079	Synthetic	-2.77933	-0.00456537
CCACGTTGTAGATCCTGTTACCGC	Definitive endoderm	0.582844	Synthetic	0.626016	-6.8471
CCATCGTCTAGATCCTGAGAGTAT	Epiblast	0.577104	Synthetic	-1.83755	1.31716
CCCGTAAGTAGATCCTGTCGTCGT	Definitive endoderm	0.621669	Synthetic	1.05404	-6.76077
CCCGTTCTTAGATCCTGATTTACC	Gut precursors	0.85207	Synthetic	13.4375	1.07868
CCCTCTTGTAGATCCTGTTGCACG	Epiblast	0.427365	Synthetic	-1.57571	2.21217
CCCTCTTGTAGATCCTTTGCACGC	Epiblast	0.423517	Synthetic	-0.278734	0.11137
CCCTGTTTTAGATCCTCCGCAACT	Epiblast	0.587923	Synthetic	0.407038	3.41767
CCCTGTTTTAGATCCTGGCCTAAG	Epiblast	0.417481	Synthetic	-0.661114	2.7558
CCCTTGCATAGATCCTTCCGTCCA	Epiblast	0.553062	Synthetic	-0.925523	1.47636
CCGAGATCTAGATCCTACGCCATT	Epiblast	0.398863	Synthetic	-1.18688	2.60463
CCGAGATCTAGATCCTCTAGTAAC	Gut precursors	0.666457	Synthetic	13.3422	0.255508
CCGTCTTATAGATCCTAGAGGTGG	Epiblast	0.473203	Synthetic	-2.07409	0.0173956
CCGTCTTATAGATCCTTCGGTTCG	Epiblast	0.577938	Synthetic	-2.13044	-1.02779
CCTACGCTTAGATCCTCCATTACT	Epiblast	0.456358	Synthetic	0.0414311	-0.571475
CCTACGCTTAGATCCTTGGGATTC	Epiblast	0.442484	Synthetic	0.192715	-0.582832
CCTCATGATAGATCCTGCTTTCCA	Epiblast	0.584869	Synthetic	-0.822232	-0.970092
CCTTTGTCTAGATCCTGTCCATGT	Gut precursors	0.855276	Synthetic	12.4287	-0.417665
CGAAACTCTAGATCCTACTAGGAT	Epiblast	0.44166	Synthetic	-1.13076	-0.586422
CGAACCGATAGATCCTAGTGAAAG	Definitive endoderm	0.720022	Synthetic	0.117826	-7.33412
CGAAGAAGTAGATCCTATGCGGAT	Definitive endoderm	0.636783	Synthetic	1.30972	-8.00214
CGGTGAGTTAGATCCTGAGAATTG	Epiblast	0.582137	Synthetic	0.791836	0.687394
CGTACCGATAGATCCTATATAGGA	Epiblast	0.455153	Synthetic	-2.41369	0.256509
CGTGCAACTAGATCCTGGCCCTTA	Epiblast	0.562372	Synthetic	-1.22973	0.708429
CGTGGGATTAGATCCTGCGCATTC	Epiblast	0.57416	Synthetic	0.958269	1.36288
CGTGTACATAGATCCTGATGTGAG	Epiblast	0.537866	Synthetic	0.826512	0.775012
CGTTGCCTTAGATCCTGAAGCACT	Epiblast	0.549331	Synthetic	-1.98635	0.513992
CGTTGCCTTAGATCCTTGATAACA	Epiblast	0.457796	Synthetic	-0.913655	0.248902
CGTTTCGTTAGATCCTAAACCTCC	Definitive endoderm	0.639464	Synthetic	0.804885	-6.76307
CGTTTCGTTAGATCCTTCTGCATC	Epiblast	0.460497	Synthetic	-2.91647	-0.410808
CTAACGCCTAGATCCTGCTTTGGC	Epiblast	0.536718	Synthetic	-2.2982	0.765375
CTACGGGATAGATCCTCCGTGTTT	Epiblast	0.430863	Synthetic	0.140409	-1.04732
CTAGACTATAGATCCTCTCAGAAT	Epiblast	0.559515	Synthetic	-2.95923	2.12108
CTCACATCTAGATCCTGAATACGC	Epiblast	0.552855	Synthetic	0.852595	1.22805
CTCCTCCATAGATCCTAAACTGGT	Definitive endoderm	0.61286	Synthetic	0.400122	-6.26524
CTCTATAGTAGATCCTATGTTGGC	Definitive endoderm	0.705951	Synthetic	0.927438	-7.15499
CTCTATAGTAGATCCTCGTACCTA	Definitive endoderm	0.67534	Synthetic	1.18283	-7.14087
CTCTATAGTAGATCCTTCATGAGG	Epiblast	0.423394	Synthetic	-0.649617	-1.33385
CTGAGCGTTAGATCCTTTATAGCC	Epiblast	0.45731	Synthetic	0.0376336	3.49911
CTGCGATGTAGATCCTGTCTCTCT	Definitive endoderm	0.706475	Synthetic	0.823215	-7.09667
CTGGAACATAGATCCTGCAGGGTA	Epiblast	0.459204	Synthetic	0.712121	-1.05647
CTGTCGCATAGATCCTACTGCCGT	Epiblast	0.46016	Synthetic	0.93901	-1.59046
CTGTTGTGTAGATCCTACGAAACG	Gut precursors	0.992095	Synthetic	13.5073	0.836092
CTGTTGTGTAGATCCTGATTTACC	Definitive endoderm	0.640559	Synthetic	0.897563	-7.11375
CTTAGGCCTAGATCCTCGTACCTA	Definitive endoderm	0.542981	Synthetic	-2.01497	-4.39593
CTTAGGCCTAGATCCTGCCGGATT	Epiblast	0.506141	Synthetic	-0.216108	-0.0428187
CTTAGTGTTAGATCCTGTCGTCGT	Epiblast	0.60155	Synthetic	0.204693	0.475935
CTTCTACGTAGATCCTATGGATTA	Epiblast	0.43089	Synthetic	-0.615627	3.23252
CTTCTACGTAGATCCTCATCTCCC	Definitive endoderm	0.609678	Synthetic	0.833666	-6.49598
CTTCTACGTAGATCCTGTTTACGT	Definitive endoderm	0.503901	Synthetic	-1.77787	-5.38932
CTTTCACTTAGATCCTATGGGCAC	Epiblast	0.478024	Synthetic	0.302797	2.30164
GAAGATATTAGATCCTCCAGCAGT	Epiblast	0.44727	Synthetic	-0.485091	-0.799627
GAAGATATTAGATCCTTGCAAGGG	Gut precursors	0.934674	Synthetic	13.356	0.908984
GAATCCCATAGATCCTATGGAAAT	Epiblast	0.526818	Synthetic	-1.62778	4.79349
GAATGCGCTAGATCCTATTCCTTG	Definitive endoderm	0.705662	Synthetic	1.44975	-7.00625
GACACCTGTAGATCCTGTAACGTT	Gut precursors	0.737525	Synthetic	13.2908	-0.437089
GAGAAACCTAGATCCTGGGAACGA	Epiblast	0.414381	Synthetic	-2.31778	4.10972
GAGAAACCTAGATCCTTCTCACTT	Epiblast	0.539354	Synthetic	-2.53438	0.305498
GAGGAGTGTAGATCCTCCATTTGA	Definitive endoderm	0.575066	Synthetic	-0.192366	-6.02319
GAGGAGTGTAGATCCTCGCTAATA	Definitive endoderm	0.57516	Synthetic	-0.452285	-5.55329
GATGCAGATAGATCCTAACCCTTG	Epiblast	0.575748	Synthetic	-0.343144	1.46072
GATGGTTATAGATCCTTAGTCTAG	Definitive endoderm	0.689845	Synthetic	1.43467	-6.74498
GATTAAAGTAGATCCTTCCGTCCA	Epiblast	0.460551	Synthetic	-0.739822	-1.70395
GCAAACTGTAGATCCTATGGATTA	Epiblast	0.441506	Synthetic	0.407258	-1.26294
GCCAACATTAGATCCTATCCCACG	Epiblast	0.55317	Synthetic	-1.72017	-0.283183
GCGCTGATTAGATCCTTCATGAGG	Epiblast	0.491329	Synthetic	-1.17892	-5.30884
GCGGTAACTAGATCCTCTAGATTG	Epiblast	0.551834	Synthetic	-1.18214	3.83345
GCGTGCAATAGATCCTGAATTCGT	Epiblast	0.488403	Synthetic	-0.123424	3.08878
GCGTGCAATAGATCCTGGGTTGGT	Epiblast	0.448124	Synthetic	-1.45725	-1.07642
GCTAAGTTTAGATCCTTTGTGACT	Epiblast	0.579386	Synthetic	-0.247326	1.89815
GCTACCGTTAGATCCTATTCAGTA	Epiblast	0.463668	Synthetic	-0.936144	2.04465
GCTCGTAGTAGATCCTACTGCCGT	Epiblast	0.415465	Synthetic	-0.803502	1.21914
GCTCGTAGTAGATCCTGCAGTCGA	Epiblast	0.426351	Synthetic	-2.33584	0.84695
GGAACGAATAGATCCTGCTTTCCA	Epiblast	0.443225	Synthetic	0.389583	-1.15557
GGACTGGATAGATCCTCACGGACT	Epiblast	0.515128	Synthetic	-2.13709	0.0958291
GGACTGGATAGATCCTTGTGTCCT	Definitive endoderm	0.501245	Synthetic	0.918212	-5.98647
GGACTTCTTAGATCCTAGGAGCTT	Gut precursors	0.835071	Synthetic	12.5756	0.223176
GGAGGTTTTAGATCCTGTCTCTCT	Epiblast	0.443722	Synthetic	0.34704	2.84574
GGAGTAAGTAGATCCTGCAGTCGA	Epiblast	0.499223	Synthetic	-1.28322	0.180424
GGATTGTTTAGATCCTCGTATCGG	Epiblast	0.548827	Synthetic	-1.19716	1.73879
GGATTGTTTAGATCCTGGGAACGA	Epiblast	0.465693	Synthetic	-1.13914	-1.15385
GGCAAGGTTAGATCCTATATCTTC	Epiblast	0.500972	Synthetic	-0.416309	1.41022
GGCCCAATTAGATCCTATGAAGCA	Epiblast	0.505803	Synthetic	0.522983	-1.70661
GGCTATAATAGATCCTTGTAGTTT	Epiblast	0.462548	Synthetic	-3.07134	1.14797
GGGAGATGTAGATCCTAGAAGTTA	Definitive endoderm	0.708222	Synthetic	1.3812	-6.81485
GGGAGATGTAGATCCTTCATCCTT	Definitive endoderm	0.607286	Synthetic	0.802781	-6.59976
GGGCATCATAGATCCTAATGAATG	Definitive endoderm	0.568612	Synthetic	-0.792762	-5.20032
GGGTCATTTAGATCCTTGAGGTCT	Epiblast	0.540021	Synthetic	-2.29986	-0.611773
GGTAAATCTAGATCCTAGAAGTTA	Epiblast	0.434403	Synthetic	6.47757e-06	0.202781
GGTAAATCTAGATCCTAGGTTGTG	Epiblast	0.512906	Synthetic	-3.38622	3.70303
GGTAAATCTAGATCCTCAATTAGT	Epiblast	0.573065	Synthetic	-1.92175	2.665
GGTAGCCATAGATCCTTCGGTTTA	Epiblast	0.529454	Synthetic	0.0727209	1.50766
GGTTACACTAGATCCTGTCCATGT	Epiblast	0.467471	Synthetic	0.959855	-2.13013
GTAATCTGTAGATCCTCCAGCAGT	Definitive endoderm	0.513069	Synthetic	-0.236204	-6.34067
GTACGCTTTAGATCCTCTCTTGAC	Epiblast	0.571047	Synthetic	-0.393558	-3.74449
GTACGCTTTAGATCCTTGTGTCCT	Epiblast	0.506463	Synthetic	-2.46422	-0.41488
GTATTGACTAGATCCTACTAGGAT	Definitive endoderm	0.594329	Synthetic	0.815074	-7.22183
GTATTGACTAGATCCTGTGGATGG	Epiblast	0.583761	Synthetic	-2.65545	5.10053
GTCAGGTTTAGATCCTGATGTGAG	Definitive endoderm	0.692367	Synthetic	0.646165	-7.85876
GTCCACTATAGATCCTAGCTACGG	Gut precursors	0.825396	Synthetic	13.1169	0.672824
GTCCACTATAGATCCTCGGCACAT	Epiblast	0.494069	Synthetic	-2.25153	1.64917
GTCCACTATAGATCCTCGTACCTA	Epiblast	0.570388	Synthetic	-1.79176	0.89789
GTCCACTATAGATCCTTTAAGCGT	Epiblast	0.438733	Synthetic	0.28606	2.13045
GTCCGTCATAGATCCTTAACTACT	Definitive endoderm	0.566734	Synthetic	-0.40352	1.82456
GTCCTTGCTAGATCCTCTTTCTTT	Gut precursors	0.802886	Synthetic	13.0548	-0.504844
GTCTAATCTAGATCCTACCCATAT	Epiblast	0.566862	Synthetic	-2.32034	0.50885
GTCTAATCTAGATCCTCTTTAATC	Epiblast	0.599125	Synthetic	-1.2051	1.10842
GTGAACTCTAGATCCTGTTCAACT	Epiblast	0.519458	Synthetic	0.473175	0.243569
GTGAACTCTAGATCCTTAAATAGG	Definitive endoderm	0.688759	Synthetic	1.39633	-7.80523
GTGAGGCATAGATCCTCCTGACAC	Definitive endoderm	0.575853	Synthetic	-0.174633	-6.48618
GTGATAAATAGATCCTCTAGATTG	Gut precursors	0.804208	Synthetic	13.2911	-0.247399
GTGATAAATAGATCCTTCTCACTT	Epiblast	0.536316	Synthetic	-2.85275	3.66313
GTGGTGCTTAGATCCTGGTTAGTG	Gut precursors	0.804447	Synthetic	12.1407	-0.496413
GTGGTGCTTAGATCCTTTGGCGTT	Epiblast	0.569578	Synthetic	-0.72236	1.98744
GTGTCAGGTAGATCCTGGCGTTAG	Definitive endoderm	0.590413	Synthetic	-0.267226	-6.06683
GTTACTAGTAGATCCTGGGTTGGT	Definitive endoderm	0.608406	Synthetic	0.791689	-6.74448
TACCTAAGTAGATCCTATGAAGCA	Epiblast	0.418637	Synthetic	-2.18348	0.793964
TACCTAAGTAGATCCTCCCGACTT	Definitive endoderm	0.713403	Synthetic	1.36169	-6.90454
TACGTTCGTAGATCCTCGGGCTTT	Epiblast	0.587419	Synthetic	-2.82515	4.26012
TAGCCACATAGATCCTCCGTGTTT	Epiblast	0.473724	Synthetic	0.38082	-1.85855
TAGCCACATAGATCCTGTCAAAGA	Epiblast	0.552655	Synthetic	-0.196578	1.15671
TAGCGGATTAGATCCTCATCTCCC	Gut precursors	0.87428	Synthetic	12.5491	0.138306
TAGGCTTTTAGATCCTGATGTATT	Epiblast	0.567492	Synthetic	-3.2249	2.32639
TAGTCTCTTAGATCCTAGACACCA	Epiblast	0.443654	Synthetic	-0.861889	-2.10417
TATCTGTCTAGATCCTCTCTTGAC	Epiblast	0.616002	Synthetic	0.493573	1.65093
TCATACCATAGATCCTGTTTACGT	Gut precursors	0.769212	Synthetic	13.3263	-0.465952
TCCCTGGATAGATCCTCGGAATTT	Definitive endoderm	0.723313	Synthetic	1.47549	-7.73619
TCCGCTGTTAGATCCTGGACTTCC	Epiblast	0.53449	Synthetic	-3.34505	1.43433
TCGACTGCTAGATCCTTAGCCTCG	Epiblast	0.570011	Synthetic	-0.710107	-5.57986
TCGGTCATTAGATCCTCAATTAGT	Epiblast	0.461643	Synthetic	-1.88838	-0.703592
TCGTGGGTTAGATCCTCCCATCTG	Epiblast	0.491094	Synthetic	-1.86312	-2.29526
TCGTTCCCTAGATCCTCGAGTCTG	Epiblast	0.53639	Synthetic	-2.73617	1.94126
TCGTTCCCTAGATCCTGACAGATA	Epiblast	0.483078	Synthetic	-2.08093	1.00249
TCGTTCCCTAGATCCTTCCGTCCA	Epiblast	0.423604	Synthetic	-1.18123	3.0923
TCTAAACTTAGATCCTCATCGCAG	Definitive endoderm	0.49352	Synthetic	-1.61059	-5.61388
TCTTTGACTAGATCCTACTAGGAT	Epiblast	0.477813	Synthetic	-1.69849	5.04547
TCTTTGACTAGATCCTGATGTATT	Epiblast	0.423958	Synthetic	-1.83315	5.17313
TGAATCCTTAGATCCTACTAGCCA	Epiblast	0.556459	Synthetic	-2.24364	1.71248
TGAATCCTTAGATCCTAGATGGCT	Epiblast	0.502275	Synthetic	-1.88132	4.20301
TGACGTCGTAGATCCTTTGTGACT	Epiblast	0.436617	Synthetic	0.621471	2.33901
TGAGAGCGTAGATCCTCTGCGTTG	Epiblast	0.595783	Synthetic	0.855126	-1.46114
TGCACCAGTAGATCCTCGGCACAT	Epiblast	0.586131	Synthetic	-2.86322	-1.00709
TGCGACTATAGATCCTGCCTCTTT	Definitive endoderm	0.654553	Synthetic	1.40967	-7.79563
TGCTTCATTAGATCCTCAAGAGGG	Epiblast	0.573428	Synthetic	1.05065	1.53493
TGCTTGGGTAGATCCTTTCGCTGG	Epiblast	0.497522	Synthetic	0.69564	1.86136
TGGACGGATAGATCCTTCGGTTCG	Epiblast	0.444353	Synthetic	0.099281	0.352571
TGGGAATTTAGATCCTAGATGGCT	Definitive endoderm	0.655321	Synthetic	0.514676	-6.22534
TGGGAATTTAGATCCTGCGTTGCT	Definitive endoderm	0.713808	Synthetic	1.2966	-6.68907
TGGGAATTTAGATCCTGTGTAACC	Epiblast	0.555862	Synthetic	-0.701167	0.916132
AAACAAACCTATTCAAATTTCCGG	Epiblast	0.429862	Synthetic	-0.728842	3.00537
AAACAAACCTATTCAACACAACAG	Epiblast	0.399459	Synthetic	-1.18887	-0.947987
AAACACGGCTATTCAATAACCATC	Definitive endoderm	0.563574	Synthetic	-0.485596	-6.47169
AAACACGGCTATTCAATGGCCTGT	Definitive endoderm	0.646297	Synthetic	0.882248	-7.15707
AAACACGGCTATTCAATTGATTCT	Epiblast	0.435272	Synthetic	-1.36564	3.77897
AAACTGTGCTATTCAAAGTGAAAG	Epiblast	0.413866	Synthetic	-1.76108	2.16542
AACAAATGCTATTCAATTGTGACT	Definitive endoderm	0.531849	Synthetic	-0.852409	-6.1062
AACAGCGGCTATTCAATACAGCCG	Gut precursors	0.885498	Synthetic	13.949	0.790882
AACGGTAGCTATTCAACAGTCCCT	Epiblast	0.471178	Synthetic	1.28187	1.96064
AACGGTAGCTATTCAACCCATCTG	Definitive endoderm	0.63824	Synthetic	0.89756	-7.5657
AAGAGTATCTATTCAAATCAAGTG	Epiblast	0.421611	Synthetic	0.44246	2.5671
AAGAGTATCTATTCAATGGTATGA	Epiblast	0.449288	Synthetic	-0.329837	-1.57413
AAGGATGACTATTCAACGGGTAGT	Epiblast	0.586096	Synthetic	0.105164	-0.250795
AATAAGGACTATTCAATACGTGCT	Epiblast	0.457693	Synthetic	0.0301382	-1.43388
AATACATCCTATTCAAGGTCTGAC	Epiblast	0.481606	Synthetic	0.0387484	-2.05815
AATCCGGCCTATTCAAAAGTAATC	Epiblast	0.545979	Synthetic	1.10397	1.63159
AATCCGGCCTATTCAAGAGTTTCG	Definitive endoderm	0.516312	Synthetic	0.758625	1.66516
AATCGAAGCTATTCAACGGACAAC	Definitive endoderm	0.640048	Synthetic	1.0142	-7.78115
AATGGCGTCTATTCAATTGTCGCC	Epiblast	0.571269	Synthetic	-1.97217	1.44335
AATGTATGCTATTCAAGGGAGGTA	Epiblast	0.451584	Synthetic	-1.33759	-2.4843
ACAAAGATCTATTCAAGATCGTTT	Epiblast	0.438348	Synthetic	0.369922	-1.18599
ACAGATAACTATTCAAAAACGCCT	Epiblast	0.560021	Synthetic	-1.09179	0.977144
ACAGATAACTATTCAACTACTTGT	Epiblast	0.421883	Synthetic	-0.534593	2.65326
ACATGGACCTATTCAAAGGAAGAC	Gut precursors	0.904366	Synthetic	12.6944	0.837345
ACCAAGGGCTATTCAATCCCAATC	Definitive endoderm	0.659979	Synthetic	0.918861	-7.63773
ACCACAGACTATTCAAAAACTCGA	Epiblast	0.447472	Synthetic	0.916125	-0.937478
ACCACAGACTATTCAAGCTTTCCA	Epiblast	0.460016	Synthetic	0.0881683	-1.80835
ACCCGATTCTATTCAATTGTGACT	Epiblast	0.393751	Synthetic	-0.125488	2.45654
ACGAATTCCTATTCAATCCCGTAG	Epiblast	0.503958	Synthetic	-1.74038	0.977793
ACGACGACCTATTCAATCTGCATC	Epiblast	0.429756	Synthetic	-2.5177	0.0772759
ACGGAGCACTATTCAATCGGTTCG	Epiblast	0.565727	Synthetic	0.641695	1.82171
ACGGGTTACTATTCAATCGACGGT	Epiblast	0.453379	Synthetic	0.441254	-2.06927
ACGGGTTACTATTCAATCGTCATG	Definitive endoderm	0.599896	Synthetic	-1.36809	-4.88632
ACGGTTGGCTATTCAACCTGTTAT	Epiblast	0.446556	Synthetic	-2.16027	-2.89723
ACTACCCGCTATTCAAGAGAATTG	Epiblast	0.485227	Synthetic	-0.580238	-1.4056
ACTCATACCTATTCAATAGTCTAG	Epiblast	0.591065	Synthetic	-0.144079	2.17044
ACTGCTGGCTATTCAAGAGCGGTA	Epiblast	0.434667	Synthetic	-1.67919	-0.4118
ACTTCGCTCTATTCAAACTCACCG	Epiblast	0.44227	Synthetic	0.811826	-0.164882
ACTTCGCTCTATTCAAGTCCAAAG	Definitive endoderm	0.636238	Synthetic	0.582574	-7.25725
AGAAACCACTATTCAATGCCTCAC	Epiblast	0.588621	Synthetic	-4.27247	0.882567
AGAATCAACTATTCAATTGATCTA	Epiblast	0.458936	Synthetic	-1.01947	0.0625759
AGAGAGACCTATTCAAGAGAATTG	Epiblast	0.544785	Synthetic	0.939456	1.78927
AGCAACGCCTATTCAAGGCGGTTT	Epiblast	0.545408	Synthetic	1.05056	1.78082
AGCACGTACTATTCAAGATCGTTT	Epiblast	0.536263	Synthetic	-3.72881	0.811593
AGGTATATCTATTCAATCTAGCAG	Definitive endoderm	0.617888	Synthetic	1.37023	-7.71528
AGTAGTTACTATTCAACGTATTTC	Definitive endoderm	0.629757	Synthetic	0.500339	-7.6028
AGTCCGTGCTATTCAAGGTTAGTG	Epiblast	0.536779	Synthetic	-1.75656	1.16693
AGTGCTTCCTATTCAACTTCTTCG	Epiblast	0.486193	Synthetic	-3.04292	1.96141
ATAAGCTACTATTCAAGCACCTCT	Epiblast	0.441225	Synthetic	-0.790084	-0.796091
ATATGCAACTATTCAATGCTCCGT	Epiblast	0.564024	Synthetic	1.03898	1.71875
ATGCATATCTATTCAACCATTACT-1	Definitive endoderm	0.549331	Synthetic	#N/A	#N/A
ATGCATATCTATTCAACCCGACTT	Epiblast	0.431428	Synthetic	-0.61408	0.44986
ATGGGCTCCTATTCAATAACCCGT	Epiblast	0.440977	Synthetic	-1.13286	-0.224407
ATGGTCTGCTATTCAACCCATAGC	Epiblast	0.431699	Synthetic	0.902259	-2.11183
ATGGTCTGCTATTCAAGTTGCACG	Epiblast	0.487385	Synthetic	-2.84884	0.202442
ATTACCTTCTATTCAACTACTTGT	Epiblast	0.40298	Synthetic	-0.146138	1.37537
ATTACCTTCTATTCAAGATGTATT	Epiblast	0.372817	Synthetic	-1.38649	2.43876
ATTACCTTCTATTCAAGCCAAGAT	Epiblast	0.512624	Synthetic	-2.16735	3.73943
ATTACCTTCTATTCAAGTTTGTTT	Epiblast	0.417183	Synthetic	-0.272952	2.52333
ATTTCCATCTATTCAACTACCGTT	Definitive endoderm	0.668897	Synthetic	0.803455	-7.86945
ATTTCCATCTATTCAAGCAAGGAC	Epiblast	0.470755	Synthetic	-0.59431	2.6059
ATTTGTTGCTATTCAAGAGCCCAT	Epiblast	0.462077	Synthetic	-0.62688	-5.87533
CAACGCAGCTATTCAACTGTCTGG	Epiblast	0.466907	Synthetic	-0.0543317	-1.99717
CAACGCAGCTATTCAAGTAACGTT	Epiblast	0.565482	Synthetic	-1.98203	0.437231
CAAGGAATCTATTCAAGTCCGTAC	Gut precursors	0.771871	Synthetic	12.7316	-0.288731
CAAGGGTTCTATTCAACGAACGTA	Epiblast	0.427956	Synthetic	-1.86095	1.2783
CAAGGTACCTATTCAAACCACGCT	Epiblast	0.424937	Synthetic	0.104149	0.907523
CAATCTAGCTATTCAAACTGCCGT	Definitive endoderm	0.636524	Synthetic	-0.161732	-6.30034
CAGGTTGCCTATTCAACCATTTGA	Epiblast	0.418354	Synthetic	-0.38451	3.08128
CAGGTTGCCTATTCAATTGATCTA	Epiblast	0.439507	Synthetic	-4.33651	1.3107
CATGACGACTATTCAAGTCAATAC	Definitive endoderm	0.66754	Synthetic	1.45804	-6.87833
CATTTCTACTATTCAATCACGTTT	Gut precursors	0.814105	Synthetic	12.2709	0.00342809
CCACCTCTCTATTCAAAGAACGGG	Epiblast	0.427658	Synthetic	0.144748	-0.722469
CCAGACAGCTATTCAAGTCGTCGT	Epiblast	0.488387	Synthetic	-2.59647	0.0587946
CCATCCACCTATTCAAGTCGTCGT	Epiblast	0.462438	Synthetic	0.663006	-1.96582
CCATCGTCCTATTCAAGAAGGCTT	Epiblast	0.488481	Synthetic	-2.10614	-1.05298
CCCTCTTGCTATTCAAGATTTACC	Epiblast	0.482359	Synthetic	0.60838	-1.95456
CCGGAAATCTATTCAACGAGATGT	Definitive endoderm	0.643521	Synthetic	0.0657992	-7.77435
CCGTCTTACTATTCAAGTCAATAC	Epiblast	0.542606	Synthetic	-2.37421	-1.25924
CCGTCTTACTATTCAAGTCGTCGT	Epiblast	0.449953	Synthetic	-2.84294	1.04686
CCTTTGTCCTATTCAATTCCAGAC	Epiblast	0.44782	Synthetic	-0.0823384	0.225521
CGAACCGACTATTCAAATTCGACG	Epiblast	0.52421	Synthetic	0.410977	0.423007
CGAAGAAGCTATTCAATAAATAGG	Definitive endoderm	0.422018	Synthetic	-1.0468	-3.62834
CGATGGCACTATTCAAGTTACCGC	Epiblast	0.455394	Synthetic	-0.120916	-2.01248
CGGCTGTACTATTCAATTGGCGTT	Epiblast	0.572156	Synthetic	-0.863575	-0.0620059
CGTGCAACCTATTCAACTTCTGGA	Epiblast	0.42488	Synthetic	-0.919099	3.22044
CGTTTCGTCTATTCAAACAGCGGA	Epiblast	0.440747	Synthetic	-2.36516	-1.36411
CGTTTCGTCTATTCAAGATTGCGA	Epiblast	0.54255	Synthetic	0.747786	1.04044
CTGCGATGCTATTCAAGTTGTCAT	Epiblast	0.535502	Synthetic	-0.194866	-0.851701
CTGCGATGCTATTCAATCATATGG	Epiblast	0.55852	Synthetic	0.857904	1.41067
CTGGGTATCTATTCAACACGGACT	Epiblast	0.423836	Synthetic	-3.17232	1.67109
CTGTGACCCTATTCAAGTAATCCC	Epiblast	0.413613	Synthetic	-0.0999251	3.38952
CTTTGGACCTATTCAAGATGTATT	Epiblast	0.447512	Synthetic	0.682116	1.2706
GATTACTTCTATTCAAATCTTTGT	Definitive endoderm	0.597588	Synthetic	0.126859	-6.10242
GATTACTTCTATTCAACCGTGTTT	Epiblast	0.432263	Synthetic	0.0103506	-1.29128
GCACTCAGCTATTCAATGAAATGA	Epiblast	0.427234	Synthetic	0.430771	2.63234
GCTAAGTTCTATTCAAAAGCGTAC	Epiblast	0.503676	Synthetic	-2.07936	0.347997
GGAAGTCCCTATTCAAAGGTTGTG	Epiblast	0.400065	Synthetic	-0.134938	3.90935
GGAAGTCCCTATTCAAATTCGACG	Epiblast	0.466793	Synthetic	-0.0751032	3.03137
GGCGACAACTATTCAAATGGAAAT	Epiblast	0.434584	Synthetic	-1.94497	3.47751
GGCGACAACTATTCAATACAAACT	Epiblast	0.403764	Synthetic	-1.36083	2.3874
GGGATTACCTATTCAAATATAGGA	Epiblast	0.450167	Synthetic	-2.65703	1.26901
GGGCATCACTATTCAAGGGCCAAT	Epiblast	0.561979	Synthetic	-1.8931	1.10464
GGGCATCACTATTCAATCCGTCCA	Epiblast	0.420769	Synthetic	-1.05458	-0.122668
GGTAAATCCTATTCAAATGGATTA	Epiblast	0.466573	Synthetic	0.30754	-0.939033
GGTCTTTCCTATTCAACTCGATGC	Epiblast	0.43811	Synthetic	0.719123	-0.698187
GTCTTCCTCTATTCAACATTTGTT	Definitive endoderm	0.606038	Synthetic	0.93362	-6.3787
GTGAGGCACTATTCAACGCTAATA	Epiblast	0.480277	Synthetic	-1.13542	1.1147
GTGAGGCACTATTCAAGCAACCTG	Epiblast	0.565031	Synthetic	-1.12135	-0.788849
GTGCGAAGCTATTCAAGTTTACGT	Epiblast	0.569735	Synthetic	-1.65137	0.201978
TACCGCTCCTATTCAATTTGGGAG	Epiblast	0.443062	Synthetic	0.670017	1.63261
TACGCGAGCTATTCAAACTAGGAT	Epiblast	0.561388	Synthetic	-0.228591	1.52363
TACTGAATCTATTCAAAGCGTAGG	Epiblast	0.398994	Synthetic	0.0673482	3.81552
TAGCCACACTATTCAAAAACTGGT	Epiblast	0.435493	Synthetic	-0.18485	3.65863
TATCTGTCCTATTCAATGTCTTTC	Epiblast	0.48165	Synthetic	-1.23214	-6.27342
TCATAGCTCTATTCAAATGGGCAC	Definitive endoderm	0.43554	Synthetic	-1.96302	-5.12279
TCATAGCTCTATTCAATCCAGGGA	Epiblast	0.412111	Synthetic	-2.04953	0.250388
TCGACTGCCTATTCAACATCTCCC	Epiblast	0.535648	Synthetic	-0.313835	-0.101477
TCGCAATCCTATTCAACGTGCTAG	Epiblast	0.444925	Synthetic	0.514104	1.79709
TCGTGGGTCTATTCAAATGACCGA	Epiblast	0.580799	Synthetic	-0.371569	-4.19898
TCGTGGGTCTATTCAAGAGGCTGA	Epiblast	0.566729	Synthetic	-0.786975	1.9324
TCGTGGGTCTATTCAAGCCAAGAT	Epiblast	0.446162	Synthetic	-2.00004	-1.02963
TCTAAACTCTATTCAAATGAAGCA	Definitive endoderm	0.563981	Synthetic	-0.543006	-6.31927
TGAATAGGCTATTCAACACAAGGC	Epiblast	0.442424	Synthetic	-1.67752	-1.29457
TGAGCACACTATTCAAAGGCAGTT	Epiblast	0.557415	Synthetic	-1.14514	1.41949
TGCGACTACTATTCAAACATCTAT	Epiblast	0.556321	Synthetic	-0.727542	-6.80714
TGCTGACGCTATTCAACACAACAG	Epiblast	0.573341	Synthetic	1.11648	1.56615
TGCTTCATCTATTCAATCCCAATC	Epiblast	0.491488	Synthetic	-1.00952	-5.57086
TGGACGGACTATTCAAGCAGGGTA	Epiblast	0.406577	Synthetic	-3.6178	1.86046
TGGGAATTCTATTCAATTTATCAC	Epiblast	0.469894	Synthetic	0.568694	-0.727442
AAACGATCGATCGTGTACGGTAGC	Gut precursors	0.78435	Synthetic	13.5815	-0.079898
AAACGATCGATCGTGTCAGTCCCT	Epiblast	0.512224	Synthetic	-2.11146	0.690434
AAACGATCGATCGTGTTCGAAGCT	Epiblast	0.518603	Synthetic	-2.68599	4.33022
AAACTGTGGATCGTGTAGCTACGG	Epiblast	0.434503	Synthetic	-2.02781	2.17978
AAATTCCGGATCGTGTTTCCGCTC	Epiblast	0.4556	Synthetic	-0.0854374	-0.950792
AACGTTACGATCGTGTAGCGCGAT	Epiblast	0.406521	Synthetic	-2.43206	3.40629
AAGAAGGTGATCGTGTTCGGTACG	Definitive endoderm	0.593562	Synthetic	0.738153	-6.61171
AAGCCTTCGATCGTGTCGCCTTGA	Epiblast	0.48629	Synthetic	-0.799001	-0.173802
AAGTGAGAGATCGTGTAAACAGGG	Gut precursors	0.7834	Synthetic	13.4269	-0.334909
ACAATCTTGATCGTGTCTATAGAG	Epiblast	0.559736	Synthetic	-2.09031	1.06202
ACAGGCCAGATCGTGTCAACGTGG	Gut precursors	0.745024	Synthetic	13.396	-0.193854
ACAGGCCAGATCGTGTTGGCCTGT	Epiblast	0.510645	Synthetic	-0.129991	-1.30623
ACATCTCGGATCGTGTGTCATATT	Definitive endoderm	0.588834	Synthetic	0.940205	-6.23021
ACCAACCCGATCGTGTTAGAAATG	Definitive endoderm	0.575624	Synthetic	0.132227	-6.46623
ACCAAGGGGATCGTGTCCCGACTT	Gut precursors	0.579819	Synthetic	13.4679	-0.0315188
ACCACAGAGATCGTGTATCTTTGT	Epiblast	0.476086	Synthetic	0.587758	0.344038
ACCAGTTTGATCGTGTAGAAGTCC	Epiblast	0.456336	Synthetic	-1.90779	-0.924282
ACCAGTTTGATCGTGTTAAATAGG	Epiblast	0.507902	Synthetic	-1.29754	1.30612
ACCAGTTTGATCGTGTTTGATTCT	Epiblast	0.46515	Synthetic	-2.75819	2.2854
ACCCGATTGATCGTGTAGACACCA	Epiblast	0.528479	Synthetic	-2.95541	2.14461
ACGAATTCGATCGTGTCAATTAGT	Gut precursors	0.700811	Synthetic	13.2887	-0.0783819
ACGACGACGATCGTGTGGCTACTA	Epiblast	0.505636	Synthetic	-1.81095	-1.36422
ACGCTTAAGATCGTGTCTAGATTG	Epiblast	0.466486	Synthetic	0.310221	1.83514
ACTAGAGCGATCGTGTCGTACCTA	Epiblast	0.462271	Synthetic	-0.500195	-2.04637
ACTCGGAAGATCGTGTTGTCTTTC	Definitive endoderm	0.640466	Synthetic	0.759359	-6.25085
ACTGGTCAGATCGTGTCCCATAGC	Epiblast	0.484997	Synthetic	-1.19405	-1.32279
AGCTCCACGATCGTGTATCTTTGT	Epiblast	0.56744	Synthetic	-2.52631	0.745677
AGGAGTCGGATCGTGTATGACCGA	Epiblast	0.552757	Synthetic	-2.80875	2.13651
AGGTTCCCGATCGTGTCAATTAGT	Epiblast	0.46218	Synthetic	0.470099	-0.951259
AGTAATGGGATCGTGTAGATGGCT	Epiblast	0.435051	Synthetic	-0.875479	-0.918322
AGTCACAAGATCGTGTCAGTCCCT	Epiblast	0.479467	Synthetic	0.116408	1.30786
ATAAGCTAGATCGTGTCCAACCGT	Epiblast	0.456504	Synthetic	0.331028	-0.953831
ATACTCTCGATCGTGTGAGAATTG	Gut precursors	0.957817	Synthetic	14.0488	0.996854
ATATGCAAGATCGTGTATATACCT	Epiblast	0.452754	Synthetic	-1.22811	0.0688327
ATCAATCGGATCGTGTGGAAACAG	Epiblast	0.495371	Synthetic	-2.32547	0.272376
ATCCTAGTGATCGTGTTAACCCGT	Gut precursors	0.857651	Synthetic	12.5677	-0.155051
ATCGCGCTGATCGTGTAGTGAAAG	Epiblast	0.493565	Synthetic	-1.8796	-0.0395638
ATGCATATGATCGTGTTGCTCCGT	Epiblast	0.442363	Synthetic	-1.10409	2.58065
ATGGGCTCGATCGTGTCTACCGTT	Epiblast	0.477876	Synthetic	-0.957765	-1.45328
ATTATTCGGATCGTGTGAGGCTGA	Epiblast	0.507347	Synthetic	-1.65683	0.533637
ATTTGTTGGATCGTGTGAGAATTG	Epiblast	0.405912	Synthetic	-2.05556	1.22138
CAAGGGTTGATCGTGTGGTCCCTT	Definitive endoderm	0.582376	Synthetic	0.677527	-6.81192
CAGATGGGGATCGTGTCTCCGCAT	Gut precursors	0.871908	Synthetic	13.5097	1.1277
CAGGTTGCGATCGTGTTGACGGAC	Gut precursors	0.863131	Synthetic	13.6884	0.831263
CATGACGAGATCGTGTCACGGACT	Epiblast	0.585311	Synthetic	-0.975623	1.55033
CCACCTCTGATCGTGTGGTCTGAC	Epiblast	0.576948	Synthetic	-0.905273	0.801621
CCATCCACGATCGTGTCTGTCTGG	Epiblast	0.471902	Synthetic	-0.804394	-1.43409
CCATGCATGATCGTGTGATGTGAG	Epiblast	0.444767	Synthetic	-0.0653287	1.21957
CTCTGCGTGATCGTGTATGACTTT	Epiblast	0.461444	Synthetic	0.811646	0.385079
CTTAGGCCGATCGTGTGGCGTTAG	Epiblast	0.495667	Synthetic	-0.972593	3.27136
GAAGATATGATCGTGTCTGTTCTT	Epiblast	0.469495	Synthetic	-3.38605	0.63904
GAGCGGAAGATCGTGTCCCGACTT	Epiblast	0.597819	Synthetic	-0.871056	1.72957
GAGTGTACGATCGTGTAAGATTGT	Epiblast	0.565712	Synthetic	-0.99169	0.462729
GATGGTTAGATCGTGTCCCGAATG	Epiblast	0.483931	Synthetic	-0.648	2.26978
GCACTCAGGATCGTGTCCAACCGT	Definitive endoderm	0.508133	Synthetic	-1.08884	-6.30235
GCATCACTGATCGTGTGCAGTCGA	Epiblast	0.505282	Synthetic	-1.10616	-2.86826
GCCTTGTGGATCGTGTTGTTTGAG	Epiblast	0.409833	Synthetic	-0.368418	-0.468849
GCGCTGATGATCGTGTTCGGTTTA	Epiblast	0.468224	Synthetic	-1.22343	3.45921
GCTAAGTTGATCGTGTATCCCACG	Epiblast	0.445249	Synthetic	-1.00715	3.56049
GGACTTCTGATCGTGTCTTCTGGA	Epiblast	0.528113	Synthetic	0.631749	-0.610649
GGCGACAAGATCGTGTGCCGGATT	Epiblast	0.463929	Synthetic	-1.77858	-0.236149
GGTTACACGATCGTGTGGTGGGAT	Epiblast	0.494901	Synthetic	-2.26128	3.20855
GGTTAGGGGATCGTGTATTTCCGG	Epiblast	0.461602	Synthetic	0.98665	-2.12782
GGTTAGGGGATCGTGTGCCAAGAT	Gut precursors	0.760614	Synthetic	13.5804	-0.0607366
GTATACGTGATCGTGTACGCCATT	Epiblast	0.544321	Synthetic	0.0230749	2.12182
GTCAAGAGGATCGTGTGGTCTGAC	Gut precursors	0.729076	Synthetic	12.2689	-0.144861
GTCAGGTTGATCGTGTAAACAGGG	Epiblast	0.520865	Synthetic	-0.93341	-4.35556
GTGGTGCTGATCGTGTTGCTATTT	Gut precursors	0.509812	Synthetic	13.2005	0.00958215
GTGTCAGGGATCGTGTTTCCGAGT	Definitive endoderm	0.674546	Synthetic	1.15075	-7.6612
GTTGTCCGGATCGTGTGTTAACCA	Epiblast	0.528297	Synthetic	0.486475	-1.0213
TAGTCTCTGATCGTGTTCGAAGCT	Epiblast	0.561583	Synthetic	-1.43531	1.18396
TCCGCTGTGATCGTGTGCTTTCCA	Epiblast	0.448129	Synthetic	-2.06607	1.36968
TCGGTCATGATCGTGTCGGAATTT	Epiblast	0.474871	Synthetic	0.330648	1.84467
TCTTTGACGATCGTGTTCATGAGG	Epiblast	0.528417	Synthetic	-1.89736	2.16924
TGAATCCTGATCGTGTCAGACCAT	Epiblast	0.453622	Synthetic	-1.59704	0.602538
TGAATCCTGATCGTGTGGTGACAC	Epiblast	0.413421	Synthetic	-2.07935	5.32673
TGACGTCGGATCGTGTCTTGGTGT	Epiblast	0.411104	Synthetic	-1.0483	2.83714
TGCTTCATGATCGTGTATTCCTTG	Gut precursors	0.815726	Synthetic	13.2255	-0.408262
TGCTTGGGGATCGTGTTGTAAAGG	Epiblast	0.530992	Synthetic	-0.826776	0.914903
TGGAAAGCGATCGTGTACATCTAT	Epiblast	0.407766	Synthetic	-0.761069	2.6369
TGGAAAGCGATCGTGTACGTATAC	Epiblast	0.461367	Synthetic	-0.751069	1.99942
AACAGCGGAGATATAAATACCCAG	Gut precursors	0.966126	Synthetic	#N/A	#N/A
AACGGTAGAGATATAAAACAATCC	Definitive endoderm	0.62552	Synthetic	#N/A	#N/A
AACTCAGTAGATATAAAATGACCC	Gut precursors	0.704078	Synthetic	#N/A	#N/A
AACTGCCTAGATATAATAGCCTCG	Gut precursors	0.985137	Synthetic	#N/A	#N/A
AAGCTCCTAGATATAAGTCCATGT	Gut precursors	0.969511	Synthetic	#N/A	#N/A
AAGGATGAAGATATAATTTGTGTC	Gut precursors	0.971512	Synthetic	#N/A	#N/A
AAGGCGCTAGATATAACGGGTAGT	Gut precursors	0.977079	Synthetic	#N/A	#N/A
AAGGGACCAGATATAAAGGTTGTG	Gut precursors	0.910616	Synthetic	#N/A	#N/A
AAGGGACCAGATATAACATACATT	Gut precursors	0.961768	Synthetic	#N/A	#N/A
AAGTCCAAAGATATAACAGACCAT	Gut precursors	0.987764	Synthetic	#N/A	#N/A
AATCGAAGAGATATAAAAGCGTAC	Gut precursors	0.889912	Synthetic	#N/A	#N/A
AATCGTTCAGATATAAGTTTACGT	Gut precursors	0.986357	Synthetic	#N/A	#N/A
ACAGGCCAAGATATAAGGGAGGTA	Gut precursors	0.987262	Synthetic	#N/A	#N/A
ACCAAGGGAGATATAAGTGGATGG	Gut precursors	0.990163	Synthetic	#N/A	#N/A
ACCCTCAAAGATATAACTACTTGT	Gut precursors	0.926151	Synthetic	#N/A	#N/A
ACGGTTGGAGATATAATCCTTATT	Gut precursors	0.877201	Synthetic	#N/A	#N/A
ACGTAAACAGATATAAGGTCCCTT	Gut precursors	0.989702	Synthetic	#N/A	#N/A
ACTCATACAGATATAATGCGACAG	Gut precursors	0.841288	Synthetic	#N/A	#N/A
AGAGAGACAGATATAATGTGGCTA	Gut precursors	0.991538	Synthetic	#N/A	#N/A
AGCACGTAAGATATAAATATAGGA	Gut precursors	0.984696	Synthetic	#N/A	#N/A
AGCATGCCAGATATAATTATCTGT	Gut precursors	0.883495	Synthetic	#N/A	#N/A
AGTTGAACAGATATAAGCCAAGAT	Gut precursors	0.95303	Synthetic	#N/A	#N/A
AGTTTGTAAGATATAAGAATTCGT	Gut precursors	0.859351	Synthetic	#N/A	#N/A
ATCAATCGAGATATAAGCCTCTTT	Gut precursors	0.90998	Synthetic	#N/A	#N/A
ATGACTTGAGATATAACTTTCTTT	Gut precursors	0.748958	Synthetic	#N/A	#N/A
ATTTGTTGAGATATAATTCGCTGG	Gut precursors	0.904041	Synthetic	#N/A	#N/A
CAAGGGTTAGATATAAGTCTCTCT	Gut precursors	0.985629	Synthetic	#N/A	#N/A
CACTTGATAGATATAATTGTTTAC	Gut precursors	0.986583	Synthetic	#N/A	#N/A
CAGGTTGCAGATATAAATGAAGCA	Gut precursors	0.930339	Synthetic	#N/A	#N/A
CATGACGAAGATATAATTGTTTAC	Gut precursors	0.992149	Synthetic	#N/A	#N/A
CCACCTCTAGATATAACCACATTA	Gut precursors	0.985226	Synthetic	#N/A	#N/A
CCAGACAGAGATATAACGGACAAC	Gut precursors	0.982214	Synthetic	#N/A	#N/A
CCAGCGAAAGATATAACCGTGTTT	Gut precursors	0.983518	Synthetic	#N/A	#N/A
CCCTCTTGAGATATAAAAGCTTCT	Definitive endoderm	0.656819	Synthetic	#N/A	#N/A
CCCTGTTTAGATATAATGGCCTGT	Gut precursors	0.807779	Synthetic	#N/A	#N/A
CGAAGAAGAGATATAATCCCGTAG	Gut precursors	0.962248	Synthetic	#N/A	#N/A
CGACATTTAGATATAATTGCACGC	Gut precursors	0.879468	Synthetic	#N/A	#N/A
CGATGGCAAGATATAAACCCATAT	Gut precursors	0.983182	Synthetic	#N/A	#N/A
CGGCTGTAAGATATAACCTCGTCT	Gut precursors	0.865005	Synthetic	#N/A	#N/A
CGGCTGTAAGATATAACTTCTTCG	Gut precursors	0.823284	Synthetic	#N/A	#N/A
CGTGCAACAGATATAACAACGTGG	Gut precursors	0.924665	Synthetic	#N/A	#N/A
CGTGGGATAGATATAAGTTAACCA	Gut precursors	0.993271	Synthetic	#N/A	#N/A
CGTGTACAAGATATAACGGGTAGT	Gut precursors	0.973372	Synthetic	#N/A	#N/A
CTCAAACAAGATATAATGAAATGA	Gut precursors	0.990691	Synthetic	#N/A	#N/A
CTGGGTATAGATATAAAGTGATGC	Gut precursors	0.900319	Synthetic	#N/A	#N/A
CTGTTTCCAGATATAACACGGACT	Gut precursors	0.988109	Synthetic	#N/A	#N/A
CTGTTTCCAGATATAACTTGGTGT	Gut precursors	1	Synthetic	#N/A	#N/A
CTTAGGCCAGATATAAGGAAACAG	Gut precursors	0.863099	Synthetic	#N/A	#N/A
CTTAGTGTAGATATAAGTTCTGTT	Gut precursors	0.902224	Synthetic	#N/A	#N/A
CTTTCACTAGATATAATTGAGGGT	Gut precursors	0.992661	Synthetic	#N/A	#N/A
GAAAGACAAGATATAAAACCCTTG	Gut precursors	0.723849	Synthetic	#N/A	#N/A
GACACCTGAGATATAAGAATTCGT	Gut precursors	0.998805	Synthetic	#N/A	#N/A
GACTAGCGAGATATAACCCTAACC	Gut precursors	0.885388	Synthetic	#N/A	#N/A
GAGAAACCAGATATAACACTCCTC	Gut precursors	0.802785	Synthetic	#N/A	#N/A
GATGTGGCAGATATAATCGAAGCT	Gut precursors	0.983379	Synthetic	#N/A	#N/A
GATTGGGAAGATATAAGAGGCTGA	Gut precursors	0.962489	Synthetic	#N/A	#N/A
GATTTCCCAGATATAACCGTGTTT	Gut precursors	0.865199	Synthetic	#N/A	#N/A
GCACTCAGAGATATAATCATATGG	Gut precursors	0.943415	Synthetic	#N/A	#N/A
GCATCACTAGATATAAAAACTCGA	Gut precursors	0.983949	Synthetic	#N/A	#N/A
GCATCACTAGATATAATGGGATTC	Gut precursors	0.906513	Synthetic	#N/A	#N/A
GCATCGAGAGATATAATTGGCGTT	Gut precursors	0.873418	Synthetic	#N/A	#N/A
GCTACCGTAGATATAAAGATGGCT	Gut precursors	0.866846	Synthetic	#N/A	#N/A
GGAAGTCCAGATATAATCCCGTAG	Gut precursors	0.971483	Synthetic	#N/A	#N/A
GGACTGGAAGATATAAAGATGGCT	Gut precursors	0.906825	Synthetic	#N/A	#N/A
GGAGGTTTAGATATAACCCATAGC	Gut precursors	0.943484	Synthetic	#N/A	#N/A
GGCTTTGCAGATATAATAAATAGG	Gut precursors	0.987154	Synthetic	#N/A	#N/A
GGCTTTGCAGATATAATGGCCTGT	Gut precursors	0.91751	Synthetic	#N/A	#N/A
GGGTCTAGAGATATAACTTGGTGT	Gut precursors	0.988186	Synthetic	#N/A	#N/A
GGTCCTAAAGATATAAGCCAAGAT	Gut precursors	0.987069	Synthetic	#N/A	#N/A
GTGTCACCAGATATAACCCAAGCA	Gut precursors	0.812977	Synthetic	#N/A	#N/A
TACCGCTCAGATATAATGACCAGT	Gut precursors	0.956768	Synthetic	#N/A	#N/A
TACGTTCGAGATATAAACGTATAC	Gut precursors	0.978173	Synthetic	#N/A	#N/A
TAGCCACAAGATATAATTCCAGAC	Gut precursors	0.975774	Synthetic	#N/A	#N/A
TAGTCTCTAGATATAAGCCAAGAT	Gut precursors	0.901883	Synthetic	#N/A	#N/A
TATCCACGAGATATAACTTTCTTT	Gut precursors	0.997611	Synthetic	#N/A	#N/A
TATGTGAAAGATATAACTGTTCTT	Gut precursors	0.990483	Synthetic	#N/A	#N/A
TATGTGAAAGATATAATCCCGTAG	Gut precursors	0.8329	Synthetic	#N/A	#N/A
TCAAGGCGAGATATAAATATCTTC	Gut precursors	0.861206	Synthetic	#N/A	#N/A
TCCCTGGAAGATATAAGATGTATT	Gut precursors	0.981697	Synthetic	#N/A	#N/A
TCCGACACAGATATAACAGTTTGC	Gut precursors	0.964862	Synthetic	#N/A	#N/A
TCCGCTGTAGATATAACAATACTT	Gut precursors	0.946835	Synthetic	#N/A	#N/A
TCGCAATCAGATATAATCTGTGGT	Gut precursors	0.85954	Synthetic	#N/A	#N/A
TCGTGGGTAGATATAAGTTCTGTT	Gut precursors	0.922256	Synthetic	#N/A	#N/A
TCTAAACTAGATATAAACTTCAAT	Gut precursors	0.984063	Synthetic	#N/A	#N/A
TCTAAACTAGATATAAGAGCGGTA	Gut precursors	0.907557	Synthetic	#N/A	#N/A
TCTATTCCAGATATAATGTGGCTA	Gut precursors	0.959757	Synthetic	#N/A	#N/A
TCTGATTTAGATATAAAGACACCA	Gut precursors	0.827687	Synthetic	#N/A	#N/A
TCTTTGACAGATATAAGGTCCCTT	Gut precursors	0.990571	Synthetic	#N/A	#N/A
TCTTTGACAGATATAATTGTGACT	Gut precursors	0.937149	Synthetic	#N/A	#N/A
TGCTTCATAGATATAAATATGCAT	Gut precursors	0.985875	Synthetic	#N/A	#N/A
TGGGAATTAGATATAAGTCGTCGT	Gut precursors	0.993228	Synthetic	#N/A	#N/A
TGGGAATTAGATATAATTTAACAG	Gut precursors	0.99215	Synthetic	#N/A	#N/A
TGGTGTCTAGATATAAGGAGAAGC	Gut precursors	0.992767	Synthetic	#N/A	#N/A
TGTTATCAAGATATAACGTGGATA	Gut precursors	0.989946	Synthetic	#N/A	#N/A
TGTTATCAAGATATAAGGCCCTTA	Gut precursors	0.843624	Synthetic	#N/A	#N/A
TGTTATCAAGATATAATGGTTTCT	Gut precursors	0.917332	Synthetic	#N/A	#N/A
AAACAAACTGTTATACAGTTTAGA	Gut precursors	0.812615	Synthetic	#N/A	#N/A
AAACGTGATGTTATACCTACTTGT	Gut precursors	0.737917	Synthetic	#N/A	#N/A
AAAGAGGCTGTTATACTCACCGAG	Gut precursors	0.969285	Synthetic	#N/A	#N/A
AAAGCCCGTGTTATACCGTGCTAG	Gut precursors	0.89804	Synthetic	#N/A	#N/A
AAATAGCATGTTATACGCCACATC	Gut precursors	0.964386	Synthetic	#N/A	#N/A
AAGTTGTCTGTTATACCCCTTGGT	Gut precursors	0.992854	Synthetic	#N/A	#N/A
AAGTTGTCTGTTATACCGTGGATA	Gut precursors	0.854368	Synthetic	#N/A	#N/A
AATGGCGTTGTTATACGGTTTCTC	Gut precursors	0.979566	Synthetic	#N/A	#N/A
ACCCTCAATGTTATACCCCGACTT	Gut precursors	0.984445	Synthetic	#N/A	#N/A
ACGGGTTATGTTATACAGGCAGTT	Gut precursors	0.936971	Synthetic	#N/A	#N/A
ACGGTTGGTGTTATACTTTACCCT	Gut precursors	0.982782	Synthetic	#N/A	#N/A
ACTCGGAATGTTATACCCCTAACC	Gut precursors	0.906878	Synthetic	#N/A	#N/A
ACTGCTGGTGTTATACGCGCATTC	Gut precursors	0.988513	Synthetic	#N/A	#N/A
AGAAAGTGTGTTATACAGAACGGG	Gut precursors	0.983871	Synthetic	#N/A	#N/A
AGAAAGTGTGTTATACCCTACTAG	Gut precursors	0.770524	Synthetic	#N/A	#N/A
AGAGGTGCTGTTATACTGTAGTTT	Gut precursors	0.946893	Synthetic	#N/A	#N/A
AGCAACGCTGTTATACAGCTATGA	Gut precursors	0.971415	Synthetic	#N/A	#N/A
AGTAATGGTGTTATACATGGAAAT	Gut precursors	0.98435	Synthetic	#N/A	#N/A
ATCCCACCTGTTATACGATGTGAG	Gut precursors	0.823112	Synthetic	#N/A	#N/A
ATGACTTGTGTTATACATCAGCGC	Gut precursors	0.905946	Synthetic	#N/A	#N/A
ATGACTTGTGTTATACTCCCTGAT	Gut precursors	0.982653	Synthetic	#N/A	#N/A
ATGGGCTCTGTTATACCCTGTTAT	Definitive endoderm	0.700868	Synthetic	#N/A	#N/A
ATGGGCTCTGTTATACGAATACGC	Gut precursors	0.90242	Synthetic	#N/A	#N/A
ATGGGCTCTGTTATACTTCGTTCC	Gut precursors	0.829058	Synthetic	#N/A	#N/A
ATGGGCTCTGTTATACTTGAGGGT	Gut precursors	0.976613	Synthetic	#N/A	#N/A
ATGTGCCGTGTTATACGCATGGGT	Gut precursors	0.901217	Synthetic	#N/A	#N/A
ATTTGTTGTGTTATACGTTCAACT	Gut precursors	0.984858	Synthetic	#N/A	#N/A
ATTTGTTGTGTTATACTGAAATGA	Gut precursors	0.968627	Synthetic	#N/A	#N/A
CATTCATTTGTTATACAAAGTCGG	Gut precursors	0.965398	Synthetic	#N/A	#N/A
CCATCCACTGTTATACCTTGGTGT	Gut precursors	0.988592	Synthetic	#N/A	#N/A
CCATGCATTGTTATACATCTTTGT	Gut precursors	0.975373	Synthetic	#N/A	#N/A
CCGGAAATTGTTATACAGAACGGG	Gut precursors	0.987684	Synthetic	#N/A	#N/A
CGTGTGTTTGTTATACCCCATCTG	Gut precursors	0.836971	Synthetic	#N/A	#N/A
GAATCCCATGTTATACCTATAGAG	Gut precursors	0.988393	Synthetic	#N/A	#N/A
GAGCGGAATGTTATACATTCGACG	Gut precursors	0.987774	Synthetic	#N/A	#N/A
GATTTCCCTGTTATACTCCAGTCC	Gut precursors	0.825103	Synthetic	#N/A	#N/A
GCCAAAGCTGTTATACCCGTGTTT	Gut precursors	0.983639	Synthetic	#N/A	#N/A
GCCTGGTATGTTATACAAGCTTCT	Gut precursors	0.904664	Synthetic	#N/A	#N/A
GCGGTAACTGTTATACTAACCATC	Gut precursors	0.982191	Synthetic	#N/A	#N/A
GCGTGCAATGTTATACTAGTCGCA	Gut precursors	0.939433	Synthetic	#N/A	#N/A
GGACTGGATGTTATACTATTGCCT	Gut precursors	0.98112	Synthetic	#N/A	#N/A
GGAGTAAGTGTTATACCCTCGTCT	Gut precursors	0.987732	Synthetic	#N/A	#N/A
GGGCATCATGTTATACGAGCCCAT	Gut precursors	0.927201	Synthetic	#N/A	#N/A
GGGTCTAGTGTTATACCAAGTCAT	Gut precursors	0.916565	Synthetic	#N/A	#N/A
GTACGGACTGTTATACATGCATGG	Gut precursors	0.991669	Synthetic	#N/A	#N/A
GTCAGACCTGTTATACACGGTAGC	Gut precursors	0.924806	Synthetic	#N/A	#N/A
GTTCTGCTTGTTATACTAAGACGG	Gut precursors	0.964014	Synthetic	#N/A	#N/A
TAACTTCTTGTTATACGGAGAAGC	Gut precursors	0.939943	Synthetic	#N/A	#N/A
TACGTTCGTGTTATACTGCAAGGG	Gut precursors	0.970406	Synthetic	#N/A	#N/A
TAGATCAATGTTATACCAAGAGGG	Gut precursors	0.759377	Synthetic	#N/A	#N/A
TAGCCACATGTTATACGGTCACAG	Gut precursors	0.94279	Synthetic	#N/A	#N/A
TAGTCTCTTGTTATACAATGTTTG	Gut precursors	0.98122	Synthetic	#N/A	#N/A
TATCTGTCTGTTATACATCCCACG	Gut precursors	0.934962	Synthetic	#N/A	#N/A
TATCTGTCTGTTATACGTCAAAGA	Gut precursors	0.982501	Synthetic	#N/A	#N/A
TCATAGCTTGTTATACTGTGCTCA	Gut precursors	0.980625	Synthetic	#N/A	#N/A
TCGTTCCCTGTTATACGCTCTAGT	Gut precursors	0.862021	Synthetic	#N/A	#N/A
TGAGAGCGTGTTATACCGTGCTAG	Gut precursors	0.828884	Synthetic	#N/A	#N/A
TGCACCAGTGTTATACAATGTTTG	Gut precursors	0.974096	Synthetic	#N/A	#N/A
TGCTTCATTGTTATACAATGACCC	Gut precursors	0.933448	Synthetic	#N/A	#N/A
TGCTTCATTGTTATACCACAGTTT	Gut precursors	0.991302	Synthetic	#N/A	#N/A
TGCTTGGGTGTTATACATGGATTA	Gut precursors	0.988516	Synthetic	#N/A	#N/A
TGTTATCATGTTATACGATTGCGA	Gut precursors	0.886412	Synthetic	#N/A	#N/A
AAACAAACGATCGTGTGGTGGGAT	Epiblast	0.140004	Synthetic	#N/A	#N/A
AAACACGGGATCGTGTCTTTCTTT	Epiblast	0.0210399	Synthetic	#N/A	#N/A
AAAGTCATGATCGTGTTGCTCCGT	Definitive endoderm	0.229414	Synthetic	#N/A	#N/A
AAATTCCGGATCGTGTCCCTAACC	Epiblast	0.0937445	Synthetic	#N/A	#N/A
AACAAATGGATCGTGTGTCCATGT	Primitive streak	0.1664	Synthetic	#N/A	#N/A
AACTCAGTGATCGTGTCCATTTGA	Epiblast	0.19707	Synthetic	#N/A	#N/A
AACTGCCTGATCGTGTGGTCCCTT	Epiblast	0.146389	Synthetic	#N/A	#N/A
AAGAACAGGATCGTGTACTAGCCA	Epiblast	0.131557	Synthetic	#N/A	#N/A
AAGAAGGTGATCGTGTAGAGGTGG	Primitive streak	0.19975	Synthetic	#N/A	#N/A
AAGAAGGTGATCGTGTTCCCTGAT	Epiblast	0.0305934	Synthetic	#N/A	#N/A
AAGTATTGGATCGTGTGGGCCAAT	Primitive streak	0.118823	Synthetic	#N/A	#N/A
AAGTGAGAGATCGTGTGACAACTT	Epiblast	0.170084	Synthetic	#N/A	#N/A
AAGTTGTCGATCGTGTCAAGAGGG	Primitive streak	0.331296	Synthetic	#N/A	#N/A
AATCCGGCGATCGTGTCCTATTCA	Epiblast	0.14258	Synthetic	#N/A	#N/A
ACACCAAGGATCGTGTACCCATAT	Definitive endoderm	0.181105	Synthetic	#N/A	#N/A
ACAGATAAGATCGTGTGAGCGGTA	Epiblast	0.0928767	Synthetic	#N/A	#N/A
ACAGATAAGATCGTGTGGGAACCT	Epiblast	0.177262	Synthetic	#N/A	#N/A
ACATCTCGGATCGTGTATATAGGA	Epiblast	0.115264	Synthetic	#N/A	#N/A
ACCACAGAGATCGTGTTTGTTTAC	Epiblast	0.0904752	Synthetic	#N/A	#N/A
ACCAGTTTGATCGTGTACCCATAT	Epiblast	0.1677	Synthetic	#N/A	#N/A
ACCAGTTTGATCGTGTATTCCTTG	Definitive endoderm	0.771817	Synthetic	#N/A	#N/A
ACCCGATTGATCGTGTGTCGTCGT	Epiblast	0.0313527	Synthetic	#N/A	#N/A
ACTCATACGATCGTGTCTAGATTG	Primitive streak	0.166992	Synthetic	#N/A	#N/A
AGCAACGCGATCGTGTCGTATCGG	Epiblast	0.0520771	Synthetic	#N/A	#N/A
AGCTTCGAGATCGTGTGAAAGACC	Epiblast	0.00558947	Synthetic	#N/A	#N/A
AGGACACAGATCGTGTACAGCGGA	Primitive streak	0.315255	Synthetic	#N/A	#N/A
AGGAGTCGGATCGTGTCGTATCGG	Epiblast	0.0806108	Synthetic	#N/A	#N/A
AGGCAATAGATCGTGTGAGCGGTA	Epiblast	0.132491	Synthetic	#N/A	#N/A
AGGGACTGGATCGTGTAGGATTCA	Epiblast	0.181517	Synthetic	#N/A	#N/A
AGGGTAAAGATCGTGTTTGTGACT	Epiblast	0.138957	Synthetic	#N/A	#N/A
AGGTATATGATCGTGTGCTTACCT	Epiblast	0.0584041	Synthetic	#N/A	#N/A
AGGTTCCCGATCGTGTCTCAGAAT	Primitive streak	0.283412	Synthetic	#N/A	#N/A
AGTAATGGGATCGTGTTCTGTGGT	Epiblast	0.165164	Synthetic	#N/A	#N/A
AGTCACAAGATCGTGTCCCAAGCA	Primitive streak	0.133152	Synthetic	#N/A	#N/A
AGTGCTTCGATCGTGTATGGATTA	Epiblast	0.117553	Synthetic	#N/A	#N/A
AGTTGCGGGATCGTGTGTCAATAC	Primitive streak	0.177389	Synthetic	#N/A	#N/A
ATACACCCGATCGTGTTAGTCGCA	Epiblast	0.170917	Synthetic	#N/A	#N/A
ATAGATGTGATCGTGTCCTCGTCT	Primitive streak	0.309475	Synthetic	#N/A	#N/A
ATATGCAAGATCGTGTATGCGGAT	Epiblast	0.158134	Synthetic	#N/A	#N/A
ATATGCAAGATCGTGTGTGTCGGA	Primitive streak	0.203811	Synthetic	#N/A	#N/A
ATCCTAGTGATCGTGTCAACAAAT	Primitive streak	0.141891	Synthetic	#N/A	#N/A
ATCGCGCTGATCGTGTACAGCGGA	Definitive endoderm	0.0464394	Synthetic	#N/A	#N/A
ATCGTAACGATCGTGTAAAGTCGG	Primitive streak	0.216129	Synthetic	#N/A	#N/A
ATCTTGGCGATCGTGTCGGAATTT	Epiblast	0.118192	Synthetic	#N/A	#N/A
ATGGTCTGGATCGTGTGACAAAGG	Primitive streak	0.0979199	Synthetic	#N/A	#N/A
ATGTGCCGGATCGTGTGGTGACAC	Epiblast	0.166044	Synthetic	#N/A	#N/A
ATTATTCGGATCGTGTAGGAAGAC	Epiblast	0.145352	Synthetic	#N/A	#N/A
ATTATTCGGATCGTGTCTTCTTCG	Primitive streak	0.242783	Synthetic	#N/A	#N/A
ATTCTGAGGATCGTGTCCGTGTTT	Epiblast	0.0354818	Synthetic	#N/A	#N/A
ATTCTGAGGATCGTGTTTGTGACT	Primitive streak	0.25923	Synthetic	#N/A	#N/A
ATTTCCATGATCGTGTGGTCTGAC	Epiblast	0.126502	Synthetic	#N/A	#N/A
CAAACATTGATCGTGTGAATTCGT	Epiblast	0.139322	Synthetic	#N/A	#N/A
CAAGGAATGATCGTGTACTTCAAT	Epiblast	0.0958251	Synthetic	#N/A	#N/A
CAAGGAATGATCGTGTGCCGGATT	Epiblast	0.0742384	Synthetic	#N/A	#N/A
CAAGGTACGATCGTGTAAGCTTCT	Epiblast	0.125987	Synthetic	#N/A	#N/A
CAAGGTACGATCGTGTAGCAGAAC	Primitive streak	0.189337	Synthetic	#N/A	#N/A
CAAGGTACGATCGTGTTCGGTTCG	Epiblast	0.081822	Synthetic	#N/A	#N/A
CAAGGTACGATCGTGTTCTCAACC	Definitive endoderm	0.751485	Synthetic	#N/A	#N/A
CAATCTAGGATCGTGTCCGCTGTT	Definitive endoderm	0.167214	Synthetic	#N/A	#N/A
CAATTCTCGATCGTGTGCCAAGAT	Epiblast	0.176524	Synthetic	#N/A	#N/A
CACAAGTAGATCGTGTCAAGTCAT	Epiblast	0.177584	Synthetic	#N/A	#N/A
CACAAGTAGATCGTGTGCGTTGCT	Primitive streak	0.180307	Synthetic	#N/A	#N/A
CAGACTCGGATCGTGTTAACTACT	Epiblast	0.14899	Synthetic	#N/A	#N/A
CAGATGGGGATCGTGTGATTGCGA	Definitive endoderm	0.773004	Synthetic	#N/A	#N/A
CATTCGGGGATCGTGTCCCTAACC	Definitive endoderm	0.757027	Synthetic	#N/A	#N/A
CATTCGGGGATCGTGTGAAAGACC	Epiblast	0.128642	Synthetic	#N/A	#N/A
CATTTCTAGATCGTGTATCTTTGT	Primitive streak	0.182935	Synthetic	#N/A	#N/A
CATTTCTAGATCGTGTCTTAGGTA	Epiblast	0.149448	Synthetic	#N/A	#N/A
CCACGTTGGATCGTGTGGGTGTAT	Epiblast	0.0319127	Synthetic	#N/A	#N/A
CCATCGTCGATCGTGTGGGCCAAT	Definitive endoderm	0.691398	Synthetic	#N/A	#N/A
CCCTGTTTGATCGTGTCTCCGCAT	Epiblast	0.155179	Synthetic	#N/A	#N/A
CCGACTTTGATCGTGTGCAGGGTA	Primitive streak	0.143555	Synthetic	#N/A	#N/A
CCGGAAATGATCGTGTGAAGCACT	Primitive streak	0.128193	Synthetic	#N/A	#N/A
CCGGAAATGATCGTGTTAAGACGG	Definitive endoderm	0.226876	Synthetic	#N/A	#N/A
CCTTTGTCGATCGTGTCGTCAGCA	Epiblast	0.0297035	Synthetic	#N/A	#N/A
CTAACGCCGATCGTGTATGACTTT	Primitive streak	0.161202	Synthetic	#N/A	#N/A
CTACGGGAGATCGTGTCTAGATTG	Epiblast	0.12531	Synthetic	#N/A	#N/A
CTAGACTAGATCGTGTTAAGACGG	Epiblast	0.193143	Synthetic	#N/A	#N/A
CTAGTAGGGATCGTGTCTCCGCAT	Epiblast	0.09875	Synthetic	#N/A	#N/A
CTCACATCGATCGTGTGATCTCGG	Epiblast	0.187789	Synthetic	#N/A	#N/A
CTGTCGCAGATCGTGTAAGCGTAC	Definitive endoderm	0.744345	Synthetic	#N/A	#N/A
CTTTGGACGATCGTGTATGAAGCA	Definitive endoderm	0.221844	Synthetic	#N/A	#N/A
GAGCGGAAGATCGTGTCCATTACT	Epiblast	0.134855	Synthetic	#N/A	#N/A
GAGCGGAAGATCGTGTCTCGCGTA	Definitive endoderm	0.686354	Synthetic	#N/A	#N/A
GAGCGGAAGATCGTGTGAAGCACT	Epiblast	0.0477273	Synthetic	#N/A	#N/A
GATACGCAGATCGTGTTGAAATGA	Epiblast	0.119862	Synthetic	#N/A	#N/A
GATGCAGAGATCGTGTAATGTTTG	Epiblast	0.0525136	Synthetic	#N/A	#N/A
GATGGTTAGATCGTGTAATGAATG	Epiblast	0.284648	Synthetic	#N/A	#N/A
GATGTGGCGATCGTGTGCTTACCT	Epiblast	0.152518	Synthetic	#N/A	#N/A
GATTAAAGGATCGTGTAGGTTGTG	Epiblast	0.169625	Synthetic	#N/A	#N/A
GATTACTTGATCGTGTACCCACGA	Epiblast	0.0217282	Synthetic	#N/A	#N/A
GATTACTTGATCGTGTCACGGACT	Epiblast	0.134233	Synthetic	#N/A	#N/A
GATTGGGAGATCGTGTTGGTTTCT	Epiblast	0.136329	Synthetic	#N/A	#N/A
GCCAACATGATCGTGTGTTTACGT	Epiblast	0.0325758	Synthetic	#N/A	#N/A
GCCAACATGATCGTGTTCCTTATT	Epiblast	0.101817	Synthetic	#N/A	#N/A
GCCTTGTGGATCGTGTGAAGGCTT	Primitive streak	0.286307	Synthetic	#N/A	#N/A
GCGCTGATGATCGTGTACCCACGA	Primitive streak	0.175346	Synthetic	#N/A	#N/A
GCGGTAACGATCGTGTCCTGTTAT	Epiblast	0.153001	Synthetic	#N/A	#N/A
GCTAAGTTGATCGTGTGTAACGTT	Primitive streak	0.294192	Synthetic	#N/A	#N/A
GCTCGTAGGATCGTGTAGCTATGA	Epiblast	0.0820258	Synthetic	#N/A	#N/A
GGAACGAAGATCGTGTCGTACCTA	Epiblast	0.0446694	Synthetic	#N/A	#N/A
GGAAGTCCGATCGTGTCTGTCTGG	Epiblast	0.161935	Synthetic	#N/A	#N/A
GGAAGTCCGATCGTGTGATTAGAC	Primitive streak	0.315744	Synthetic	#N/A	#N/A
GGAGTAAGGATCGTGTCCGCTGTT	Epiblast	0.137209	Synthetic	#N/A	#N/A
GGATTGTTGATCGTGTAATGTTTG	Epiblast	0.134977	Synthetic	#N/A	#N/A
GGCCCAATGATCGTGTGGGAACCT	Primitive streak	0.195885	Synthetic	#N/A	#N/A
GGGATTACGATCGTGTCACGGACT	Epiblast	0.0378835	Synthetic	#N/A	#N/A
GGGCATCAGATCGTGTTTCGGCCT	Epiblast	0.129234	Synthetic	#N/A	#N/A
GGGTCATTGATCGTGTATCAAGTG	Primitive streak	0.180667	Synthetic	#N/A	#N/A
GGGTCTAGGATCGTGTCGGGCTTT	Epiblast	0.0449938	Synthetic	#N/A	#N/A
GGTAAATCGATCGTGTTGCAAGGG	Epiblast	0.145257	Synthetic	#N/A	#N/A
GGTGTCGAGATCGTGTGATTGCGA	Epiblast	0.148983	Synthetic	#N/A	#N/A
GGTGTCGAGATCGTGTTACGTGCT	Primitive streak	0.21187	Synthetic	#N/A	#N/A
GTCAAGAGGATCGTGTCTGCGTTG	Epiblast	0.153555	Synthetic	#N/A	#N/A
GTCAGACCGATCGTGTAGAGGTGG	Definitive endoderm	0.192778	Synthetic	#N/A	#N/A
GTCAGGTTGATCGTGTGTCCGTAC	Epiblast	0.0782784	Synthetic	#N/A	#N/A
TAACTTCTGATCGTGTACTGAGTT	Primitive streak	0.169771	Synthetic	#N/A	#N/A
TACCCTGCGATCGTGTATATGCAT	Epiblast	0.106403	Synthetic	#N/A	#N/A
TACGCGAGGATCGTGTATTTCCGG	Epiblast	0.111355	Synthetic	#N/A	#N/A
TACGTTCGGATCGTGTGACGATGG	Primitive streak	0.204026	Synthetic	#N/A	#N/A
TAGTCTCTGATCGTGTACTTCAAT	Epiblast	0.103954	Synthetic	#N/A	#N/A
TCAAGGCGGATCGTGTATGCATGG	Primitive streak	0.107233	Synthetic	#N/A	#N/A
TCATAGCTGATCGTGTCTGCGTTG	Primitive streak	0.2627	Synthetic	#N/A	#N/A
TCGACTGCGATCGTGTGGGTGTAT	Epiblast	0.120781	Synthetic	#N/A	#N/A
TGACGTCGGATCGTGTCTTCGATT	Epiblast	0.0501182	Synthetic	#N/A	#N/A
TGACGTCGGATCGTGTGGTGGGAT	Primitive streak	0.297644	Synthetic	#N/A	#N/A
TGAGCACAGATCGTGTTGGCCTGT	Primitive streak	0.138162	Synthetic	#N/A	#N/A
TGGACGGAGATCGTGTCATTTGTT	Definitive endoderm	0.124527	Synthetic	#N/A	#N/A
TGGTGTCTGATCGTGTCCATTTGA	Epiblast	0.136871	Synthetic	#N/A	#N/A
TGGTTAACGATCGTGTCTAGATTG	Epiblast	0.123983	Synthetic	#N/A	#N/A
AAACAAACAGATATAACGAGTCTG	Epiblast	0.1611	Synthetic	#N/A	#N/A
AAACACGGAGATATAAGCTTACCT	Epiblast	0.0432435	Synthetic	#N/A	#N/A
AAACCGCCAGATATAAACGGTAGC	Epiblast	0.126915	Synthetic	#N/A	#N/A
AAACGATCAGATATAAGTTGTCAT	Primitive streak	0.190701	Synthetic	#N/A	#N/A
AAACGATCAGATATAATTGGCGTT	Epiblast	0.14566	Synthetic	#N/A	#N/A
AAACGTGAAGATATAAAGGTTGTG	Epiblast	0.0299625	Synthetic	#N/A	#N/A
AAACGTGAAGATATAATCATATGG	Definitive endoderm	0.165377	Synthetic	#N/A	#N/A
AAACTACAAGATATAAGGTCCCTT	Epiblast	0.123677	Synthetic	#N/A	#N/A
AAACTACAAGATATAATTTACCCT	Epiblast	0.147568	Synthetic	#N/A	#N/A
AAAGAAAGAGATATAATGCAAGGG	Gut precursors	0.810265	Synthetic	#N/A	#N/A
AAAGAGGCAGATATAAATGGGCAC	Epiblast	0.116662	Synthetic	#N/A	#N/A
AAAGAGGCAGATATAACTTACGGG	Epiblast	0.025532	Synthetic	#N/A	#N/A
AAAGCCCGAGATATAACATTTGTT	Definitive endoderm	0.764647	Synthetic	#N/A	#N/A
AAAGCCCGAGATATAACGGAATTT	Primitive streak	0.0956171	Synthetic	#N/A	#N/A
AAAGTCATAGATATAACGATTGAT	Epiblast	0.049253	Synthetic	#N/A	#N/A
AAAGTCATAGATATAACTAGACCC	Epiblast	0.0532504	Synthetic	#N/A	#N/A
AAATAGCAAGATATAAGTTACGAT	Definitive endoderm	0.20603	Synthetic	#N/A	#N/A
AACAAATGAGATATAACAGTCCCT	Epiblast	0.1499	Synthetic	#N/A	#N/A
AACAGAACAGATATAAGGCTACTA	Epiblast	0.13932	Synthetic	#N/A	#N/A
AACAGCGGAGATATAAAAACTCGA	Epiblast	0.137115	Synthetic	#N/A	#N/A
AACAGCGGAGATATAAAGCGAAGT	Definitive endoderm	0.772134	Synthetic	#N/A	#N/A
AACGCCAAAGATATAAGAGGCTGA	Definitive endoderm	0.753643	Synthetic	#N/A	#N/A
AACTCAGTAGATATAACGAATAAT	Definitive endoderm	0.233607	Synthetic	#N/A	#N/A
AACTGCCTAGATATAATAGTGGAC	Epiblast	0.128356	Synthetic	#N/A	#N/A
AAGAAGGTAGATATAACTTCGCAC	Primitive streak	0.302807	Synthetic	#N/A	#N/A
AAGAGTATAGATATAACAGACCAT	Epiblast	0.178672	Synthetic	#N/A	#N/A
AAGAGTATAGATATAAGATTAGAC	Epiblast	0.129269	Synthetic	#N/A	#N/A
AAGCCTTCAGATATAATCATCCTT	Epiblast	0.157999	Synthetic	#N/A	#N/A
AAGGCGCTAGATATAACGTGCTAG	Primitive streak	0.129695	Synthetic	#N/A	#N/A
AAGGGACCAGATATAACTCTTGAC	Epiblast	0.114485	Synthetic	#N/A	#N/A
AAGTCGGGAGATATAACCGCAACT	Definitive endoderm	0.670678	Synthetic	#N/A	#N/A
AAGTCGGGAGATATAAGTAACGTT	Primitive streak	0.236083	Synthetic	#N/A	#N/A
AAGTGAGAAGATATAAGAGAGTAT	Primitive streak	0.137306	Synthetic	#N/A	#N/A
AATAAGGAAGATATAAGCCAAGAT	Epiblast	0.130966	Synthetic	#N/A	#N/A
AATACATCAGATATAAGAAGGCTT	Epiblast	0.183191	Synthetic	#N/A	#N/A
AATATGACAGATATAAAGCTATGA	Epiblast	0.119538	Synthetic	#N/A	#N/A
AATCGTTCAGATATAAGAGGCTGA	Epiblast	0.201173	Synthetic	#N/A	#N/A
ACAAGTAGAGATATAAATGGAAAT	Epiblast	0.157331	Synthetic	#N/A	#N/A
ACAAGTAGAGATATAAATTCAGTA	Epiblast	0.116531	Synthetic	#N/A	#N/A
ACAGGCCAAGATATAAATCAAGTG	Primitive streak	0.144658	Synthetic	#N/A	#N/A
ACAGGCCAAGATATAATTCGCTGG	Epiblast	0.0643269	Synthetic	#N/A	#N/A
ACCACAGAAGATATAATACAAACT	Primitive streak	0.16821	Synthetic	#N/A	#N/A
ACCAGTTTAGATATAAGCAGTCGA	Epiblast	0.116228	Synthetic	#N/A	#N/A
ACCCATGCAGATATAAAGCAGAAC	Epiblast	0.125288	Synthetic	#N/A	#N/A
ACCCATGCAGATATAAATCAAGTG	Epiblast	0.142666	Synthetic	#N/A	#N/A
ACCCTCAAAGATATAACACGGACT	Epiblast	0.127519	Synthetic	#N/A	#N/A
ACCCTCAAAGATATAACAGTCCCT	Epiblast	0.0807074	Synthetic	#N/A	#N/A
ACCTTCCCAGATATAACAAGTCAT	Epiblast	0.0649365	Synthetic	#N/A	#N/A
ACGGAGCAAGATATAAGGTTAGTG	Epiblast	0.0715085	Synthetic	#N/A	#N/A
ACTACCCGAGATATAACTCCGCAT	Epiblast	0.164636	Synthetic	#N/A	#N/A
ACTACCCGAGATATAAGGGTTGGT-1	Primitive streak	0.169186	Synthetic	#N/A	#N/A
ACTCATACAGATATAATCGTCATG	Definitive endoderm	0.171005	Synthetic	#N/A	#N/A
ACTCGGAAAGATATAAGAGAATTG	Epiblast	0.032347	Synthetic	#N/A	#N/A
ACTGCTGGAGATATAAGGTCACAG	Definitive endoderm	0.219951	Synthetic	#N/A	#N/A
ACTGGTCAAGATATAAGTTAACCA	Epiblast	0.083713	Synthetic	#N/A	#N/A
ACTTCGCTAGATATAAACCTTCTT	Definitive endoderm	0.662404	Synthetic	#N/A	#N/A
AGAAACCAAGATATAATAAATAGG	Epiblast	0.158822	Synthetic	#N/A	#N/A
AGAAGCTTAGATATAACGTATTTC	Epiblast	0.11094	Synthetic	#N/A	#N/A
AGAAGCTTAGATATAACTACGAGC	Epiblast	0.133471	Synthetic	#N/A	#N/A
AGACCTCAAGATATAAAGCTATGA	Epiblast	0.141218	Synthetic	#N/A	#N/A
AGACCTCAAGATATAATCGTCATG	Epiblast	0.14046	Synthetic	#N/A	#N/A
AGAGGTGCAGATATAAAGCGCCTT	Epiblast	0.117172	Synthetic	#N/A	#N/A
AGCAACGCAGATATAAAAAGCCTA	Gut precursors	0.862172	Synthetic	#N/A	#N/A
AGCACGTAAGATATAAAACCCTTG	Epiblast	0.176412	Synthetic	#N/A	#N/A
AGCCATCTAGATATAATTTACCCT	Primitive streak	0.118356	Synthetic	#N/A	#N/A
AGCGTGGTAGATATAACGCTAATA	Epiblast	0.0784657	Synthetic	#N/A	#N/A
AGCTCCACAGATATAAAAACGCCT	Primitive streak	0.284992	Synthetic	#N/A	#N/A
AGCTCCACAGATATAATTAGGACC	Primitive streak	0.125505	Synthetic	#N/A	#N/A
AGGAGTCGAGATATAAGCAGGGTA	Definitive endoderm	0.69362	Synthetic	#N/A	#N/A
AGGCAATAAGATATAAAGCACCAC	Epiblast	0.0983962	Synthetic	#N/A	#N/A
AGGCCGAAAGATATAACCCGAATG	Epiblast	0.150645	Synthetic	#N/A	#N/A
AGGGACTGAGATATAAACCCACGA	Primitive streak	0.271557	Synthetic	#N/A	#N/A
AGGGACTGAGATATAATTGGACTT	Epiblast	0.0247807	Synthetic	#N/A	#N/A
AGGGTAAAAGATATAACACGGACT	Epiblast	0.024044	Synthetic	#N/A	#N/A
AGGTAAGCAGATATAAACATCTAT	Epiblast	0.145746	Synthetic	#N/A	#N/A
AGGTAAGCAGATATAACGGACAAC	Definitive endoderm	0.769291	Synthetic	#N/A	#N/A
AGGTATATAGATATAATAAATAGG	Epiblast	0.12915	Synthetic	#N/A	#N/A
AGGTTCCCAGATATAATCGAAGCT	Primitive streak	0.306625	Synthetic	#N/A	#N/A
AGGTTCCCAGATATAATTAGTCCG	Epiblast	0.139681	Synthetic	#N/A	#N/A
AGTAGTTAAGATATAAGTATGAGT	Epiblast	0.0781423	Synthetic	#N/A	#N/A
AGTAGTTAAGATATAATGGGATTC	Definitive endoderm	0.266174	Synthetic	#N/A	#N/A
AGTCACAAAGATATAACTAGACCC	Epiblast	0.0937318	Synthetic	#N/A	#N/A
AGTCCGTGAGATATAAGAGAGTAT	Definitive endoderm	0.221894	Synthetic	#N/A	#N/A
AGTTGAACAGATATAATTAAGCGT	Epiblast	0.068779	Synthetic	#N/A	#N/A
AGTTTGTAAGATATAAAGGATTCA	Primitive streak	0.186148	Synthetic	#N/A	#N/A
AGTTTGTAAGATATAAATTCCTTG	Epiblast	0.173834	Synthetic	#N/A	#N/A
AGTTTGTAAGATATAATGCTCCGT	Definitive endoderm	0.77188	Synthetic	#N/A	#N/A
AGTTTGTAAGATATAATGGGATTC	Epiblast	0.164428	Synthetic	#N/A	#N/A
ATAAGCTAAGATATAACTCCGCAT	Primitive streak	0.0992277	Synthetic	#N/A	#N/A
ATACACCCAGATATAAACGAAACG	Primitive streak	0.262298	Synthetic	#N/A	#N/A
ATACACCCAGATATAAGACAAAGG	Epiblast	0.165015	Synthetic	#N/A	#N/A
ATAGATGTAGATATAAGCGCATTC	Epiblast	0.0654869	Synthetic	#N/A	#N/A
ATATGCAAAGATATAAACCTTGCC	Primitive streak	0.128678	Synthetic	#N/A	#N/A
ATCAATCGAGATATAAGCCACATC	Epiblast	0.0966968	Synthetic	#N/A	#N/A
ATCAATCGAGATATAAGTGTCGGA	Epiblast	0.137374	Synthetic	#N/A	#N/A
ATCAGGGAAGATATAAAGAACGGG	Epiblast	0.0973209	Synthetic	#N/A	#N/A
ATCCCACCAGATATAAAAACTCGA	Epiblast	0.0840967	Synthetic	#N/A	#N/A
ATCCGCATAGATATAAGTGGATGG	Epiblast	0.157224	Synthetic	#N/A	#N/A
ATCCGCATAGATATAATACTTGTG	Epiblast	0.0956286	Synthetic	#N/A	#N/A
ATCGCGCTAGATATAAACGCAGAG	Epiblast	0.120799	Synthetic	#N/A	#N/A
ATCGCGCTAGATATAAGCTTACCT-1	Definitive endoderm	0.160054	Synthetic	#N/A	#N/A
ATCGTAACAGATATAACCGTGTTT	Epiblast	0.153244	Synthetic	#N/A	#N/A
ATGACTTGAGATATAACTAGTAAC	Epiblast	0.0538224	Synthetic	#N/A	#N/A
ATGCATATAGATATAACGGCACAT	Epiblast	0.0710231	Synthetic	#N/A	#N/A
ATGGTCTGAGATATAAATGAAGCA	Primitive streak	0.121594	Synthetic	#N/A	#N/A
ATGTGCCGAGATATAAAGCGAAGT	Epiblast	0.178972	Synthetic	#N/A	#N/A
ATGTGCCGAGATATAATCCAGGGA	Epiblast	0.13928	Synthetic	#N/A	#N/A
ATTACCTTAGATATAAAGAACGGG	Epiblast	0.140844	Synthetic	#N/A	#N/A
ATTACCTTAGATATAAATGGGCAC	Epiblast	0.0570772	Synthetic	#N/A	#N/A
ATTACCTTAGATATAAGGCGGTTT	Epiblast	0.116395	Synthetic	#N/A	#N/A
ATTATTCGAGATATAACATACATT	Epiblast	0.163347	Synthetic	#N/A	#N/A
ATTATTCGAGATATAACGCCTTGA	Primitive streak	0.181391	Synthetic	#N/A	#N/A
ATTATTCGAGATATAAGATCTCGG	Epiblast	0.180822	Synthetic	#N/A	#N/A
ATTCTGAGAGATATAACTACTTGT	Definitive endoderm	0.764796	Synthetic	#N/A	#N/A
ATTGAAGTAGATATAAAACCCTTG	Epiblast	0.141744	Synthetic	#N/A	#N/A
ATTGGCCCAGATATAAATATGCAT	Epiblast	0.166253	Synthetic	#N/A	#N/A
ATTTGTTGAGATATAAAAACTCGA	Primitive streak	0.136763	Synthetic	#N/A	#N/A
ATTTGTTGAGATATAAAATGTTTG	Epiblast	0.101217	Synthetic	#N/A	#N/A
ATTTGTTGAGATATAACTTCTTCG	Epiblast	0.0942402	Synthetic	#N/A	#N/A
CAAACATTAGATATAACGTCAGCA	Definitive endoderm	0.117487	Synthetic	#N/A	#N/A
CAACGCAGAGATATAAGCAACCTG	Primitive streak	0.144923	Synthetic	#N/A	#N/A
CAACGCAGAGATATAAGGGAGGTA	Epiblast	0.136386	Synthetic	#N/A	#N/A
CAAGGTACAGATATAACCGTGTTT	Epiblast	0.187019	Synthetic	#N/A	#N/A
CAATCTAGAGATATAATTGGACTT	Epiblast	0.0580884	Synthetic	#N/A	#N/A
CACAACCTAGATATAAAATGACCC	Epiblast	0.0889938	Synthetic	#N/A	#N/A
CACTTGATAGATATAAATCCGCTA	Epiblast	0.138596	Synthetic	#N/A	#N/A
CACTTGATAGATATAAGCAGTCGA	Primitive streak	0.14318	Synthetic	#N/A	#N/A
CAGATGGGAGATATAAATGAAGCA	Epiblast	0.132745	Synthetic	#N/A	#N/A
CAGATGGGAGATATAACCTGACAC	Epiblast	0.136387	Synthetic	#N/A	#N/A
CAGATGGGAGATATAAGGCATGCT	Epiblast	0.0833792	Synthetic	#N/A	#N/A
CAGGTTGCAGATATAACCCGAATG	Epiblast	0.117645	Synthetic	#N/A	#N/A
CAGTTTAAAGATATAATGACGGAC	Primitive streak	0.256588	Synthetic	#N/A	#N/A
CATGCTGCAGATATAAGCTTACCT	Primitive streak	0.0908519	Synthetic	#N/A	#N/A
CATTCATTAGATATAACTCTTGAC	Epiblast	0.147678	Synthetic	#N/A	#N/A
CATTCGGGAGATATAAAAACTGGT	Primitive streak	0.138215	Synthetic	#N/A	#N/A
CATTCGGGAGATATAACGCCTTGA	Primitive streak	0.260227	Synthetic	#N/A	#N/A
CATTTCTAAGATATAACCACATTA	Epiblast	0.0618919	Synthetic	#N/A	#N/A
CATTTCTAAGATATAACGGCTTAC	Definitive endoderm	0.757718	Synthetic	#N/A	#N/A
CATTTCTAAGATATAAGAGTTCAC	Epiblast	0.154943	Synthetic	#N/A	#N/A
CCACGTTGAGATATAAAATGAATG	Definitive endoderm	0.768051	Synthetic	#N/A	#N/A
CCACGTTGAGATATAAGGTGACAC	Epiblast	0.0494816	Synthetic	#N/A	#N/A
CCAGACAGAGATATAATACAGCCG	Definitive endoderm	0.214095	Synthetic	#N/A	#N/A
CCATATGAAGATATAAGCAGTCGA	Definitive endoderm	0.750905	Synthetic	#N/A	#N/A
CCATCGTCAGATATAACTTGGTGT	Primitive streak	0.139672	Synthetic	#N/A	#N/A
CCATCGTCAGATATAATTGGATCG	Primitive streak	0.216134	Synthetic	#N/A	#N/A
CCATGCATAGATATAACACGGACT	Epiblast	0.162416	Synthetic	#N/A	#N/A
CCCGTAAGAGATATAAAGAACGGG	Definitive endoderm	0.143188	Synthetic	#N/A	#N/A
CCCGTTCTAGATATAACCATTTGA	Definitive endoderm	0.771615	Synthetic	#N/A	#N/A
CCCTCTTGAGATATAAAGGAGCTT	Epiblast	0.0645776	Synthetic	#N/A	#N/A
CCCTCTTGAGATATAACCCGACTT	Epiblast	0.112731	Synthetic	#N/A	#N/A
CCGACTTTAGATATAAGCAAGGAC	Epiblast	0.157608	Synthetic	#N/A	#N/A
CCGACTTTAGATATAATTGTTTAC	Primitive streak	0.136982	Synthetic	#N/A	#N/A
CCGATACGAGATATAAAAATCGTT	Epiblast	0.0717897	Synthetic	#N/A	#N/A
CCGATACGAGATATAAAGCGCGAT	Epiblast	0.178718	Synthetic	#N/A	#N/A
CCGATACGAGATATAAATATGCAT	Epiblast	0.164683	Synthetic	#N/A	#N/A
CCGATACGAGATATAAGAGAGTAT	Epiblast	0.0634371	Synthetic	#N/A	#N/A
CCGGAAATAGATATAACAGATTAC	Definitive endoderm	0.628498	Synthetic	#N/A	#N/A
CCGGAAATAGATATAATTGCATAT	Definitive endoderm	0.746888	Synthetic	#N/A	#N/A
CCGTAGCTAGATATAAACGCCATT	Epiblast	0.0333536	Synthetic	#N/A	#N/A
CCGTAGCTAGATATAAGCAGCATG	Primitive streak	0.20642	Synthetic	#N/A	#N/A
CCGTAGCTAGATATAATACAGCCG	Primitive streak	0.0549085	Synthetic	#N/A	#N/A
CCGTCTTAAGATATAAAATGTTTG	Definitive endoderm	0.73803	Synthetic	#N/A	#N/A
CCGTCTTAAGATATAAACTAGCCA	Epiblast	0.134026	Synthetic	#N/A	#N/A
CCGTCTTAAGATATAAGAGAGTAT	Epiblast	0.130691	Synthetic	#N/A	#N/A
CCTATTTAAGATATAATTTGTGTC	Epiblast	0.15231	Synthetic	#N/A	#N/A
CCTTTGTCAGATATAACGCCTTGA	Epiblast	0.103741	Synthetic	#N/A	#N/A
CGAAGAAGAGATATAAGACAGATA	Epiblast	0.0479029	Synthetic	#N/A	#N/A
CGACATTTAGATATAAAAATGTCG	Epiblast	0.146356	Synthetic	#N/A	#N/A
CGACATTTAGATATAACCCTTGGT	Epiblast	0.14114	Synthetic	#N/A	#N/A
CGATCCAAAGATATAAAAGATTGT	Primitive streak	0.218701	Synthetic	#N/A	#N/A
CGGACTAAAGATATAAGGGTGTAT	Epiblast	0.13046	Synthetic	#N/A	#N/A
CGTACCGAAGATATAAACCCATAT	Epiblast	0.0916668	Synthetic	#N/A	#N/A
CGTACCGAAGATATAAATCAAGTG-1	Primitive streak	0.281426	Synthetic	#N/A	#N/A
CGTACCGAAGATATAACTTACGGG	Epiblast	0.162272	Synthetic	#N/A	#N/A
CGTACCGAAGATATAATCGACGGT	Epiblast	0.146326	Synthetic	#N/A	#N/A
CGTACCGAAGATATAATGTACACG	Epiblast	0.0353266	Synthetic	#N/A	#N/A
CGTGGGATAGATATAAGACGATGG	Epiblast	0.176668	Synthetic	#N/A	#N/A
CGTGTGTTAGATATAAACCCACGA	Epiblast	0.0658479	Synthetic	#N/A	#N/A
CGTTGCCTAGATATAACTCCGCAT	Epiblast	0.142129	Synthetic	#N/A	#N/A
CGTTTCGTAGATATAATGCAAGGG	Epiblast	0.150588	Synthetic	#N/A	#N/A
CTAACGCCAGATATAAATGCATGG	Definitive endoderm	0.18518	Synthetic	#N/A	#N/A
CTAACGCCAGATATAACGGACAAC	Epiblast	0.181149	Synthetic	#N/A	#N/A
CTAACGCCAGATATAAGGAATAGA	Epiblast	0.0848388	Synthetic	#N/A	#N/A
CTAACGCCAGATATAATGACGGAC	Epiblast	0.153228	Synthetic	#N/A	#N/A
CTAGACTAAGATATAATCATGAGG	Definitive endoderm	0.70943	Synthetic	#N/A	#N/A
CTAGCACGAGATATAACCTGTTAT	Epiblast	0.126251	Synthetic	#N/A	#N/A
CTAGCACGAGATATAATGGCTACC	Epiblast	0.143998	Synthetic	#N/A	#N/A
CTAGTAGGAGATATAAGTGTAACC	Definitive endoderm	0.727449	Synthetic	#N/A	#N/A
CTAGTAGGAGATATAATTGTGACT	Primitive streak	0.0972698	Synthetic	#N/A	#N/A
CTCAAACAAGATATAAGTACCTTG	Epiblast	0.113185	Synthetic	#N/A	#N/A
CTCAAACAAGATATAATCCCGTAG	Epiblast	0.0782606	Synthetic	#N/A	#N/A
CTCACATCAGATATAATTGTGACT	Epiblast	0.109265	Synthetic	#N/A	#N/A
CTCGGTGAAGATATAACTGGTGCA	Epiblast	0.123792	Synthetic	#N/A	#N/A
CTCTATAGAGATATAAAAATCGTT	Epiblast	0.281983	Synthetic	#N/A	#N/A
CTCTATAGAGATATAAGACAAAGG	Primitive streak	0.0882709	Synthetic	#N/A	#N/A
CTCTGCGTAGATATAAGGTCTGAC	Epiblast	0.139003	Synthetic	#N/A	#N/A
CTCTGCGTAGATATAAGTTAACCA	Epiblast	0.0994174	Synthetic	#N/A	#N/A
CTGAAGGGAGATATAAAAGCTTCT	Epiblast	0.138499	Synthetic	#N/A	#N/A
CTGAAGGGAGATATAATGTTCCAG	Epiblast	0.131002	Synthetic	#N/A	#N/A
CTGCGATGAGATATAAATGACCGA	Epiblast	0.0701649	Synthetic	#N/A	#N/A
CTGGAACAAGATATAAATGCATGG	Primitive streak	0.139591	Synthetic	#N/A	#N/A
CTGGAACAAGATATAATGGTATGA	Epiblast	0.11946	Synthetic	#N/A	#N/A
CTGGGTATAGATATAACTAGACCC	Epiblast	0.118056	Synthetic	#N/A	#N/A
CTGTGACCAGATATAATAAATAGG	Epiblast	0.115713	Synthetic	#N/A	#N/A
CTGTTGTGAGATATAAGCCTCTTT	Epiblast	0.163135	Synthetic	#N/A	#N/A
CTTAGTGTAGATATAATTGCATAT	Epiblast	0.0193156	Synthetic	#N/A	#N/A
CTTTATCCAGATATAATAGTCGCA	Epiblast	0.154042	Synthetic	#N/A	#N/A
CTTTATCCAGATATAATCATATGG	Primitive streak	0.167516	Synthetic	#N/A	#N/A
CTTTCACTAGATATAAGAGCCCAT	Epiblast	0.130769	Synthetic	#N/A	#N/A
GAAAGACAAGATATAACAAGAGGG	Epiblast	0.220629	Synthetic	#N/A	#N/A
GAAGATATAGATATAAGCAACCTG	Epiblast	0.128795	Synthetic	#N/A	#N/A
GAAGATATAGATATAATAAATAGG	Epiblast	0.107708	Synthetic	#N/A	#N/A
GAATGCGCAGATATAAATACTCTT	Epiblast	0.120817	Synthetic	#N/A	#N/A
GACACCTGAGATATAAAGCGCCTT	Definitive endoderm	0.197242	Synthetic	#N/A	#N/A
GACACCTGAGATATAACTGTTCTT	Epiblast	0.204132	Synthetic	#N/A	#N/A
GACTAGCGAGATATAACTTCGCAC	Epiblast	0.153489	Synthetic	#N/A	#N/A
GACTAGCGAGATATAAGGGAACGA-1	Primitive streak	0.139007	Synthetic	#N/A	#N/A
GACTAGCGAGATATAAGGGAAGGT	Epiblast	0.116067	Synthetic	#N/A	#N/A
GAGGAGTGAGATATAAGGCTACTA	Primitive streak	0.275539	Synthetic	#N/A	#N/A
GAGGAGTGAGATATAATGCAAGGG	Epiblast	0.169733	Synthetic	#N/A	#N/A
GAGTGTACAGATATAACAGTCCCT	Epiblast	0.0956585	Synthetic	#N/A	#N/A
GAGTGTACAGATATAATTAAACTG	Primitive streak	0.26282	Synthetic	#N/A	#N/A
GATACGCAAGATATAAGAAGCACT	Epiblast	0.0749665	Synthetic	#N/A	#N/A
GATGCAGAAGATATAACCTATTCA	Definitive endoderm	0.774222	Synthetic	#N/A	#N/A
GATGTGGCAGATATAACGAGTCTG	Epiblast	0.126555	Synthetic	#N/A	#N/A
GATGTGGCAGATATAATAGTGTTT	Epiblast	0.162089	Synthetic	#N/A	#N/A
GATTAAAGAGATATAAGGGAAGGT	Epiblast	0.0958227	Synthetic	#N/A	#N/A
GATTACTTAGATATAAGCCGGATT	Definitive endoderm	0.198908	Synthetic	#N/A	#N/A
GATTTCCCAGATATAAAAGCGTAC	Epiblast	0.0873922	Synthetic	#N/A	#N/A
GATTTCCCAGATATAAAGAGACTA	Epiblast	0.146181	Synthetic	#N/A	#N/A
GATTTCCCAGATATAATTGCATAT	Primitive streak	0.273452	Synthetic	#N/A	#N/A
GCATCACTAGATATAAGGTGACAC	Primitive streak	0.311921	Synthetic	#N/A	#N/A
GCATCGAGAGATATAACCTATTCA	Primitive streak	0.270432	Synthetic	#N/A	#N/A
GCCAAAGCAGATATAATCGTCATG	Primitive streak	0.219135	Synthetic	#N/A	#N/A
GCGCTGATAGATATAATTAGTCCG	Definitive endoderm	0.739115	Synthetic	#N/A	#N/A
GCGGTAACAGATATAAAGGATTCA	Primitive streak	0.145082	Synthetic	#N/A	#N/A
GCGGTAACAGATATAACATACATT	Epiblast	0.140741	Synthetic	#N/A	#N/A
GCGGTAACAGATATAAGGAGAAGC	Epiblast	0.17202	Synthetic	#N/A	#N/A
GCGTATTCAGATATAAAGCTATGA	Primitive streak	0.135339	Synthetic	#N/A	#N/A
GCGTATTCAGATATAACCATTTGA	Primitive streak	0.249315	Synthetic	#N/A	#N/A
GCGTATTCAGATATAACTCAGAAT	Definitive endoderm	0.722262	Synthetic	#N/A	#N/A
GCGTATTCAGATATAAGAGGCTGA	Primitive streak	0.110166	Synthetic	#N/A	#N/A
GCGTATTCAGATATAAGATTTACC	Definitive endoderm	0.203826	Synthetic	#N/A	#N/A
GCGTATTCAGATATAATCTCAACC	Epiblast	0.189617	Synthetic	#N/A	#N/A
GCGTGCAAAGATATAATGCAAGGG	Epiblast	0.149609	Synthetic	#N/A	#N/A
GCTAAGTTAGATATAAATCCGCTA	Epiblast	0.168339	Synthetic	#N/A	#N/A
GCTAAGTTAGATATAACCTACTAG	Primitive streak	0.100213	Synthetic	#N/A	#N/A
GCTATGGGAGATATAAAGACACCA	Epiblast	0.137646	Synthetic	#N/A	#N/A
GCTATGGGAGATATAACGAATAAT	Epiblast	0.0696588	Synthetic	#N/A	#N/A
GCTCGTAGAGATATAATCGAAGCT	Primitive streak	0.146343	Synthetic	#N/A	#N/A
GCTTCTCCAGATATAATTCGCTGG	Epiblast	0.124274	Synthetic	#N/A	#N/A
GGACTGGAAGATATAACTTCTTCG	Epiblast	0.149417	Synthetic	#N/A	#N/A
GGACTGGAAGATATAAGTGTAACC	Epiblast	0.160969	Synthetic	#N/A	#N/A
GGAGGTTTAGATATAACTTCAGGT	Primitive streak	0.304928	Synthetic	#N/A	#N/A
GGAGTAAGAGATATAAAAGGTAAT	Epiblast	0.0998346	Synthetic	#N/A	#N/A
GGAGTAAGAGATATAACCACATTA	Epiblast	0.149478	Synthetic	#N/A	#N/A
GGAGTAAGAGATATAACTGCGTTG	Primitive streak	0.172519	Synthetic	#N/A	#N/A
GGATTGTTAGATATAACCATTTGA	Primitive streak	0.224925	Synthetic	#N/A	#N/A
GGCAAGGTAGATATAAAAGGTAAT	Primitive streak	0.338696	Synthetic	#N/A	#N/A
GGCACTTCAGATATAAAAATCAGA	Epiblast	0.167267	Synthetic	#N/A	#N/A
GGCACTTCAGATATAACGAACGTA	Epiblast	0.0466785	Synthetic	#N/A	#N/A
GGCACTTCAGATATAATCTCACTT	Definitive endoderm	0.724993	Synthetic	#N/A	#N/A
GGCCCAATAGATATAAAAACAGGG	Primitive streak	0.167425	Synthetic	#N/A	#N/A
GGCCCAATAGATATAAGTACCTTG	Epiblast	0.128348	Synthetic	#N/A	#N/A
GGCGACAAAGATATAACGTATCGG	Epiblast	0.150759	Synthetic	#N/A	#N/A
GGCTATAAAGATATAAAGGATTCA	Definitive endoderm	0.109202	Synthetic	#N/A	#N/A
GGGATTACAGATATAACCGCAACT	Primitive streak	0.0968071	Synthetic	#N/A	#N/A
GGTCCTAAAGATATAACCTATTCA	Epiblast	0.166059	Synthetic	#N/A	#N/A
GGTCCTAAAGATATAACCTGACAC	Epiblast	0.120927	Synthetic	#N/A	#N/A
GGTCCTAAAGATATAATCCAGGGA	Epiblast	0.135339	Synthetic	#N/A	#N/A
GGTTAGGGAGATATAAACTTCAAT-1	Definitive endoderm	0.778228	Synthetic	#N/A	#N/A
GGTTAGGGAGATATAATGACGGAC	Epiblast	0.141519	Synthetic	#N/A	#N/A
GTAAACAAAGATATAACTTTCTTT	Primitive streak	0.102901	Synthetic	#N/A	#N/A
GTACGCTTAGATATAAATGACCGA	Primitive streak	0.197471	Synthetic	#N/A	#N/A
GTACGCTTAGATATAAGCAGTCGA	Epiblast	0.137215	Synthetic	#N/A	#N/A
GTACGCTTAGATATAATTCGCTGG	Epiblast	0.105206	Synthetic	#N/A	#N/A
GTACGGACAGATATAATCTCACTT	Primitive streak	0.123703	Synthetic	#N/A	#N/A
GTATTGACAGATATAAGGTGACAC	Epiblast	0.098191	Synthetic	#N/A	#N/A
GTCAAGAGAGATATAAAATGTTTG	Epiblast	0.125177	Synthetic	#N/A	#N/A
GTCAAGAGAGATATAATACCGGCA	Definitive endoderm	0.758376	Synthetic	#N/A	#N/A
GTCAGACCAGATATAATGGTATGA	Epiblast	0.187407	Synthetic	#N/A	#N/A
GTCAGACCAGATATAATTAAACTG	Epiblast	0.107782	Synthetic	#N/A	#N/A
GTCAGGTTAGATATAAAGGTTGTG	Definitive endoderm	0.753956	Synthetic	#N/A	#N/A
GTCAGGTTAGATATAAGGCCCTTA	Epiblast	0.0845012	Synthetic	#N/A	#N/A
GTCCACTAAGATATAATAGAAATG-1	Primitive streak	0.092375	Synthetic	#N/A	#N/A
GTCCACTAAGATATAATAGCTTAT	Primitive streak	0.301624	Synthetic	#N/A	#N/A
GTCTGGAAAGATATAATCCCTGAT	Epiblast	0.151073	Synthetic	#N/A	#N/A
GTGAACTCAGATATAACTACCGTT	Epiblast	0.134088	Synthetic	#N/A	#N/A
GTGAACTCAGATATAATGCAAGGG	Epiblast	0.135895	Synthetic	#N/A	#N/A
GTGCGAAGAGATATAAGCAAGGAC	Epiblast	0.101033	Synthetic	#N/A	#N/A
GTGGTGCTAGATATAACAGACCAT	Definitive endoderm	0.73256	Synthetic	#N/A	#N/A
GTGGTGCTAGATATAAGTTGTCAT	Epiblast	0.301537	Synthetic	#N/A	#N/A
GTGGTGCTAGATATAATGACGGAC	Epiblast	0.0865093	Synthetic	#N/A	#N/A
GTGTCAGGAGATATAAATCTTTGT	Primitive streak	0.311878	Synthetic	#N/A	#N/A
GTTGTCCGAGATATAACGATTGAT	Definitive endoderm	0.119639	Synthetic	#N/A	#N/A
TAAACCGAAGATATAAAAACGCCT	Epiblast	0.163401	Synthetic	#N/A	#N/A
TAACTTCTAGATATAACTACTTGT	Definitive endoderm	0.214481	Synthetic	#N/A	#N/A
TAACTTCTAGATATAAGTCCGTAC	Epiblast	0.140364	Synthetic	#N/A	#N/A
TAACTTCTAGATATAAGTTTGTTT	Primitive streak	0.159381	Synthetic	#N/A	#N/A
TAAGGGCCAGATATAAGAAAGACC	Epiblast	0.191051	Synthetic	#N/A	#N/A
TAAGGGCCAGATATAAGTCCGTAC	Epiblast	0.0745298	Synthetic	#N/A	#N/A
TACCGCTCAGATATAACCTGTTAT	Epiblast	0.144389	Synthetic	#N/A	#N/A
TACCTAAGAGATATAACTTCTTCG	Epiblast	0.0371127	Synthetic	#N/A	#N/A
TACCTAAGAGATATAATACAGCCG	Epiblast	0.140679	Synthetic	#N/A	#N/A
TACCTCCCAGATATAATCCGTCCA	Epiblast	0.20478	Synthetic	#N/A	#N/A
TACGCGAGAGATATAACCACATTA	Primitive streak	0.163292	Synthetic	#N/A	#N/A
TACTGAATAGATATAATTCCAGAC	Definitive endoderm	0.222	Synthetic	#N/A	#N/A
TAGATCAAAGATATAACGATTGAT	Epiblast	0.125299	Synthetic	#N/A	#N/A
TAGGCTTTAGATATAATTAAACTG	Epiblast	0.151322	Synthetic	#N/A	#N/A
TATGTGAAAGATATAAACAGCGGA	Epiblast	0.142947	Synthetic	#N/A	#N/A
TATGTGAAAGATATAACTTAGGTA	Definitive endoderm	0.286883	Synthetic	#N/A	#N/A
TCAAATGGAGATATAATTGTTTAC	Primitive streak	0.176817	Synthetic	#N/A	#N/A
TCATACCAAGATATAAGGTGACAC	Epiblast	0.106691	Synthetic	#N/A	#N/A
TCATTTCAAGATATAACCTGTTAT	Definitive endoderm	0.718302	Synthetic	#N/A	#N/A
TCATTTCAAGATATAATCATGAGG	Definitive endoderm	0.750166	Synthetic	#N/A	#N/A
TCCCTGGAAGATATAATTTGGGAG	Epiblast	0.134496	Synthetic	#N/A	#N/A
TCCGACACAGATATAAGCAGTCGA	Epiblast	0.098179	Synthetic	#N/A	#N/A
TCTATTCCAGATATAACGCTAATA	Epiblast	0.100871	Synthetic	#N/A	#N/A
TCTATTCCAGATATAAGTCAATAC	Epiblast	0.083064	Synthetic	#N/A	#N/A
TCTTTGACAGATATAAGTTGTCAT	Definitive endoderm	0.770761	Synthetic	#N/A	#N/A
TGACGTCGAGATATAATCCGTCCA	Primitive streak	0.160126	Synthetic	#N/A	#N/A
TGAGAGCGAGATATAAACCCACGA	Primitive streak	0.259266	Synthetic	#N/A	#N/A
TGCTGACGAGATATAAGGGCCAAT	Definitive endoderm	0.119857	Synthetic	#N/A	#N/A
TGCTTCATAGATATAACCGCAACT	Epiblast	0.167213	Synthetic	#N/A	#N/A
TGCTTGGGAGATATAAATGGATTA	Epiblast	0.126104	Synthetic	#N/A	#N/A
TGGACGGAAGATATAATTTACCCT	Epiblast	0.159255	Synthetic	#N/A	#N/A
TGGTTAACAGATATAATCCAGGGA	Epiblast	0.11256	Synthetic	#N/A	#N/A
AAACAAACTGTTATACGTGGAGCT	Primitive streak	0.180585	Synthetic	#N/A	#N/A
AAACACTATGTTATACACAGCGGA	Epiblast	0.0893304	Synthetic	#N/A	#N/A
AAACCGCCTGTTATACATATACCT	Epiblast	0.141462	Synthetic	#N/A	#N/A
AAACGTGATGTTATACATATGCAT	Definitive endoderm	0.768079	Synthetic	#N/A	#N/A
AAACGTGATGTTATACGGGAACCT	Definitive endoderm	0.703929	Synthetic	#N/A	#N/A
AAACTACATGTTATACTACCGGCA	Primitive streak	0.199651	Synthetic	#N/A	#N/A
AAAGCCCGTGTTATACCAGACCAT	Epiblast	0.110426	Synthetic	#N/A	#N/A
AAAGCCCGTGTTATACCTCGCGTA	Definitive endoderm	0.770413	Synthetic	#N/A	#N/A
AAAGTCATTGTTATACTGAAATGA	Epiblast	0.109851	Synthetic	#N/A	#N/A
AAATTCCGTGTTATACATATACCT	Epiblast	0.146866	Synthetic	#N/A	#N/A
AACAAATGTGTTATACCGAGATGT	Epiblast	0.134055	Synthetic	#N/A	#N/A
AACAGAACTGTTATACACGCCATT	Epiblast	0.0763946	Synthetic	#N/A	#N/A
AACAGCGGTGTTATACTTCGGCCT	Primitive streak	0.211936	Synthetic	#N/A	#N/A
AACGATTTTGTTATACTACAAACT	Epiblast	0	Synthetic	#N/A	#N/A
AACGATTTTGTTATACTTAGGACC	Epiblast	0.146911	Synthetic	#N/A	#N/A
AACGCCAATGTTATACCAAGTCAT	Epiblast	0.169803	Synthetic	#N/A	#N/A
AACGTTACTGTTATACTTGATCTA	Epiblast	0.131475	Synthetic	#N/A	#N/A
AACTCAGTTGTTATACGCTTACCT	Primitive streak	0.121103	Synthetic	#N/A	#N/A
AACTGCCTTGTTATACCCCGAATG	Epiblast	0.147521	Synthetic	#N/A	#N/A
AAGAACAGTGTTATACTTTATCAC	Epiblast	0.127229	Synthetic	#N/A	#N/A
AAGCTCCTTGTTATACATATACCT	Epiblast	0.27093	Synthetic	#N/A	#N/A
AAGGGACCTGTTATACACTGCCGT	Epiblast	0.161278	Synthetic	#N/A	#N/A
AAGTATTGTGTTATACACAGCGGA	Epiblast	0.118099	Synthetic	#N/A	#N/A
AAGTATTGTGTTATACTTGTTTAC	Epiblast	0.160282	Synthetic	#N/A	#N/A
AAGTCCAATGTTATACAAATCAGA	Epiblast	0.150931	Synthetic	#N/A	#N/A
AAGTGAGATGTTATACTTGTGACT	Definitive endoderm	0.24739	Synthetic	#N/A	#N/A
AAGTTGTCTGTTATACATGCATGG	Epiblast	0.0773336	Synthetic	#N/A	#N/A
AAGTTGTCTGTTATACTCCAGGGA	Epiblast	0.177148	Synthetic	#N/A	#N/A
AATAAGGATGTTATACATCAGCGC	Epiblast	0.115666	Synthetic	#N/A	#N/A
AATAAGGATGTTATACCGAATAAT	Epiblast	0.138304	Synthetic	#N/A	#N/A
AATCCGGCTGTTATACAGCGCGAT	Definitive endoderm	0.751836	Synthetic	#N/A	#N/A
AATCGAAGTGTTATACTCGGTTCG	Epiblast	0.176266	Synthetic	#N/A	#N/A
AATGGCGTTGTTATACATCAAGTG	Primitive streak	0.29836	Synthetic	#N/A	#N/A
AATGGCGTTGTTATACGTTAACCA	Epiblast	0.148514	Synthetic	#N/A	#N/A
AATGTATGTGTTATACATTCGACG	Primitive streak	0.131384	Synthetic	#N/A	#N/A
AATGTATGTGTTATACCTGTTCTT	Epiblast	0.12863	Synthetic	#N/A	#N/A
AATGTATGTGTTATACTTGATCTA	Definitive endoderm	0.735924	Synthetic	#N/A	#N/A
ACAAAGATTGTTATACCGTGGATA	Primitive streak	0.218349	Synthetic	#N/A	#N/A
ACAAAGATTGTTATACGCCAAGAT	Epiblast	0.127008	Synthetic	#N/A	#N/A
ACAAAGATTGTTATACTTCCAGAC	Epiblast	0.198727	Synthetic	#N/A	#N/A
ACACCAAGTGTTATACCTCAGAAT	Primitive streak	0.152523	Synthetic	#N/A	#N/A
ACACCAAGTGTTATACTTAGTCCG	Epiblast	0.0506523	Synthetic	#N/A	#N/A
ACAGATAATGTTATACAACCCTTG	Epiblast	0.0997185	Synthetic	#N/A	#N/A
ACAGGCCATGTTATACTCCCTGAT	Epiblast	0.102835	Synthetic	#N/A	#N/A
ACCAAGGGTGTTATACAGCTATGA	Definitive endoderm	0.757579	Synthetic	#N/A	#N/A
ACCAAGGGTGTTATACCTCCGCAT	Epiblast	0.080428	Synthetic	#N/A	#N/A
ACCACAGATGTTATACGCTTACCT	Epiblast	0.160103	Synthetic	#N/A	#N/A
ACCACAGATGTTATACGTCAAAGA	Definitive endoderm	0.248726	Synthetic	#N/A	#N/A
ACCAGTTTTGTTATACAAATGTCG	Epiblast	0.13852	Synthetic	#N/A	#N/A
ACCAGTTTTGTTATACTAAGACGG	Epiblast	0.181118	Synthetic	#N/A	#N/A
ACCTGAAGTGTTATACAGCGTAGG	Epiblast	0.157672	Synthetic	#N/A	#N/A
ACCTGAAGTGTTATACAGGCAACG	Definitive endoderm	0.733723	Synthetic	#N/A	#N/A
ACGGCAGTTGTTATACATACTCTT	Epiblast	0.15546	Synthetic	#N/A	#N/A
ACGGCAGTTGTTATACCGGCACAT	Epiblast	0.106655	Synthetic	#N/A	#N/A
ACGGCAGTTGTTATACCTCGCGTA	Epiblast	0.174072	Synthetic	#N/A	#N/A
ACGGGTTATGTTATACATGAAGCA	Definitive endoderm	0.30267	Synthetic	#N/A	#N/A
ACGTAAACTGTTATACCATACATT	Primitive streak	0.132604	Synthetic	#N/A	#N/A
ACGTAAACTGTTATACGCTCTAGT	Epiblast	0.155632	Synthetic	#N/A	#N/A
ACGTAAACTGTTATACTCGGTTCG	Definitive endoderm	0.723127	Synthetic	#N/A	#N/A
ACTACCCGTGTTATACAAAGTCGG	Primitive streak	0.172538	Synthetic	#N/A	#N/A
ACTCGGAATGTTATACCGAACGTA	Epiblast	0.14901	Synthetic	#N/A	#N/A
ACTGGTCATGTTATACCTTCTTCG	Primitive streak	0.161285	Synthetic	#N/A	#N/A
ACTTCGCTTGTTATACACCCACGA	Primitive streak	0.317486	Synthetic	#N/A	#N/A
ACTTCGCTTGTTATACCGTATTTC	Epiblast	0.0971526	Synthetic	#N/A	#N/A
ACTTCGCTTGTTATACGGGCCAAT	Definitive endoderm	0.106787	Synthetic	#N/A	#N/A
ACTTCGCTTGTTATACTAAGACGG	Epiblast	0.00276236	Synthetic	#N/A	#N/A
AGAAACCATGTTATACAAAGCCTA	Epiblast	0.0533584	Synthetic	#N/A	#N/A
AGAAACCATGTTATACATTTCCGG	Epiblast	0.154032	Synthetic	#N/A	#N/A
AGAAAGTGTGTTATACAAATCGTT	Epiblast	0.110173	Synthetic	#N/A	#N/A
AGAATCAATGTTATACACAGCGGA	Epiblast	0.100216	Synthetic	#N/A	#N/A
AGAATCAATGTTATACCCCATCTG	Epiblast	0.178796	Synthetic	#N/A	#N/A
AGACGAGGTGTTATACACTAGCCA	Epiblast	0.0986274	Synthetic	#N/A	#N/A
AGCAACGCTGTTATACGACAAAGG	Primitive streak	0.162059	Synthetic	#N/A	#N/A
AGCAACGCTGTTATACGCCAAGAT	Definitive endoderm	0.206173	Synthetic	#N/A	#N/A
AGCATGCCTGTTATACCCCGACTT	Definitive endoderm	0.761184	Synthetic	#N/A	#N/A
AGCCATCTTGTTATACGTCCGTAC	Primitive streak	0.184132	Synthetic	#N/A	#N/A
AGCGTGGTTGTTATACCGGCACAT	Epiblast	0.124674	Synthetic	#N/A	#N/A
AGCTCCACTGTTATACCACAGTTT	Epiblast	0.103399	Synthetic	#N/A	#N/A
AGGCCGAATGTTATACAGAGGTGG	Epiblast	0.135552	Synthetic	#N/A	#N/A
AGGCGTTTTGTTATACTCGACACC	Epiblast	0.121965	Synthetic	#N/A	#N/A
AGGGACTGTGTTATACCCCGACTT	Primitive streak	0.141764	Synthetic	#N/A	#N/A
AGGGACTGTGTTATACTTGTGACT	Definitive endoderm	0.767099	Synthetic	#N/A	#N/A
AGGGTAAATGTTATACCAGACCAT	Epiblast	0.142893	Synthetic	#N/A	#N/A
AGTAATGGTGTTATACTACGTGCT	Epiblast	0.134123	Synthetic	#N/A	#N/A
AGTAGTTATGTTATACAAGGTAAT	Epiblast	0.150847	Synthetic	#N/A	#N/A
AGTAGTTATGTTATACCTACTTGT	Epiblast	0.151705	Synthetic	#N/A	#N/A
AGTCACAATGTTATACAATTCCCA	Primitive streak	0.31417	Synthetic	#N/A	#N/A
AGTCCGTGTGTTATACGATTGCGA	Primitive streak	0.109111	Synthetic	#N/A	#N/A
AGTCCGTGTGTTATACTACAAACT	Epiblast	0.132451	Synthetic	#N/A	#N/A
AGTGCTTCTGTTATACAATCGGGT	Definitive endoderm	0.769566	Synthetic	#N/A	#N/A
AGTGCTTCTGTTATACAGGCAGTT	Definitive endoderm	0.257566	Synthetic	#N/A	#N/A
ATAACAGGTGTTATACGGAATAGA	Definitive endoderm	0.769232	Synthetic	#N/A	#N/A
ATACACCCTGTTATACATGACCGA	Definitive endoderm	0.762822	Synthetic	#N/A	#N/A
ATACTCTCTGTTATACATGCGGAT	Primitive streak	0.166231	Synthetic	#N/A	#N/A
ATAGATGTTGTTATACCAATTAGT	Epiblast	0.0266342	Synthetic	#N/A	#N/A
ATATGGGTTGTTATACTACTTGTG	Definitive endoderm	0.773574	Synthetic	#N/A	#N/A
ATCAATCGTGTTATACCAAGAGGG	Primitive streak	0.10523	Synthetic	#N/A	#N/A
ATCAATCGTGTTATACTTGGCGTT	Epiblast	0.145405	Synthetic	#N/A	#N/A
ATCCTAGTTGTTATACCAACGTGG	Epiblast	0.132121	Synthetic	#N/A	#N/A
ATCCTAGTTGTTATACGTATGAGT	Epiblast	0.157008	Synthetic	#N/A	#N/A
ATCTTGGCTGTTATACCGTGGATA	Epiblast	0.107743	Synthetic	#N/A	#N/A
ATGACAACTGTTATACATGGAAAT	Epiblast	0.164889	Synthetic	#N/A	#N/A
ATGCGGAGTGTTATACAGCACCAC	Primitive streak	0.327004	Synthetic	#N/A	#N/A
ATGGTCTGTGTTATACCTCTTGAC	Primitive streak	0.279898	Synthetic	#N/A	#N/A
ATGTGCCGTGTTATACGGTCTGAC	Epiblast	0.0445148	Synthetic	#N/A	#N/A
ATTACCTTTGTTATACCTGCGTTG	Epiblast	0.132103	Synthetic	#N/A	#N/A
ATTCTGAGTGTTATACTCGGTTCG	Epiblast	0.0272167	Synthetic	#N/A	#N/A
ATTCTGAGTGTTATACTGAGGTCT	Epiblast	0.113165	Synthetic	#N/A	#N/A
ATTGAAGTTGTTATACGACAGATA	Primitive streak	0.245304	Synthetic	#N/A	#N/A
ATTGGCCCTGTTATACGAGTTCAC	Epiblast	0.0219163	Synthetic	#N/A	#N/A
CAAACATTTGTTATACAACCCTTG	Primitive streak	0.0936977	Synthetic	#N/A	#N/A
CAACGCAGTGTTATACGAACGATT	Epiblast	0.164229	Synthetic	#N/A	#N/A
CAACGCAGTGTTATACTTGGACTT	Epiblast	0.147499	Synthetic	#N/A	#N/A
CAAGGGTTTGTTATACCGTACCTA-1	Definitive endoderm	0.774915	Synthetic	#N/A	#N/A
CAAGGTACTGTTATACCTCGCGTA	Epiblast	0.106118	Synthetic	#N/A	#N/A
CAAGGTACTGTTATACTGCCATCG	Epiblast	0.156216	Synthetic	#N/A	#N/A
CAATCTAGTGTTATACAAACAGGG	Primitive streak	0.299057	Synthetic	#N/A	#N/A
CAATTCTCTGTTATACAAGCGTAC-1	Primitive streak	0.0649775	Synthetic	#N/A	#N/A
CACAACCTTGTTATACACCACGCT	Primitive streak	0.052654	Synthetic	#N/A	#N/A
CACAACCTTGTTATACATTCAGTA	Epiblast	0.15582	Synthetic	#N/A	#N/A
CACAACCTTGTTATACGGGAAGGT	Epiblast	0.0697842	Synthetic	#N/A	#N/A
CACAAGTATGTTATACCACTCCTC	Primitive streak	0.158387	Synthetic	#N/A	#N/A
CACTAACCTGTTATACTGGTATGA	Epiblast	0.156307	Synthetic	#N/A	#N/A
CACTAACCTGTTATACTTTATCAC	Primitive streak	0.18221	Synthetic	#N/A	#N/A
CAGATGGGTGTTATACCCGTGTTT	Epiblast	0.163769	Synthetic	#N/A	#N/A
CATTCATTTGTTATACAATGTTTG	Epiblast	0.139668	Synthetic	#N/A	#N/A
CATTCGGGTGTTATACCTTCAGGT	Epiblast	0.124521	Synthetic	#N/A	#N/A
CATTCGGGTGTTATACTGTCTTTC	Epiblast	0.165803	Synthetic	#N/A	#N/A
CCAGACAGTGTTATACAATGTTTG	Primitive streak	0.327251	Synthetic	#N/A	#N/A
CCAGACAGTGTTATACCACGGACT	Epiblast	0.106975	Synthetic	#N/A	#N/A
CCATATGATGTTATACATGGGCAC	Epiblast	0.122021	Synthetic	#N/A	#N/A
CCATATGATGTTATACCTGGTGCA	Definitive endoderm	0.774317	Synthetic	#N/A	#N/A
CCATCGTCTGTTATACTTGGCGTT	Epiblast	0.165569	Synthetic	#N/A	#N/A
CCATGCATTGTTATACAAACGCCT	Epiblast	0.163674	Synthetic	#N/A	#N/A
CCATGCATTGTTATACCCCGAATG	Primitive streak	0.295564	Synthetic	#N/A	#N/A
CCCGTAAGTGTTATACATATGCAT	Primitive streak	0.0593435	Synthetic	#N/A	#N/A
CCCTGTTTTGTTATACCGCTAATA	Definitive endoderm	0.777907	Synthetic	#N/A	#N/A
CCCTGTTTTGTTATACGAGAGTAT	Epiblast	0.0292132	Synthetic	#N/A	#N/A
CCCTGTTTTGTTATACTCTCACTT	Epiblast	0.178816	Synthetic	#N/A	#N/A
CCCTTGCATGTTATACAAACTGGT	Epiblast	0.175423	Synthetic	#N/A	#N/A
CCCTTGCATGTTATACTGCCATCG	Primitive streak	0.124432	Synthetic	#N/A	#N/A
CCGACTTTTGTTATACATGACTTT	Epiblast	0.190563	Synthetic	#N/A	#N/A
CCGATACGTGTTATACGAGCGGTA	Epiblast	0.0125715	Synthetic	#N/A	#N/A
CCTATTTATGTTATACGTACACTC	Epiblast	0.103297	Synthetic	#N/A	#N/A
CCTTTACATGTTATACACTTCAAT	Epiblast	0.127074	Synthetic	#N/A	#N/A
CCTTTACATGTTATACCTTCTGGA	Definitive endoderm	0.7472	Synthetic	#N/A	#N/A
CCTTTGTCTGTTATACGGGAACCT	Epiblast	0.115107	Synthetic	#N/A	#N/A
CGACATTTTGTTATACTTGGACTT-1	Epiblast	0.142984	Synthetic	#N/A	#N/A
CGATGGCATGTTATACAGCGCGAT	Epiblast	0.065553	Synthetic	#N/A	#N/A
CGGCTGTATGTTATACGGTCCCTT	Definitive endoderm	0.722543	Synthetic	#N/A	#N/A
CGGCTGTATGTTATACTCATGAGG	Epiblast	0.17925	Synthetic	#N/A	#N/A
CGGTGAGTTGTTATACGTTTACGT	Epiblast	0.10361	Synthetic	#N/A	#N/A
CGTACCGATGTTATACGCTTTCCA	Epiblast	0.114177	Synthetic	#N/A	#N/A
CGTCGAATTGTTATACAGCAGAAC	Epiblast	0.115134	Synthetic	#N/A	#N/A
CGTCGAATTGTTATACGCATGGGT	Epiblast	0.172826	Synthetic	#N/A	#N/A
CGTCGAATTGTTATACTACTTGTG	Definitive endoderm	0.0554961	Synthetic	#N/A	#N/A
CGTGGGATTGTTATACCAACAAAT	Epiblast	0.11785	Synthetic	#N/A	#N/A
CGTGTACATGTTATACACCACGCT	Epiblast	0.0553712	Synthetic	#N/A	#N/A
CGTGTACATGTTATACTTGGCGTT	Epiblast	0.0991873	Synthetic	#N/A	#N/A
CGTGTGTTTGTTATACCGGACAAC	Primitive streak	0.0462155	Synthetic	#N/A	#N/A
CGTTTCGTTGTTATACTGAAATGA	Primitive streak	0.173777	Synthetic	#N/A	#N/A
CTAACGCCTGTTATACCTAGTAAC	Primitive streak	0.0322346	Synthetic	#N/A	#N/A
CTACGGGATGTTATACAACCTGAC	Epiblast	0.155604	Synthetic	#N/A	#N/A
CTACGGGATGTTATACCAATACTT	Primitive streak	0.12506	Synthetic	#N/A	#N/A
CTACGGGATGTTATACTGCCATCG	Definitive endoderm	0.209499	Synthetic	#N/A	#N/A
CTAGACTATGTTATACCAGTCCCT	Epiblast	0.144309	Synthetic	#N/A	#N/A
CTAGCACGTGTTATACACTAGGAT	Epiblast	0.136862	Synthetic	#N/A	#N/A
CTAGTAGGTGTTATACGACAGATA	Epiblast	0.0383764	Synthetic	#N/A	#N/A
CTAGTAGGTGTTATACGCAACCTG	Epiblast	0.17413	Synthetic	#N/A	#N/A
CTCAAACATGTTATACCCATTTGA	Definitive endoderm	0.759458	Synthetic	#N/A	#N/A
CTCACATCTGTTATACCGTACCTA	Epiblast	0.162405	Synthetic	#N/A	#N/A
CTCGGTGATGTTATACTGCCATCG	Epiblast	0.103004	Synthetic	#N/A	#N/A
CTCTATAGTGTTATACTTAGGACC	Definitive endoderm	0.69452	Synthetic	#N/A	#N/A
CTCTGCGTTGTTATACAAGCGTAC	Epiblast	0.131999	Synthetic	#N/A	#N/A
CTCTGCGTTGTTATACATGCATGG	Primitive streak	0.260691	Synthetic	#N/A	#N/A
CTGAAGGGTGTTATACTTAAACTG-1	Epiblast	0.0969065	Synthetic	#N/A	#N/A
CTGAGCGTTGTTATACATATAGGA	Primitive streak	0.126667	Synthetic	#N/A	#N/A
CTGAGCGTTGTTATACGTTGTCAT	Primitive streak	0.305088	Synthetic	#N/A	#N/A
CTGAGCGTTGTTATACTTTATCAC	Definitive endoderm	0.733952	Synthetic	#N/A	#N/A
CTGCTAGATGTTATACATGCATGG	Epiblast	0.161212	Synthetic	#N/A	#N/A
CTGGGTATTGTTATACGAAGGCTT	Epiblast	0.12997	Synthetic	#N/A	#N/A
CTGGGTATTGTTATACTCACGTTT	Epiblast	0.165803	Synthetic	#N/A	#N/A
CTGGGTATTGTTATACTTGTTTAC	Primitive streak	0.142168	Synthetic	#N/A	#N/A
CTGTCGCATGTTATACAGGTTGTG	Epiblast	0.139581	Synthetic	#N/A	#N/A
CTGTCGCATGTTATACTGGTATGA	Epiblast	0.0790818	Synthetic	#N/A	#N/A
CTGTGACCTGTTATACCGACTCCT	Epiblast	0.124992	Synthetic	#N/A	#N/A
CTGTTAAATGTTATACATATACCT	Epiblast	0.0454865	Synthetic	#N/A	#N/A
CTGTTGTGTGTTATACATTCCTTG	Epiblast	0.115682	Synthetic	#N/A	#N/A
CTGTTGTGTGTTATACCACGGACT	Epiblast	0.0998298	Synthetic	#N/A	#N/A
CTGTTTCCTGTTATACGGCTACTA	Epiblast	0.169129	Synthetic	#N/A	#N/A
CTTAGGCCTGTTATACAGAAGTTA	Epiblast	0.153898	Synthetic	#N/A	#N/A
CTTTATCCTGTTATACGGGTTGGT	Primitive streak	0.259227	Synthetic	#N/A	#N/A
CTTTATCCTGTTATACTTGATCTA	Definitive endoderm	0.769186	Synthetic	#N/A	#N/A
CTTTCACTTGTTATACTACAGCCG	Epiblast	0.146269	Synthetic	#N/A	#N/A
CTTTGGACTGTTATACGGTGGGAT	Epiblast	0.0898994	Synthetic	#N/A	#N/A
GAAATACGTGTTATACTTCCGAGT	Primitive streak	0.146645	Synthetic	#N/A	#N/A
GAATGCGCTGTTATACACTAGGAT	Epiblast	0.146432	Synthetic	#N/A	#N/A
[truncated: 3,420 more rows]

## Sheet: Ext. Data Fig.10l
	UMI_count	gene_count	UMAP_1	UMAP_2	celltype	batch	stage	condition	sample_resource
nextseq_1_PA-01A_S1.AGAGATGAATAGCTTATCCG	466	387	5.86588	-4.00239	Early development	nextseq_1	Day8	WT	ETiX
nextseq_1_PA-01A_S1.AGATTGGTTTGGCGAACTCG	797	674	7.94718	3.7074	Early development	nextseq_1	Day6	WT	ETiX
nextseq_1_PA-01A_S1.AACGAGCGTTTCTTCCGGT	530	447	-4.99511	3.16787	Visceral endoderm	nextseq_1	E8	WT	NE
nextseq_1_PA-01A_S1.AACTGGCATCATAGTTCGG	641	546	-3.44467	1.78536	Visceral endoderm	nextseq_1	Day6	Failed	ETiX
nextseq_1_PA-01A_S1.ACAATGCTATGGTATCCGCC	340	302	7.53212	4.18486	Early development	nextseq_1	Day8	Failed	ETiX
nextseq_1_PA-01A_S1.TTCTTCGTTTCCATCGCGAA	1853	1289	-5.86279	-2.40444	Visceral endoderm	nextseq_1	Day8	WT	ETiX
nextseq_1_PA-01A_S1.AAGGATTACTTAGACTTCTT	859	688	-6.31826	0.139082	Visceral endoderm	nextseq_1	Day8	Failed	ETiX
nextseq_1_PA-01A_S1.CCTAATGGTGTATAATACG	365	310	-3.32434	1.88223	Visceral endoderm	nextseq_1	Day6	Failed	ETiX
nextseq_1_PA-01A_S1.CAGGACTCTGAAGATCGAG	1040	817	9.23127	3.88021	Early development	nextseq_1	E7.5	WT	NE
nextseq_1_PA-01A_S1.AAATCGTTCTTTCCAACCGC	489	415	11.031	-1.9472	Early development	nextseq_1	Day6	Failed	ETiX
nextseq_1_PA-01A_S1.ACTTATGGTTTGCGGACCTA	563	467	1.29902	-0.827852	Visceral endoderm	nextseq_1	Day8	Failed	ETiX
nextseq_1_PA-01A_S1.ATTCCTAGATAGGAGAGAAC	364	324	8.12986	1.21845	Early development	nextseq_1	Day6	Failed	ETiX
nextseq_1_PA-01A_S1.ACTGAATACTCTTGGTAATG	389	331	8.20597	2.10126	Early development	nextseq_1	Day6	Failed	ETiX
nextseq_1_PA-01A_S1.AACGCGTCTCAAGTCGACC	514	446	10.9111	-0.206401	Early development	nextseq_1	Day6	WT	ETiX
nextseq_1_PA-01A_S1.CGAGGCAATGGAGGCCTCC	798	634	-9.00432	1.92093	Visceral endoderm	nextseq_1	E8.75	WT	NE
nextseq_1_PA-01A_S1.AGGATAATCTGTCCTTAAGA	845	640	-10.565	0.913888	Visceral endoderm	nextseq_1	E8.75	WT	NE
nextseq_1_PA-01A_S1.ATACTACTCTCTAACTAGAT	345	291	-5.4694	0.265503	Visceral endoderm	nextseq_1	Day8	WT	ETiX
nextseq_1_PA-01A_S1.AATCCAGTATTGAGTCTGGC	382	311	-4.4128	-2.77367	Visceral endoderm	nextseq_1	Day8	Failed	ETiX
nextseq_1_PA-01A_S1.ACGTTGCTTTTATTCATTC	829	659	-7.62313	-0.881527	Visceral endoderm	nextseq_1	E9.5	WT	NE
nextseq_1_PA-01A_S1.AATCCAGTATGGCAGACGCC	642	528	-6.85654	1.10464	Visceral endoderm	nextseq_1	E8.5	WT	NE
nextseq_1_PA-01A_S1.AGATTCAACTACCTGGCCAA	1619	1164	1.19067	-1.63474	Gut	nextseq_1	Day8	WT	ETiX
nextseq_1_PA-01A_S1.CCATCGTCTCCAGTCCTCT	735	598	-3.83844	3.16922	Visceral endoderm	nextseq_1	E8	WT	NE
nextseq_1_PA-01A_S1.GGCGTTAATCCATAAGTCC	667	554	-7.53996	-1.13341	Visceral endoderm	nextseq_1	Day8	WT	ETiX
nextseq_1_PA-01A_S1.CATCAACGTGGTATCCGCC	577	491	-6.29254	-0.371006	Visceral endoderm	nextseq_1	Day8	Failed	ETiX
nextseq_1_PA-01A_S1.ATTAGTCTGTCGTAGTTACC	670	535	-9.60146	0.0102293	Visceral endoderm	nextseq_1	E7.5	WT	NE
nextseq_1_PA-01A_S1.ACTGAATACTTTATTATGGT	417	351	-5.76484	0.21737	Visceral endoderm	nextseq_1	Day8	Failed	ETiX
nextseq_1_PA-01A_S1.ACGTTGCTTCATAGTTCGG	545	480	8.84259	1.322	Early development	nextseq_1	Day6	Failed	ETiX
nextseq_1_PA-01A_S1.GGCGTTAATCCGCTGCCAG	740	613	3.17914	-2.27281	Gut	nextseq_1	Day8	WT	ETiX
nextseq_1_PA-01A_S1.ACGCTTGATTCGGCCTTAC	571	469	-4.59808	-2.96209	Visceral endoderm	nextseq_1	Day8	Failed	ETiX
nextseq_1_PA-01A_S1.AAACCATAGTCCGTTCGGAT	495	444	7.14179	2.68472	Early development	nextseq_1	Day6	WT	ETiX
nextseq_1_PA-01A_S1.ATGCATTCATGGCAGACGCC	469	374	-8.26943	1.69954	Visceral endoderm	nextseq_1	E8.5	WT	NE
nextseq_1_PA-01A_S1.AAGGCTACTCCGTTCCTTA	522	434	1.84701	3.34669	Early development	nextseq_1	E7.5	WT	NE
nextseq_1_PA-01A_S1.TTTGCTACTTAGGAGAGAAC	497	425	-2.87766	2.09511	Visceral endoderm	nextseq_1	Day6	Failed	ETiX
nextseq_1_PA-01A_S1.ACATGGTAATGTTACGCAAG	532	450	-2.79896	0.0711101	Visceral endoderm	nextseq_1	Day6	WT	ETiX
nextseq_1_PA-01A_S1.AGAAGTAAGTTTGACTTCAG	337	300	-3.26785	0.962946	Visceral endoderm	nextseq_1	E7.5	WT	NE
nextseq_1_PA-01A_S1.ACAATGCTATCTAGTAGTCT	741	597	7.05533	-2.81846	Early development	nextseq_1	Day6	WT	ETiX
nextseq_1_PA-01A_S1.ACTTCCGTTCCATAAGTCC	1727	1222	-9.25947	-1.82999	Visceral endoderm	nextseq_1	Day8	WT	ETiX
nextseq_1_PA-01A_S1.ATTGATCGTTGGAGGCCTCC	418	368	0.943193	-1.31415	Visceral endoderm	nextseq_1	E8.75	WT	NE
nextseq_1_PA-01A_S1.ATATCTGGATTCGGCCTTAC	478	404	9.2902	-1.29044	Early development	nextseq_1	Day8	Failed	ETiX
nextseq_1_PA-01A_S1.GGTCAGTTTTTCTTCCGGT	848	668	-7.87328	1.64516	Visceral endoderm	nextseq_1	E8	WT	NE
nextseq_1_PA-01A_S1.GGTACCATTCTTGCAACCT	866	696	10.7188	-0.268192	Early development	nextseq_1	Day6	WT	ETiX
nextseq_1_PA-01A_S1.AGATTGGTTTACTATGCAAT	1288	1018	9.21923	2.58351	Early development	nextseq_1	E7.5	WT	NE
nextseq_1_PA-01A_S1.AACTGGCATCATCAGAATG	633	496	-4.54334	2.33201	Visceral endoderm	nextseq_1	Day8	WT	ETiX
nextseq_1_PA-01A_S1.AAGGACGATCATCAGAATG	350	328	-4.3602	0.27025	Visceral endoderm	nextseq_1	Day8	WT	ETiX
nextseq_1_PA-01A_S1.TGTCCTTATTGATCTTACGC	304	257	-6.3083	1.60314	Visceral endoderm	nextseq_1	E8.5	WT	NE
nextseq_1_PA-01A_S1.AAGTTCTTGTTATGAGTTAA	555	471	9.1707	0.735869	Early development	nextseq_1	Day6	Failed	ETiX
nextseq_1_PA-01A_S1.AGAACTCCTACGGAGGCGG	519	437	-3.38009	-2.77667	Visceral endoderm	nextseq_1	Day8	WT	ETiX
nextseq_1_PA-01A_S1.TTGGAGCTTTTCCAACCGC	569	464	7.05569	-2.93899	Early development	nextseq_1	Day6	Failed	ETiX
nextseq_1_PA-01A_S1.ATCTGATGATTAACTCAATT	638	549	6.70998	4.52059	Early development	nextseq_1	Day6	WT	ETiX
nextseq_1_PA-01A_S1.ATTAATGCCTGGAGGATAGC	422	355	-4.1646	-2.82466	Visceral endoderm	nextseq_1	Day8	Pax6neg	ETiX
nextseq_1_PA-01A_S1.CAACTCTCTCTAGTAGTCT	674	557	6.46138	-3.76846	Early development	nextseq_1	Day6	WT	ETiX
nextseq_1_PA-01A_S1.ACATTCGTATCCGCTGCCAG	480	414	6.73518	-0.573696	Gut	nextseq_1	Day8	WT	ETiX
nextseq_1_PA-01A_S1.AGTTAACCATCCATCGCGAA	1587	1140	-7.91568	-0.989946	Visceral endoderm	nextseq_1	Day8	WT	ETiX
nextseq_1_PA-01A_S1.ATTGATCGTTTCGGCCTTAC	348	323	5.72432	-1.34162	Gut	nextseq_1	Day8	Failed	ETiX
nextseq_1_PA-01A_S1.ACGCTTATATCCATAAGTCC	482	378	-3.94587	-2.55171	Visceral endoderm	nextseq_1	Day8	WT	ETiX
nextseq_1_PA-01A_S1.AATTCATCGTCTAACTAGAT	487	405	-4.9247	-1.9555	Visceral endoderm	nextseq_1	Day8	WT	ETiX
nextseq_1_PA-01A_S1.TGCTGGATTCGACGCGACT	683	539	-0.481872	2.5036	Gut	nextseq_1	E7.5	WT	NE
nextseq_1_PA-01A_S1.ACGTCTAGTCCATAAGTCC	292	262	-5.57461	0.386374	Visceral endoderm	nextseq_1	Day8	WT	ETiX
nextseq_1_PA-01A_S1.AACTGGCATGATACGGAAC	487	419	3.49454	-1.79538	Gut	nextseq_1	E8.5	WT	NE
nextseq_1_PA-01A_S1.ATTACCATCTTTGCGAGGCA	421	358	-6.13472	1.96631	Visceral endoderm	nextseq_1	E8	WT	NE
nextseq_1_PA-01A_S1.AAATCGTTCTGCCGCAACGA	617	512	-5.7334	-0.901822	Visceral endoderm	nextseq_1	Day8	Pax6neg	ETiX
nextseq_1_PA-01A_S1.AGAGCATGTGTATAATACG	514	429	7.5127	-3.53111	Early development	nextseq_1	Day6	Failed	ETiX
nextseq_1_PA-01A_S1.CAAGCAACTTCAACGTAAG	483	410	-7.02158	0.722774	Visceral endoderm	nextseq_1	Day8	Pax6neg	ETiX
nextseq_1_PA-01A_S1.GTCGTAACTACTATAGGTT	357	323	6.65466	3.17182	Early development	nextseq_1	Day6	WT	ETiX
nextseq_1_PA-01A_S1.AATTCATCGTAACCTGCGTA	357	305	8.92596	-0.881618	Early development	nextseq_1	E7.5	WT	NE
nextseq_1_PA-01A_S1.AGATTCAACTCTAGTAGTCT	748	637	8.08927	3.00217	Early development	nextseq_1	Day6	WT	ETiX
nextseq_1_PA-01A_S1.ACAATGCTATTTAGGACCGG	428	376	-4.28053	-0.71317	Visceral endoderm	nextseq_1	Day8	WT	ETiX
nextseq_1_PA-01A_S1.TATCTCGATTCTTGGTAATG	756	614	1.26321	3.14248	Early development	nextseq_1	Day6	Failed	ETiX
nextseq_1_PA-01A_S1.CTCCATCATGTAGCTCCAT	505	444	6.67711	-1.77669	Early development	nextseq_1	Day8	WT	ETiX
nextseq_1_PA-01A_S1.CGAAGACCTCATCAGAATG	816	623	0.985729	-1.508	Gut	nextseq_1	Day8	WT	ETiX
nextseq_1_PA-01A_S1.AACTGGCATCCAGTCCTCT	638	531	-4.70075	2.24794	Visceral endoderm	nextseq_1	E8	WT	NE
nextseq_1_PA-01A_S1.CAAGCAACTCCGCTGCCAG	350	308	4.19144	-0.67938	Gut	nextseq_1	Day8	WT	ETiX
nextseq_1_PA-01A_S1.ACTTGATTGTGAGCATATGG	893	742	8.17106	3.48245	Early development	nextseq_1	Day6	WT	ETiX
nextseq_1_PA-01A_S1.TCCTAACTTTTCGCGGTTGG	393	349	6.307	4.31381	Early development	nextseq_1	E7.5	WT	NE
nextseq_1_PA-01A_S1.ATGCTTCCTTTATAGCAGA	1708	1225	-10.1605	-0.495239	Visceral endoderm	nextseq_1	Day8	Pax6neg	ETiX
nextseq_1_PA-01A_S1.TTCTCATTGTTAACTCAATT	308	289	9.96013	0.0583749	Early development	nextseq_1	Day6	WT	ETiX
nextseq_1_PA-01A_S1.AAGGATTACTCTAGTAGTCT	396	358	9.25618	0.753245	Early development	nextseq_1	Day6	WT	ETiX
nextseq_1_PA-01A_S1.ACGTTGCTTGCGTTGGAGC	786	630	9.93881	1.14993	Early development	nextseq_1	E7.5	WT	NE
nextseq_1_PA-01A_S1.TAGGAAGGTTTACTTGGAA	291	242	-4.1029	0.281032	Visceral endoderm	nextseq_1	Day8	Failed	ETiX
nextseq_1_PA-01A_S1.AACTAGTTGTTAACTCTTAG	875	720	-7.31372	-0.244074	Visceral endoderm	nextseq_1	E8	WT	NE
nextseq_1_PA-01A_S1.AGTAGCCATCGACGCGACT	683	598	6.24724	2.7161	Early development	nextseq_1	E7.5	WT	NE
nextseq_1_PA-01A_S1.TTCCATCTTTCTTGCAACCT	1064	851	8.53901	-3.28677	Early development	nextseq_1	Day6	WT	ETiX
nextseq_1_PA-01A_S1.AGGATAATCTTGAGTCTGGC	1092	832	-8.9346	-1.98693	Visceral endoderm	nextseq_1	Day8	Failed	ETiX
nextseq_1_PA-01A_S1.ATTAGGTACTTGAGTCTGGC	855	708	8.3456	-4.8859	Early development	nextseq_1	Day8	Failed	ETiX
nextseq_1_PA-01A_S1.ATTAGTCTGTGTCCTAGAGG	610	499	3.94101	-0.645595	Gut	nextseq_1	Day8	Failed	ETiX
nextseq_1_PA-01A_S1.ACTGGTTATTCGTAGTTACC	1088	850	8.93131	4.17679	Early development	nextseq_1	E7.5	WT	NE
nextseq_1_PA-01A_S1.AGAGGTCGTCTGATGGTCA	624	518	7.85812	3.61255	Early development	nextseq_1	Day6	Failed	ETiX
nextseq_1_PA-01A_S1.CTCTGAGCTTAACTCAATT	554	484	7.10616	3.83251	Early development	nextseq_1	Day6	WT	ETiX
nextseq_1_PA-01A_S1.CGAAGACCTGATACGGAAC	298	264	-9.0748	0.418925	Visceral endoderm	nextseq_1	E8.5	WT	NE
nextseq_1_PA-01A_S1.TAATACCAGTATCGGCTATC	635	521	-3.69212	-1.78638	Visceral endoderm	nextseq_1	E8.5	WT	NE
nextseq_1_PA-01A_S1.AACTAGTTGTCCGAGAATCC	292	260	7.57981	-1.26378	Early development	nextseq_1	Day6	WT	ETiX
nextseq_1_PA-01A_S1.GCTCTTAGTTCAAGCCGAT	666	559	7.39471	4.08391	Early development	nextseq_1	Day6	WT	ETiX
nextseq_1_PA-01A_S1.AAGGACGATCGTAGTTACC	652	516	-3.81927	2.80619	Visceral endoderm	nextseq_1	E7.5	WT	NE
nextseq_1_PA-01A_S1.AAACCATAGTAGAGCTATAA	587	489	6.08314	-3.03566	Early development	nextseq_1	E7.5	WT	NE
nextseq_1_PA-01A_S1.GGCTTACTTTAGCCGTCAT	717	583	0.740792	2.98877	Early development	nextseq_1	Day6	Failed	ETiX
nextseq_1_PA-01A_S1.TAAGAATGGTCGTAATGCAG	1094	897	8.00625	3.13984	Early development	nextseq_1	Day6	WT	ETiX
nextseq_1_PA-01A_S1.TGCAAGGTTCTTGCGCCGC	332	287	9.2425	1.22581	Early development	nextseq_1	Day6	WT	ETiX
nextseq_1_PA-01A_S1.TAATCAGCTTCCAGTCCTCT	735	569	-4.4063	2.9111	Visceral endoderm	nextseq_1	E8	WT	NE
nextseq_1_PA-01A_S1.AAGGACGATGTTACGCAAG	519	437	6.31167	4.23102	Early development	nextseq_1	Day6	WT	ETiX
nextseq_1_PA-01A_S1.TAAGGTTCATACCGGAATTA	2338	1563	-5.40195	-2.89232	Visceral endoderm	nextseq_1	E9.5	WT	NE
nextseq_1_PA-01A_S1.AAATTCCTCTCAAGTCGACC	672	553	8.36644	-0.884413	Early development	nextseq_1	Day6	WT	ETiX
nextseq_1_PA-01A_S1.ACATTCGTATCAATTACCGT	612	492	-4.13591	-3.3501	Visceral endoderm	nextseq_1	Day8	Pax6neg	ETiX
nextseq_1_PA-01A_S1.TAAGGTTCATGTATAATACG	846	687	8.40526	-5.10022	Early development	nextseq_1	Day6	Failed	ETiX
nextseq_1_PA-01A_S1.TATTCTCCTTCGCCTAATGC	307	289	6.31173	-2.30523	Early development	nextseq_1	Day8	Failed	ETiX
nextseq_1_PA-01A_S1.TTCGTTCCTTTGCTAACGG	532	474	6.71478	2.80381	Early development	nextseq_1	E7.5	WT	NE
nextseq_1_PA-01A_S1.AAACCATAGTTATAGACGCA	417	362	9.18939	2.14219	Early development	nextseq_1	Day6	WT	ETiX
nextseq_1_PA-01A_S1.AACTAGTTGTTATGAGTTAA	350	315	-3.2709	0.549366	Visceral endoderm	nextseq_1	Day6	Failed	ETiX
nextseq_1_PA-01A_S1.AACGTAATCTGCTCAGCCGG	645	534	-3.78004	-3.56613	Visceral endoderm	nextseq_1	E9.5	WT	NE
nextseq_1_PA-01A_S1.ATGCATTCATATATTGATAC	519	428	-9.72436	-0.36667	Visceral endoderm	nextseq_1	E8.75	WT	NE
nextseq_1_PA-01A_S1.ATCTGATGATCCTTGGTCCA	1235	999	-9.25599	1.42202	Visceral endoderm	nextseq_1	E8.75	WT	NE
nextseq_1_PA-01A_S1.GCTCTTAGTTTGCTGGCAT	824	646	-4.04226	3.08314	Visceral endoderm	nextseq_1	E8	WT	NE
nextseq_1_PA-01A_S1.AAGACCTTATGAGCATATGG	388	344	8.43548	2.5255	Early development	nextseq_1	Day6	WT	ETiX
nextseq_1_PA-01A_S1.GGTACCATTCATAGTTCGG	628	534	6.39406	2.84615	Early development	nextseq_1	Day6	Failed	ETiX
nextseq_1_PA-01A_S1.GATAAGCGTACTATAGGTT	1127	840	11.0722	-0.160007	Early development	nextseq_1	Day6	WT	ETiX
nextseq_1_PA-01A_S1.ACGCTTGATCCGCGGCTCA	315	292	-3.65731	1.64361	Visceral endoderm	nextseq_1	Day6	WT	ETiX
nextseq_1_PA-01A_S1.ATTGAGGAATATCATATTAG	488	428	3.11232	-0.304139	Gut	nextseq_1	Day8	WT	ETiX
nextseq_1_PA-01A_S1.ATAAGCGAATGTATAATACG	428	352	-2.239	2.4146	Visceral endoderm	nextseq_1	Day6	Failed	ETiX
nextseq_1_PA-01A_S1.AAGGATATGTCGGTTATGCC	378	328	-5.53309	2.17225	Visceral endoderm	nextseq_1	E8.75	WT	NE
nextseq_1_PA-01A_S1.ATTAGTCTGTAATGCCGCTT	521	448	-3.33461	2.1502	Visceral endoderm	nextseq_1	Day6	Failed	ETiX
nextseq_1_PA-01A_S1.CAGCAAGTTATAAGGAGCA	369	311	-4.57334	-1.35548	Visceral endoderm	nextseq_1	Day8	WT	ETiX
nextseq_1_PA-01A_S1.AGAAGTAAGTTCAATCGCAT	297	262	-3.87819	-0.744126	Visceral endoderm	nextseq_1	Day6	WT	ETiX
nextseq_1_PA-01A_S1.AAGGATTACTGCCATTCTCC	1145	872	-9.15143	-1.79184	Visceral endoderm	nextseq_1	Day8	Failed	ETiX
nextseq_1_PA-01A_S1.AACTAGTTGTCTTGCAGTAG	1579	1134	-7.52919	1.89891	Visceral endoderm	nextseq_1	E8	WT	NE
nextseq_1_PA-01A_S1.ATTAGGTACTGCGTTGGAGC	333	292	6.69741	1.64414	Early development	nextseq_1	E7.5	WT	NE
nextseq_1_PA-01A_S1.CTCGTTGATGTATAATACG	364	324	-3.63271	0.469494	Visceral endoderm	nextseq_1	Day6	Failed	ETiX
nextseq_1_PA-01A_S1.ATTAGTCTGTAGCTTATCCG	718	574	-8.3998	-1.71293	Visceral endoderm	nextseq_1	Day8	WT	ETiX
nextseq_1_PA-01A_S1.TCAGCTTCTTAACGATCCA	356	315	-8.55683	-0.250368	Visceral endoderm	nextseq_1	Day8	WT	ETiX
nextseq_1_PA-01A_S1.ACTTATGGTTAGAGCCAAGG	929	705	-7.50072	-0.81522	Visceral endoderm	nextseq_1	Day8	Pax6neg	ETiX
nextseq_1_PA-01A_S1.CAGATCAGTGTCCTTAAGA	962	751	-8.27657	1.37148	Visceral endoderm	nextseq_1	E8.75	WT	NE
nextseq_1_PA-01A_S1.TTGACCAGTGCAGGTCCGT	370	321	1.52432	-1.01725	Gut	nextseq_1	Day8	Pax6neg	ETiX
nextseq_1_PA-01A_S1.AAGTACGTTTCCATCGCGAA	381	341	-4.24441	-0.0259041	Visceral endoderm	nextseq_1	Day8	WT	ETiX
nextseq_1_PA-01A_S1.ATTCGGAGTGGACTACTAC	1870	1226	-10.6611	0.956527	Visceral endoderm	nextseq_1	E8.75	WT	NE
nextseq_1_PA-01A_S1.ATGCTTCCTTTGCTGGCAT	459	418	8.62872	-4.91587	Early development	nextseq_1	E8	WT	NE
nextseq_1_PA-01A_S1.TAGAACCAATGTCCTAGAGG	689	579	-6.78419	-0.0831031	Visceral endoderm	nextseq_1	Day8	Failed	ETiX
nextseq_1_PA-01A_S1.AGTCGCATTTATCATGATC	487	400	-2.79844	1.90086	Visceral endoderm	nextseq_1	Day6	WT	ETiX
nextseq_1_PA-01A_S1.AACTGGCATCCGTTCGGAT	1621	1121	-8.26662	-2.45973	Visceral endoderm	nextseq_1	Day6	WT	ETiX
nextseq_1_PA-01A_S1.AGTAGCCATAGAGCTATAA	663	558	-3.93101	2.34983	Visceral endoderm	nextseq_1	E7.5	WT	NE
nextseq_1_PA-01A_S1.ATGCTTCCTCCGTTCCTTA	576	492	7.71951	4.16891	Early development	nextseq_1	E7.5	WT	NE
nextseq_1_PA-01A_S1.TTATCCGCTATATGAGCCA	924	710	-8.55841	1.64037	Visceral endoderm	nextseq_1	E8.75	WT	NE
nextseq_1_PA-01A_S1.AACTGGCATTATCATGATC	1652	1180	-2.1798	1.49929	Visceral endoderm	nextseq_1	Day6	WT	ETiX
nextseq_1_PA-01A_S1.AGGATAATCTTAGACTTCTT	556	458	-8.09253	-0.872766	Visceral endoderm	nextseq_1	Day8	Failed	ETiX
nextseq_1_PA-01A_S1.CGAATGAGTGGCTGAGCTC	337	287	-2.98539	-2.08239	Visceral endoderm	nextseq_1	Day8	Failed	ETiX
nextseq_1_PA-01A_S1.ACTGAATACTTTACCTCGAC	2049	1448	-2.51784	2.3427	Visceral endoderm	nextseq_1	Day6	WT	ETiX
nextseq_1_PA-01A_S1.ACCTCAATATCTTGGTAATG	938	760	7.56046	-3.64292	Early development	nextseq_1	Day6	Failed	ETiX
nextseq_1_PA-01A_S1.CGAATGAGTAACTAGGCGC	1282	944	-7.06505	-1.70856	Visceral endoderm	nextseq_1	Day8	Failed	ETiX
nextseq_1_PA-01A_S1.ATATGGATCTTTCATAGGAC	302	263	-5.34036	-0.154153	Visceral endoderm	nextseq_1	Day8	Failed	ETiX
nextseq_1_PA-01A_S1.ATCAATACGTTAATGAACGA	1729	1184	-10.518	0.902566	Visceral endoderm	nextseq_1	E9.5	WT	NE
nextseq_1_PA-01A_S1.TTACCTAAGTCCATCGCGAA	788	640	-3.96913	-3.46509	Visceral endoderm	nextseq_1	Day8	WT	ETiX
nextseq_1_PA-01A_S1.GGTCAGTTTGCCGCAACGA	364	314	-6.18418	-0.100243	Visceral endoderm	nextseq_1	Day8	Pax6neg	ETiX
nextseq_1_PA-01A_S1.TAGAACCAATTTCTTCCGGT	307	267	-4.87152	2.11885	Visceral endoderm	nextseq_1	E8	WT	NE
nextseq_1_PA-01A_S1.ACAATGCTATTAGCCGTCAT	752	623	7.96307	-3.138	Early development	nextseq_1	Day6	Failed	ETiX
nextseq_1_PA-01A_S1.ACCGGTTCTAAGACCGTTG	695	541	-7.3693	1.20126	Visceral endoderm	nextseq_1	E8.5	WT	NE
nextseq_1_PA-01A_S1.TGGATTCTATTAACTCTTAG	378	338	-4.87503	2.7154	Visceral endoderm	nextseq_1	E8	WT	NE
nextseq_1_PA-01A_S1.AAGGATATGTTCCTACCAGT	1942	1342	6.52471	-2.90104	Early development	nextseq_1	E7.5	WT	NE
nextseq_1_PA-01A_S1.AGAGGTCGTACGCGAGATT	803	651	-7.70054	0.43225	Visceral endoderm	nextseq_1	Day8	Pax6neg	ETiX
nextseq_1_PA-01A_S1.ACCGGTTCTGCAGGTCCGT	692	578	-5.177	-2.19835	Visceral endoderm	nextseq_1	Day8	Pax6neg	ETiX
nextseq_1_PA-01A_S1.TGGTTGAATTTATCATGATC	958	791	10.3448	-2.32404	Early development	nextseq_1	Day6	WT	ETiX
nextseq_1_PA-01A_S1.GGTACCATTAACCATTGGA	1882	1332	-9.94342	-0.577198	Visceral endoderm	nextseq_1	E9.5	WT	NE
nextseq_1_PA-01A_S1.ATTAGTCTGTAATTAAGACT	656	540	-8.86736	-1.49038	Visceral endoderm	nextseq_1	Day8	WT	ETiX
nextseq_1_PA-01A_S1.AACGCGTCTTAACGATCCA	1502	1147	1.49183	-1.50225	Gut	nextseq_1	Day8	WT	ETiX
nextseq_1_PA-01A_S1.TATAAGAGGTTTCTTAATAA	1617	1240	-7.69242	-2.54224	Visceral endoderm	nextseq_1	Day8	WT	ETiX
nextseq_1_PA-01A_S1.ACCGGTTCTTTATTCTGAG	956	750	-5.06682	-3.40108	Visceral endoderm	nextseq_1	Day8	WT	ETiX
nextseq_1_PA-01A_S1.AAGCAGTATTGGCGAACTCG	477	418	6.83871	3.97025	Early development	nextseq_1	Day6	WT	ETiX
nextseq_1_PA-01A_S1.CCAGCCTTTCAGGAGGAGA	842	657	-3.60392	-3.4746	Visceral endoderm	nextseq_1	E9.5	WT	NE
nextseq_1_PA-01A_S1.CTGACGTTTGATACGGAAC	537	420	-7.63995	1.5313	Visceral endoderm	nextseq_1	E8.5	WT	NE
nextseq_1_PA-01B_S2.AGGATAATCTCGTCGCAGCC	623	492	-9.2256	1.92115	Visceral endoderm	nextseq_1	E8.75	WT	NE
nextseq_1_PA-01B_S2.CAAGGCGTTATATGAGCCA	951	732	-8.46226	0.5718	Visceral endoderm	nextseq_1	E8.75	WT	NE
nextseq_1_PA-01B_S2.AATCCAGTATCGGTTGCGCG	333	291	-4.21271	-0.0124506	Visceral endoderm	nextseq_1	Day8	Failed	ETiX
nextseq_1_PA-01B_S2.TGGTTGAATTCTTGCGCCGC	295	262	11.1434	-0.805736	Early development	nextseq_1	Day6	WT	ETiX
nextseq_1_PA-01B_S2.AAGTTCTTGTGGCGAACTCG	1128	869	8.3189	-4.03874	Early development	nextseq_1	Day6	WT	ETiX
nextseq_1_PA-01B_S2.TCCTATAAGTATATGAGCCA	1241	982	-9.48907	1.68246	Visceral endoderm	nextseq_1	E8.75	WT	NE
nextseq_1_PA-01B_S2.GCTCTTAGTCCAGTTCCAA	474	411	6.39432	-1.08141	Early development	nextseq_1	Day8	WT	ETiX
nextseq_1_PA-01B_S2.TGGATTCTATGTAGCTCCAT	1051	867	-7.53072	-0.673549	Visceral endoderm	nextseq_1	Day8	WT	ETiX
nextseq_1_PA-01B_S2.TATCTCGATTGATCGCTTCT	549	429	-8.55129	-0.413438	Visceral endoderm	nextseq_1	Day8	Failed	ETiX
nextseq_1_PA-01B_S2.ATTAATGCCTGCAGGTCCGT	1073	812	-6.44154	-2.19473	Visceral endoderm	nextseq_1	Day8	Pax6neg	ETiX
nextseq_1_PA-01B_S2.ACATGGTAATGCGTTGGAGC	436	387	7.13692	4.4596	Early development	nextseq_1	E7.5	WT	NE
nextseq_1_PA-01B_S2.AATACCGAATAATGCCGCTT	782	638	8.95132	0.936602	Early development	nextseq_1	Day6	Failed	ETiX
nextseq_1_PA-01B_S2.TAAGGTTCATAATACCATCC	735	601	-3.98255	-3.38861	Visceral endoderm	nextseq_1	Day8	Failed	ETiX
nextseq_1_PA-01B_S2.GCGTACTTTACTTGCTAGA	320	279	6.40479	-0.995378	Gut	nextseq_1	Day8	WT	ETiX
nextseq_1_PA-01B_S2.ACAGGTATTTGCTAACTTGC	412	353	-4.27015	-3.06309	Visceral endoderm	nextseq_1	Day8	Failed	ETiX
nextseq_1_PA-01B_S2.TGGTTGAATTCCTTGGTCCA	405	356	-3.10834	0.0185853	Visceral endoderm	nextseq_1	E8.75	WT	NE
nextseq_1_PA-01B_S2.ATATCTGGATTTATTCTGAG	504	426	-7.39013	0.78577	Visceral endoderm	nextseq_1	Day8	WT	ETiX
nextseq_1_PA-01B_S2.AATTCATCGTAATTAAGACT	991	739	-8.76466	-1.64439	Visceral endoderm	nextseq_1	Day8	WT	ETiX
nextseq_1_PA-01B_S2.CCTAATGGTCAACCGCTAA	636	537	-4.52847	-1.7937	Visceral endoderm	nextseq_1	Day8	WT	ETiX
nextseq_1_PA-01B_S2.CCTAATGGTGTATAATACG	1299	988	10.4703	0.968176	Early development	nextseq_1	Day6	Failed	ETiX
nextseq_1_PA-01B_S2.GTCTATGGTGTAGCTCCAT	448	386	-6.96636	0.955754	Visceral endoderm	nextseq_1	Day8	WT	ETiX
nextseq_1_PA-01B_S2.ATCTGATGATCTTGCAGTAG	602	485	-5.81744	2.26032	Visceral endoderm	nextseq_1	E8	WT	NE
nextseq_1_PA-01B_S2.AAGGATTACTATCGGCTATC	419	338	-9.02927	1.21956	Visceral endoderm	nextseq_1	E8.5	WT	NE
nextseq_1_PA-01B_S2.AGCATAACTTAGGAGAGAAC	795	638	-2.28968	0.774475	Visceral endoderm	nextseq_1	Day6	Failed	ETiX
nextseq_1_PA-01B_S2.GTCTATGGTGATATCGGCG	713	563	-4.33115	2.79142	Visceral endoderm	nextseq_1	E7.5	WT	NE
nextseq_1_PA-01B_S2.AACTAGTTGTAAGTAAGAGC	665	543	-9.24073	-0.975285	Visceral endoderm	nextseq_1	Day8	Failed	ETiX
nextseq_1_PA-01B_S2.ACTGGTTATTGATACGGAAC	566	451	3.62956	-0.276997	Gut	nextseq_1	E8.5	WT	NE
nextseq_1_PA-01B_S2.TCAGCTTCTGTAGCTCCAT	1617	1186	-5.5678	-2.84065	Visceral endoderm	nextseq_1	Day8	WT	ETiX
nextseq_1_PA-01B_S2.ACAATGCTATCGTAATGCAG	734	587	-2.75716	-0.750057	Visceral endoderm	nextseq_1	Day6	WT	ETiX
nextseq_1_PA-01B_S2.ACTGGTTATTCAGGAGGAGA	582	453	-10.4039	0.189769	Visceral endoderm	nextseq_1	E9.5	WT	NE
nextseq_1_PA-01B_S2.AGCGTAAGTTCAAGCCGAT	2000	1427	9.34949	-2.53985	Early development	nextseq_1	Day6	WT	ETiX
nextseq_1_PA-01B_S2.AACGCGTCTACTTGCTAGA	422	347	-5.36668	-2.80917	Visceral endoderm	nextseq_1	Day8	WT	ETiX
nextseq_1_PA-01B_S2.AACTGGCATCTAAGAGAAG	404	355	5.79952	-3.81798	Early development	nextseq_1	E8.5	WT	NE
nextseq_1_PA-01B_S2.ATTGATCGTTCGGATTAGAA	568	496	8.56947	4.02393	Early development	nextseq_1	E7.5	WT	NE
nextseq_1_PA-01B_S2.ACAATGCTATATTCGACCAA	645	523	7.31292	-4.31285	Early development	nextseq_1	Day6	Failed	ETiX
nextseq_1_PA-01B_S2.ATTCGGAGTGGCCGTAGTC	348	310	-3.85253	-0.443467	Visceral endoderm	nextseq_1	Day8	Failed	ETiX
nextseq_1_PA-01B_S2.AGATTCAACTTATCATGATC	1291	941	6.40189	-3.65108	Early development	nextseq_1	Day6	WT	ETiX
nextseq_1_PA-01B_S2.CGCTGCTTTTCGGCCTTAC	1265	940	-7.45619	-1.44322	Visceral endoderm	nextseq_1	Day8	Failed	ETiX
nextseq_1_PA-01B_S2.AACTGGCATACTAGAGAGT	812	685	8.50709	-4.70679	Early development	nextseq_1	E8	WT	NE
nextseq_1_PA-01B_S2.AACGAGCGTATTCGACCAA	990	776	-2.9607	-2.8355	Visceral endoderm	nextseq_1	Day6	Failed	ETiX
nextseq_1_PA-01B_S2.ATGCATTCATCCAGTCCTCT	379	337	8.56955	-4.2894	Early development	nextseq_1	E8	WT	NE
nextseq_1_PA-01B_S2.TAGAACCAATGATCTTACGC	895	702	-7.03709	0.745873	Visceral endoderm	nextseq_1	E8.5	WT	NE
nextseq_1_PA-01B_S2.ACGTCTAGTTTCTTCCGGT	465	385	-6.66252	2.6919	Visceral endoderm	nextseq_1	E8	WT	NE
nextseq_1_PA-01B_S2.ACAATGCTATACGTCATATA	446	378	3.54035	-1.13028	Gut	nextseq_1	Day8	Pax6neg	ETiX
nextseq_1_PA-01B_S2.TTGATTCCTTTGAGTCTGGC	506	412	-4.97819	1.61551	Visceral endoderm	nextseq_1	Day8	Failed	ETiX
nextseq_1_PA-01B_S2.ATGCATTCATTTGCGAGGCA	1735	1132	-10.276	-0.679731	Visceral endoderm	nextseq_1	E8	WT	NE
nextseq_1_PA-01B_S2.TCCTAACTTTCCGAGAATCC	304	265	-3.63331	1.92806	Visceral endoderm	nextseq_1	Day6	WT	ETiX
nextseq_1_PA-01B_S2.TGAATCTGATTAGAATTAAC	1659	1179	-4.36511	-3.91052	Visceral endoderm	nextseq_1	Day8	Failed	ETiX
nextseq_1_PA-01B_S2.ATTACCATCTGATCGCTTCT	475	393	-4.00224	-3.60606	Visceral endoderm	nextseq_1	Day8	Failed	ETiX
nextseq_1_PA-01B_S2.CCTAATGGTTCCAATCATC	600	496	-7.95259	1.59869	Visceral endoderm	nextseq_1	E8.5	WT	NE
nextseq_1_PA-01B_S2.AGATTGGTTTCGTAGTTACC	952	729	3.30124	3.78094	Early development	nextseq_1	E7.5	WT	NE
nextseq_1_PA-01B_S2.AAGGACGATATATGAGCCA	984	687	-10.5487	0.812474	Visceral endoderm	nextseq_1	E8.75	WT	NE
nextseq_1_PA-01B_S2.ACGCTTGATTCTAATAGTA	794	657	-7.05837	-0.618334	Visceral endoderm	nextseq_1	Day8	Failed	ETiX
nextseq_1_PA-01B_S2.AATACCGAATTAACTCAATT	423	368	9.21362	1.75077	Early development	nextseq_1	Day6	WT	ETiX
nextseq_1_PA-01B_S2.ATAGTTGACTGACCTTGATA	343	299	-3.22228	2.0413	Visceral endoderm	nextseq_1	E9.5	WT	NE
nextseq_1_PA-01B_S2.CAACTCTCTTAGACTTCTT	917	715	-8.67345	-0.94664	Visceral endoderm	nextseq_1	Day8	Failed	ETiX
nextseq_1_PA-01B_S2.AAATCGTTCTTTCTTAATAA	528	436	-6.03733	-0.835571	Visceral endoderm	nextseq_1	Day8	WT	ETiX
nextseq_1_PA-01B_S2.TTGACCAGTCTAAGAGAAG	336	289	-9.665	0.432642	Visceral endoderm	nextseq_1	E8.5	WT	NE
nextseq_1_PA-01B_S2.CGTACCTATCCATAAGTCC	564	453	0.370394	-1.30036	Gut	nextseq_1	Day8	WT	ETiX
nextseq_1_PA-01B_S2.ACGATATCATAAGAAGCTAG	293	245	-9.13102	1.03394	Visceral endoderm	nextseq_1	E8.5	WT	NE
nextseq_1_PA-01B_S2.CAGGACTCTAGGAGAGAAC	1149	910	8.88743	-0.918137	Early development	nextseq_1	Day6	Failed	ETiX
nextseq_1_PA-01B_S2.TAGGAAGGTACGCGAGATT	426	349	0.977799	-1.0925	Gut	nextseq_1	Day8	Pax6neg	ETiX
nextseq_1_PA-01B_S2.TCCTAACTTTTAACTCAATT	1146	931	8.0859	-3.49593	Early development	nextseq_1	Day6	WT	ETiX
nextseq_1_PA-01B_S2.AAATTCCTCTTTATTCTGAG	1886	1237	-6.87383	-1.51907	Visceral endoderm	nextseq_1	Day8	WT	ETiX
nextseq_1_PA-01B_S2.AAGGCTACTGGACTACTAC	748	632	-4.74226	-3.37459	Visceral endoderm	nextseq_1	E8.75	WT	NE
nextseq_1_PA-01B_S2.CTAACGACTATATGAGCCA	655	551	2.22692	-1.64319	Gut	nextseq_1	E8.75	WT	NE
nextseq_1_PA-01B_S2.TTGGAGCTTTTACGATGAA	828	675	7.53579	4.37954	Early development	nextseq_1	E7.5	WT	NE
nextseq_1_PA-01B_S2.GATAAGCGTAGCTTATCCG	1191	856	-9.46442	-0.7344	Visceral endoderm	nextseq_1	Day8	WT	ETiX
nextseq_1_PA-01B_S2.TCGAGAAGTTTCCAACCGC	1076	878	-2.97358	1.0867	Visceral endoderm	nextseq_1	Day6	Failed	ETiX
nextseq_1_PA-01B_S2.AACTTGGATTTTATAGCAGA	612	501	-4.39511	-2.55102	Visceral endoderm	nextseq_1	Day8	Pax6neg	ETiX
nextseq_1_PA-01B_S2.CAAGCAACTCCGCGGCTCA	544	449	-3.02485	-1.66715	Visceral endoderm	nextseq_1	Day6	WT	ETiX
nextseq_1_PA-01B_S2.GAGTTCTCTAACTAGGCGC	744	588	-4.39402	-2.76915	Visceral endoderm	nextseq_1	Day8	Failed	ETiX
nextseq_1_PA-01B_S2.ATTCGGAGTTAACGATCCA	449	383	-4.8711	-2.83447	Visceral endoderm	nextseq_1	Day8	WT	ETiX
nextseq_1_PA-01B_S2.AGAGATGAATATCATATTAG	606	494	-4.73163	-3.31282	Visceral endoderm	nextseq_1	Day8	WT	ETiX
nextseq_1_PA-01B_S2.TTGGAGCTTCATTCAATCA	677	539	2.00561	3.31448	Early development	nextseq_1	E7.5	WT	NE
nextseq_1_PA-01B_S2.TTTGCTACTTTTCTTCCGGT	433	365	-6.23849	1.86306	Visceral endoderm	nextseq_1	E8	WT	NE
nextseq_1_PA-01B_S2.ATTAGGTACTTCTGATACCA	336	286	-3.77807	1.77783	Visceral endoderm	nextseq_1	E7.5	WT	NE
nextseq_1_PA-01B_S2.GATAAGCGTCGACGCGACT	1397	1030	10.0746	-0.0391268	Early development	nextseq_1	E7.5	WT	NE
nextseq_1_PA-01B_S2.AACGAGCGTCGTAATGCAG	630	537	9.72447	0.364505	Early development	nextseq_1	Day6	WT	ETiX
nextseq_1_PA-01B_S2.ACTTGATTGTATTCGACCAA	324	295	6.30606	2.92671	Early development	nextseq_1	Day6	Failed	ETiX
nextseq_1_PA-01B_S2.GGTACCATTTCTGATACCA	1333	976	11.1104	-0.94324	Early development	nextseq_1	E7.5	WT	NE
nextseq_1_PA-01B_S2.TAATCAGCTTGTATAATACG	702	592	8.119	0.745969	Early development	nextseq_1	Day6	Failed	ETiX
nextseq_1_PA-01B_S2.ATACCAGTTTATAAGGAGCA	985	758	-9.5876	-1.02181	Visceral endoderm	nextseq_1	Day8	WT	ETiX
nextseq_1_PA-01B_S2.AAATCGTTCTGTTACGCAAG	478	401	7.01671	-3.08803	Early development	nextseq_1	Day6	WT	ETiX
nextseq_1_PA-01B_S2.ATTGAGGAATATCGGCTATC	453	372	-8.30737	0.776745	Visceral endoderm	nextseq_1	E8.5	WT	NE
nextseq_1_PA-01B_S2.AAGGATATGTTTCTTCCGGT	475	390	-9.92329	-0.0782186	Visceral endoderm	nextseq_1	E8	WT	NE
nextseq_1_PA-01B_S2.CTCGTTGATTCGCGGTTGG	302	256	7.84408	3.37503	Early development	nextseq_1	E7.5	WT	NE
nextseq_1_PA-01B_S2.AGCGTAAGTACTATGCAAT	666	529	8.80157	-2.39959	Early development	nextseq_1	E7.5	WT	NE
nextseq_1_PA-01B_S2.AACGCGTCTTTCCAACCGC	725	563	-2.43964	0.526517	Visceral endoderm	nextseq_1	Day6	Failed	ETiX
nextseq_1_PA-01B_S2.ATAATCCTGTACCTGGCCAA	418	334	1.23983	-0.915494	Gut	nextseq_1	Day8	WT	ETiX
nextseq_1_PA-01B_S2.TAAGAATGGTTTCTTCCGGT	1118	829	-9.32373	1.54561	Visceral endoderm	nextseq_1	E8	WT	NE
nextseq_1_PA-01B_S2.TCGAGAAGTCATCTCTGCA	352	300	-5.47992	0.589415	Visceral endoderm	nextseq_1	Day8	WT	ETiX
nextseq_1_PA-01B_S2.ATCTGATGATCTTGCAACCT	730	608	5.86091	4.16873	Early development	nextseq_1	Day6	WT	ETiX
nextseq_1_PA-01B_S2.TGGTTGAATTTTCAATATAA	1507	1134	-4.35511	-3.03995	Visceral endoderm	nextseq_1	Day8	WT	ETiX
nextseq_1_PA-01B_S2.AACTGGCATAACCTGGTCT	296	259	-3.6733	-2.16502	Visceral endoderm	nextseq_1	Day8	WT	ETiX
nextseq_1_PA-01B_S2.ACTGGTTATTTCCTACCAGT	369	327	7.93784	-1.91952	Early development	nextseq_1	E7.5	WT	NE
nextseq_1_PA-01B_S2.TTCTTCGTTTCGCTCCTAAC	557	459	-6.3179	0.529272	Visceral endoderm	nextseq_1	Day8	WT	ETiX
nextseq_1_PA-01B_S2.CAAGCAACTACTAGAGAGT	403	310	5.54169	-3.98942	Early development	nextseq_1	E8	WT	NE
nextseq_1_PA-01B_S2.ACCGGTTCTTCAAGCCGAT	681	561	7.41586	4.48143	Early development	nextseq_1	Day6	WT	ETiX
nextseq_1_PA-01B_S2.ACCTCAATATCGCTCCTAAC	402	338	-5.21732	0.602996	Visceral endoderm	nextseq_1	Day8	WT	ETiX
nextseq_1_PA-01B_S2.TCCTAACTTTCATCAGAATG	917	747	-5.10934	-2.55003	Visceral endoderm	nextseq_1	Day8	WT	ETiX
nextseq_1_PA-01B_S2.AAGGATATGTAGCTTATCCG	412	346	-6.07941	0.809589	Visceral endoderm	nextseq_1	Day8	WT	ETiX
nextseq_1_PA-01B_S2.CCAAGGATTAGGAGAGAAC	759	624	-2.58378	1.09457	Visceral endoderm	nextseq_1	Day6	Failed	ETiX
nextseq_1_PA-01B_S2.TTGACTCAATGGCGAACTCG	471	416	7.50052	-3.69851	Early development	nextseq_1	Day6	WT	ETiX
nextseq_1_PA-01B_S2.ATTCGGAGTTAACTCAATT	568	483	-3.34106	0.778902	Visceral endoderm	nextseq_1	Day6	WT	ETiX
nextseq_1_PA-01B_S2.AAGTATTGGTGTATAATACG	992	805	8.96886	2.80903	Early development	nextseq_1	Day6	Failed	ETiX
nextseq_1_PA-01B_S2.ACTTACTCATGGCAGACGCC	766	606	-9.63963	1.33903	Visceral endoderm	nextseq_1	E8.5	WT	NE
nextseq_1_PA-01B_S2.ATTCGCAATTGTCCTAGAGG	612	498	-6.58979	-0.236543	Visceral endoderm	nextseq_1	Day8	Failed	ETiX
nextseq_1_PA-01B_S2.CCTAATGGTTTATTCTGAG	772	609	-5.58574	-3.16341	Visceral endoderm	nextseq_1	Day8	WT	ETiX
nextseq_1_PA-01B_S2.ATAGTTGACTTTGCGAGGCA	489	397	-8.58683	1.49233	Visceral endoderm	nextseq_1	E8	WT	NE
nextseq_1_PA-01B_S2.GTCTATGGTTGCCGGCAGA	426	364	-4.11374	0.415756	Visceral endoderm	nextseq_1	Day8	WT	ETiX
nextseq_1_PA-01B_S2.ACAGGTATTTAATGCCGCTT	440	392	6.54198	1.78255	Early development	nextseq_1	Day6	Failed	ETiX
nextseq_1_PA-01B_S2.AACGCGTCTCGTAATGCAG	982	805	8.36248	0.600953	Early development	nextseq_1	Day6	WT	ETiX
nextseq_1_PA-01B_S2.ACATGGTAATCAACCGCTAA	1216	890	-7.28522	-2.45816	Visceral endoderm	nextseq_1	Day8	WT	ETiX
nextseq_1_PA-01B_S2.AGGCTCGTTTTAGGACCGG	964	793	6.86966	1.8613	Early development	nextseq_1	Day8	WT	ETiX
nextseq_1_PA-01B_S2.TAGGAAGGTTAGAATTAAC	1277	981	-4.57784	-3.8268	Visceral endoderm	nextseq_1	Day8	Failed	ETiX
nextseq_1_PA-01B_S2.CTGATAGGTCGGATTAGAA	647	513	6.50879	-2.59855	Early development	nextseq_1	E7.5	WT	NE
nextseq_1_PA-01B_S2.TAATACCAGTTTATTCATTC	947	719	-9.86443	-0.469172	Visceral endoderm	nextseq_1	E9.5	WT	NE
nextseq_1_PA-01B_S2.AGTCGCATTGGCAGACGCC	726	567	-7.07736	0.230668	Visceral endoderm	nextseq_1	E8.5	WT	NE
nextseq_1_PA-01B_S2.AACGAGCGTCCATAAGTCC	723	581	-6.48619	-1.42826	Visceral endoderm	nextseq_1	Day8	WT	ETiX
nextseq_1_PA-01B_S2.CGAATGAGTGGCGAACTCG	1396	1044	6.60085	4.92386	Early development	nextseq_1	Day6	WT	ETiX
nextseq_1_PA-01B_S2.TTATCCGCTTTACCTCGAC	420	361	1.21525	2.71462	Early development	nextseq_1	Day6	WT	ETiX
nextseq_1_PA-01B_S2.TTGATTCCTTGTATAATACG	593	494	-0.806276	2.6837	Visceral endoderm	nextseq_1	Day6	Failed	ETiX
nextseq_1_PA-01B_S2.TCTTAGTTCTCCGCTGCCAG	520	424	-5.74965	-1.93691	Visceral endoderm	nextseq_1	Day8	WT	ETiX
nextseq_1_PA-01B_S2.AACTGGCATTCGCTAAGCA	581	466	-8.099	0.419661	Visceral endoderm	nextseq_1	Day8	WT	ETiX
nextseq_1_PA-01B_S2.CCTGCTACTTGCCGGCAGA	383	334	-3.68314	-1.69766	Visceral endoderm	nextseq_1	Day8	WT	ETiX
nextseq_1_PA-01B_S2.TTCTCATTGTAGAGCTATAA	343	316	8.65353	4.08162	Early development	nextseq_1	E7.5	WT	NE
nextseq_1_PA-01B_S2.CGAAGACCTATTCGACCAA	440	395	7.97111	0.870341	Early development	nextseq_1	Day6	Failed	ETiX
nextseq_1_PA-01B_S2.ATTAGTCTGTTTCCAACCGC	946	735	8.60273	3.45662	Early development	nextseq_1	Day6	Failed	ETiX
nextseq_1_PA-01B_S2.AACGAGCGTGAGCATCATT	639	504	-9.88585	0.755391	Visceral endoderm	nextseq_1	E9.5	WT	NE
nextseq_1_PA-01B_S2.TCTTAGTTCTAATCGATAAT	799	674	6.31396	4.29081	Early development	nextseq_1	Day6	Failed	ETiX
nextseq_1_PA-01B_S2.CAGTATCCTTCAACGTAAG	766	607	3.42873	-0.0919706	Gut	nextseq_1	Day8	Pax6neg	ETiX
nextseq_1_PA-01B_S2.TAATACCAGTGTCCTACTTG	1199	913	-3.06039	-2.69565	Visceral endoderm	nextseq_1	Day8	Pax6neg	ETiX
nextseq_1_PA-01B_S2.TTCTTCGTTTCGCCTAATGC	812	619	-5.81715	-2.98883	Visceral endoderm	nextseq_1	Day8	Failed	ETiX
nextseq_1_PA-01B_S2.CAAGGCGTTGGCTGAGCTC	470	366	-9.1251	-1.49655	Visceral endoderm	nextseq_1	Day8	Failed	ETiX
nextseq_1_PA-01B_S2.AAGGCTACTTAGATCTACT	650	519	-9.01221	-1.34043	Visceral endoderm	nextseq_1	Day8	WT	ETiX
nextseq_1_PA-01B_S2.CGAAGACCTTTATTATGGT	671	564	-7.84374	0.86567	Visceral endoderm	nextseq_1	Day8	Failed	ETiX
nextseq_1_PA-01B_S2.ATGGTTGGTACGCGAGATT	1086	778	-5.37162	-3.17294	Visceral endoderm	nextseq_1	Day8	Pax6neg	ETiX
nextseq_1_PA-01B_S2.GTCGTAACTTTACGATGAA	906	727	8.12962	-2.898	Early development	nextseq_1	E7.5	WT	NE
nextseq_1_PA-01B_S2.ATGCTTCCTATCGGCTATC	634	526	-9.47125	0.38463	Visceral endoderm	nextseq_1	E8.5	WT	NE
nextseq_1_PA-01B_S2.GGCGTTAATAAGTAAGAGC	344	306	-6.36574	0.838514	Visceral endoderm	nextseq_1	Day8	Failed	ETiX
nextseq_1_PA-01B_S2.CGCTGCTTTGGCGAACTCG	332	297	-3.15897	-1.13882	Visceral endoderm	nextseq_1	Day6	WT	ETiX
nextseq_1_PA-01B_S2.AGGCGGAATGTTCGTCAGA	950	739	2.96689	-2.15662	Gut	nextseq_1	Day8	Pax6neg	ETiX
nextseq_1_PA-01B_S2.ACGCTTGATCCGCGGCTCA	452	366	9.51869	-1.72428	Early development	nextseq_1	Day6	WT	ETiX
nextseq_1_PA-01B_S2.AGGCGGAATTTGCTGGCAT	753	609	5.44089	-4.08364	Early development	nextseq_1	E8	WT	NE
nextseq_1_PA-01B_S2.TAATCAGCTTACGCGAGATT	711	555	-7.13306	-0.523745	Visceral endoderm	nextseq_1	Day8	Pax6neg	ETiX
nextseq_1_PA-01B_S2.ATGCATTCATTAACTCAATT	491	423	1.29447	3.05824	Early development	nextseq_1	Day6	WT	ETiX
nextseq_1_PA-01B_S2.ATATCCTACTCGTAGTTACC	886	710	7.10887	-2.66713	Early development	nextseq_1	E7.5	WT	NE
nextseq_1_PA-01B_S2.AACTAGTTGTACGTCATATA	2053	1392	-7.9786	-0.845946	Visceral endoderm	nextseq_1	Day8	Pax6neg	ETiX
nextseq_1_PA-01B_S2.ACTTCCGTTCAAGGAGGTC	753	613	-3.96294	-2.72249	Visceral endoderm	nextseq_1	E9.5	WT	NE
nextseq_1_PA-01B_S2.CAGCAAGTTGCAGGTCCGT	307	252	-5.23224	1.36851	Visceral endoderm	nextseq_1	Day8	Pax6neg	ETiX
nextseq_1_PA-01B_S2.AGTCGCATTGTATAATACG	524	440	-3.27991	-2.3364	Visceral endoderm	nextseq_1	Day6	Failed	ETiX
nextseq_1_PA-01B_S2.ATTAGTCTGTGCGTTGGAGC	554	452	9.04011	4.11495	Early development	nextseq_1	E7.5	WT	NE
nextseq_1_PA-01B_S2.TCAAGATCTTGTCCTTAAGA	2010	1356	-10.7096	0.85672	Visceral endoderm	nextseq_1	E8.75	WT	NE
nextseq_1_PA-01B_S2.AAACTGAACTAGCCGGTACC	439	371	-5.19022	-1.66067	Visceral endoderm	nextseq_1	Day8	WT	ETiX
nextseq_1_PA-01B_S2.AAGCAGTATTACTCAATAGG	496	427	0.950616	2.727	Early development	nextseq_1	Day6	Failed	ETiX
nextseq_1_PA-01B_S2.CAAGCAACTTATCATGATC	430	366	10.7919	-0.186483	Early development	nextseq_1	Day6	WT	ETiX
nextseq_1_PA-01B_S2.AGAGTACCTTATGAGTTAA	958	761	-2.17033	0.761309	Visceral endoderm	nextseq_1	Day6	Failed	ETiX
nextseq_1_PA-01B_S2.TAAGAATGGTGTATAATACG	565	487	5.92152	3.71312	Early development	nextseq_1	Day6	Failed	ETiX
nextseq_1_PA-01B_S2.ATTGATCGTTTCCAATCATC	767	595	-10.0245	0.420771	Visceral endoderm	nextseq_1	E8.5	WT	NE
nextseq_1_PA-01B_S2.ATCAGTCATTGGTACCGGCA	576	459	2.06335	-0.991987	Gut	nextseq_1	E9.5	WT	NE
nextseq_1_PA-01B_S2.ATTAATGCCTCGGTTGCGCG	325	271	-8.62623	0.100042	Visceral endoderm	nextseq_1	Day8	Failed	ETiX
nextseq_1_PA-01B_S2.ATGGTTGGTTCAATCGCAT	934	759	7.21532	4.57429	Early development	nextseq_1	Day6	WT	ETiX
nextseq_1_PA-01B_S2.TTGACTCAATTCAAGCCGAT	1028	827	6.66164	4.85822	Early development	nextseq_1	Day6	WT	ETiX
nextseq_1_PA-01B_S2.CAGCATTGTTAGACTTCTT	814	633	-5.85238	-0.573583	Visceral endoderm	nextseq_1	Day8	Failed	ETiX
nextseq_1_PA-01B_S2.ATGCTTCCTCGTAATGCAG	659	571	6.7965	4.03292	Early development	nextseq_1	Day6	WT	ETiX
nextseq_1_PA-01B_S2.AAGGCTACTTTGCGAGGCA	305	274	6.80675	-1.52644	Early development	nextseq_1	E8	WT	NE
nextseq_1_PA-01B_S2.TTATCCGCTAGGTTAGCAT	499	416	6.88941	3.86623	Early development	nextseq_1	Day6	Failed	ETiX
nextseq_1_PA-01B_S2.GAGGAACTTCCATCGCGAA	1311	970	-6.52426	-2.94339	Visceral endoderm	nextseq_1	Day8	WT	ETiX
nextseq_1_PA-01B_S2.AGAGTACCTCCATTATCTA	450	380	6.24794	4.60116	Early development	nextseq_1	Day6	WT	ETiX
nextseq_1_PA-01B_S2.CAGATCAGTGCTAACTTGC	383	329	-3.66339	-1.70385	Visceral endoderm	nextseq_1	Day8	Failed	ETiX
nextseq_1_PA-01B_S2.AAATCGTTCTAGAGCCAAGG	658	531	-6.49242	-0.996416	Visceral endoderm	nextseq_1	Day8	Pax6neg	ETiX
nextseq_1_PA-01B_S2.ACCGGTTCTGGCCGTAGTC	2079	1429	-8.90692	-1.61469	Visceral endoderm	nextseq_1	Day8	Failed	ETiX
nextseq_1_PA-01B_S2.TTATCCGCTCATAGTTCGG	433	379	11.124	-0.315185	Early development	nextseq_1	Day6	Failed	ETiX
nextseq_1_PA-01B_S2.CCAAGGATTGATCTTACGC	796	633	-7.82519	0.88901	Visceral endoderm	nextseq_1	E8.5	WT	NE
nextseq_1_PA-01B_S2.CTCGTTGATAGAGCTATAA	596	509	9.99773	1.18808	Early development	nextseq_1	E7.5	WT	NE
nextseq_1_PA-01B_S2.AAACCATAGTCCGTTCCTTA	398	340	10.1625	1.37912	Early development	nextseq_1	E7.5	WT	NE
nextseq_1_PA-01B_S2.CGTCTTCCTCGGTCAAGAA	388	294	-5.48467	0.522791	Visceral endoderm	nextseq_1	Day8	Failed	ETiX
nextseq_1_PA-01B_S2.TGAATCTGATTATCATGATC	969	772	11.1525	0.190527	Early development	nextseq_1	Day6	WT	ETiX
nextseq_1_PA-01B_S2.TTCTCATTGTGATCGCTTCT	754	601	1.32973	-1.59772	Gut	nextseq_1	Day8	Failed	ETiX
nextseq_1_PA-01B_S2.AACTTGGATTGAGCATATGG	691	586	9.41095	-2.61231	Early development	nextseq_1	Day6	WT	ETiX
nextseq_1_PA-01B_S2.ATATGCCATTCGAACGCCGG	655	510	-7.55066	1.7397	Visceral endoderm	nextseq_1	E9.5	WT	NE
nextseq_1_PA-01B_S2.CAGATCAGTTCCTACCAGT	326	304	6.72574	-0.891159	Early development	nextseq_1	E7.5	WT	NE
nextseq_1_PA-01B_S2.ACATGGTAATTATGAGTTAA	331	303	8.3137	2.10892	Early development	nextseq_1	Day6	Failed	ETiX
nextseq_1_PA-01B_S2.TTTGCTACTTTTATTCTGAG	743	619	-4.87969	-2.67634	Visceral endoderm	nextseq_1	Day8	WT	ETiX
nextseq_1_PA-01B_S2.AAATTCCTCTTCGCGGTTGG	499	397	-4.32899	3.18332	Visceral endoderm	nextseq_1	E7.5	WT	NE
nextseq_1_PA-01B_S2.ACGCTTGATTCAATCGCAT	673	554	7.24408	-3.66698	Early development	nextseq_1	Day6	WT	ETiX
nextseq_1_PA-01B_S2.CTAACGACTAAGCCAGTTA	601	516	6.59993	4.31115	Early development	nextseq_1	E7.5	WT	NE
nextseq_1_PA-01B_S2.AAGGACGATTAGAATTAAC	433	386	7.30101	-1.20455	Early development	nextseq_1	Day8	Failed	ETiX
nextseq_1_PA-01B_S2.CAGATCAGTAGAACGTCTC	868	706	-9.6787	-1.41444	Visceral endoderm	nextseq_1	Day8	Failed	ETiX
nextseq_1_PA-01B_S2.CTCGCATGTCTAAGAGAAG	441	333	-9.83572	0.419589	Visceral endoderm	nextseq_1	E8.5	WT	NE
nextseq_1_PA-01B_S2.TGAATCTGATCCGCGGCTCA	786	663	7.11152	4.91203	Early development	nextseq_1	Day6	WT	ETiX
nextseq_1_PA-01B_S2.AAAGCTGATTCAACCGCTAA	577	465	-8.1648	0.142147	Visceral endoderm	nextseq_1	Day8	WT	ETiX
nextseq_1_PA-01B_S2.AAGGATATGTCGACGCGACT	1315	1017	-4.17925	3.169	Visceral endoderm	nextseq_1	E7.5	WT	NE
nextseq_1_PA-01B_S2.GGCTTACTTTTAGGACCGG	804	608	-8.31658	-0.197648	Visceral endoderm	nextseq_1	Day8	WT	ETiX
nextseq_1_PA-01B_S2.AGCATAACTTGCTCAGCCGG	513	426	-3.90124	-3.20207	Visceral endoderm	nextseq_1	E9.5	WT	NE
nextseq_1_PA-01B_S2.TACTTGCGTGTCCTAGAGG	412	345	-7.44931	0.265219	Visceral endoderm	nextseq_1	Day8	Failed	ETiX
nextseq_1_PA-01B_S2.AACTTGGATTACGTCATATA	1104	846	-8.91002	-1.71119	Visceral endoderm	nextseq_1	Day8	Pax6neg	ETiX
nextseq_1_PA-01B_S2.TCTATCCAATGTCCTACTTG	1539	1146	-6.66486	-2.31602	Visceral endoderm	nextseq_1	Day8	Pax6neg	ETiX
nextseq_1_PA-01B_S2.AGTAGCCATGAAGATCGAG	307	272	-4.44753	1.4133	Visceral endoderm	nextseq_1	E7.5	WT	NE
nextseq_1_PA-01C_S3.CAAGGCGTTCAAGTCGACC	685	552	6.35994	-4.07189	Early development	nextseq_1	Day6	WT	ETiX
nextseq_1_PA-01C_S3.AAGGATTACTACTATGCAAT	435	368	-3.87873	1.49078	Visceral endoderm	nextseq_1	E7.5	WT	NE
nextseq_1_PA-01C_S3.CTCCATCATCTTGGTAATG	581	485	0.850024	2.69219	Early development	nextseq_1	Day6	Failed	ETiX
nextseq_1_PA-01C_S3.AGAGTACCTGACGAAGCGT	1177	901	6.75243	5.07576	Early development	nextseq_1	E7.5	WT	NE
nextseq_1_PA-01C_S3.CAGATCAGTATGGCTCTGC	486	400	-4.20175	2.47993	Visceral endoderm	nextseq_1	E8	WT	NE
nextseq_1_PA-01C_S3.TTGACTCAATCGCCTAATGC	549	445	-8.14981	0.39197	Visceral endoderm	nextseq_1	Day8	Failed	ETiX
nextseq_1_PA-01C_S3.CCTGCTACTCGGATTAGAA	1249	976	9.42781	3.79385	Early development	nextseq_1	E7.5	WT	NE
nextseq_1_PA-01C_S3.CAAGGCGTTAGAGCCAAGG	1901	1280	-7.22247	-1.63674	Visceral endoderm	nextseq_1	Day8	Pax6neg	ETiX
nextseq_1_PA-01C_S3.AACCTCATTTTTCTTAATAA	292	262	-5.28054	-1.34213	Visceral endoderm	nextseq_1	Day8	WT	ETiX
nextseq_1_PA-01C_S3.AACTAGTTGTCGAACGCCGG	374	322	4.16755	-0.554315	Gut	nextseq_1	E9.5	WT	NE
nextseq_1_PA-01C_S3.AACTGGCATGTCCTAGAGG	1527	1140	3.76992	-1.03061	Gut	nextseq_1	Day8	Failed	ETiX
nextseq_1_PA-01C_S3.AACGAGCGTTTCTTCCGGT	1123	859	-5.60117	2.67715	Visceral endoderm	nextseq_1	E8	WT	NE
nextseq_1_PA-01C_S3.TTCTCATTGTAGAGAAGGTT	291	242	-3.2183	1.88939	Visceral endoderm	nextseq_1	Day6	WT	ETiX
nextseq_1_PA-01C_S3.AACGCGTCTAGCTTATCCG	449	379	-9.23635	-0.237015	Visceral endoderm	nextseq_1	Day8	WT	ETiX
nextseq_1_PA-01C_S3.AGAGTACCTAGAGCCAAGG	899	697	-5.12833	-2.50038	Visceral endoderm	nextseq_1	Day8	Pax6neg	ETiX
nextseq_1_PA-01C_S3.ACCATGATTTTCAAGCCGAT	1201	937	7.32946	4.51622	Early development	nextseq_1	Day6	WT	ETiX
nextseq_1_PA-01C_S3.AGCATAACTTATTCGACCAA	302	255	-3.47641	1.06146	Visceral endoderm	nextseq_1	Day6	Failed	ETiX
nextseq_1_PA-01C_S3.CTCGCATGTCCGTTCCTTA	805	655	7.89552	1.15891	Early development	nextseq_1	E7.5	WT	NE
nextseq_1_PA-01C_S3.AGATCGGATCCATAAGTCC	793	604	-6.14346	-1.60241	Visceral endoderm	nextseq_1	Day8	WT	ETiX
nextseq_1_PA-01C_S3.TGTCCTTATTTAACTCAATT	429	387	7.1588	-1.70435	Early development	nextseq_1	Day6	WT	ETiX
nextseq_1_PA-01C_S3.CAGATCAGTGGTATCCGCC	339	294	6.74669	-1.21221	Early development	nextseq_1	Day8	Failed	ETiX
nextseq_1_PA-01C_S3.TAATCAGCTTAGAGCTATAA	308	274	10.0294	-0.560028	Early development	nextseq_1	E7.5	WT	NE
nextseq_1_PA-01C_S3.AAGTACGTTTCGTAATGCAG	1513	1153	8.26627	0.713149	Early development	nextseq_1	Day6	WT	ETiX
nextseq_1_PA-01C_S3.TGCTGGATTTATAGACGCA	766	635	2.15534	3.51095	Early development	nextseq_1	Day6	WT	ETiX
nextseq_1_PA-01C_S3.ACATGGTAATTTCCAACCGC	646	562	6.84744	2.21722	Early development	nextseq_1	Day6	Failed	ETiX
nextseq_1_PA-01C_S3.GGTACCATTCCGCGGCTCA	950	775	0.607164	3.01259	Early development	nextseq_1	Day6	WT	ETiX
nextseq_1_PA-01C_S3.AATCCAGTATGGACTACTAC	1065	854	4.08505	-0.751137	Gut	nextseq_1	E8.75	WT	NE
nextseq_1_PA-01C_S3.CTGCCTTATTAACTCTTAG	712	558	-6.30585	3.10846	Visceral endoderm	nextseq_1	E8	WT	NE
nextseq_1_PA-01C_S3.TTATCCGCTCTAACTAGAT	2454	1639	-7.46424	-1.14809	Visceral endoderm	nextseq_1	Day8	WT	ETiX
nextseq_1_PA-01C_S3.ATGCATTCATGGTATCCGCC	312	255	-5.2612	0.597092	Visceral endoderm	nextseq_1	Day8	Failed	ETiX
nextseq_1_PA-01C_S3.AGCATTATGTCAATTACCGT	494	408	-3.21201	-2.48223	Visceral endoderm	nextseq_1	Day8	Pax6neg	ETiX
nextseq_1_PA-01C_S3.AGTATTAGCTCGTCGCAGCC	727	603	-10.1612	0.903779	Visceral endoderm	nextseq_1	E8.75	WT	NE
nextseq_1_PA-01C_S3.TAGATGACTTCATAGTTCGG	437	378	-3.72321	0.626967	Visceral endoderm	nextseq_1	Day6	Failed	ETiX
nextseq_1_PA-01C_S3.GCGTACTTTACTTAACCTT	1750	1183	-4.95532	-3.59127	Visceral endoderm	nextseq_1	Day8	WT	ETiX
nextseq_1_PA-01C_S3.CTGAGCATTCAACCGCTAA	769	621	3.82995	-0.610673	Gut	nextseq_1	Day8	WT	ETiX
nextseq_1_PA-01C_S3.AATTCTAGGTTAACGATCCA	955	721	-7.87705	-1.76042	Visceral endoderm	nextseq_1	Day8	WT	ETiX
nextseq_1_PA-01C_S3.ATTACCATCTTTATTCATTC	1584	1123	-7.02532	2.07241	Visceral endoderm	nextseq_1	E9.5	WT	NE
nextseq_1_PA-01C_S3.ATCAATACGTTAACGAATTG	334	298	9.60098	-1.90056	Early development	nextseq_1	Day6	WT	ETiX
nextseq_1_PA-01C_S3.AACTGGCATGGCAGACGCC	406	339	-7.16501	1.98085	Visceral endoderm	nextseq_1	E8.5	WT	NE
nextseq_1_PA-01C_S3.AGCTATCGTTCTTGCCGAC	1435	1048	6.92791	-3.71633	Early development	nextseq_1	E7.5	WT	NE
nextseq_1_PA-01C_S3.CTCGTTGATAGTAACGGTC	702	562	2.50092	-1.71305	Gut	nextseq_1	Day8	WT	ETiX
nextseq_1_PA-01C_S3.ATATGGATCTTGAGTCTGGC	1795	1249	-9.28396	-1.41959	Visceral endoderm	nextseq_1	Day8	Failed	ETiX
nextseq_1_PA-01C_S3.TCAGCTTCTCTAAGAGAAG	314	270	-6.39896	1.40813	Visceral endoderm	nextseq_1	E8.5	WT	NE
nextseq_1_PA-01C_S3.CGCCATTCTTATCATGATC	569	496	8.43239	-0.532186	Early development	nextseq_1	Day6	WT	ETiX
nextseq_1_PA-01C_S3.AGTAGCCATTCCAATCATC	857	683	-9.09334	1.57426	Visceral endoderm	nextseq_1	E8.5	WT	NE
nextseq_1_PA-01C_S3.TATTCTCCTTATAAGGAGCA	1161	807	-7.84391	-1.12347	Visceral endoderm	nextseq_1	Day8	WT	ETiX
nextseq_1_PA-01C_S3.CTCTGAGCTTCGCTAAGCA	681	540	-6.48031	-1.43987	Visceral endoderm	nextseq_1	Day8	WT	ETiX
nextseq_1_PA-01C_S3.TCCTATAAGTTAGACTTCTT	615	470	-8.26221	-0.188163	Visceral endoderm	nextseq_1	Day8	Failed	ETiX
nextseq_1_PA-01C_S3.TAAGGTTCATCAACCGCTAA	375	326	6.91551	-1.41814	Early development	nextseq_1	Day8	WT	ETiX
nextseq_1_PA-01C_S3.AACGTAATCTTTATTCATTC	482	387	-6.91291	1.20366	Visceral endoderm	nextseq_1	E9.5	WT	NE
nextseq_1_PA-01C_S3.ATTGAGGAATGCAGGTCCGT	785	617	-7.19539	-0.345067	Visceral endoderm	nextseq_1	Day8	Pax6neg	ETiX
nextseq_1_PA-01C_S3.TAACGACTTTCGACGCGACT	448	378	9.36808	3.20733	Early development	nextseq_1	E7.5	WT	NE
nextseq_1_PA-01C_S3.TTCGTTCCTAGGTATACTC	1320	931	-9.79673	-0.678233	Visceral endoderm	nextseq_1	Day8	WT	ETiX
nextseq_1_PA-01C_S3.ATCTGATGATCAAGGAGGTC	1723	1183	-9.01055	1.10221	Visceral endoderm	nextseq_1	E9.5	WT	NE
nextseq_1_PA-01C_S3.AAAGCTGATTAACCTGCGTA	813	624	-4.69711	3.45979	Visceral endoderm	nextseq_1	E7.5	WT	NE
nextseq_1_PA-01C_S3.AAGTACGTTTCGGTTATGCC	469	377	-9.74194	1.65435	Visceral endoderm	nextseq_1	E8.75	WT	NE
nextseq_1_PA-01C_S3.CATCAACGTAACCTGCGTA	836	700	7.15118	-3.49928	Early development	nextseq_1	E7.5	WT	NE
nextseq_1_PA-01C_S3.TCGAGAAGTCCATAAGTCC	759	636	-3.4353	-1.33072	Visceral endoderm	nextseq_1	Day8	WT	ETiX
nextseq_1_PA-01C_S3.GGTACCATTGATCTTACGC	497	412	3.20436	-0.336609	Gut	nextseq_1	E8.5	WT	NE
nextseq_1_PA-01C_S3.AGCTATCGTTTACCTCGAC	514	434	8.38978	-4.16025	Early development	nextseq_1	Day6	WT	ETiX
nextseq_1_PA-01C_S3.TATTCTCCTTGGTACTGCCT	434	383	6.69271	-0.698639	Early development	nextseq_1	Day8	Pax6neg	ETiX
nextseq_1_PA-01C_S3.ATACCAGTTTCATAGTTCGG	477	400	2.06529	-1.42096	Early development	nextseq_1	Day6	Failed	ETiX
nextseq_1_PA-01C_S3.CTGACGTTTCCGATTCCTG	359	318	6.33418	-0.431066	Early development	nextseq_1	Day8	WT	ETiX
nextseq_1_PA-01C_S3.TATAAGAGGTCCATCGCGAA	1024	772	-7.53087	-1.70214	Visceral endoderm	nextseq_1	Day8	WT	ETiX
nextseq_1_PA-01C_S3.ACATGGTAATTTGCGAGGCA	461	402	-7.99185	2.07981	Visceral endoderm	nextseq_1	E8	WT	NE
nextseq_1_PA-01C_S3.AAATTCCTCTATATTGATAC	1582	1211	3.11861	-2.11435	Gut	nextseq_1	E8.75	WT	NE
nextseq_1_PA-01C_S3.AAGACCTTATGGCCGTAGTC	686	505	-7.86286	-2.45886	Visceral endoderm	nextseq_1	Day8	Failed	ETiX
nextseq_1_PA-01C_S3.AACCTCATTTTTGCTAACGG	576	482	7.17035	-3.7481	Early development	nextseq_1	E7.5	WT	NE
nextseq_1_PA-01C_S3.ATTGATCGTTTGGTCAGCCA	1084	827	-4.38422	-3.26089	Visceral endoderm	nextseq_1	E9.5	WT	NE
nextseq_1_PA-01C_S3.ATGCTTCCTCGACGCGACT	677	532	5.78645	-3.94797	Early development	nextseq_1	E7.5	WT	NE
nextseq_1_PA-01C_S3.AGTCGCATTCTTGCAACCT	496	413	-2.69263	1.27042	Visceral endoderm	nextseq_1	Day6	WT	ETiX
nextseq_1_PA-01C_S3.AGCATAACTTGGCGAACTCG	289	258	7.26577	2.98251	Early development	nextseq_1	Day6	WT	ETiX
nextseq_1_PA-01C_S3.CCTAATGGTGATATCGGCG	844	639	2.39723	3.55696	Early development	nextseq_1	E7.5	WT	NE
nextseq_1_PA-01C_S3.AATTCTAGGTGCCATTCTCC	462	406	8.03025	4.06798	Early development	nextseq_1	Day8	Failed	ETiX
nextseq_1_PA-01C_S3.AATCCAGTATCGCCTAATGC	1251	915	-8.99835	-1.55779	Visceral endoderm	nextseq_1	Day8	Failed	ETiX
nextseq_1_PA-01C_S3.ACAATGCTATCGGTTGCGCG	929	737	2.49592	-0.848966	Gut	nextseq_1	Day8	Failed	ETiX
nextseq_1_PA-01C_S3.ACCATGATTTTTATAGCAGA	593	499	3.86691	-0.0573686	Gut	nextseq_1	Day8	Pax6neg	ETiX
nextseq_1_PA-01C_S3.AGCATAACTTTTAGGACCGG	1278	949	-6.94033	-1.92527	Visceral endoderm	nextseq_1	Day8	WT	ETiX
nextseq_1_PA-01C_S3.TAATACCAGTCATACTCCGA	303	269	-4.56458	-1.18374	Visceral endoderm	nextseq_1	Day8	Pax6neg	ETiX
nextseq_1_PA-01C_S3.GCTCTTAGTTCTTGCCGAC	1182	878	-3.24904	2.86288	Visceral endoderm	nextseq_1	E7.5	WT	NE
nextseq_1_PA-01C_S3.ACGCTTATATCCGCGGCTCA	744	575	-1.24828	2.73733	Visceral endoderm	nextseq_1	Day6	WT	ETiX
nextseq_1_PA-01C_S3.TTGACCAGTTTCCAACCGC	777	574	6.33131	-2.94822	Early development	nextseq_1	Day6	Failed	ETiX
nextseq_1_PA-01C_S3.ACTTCCGTTTCGCTAAGCA	1055	806	-3.22546	-3.34944	Visceral endoderm	nextseq_1	Day8	WT	ETiX
nextseq_1_PA-01C_S3.CCTGCTACTGAAGATCGAG	953	683	-3.88878	2.91514	Visceral endoderm	nextseq_1	E7.5	WT	NE
nextseq_1_PA-01C_S3.ACATGGTAATTTATAGCAGA	1214	892	-7.79447	-0.582802	Visceral endoderm	nextseq_1	Day8	Pax6neg	ETiX
nextseq_1_PA-01C_S3.TATAAGAGGTTTATAGCAGA	1139	859	-7.2952	-1.55866	Visceral endoderm	nextseq_1	Day8	Pax6neg	ETiX
nextseq_1_PA-01C_S3.ATTGATCGTTCCGTTCCTTA	694	598	7.08348	4.80117	Early development	nextseq_1	E7.5	WT	NE
nextseq_1_PA-01C_S3.TTGACTCAATCTAGTAGTCT	866	725	6.737	2.28775	Early development	nextseq_1	Day6	WT	ETiX
nextseq_1_PA-01C_S3.ACGGAACGTGGCAGACGCC	1565	1122	2.77564	-1.98162	Gut	nextseq_1	E8.5	WT	NE
nextseq_1_PA-01C_S3.TCAGCTTCTGGCTCTCTAT	304	264	-4.39149	-2.76012	Visceral endoderm	nextseq_1	Day8	Failed	ETiX
nextseq_1_PA-01C_S3.TGAATCTGATTAACTCAATT	481	420	6.52455	4.12262	Early development	nextseq_1	Day6	WT	ETiX
nextseq_1_PA-01C_S3.TTGACCAGTGATATCGGCG	633	536	1.82473	3.48778	Visceral endoderm	nextseq_1	E7.5	WT	NE
nextseq_1_PA-01C_S3.ACTGGACCTGTTACGCAAG	377	336	8.53345	2.63162	Early development	nextseq_1	Day6	WT	ETiX
nextseq_1_PA-01C_S3.AGCATAACTTTTACCTCGAC	1408	1030	7.6465	-2.98887	Early development	nextseq_1	Day6	WT	ETiX
nextseq_1_PA-01C_S3.CCAGCCTTTGCAGGTCCGT	515	432	-3.99891	-3.51415	Visceral endoderm	nextseq_1	Day8	Pax6neg	ETiX
nextseq_1_PA-01C_S3.ACTTATGGTTCATAGTTCGG	777	623	10.4126	-2.29189	Early development	nextseq_1	Day6	Failed	ETiX
nextseq_1_PA-01C_S3.ACATGGTAATACGGAGGCGG	373	303	-7.09008	1.33763	Visceral endoderm	nextseq_1	Day8	WT	ETiX
nextseq_1_PA-01C_S3.AGAGTACCTTAGCCGTCAT	1024	820	10.7105	0.962382	Early development	nextseq_1	Day6	Failed	ETiX
nextseq_1_PA-01C_S3.AAGCAGTATTCCTTGGTCCA	817	674	-9.55954	0.715676	Visceral endoderm	nextseq_1	E8.75	WT	NE
nextseq_1_PA-01C_S3.AAATTCCTCTTTACGATGAA	558	473	0.0881088	2.82787	Early development	nextseq_1	E7.5	WT	NE
nextseq_1_PA-01C_S3.AAACTGAACTCGGCGTAACT	298	260	-5.19042	-0.184256	Visceral endoderm	nextseq_1	Day8	Failed	ETiX
nextseq_1_PA-01C_S3.CGATTCGCTGATATCGGCG	1217	879	-3.96612	3.44154	Visceral endoderm	nextseq_1	E7.5	WT	NE
nextseq_1_PA-01C_S3.CCAAGGATTAGGAGAGAAC	1113	857	10.026	-1.21141	Early development	nextseq_1	Day6	Failed	ETiX
nextseq_1_PA-01C_S3.AGATTGGTTTACCTGGCCAA	594	471	-8.86623	-1.49168	Visceral endoderm	nextseq_1	Day8	WT	ETiX
nextseq_1_PA-01C_S3.GTCGTAACTGTTACGCAAG	447	383	8.27758	-3.86502	Early development	nextseq_1	Day6	WT	ETiX
nextseq_1_PA-01C_S3.ATATCCTACTGTTACGCAAG	309	279	-3.19053	-0.642666	Visceral endoderm	nextseq_1	Day6	WT	ETiX
nextseq_1_PA-01C_S3.CGTCTTCCTCTTGCAACCT	362	300	-2.9187	0.456821	Visceral endoderm	nextseq_1	Day6	WT	ETiX
nextseq_1_PA-01C_S3.CGTACCTATACTTGCTAGA	935	747	-7.40713	-0.492169	Visceral endoderm	nextseq_1	Day8	WT	ETiX
nextseq_1_PA-01C_S3.TGCTGGATTCAAGGAGGTC	1085	842	-9.38815	1.45001	Visceral endoderm	nextseq_1	E9.5	WT	NE
nextseq_1_PA-01C_S3.ATTACCATCTTAACTCTTAG	484	411	-5.29173	2.6579	Visceral endoderm	nextseq_1	E8	WT	NE
nextseq_1_PA-01C_S3.TCCTATAAGTAGGAGAGAAC	2323	1555	7.23326	-4.59816	Early development	nextseq_1	Day6	Failed	ETiX
nextseq_1_PA-01C_S3.TCCTAACTTTGTAGCTCCAT	1292	1031	7.98254	-5.17571	Early development	nextseq_1	Day8	WT	ETiX
nextseq_1_PA-01C_S3.ATATCTGGATTAGACTTCTT	461	367	-4.45926	-2.13343	Visceral endoderm	nextseq_1	Day8	Failed	ETiX
nextseq_1_PA-01C_S3.AGAGCATGTCCGCGGCTCA	563	469	-3.00171	1.06056	Visceral endoderm	nextseq_1	Day6	WT	ETiX
nextseq_1_PA-01C_S3.TTCCATCTTTTAGATCTACT	569	451	-3.51518	-3.26222	Visceral endoderm	nextseq_1	Day8	WT	ETiX
nextseq_1_PA-01C_S3.GTCTCTACTCCGCTGCCAG	320	272	-4.2368	1.32964	Visceral endoderm	nextseq_1	Day8	WT	ETiX
nextseq_1_PA-01C_S3.ATTACCATCTCATAGTTCGG	616	515	11.3	-0.888273	Early development	nextseq_1	Day6	Failed	ETiX
nextseq_1_PA-01C_S3.ATACTACTCTCGTAGTTACC	328	267	9.03426	-1.02762	Early development	nextseq_1	E7.5	WT	NE
nextseq_1_PA-01C_S3.ATTCAAGCATTTATTCTGAG	1466	1073	-6.40374	-1.49329	Visceral endoderm	nextseq_1	Day8	WT	ETiX
nextseq_1_PA-01C_S3.TTACCTAAGTCGTAGTTACC	1732	1254	7.7641	4.88655	Early development	nextseq_1	E7.5	WT	NE
nextseq_1_PA-01C_S3.TCGAGAAGTTTGCGAGGCA	493	430	-3.88473	2.05525	Visceral endoderm	nextseq_1	E8	WT	NE
nextseq_1_PA-01C_S3.CGGAACCTTTGAGTCTGGC	400	343	-8.51446	0.112062	Visceral endoderm	nextseq_1	Day8	Failed	ETiX
nextseq_1_PA-01C_S3.CAGATCAGTCCGATTCCTG	829	654	-6.74516	0.455938	Visceral endoderm	nextseq_1	Day8	WT	ETiX
nextseq_1_PA-01C_S3.AATTCTAGGTATCGGCTATC	908	698	-8.44459	0.792296	Visceral endoderm	nextseq_1	E8.5	WT	NE
nextseq_1_PA-01C_S3.ATATCTGGATTGCGGACCTA	451	367	-6.03869	0.131276	Visceral endoderm	nextseq_1	Day8	Failed	ETiX
nextseq_1_PA-01C_S3.ATACCAGTTTACGTCCGCAG	2183	1535	9.67522	-2.75299	Early development	nextseq_1	E7.5	WT	NE
nextseq_1_PA-01C_S3.AAACTGAACTTAGACTTCTT	659	539	6.11229	-3.82737	Early development	nextseq_1	Day8	Failed	ETiX
nextseq_1_PA-01C_S3.CAGTATCCTTCAACGTAAG	484	425	-5.03694	-2.02593	Visceral endoderm	nextseq_1	Day8	Pax6neg	ETiX
nextseq_1_PA-01C_S3.ATGCTTCCTTAGAATTAAC	1597	1139	-4.83715	-3.92825	Visceral endoderm	nextseq_1	Day8	Failed	ETiX
nextseq_1_PA-01C_S3.ACTTACTCATTAGGCCATAG	575	466	8.28559	3.06345	Early development	nextseq_1	E7.5	WT	NE
nextseq_1_PA-01C_S3.ATCTGATGATTTGCGAGGCA	382	349	6.8659	-0.278059	Gut	nextseq_1	E8	WT	NE
nextseq_1_PA-01C_S3.TTCCATCTTTACTAGAGAGT	1263	938	-10.0504	-0.813766	Visceral endoderm	nextseq_1	E8	WT	NE
nextseq_1_PA-01C_S3.TAGAACCAATTCCAATCATC	457	416	-6.59185	1.75737	Visceral endoderm	nextseq_1	E8.5	WT	NE
nextseq_1_PA-01C_S3.TGTCCTTATTGTTACGCAAG	725	587	9.78895	-2.82877	Early development	nextseq_1	Day6	WT	ETiX
nextseq_1_PA-01C_S3.ATCAGTCATTGCAGGTCCGT	844	623	-10.5492	0.306504	Visceral endoderm	nextseq_1	Day8	Pax6neg	ETiX
nextseq_1_PA-01C_S3.GGTACCATTTCGCGGTTGG	886	645	-0.76641	2.77376	Visceral endoderm	nextseq_1	E7.5	WT	NE
nextseq_1_PA-01C_S3.ATGCATTCATATGGCTCTGC	326	286	6.30788	-0.68378	Gut	nextseq_1	E8	WT	NE
nextseq_1_PA-01C_S3.ATTAGTCTGTCGGTTGCGCG	335	288	1.21332	-1.07745	Gut	nextseq_1	Day8	Failed	ETiX
nextseq_1_PA-01C_S3.ACAATGCTATAAGTAAGAGC	393	339	-3.41896	-1.48699	Visceral endoderm	nextseq_1	Day8	Failed	ETiX
nextseq_1_PA-01C_S3.GCTCTTAGTTATGAGTTAA	389	330	-3.3847	0.909779	Visceral endoderm	nextseq_1	Day6	Failed	ETiX
nextseq_1_PA-01C_S3.AGATTCAACTCTTGGTAATG	830	647	7.39045	-3.71349	Early development	nextseq_1	Day6	Failed	ETiX
nextseq_1_PA-01C_S3.CTGACGTTTCGGATTAGAA	2036	1432	7.9255	3.89235	Early development	nextseq_1	E7.5	WT	NE
nextseq_1_PA-01C_S3.ATTACCATCTCAAGGAGGTC	942	699	-7.91279	1.78592	Visceral endoderm	nextseq_1	E9.5	WT	NE
nextseq_1_PA-01C_S3.AACCTCATTTCAAGTCGACC	704	582	8.56684	3.79491	Early development	nextseq_1	Day6	WT	ETiX
nextseq_1_PA-01C_S3.AACTGGCATATCATATTAG	1616	1144	-8.43859	-2.0294	Visceral endoderm	nextseq_1	Day8	WT	ETiX
nextseq_1_PA-01C_S3.AGGCTCGTTCTAGTAGTCT	407	334	-3.95448	2.67543	Visceral endoderm	nextseq_1	Day6	WT	ETiX
nextseq_1_PA-01C_S3.ATCAATACGTCGGCGTAACT	480	425	-5.17537	0.523011	Visceral endoderm	nextseq_1	Day8	Failed	ETiX
nextseq_1_PA-01C_S3.CTCGTTGATTAACTCAATT	746	614	8.43547	3.32943	Early development	nextseq_1	Day6	WT	ETiX
nextseq_1_PA-01C_S3.CGAATGAGTGAGCATATGG	1187	812	7.07724	-3.38563	Early development	nextseq_1	Day6	WT	ETiX
nextseq_1_PA-01C_S3.CCTGCTACTTTATTCTGAG	401	344	-5.05074	1.53943	Visceral endoderm	nextseq_1	Day8	WT	ETiX
nextseq_1_PA-01C_S3.TATCTCGATTCGTCGCAGCC	1947	1209	-10.6294	1.1653	Visceral endoderm	nextseq_1	E8.75	WT	NE
nextseq_1_PA-01C_S3.TTGATTCCTTACTAGAGAGT	375	323	-5.12166	1.64212	Visceral endoderm	nextseq_1	E8	WT	NE
nextseq_1_PA-01C_S3.ATACCAGTTTCCGATTCCTG	658	518	-7.57332	-0.435565	Visceral endoderm	nextseq_1	Day8	WT	ETiX
nextseq_1_PA-01C_S3.ATTCGCAATTTTCTTCCGGT	811	629	-6.11045	3.09449	Visceral endoderm	nextseq_1	E8	WT	NE
nextseq_1_PA-01C_S3.GGCTAAGATGATATCGGCG	774	637	8.34385	3.23808	Early development	nextseq_1	E7.5	WT	NE
nextseq_1_PA-01C_S3.CTCCATCATACTATGCAAT	394	341	6.51907	-2.96281	Early development	nextseq_1	E7.5	WT	NE
nextseq_1_PA-01C_S3.GGCTTACTTATAAGGAGCA	1135	834	-7.69112	-2.34966	Visceral endoderm	nextseq_1	Day8	WT	ETiX
nextseq_1_PA-01C_S3.ACTTGATTGTCTAACTAGAT	466	398	-6.22014	0.694694	Visceral endoderm	nextseq_1	Day8	WT	ETiX
nextseq_1_PA-01C_S3.TCAGCTTCTTTACTTGGAA	511	428	-3.52505	-2.71153	Visceral endoderm	nextseq_1	Day8	Failed	ETiX
nextseq_1_PA-01C_S3.AACTAGTTGTTAACTGGTTA	2354	1519	-9.56658	-0.945162	Visceral endoderm	nextseq_1	E9.5	WT	NE
nextseq_1_PA-01C_S3.AACTGGCATGGCGAACTCG	545	461	6.26939	4.54038	Early development	nextseq_1	Day6	WT	ETiX
nextseq_1_PA-01C_S3.ATACCAGTTTTATGAGTTAA	463	415	9.01406	3.52627	Early development	nextseq_1	Day6	Failed	ETiX
nextseq_1_PA-01C_S3.ACGATATCATCTTGCAACCT	1552	1177	6.74596	4.79099	Early development	nextseq_1	Day6	WT	ETiX
nextseq_1_PA-01C_S3.TGTCCTTATTTTAATTGAAT	739	612	9.84762	-1.20116	Early development	nextseq_1	Day6	WT	ETiX
nextseq_1_PA-01C_S3.TTTGCTACTTAATGCCGCTT	1169	902	6.51103	-4.18124	Early development	nextseq_1	Day6	Failed	ETiX
nextseq_1_PA-01C_S3.TAAGAATGGTACTATGCAAT	1010	829	7.89032	3.82949	Early development	nextseq_1	E7.5	WT	NE
nextseq_1_PA-01C_S3.ATAATCCTGTATAAGGAGCA	334	265	-4.05621	-2.30876	Visceral endoderm	nextseq_1	Day8	WT	ETiX
nextseq_1_PA-01C_S3.AGCTATCGTCCGCGGCTCA	1535	1120	7.77409	-4.11412	Early development	nextseq_1	Day6	WT	ETiX
nextseq_1_PA-01C_S3.CGAAGACCTTTGACTTCAG	616	472	11.1229	-0.537647	Early development	nextseq_1	E7.5	WT	NE
nextseq_1_PA-01C_S3.ACAACCTATTCCAGTTCCAA	442	371	-4.46602	-1.92524	Visceral endoderm	nextseq_1	Day8	WT	ETiX
nextseq_1_PA-01C_S3.AAACTCCAATATAAGGAGCA	367	291	-4.22983	-3.16849	Visceral endoderm	nextseq_1	Day8	WT	ETiX
nextseq_1_PA-01C_S3.GGTACCATTTAGACTTCTT	636	533	-3.58337	2.49652	Visceral endoderm	nextseq_1	Day8	Failed	ETiX
nextseq_1_PA-01C_S3.ATCTGATGATTAGGCCATAG	1123	867	-3.8052	3.37956	Visceral endoderm	nextseq_1	E7.5	WT	NE
nextseq_1_PA-01C_S3.ACGTTGCTTTTCTTAATAA	885	718	-7.39935	-1.79803	Visceral endoderm	nextseq_1	Day8	WT	ETiX
nextseq_1_PA-01C_S3.CTTCGACTTAAGTAAGAGC	1053	782	-3.72553	-3.4762	Visceral endoderm	nextseq_1	Day8	Failed	ETiX
nextseq_1_PA-01C_S3.CAACTCTCTCTTGGTAATG	1007	786	9.33029	-0.0130255	Early development	nextseq_1	Day6	Failed	ETiX
nextseq_1_PA-01C_S3.CGAAGACCTTTCTTCCGGT	534	422	5.54847	-4.32795	Early development	nextseq_1	E8	WT	NE
nextseq_1_PA-01C_S3.ACGCTTGATATTCGACCAA	715	578	6.17658	-3.20637	Early development	nextseq_1	Day6	Failed	ETiX
nextseq_1_PA-01C_S3.AAGGCTACTTATCATGATC	852	708	10.5104	-0.632772	Early development	nextseq_1	Day6	WT	ETiX
nextseq_1_PA-01C_S3.TATTCTCCTTATTCGACCAA	805	666	8.86789	-2.7457	Early development	nextseq_1	Day6	Failed	ETiX
nextseq_1_PA-01C_S3.CCAATCCATCGGATTAGAA	1814	1256	8.9194	-1.06545	Early development	nextseq_1	E7.5	WT	NE
nextseq_1_PA-01C_S3.TTGACCAGTGGCTGAGCTC	373	317	-3.11315	-1.77938	Visceral endoderm	nextseq_1	Day8	Failed	ETiX
nextseq_1_PA-01C_S3.CAAGGCGTTCCATTATCTA	599	502	8.62216	-0.612717	Early development	nextseq_1	Day6	WT	ETiX
nextseq_1_PA-01C_S3.CTCTGAGCTTTGACTTCAG	1718	1178	-4.26739	3.58395	Visceral endoderm	nextseq_1	E7.5	WT	NE
nextseq_1_PA-01C_S3.AGGCTCGTTATAAGGAGCA	291	255	-5.04761	-0.0318957	Visceral endoderm	nextseq_1	Day8	WT	ETiX
nextseq_1_PA-01C_S3.AAAGCTGATTACGTCCGCAG	473	408	11.0222	-0.194568	Early development	nextseq_1	E7.5	WT	NE
nextseq_1_PA-01C_S3.GCTCTTAGTGGCAGACGCC	727	570	-7.69886	1.61147	Visceral endoderm	nextseq_1	E8.5	WT	NE
nextseq_1_PA-01C_S3.CCATCGTCTATGGCTCTGC	452	374	-4.19773	3.05835	Visceral endoderm	nextseq_1	E8	WT	NE
nextseq_1_PA-01C_S3.TATAAGAGGTCAAGTCGACC	577	486	9.71277	0.0898192	Early development	nextseq_1	Day6	WT	ETiX
nextseq_1_PA-01C_S3.CAACTCTCTGGCAGACGCC	1471	1038	-6.18105	2.93363	Visceral endoderm	nextseq_1	E8.5	WT	NE
nextseq_1_PA-01C_S3.AGTAGCCATGTATCATCGA	323	276	2.88183	-0.598793	Gut	nextseq_1	Day8	WT	ETiX
nextseq_1_PA-01C_S3.AGCGTAAGTGGTAGGTTAG	1384	975	-9.40957	-1.51934	Visceral endoderm	nextseq_1	Day8	Failed	ETiX
nextseq_1_PA-01C_S3.ATACTACTCTATATGAGCCA	855	705	-8.65091	1.03307	Visceral endoderm	nextseq_1	E8.75	WT	NE
nextseq_1_PA-01C_S3.GGTCAGTTTTTAGGACCGG	1248	959	1.56092	-1.52276	Gut	nextseq_1	Day8	WT	ETiX
nextseq_1_PA-01C_S3.TATCTCGATTGATCTTACGC	974	721	-8.02767	0.915853	Visceral endoderm	nextseq_1	E8.5	WT	NE
nextseq_1_PA-01C_S3.CGATTCGCTCAACCGCTAA	1562	1126	-8.03268	-1.09533	Visceral endoderm	nextseq_1	Day8	WT	ETiX
nextseq_1_PA-01C_S3.CGCCATTCTAGCTGCAATA	543	435	-8.88672	-0.493731	Visceral endoderm	nextseq_1	Day8	Pax6neg	ETiX
nextseq_1_PA-01C_S3.CTCGTTGATCATAGTTCGG	954	746	-2.12597	0.558148	Visceral endoderm	nextseq_1	Day6	Failed	ETiX
nextseq_1_PA-01D_S4.ACTTCCGTTGGACTACTAC	517	422	-9.08023	1.19758	Visceral endoderm	nextseq_1	E8.75	WT	NE
nextseq_1_PA-01D_S4.ACGCTTATATTAGAATTAAC	608	481	2.6831	-1.83034	Gut	nextseq_1	Day8	Failed	ETiX
nextseq_1_PA-01D_S4.ATTAGGTACTCGTAGTTACC	1017	775	7.82523	4.40215	Early development	nextseq_1	E7.5	WT	NE
nextseq_1_PA-01D_S4.AACGTAATCTAATTAAGACT	835	642	3.36562	-2.07296	Gut	nextseq_1	Day8	WT	ETiX
nextseq_1_PA-01D_S4.AGCGTAAGTGTCCTTAAGA	1202	927	-8.47015	0.973111	Visceral endoderm	nextseq_1	E8.75	WT	NE
nextseq_1_PA-01D_S4.AGGCGGAATGGCGAACTCG	841	683	8.01624	1.33282	Early development	nextseq_1	Day6	WT	ETiX
nextseq_1_PA-01D_S4.AAAGCTGATTCGGTTGCGCG	618	491	6.33518	-0.480443	Early development	nextseq_1	Day8	Failed	ETiX
nextseq_1_PA-01D_S4.AGGATAATCTAATGCCGCTT	1438	1086	0.223062	2.55402	Early development	nextseq_1	Day6	Failed	ETiX
nextseq_1_PA-01D_S4.AAACCATAGTTTACTTGGAA	1628	1210	7.24573	3.1482	Early development	nextseq_1	Day8	Failed	ETiX
nextseq_1_PA-01D_S4.GCTCTTAGTACGCGAGATT	670	556	-7.2185	-0.394756	Visceral endoderm	nextseq_1	Day8	Pax6neg	ETiX
nextseq_1_PA-01D_S4.TGCTGGATTCCATAAGTCC	1382	958	-5.89397	-2.5841	Visceral endoderm	nextseq_1	Day8	WT	ETiX
nextseq_1_PA-01D_S4.ACCGGTTCTACGCGAGATT	1341	1006	-5.0156	-3.0566	Visceral endoderm	nextseq_1	Day8	Pax6neg	ETiX
nextseq_1_PA-01D_S4.ACTTACTCATATGGCTCTGC	353	284	-4.83736	2.11016	Visceral endoderm	nextseq_1	E8	WT	NE
nextseq_1_PA-01D_S4.CGTTGATCTCTTGGTAATG	741	581	7.16332	1.66963	Early development	nextseq_1	Day6	Failed	ETiX
nextseq_1_PA-01D_S4.TGGATTCTATGTCCTTAAGA	482	404	-7.36849	0.769602	Visceral endoderm	nextseq_1	E8.75	WT	NE
nextseq_1_PA-01D_S4.AAATCGTTCTACGTCCGCAG	1033	772	9.26589	-2.29223	Early development	nextseq_1	E7.5	WT	NE
nextseq_1_PA-01D_S4.AAGGATTACTAATGCCGCTT	763	620	8.40075	3.064	Early development	nextseq_1	Day6	Failed	ETiX
nextseq_1_PA-01D_S4.ACTGAATACTCAACCGCTAA	347	293	-7.22784	0.235297	Visceral endoderm	nextseq_1	Day8	WT	ETiX
nextseq_1_PA-01D_S4.ATAACTTCCTTCAAGCCGAT	1983	1349	-2.13213	0.422735	Visceral endoderm	nextseq_1	Day6	WT	ETiX
nextseq_1_PA-01D_S4.TCAAGATCTTGGAGGATAGC	1783	1244	1.06022	-1.62038	Gut	nextseq_1	Day8	Pax6neg	ETiX
nextseq_1_PA-01D_S4.TTCGTTCCTACCGGAATTA	395	345	-9.29821	-0.144834	Visceral endoderm	nextseq_1	E9.5	WT	NE
nextseq_1_PA-01D_S4.TGCAAGGTTACCGCCAACC	787	629	-4.06563	-3.81088	Visceral endoderm	nextseq_1	Day8	WT	ETiX
nextseq_1_PA-01D_S4.AAATCGTTCTACTAGAGAGT	371	308	-5.43978	2.19912	Visceral endoderm	nextseq_1	E8	WT	NE
nextseq_1_PA-01D_S4.GGCGTTAATGCCGCAACGA	491	407	-5.47303	-0.729945	Visceral endoderm	nextseq_1	Day8	Pax6neg	ETiX
nextseq_1_PA-01D_S4.AACGTAATCTGTATAATACG	385	337	8.43504	1.02925	Early development	nextseq_1	Day6	Failed	ETiX
nextseq_1_PA-01D_S4.TGAATCTGATTATAGACGCA	428	373	-2.81964	-0.622689	Visceral endoderm	nextseq_1	Day6	WT	ETiX
nextseq_1_PA-01D_S4.TATAAGAGGTCCAGTTCCAA	497	410	-6.70181	1.15824	Visceral endoderm	nextseq_1	Day8	WT	ETiX
nextseq_1_PA-01D_S4.AAGGACGATACGCGAGATT	569	442	-8.14779	0.466335	Visceral endoderm	nextseq_1	Day8	Pax6neg	ETiX
nextseq_1_PA-01D_S4.AGCATTATGTTCTGATACCA	1431	1048	11.2554	0.0363435	Early development	nextseq_1	E7.5	WT	NE
nextseq_1_PA-01D_S4.TGAATCTGATCTTGCGCCGC	291	250	8.4245	-2.03617	Early development	nextseq_1	Day6	WT	ETiX
nextseq_1_PA-01D_S4.ACTTCCGTTCGCCTAATGC	1462	1106	-7.90774	-1.55656	Visceral endoderm	nextseq_1	Day8	Failed	ETiX
nextseq_1_PA-01D_S4.CTCTGAGCTAGAGCTATAA	971	738	-3.51629	2.67393	Visceral endoderm	nextseq_1	E7.5	WT	NE
nextseq_1_PA-01D_S4.CGATTCGCTGAAGATCGAG	851	651	-4.06091	3.10995	Visceral endoderm	nextseq_1	E7.5	WT	NE
nextseq_1_PA-01D_S4.ACAACCTATTTTAATTGAAT	779	652	10.9419	0.654829	Early development	nextseq_1	Day6	WT	ETiX
nextseq_1_PA-01D_S4.ATTACCATCTATAAGGAGCA	438	367	-5.49591	-1.8377	Visceral endoderm	nextseq_1	Day8	WT	ETiX
nextseq_1_PA-01D_S4.ACAACCTATTGCCGCAACGA	2033	1500	3.1313	-0.298034	Gut	nextseq_1	Day8	Pax6neg	ETiX
nextseq_1_PA-01D_S4.AGATTCAACTCGGATTAGAA	652	501	-4.19175	3.15649	Visceral endoderm	nextseq_1	E7.5	WT	NE
nextseq_1_PA-01D_S4.AGCTATCGTGGTAGGTTAG	826	629	-7.65813	-0.333334	Visceral endoderm	nextseq_1	Day8	Failed	ETiX
nextseq_1_PA-01D_S4.ATCTTCAGATGGTACCGGCA	426	369	1.66887	-0.785902	Gut	nextseq_1	E9.5	WT	NE
nextseq_1_PA-01D_S4.GCGTACTTTTCAACGTAAG	1183	855	-5.10843	-2.65148	Visceral endoderm	nextseq_1	Day8	Pax6neg	ETiX
nextseq_1_PA-01D_S4.ACGATATCATCCATTATCTA	845	706	8.20763	2.59212	Early development	nextseq_1	Day6	WT	ETiX
nextseq_1_PA-01D_S4.ACGTCTAGTTTGCTGGCAT	1603	1101	5.39882	-4.38986	Early development	nextseq_1	E8	WT	NE
nextseq_1_PA-01D_S4.TGAATCTGATTTACTTGGAA	341	302	-3.9943	-1.06606	Visceral endoderm	nextseq_1	Day8	Failed	ETiX
nextseq_1_PA-01D_S4.GGCTTACTTGTCCTTAAGA	740	553	-10.5583	0.693609	Visceral endoderm	nextseq_1	E8.75	WT	NE
nextseq_1_PA-01D_S4.ACTGGTTATTCGTAATGCAG	1251	971	6.7357	4.95335	Early development	nextseq_1	Day6	WT	ETiX
nextseq_1_PA-01D_S4.AAACTCCAATCATCCGACTA	1007	761	-7.37485	-0.570396	Visceral endoderm	nextseq_1	Day8	Pax6neg	ETiX
nextseq_1_PA-01D_S4.AAGGATATGTAGTAACGGTC	656	554	-2.48595	-0.465382	Visceral endoderm	nextseq_1	Day8	WT	ETiX
nextseq_1_PA-01D_S4.TGGTTGAATTCATAGTTCGG	625	523	-2.45176	-0.0395037	Visceral endoderm	nextseq_1	Day6	Failed	ETiX
nextseq_1_PA-01D_S4.AGCATTATGTATGGCTCTGC	365	304	-4.98031	2.03041	Visceral endoderm	nextseq_1	E8	WT	NE
nextseq_1_PA-01D_S4.CAGTATCCTCAAGTCGACC	1050	828	6.22567	4.8204	Early development	nextseq_1	Day6	WT	ETiX
nextseq_1_PA-01D_S4.ACGATATCATGGCGAACTCG	1096	869	7.899	-5.10296	Early development	nextseq_1	Day6	WT	ETiX
nextseq_1_PA-01D_S4.AAGGATATGTTTGCGAGGCA	658	536	-5.34336	3.27351	Visceral endoderm	nextseq_1	E8	WT	NE
nextseq_1_PA-01D_S4.TCTATCCAATATAAGGAGCA	2385	1536	-9.01856	-1.92778	Visceral endoderm	nextseq_1	Day8	WT	ETiX
nextseq_1_PA-01D_S4.AAATTCCTCTCTTGCAACCT	939	755	2.83239	3.59253	Early development	nextseq_1	Day6	WT	ETiX
nextseq_1_PA-01D_S4.AACTGGCATGAGCATATGG	1342	988	7.41285	-3.83135	Early development	nextseq_1	Day6	WT	ETiX
nextseq_1_PA-01D_S4.ATCAATACGTTCCTACCAGT	714	566	8.64008	-2.49165	Early development	nextseq_1	E7.5	WT	NE
nextseq_1_PA-01D_S4.TATTCTCCTTGGCAATGAGA	1774	1288	-4.55827	-3.91657	Visceral endoderm	nextseq_1	Day8	Failed	ETiX
nextseq_1_PA-01D_S4.ATCAATACGTGGCGAACTCG	1244	961	9.31378	-1.5244	Early development	nextseq_1	Day6	WT	ETiX
nextseq_1_PA-01D_S4.AGCTATCGTTTACCTCGAC	550	453	6.20773	4.35171	Early development	nextseq_1	Day6	WT	ETiX
nextseq_1_PA-01D_S4.TAAGAATGGTACCTCTATCT	749	596	-6.71564	0.234461	Visceral endoderm	nextseq_1	Day8	Failed	ETiX
nextseq_1_PA-01D_S4.ATTGAGGAATTCAATCGCAT	497	413	6.2551	3.88097	Early development	nextseq_1	Day6	WT	ETiX
nextseq_1_PA-01D_S4.CTTCGACTTAAGCCAGTTA	634	539	-5.07114	2.28481	Visceral endoderm	nextseq_1	E7.5	WT	NE
nextseq_1_PA-01D_S4.ATCAGTCATTATCCATGACT	538	445	-3.96692	-1.03778	Visceral endoderm	nextseq_1	Day8	WT	ETiX
nextseq_1_PA-01D_S4.AACTAGTTGTTCAAGCCGAT	1397	1083	6.77167	4.93188	Early development	nextseq_1	Day6	WT	ETiX
nextseq_1_PA-01D_S4.CTGAGCATTTTGCTGGCAT	356	300	5.89	-4.16728	Early development	nextseq_1	E8	WT	NE
nextseq_1_PA-01D_S4.AGATTGGTTTGAAGATCGAG	1260	882	9.98716	-0.514112	Early development	nextseq_1	E7.5	WT	NE
nextseq_1_PA-01D_S4.ATTCGCAATTAGGAGAGAAC	1528	1096	-2.27201	2.43455	Visceral endoderm	nextseq_1	Day6	Failed	ETiX
nextseq_1_PA-01D_S4.ACGCTTGATTTCCAACCGC	1920	1360	-2.04004	0.464168	Visceral endoderm	nextseq_1	Day6	Failed	ETiX
nextseq_1_PA-01D_S4.AGTCGCATTAGAGCTATAA	1017	808	7.81001	1.20819	Early development	nextseq_1	E7.5	WT	NE
nextseq_1_PA-01D_S4.TGGTTGAATTGGTACTGCCT	306	250	-3.5335	-2.05506	Visceral endoderm	nextseq_1	Day8	Pax6neg	ETiX
nextseq_1_PA-01D_S4.ATAATCCTGTATGGCTCTGC	454	382	-6.1048	1.95382	Visceral endoderm	nextseq_1	E8	WT	NE
nextseq_1_PA-01D_S4.AATACCGAATCCGTTCCTTA	771	606	7.61633	-2.95664	Early development	nextseq_1	E7.5	WT	NE
nextseq_1_PA-01D_S4.TTGACCAGTTTACCTCGAC	1522	1075	9.77385	-2.11177	Early development	nextseq_1	Day6	WT	ETiX
nextseq_1_PA-01D_S4.TAATACCAGTAGCTTATCCG	704	553	-6.96555	-0.657808	Visceral endoderm	nextseq_1	Day8	WT	ETiX
nextseq_1_PA-01D_S4.TGTCCTTATTCTTGCAGTAG	308	263	-6.45647	2.27379	Visceral endoderm	nextseq_1	E8	WT	NE
nextseq_1_PA-01D_S4.CAGTATCCTGTCCTTAAGA	1010	765	-10.3078	1.30429	Visceral endoderm	nextseq_1	E8.75	WT	NE
nextseq_1_PA-01D_S4.AGAAGTAAGTCGTAATGCAG	423	345	6.97843	2.32395	Early development	nextseq_1	Day6	WT	ETiX
nextseq_1_PA-01D_S4.GCGTACTTTCCGTTCCTTA	729	583	-3.8015	3.07751	Visceral endoderm	nextseq_1	E7.5	WT	NE
nextseq_1_PA-01D_S4.AGATCGGATACCGGAATTA	1657	1156	-9.30794	-0.612443	Visceral endoderm	nextseq_1	E9.5	WT	NE
nextseq_1_PA-01D_S4.TTGACTCAATCTTGCAACCT	391	334	8.70448	-4.17022	Early development	nextseq_1	Day6	WT	ETiX
nextseq_1_PA-01D_S4.GGTCAGTTTCCGCAAGTTC	621	506	1.00901	-1.4125	Gut	nextseq_1	Day8	Failed	ETiX
nextseq_1_PA-01D_S4.AGGCGGAATAGGAGAGAAC	890	704	7.12713	-4.07267	Early development	nextseq_1	Day6	Failed	ETiX
nextseq_1_PA-01D_S4.TGGTTGAATTCATCAGAATG	399	350	6.59788	-1.65904	Early development	nextseq_1	Day8	WT	ETiX
nextseq_1_PA-01D_S4.AACTTGGATTCGGATTAGAA	767	620	-4.18505	2.95348	Visceral endoderm	nextseq_1	E7.5	WT	NE
nextseq_1_PA-01D_S4.TGATGCGATGATCTTACGC	834	648	-9.2825	1.74905	Visceral endoderm	nextseq_1	E8.5	WT	NE
nextseq_1_PA-01D_S4.ACAACCTATTCCGCTCCGGC	835	664	-4.38693	2.92922	Visceral endoderm	nextseq_1	E7.5	WT	NE
nextseq_1_PA-01D_S4.CGCCATTCTCCATTATCTA	1554	1105	10.121	0.449726	Early development	nextseq_1	Day6	WT	ETiX
nextseq_1_PA-01D_S4.ACGTCTAGTTTCTTAATAA	1563	1145	-6.85123	-1.50202	Visceral endoderm	nextseq_1	Day8	WT	ETiX
nextseq_1_PA-01D_S4.CGTTGATCTGGTATGCTTG	1878	1257	-4.17171	3.56088	Visceral endoderm	nextseq_1	E7.5	WT	NE
nextseq_1_PA-01D_S4.AGATTGGTTTACGCGAGATT	452	378	-3.54932	-2.84945	Visceral endoderm	nextseq_1	Day8	Pax6neg	ETiX
nextseq_1_PA-01D_S4.CTGACGTTTTTCCAACCGC	846	699	6.95119	2.85296	Early development	nextseq_1	Day6	Failed	ETiX
nextseq_1_PA-01D_S4.AGAGATGAATGGTATCCGCC	1818	1251	8.31262	3.86973	Early development	nextseq_1	Day8	Failed	ETiX
nextseq_1_PA-01D_S4.TGAATCTGATAATTAAGACT	794	659	-4.35631	-2.9195	Visceral endoderm	nextseq_1	Day8	WT	ETiX
nextseq_1_PA-01D_S4.GATAAGCGTAGAGAAGGTT	619	478	-2.77523	2.55364	Visceral endoderm	nextseq_1	Day6	WT	ETiX
nextseq_1_PA-01D_S4.AACCTCATTTTTCAATATAA	581	519	1.92238	-1.00272	Gut	nextseq_1	Day8	WT	ETiX
nextseq_1_PA-01D_S4.AAGTTCTTGTAGCTTATCCG	1394	1075	-6.63457	-1.48736	Visceral endoderm	nextseq_1	Day8	WT	ETiX
nextseq_1_PA-01D_S4.TTCTCATTGTCGTCGCAGCC	1078	768	-10.2183	-0.255577	Visceral endoderm	nextseq_1	E8.75	WT	NE
nextseq_1_PA-01D_S4.AACTTGGATTTAGACTTCTT	646	542	0.480486	-1.11681	Visceral endoderm	nextseq_1	Day8	Failed	ETiX
nextseq_1_PA-01D_S4.GCTCTTAGTATTCGACCAA	1133	847	-2.78044	-1.70153	Visceral endoderm	nextseq_1	Day6	Failed	ETiX
nextseq_1_PA-01D_S4.AAAGCTGATTAATGCCGCTT	1766	1278	8.71257	-1.68764	Early development	nextseq_1	Day6	Failed	ETiX
nextseq_1_PA-01D_S4.TAGGAAGGTTTCTTAATAA	377	336	0.917098	-1.42689	Visceral endoderm	nextseq_1	Day8	WT	ETiX
nextseq_1_PA-01D_S4.ATTAGTCTGTCTAGTAGTCT	362	317	8.54246	-2.71521	Early development	nextseq_1	Day6	WT	ETiX
nextseq_1_PA-01D_S4.GTCTCTACTAGAACGTCTC	1121	846	1.0222	-1.59873	Gut	nextseq_1	Day8	Failed	ETiX
nextseq_1_PA-01D_S4.CCTAATGGTTTACGATGAA	480	423	8.46046	2.4242	Early development	nextseq_1	E7.5	WT	NE
nextseq_1_PA-01D_S4.AAGGATATGTCGTAGTTACC	359	311	7.7688	4.32242	Early development	nextseq_1	E7.5	WT	NE
nextseq_1_PA-01D_S4.TATCTCGATTTTATTCTGAG	775	610	-6.37467	-0.911164	Visceral endoderm	nextseq_1	Day8	WT	ETiX
nextseq_1_PA-01D_S4.ATTCCTAGATTAACTCTTAG	616	479	-4.4855	2.75995	Visceral endoderm	nextseq_1	E8	WT	NE
nextseq_1_PA-01D_S4.ACGCTTGATCGGTCAAGAA	541	449	9.01871	3.94666	Early development	nextseq_1	Day8	Failed	ETiX
nextseq_1_PA-01D_S4.TCTATCCAATCTTGGTAATG	560	469	7.338	-3.00931	Early development	nextseq_1	Day6	Failed	ETiX
nextseq_1_PA-01D_S4.TGTCCTTATTTTATAGCAGA	324	287	6.32479	-2.73599	Early development	nextseq_1	Day8	Pax6neg	ETiX
nextseq_1_PA-01D_S4.TGGTTGAATTTTACGATGAA	738	616	6.91979	4.70528	Early development	nextseq_1	E7.5	WT	NE
nextseq_1_PA-01D_S4.AAAGCTGATTAATTAAGACT	2324	1506	-8.83657	-1.803	Visceral endoderm	nextseq_1	Day8	WT	ETiX
nextseq_1_PA-01D_S4.ATTCAAGCATTCTTGCCGAC	1004	756	5.92493	-4.21745	Early development	nextseq_1	E7.5	WT	NE
nextseq_1_PA-01D_S4.CGATTCGCTAATACCATCC	414	343	-4.14353	2.05085	Visceral endoderm	nextseq_1	Day8	Failed	ETiX
nextseq_1_PA-01D_S4.AATTCATCGTCTTGCAACCT	683	566	1.94079	3.55039	Early development	nextseq_1	Day6	WT	ETiX
nextseq_1_PA-01D_S4.CAGCATTGTTAACTCTTAG	509	442	6.04118	-0.751154	Gut	nextseq_1	E8	WT	NE
nextseq_1_PA-01D_S4.AAGGATATGTGAGCATATGG	555	470	6.94138	4.43432	Early development	nextseq_1	Day6	WT	ETiX
nextseq_1_PA-01D_S4.AGGCGGAATCGTCGCAGCC	2242	1564	2.29623	-1.07034	Gut	nextseq_1	E8.75	WT	NE
nextseq_1_PA-01D_S4.TCCTAACTTTTCGGCCTTAC	521	435	-7.23313	-0.177068	Visceral endoderm	nextseq_1	Day8	Failed	ETiX
nextseq_1_PA-01D_S4.TACTTGCGTTCGCGGTTGG	540	455	-4.39563	2.72297	Visceral endoderm	nextseq_1	E7.5	WT	NE
nextseq_1_PA-01D_S4.TGATGCGATAAGTAAGAGC	795	645	-5.46077	-3.50311	Visceral endoderm	nextseq_1	Day8	Failed	ETiX
nextseq_1_PA-01D_S4.TAAGGTTCATACCGGAATTA	1598	1160	-5.58573	-3.58558	Visceral endoderm	nextseq_1	E9.5	WT	NE
nextseq_1_PA-01D_S4.CCAGCCTTTGTATAATACG	637	525	11.2971	-0.265791	Early development	nextseq_1	Day6	Failed	ETiX
nextseq_1_PA-01D_S4.AGTAGCCATTTAGGACCGG	435	350	-9.55152	-0.590716	Visceral endoderm	nextseq_1	Day8	WT	ETiX
nextseq_1_PA-01D_S4.ATTAGTCTGTTTATTATGGT	1333	984	-7.2751	-1.05969	Visceral endoderm	nextseq_1	Day8	Failed	ETiX
nextseq_1_PA-01D_S4.ATTCAAGCATTATCATGATC	1739	1282	8.19336	3.32144	Early development	nextseq_1	Day6	WT	ETiX
nextseq_1_PA-01D_S4.ATCTGATGATATGGCTCTGC	366	318	-4.70733	2.13733	Visceral endoderm	nextseq_1	E8	WT	NE
nextseq_1_PA-01D_S4.TGATGCGATACGCGAGATT	2193	1388	-8.7576	-1.1578	Visceral endoderm	nextseq_1	Day8	Pax6neg	ETiX
nextseq_1_PA-01D_S4.GCTCTTAGTTAGAGTAATA	522	466	10.2791	-2.15588	Early development	nextseq_1	Day6	WT	ETiX
nextseq_1_PA-01D_S4.AGGCTCGTTGCAGGTCCGT	416	363	4.01704	-0.155594	Gut	nextseq_1	Day8	Pax6neg	ETiX
nextseq_1_PA-01D_S4.AATACCGAATTCAAGCCGAT	761	612	8.29751	-4.13372	Early development	nextseq_1	Day6	WT	ETiX
nextseq_1_PA-01D_S4.ATATCTGGATTAACGATCCA	1159	835	-4.47117	-3.76893	Visceral endoderm	nextseq_1	Day8	WT	ETiX
nextseq_1_PA-01D_S4.AGTTAACCATTTGCGAGGCA	646	518	-5.5339	2.75482	Visceral endoderm	nextseq_1	E8	WT	NE
nextseq_1_PA-01D_S4.ATGCATTCATCCGTTCCTTA	559	479	8.0191	3.13597	Early development	nextseq_1	E7.5	WT	NE
nextseq_1_PA-01D_S4.CAAGCAACTGCCATTCTCC	416	350	-3.2021	-2.94714	Visceral endoderm	nextseq_1	Day8	Failed	ETiX
nextseq_1_PA-01D_S4.TGGTTGAATTTCTAATAGTA	1115	828	-8.80292	-1.51793	Visceral endoderm	nextseq_1	Day8	Failed	ETiX
nextseq_1_PA-01D_S4.ATGGTTGGTCGGATTAGAA	1154	887	-4.13942	3.43525	Visceral endoderm	nextseq_1	E7.5	WT	NE
nextseq_1_PA-01D_S4.AAATCGTTCTCGTAATGCAG	2173	1508	9.38051	-2.75114	Early development	nextseq_1	Day6	WT	ETiX
nextseq_1_PA-01D_S4.CAGCATTGTTCTAATAGTA	705	562	-7.14941	-0.510144	Visceral endoderm	nextseq_1	Day8	Failed	ETiX
nextseq_1_PA-01D_S4.ATATGCCATTTATCATGATC	631	486	-0.42917	2.83986	Visceral endoderm	nextseq_1	Day6	WT	ETiX
nextseq_1_PA-01D_S4.CTGCCTTATCTAAGAGAAG	306	264	-6.45725	1.93409	Visceral endoderm	nextseq_1	E8.5	WT	NE
nextseq_1_PA-01D_S4.TTGGAGCTTCGGTCAAGAA	710	516	-9.00722	-1.17958	Visceral endoderm	nextseq_1	Day8	Failed	ETiX
nextseq_1_PA-01D_S4.CCTGCTACTCAAGGAGGTC	1486	1030	-10.354	1.03229	Visceral endoderm	nextseq_1	E9.5	WT	NE
nextseq_1_PA-01D_S4.ATTAGGTACTTAACTGGTTA	353	287	-4.72149	1.09404	Visceral endoderm	nextseq_1	E9.5	WT	NE
nextseq_1_PA-01D_S4.AAATTCCTCTTTATAGCAGA	2088	1444	-4.12458	-3.93317	Visceral endoderm	nextseq_1	Day8	Pax6neg	ETiX
nextseq_1_PA-01D_S4.AACTGGCATAGAGCTATAA	457	369	-4.5512	2.28843	Visceral endoderm	nextseq_1	E7.5	WT	NE
nextseq_1_PA-01D_S4.ACCATGATTTCCGCTCCGGC	1673	1239	6.96636	-4.56609	Early development	nextseq_1	E7.5	WT	NE
nextseq_1_PA-01D_S4.CAGTATCCTCGCTCCTAAC	363	306	-6.90372	0.698404	Visceral endoderm	nextseq_1	Day8	WT	ETiX
nextseq_1_PA-01D_S4.TTGACCAGTCTTGCAGTAG	965	796	8.47511	-5.34677	Early development	nextseq_1	E8	WT	NE
nextseq_1_PA-01D_S4.AGGCGGAATATCGGCTATC	1630	1143	-7.47566	-0.0383958	Visceral endoderm	nextseq_1	E8.5	WT	NE
nextseq_1_PA-01D_S4.ACTTATGGTTGAGCATATGG	1216	950	6.9183	-3.64807	Early development	nextseq_1	Day6	WT	ETiX
nextseq_1_PA-01D_S4.CGTTGATCTTAGACTTCTT	995	740	-9.34901	-1.44551	Visceral endoderm	nextseq_1	Day8	Failed	ETiX
nextseq_1_PA-01D_S4.ATTCAAGCATCGTAGTTACC	456	389	6.01896	-3.8582	Early development	nextseq_1	E7.5	WT	NE
nextseq_1_PA-01D_S4.ATATGCCATTTCGCGGTTGG	377	325	10.3564	-1.82607	Early development	nextseq_1	E7.5	WT	NE
nextseq_1_PA-01D_S4.AGTTAACCATGTCCTTAAGA	1080	838	-5.06141	-2.21687	Visceral endoderm	nextseq_1	E8.75	WT	NE
nextseq_1_PA-01D_S4.ACTTACTCATTCAACGTAAG	694	517	-7.29307	-0.482088	Visceral endoderm	nextseq_1	Day8	Pax6neg	ETiX
nextseq_1_PA-01D_S4.ATTGAGGAATTTCCAACCGC	821	654	8.97068	-2.79407	Early development	nextseq_1	Day6	Failed	ETiX
nextseq_1_PA-01D_S4.ACATTCGTATACGCGAGATT	1055	801	-6.92407	-1.96403	Visceral endoderm	nextseq_1	Day8	Pax6neg	ETiX
nextseq_1_PA-01D_S4.TGGATTCTATGTATAATACG	540	461	6.66102	-2.79937	Early development	nextseq_1	Day6	Failed	ETiX
nextseq_1_PA-01D_S4.ATTAGTCTGTGCCATTCTCC	403	327	1.32111	-1.15052	Gut	nextseq_1	Day8	Failed	ETiX
nextseq_1_PA-01D_S4.CCGTCGATTCTAAGAGAAG	440	369	-3.92804	-1.30593	Visceral endoderm	nextseq_1	E8.5	WT	NE
nextseq_1_PA-01D_S4.GGTCAGTTTTTGCGAGGCA	736	591	-6.32401	3.09793	Visceral endoderm	nextseq_1	E8	WT	NE
nextseq_1_PA-01D_S4.TAAGAATGGTACTATGCAAT	384	327	6.48811	2.60557	Early development	nextseq_1	E7.5	WT	NE
nextseq_1_PA-01D_S4.AAGGACGATCATACTCCGA	801	625	-6.26862	-0.400179	Visceral endoderm	nextseq_1	Day8	Pax6neg	ETiX
nextseq_1_PA-01D_S4.AATTCTAGGTCGTCGCAGCC	1849	1269	-10.7478	0.748569	Visceral endoderm	nextseq_1	E8.75	WT	NE
nextseq_1_PA-01D_S4.ATATGGATCTCCGATTCCTG	615	474	-9.24737	1.87789	Visceral endoderm	nextseq_1	Day8	WT	ETiX
nextseq_1_PA-01D_S4.ATGCTTCCTTATGAGTTAA	863	727	6.1267	3.32086	Early development	nextseq_1	Day6	Failed	ETiX
nextseq_1_PA-01D_S4.ATACCAGTTTTCAAGCCGAT	458	392	-3.73757	-1.34003	Visceral endoderm	nextseq_1	Day6	WT	ETiX
nextseq_1_PA-01D_S4.GGCTAAGATCGCTCCTAAC	428	382	6.59948	-0.330065	Early development	nextseq_1	Day8	WT	ETiX
nextseq_1_PA-01D_S4.ACCGGTTCTCATAGTTCGG	977	796	8.6487	-5.13507	Early development	nextseq_1	Day6	Failed	ETiX
nextseq_1_PA-01D_S4.TTCTCATTGTCCTTGGTCCA	1982	1276	-9.62716	1.75898	Visceral endoderm	nextseq_1	E8.75	WT	NE
nextseq_1_PA-01D_S4.GATAAGCGTCTAAGAGAAG	368	306	-6.53217	1.11838	Visceral endoderm	nextseq_1	E8.5	WT	NE
nextseq_1_PA-01D_S4.ATGCTTCCTGGCGAACTCG	2316	1643	8.00894	3.94361	Early development	nextseq_1	Day6	WT	ETiX
nextseq_1_PA-01D_S4.TGGTTGAATTCAACCGCTAA	403	358	3.51479	-0.278474	Gut	nextseq_1	Day8	WT	ETiX
nextseq_1_PA-01D_S4.AAGGATATGTCGGATTAGAA	504	423	7.72068	4.09345	Early development	nextseq_1	E7.5	WT	NE
nextseq_1_PA-01D_S4.AAGTATTGGTACTATAGGTT	931	749	9.43375	-2.22535	Early development	nextseq_1	Day6	WT	ETiX
nextseq_1_PA-01D_S4.ATATGGATCTTCAAGCCGAT	2199	1543	10.0477	-2.44548	Early development	nextseq_1	Day6	WT	ETiX
nextseq_1_PA-01D_S4.ATAACTTCCTCTTGCAGTAG	499	418	6.4728	0.270977	Early development	nextseq_1	E8	WT	NE
nextseq_1_PA-01D_S4.CTGAGCATTTCAACGTAAG	700	538	-7.67007	-1.12677	Visceral endoderm	nextseq_1	Day8	Pax6neg	ETiX
nextseq_1_PA-01D_S4.GTCTATGGTCGGCGTAACT	321	287	-4.43725	-0.286561	Visceral endoderm	nextseq_1	Day8	Failed	ETiX
nextseq_1_PA-01D_S4.CTACCTGGTACGGAGGCGG	1423	999	-7.21628	-0.325606	Visceral endoderm	nextseq_1	Day8	WT	ETiX
nextseq_1_PA-01D_S4.ATTAGTCTGTTAGAGTAATA	301	275	7.69879	2.57635	Early development	nextseq_1	Day6	WT	ETiX
nextseq_1_PA-01D_S4.ACTTATGGTTTCGCTAAGCA	788	617	-5.99276	-1.4357	Visceral endoderm	nextseq_1	Day8	WT	ETiX
nextseq_1_PA-01D_S4.ATCAATACGTCAAGTCGACC	780	645	7.80129	3.20123	Early development	nextseq_1	Day6	WT	ETiX
nextseq_1_PA-01D_S4.CTAACGACTTCGGCCTTAC	1968	1309	-6.40958	-1.56359	Visceral endoderm	nextseq_1	Day8	Failed	ETiX
nextseq_1_PA-01D_S4.CTCGCATGTATCGGCTATC	814	639	2.82948	-2.06449	Gut	nextseq_1	E8.5	WT	NE
nextseq_1_PA-01D_S4.ACAGGTATTTTTGACTTCAG	468	405	6.65048	4.64484	Early development	nextseq_1	E7.5	WT	NE
nextseq_1_PA-01D_S4.ATTCAAGCATAGAGCTATAA	1039	812	9.84416	-0.832793	Early development	nextseq_1	E7.5	WT	NE
nextseq_1_PA-01D_S4.AAGGATATGTGGCAGACGCC	881	644	-7.61792	1.289	Visceral endoderm	nextseq_1	E8.5	WT	NE
nextseq_1_PA-01D_S4.TGGATTCTATTATGAGTTAA	347	295	6.69095	-4.01607	Early development	nextseq_1	Day6	Failed	ETiX
nextseq_1_PA-01D_S4.GGTCAGTTTTTAGGACCGG	646	507	-8.50711	-0.763578	Visceral endoderm	nextseq_1	Day8	WT	ETiX
nextseq_1_PA-01D_S4.TCCTATAAGTTTCCAACCGC	1056	801	10.7666	0.168774	Early development	nextseq_1	Day6	Failed	ETiX
nextseq_1_PA-01D_S4.GAGGAACTTTTGCTGGCAT	2276	1475	-7.30469	1.8119	Visceral endoderm	nextseq_1	E8	WT	NE
nextseq_1_PA-01D_S4.GGCGTTAATAGCCGGTACC	1455	971	-7.18239	-1.33981	Visceral endoderm	nextseq_1	Day8	WT	ETiX
nextseq_1_PA-01D_S4.TAACGACTTTAACCTGCGTA	1069	869	8.60451	4.27254	Early development	nextseq_1	E7.5	WT	NE
nextseq_1_PA-01D_S4.ATGGACTATTCCGCGGCTCA	304	263	7.70478	-2.65759	Early development	nextseq_1	Day6	WT	ETiX
nextseq_1_PA-01E_S5.ATTAGTCTGTGTATAATACG	670	557	8.01824	0.86015	Early development	nextseq_1	Day6	Failed	ETiX
nextseq_1_PA-01E_S5.AGTCGCATTGACCTTGATA	372	304	4.06117	-0.275525	Gut	nextseq_1	E9.5	WT	NE
nextseq_1_PA-01E_S5.ACAACCTATTTAACTCTTAG	478	390	-4.8789	1.52827	Visceral endoderm	nextseq_1	E8	WT	NE
nextseq_1_PA-01E_S5.GATAAGCGTACGGAGGCGG	898	657	-7.68002	0.593829	Visceral endoderm	nextseq_1	Day8	WT	ETiX
nextseq_1_PA-01E_S5.TCTATCCAATGCTAACTTGC	309	270	8.3592	-4.08787	Early development	nextseq_1	Day8	Failed	ETiX
nextseq_1_PA-01E_S5.ACCGGTTCTTCTTGCCGAC	373	330	9.06552	3.76329	Early development	nextseq_1	E7.5	WT	NE
nextseq_1_PA-01E_S5.CTGAGCATTCCGCTGCCAG	1773	1154	-8.47741	0.00433737	Visceral endoderm	nextseq_1	Day8	WT	ETiX
nextseq_1_PA-01E_S5.TGGATTCTATCCAGTTCCAA	710	572	-6.78212	-0.461873	Visceral endoderm	nextseq_1	Day8	WT	ETiX
nextseq_1_PA-01E_S5.TGGTTGAATTGATCGCTTCT	980	740	-7.8467	-0.277686	Visceral endoderm	nextseq_1	Day8	Failed	ETiX
nextseq_1_PA-01E_S5.ATTGATCGTTAGCCGGTACC	439	377	-5.76238	-0.770614	Visceral endoderm	nextseq_1	Day8	WT	ETiX
nextseq_1_PA-01E_S5.ATAATCCTGTACGGAGGCGG	393	330	-3.91984	-2.04135	Visceral endoderm	nextseq_1	Day8	WT	ETiX
nextseq_1_PA-01E_S5.AGTCGCATTAGAGCCAAGG	488	403	-5.46596	-2.17788	Visceral endoderm	nextseq_1	Day8	Pax6neg	ETiX
nextseq_1_PA-01E_S5.ATGCTTCCTTGAGTCTGGC	2382	1477	-4.75826	-3.64881	Visceral endoderm	nextseq_1	Day8	Failed	ETiX
nextseq_1_PA-01E_S5.ATCAGTCATTTAACTCTTAG	625	521	-6.71126	2.4015	Visceral endoderm	nextseq_1	E8	WT	NE
nextseq_1_PA-01E_S5.TCGAAGGATGCGTTGGAGC	371	335	-4.43656	0.81895	Visceral endoderm	nextseq_1	E7.5	WT	NE
nextseq_1_PA-01E_S5.CCAATCCATTGGTCAGCCA	451	368	-5.54954	1.49452	Visceral endoderm	nextseq_1	E9.5	WT	NE
nextseq_1_PA-01E_S5.CAGTATCCTCCAGTCCTCT	1125	852	-5.61393	3.34093	Visceral endoderm	nextseq_1	E8	WT	NE
nextseq_1_PA-01E_S5.TGTCCTTATTCGGATTAGAA	1058	786	-4.08888	3.36957	Visceral endoderm	nextseq_1	E7.5	WT	NE
nextseq_1_PA-01E_S5.ACAGGTATTTAGCTTATCCG	1299	925	0.955811	-1.61949	Gut	nextseq_1	Day8	WT	ETiX
nextseq_1_PA-01E_S5.TAATACCAGTTTACGATGAA	1562	1155	7.4303	4.19204	Early development	nextseq_1	E7.5	WT	NE
nextseq_1_PA-01E_S5.AAGACCTTATAGGAGAGAAC	812	673	10.2176	-2.23304	Early development	nextseq_1	Day6	Failed	ETiX
nextseq_1_PA-01E_S5.CGAATGAGTAGGTTAGCAT	912	704	-0.509918	2.8318	Early development	nextseq_1	Day6	Failed	ETiX
nextseq_1_PA-01E_S5.ACAACCTATTCCTTGGTCCA	1801	1298	3.86898	-0.0408584	Gut	nextseq_1	E8.75	WT	NE
nextseq_1_PA-01E_S5.GCGTACTTTTGGTCAGCCA	401	315	-8.03288	0.218475	Visceral endoderm	nextseq_1	E9.5	WT	NE
nextseq_1_PA-01E_S5.ATTCAAGCATCAAGTCGACC	595	510	8.33371	2.93829	Early development	nextseq_1	Day6	WT	ETiX
nextseq_1_PA-01E_S5.GAGTTCTCTCGCTCCTAAC	345	287	-8.44637	0.982668	Visceral endoderm	nextseq_1	Day8	WT	ETiX
nextseq_1_PA-01E_S5.ATATCTGGATGGCGAACTCG	760	625	7.52589	3.7795	Early development	nextseq_1	Day6	WT	ETiX
nextseq_1_PA-01E_S5.AAACCATAGTACGCGAGATT	610	493	1.70659	-0.950479	Gut	nextseq_1	Day8	Pax6neg	ETiX
nextseq_1_PA-01E_S5.CAAGCAACTTAACTCTTAG	1265	954	5.54816	-4.63594	Early development	nextseq_1	E8	WT	NE
nextseq_1_PA-01E_S5.AGCTATCGTGGCGAACTCG	1542	1197	6.53377	4.95965	Early development	nextseq_1	Day6	WT	ETiX
nextseq_1_PA-01E_S5.ATCTTCAGATTAACTCAATT	1002	775	-2.2533	0.255075	Visceral endoderm	nextseq_1	Day6	WT	ETiX
nextseq_1_PA-01E_S5.AGAGGTCGTTATGAGTTAA	617	498	1.08282	2.92892	Early development	nextseq_1	Day6	Failed	ETiX
nextseq_1_PA-01E_S5.AGATCGGATCCGCTGCCAG	443	386	-7.11186	-2.47824	Visceral endoderm	nextseq_1	Day8	WT	ETiX
nextseq_1_PA-01E_S5.ACTGAATACTATTCGACCAA	996	801	7.20101	1.08954	Early development	nextseq_1	Day6	Failed	ETiX
nextseq_1_PA-01E_S5.TTCTTCGTTTGGCGAACTCG	1355	1020	1.29518	3.15461	Early development	nextseq_1	Day6	WT	ETiX
nextseq_1_PA-01E_S5.GAGGAACTTTAGATCTACT	1803	1211	-7.74377	-2.42997	Visceral endoderm	nextseq_1	Day8	WT	ETiX
nextseq_1_PA-01E_S5.AACTAGTTGTTGCGGACCTA	397	343	-3.51493	-1.6298	Visceral endoderm	nextseq_1	Day8	Failed	ETiX
nextseq_1_PA-01E_S5.CTGCCTTATTAACTCTTAG	788	622	-5.23496	3.3911	Visceral endoderm	nextseq_1	E8	WT	NE
nextseq_1_PA-01E_S5.AGTATTAGCTATCGGCTATC	933	669	-6.59026	-1.44699	Visceral endoderm	nextseq_1	E8.5	WT	NE
nextseq_1_PA-01E_S5.AGGCGGAATCGTAGTTACC	609	500	8.0163	4.5662	Early development	nextseq_1	E7.5	WT	NE
nextseq_1_PA-01E_S5.CCTGCAGTTCCGCGGCTCA	859	688	7.92697	-3.99336	Early development	nextseq_1	Day6	WT	ETiX
nextseq_1_PA-01E_S5.ACTTACTCATTCGCTAAGCA	332	295	-5.09833	1.01561	Visceral endoderm	nextseq_1	Day8	WT	ETiX
nextseq_1_PA-01E_S5.TCCTATAAGTTTAGGACCGG	1971	1310	-9.18422	-1.66417	Visceral endoderm	nextseq_1	Day8	WT	ETiX
nextseq_1_PA-01E_S5.GCGTACTTTTGCGGACCTA	777	606	-8.34094	-1.28121	Visceral endoderm	nextseq_1	Day8	Failed	ETiX
nextseq_1_PA-01E_S5.ATTAGGTACTACTCAATAGG	308	266	10.3734	-1.59464	Early development	nextseq_1	Day6	Failed	ETiX
nextseq_1_PA-01E_S5.CTCTGAGCTTCAACGTAAG	610	461	2.44238	-0.85955	Gut	nextseq_1	Day8	Pax6neg	ETiX
nextseq_1_PA-01E_S5.GCTCTTAGTAAGAAGCTAG	364	306	-7.66645	1.2549	Visceral endoderm	nextseq_1	E8.5	WT	NE
nextseq_1_PA-01E_S5.AATACCGAATACTTGCTAGA	1475	1070	-7.50849	-1.94157	Visceral endoderm	nextseq_1	Day8	WT	ETiX
nextseq_1_PA-01E_S5.AGGCTCGTTACGGAGGCGG	604	466	-4.40973	-2.03632	Visceral endoderm	nextseq_1	Day8	WT	ETiX
nextseq_1_PA-01E_S5.AAGGACGATGGCGAACTCG	2054	1382	-1.99515	0.689918	Visceral endoderm	nextseq_1	Day6	WT	ETiX
nextseq_1_PA-01E_S5.TGGTTGAATTGCTGGAACTT	370	312	-4.74146	-2.62013	Visceral endoderm	nextseq_1	Day8	WT	ETiX
nextseq_1_PA-01E_S5.TATAAGAGGTATCCATGACT	1812	1312	-4.39752	-3.98769	Visceral endoderm	nextseq_1	Day8	WT	ETiX
nextseq_1_PA-01E_S5.TAGGAAGGTTATAGACGCA	832	659	10.9208	0.81972	Early development	nextseq_1	Day6	WT	ETiX
nextseq_1_PA-01E_S5.TATTCTCCTTTGGCCGGCCT	309	268	-9.16752	-0.419726	Visceral endoderm	nextseq_1	Day8	WT	ETiX
nextseq_1_PA-01E_S5.TTCGTTCCTTTATTCTGAG	1377	1003	-4.41424	-4.00508	Visceral endoderm	nextseq_1	Day8	WT	ETiX
nextseq_1_PA-01E_S5.TTACCTAAGTTCTTGCCGAC	731	567	7.16544	1.57624	Early development	nextseq_1	E7.5	WT	NE
nextseq_1_PA-01E_S5.AGAACTCCTGTCCTACTTG	531	450	6.45443	-0.873184	Early development	nextseq_1	Day8	Pax6neg	ETiX
nextseq_1_PA-01E_S5.ACAATGCTATGTCCTAGAGG	690	558	-4.97011	-2.37044	Visceral endoderm	nextseq_1	Day8	Failed	ETiX
nextseq_1_PA-01E_S5.TGATGCGATACTTAACCTT	1659	1150	-3.49938	-3.4465	Visceral endoderm	nextseq_1	Day8	WT	ETiX
nextseq_1_PA-01E_S5.AAACTGAACTCGACGCGACT	343	292	6.63683	-2.60287	Early development	nextseq_1	E7.5	WT	NE
nextseq_1_PA-01E_S5.AGTTAACCATCGACGCGACT	563	482	6.49469	0.386682	Early development	nextseq_1	E7.5	WT	NE
nextseq_1_PA-01E_S5.CGAATGAGTGATATCGGCG	866	688	7.95001	3.93675	Early development	nextseq_1	E7.5	WT	NE
nextseq_1_PA-01E_S5.ACCGGTTCTTTCCAACCGC	776	661	6.22528	4.22795	Early development	nextseq_1	Day6	Failed	ETiX
nextseq_1_PA-01E_S5.ATTCGCAATTTCTTGCCGAC	423	349	7.24566	-2.32548	Early development	nextseq_1	E7.5	WT	NE
nextseq_1_PA-01E_S5.AGTTAACCATCCGCGGCTCA	548	444	-0.615404	2.51637	Visceral endoderm	nextseq_1	Day6	WT	ETiX
nextseq_1_PA-01E_S5.ACTTCCGTTCGGTTGCGCG	647	512	-4.22261	-2.7026	Visceral endoderm	nextseq_1	Day8	Failed	ETiX
nextseq_1_PA-01E_S5.AGTAGCCATCATAGTTCGG	454	385	-5.75156	2.66731	Visceral endoderm	nextseq_1	Day6	Failed	ETiX
nextseq_1_PA-01E_S5.CCATCGTCTCTTGCGCCGC	446	385	10.6464	-1.92637	Early development	nextseq_1	Day6	WT	ETiX
nextseq_1_PA-01E_S5.GGCTAAGATCGTAGTTACC	362	305	9.83244	0.109276	Early development	nextseq_1	E7.5	WT	NE
nextseq_1_PA-01E_S5.AAATTCCTCTCGGATTAGAA	1744	1290	7.80085	3.53334	Early development	nextseq_1	E7.5	WT	NE
nextseq_1_PA-01E_S5.TTCTTCGTTTGTATAATACG	1295	1023	7.68748	3.80135	Early development	nextseq_1	Day6	Failed	ETiX
nextseq_1_PA-01E_S5.CTGAGCATTTAGAGTAATA	293	267	7.61319	0.920454	Early development	nextseq_1	Day6	WT	ETiX
nextseq_1_PA-01E_S5.ATATGGATCTGAGCATATGG	934	729	-2.249	0.809038	Visceral endoderm	nextseq_1	Day6	WT	ETiX
nextseq_1_PA-01E_S5.AACTAGTTGTTGGTCAGCCA	1986	1262	-7.71737	0.507838	Visceral endoderm	nextseq_1	E9.5	WT	NE
nextseq_1_PA-01E_S5.TAAGAATGGTCGACGCGACT	1213	884	-3.69024	3.15872	Visceral endoderm	nextseq_1	E7.5	WT	NE
nextseq_1_PA-01E_S5.ATACCAGTTTGAGCATATGG	1113	902	7.79665	3.67311	Early development	nextseq_1	Day6	WT	ETiX
nextseq_1_PA-01E_S5.AAGGCTACTCCATCGCGAA	414	351	-4.00787	-2.9114	Visceral endoderm	nextseq_1	Day8	WT	ETiX
nextseq_1_PA-01E_S5.CAGGACTCTTGGCCATGCA	564	454	-7.87087	0.445665	Visceral endoderm	nextseq_1	Day8	Failed	ETiX
nextseq_1_PA-01E_S5.TGCTGGATTCTGATGGTCA	461	390	8.34828	1.92324	Early development	nextseq_1	Day6	Failed	ETiX
nextseq_1_PA-01E_S5.ACCATGATTTCTTGCAGTAG	516	430	-5.51395	2.35705	Visceral endoderm	nextseq_1	E8	WT	NE
nextseq_1_PA-01E_S5.ATTGATCGTTTCGGCCTTAC	853	676	-4.12516	-3.14439	Visceral endoderm	nextseq_1	Day8	Failed	ETiX
nextseq_1_PA-01E_S5.TTGGAGCTTGCAGGTCCGT	505	415	-6.02897	0.856103	Visceral endoderm	nextseq_1	Day8	Pax6neg	ETiX
nextseq_1_PA-01E_S5.CAACTCTCTTGGCCGGCCT	320	283	4.41728	-0.82667	Gut	nextseq_1	Day8	WT	ETiX
nextseq_1_PA-01E_S5.TAGGAAGGTGCTGGAACTT	2404	1607	-7.41525	-1.3207	Visceral endoderm	nextseq_1	Day8	WT	ETiX
nextseq_1_PA-01E_S5.ACTTATGGTTTGACGCTCCG	1338	956	-9.22928	-1.75485	Visceral endoderm	nextseq_1	E9.5	WT	NE
nextseq_1_PA-01E_S5.CTGAGCATTCGTAATGCAG	1278	951	-2.37713	-0.49765	Visceral endoderm	nextseq_1	Day6	WT	ETiX
nextseq_1_PA-01E_S5.GATACGTCTCTTGGTAATG	1033	841	7.18486	2.03478	Early development	nextseq_1	Day6	Failed	ETiX
nextseq_1_PA-01E_S5.ATATGGATCTAGCTTATCCG	538	439	-3.26759	-1.54109	Visceral endoderm	nextseq_1	Day8	WT	ETiX
nextseq_1_PA-01E_S5.ATACCAGTTTTTATTCTGAG	370	322	-7.41036	0.837174	Visceral endoderm	nextseq_1	Day8	WT	ETiX
nextseq_1_PA-01E_S5.CTTCGACTTTAGGCCATAG	925	688	1.70171	3.48519	Early development	nextseq_1	E7.5	WT	NE
nextseq_1_PA-01E_S5.TGGTTGAATTGTAGCTCCAT	893	707	-7.49692	-0.501235	Visceral endoderm	nextseq_1	Day8	WT	ETiX
nextseq_1_PA-01E_S5.ACAACCTATTCCGCTGCCAG	1372	1013	-4.37184	-3.55026	Visceral endoderm	nextseq_1	Day8	WT	ETiX
nextseq_1_PA-01E_S5.AAATCGTTCTGTTACGCAAG	764	604	-8.73078	-2.24274	Visceral endoderm	nextseq_1	Day6	WT	ETiX
nextseq_1_PA-01E_S5.TCCTAACTTTACTAGAGAGT	1390	1043	5.37565	-4.22158	Early development	nextseq_1	E8	WT	NE
nextseq_1_PA-01E_S5.AATTCTAGGTTCTAATAGTA	1238	959	-4.26787	-3.6559	Visceral endoderm	nextseq_1	Day8	Failed	ETiX
nextseq_1_PA-01E_S5.ACTTACTCATACTTGCTAGA	742	556	-5.28886	-2.85669	Visceral endoderm	nextseq_1	Day8	WT	ETiX
nextseq_1_PA-01E_S5.GCTCTTAGTGCGTTGGAGC	1658	1210	9.05306	1.20594	Early development	nextseq_1	E7.5	WT	NE
nextseq_1_PA-01E_S5.AAGTATTGGTACTTGCTAGA	454	394	-9.01027	-1.10951	Visceral endoderm	nextseq_1	Day8	WT	ETiX
nextseq_1_PA-01E_S5.AATACCGAATTCAACGTAAG	536	446	-6.36377	-0.834356	Visceral endoderm	nextseq_1	Day8	Pax6neg	ETiX
nextseq_1_PA-01E_S5.ATGGTAACTTACTCAATAGG	615	496	-2.97112	-0.398084	Visceral endoderm	nextseq_1	Day6	Failed	ETiX
nextseq_1_PA-01E_S5.ATATCTGGATTTATTATGGT	1750	1208	0.941995	-1.54115	Gut	nextseq_1	Day8	Failed	ETiX
nextseq_1_PA-01E_S5.ACTTGATTGTACCTCTATCT	450	365	-8.67065	-1.57136	Visceral endoderm	nextseq_1	Day8	Failed	ETiX
nextseq_1_PA-01E_S5.AAACCATAGTCCGCGGCTCA	591	490	-3.14442	0.0169298	Visceral endoderm	nextseq_1	Day6	WT	ETiX
nextseq_1_PA-01E_S5.CCAGCCTTTTAGGCCATAG	1147	852	-2.23385	1.22556	Visceral endoderm	nextseq_1	E7.5	WT	NE
nextseq_1_PA-01E_S5.GGCGTTAATTATGAGTTAA	706	577	-2.49927	-0.585854	Visceral endoderm	nextseq_1	Day6	Failed	ETiX
nextseq_1_PA-01E_S5.TAAGGTTCATTTAATTGAAT	520	439	8.52901	1.15266	Early development	nextseq_1	Day6	WT	ETiX
nextseq_1_PA-01E_S5.ACAACCTATTATTCGACCAA	563	461	-2.75578	0.579155	Visceral endoderm	nextseq_1	Day6	Failed	ETiX
nextseq_1_PA-01E_S5.AGTATTAGCTAGCTTATCCG	1658	1137	-4.99746	-3.49431	Visceral endoderm	nextseq_1	Day8	WT	ETiX
nextseq_1_PA-01E_S5.AACCTCATTTTTCATAGGAC	1261	877	1.13119	-1.36659	Gut	nextseq_1	Day8	Failed	ETiX
nextseq_1_PA-01E_S5.TTCTTCGTTTAATTAAGACT	915	700	6.22674	-4.28041	Early development	nextseq_1	Day8	WT	ETiX
nextseq_1_PA-01E_S5.CAGGACTCTACTTAACCTT	331	262	-5.04004	0.114819	Visceral endoderm	nextseq_1	Day8	WT	ETiX
nextseq_1_PA-01E_S5.CCTAATGGTTAACGATCCA	665	480	-5.46427	0.0785267	Visceral endoderm	nextseq_1	Day8	WT	ETiX
nextseq_1_PA-01E_S5.TTATCCGCTGGTAGGTTAG	1155	839	-8.85673	-0.870374	Visceral endoderm	nextseq_1	Day8	Failed	ETiX
nextseq_1_PA-01E_S5.ATTCCTAGATAGAGCTATAA	717	575	-4.02024	3.11309	Visceral endoderm	nextseq_1	E7.5	WT	NE
nextseq_1_PA-01E_S5.ATATGGATCTGCCGCAACGA	1026	755	-7.26511	-1.38196	Visceral endoderm	nextseq_1	Day8	Pax6neg	ETiX
nextseq_1_PA-01E_S5.GAGGAACTTGAGCATCATT	390	334	-5.81876	1.86477	Visceral endoderm	nextseq_1	E9.5	WT	NE
nextseq_1_PA-01E_S5.ATTCGCAATTGTCCTAGAGG	2056	1477	-5.08005	-2.99076	Visceral endoderm	nextseq_1	Day8	Failed	ETiX
nextseq_1_PA-01E_S5.ACGTTGCTTCCATAAGTCC	1005	762	-5.55904	-2.48922	Visceral endoderm	nextseq_1	Day8	WT	ETiX
nextseq_1_PA-01E_S5.ACGCTTGATGTCCTTAAGA	1218	935	-7.76824	-1.11484	Visceral endoderm	nextseq_1	E8.75	WT	NE
nextseq_1_PA-01E_S5.CGGAACCTTCCATCGCGAA	1105	815	-6.60472	-1.79194	Visceral endoderm	nextseq_1	Day8	WT	ETiX
nextseq_1_PA-01E_S5.GCGTACTTTCCATAAGTCC	499	423	-6.59864	-0.632007	Visceral endoderm	nextseq_1	Day8	WT	ETiX
nextseq_1_PA-01E_S5.GGCTAAGATTTATTCATTC	308	273	6.49539	-0.976723	Early development	nextseq_1	E9.5	WT	NE
nextseq_1_PA-01E_S5.AACGAGCGTCCAGTTCCAA	1543	1068	-8.10374	-1.59984	Visceral endoderm	nextseq_1	Day8	WT	ETiX
nextseq_1_PA-01E_S5.GCGTACTTTATTCGACCAA	480	425	7.04251	3.9958	Early development	nextseq_1	Day6	Failed	ETiX
nextseq_1_PA-01E_S5.GTCTATGGTACTATAGGTT	903	721	-2.33677	0.613239	Visceral endoderm	nextseq_1	Day6	WT	ETiX
nextseq_1_PA-01E_S5.TGCTGGATTGATCGCTTCT	334	282	-5.42919	-0.289263	Visceral endoderm	nextseq_1	Day8	Failed	ETiX
nextseq_1_PA-01E_S5.TCCTAACTTTGTAGCTCCAT	383	335	6.69293	-1.70324	Early development	nextseq_1	Day8	WT	ETiX
nextseq_1_PA-01E_S5.ACAATGCTATGTCCTTAAGA	392	306	-9.84084	0.599184	Visceral endoderm	nextseq_1	E8.75	WT	NE
nextseq_1_PA-01E_S5.TCAAGATCTTGGCGAACTCG	1363	1034	7.74975	-4.42831	Early development	nextseq_1	Day6	WT	ETiX
nextseq_1_PA-01E_S5.AGAGCATGTAGAGAAGGTT	633	508	7.56684	-3.59153	Early development	nextseq_1	Day6	WT	ETiX
nextseq_1_PA-01E_S5.ATTCCTAGATGGCGAACTCG	509	431	8.44994	3.65967	Early development	nextseq_1	Day6	WT	ETiX
nextseq_1_PA-01E_S5.TAATCAGCTTCATAGTTCGG	1571	1028	-7.29681	-2.89047	Visceral endoderm	nextseq_1	Day6	Failed	ETiX
nextseq_1_PA-01E_S5.AGAGGTCGTCAACCGCTAA	306	267	-7.21302	-0.246793	Visceral endoderm	nextseq_1	Day8	WT	ETiX
nextseq_1_PA-01E_S5.CAGGACTCTGATCTTACGC	500	408	2.56778	-1.83566	Gut	nextseq_1	E8.5	WT	NE
nextseq_1_PA-01E_S5.ACGCTTATATCCATTATCTA	318	286	6.89859	-2.74147	Early development	nextseq_1	Day6	WT	ETiX
nextseq_1_PA-01E_S5.ACATTCGTATTTGCTGGCAT	1039	776	5.67455	-4.55057	Early development	nextseq_1	E8	WT	NE
nextseq_1_PA-01E_S5.TGTCCTTATTCAAGTCGACC	1155	893	7.39659	4.66766	Early development	nextseq_1	Day6	WT	ETiX
nextseq_1_PA-01E_S5.AGTATTAGCTCCGTTCGGAT	875	676	-2.9152	-2.23471	Visceral endoderm	nextseq_1	Day6	WT	ETiX
nextseq_1_PA-01E_S5.ATCAGTCATTCAGGAGGAGA	678	524	-8.61395	-0.12445	Visceral endoderm	nextseq_1	E9.5	WT	NE
nextseq_1_PA-01E_S5.ACGCTTATATCATAGTTCGG	616	498	6.19572	-3.54414	Early development	nextseq_1	Day6	Failed	ETiX
nextseq_1_PA-01E_S5.CGATTCGCTTGCCGGCAGA	1922	1303	1.81344	-1.35227	Gut	nextseq_1	Day8	WT	ETiX
nextseq_1_PA-01E_S5.CTCGCATGTGCCGCAACGA	2020	1294	-5.18638	-3.28654	Visceral endoderm	nextseq_1	Day8	Pax6neg	ETiX
nextseq_1_PA-01E_S5.AAGGATTACTGCAGGTCCGT	330	277	-7.07528	1.64852	Visceral endoderm	nextseq_1	Day8	Pax6neg	ETiX
nextseq_1_PA-01E_S5.GTCGTAACTTTACGATGAA	631	497	-0.504204	2.7911	Early development	nextseq_1	E7.5	WT	NE
nextseq_1_PA-01E_S5.ACAACCTATTTATATACTAA	1578	1111	-7.70659	-0.965325	Visceral endoderm	nextseq_1	Day8	WT	ETiX
nextseq_1_PA-01E_S5.AGATTCAACTATATTGATAC	453	359	-7.37495	1.45349	Visceral endoderm	nextseq_1	E8.75	WT	NE
nextseq_1_PA-01E_S5.ACATTCGTATGTATAATACG	630	524	-3.3594	2.47267	Visceral endoderm	nextseq_1	Day6	Failed	ETiX
nextseq_1_PA-01E_S5.ATATGGATCTTTCCAACCGC	798	646	6.85039	-3.12156	Early development	nextseq_1	Day6	Failed	ETiX
nextseq_1_PA-01E_S5.CTGAGCATTAGCCGGTACC	2249	1444	-4.39859	-3.85296	Visceral endoderm	nextseq_1	Day8	WT	ETiX
nextseq_1_PA-01E_S5.TCCTATAAGTCCGCTCCGGC	764	589	-0.501408	2.54234	Early development	nextseq_1	E7.5	WT	NE
nextseq_1_PA-01E_S5.AAGTTCTTGTGGCTGAGCTC	442	365	-3.52403	-3.21853	Visceral endoderm	nextseq_1	Day8	Failed	ETiX
nextseq_1_PA-01E_S5.AACCTCATTTTAACTCAATT	2032	1441	10.6366	-2.09509	Early development	nextseq_1	Day6	WT	ETiX
nextseq_1_PA-01E_S5.AACTTGGATTGTATAATACG	1215	932	8.95003	2.66798	Early development	nextseq_1	Day6	Failed	ETiX
nextseq_1_PA-01E_S5.TCCTATAAGTCGGTTATGCC	747	529	-10.5677	0.599219	Visceral endoderm	nextseq_1	E8.75	WT	NE
nextseq_1_PA-01E_S5.ACGTTGCTTCCGAGAATCC	504	432	8.67965	2.83792	Early development	nextseq_1	Day6	WT	ETiX
nextseq_1_PA-01E_S5.TATAAGAGGTTCAATCGCAT	669	547	-2.51041	-0.592094	Visceral endoderm	nextseq_1	Day6	WT	ETiX
nextseq_1_PA-01E_S5.AACGAGCGTTAACTCTTAG	462	412	7.98918	4.02126	Early development	nextseq_1	E8	WT	NE
nextseq_1_PA-01E_S5.ATGCTTCCTAGAGCTATAA	406	356	6.07846	-3.0331	Early development	nextseq_1	E7.5	WT	NE
nextseq_1_PA-01E_S5.AACGAGCGTCGAACGCCGG	450	356	-5.60525	0.222625	Visceral endoderm	nextseq_1	E9.5	WT	NE
nextseq_1_PA-01E_S5.TTGATTCCTTACTAGAGAGT	1230	922	-5.95111	3.40549	Visceral endoderm	nextseq_1	E8	WT	NE
nextseq_1_PA-01E_S5.GGTACCATTAACCTGGTCT	1901	1240	-7.52313	-1.61264	Visceral endoderm	nextseq_1	Day8	WT	ETiX
nextseq_1_PA-01E_S5.AGGCTCGTTGCCGCAACGA	444	351	-5.95346	2.10125	Visceral endoderm	nextseq_1	Day8	Pax6neg	ETiX
nextseq_1_PA-01E_S5.CAGATCAGTTCGGCCTTAC	316	271	-5.13858	-0.728982	Visceral endoderm	nextseq_1	Day8	Failed	ETiX
nextseq_1_PA-01E_S5.GCTCTTAGTATCATATTAG	606	478	-8.9341	-1.42162	Visceral endoderm	nextseq_1	Day8	WT	ETiX
nextseq_1_PA-01E_S5.TGAATCTGATCATCAGAATG	1161	886	-7.67861	-0.150634	Visceral endoderm	nextseq_1	Day8	WT	ETiX
nextseq_1_PA-01E_S5.TAAGGTTCATGCCATTCTCC	731	578	-7.43738	-0.481072	Visceral endoderm	nextseq_1	Day8	Failed	ETiX
nextseq_1_PA-01E_S5.AACGATCATTCGTAGTTACC	1297	1003	7.17731	3.34978	Early development	nextseq_1	E7.5	WT	NE
nextseq_1_PA-01E_S5.ATTACCATCTTCAAGCCGAT	772	607	-2.83748	1.76431	Visceral endoderm	nextseq_1	Day6	WT	ETiX
nextseq_1_PA-01E_S5.TCTTAGTTCTCGTCGCAGCC	1717	1174	-9.6372	-1.27743	Visceral endoderm	nextseq_1	E8.75	WT	NE
nextseq_1_PA-01E_S5.ACAACCTATTGGCGAACTCG	1019	810	7.78319	4.10909	Early development	nextseq_1	Day6	WT	ETiX
nextseq_1_PA-01E_S5.GGCTAAGATAGGTATACTC	1875	1301	-8.81012	-1.49621	Visceral endoderm	nextseq_1	Day8	WT	ETiX
nextseq_1_PA-01E_S5.AAATCGTTCTCCATAAGTCC	373	320	-4.23851	-0.204404	Visceral endoderm	nextseq_1	Day8	WT	ETiX
nextseq_1_PA-01E_S5.ATCTGATGATACTAGAGAGT	1411	1013	-6.37472	3.01709	Visceral endoderm	nextseq_1	E8	WT	NE
nextseq_1_PA-01E_S5.AGGATAATCTATTCGACCAA	866	664	11.1479	0.503151	Early development	nextseq_1	Day6	Failed	ETiX
nextseq_1_PA-01E_S5.GATACGTCTTGGCCATGCA	1342	935	-7.34055	-1.05113	Visceral endoderm	nextseq_1	Day8	Failed	ETiX
nextseq_1_PA-01E_S5.ATTAGTCTGTTAACTCAATT	1096	890	6.34117	4.84291	Early development	nextseq_1	Day6	WT	ETiX
nextseq_1_PA-01E_S5.AGGCTCGTTCATACTCCGA	744	591	1.53366	-1.13943	Gut	nextseq_1	Day8	Pax6neg	ETiX
nextseq_1_PA-01E_S5.GGCTTACTTCCGCGGCTCA	558	468	7.36936	3.85143	Early development	nextseq_1	Day6	WT	ETiX
nextseq_1_PA-01E_S5.ACATTCGTATAGCCGGTACC	1259	918	-5.1123	-3.55828	Visceral endoderm	nextseq_1	Day8	WT	ETiX
nextseq_1_PA-01E_S5.TTACCTAAGTGCTCAGCCGG	906	680	-10.6073	0.365681	Visceral endoderm	nextseq_1	E9.5	WT	NE
nextseq_1_PA-01E_S5.TTCTCATTGTAGCTTATCCG	357	317	6.79198	-0.893954	Early development	nextseq_1	Day8	WT	ETiX
nextseq_1_PA-01E_S5.ACCATGATTTAGGAGAGAAC	621	525	7.93299	-2.92567	Early development	nextseq_1	Day6	Failed	ETiX
nextseq_1_PA-01E_S5.CTAACGACTTTATTCATTC	487	396	-6.37236	1.84031	Visceral endoderm	nextseq_1	E9.5	WT	NE
nextseq_1_PA-01E_S5.TACTTGCGTTATAGACGCA	429	373	-3.62843	-0.302777	Visceral endoderm	nextseq_1	Day6	WT	ETiX
nextseq_1_PA-01E_S5.AAGGATTACTGAGCATATGG	314	284	5.97299	3.91615	Early development	nextseq_1	Day6	WT	ETiX
nextseq_1_PA-01E_S5.ATTGAGGAATGAGCATCATT	860	703	-8.81399	1.62016	Visceral endoderm	nextseq_1	E9.5	WT	NE
nextseq_1_PA-01E_S5.ATTCCTAGATGTCCTAGAGG	667	549	-7.52116	-2.80583	Visceral endoderm	nextseq_1	Day8	Failed	ETiX
nextseq_1_PA-01E_S5.GAGTTCTCTTTACCTCGAC	1257	935	9.15618	2.46834	Early development	nextseq_1	Day6	WT	ETiX
nextseq_1_PA-01E_S5.TTACCTAAGTTATCATGATC	1172	900	11.2224	-1.06153	Early development	nextseq_1	Day6	WT	ETiX
nextseq_1_PA-01E_S5.ATTAGTCTGTAAGACCGTTG	710	555	-7.40943	0.216933	Visceral endoderm	nextseq_1	E8.5	WT	NE
nextseq_1_PA-01E_S5.ATCTGATGATTGGCCGGCCT	945	730	-9.19437	-0.376692	Visceral endoderm	nextseq_1	Day8	WT	ETiX
nextseq_1_PA-01E_S5.CGTTGATCTGGAGGCCTCC	330	259	-6.43172	0.873095	Visceral endoderm	nextseq_1	E8.75	WT	NE
nextseq_1_PA-01E_S5.TTCTCATTGTCATAGTTCGG	872	693	8.79029	2.77668	Early development	nextseq_1	Day6	Failed	ETiX
nextseq_1_PA-01E_S5.AAGTATTGGTTGGCCGGCCT	1049	732	0.729689	-1.47353	Gut	nextseq_1	Day8	WT	ETiX
nextseq_1_PA-01E_S5.ACGCTTATATTATGAGTTAA	1393	1070	9.8977	-2.75778	Early development	nextseq_1	Day6	Failed	ETiX
nextseq_1_PA-01E_S5.AAGTTCTTGTGTAGCTCCAT	917	689	-8.17949	-1.02734	Visceral endoderm	nextseq_1	Day8	WT	ETiX
nextseq_1_PA-01E_S5.CGAATGAGTAAGCCAGTTA	544	455	9.99763	-1.27042	Early development	nextseq_1	E7.5	WT	NE
nextseq_1_PA-01E_S5.CGTCTTCCTCAAGTCGACC	1567	1137	6.64092	5.06489	Early development	nextseq_1	Day6	WT	ETiX
nextseq_1_PA-01E_S5.ACTGAATACTCGCTCCTAAC	1162	863	-6.67346	-1.23602	Visceral endoderm	nextseq_1	Day8	WT	ETiX
nextseq_1_PA-01E_S5.ATGCATTCATCGCTCCTAAC	386	307	-9.03533	-0.440989	Visceral endoderm	nextseq_1	Day8	WT	ETiX
nextseq_1_PA-01E_S5.AGCATTATGTGGCGAACTCG	830	683	6.73933	4.57312	Early development	nextseq_1	Day6	WT	ETiX
nextseq_1_PA-01E_S5.CGAAGACCTTCAAGCCGAT	1120	880	6.3052	4.63611	Early development	nextseq_1	Day6	WT	ETiX
nextseq_1_PA-01E_S5.CAGCATTGTTATGAGTTAA	379	325	-2.80019	-0.512054	Visceral endoderm	nextseq_1	Day6	Failed	ETiX
nextseq_1_PA-01E_S5.GCTCTTAGTTTATTATGGT	372	322	5.81231	-2.39196	Gut	nextseq_1	Day8	Failed	ETiX
nextseq_1_PA-01E_S5.TCAGCTTCTGATCTTACGC	355	303	4.19506	-0.421553	Gut	nextseq_1	E8.5	WT	NE
nextseq_1_PA-01E_S5.CTGAGCATTACGGAGGCGG	2405	1461	-8.35182	-1.24493	Visceral endoderm	nextseq_1	Day8	WT	ETiX
nextseq_1_PA-01E_S5.ATAGTTGACTCATACTCCGA	370	325	-5.96143	0.849023	Visceral endoderm	nextseq_1	Day8	Pax6neg	ETiX
nextseq_1_PA-01E_S5.TTCTCATTGTATAAGGAGCA	442	371	4.01813	-0.309428	Gut	nextseq_1	Day8	WT	ETiX
nextseq_1_PA-01E_S5.ATTAGTCTGTCAGGAGGAGA	510	410	-9.77739	0.957676	Visceral endoderm	nextseq_1	E9.5	WT	NE
nextseq_1_PA-01E_S5.CCGACCAATAGAGCTATAA	864	682	6.20998	-2.98168	Early development	nextseq_1	E7.5	WT	NE
nextseq_1_PA-01E_S5.AGGCTCGTTAGTAACGGTC	1641	1096	-4.91355	-3.7592	Visceral endoderm	nextseq_1	Day8	WT	ETiX
nextseq_1_PA-01E_S5.CTCTGAGCTTTGACTTCAG	758	615	8.01808	2.65793	Early development	nextseq_1	E7.5	WT	NE
nextseq_1_PA-01E_S5.CTGAGCATTGTCCTTAAGA	2087	1453	-8.99914	0.621142	Visceral endoderm	nextseq_1	E8.75	WT	NE
nextseq_1_PA-01E_S5.ATTAATGCCTAGCCGGTACC	456	373	-5.42989	0.688589	Visceral endoderm	nextseq_1	Day8	WT	ETiX
nextseq_1_PA-01E_S5.ATCTTCAGATCATAGTTCGG	1264	943	0.318766	2.2638	Early development	nextseq_1	Day6	Failed	ETiX
nextseq_1_PA-01E_S5.GGCTTACTTCCATTATCTA	506	435	10.7887	-0.265696	Early development	nextseq_1	Day6	WT	ETiX
nextseq_1_PA-01E_S5.ACGGAACGTAATGCCGCTT	1683	1210	7.31136	-3.79251	Early development	nextseq_1	Day6	Failed	ETiX
nextseq_1_PA-01E_S5.AGCTATCGTTAACTCAATT	830	678	6.80306	4.7344	Early development	nextseq_1	Day6	WT	ETiX
nextseq_1_PA-01E_S5.TATTCTCCTTTTATAGCAGA	410	354	-3.47098	-1.40325	Visceral endoderm	nextseq_1	Day8	Pax6neg	ETiX
nextseq_1_PA-01E_S5.AAATTCCTCTTTCTTCCGGT	423	361	2.22302	-1.40533	Early development	nextseq_1	E8	WT	NE
nextseq_1_PA-01E_S5.TATAAGAGGTCAAGTCGACC	948	725	-2.58484	1.87342	Visceral endoderm	nextseq_1	Day6	WT	ETiX
nextseq_1_PA-01E_S5.TTTGCTACTTACTCAATAGG	978	763	10.1547	-1.67743	Early development	nextseq_1	Day6	Failed	ETiX
nextseq_1_PA-01E_S5.AACTAGTTGTGAAGATCGAG	1702	1191	-4.52798	-3.5842	Visceral endoderm	nextseq_1	E7.5	WT	NE
nextseq_1_PA-01E_S5.TTCTCATTGTTCTAATAGTA	818	639	-4.50343	-3.53263	Visceral endoderm	nextseq_1	Day8	Failed	ETiX
nextseq_1_PA-01E_S5.GGCTTACTTTTGACTTCAG	623	506	-4.35704	2.60514	Visceral endoderm	nextseq_1	E7.5	WT	NE
nextseq_1_PA-01E_S5.AGCATAACTTTTATTCTGAG	476	377	-5.32793	-0.0549195	Visceral endoderm	nextseq_1	Day8	WT	ETiX
nextseq_1_PA-01E_S5.AGCTATCGTTTGCTGGCAT	1476	1082	-5.95564	3.22534	Visceral endoderm	nextseq_1	E8	WT	NE
nextseq_1_PA-01E_S5.TCCTATAAGTTTCCAACCGC	888	701	7.82675	-3.48384	Early development	nextseq_1	Day6	Failed	ETiX
nextseq_1_PA-01F_S6.AGCGTAAGTCGTAATGCAG	2079	1402	-2.083	0.69147	Visceral endoderm	nextseq_1	Day6	WT	ETiX
nextseq_1_PA-01F_S6.ACTTGATTGTTTAGGACCGG	2065	1458	3.90675	-0.844344	Gut	nextseq_1	Day8	WT	ETiX
nextseq_1_PA-01F_S6.AGATTGGTTTATCATATTAG	331	278	-3.76126	-0.234481	Visceral endoderm	nextseq_1	Day8	WT	ETiX
nextseq_1_PA-01F_S6.TCTATCCAATGATCGCTTCT	1758	1247	-7.61225	-1.07933	Visceral endoderm	nextseq_1	Day8	Failed	ETiX
nextseq_1_PA-01F_S6.ATAACTTCCTAAGAAGCTAG	1461	1064	-5.16853	3.56265	Visceral endoderm	nextseq_1	E8.5	WT	NE
nextseq_1_PA-01F_S6.CGAAGACCTAGGAGAGAAC	900	752	8.23039	0.340615	Early development	nextseq_1	Day6	Failed	ETiX
nextseq_1_PA-01F_S6.AGAGATGAATTATAGACGCA	826	649	-2.8672	2.23956	Visceral endoderm	nextseq_1	Day6	WT	ETiX
nextseq_1_PA-01F_S6.TGAATCTGATTAACTGGTTA	770	651	-3.5518	-2.35319	Visceral endoderm	nextseq_1	E9.5	WT	NE
nextseq_1_PA-01F_S6.ATCTGATGATTTATTATGGT	995	798	-3.7326	-2.75397	Visceral endoderm	nextseq_1	Day8	Failed	ETiX
nextseq_1_PA-01F_S6.CAACTCTCTATGGCTCTGC	824	670	8.05806	4.10921	Early development	nextseq_1	E8	WT	NE
nextseq_1_PA-01F_S6.ACGTTGCTTATGGCTCTGC	340	297	-5.23498	2.25789	Visceral endoderm	nextseq_1	E8	WT	NE
nextseq_1_PA-01F_S6.CAAGGCGTTAGGTTAGCAT	563	486	6.56238	2.66718	Early development	nextseq_1	Day6	Failed	ETiX
nextseq_1_PA-01F_S6.CAAGCAACTTAACTCTTAG	2049	1397	-3.18606	3.18634	Visceral endoderm	nextseq_1	E8	WT	NE
nextseq_1_PA-01F_S6.TTCTTCGTTTGGTATCCGCC	2034	1363	-9.62043	-1.80126	Visceral endoderm	nextseq_1	Day8	Failed	ETiX
nextseq_1_PA-01F_S6.AACGTAATCTCCATAAGTCC	836	664	-5.51224	2.30546	Visceral endoderm	nextseq_1	Day8	WT	ETiX
nextseq_1_PA-01F_S6.ACCTCAATATCTTGCGCCGC	470	409	6.97162	1.11339	Early development	nextseq_1	Day6	WT	ETiX
nextseq_1_PA-01F_S6.AATACCGAATCAAGTCGACC	1281	959	10.3586	-1.9422	Early development	nextseq_1	Day6	WT	ETiX
nextseq_1_PA-01F_S6.ATTAGGTACTTTGCTGGCAT	1415	1007	-4.08876	3.51222	Visceral endoderm	nextseq_1	E8	WT	NE
nextseq_1_PA-01F_S6.GGTACCATTCCGCGGCTCA	459	404	8.32955	1.98975	Early development	nextseq_1	Day6	WT	ETiX
nextseq_1_PA-01F_S6.CGAAGACCTTTCCAACCGC	537	454	10.7035	0.773673	Early development	nextseq_1	Day6	Failed	ETiX
nextseq_1_PA-01F_S6.TTGATTCCTTGCTCAGCCGG	300	266	6.78918	0.785873	Gut	nextseq_1	E9.5	WT	NE
nextseq_1_PA-01F_S6.AGATTCAACTGCTGGAACTT	1642	1167	-7.59393	-1.44248	Visceral endoderm	nextseq_1	Day8	WT	ETiX
nextseq_1_PA-01F_S6.CTGCCTTATCAGGAGGAGA	2096	1369	-9.37174	1.94672	Visceral endoderm	nextseq_1	E9.5	WT	NE
nextseq_1_PA-01F_S6.TAATACCAGTCATCAGAATG	844	624	-8.59597	-0.546084	Visceral endoderm	nextseq_1	Day8	WT	ETiX
nextseq_1_PA-01F_S6.TTGACTCAATGGCAGACGCC	353	296	-6.26414	1.16016	Visceral endoderm	nextseq_1	E8.5	WT	NE
nextseq_1_PA-01F_S6.ATTGATCGTTTTATTCTGAG	2303	1616	3.24632	-2.05163	Gut	nextseq_1	Day8	WT	ETiX
nextseq_1_PA-01F_S6.TGGTTGAATTAGAGCTATAA	800	617	6.27161	-3.06909	Early development	nextseq_1	E7.5	WT	NE
nextseq_1_PA-01F_S6.AAGACCTTATCCGCGGCTCA	462	404	9.89828	-2.20011	Early development	nextseq_1	Day6	WT	ETiX
nextseq_1_PA-01F_S6.ACGTCTAGTATAAGGAGCA	670	558	-8.91149	0.00587436	Visceral endoderm	nextseq_1	Day8	WT	ETiX
nextseq_1_PA-01F_S6.CAGCATTGTCGCTCCTAAC	396	350	6.59479	-0.283202	Early development	nextseq_1	Day8	WT	ETiX
nextseq_1_PA-01F_S6.TTGATTCCTTAGCCGGTACC	633	502	-4.4038	-3.11699	Visceral endoderm	nextseq_1	Day8	WT	ETiX
nextseq_1_PA-01F_S6.AACGATCATTTTAGGACCGG	1320	972	-9.37383	-1.75671	Visceral endoderm	nextseq_1	Day8	WT	ETiX
nextseq_1_PA-01F_S6.AACTGGCATACTAGAGAGT	778	626	-5.27315	3.35634	Visceral endoderm	nextseq_1	E8	WT	NE
nextseq_1_PA-01F_S6.ATAGTTGACTTATCATGATC	355	309	9.03091	2.34384	Early development	nextseq_1	Day6	WT	ETiX
nextseq_1_PA-01F_S6.TGAATCTGATCAATTACCGT	741	569	3.19639	-2.0297	Gut	nextseq_1	Day8	Pax6neg	ETiX
nextseq_1_PA-01F_S6.GAGGAACTTGTATAATACG	637	544	6.23301	3.41602	Early development	nextseq_1	Day6	Failed	ETiX
nextseq_1_PA-01F_S6.ACTTCCGTTTTCATAGGAC	972	735	-9.38364	-1.48722	Visceral endoderm	nextseq_1	Day8	Failed	ETiX
nextseq_1_PA-01F_S6.CTTCGACTTCTTGCAGTAG	1648	1140	-5.50932	3.62167	Visceral endoderm	nextseq_1	E8	WT	NE
nextseq_1_PA-01F_S6.CGGTAAGGTGAGCATCATT	2100	1418	-7.81268	1.34839	Visceral endoderm	nextseq_1	E9.5	WT	NE
nextseq_1_PA-01F_S6.TTCGTTCCTCATAGTTCGG	518	425	6.39059	-4.33345	Early development	nextseq_1	Day6	Failed	ETiX
nextseq_1_PA-01F_S6.ACCTCAATATGCCGCAACGA	1069	792	-6.92321	-1.39098	Visceral endoderm	nextseq_1	Day8	Pax6neg	ETiX
nextseq_1_PA-01F_S6.ATGGACTATTACGTCATATA	1110	847	-9.99483	0.91299	Visceral endoderm	nextseq_1	Day8	Pax6neg	ETiX
nextseq_1_PA-01F_S6.TAGAACCAATCCGTTCCTTA	1336	989	11.0693	-0.984882	Early development	nextseq_1	E7.5	WT	NE
nextseq_1_PA-01F_S6.ATCAATACGTGTAGCTCCAT	393	338	6.42386	-0.440229	Early development	nextseq_1	Day8	WT	ETiX
nextseq_1_PA-01F_S6.GGCTTACTTACGTCCGCAG	913	728	8.47618	-4.98821	Early development	nextseq_1	E7.5	WT	NE
nextseq_1_PA-01F_S6.CGTCTTCCTTTCTTCCGGT	1623	1142	-4.14924	3.54667	Visceral endoderm	nextseq_1	E8	WT	NE
nextseq_1_PA-01F_S6.GATAAGCGTTAGACTTCTT	340	267	-3.89838	-1.57744	Visceral endoderm	nextseq_1	Day8	Failed	ETiX
nextseq_1_PA-01F_S6.AGGCTCGTTGAAGATCGAG	737	568	1.37042	2.79127	Early development	nextseq_1	E7.5	WT	NE
nextseq_1_PA-01F_S6.CTAACGACTTATAGACGCA	386	340	8.64471	2.08686	Early development	nextseq_1	Day6	WT	ETiX
nextseq_1_PA-01F_S6.TAATCAGCTTCGACGCGACT	1316	982	-5.63973	3.36832	Visceral endoderm	nextseq_1	E7.5	WT	NE
nextseq_1_PA-01F_S6.ACCATGATTTTAGAATTAAC	346	307	6.93698	-3.5495	Early development	nextseq_1	Day8	Failed	ETiX
nextseq_1_PA-01F_S6.TCTTAGTTCTATGGCTCTGC	564	461	-5.17375	0.646493	Visceral endoderm	nextseq_1	E8	WT	NE
nextseq_1_PA-01F_S6.ACGCTTGATTTATTCTGAG	1767	1189	-6.64775	-1.83462	Visceral endoderm	nextseq_1	Day8	WT	ETiX
nextseq_1_PA-01F_S6.AAGGACGATATAAGGAGCA	1150	876	-8.18613	0.525036	Visceral endoderm	nextseq_1	Day8	WT	ETiX
nextseq_1_PA-01F_S6.TCGAAGGATGCTCAGCCGG	1214	968	7.09619	-3.81203	Early development	nextseq_1	E9.5	WT	NE
nextseq_1_PA-01F_S6.ACGCTTATATAACTAGGCGC	1115	873	-3.66957	-3.54097	Visceral endoderm	nextseq_1	Day8	Failed	ETiX
nextseq_1_PA-01F_S6.CAACTCTCTGACGAAGCGT	305	267	6.85949	-3.43831	Early development	nextseq_1	E7.5	WT	NE
nextseq_1_PA-01F_S6.CGATTCGCTAACTAGGCGC	659	534	3.78867	-1.32866	Gut	nextseq_1	Day8	Failed	ETiX
nextseq_1_PA-01F_S6.ACTTGATTGTATCGGCTATC	621	493	-6.65881	1.12078	Visceral endoderm	nextseq_1	E8.5	WT	NE
nextseq_1_PA-01F_S6.CCAGCCTTTTGAGTCTGGC	2305	1514	-3.51707	-3.37414	Visceral endoderm	nextseq_1	Day8	Failed	ETiX
nextseq_1_PA-01F_S6.AACTAGTTGTCGGATTAGAA	991	771	-3.72146	2.85042	Visceral endoderm	nextseq_1	E7.5	WT	NE
nextseq_1_PA-01F_S6.GAGGAACTTCCGATTCCTG	2315	1570	-7.63115	-1.1093	Visceral endoderm	nextseq_1	Day8	WT	ETiX
nextseq_1_PA-01F_S6.ATTAATGCCTAAGTAAGAGC	1069	867	-3.04948	1.12147	Visceral endoderm	nextseq_1	Day8	Failed	ETiX
nextseq_1_PA-01F_S6.ACAATGCTATCATCAGAATG	640	500	-8.95642	0.00487798	Visceral endoderm	nextseq_1	Day8	WT	ETiX
nextseq_1_PA-01F_S6.TTGGAGCTTCAAGTCGACC	734	584	7.51501	-4.18321	Early development	nextseq_1	Day6	WT	ETiX
nextseq_1_PA-01F_S6.ACCATGATTTCTTGGTAATG	1052	781	6.43372	-3.21301	Early development	nextseq_1	Day6	Failed	ETiX
nextseq_1_PA-01F_S6.ATGGTTGGTCCAGTTCCAA	2368	1570	-9.3275	-1.60615	Visceral endoderm	nextseq_1	Day8	WT	ETiX
nextseq_1_PA-01F_S6.AATTCTAGGTGCCATTCTCC	1007	746	-3.48465	2.46446	Visceral endoderm	nextseq_1	Day8	Failed	ETiX
nextseq_1_PA-01F_S6.ATTAGTCTGTTAACTCTTAG	374	314	6.82343	-0.681997	Early development	nextseq_1	E8	WT	NE
nextseq_1_PA-01F_S6.ACAACCTATTTTCCAACCGC	989	798	7.70871	1.02731	Early development	nextseq_1	Day6	Failed	ETiX
nextseq_1_PA-01F_S6.ATGCTTCCTTTCATAGGAC	974	756	-6.69613	-1.5484	Visceral endoderm	nextseq_1	Day8	Failed	ETiX
nextseq_1_PA-01F_S6.ACATGGTAATCCGTTCCTTA	982	782	7.33349	1.5909	Early development	nextseq_1	E7.5	WT	NE
nextseq_1_PA-01F_S6.TTCTCATTGTGCCGCAACGA	1569	1034	-7.44975	-0.919949	Visceral endoderm	nextseq_1	Day8	Pax6neg	ETiX
nextseq_1_PA-01F_S6.ATACCAGTTTGACGAAGCGT	549	469	10.1635	-2.11042	Early development	nextseq_1	E7.5	WT	NE
nextseq_1_PA-01F_S6.CGAATGAGTTAGAATTAAC	1828	1279	8.54149	3.78677	Early development	nextseq_1	Day8	Failed	ETiX
nextseq_1_PA-01F_S6.ATGCATTCATAGAGCTATAA	718	608	8.98739	3.80632	Early development	nextseq_1	E7.5	WT	NE
nextseq_1_PA-01F_S6.CCAGCCTTTTAACGAATTG	851	702	8.35933	3.02614	Early development	nextseq_1	Day6	WT	ETiX
nextseq_1_PA-01F_S6.CGAATGAGTTTCCAACCGC	431	364	-2.52683	0.126279	Visceral endoderm	nextseq_1	Day6	Failed	ETiX
nextseq_1_PA-01F_S6.GGCTAAGATTATAGACGCA	2319	1523	9.60029	-1.38537	Early development	nextseq_1	Day6	WT	ETiX
nextseq_1_PA-01F_S6.AGAACTCCTCCGATTCCTG	891	664	-8.30527	-1.53834	Visceral endoderm	nextseq_1	Day8	WT	ETiX
nextseq_1_PA-01F_S6.AACTTGGATTATTCGACCAA	772	627	-2.87065	2.34859	Visceral endoderm	nextseq_1	Day6	Failed	ETiX
nextseq_1_PA-01F_S6.ATCTTCAGATTATAGACGCA	739	581	6.97249	-4.41632	Early development	nextseq_1	Day6	WT	ETiX
nextseq_1_PA-01F_S6.CTCGTTGATCTAGTAGTCT	870	707	6.85551	4.79849	Early development	nextseq_1	Day6	WT	ETiX
nextseq_1_PA-01F_S6.TTCTTCGTTTCCGCGGCTCA	386	330	6.36267	3.18534	Early development	nextseq_1	Day6	WT	ETiX
nextseq_1_PA-01F_S6.CGAGGCAATCTAGTAGTCT	887	725	6.61551	3.99123	Early development	nextseq_1	Day6	WT	ETiX
nextseq_1_PA-01F_S6.AACCTCATTTCTAGTAGTCT	763	652	7.57668	3.0482	Early development	nextseq_1	Day6	WT	ETiX
nextseq_1_PA-01F_S6.TGGTTGAATTCATCAGAATG	880	689	-9.33334	-1.36162	Visceral endoderm	nextseq_1	Day8	WT	ETiX
nextseq_1_PA-01F_S6.CAAGGCGTTCGGCGTAACT	1387	986	-6.8448	-1.49187	Visceral endoderm	nextseq_1	Day8	Failed	ETiX
nextseq_1_PA-01F_S6.CAAGGCGTTATAAGGAGCA	2197	1483	-6.8826	-1.89408	Visceral endoderm	nextseq_1	Day8	WT	ETiX
nextseq_1_PA-01F_S6.GGCTTACTTCCGATTCCTG	932	713	-7.74641	0.196946	Visceral endoderm	nextseq_1	Day8	WT	ETiX
nextseq_1_PA-01F_S6.CTGAGCATTTATATACTAA	433	380	3.62359	-1.60016	Gut	nextseq_1	Day8	WT	ETiX
nextseq_1_PA-01F_S6.AAGACCTTATTTCTTAATAA	429	353	1.16661	-1.16315	Gut	nextseq_1	Day8	WT	ETiX
nextseq_1_PA-01F_S6.CAACTCTCTGGCGAACTCG	1219	967	8.28755	3.39425	Early development	nextseq_1	Day6	WT	ETiX
nextseq_1_PA-01F_S6.AGAGTACCTATAAGGAGCA	555	445	-7.14432	-0.757508	Visceral endoderm	nextseq_1	Day8	WT	ETiX
nextseq_1_PA-01F_S6.AGAACTCCTATGGCTCTGC	373	327	6.59769	-0.242876	Early development	nextseq_1	E8	WT	NE
nextseq_1_PA-01F_S6.AGGCTCGTTAAGCCAGTTA	1071	821	-2.80486	0.464299	Visceral endoderm	nextseq_1	E7.5	WT	NE
nextseq_1_PA-01F_S6.GCGTACTTTGTCCTAGAGG	391	341	6.58143	-4.81401	Early development	nextseq_1	Day8	Failed	ETiX
nextseq_1_PA-01F_S6.ACTTCCGTTTATAGACGCA	855	711	-2.84082	1.419	Visceral endoderm	nextseq_1	Day6	WT	ETiX
nextseq_1_PA-01F_S6.AACTTGGATTTTCATAGGAC	1262	954	-6.73497	-3.15528	Visceral endoderm	nextseq_1	Day8	Failed	ETiX
nextseq_1_PA-01F_S6.CCTGCTACTCTTGCGCCGC	374	330	7.19872	-3.00068	Early development	nextseq_1	Day6	WT	ETiX
nextseq_1_PA-01F_S6.AACTAGTTGTTTGCTGGCAT	810	626	2.21852	-1.58253	Gut	nextseq_1	E8	WT	NE
nextseq_1_PA-01F_S6.ACGCTTGATCGTCGCAGCC	1342	954	-9.91981	-0.618263	Visceral endoderm	nextseq_1	E8.75	WT	NE
nextseq_1_PA-01F_S6.AGAAGTAAGTAGGTTAGCAT	966	742	10.8827	0.497827	Early development	nextseq_1	Day6	Failed	ETiX
nextseq_1_PA-01F_S6.ACGGAACGTGATATCGGCG	769	644	-3.95045	0.595546	Visceral endoderm	nextseq_1	E7.5	WT	NE
nextseq_1_PA-01F_S6.TTGATTCCTTTATCATGATC	1380	1055	8.14685	0.674897	Early development	nextseq_1	Day6	WT	ETiX
nextseq_1_PA-01F_S6.ACTTATGGTTCGCTCCTAAC	1181	891	2.482	-1.74093	Gut	nextseq_1	Day8	WT	ETiX
nextseq_1_PA-01F_S6.ACTGGACCTTTCCAACCGC	891	714	9.00026	-1.7114	Early development	nextseq_1	Day6	Failed	ETiX
nextseq_1_PA-01F_S6.AAACTGAACTACTATGCAAT	367	328	7.01589	3.67239	Early development	nextseq_1	E7.5	WT	NE
nextseq_1_PA-01F_S6.GAGTTCTCTCCGCTGCCAG	294	232	-4.57687	0.287203	Visceral endoderm	nextseq_1	Day8	WT	ETiX
nextseq_1_PA-01F_S6.TAGGAAGGTTAGAATTAAC	517	433	4.28051	-0.725062	Gut	nextseq_1	Day8	Failed	ETiX
nextseq_1_PA-01F_S6.TTTGCTACTTCCATAAGTCC	882	690	-8.94662	-1.82823	Visceral endoderm	nextseq_1	Day8	WT	ETiX
nextseq_1_PA-01F_S6.AGCTATCGTTTCTTAATAA	813	662	-4.40987	-3.56986	Visceral endoderm	nextseq_1	Day8	WT	ETiX
nextseq_1_PA-01F_S6.TTGGAGCTTAATCGATAAT	660	563	8.49526	-2.19191	Early development	nextseq_1	Day6	Failed	ETiX
nextseq_1_PA-01F_S6.GTCTATGGTACTAGAGAGT	662	568	6.5913	-4.21426	Early development	nextseq_1	E8	WT	NE
nextseq_1_PA-01F_S6.AACGTAATCTTATAGACGCA	1390	1056	8.10562	0.701423	Early development	nextseq_1	Day6	WT	ETiX
nextseq_1_PA-01F_S6.ATAACTTCCTAATGCCGCTT	324	286	10.0376	-0.127187	Early development	nextseq_1	Day6	Failed	ETiX
nextseq_1_PA-01F_S6.AAGGACGATTAGGCCATAG	1548	1146	7.55218	4.67835	Early development	nextseq_1	E7.5	WT	NE
nextseq_1_PA-01F_S6.CGAATGAGTAATGCCGCTT	1170	912	-2.6858	1.76011	Visceral endoderm	nextseq_1	Day6	Failed	ETiX
nextseq_1_PA-01F_S6.TTGACCAGTTTAGGACCGG	916	663	-9.51749	-1.39212	Visceral endoderm	nextseq_1	Day8	WT	ETiX
nextseq_1_PA-01F_S6.ATGGTTGGTAGCTGCAATA	372	301	-8.63519	-0.599801	Visceral endoderm	nextseq_1	Day8	Pax6neg	ETiX
nextseq_1_PA-01F_S6.TAATACCAGTCTAACTAGAT	560	452	-3.28777	-3.02101	Visceral endoderm	nextseq_1	Day8	WT	ETiX
nextseq_1_PA-01F_S6.ACCGGTTCTTATAGACGCA	1431	1091	9.65312	-2.2154	Early development	nextseq_1	Day6	WT	ETiX
nextseq_1_PA-01F_S6.AAACCATAGTTTAATTGAAT	1357	1009	8.36087	-1.69386	Early development	nextseq_1	Day6	WT	ETiX
nextseq_1_PA-01F_S6.AGTCGCATTTAACTCTTAG	1088	822	-5.49447	3.60679	Visceral endoderm	nextseq_1	E8	WT	NE
nextseq_1_PA-01F_S6.CGTAGGCTTTAACTCTTAG	332	286	7.64777	-4.0203	Early development	nextseq_1	E8	WT	NE
nextseq_1_PA-01F_S6.AAAGCTGATTCTTGCAGTAG	375	318	-3.67568	0.590733	Early development	nextseq_1	E8	WT	NE
nextseq_1_PA-01F_S6.AATTCTAGGTTTATTATGGT	626	499	-6.44495	-0.516428	Visceral endoderm	nextseq_1	Day8	Failed	ETiX
nextseq_1_PA-01F_S6.CAGTATCCTGGTATCCGCC	2079	1388	1.37744	-1.56393	Gut	nextseq_1	Day8	Failed	ETiX
nextseq_1_PA-01F_S6.TACTTGCGTATATGAGCCA	544	462	-3.9229	-2.41255	Visceral endoderm	nextseq_1	E8.75	WT	NE
nextseq_1_PA-01F_S6.AAGGCTACTTTATTCTGAG	962	720	-6.15392	-2.0714	Visceral endoderm	nextseq_1	Day8	WT	ETiX
nextseq_1_PA-01F_S6.AAACTGAACTTCTAATAGTA	1174	886	-8.28475	-1.85614	Visceral endoderm	nextseq_1	Day8	Failed	ETiX
nextseq_1_PA-01F_S6.ATTACCATCTGTTACGCAAG	808	644	7.29754	-3.55573	Early development	nextseq_1	Day6	WT	ETiX
nextseq_1_PA-01F_S6.ACTTACTCATCCAGTCCTCT	454	401	7.65184	-4.9667	Early development	nextseq_1	E8	WT	NE
nextseq_1_PA-01F_S6.ACTGAATACTGGCGAACTCG	1798	1330	8.29669	1.50702	Early development	nextseq_1	Day6	WT	ETiX
nextseq_1_PA-01F_S6.CAAGCAACTGATCTTACGC	321	266	-6.08707	2.2268	Visceral endoderm	nextseq_1	E8.5	WT	NE
nextseq_1_PA-01F_S6.AACCTCATTTCAAGTCGACC	605	492	6.17898	4.40815	Early development	nextseq_1	Day6	WT	ETiX
nextseq_1_PA-01F_S6.AACGATCATTTTCTTCCGGT	1978	1372	3.17855	-1.32048	Gut	nextseq_1	E8	WT	NE
nextseq_1_PA-01F_S6.CGGAACCTTATGGCTCTGC	584	504	7.98864	4.33836	Early development	nextseq_1	E8	WT	NE
nextseq_1_PA-01F_S6.CTGAGCATTCCATCGCGAA	554	424	-3.98031	0.231223	Visceral endoderm	nextseq_1	Day8	WT	ETiX
nextseq_1_PA-01F_S6.AGGCTCGTTCGGCGTAACT	490	428	-3.51425	-1.958	Visceral endoderm	nextseq_1	Day8	Failed	ETiX
nextseq_1_PA-01F_S6.ACTTCCGTTGGAGGATAGC	335	282	1.71892	-1.09706	Gut	nextseq_1	Day8	Pax6neg	ETiX
nextseq_1_PA-01F_S6.TCAAGATCTTCGGCGTAACT	346	299	-9.77164	-0.827915	Visceral endoderm	nextseq_1	Day8	Failed	ETiX
nextseq_1_PA-01F_S6.ACGATATCATCATCAGAATG	623	521	2.85548	-0.479619	Gut	nextseq_1	Day8	WT	ETiX
nextseq_1_PA-01F_S6.ACTTGATTGTATCATATTAG	596	495	3.09196	-0.35133	Gut	nextseq_1	Day8	WT	ETiX
nextseq_1_PA-01F_S6.ATCAATACGTGGCTCTCTAT	574	468	-5.28799	-3.41507	Visceral endoderm	nextseq_1	Day8	Failed	ETiX
nextseq_1_PA-01F_S6.TTTGCTACTTAGCTTATCCG	2036	1291	-9.68913	-1.08743	Visceral endoderm	nextseq_1	Day8	WT	ETiX
nextseq_1_PA-01F_S6.ATTAGTCTGTTAACTGGTTA	575	487	3.39339	-2.3603	Gut	nextseq_1	E9.5	WT	NE
nextseq_1_PA-01F_S6.TCTTAGTTCTTAGGCCATAG	1556	1136	7.72272	-2.48268	Early development	nextseq_1	E7.5	WT	NE
nextseq_1_PA-01F_S6.AGTTAACCATGTATAATACG	483	424	8.83818	2.17493	Early development	nextseq_1	Day6	Failed	ETiX
nextseq_1_PA-01F_S6.CTAACGACTTAGAGTAATA	1128	911	7.13467	4.27157	Early development	nextseq_1	Day6	WT	ETiX
nextseq_1_PA-01F_S6.AAACTGAACTTTAATTGAAT	815	661	7.73413	3.52289	Early development	nextseq_1	Day6	WT	ETiX
nextseq_1_PA-01F_S6.ACATTCGTATACGCGAGATT	1786	1216	2.77481	-0.477792	Gut	nextseq_1	Day8	Pax6neg	ETiX
nextseq_1_PA-01F_S6.ACAATGCTATCCGCGGCTCA	1393	1004	10.8223	-1.54711	Early development	nextseq_1	Day6	WT	ETiX
nextseq_1_PA-01F_S6.ATTAGGTACTCTTGGTAATG	339	295	-3.57363	1.55004	Visceral endoderm	nextseq_1	Day6	Failed	ETiX
nextseq_1_PA-01F_S6.TCAGCTTCTGTTACGCAAG	2229	1438	10.1614	-2.41421	Early development	nextseq_1	Day6	WT	ETiX
nextseq_1_PA-01F_S6.ACTGGACCTTCTAATAGTA	289	255	8.43081	-4.05986	Early development	nextseq_1	Day8	Failed	ETiX
nextseq_1_PA-01F_S6.CGTCTTCCTCGTAATGCAG	628	529	8.0594	1.31792	Early development	nextseq_1	Day6	WT	ETiX
nextseq_1_PA-01F_S6.CTCGTTGATTCAATCGCAT	1037	817	-2.6636	1.20731	Visceral endoderm	nextseq_1	Day6	WT	ETiX
nextseq_1_PA-01F_S6.ATAAGCGAATGGTACTGCCT	760	590	-7.31533	-0.494426	Visceral endoderm	nextseq_1	Day8	Pax6neg	ETiX
nextseq_1_PA-01F_S6.CTTCGACTTAAGAAGCTAG	1436	1000	-8.17927	1.28239	Visceral endoderm	nextseq_1	E8.5	WT	NE
nextseq_1_PA-01F_S6.AAGGCTACTTTAATTGAAT	788	649	8.86774	3.04053	Early development	nextseq_1	Day6	WT	ETiX
nextseq_1_PA-01F_S6.CGAATGAGTGGCTCTCTAT	359	314	8.46194	-2.98228	Early development	nextseq_1	Day8	Failed	ETiX
nextseq_1_PA-01F_S6.TAGATGACTTGCGTTGGAGC	1747	1247	7.67444	4.9074	Early development	nextseq_1	E7.5	WT	NE
nextseq_1_PA-01F_S6.GAGTTCTCTTATGAGTTAA	482	409	-3.29677	-0.976139	Visceral endoderm	nextseq_1	Day6	Failed	ETiX
nextseq_1_PA-01F_S6.CAGGACTCTATTCGACCAA	704	575	7.92039	-4.58654	Early development	nextseq_1	Day6	Failed	ETiX
nextseq_1_PA-01F_S6.GCGTACTTTAAGTAAGAGC	367	318	4.17042	-0.719323	Gut	nextseq_1	Day8	Failed	ETiX
nextseq_1_PA-01F_S6.CTGACGTTTTCAACGTAAG	844	653	-6.03331	-1.92919	Visceral endoderm	nextseq_1	Day8	Pax6neg	ETiX
nextseq_1_PA-01F_S6.ACTGGACCTGGCGAACTCG	987	785	10.778	-1.92345	Early development	nextseq_1	Day6	WT	ETiX
nextseq_1_PA-01F_S6.AAGGATATGTCCGATTCCTG	1368	978	-4.05027	-4.04083	Visceral endoderm	nextseq_1	Day8	WT	ETiX
nextseq_1_PA-01F_S6.CAGGACTCTACGCGAGATT	1116	808	-7.40661	-0.247929	Visceral endoderm	nextseq_1	Day8	Pax6neg	ETiX
nextseq_1_PA-01F_S6.CTGAGCATTAGGAGAGAAC	2022	1428	8.24272	-2.58631	Early development	nextseq_1	Day6	Failed	ETiX
nextseq_1_PA-01F_S6.AAATTCCTCTAGGAGAGAAC	527	441	-1.86068	2.2859	Visceral endoderm	nextseq_1	Day6	Failed	ETiX
nextseq_1_PA-01F_S6.TAATACCAGTAAGTAAGAGC	865	641	-5.35191	-3.50599	Visceral endoderm	nextseq_1	Day8	Failed	ETiX
nextseq_1_PA-01F_S6.TAGATGACTTAACCTGGTCT	369	305	-3.13982	-2.50651	Visceral endoderm	nextseq_1	Day8	WT	ETiX
nextseq_1_PA-01F_S6.ATGCATTCATTCTAATAGTA	615	518	3.13836	-2.14416	Gut	nextseq_1	Day8	Failed	ETiX
nextseq_1_PA-01F_S6.ACTTATGGTTGCCGCAACGA	2384	1548	-6.22017	-2.50808	Visceral endoderm	nextseq_1	Day8	Pax6neg	ETiX
nextseq_1_PA-01F_S6.AGCTATCGTTTACTTGGAA	474	413	7.59915	3.69641	Early development	nextseq_1	Day8	Failed	ETiX
nextseq_1_PA-01F_S6.AGAGGTCGTCGGTTATGCC	413	333	-10.0327	0.627709	Visceral endoderm	nextseq_1	E8.75	WT	NE
nextseq_1_PA-01F_S6.AAGGCTACTTTATTCATTC	342	294	1.66989	-0.810107	Gut	nextseq_1	E9.5	WT	NE
nextseq_1_PA-01F_S6.CTGAGCATTTAACGAATTG	584	479	-2.1998	0.83955	Visceral endoderm	nextseq_1	Day6	WT	ETiX
nextseq_1_PA-01F_S6.GTCTATGGTGAAGATCGAG	1137	842	7.91271	1.71082	Early development	nextseq_1	E7.5	WT	NE
nextseq_1_PA-01F_S6.ATTGATCGTTCCGCTGCCAG	1135	912	-4.29812	-3.46778	Visceral endoderm	nextseq_1	Day8	WT	ETiX
nextseq_1_PA-01F_S6.AGAGATGAATATTCGACCAA	665	556	7.04627	3.87707	Early development	nextseq_1	Day6	Failed	ETiX
nextseq_1_PA-01F_S6.CAGATCAGTGATCTTACGC	778	559	-9.54111	-0.591022	Visceral endoderm	nextseq_1	E8.5	WT	NE
nextseq_1_PA-01F_S6.CTTCGACTTGCTCAGCCGG	1365	982	-7.61412	2.36371	Visceral endoderm	nextseq_1	E9.5	WT	NE
nextseq_1_PA-01F_S6.ATGCATTCATGTATCATCGA	775	614	-3.47693	2.74112	Visceral endoderm	nextseq_1	Day8	WT	ETiX
nextseq_1_PA-01F_S6.AGTAGCCATGTATCATCGA	511	428	-9.53265	0.16834	Visceral endoderm	nextseq_1	Day8	WT	ETiX
nextseq_1_PA-01F_S6.AGAGATGAATGTCCTTAAGA	532	423	-7.38485	1.88073	Visceral endoderm	nextseq_1	E8.75	WT	NE
nextseq_1_PA-01F_S6.TTACCTAAGTCATACTCCGA	1388	963	-6.13815	-1.91551	Visceral endoderm	nextseq_1	Day8	Pax6neg	ETiX
nextseq_1_PA-01G_S7.AAGTTCTTGTCCGCGGCTCA	895	728	6.63929	4.60004	Early development	nextseq_1	Day6	WT	ETiX
nextseq_1_PA-01G_S7.TTCTTCGTTTCAAGTCGACC	2062	1430	8.42214	0.782841	Early development	nextseq_1	Day6	WT	ETiX
nextseq_1_PA-01G_S7.AACTAGTTGTCAATTACCGT	2215	1517	-4.15026	-3.77734	Visceral endoderm	nextseq_1	Day8	Pax6neg	ETiX
nextseq_1_PA-01G_S7.TATAAGAGGTTCAAGCCGAT	1634	1186	10.7206	0.147977	Early development	nextseq_1	Day6	WT	ETiX
nextseq_1_PA-01G_S7.GAGGAACTTACTATGCAAT	813	637	-3.63242	2.92613	Visceral endoderm	nextseq_1	E7.5	WT	NE
nextseq_1_PA-01G_S7.TCCTATAAGTTATAGACGCA	699	562	9.50046	-1.67133	Early development	nextseq_1	Day6	WT	ETiX
nextseq_1_PA-01G_S7.CTGAGCATTATTCGACCAA	736	585	10.057	-1.66841	Early development	nextseq_1	Day6	Failed	ETiX
nextseq_1_PA-01G_S7.ACCATGATTTTCAAGCCGAT	927	700	8.00737	-3.90627	Early development	nextseq_1	Day6	WT	ETiX
nextseq_1_PA-01G_S7.CTTCGACTTAATACCATCC	375	312	1.05009	-1.0723	Gut	nextseq_1	Day8	Failed	ETiX
nextseq_1_PA-01G_S7.CCAGCCTTTTAACTCTTAG	965	740	-4.93323	3.47989	Visceral endoderm	nextseq_1	E8	WT	NE
nextseq_1_PA-01G_S7.ATCTTCAGATAGAGCTATAA	1466	1081	0.441245	2.69773	Early development	nextseq_1	E7.5	WT	NE
nextseq_1_PA-01G_S7.CAGCATTGTCAAGTCGACC	393	340	9.69981	1.32938	Early development	nextseq_1	Day6	WT	ETiX
nextseq_1_PA-01G_S7.ATACCAGTTTGCTCAGCCGG	1064	800	-8.79477	1.21283	Visceral endoderm	nextseq_1	E9.5	WT	NE
nextseq_1_PA-01G_S7.ATATCTGGATTTAGGACCGG	815	663	4.0074	-0.135145	Gut	nextseq_1	Day8	WT	ETiX
nextseq_1_PA-01G_S7.ATACTACTCTTAACGATCCA	310	257	-4.35961	-2.7502	Visceral endoderm	nextseq_1	Day8	WT	ETiX
nextseq_1_PA-01G_S7.ACATTCGTATACTCAATAGG	407	338	10.6185	0.888963	Early development	nextseq_1	Day6	Failed	ETiX
nextseq_1_PA-01G_S7.ATTGATCGTTTCAACGTAAG	609	488	-6.16661	-1.16545	Visceral endoderm	nextseq_1	Day8	Pax6neg	ETiX
nextseq_1_PA-01G_S7.AAACTGAACTGGCCGTAGTC	1043	784	-8.70196	0.870536	Visceral endoderm	nextseq_1	Day8	Failed	ETiX
nextseq_1_PA-01G_S7.CAACTCTCTATATGAGCCA	1511	1013	-9.18894	1.96828	Visceral endoderm	nextseq_1	E8.75	WT	NE
nextseq_1_PA-01G_S7.AATTCATCGTTTCCAACCGC	1159	898	-4.6777	-2.45385	Visceral endoderm	nextseq_1	Day6	Failed	ETiX
nextseq_1_PA-01G_S7.TGATGCGATATCCATGACT	332	264	-3.85527	-0.74362	Visceral endoderm	nextseq_1	Day8	WT	ETiX
nextseq_1_PA-01G_S7.ATCAGTCATTTCAAGCCGAT	1819	1312	9.43274	2.34884	Early development	nextseq_1	Day6	WT	ETiX
nextseq_1_PA-01G_S7.TAAGGTTCATAGGAGAGAAC	540	441	8.4129	-5.03771	Early development	nextseq_1	Day6	Failed	ETiX
nextseq_1_PA-01G_S7.ACGCTTATATTTCGCCTCCA	1213	949	7.63736	2.4224	Early development	nextseq_1	Day6	WT	ETiX
nextseq_1_PA-01G_S7.CTGCCTTATTAACTCTTAG	515	433	-6.2718	2.72174	Visceral endoderm	nextseq_1	E8	WT	NE
nextseq_1_PA-01G_S7.CGAAGACCTAAGACCGTTG	306	271	-7.69501	1.93836	Visceral endoderm	nextseq_1	E8.5	WT	NE
nextseq_1_PA-01G_S7.TCTTAGTTCTTTATCCGGAT	601	488	6.06373	4.34244	Early development	nextseq_1	Day6	Failed	ETiX
nextseq_1_PA-01G_S7.ACGATATCATAGAGAAGGTT	395	361	7.89643	0.670996	Early development	nextseq_1	Day6	WT	ETiX
nextseq_1_PA-01G_S7.ACCTCAATATGGCAATGAGA	365	328	6.17932	-1.7221	Early development	nextseq_1	Day8	Failed	ETiX
nextseq_1_PA-01G_S7.CTCGTTGATGGCTGAGCTC	1693	1209	2.49213	-1.61019	Gut	nextseq_1	Day8	Failed	ETiX
nextseq_1_PA-01G_S7.ATCAATACGTCCGCGGCTCA	482	427	10.3373	0.151953	Early development	nextseq_1	Day6	WT	ETiX
nextseq_1_PA-01G_S7.ATGGTTGGTGAAGATCGAG	783	655	8.95169	4.15003	Early development	nextseq_1	E7.5	WT	NE
nextseq_1_PA-01G_S7.AAGACCTTATTTGCTGGCAT	941	784	4.44256	-0.973596	Gut	nextseq_1	E8	WT	NE
nextseq_1_PA-01G_S7.AAATCGTTCTTGGCCATGCA	495	403	-6.49125	0.00713776	Visceral endoderm	nextseq_1	Day8	Failed	ETiX
nextseq_1_PA-01G_S7.AATCCAGTATTAACGATCCA	652	511	-6.3957	-0.948074	Visceral endoderm	nextseq_1	Day8	WT	ETiX
nextseq_1_PA-01G_S7.CGTCTTCCTTCAACGTAAG	417	350	-6.81854	0.505318	Visceral endoderm	nextseq_1	Day8	Pax6neg	ETiX
nextseq_1_PA-01G_S7.TAATCAGCTTAGAGAAGGTT	770	619	8.46352	-5.00257	Early development	nextseq_1	Day6	WT	ETiX
nextseq_1_PA-01G_S7.ATCTTCAGATCTAGTAGTCT	2127	1550	7.70639	3.7752	Early development	nextseq_1	Day6	WT	ETiX
nextseq_1_PA-01G_S7.ACTGGTTATTGCCGCAACGA	2019	1418	-5.02816	-1.976	Visceral endoderm	nextseq_1	Day8	Pax6neg	ETiX
nextseq_1_PA-01G_S7.ACCTCAATATACGGAGGCGG	944	774	-6.30379	0.419789	Visceral endoderm	nextseq_1	Day8	WT	ETiX
nextseq_1_PA-01G_S7.ATAAGCGAATTGAGTCTGGC	333	280	0.869637	-1.27212	Gut	nextseq_1	Day8	Failed	ETiX
nextseq_1_PA-01G_S7.ATTCCTAGATCTGATGGTCA	577	468	8.64543	0.651042	Early development	nextseq_1	Day6	Failed	ETiX
nextseq_1_PA-01G_S7.AGGCTCGTTGAAGATCGAG	847	668	8.26097	0.282342	Early development	nextseq_1	E7.5	WT	NE
nextseq_1_PA-01G_S7.ACAATGCTATGGAGGATAGC	1065	800	-5.80362	-2.69058	Visceral endoderm	nextseq_1	Day8	Pax6neg	ETiX
nextseq_1_PA-01G_S7.ATGGTTGGTCATCCGACTA	2232	1548	3.64155	-0.173678	Gut	nextseq_1	Day8	Pax6neg	ETiX
nextseq_1_PA-01G_S7.ACTGGACCTTTGCGAGGCA	519	427	-8.95525	1.09096	Visceral endoderm	nextseq_1	E8	WT	NE
nextseq_1_PA-01G_S7.TTGGAGCTTAATGCCGCTT	725	611	2.31737	3.39387	Early development	nextseq_1	Day6	Failed	ETiX
nextseq_1_PA-01G_S7.TTCCATCTTTTGGCCGGCCT	392	339	-6.57931	1.32827	Visceral endoderm	nextseq_1	Day8	WT	ETiX
nextseq_1_PA-01G_S7.CCTAATGGTCGTAATGCAG	868	684	10.7401	-1.95351	Early development	nextseq_1	Day6	WT	ETiX
nextseq_1_PA-01G_S7.AGGCGGAATCGTAATGCAG	469	392	-3.62744	-1.65813	Visceral endoderm	nextseq_1	Day6	WT	ETiX
nextseq_1_PA-01G_S7.ACTTCCGTTTTCAATATAA	1199	922	2.74666	-2.10177	Gut	nextseq_1	Day8	WT	ETiX
nextseq_1_PA-01G_S7.CTGCCTTATAACCTGGTCT	1980	1317	-6.68203	-2.40721	Visceral endoderm	nextseq_1	Day8	WT	ETiX
nextseq_1_PA-01G_S7.ACCGGTTCTAAGCCAGTTA	947	773	7.48721	4.8439	Early development	nextseq_1	E7.5	WT	NE
nextseq_1_PA-01G_S7.ATACCAGTTTCATAGTTCGG	481	424	10.7295	-0.865943	Early development	nextseq_1	Day6	Failed	ETiX
nextseq_1_PA-01G_S7.TAAGGTTCATCAAGTCGACC	1136	842	-2.65314	1.84973	Visceral endoderm	nextseq_1	Day6	WT	ETiX
nextseq_1_PA-01G_S7.CTGAGCATTCGGATTAGAA	1462	1128	7.17465	-4.4518	Early development	nextseq_1	E7.5	WT	NE
nextseq_1_PA-01G_S7.AGTCGCATTTCCAATCATC	628	516	-6.5788	1.01952	Visceral endoderm	nextseq_1	E8.5	WT	NE
nextseq_1_PA-01G_S7.TCAGCTTCTCATCCGACTA	785	635	-7.28268	-0.145109	Visceral endoderm	nextseq_1	Day8	Pax6neg	ETiX
nextseq_1_PA-01G_S7.GAGGAACTTCGGATTAGAA	1462	1071	9.91188	-0.375768	Early development	nextseq_1	E7.5	WT	NE
nextseq_1_PA-01G_S7.AGCATTATGTAGCTTATCCG	1473	1042	-8.14057	0.35845	Visceral endoderm	nextseq_1	Day8	WT	ETiX
nextseq_1_PA-01G_S7.AAGGCTACTAACCTGGTCT	1281	917	-7.9046	-1.04826	Visceral endoderm	nextseq_1	Day8	WT	ETiX
nextseq_1_PA-01G_S7.GAGGAACTTCCGATTCCTG	1493	1076	-7.38324	-1.24578	Visceral endoderm	nextseq_1	Day8	WT	ETiX
nextseq_1_PA-01G_S7.TAAGAATGGTGAGCATATGG	775	631	-2.91857	-1.883	Visceral endoderm	nextseq_1	Day6	WT	ETiX
nextseq_1_PA-01G_S7.CGTACCTATCTAGTAGTCT	402	345	8.73616	-4.47937	Early development	nextseq_1	Day6	WT	ETiX
nextseq_1_PA-01G_S7.ATGCATTCATTAGAGTAATA	473	406	9.102	-0.132444	Early development	nextseq_1	Day6	WT	ETiX
nextseq_1_PA-01G_S7.ATTACCATCTGAAGATCGAG	1079	855	8.07204	4.13448	Early development	nextseq_1	E7.5	WT	NE
nextseq_1_PA-01G_S7.AGTATTAGCTAACCTGCGTA	560	499	6.94774	-1.07533	Early development	nextseq_1	E7.5	WT	NE
nextseq_1_PA-01G_S7.CCTAATGGTAATGCCGCTT	820	663	-2.22221	2.55691	Visceral endoderm	nextseq_1	Day6	Failed	ETiX
nextseq_1_PA-01G_S7.TGAATCTGATATTCGACCAA	464	405	-3.35131	0.620965	Visceral endoderm	nextseq_1	Day6	Failed	ETiX
nextseq_1_PA-01G_S7.ATTCGCAATTATCGGCTATC	625	496	-7.42376	-0.00804355	Visceral endoderm	nextseq_1	E8.5	WT	NE
nextseq_1_PA-01G_S7.ATAAGCGAATCTTGCAACCT	727	589	10.049	0.0846759	Early development	nextseq_1	Day6	WT	ETiX
nextseq_1_PA-01G_S7.AGAAGTAAGTTAACTCAATT	566	496	6.38257	3.90764	Early development	nextseq_1	Day6	WT	ETiX
nextseq_1_PA-01G_S7.TAGATGACTTAAGTAAGAGC	888	687	-4.58209	-3.69188	Visceral endoderm	nextseq_1	Day8	Failed	ETiX
nextseq_1_PA-01G_S7.ACGGAACGTAGAGCTATAA	1358	1036	8.0454	4.81771	Early development	nextseq_1	E7.5	WT	NE
nextseq_1_PA-01G_S7.ACTGAATACTCTGATGGTCA	467	377	1.38601	2.84577	Early development	nextseq_1	Day6	Failed	ETiX
nextseq_1_PA-01G_S7.CATCAACGTATTCGACCAA	439	355	10.7412	-1.79134	Early development	nextseq_1	Day6	Failed	ETiX
nextseq_1_PA-01G_S7.TCAGCTTCTTAACTCTTAG	1912	1301	-5.19977	3.66786	Visceral endoderm	nextseq_1	E8	WT	NE
nextseq_1_PA-01G_S7.ATCTTCAGATGTCCTACTTG	1291	900	-9.48762	-1.6384	Visceral endoderm	nextseq_1	Day8	Pax6neg	ETiX
nextseq_1_PA-01G_S7.AGCATAACTTCTTGCAGTAG	1202	869	-5.58844	3.53999	Visceral endoderm	nextseq_1	E8	WT	NE
nextseq_1_PA-01G_S7.TTCTTCGTTTTTCCAACCGC	774	620	6.69289	-4.04689	Early development	nextseq_1	Day6	Failed	ETiX
nextseq_1_PA-01G_S7.TGATGCGATTTCTTAATAA	879	674	-7.92164	0.208974	Visceral endoderm	nextseq_1	Day8	WT	ETiX
nextseq_1_PA-01G_S7.TACTTGCGTTAACGATCCA	2230	1547	-6.42439	-2.04081	Visceral endoderm	nextseq_1	Day8	WT	ETiX
nextseq_1_PA-01G_S7.TAAGAATGGTGATCTTACGC	527	430	-6.60277	1.00888	Visceral endoderm	nextseq_1	E8.5	WT	NE
nextseq_1_PA-01G_S7.ACTTGATTGTTAACGATCCA	1364	1004	-5.47772	-2.3862	Visceral endoderm	nextseq_1	Day8	WT	ETiX
nextseq_1_PA-01G_S7.AACGATCATTGGTACTGCCT	365	308	-6.25512	0.58666	Visceral endoderm	nextseq_1	Day8	Pax6neg	ETiX
nextseq_1_PA-01G_S7.ATCTGATGATCAAGTCGACC	566	478	-2.89822	0.0195829	Visceral endoderm	nextseq_1	Day6	WT	ETiX
nextseq_1_PA-01G_S7.CAGATCAGTGGCGAACTCG	959	737	9.23047	-2.69407	Early development	nextseq_1	Day6	WT	ETiX
nextseq_1_PA-01G_S7.TTGACTCAATTTCCAACCGC	1224	940	8.99268	-0.421776	Early development	nextseq_1	Day6	Failed	ETiX
nextseq_1_PA-01G_S7.TTACCTAAGTCGTAATGCAG	316	268	-3.31041	0.700536	Visceral endoderm	nextseq_1	Day6	WT	ETiX
nextseq_1_PA-01G_S7.TGCAAGGTTTATAGACGCA	1119	855	0.787796	2.99691	Early development	nextseq_1	Day6	WT	ETiX
nextseq_1_PA-01G_S7.ATAACTTCCTCGAACGCCGG	1523	1125	-4.63745	-1.81289	Visceral endoderm	nextseq_1	E9.5	WT	NE
nextseq_1_PA-01G_S7.AGTCGCATTCCGATTCCTG	1410	955	-9.42934	-1.2875	Visceral endoderm	nextseq_1	Day8	WT	ETiX
nextseq_1_PA-01G_S7.TATAAGAGGTGTATAATACG	1663	1235	7.75027	-3.70617	Early development	nextseq_1	Day6	Failed	ETiX
nextseq_1_PA-01G_S7.AAACTCCAATCATTCAATCA	2398	1567	9.19954	-0.78396	Early development	nextseq_1	E7.5	WT	NE
nextseq_1_PA-01G_S7.TACTTGCGTGGAGGATAGC	862	652	-6.18413	-1.26263	Visceral endoderm	nextseq_1	Day8	Pax6neg	ETiX
nextseq_1_PA-01G_S7.AGTCGCATTCGACGCGACT	1914	1379	8.10113	4.80258	Early development	nextseq_1	E7.5	WT	NE
nextseq_1_PA-01G_S7.AATTCATCGTCCGTTCCTTA	306	242	-8.53482	-1.18526	Visceral endoderm	nextseq_1	E7.5	WT	NE
nextseq_1_PA-01G_S7.ATTCAAGCATTAACTCAATT	292	250	-3.70602	-0.691726	Visceral endoderm	nextseq_1	Day6	WT	ETiX
nextseq_1_PA-01G_S7.ATAATCCTGTCAAGTCGACC	407	327	-3.88523	-0.491523	Visceral endoderm	nextseq_1	Day6	WT	ETiX
nextseq_1_PA-01G_S7.CTCCATCATCGGTTATGCC	1093	811	-4.905	-3.47132	Visceral endoderm	nextseq_1	E8.75	WT	NE
nextseq_1_PA-01G_S7.GAGGAACTTACCTCTATCT	1695	1167	-8.85482	-2.08219	Visceral endoderm	nextseq_1	Day8	Failed	ETiX
nextseq_1_PA-01G_S7.AAACCATAGTTCCTACCAGT	672	531	-3.16519	2.18949	Visceral endoderm	nextseq_1	E7.5	WT	NE
nextseq_1_PA-01G_S7.GCGTACTTTTTATTCATTC	855	683	-9.92851	-0.345968	Visceral endoderm	nextseq_1	E9.5	WT	NE
nextseq_1_PA-01G_S7.CGTACCTATTATCATGATC	1658	1221	8.12867	3.05045	Early development	nextseq_1	Day6	WT	ETiX
nextseq_1_PA-01G_S7.AGCGTAAGTGATACGGAAC	314	269	2.80453	-1.63079	Gut	nextseq_1	E8.5	WT	NE
nextseq_1_PA-01G_S7.ATAATCCTGTGATCTTACGC	292	240	-9.56888	0.2587	Visceral endoderm	nextseq_1	E8.5	WT	NE
nextseq_1_PA-01G_S7.TATTCTCCTTCCATTATCTA	1354	1015	1.03307	2.44149	Early development	nextseq_1	Day6	WT	ETiX
nextseq_1_PA-01G_S7.AACTAGTTGTTTGCTGGCAT	584	506	6.37171	-4.06254	Early development	nextseq_1	E8	WT	NE
nextseq_1_PA-01G_S7.ATTAATGCCTATAAGGAGCA	1361	912	-5.17142	-3.52284	Visceral endoderm	nextseq_1	Day8	WT	ETiX
nextseq_1_PA-01G_S7.GGCTAAGATATCGGCTATC	428	346	-9.19925	0.686971	Visceral endoderm	nextseq_1	E8.5	WT	NE
nextseq_1_PA-01G_S7.TTGACCAGTCCGCTGCCAG	365	311	-3.0481	-0.889397	Visceral endoderm	nextseq_1	Day8	WT	ETiX
nextseq_1_PA-01G_S7.TTGGAGCTTTCAAGCCGAT	1364	1019	6.27378	4.79792	Early development	nextseq_1	Day6	WT	ETiX
nextseq_1_PA-01G_S7.ATACTACTCTAGTAACGGTC	360	313	5.37233	-0.886826	Gut	nextseq_1	Day8	WT	ETiX
nextseq_1_PA-01G_S7.AAGACCTTATCGACGCGACT	727	581	1.28127	2.71566	Early development	nextseq_1	E7.5	WT	NE
nextseq_1_PA-01G_S7.GTCGTAACTTTCCAACCGC	454	399	8.07576	-4.08189	Early development	nextseq_1	Day6	Failed	ETiX
nextseq_1_PA-01G_S7.ACTTACTCATCTAACTAGAT	647	514	-6.30973	-1.02196	Visceral endoderm	nextseq_1	Day8	WT	ETiX
nextseq_1_PA-01G_S7.AACGCGTCTCGTAATGCAG	1061	815	-2.06517	0.526745	Visceral endoderm	nextseq_1	Day6	WT	ETiX
nextseq_1_PA-01G_S7.ATTAGGTACTTAATGAACGA	1461	1092	-9.0662	1.47568	Visceral endoderm	nextseq_1	E9.5	WT	NE
nextseq_1_PA-01G_S7.TCCTATAAGTGGCGAACTCG	749	595	10.8577	0.911467	Early development	nextseq_1	Day6	WT	ETiX
nextseq_1_PA-01G_S7.AGAGTACCTACCGGAATTA	1241	915	-8.57458	1.39275	Visceral endoderm	nextseq_1	E9.5	WT	NE
nextseq_1_PA-01G_S7.ATCAGTCATTTATGAGTTAA	1222	969	9.76399	1.91781	Early development	nextseq_1	Day6	Failed	ETiX
nextseq_1_PA-01G_S7.GTCTATGGTAGGAGAGAAC	1657	1244	6.65903	3.10658	Early development	nextseq_1	Day6	Failed	ETiX
nextseq_1_PA-01G_S7.ATCTGATGATGGCGAACTCG	1585	1172	1.44796	3.36295	Early development	nextseq_1	Day6	WT	ETiX
nextseq_1_PA-01G_S7.TAATCAGCTTGGCAGACGCC	406	319	-3.87482	-1.77456	Visceral endoderm	nextseq_1	E8.5	WT	NE
nextseq_1_PA-01G_S7.AGTTAACCATTCAAGCCGAT	1011	806	9.45812	-2.55331	Early development	nextseq_1	Day6	WT	ETiX
nextseq_1_PA-01G_S7.CGGAACCTTGTCCTAGAGG	1922	1350	0.53705	-1.69912	Visceral endoderm	nextseq_1	Day8	Failed	ETiX
nextseq_1_PA-01G_S7.ATTCCTAGATCGGTTATGCC	1684	1153	-9.21507	1.28875	Visceral endoderm	nextseq_1	E8.75	WT	NE
nextseq_1_PA-01G_S7.CGTACCTATCCGCTCCGGC	868	708	8.62369	3.55207	Early development	nextseq_1	E7.5	WT	NE
nextseq_1_PA-01G_S7.AACTGGCATGGCTGAGCTC	388	327	3.19083	-1.82246	Gut	nextseq_1	Day8	Failed	ETiX
nextseq_1_PA-01G_S7.TTGATTCCTTCTGATGGTCA	1594	1105	9.08603	-0.877722	Early development	nextseq_1	Day6	Failed	ETiX
nextseq_1_PA-01G_S7.ACTTGATTGTCAAGTCGACC	354	316	7.31375	2.73849	Early development	nextseq_1	Day6	WT	ETiX
nextseq_1_PA-01G_S7.AGGCGGAATCCGCGGCTCA	772	638	6.78577	-4.50454	Early development	nextseq_1	Day6	WT	ETiX
nextseq_1_PA-01G_S7.TGGATTCTATCTTGGTAATG	666	541	-2.76659	0.362057	Visceral endoderm	nextseq_1	Day6	Failed	ETiX
nextseq_1_PA-01G_S7.AGTAGCCATGTATAATACG	1931	1336	-2.21247	1.6392	Visceral endoderm	nextseq_1	Day6	Failed	ETiX
nextseq_1_PA-01G_S7.ACCATGATTTCGTAGTTACC	2025	1450	7.63943	4.39255	Early development	nextseq_1	E7.5	WT	NE
nextseq_1_PA-01G_S7.CGTAGGCTTGCTAACTTGC	494	414	-3.50613	-2.81576	Visceral endoderm	nextseq_1	Day8	Failed	ETiX
nextseq_1_PA-01G_S7.ACGGAACGTATAAGGAGCA	2211	1382	-5.77679	-2.76837	Visceral endoderm	nextseq_1	Day8	WT	ETiX
nextseq_1_PA-01G_S7.ACTTCCGTTTCAAGCCGAT	721	573	-2.95414	-1.89515	Visceral endoderm	nextseq_1	Day6	WT	ETiX
nextseq_1_PA-01G_S7.ATTCCTAGATAGGTATACTC	1108	807	-6.70447	-1.56543	Visceral endoderm	nextseq_1	Day8	WT	ETiX
nextseq_1_PA-01G_S7.GGTACCATTGCGTTGGAGC	985	716	-5.98992	-3.31526	Visceral endoderm	nextseq_1	E7.5	WT	NE
nextseq_1_PA-01G_S7.ACTGAATACTTCTAATAGTA	748	620	3.7043	-0.214326	Gut	nextseq_1	Day8	Failed	ETiX
nextseq_1_PA-01G_S7.ATTGATCGTTGTTCGTCAGA	1568	1155	-7.38237	-1.35576	Visceral endoderm	nextseq_1	Day8	Pax6neg	ETiX
nextseq_1_PA-01G_S7.TAATCAGCTTTATAGACGCA	904	723	8.30525	-2.86657	Early development	nextseq_1	Day6	WT	ETiX
nextseq_1_PA-01G_S7.CGGAACCTTAAGACCGTTG	1375	1003	-8.15531	0.996643	Visceral endoderm	nextseq_1	E8.5	WT	NE
nextseq_1_PA-01G_S7.CAGTATCCTCGTAATGCAG	1603	1172	6.55499	4.84821	Early development	nextseq_1	Day6	WT	ETiX
nextseq_1_PA-01G_S7.AAGGCTACTGTCCTACTTG	445	360	-8.16922	0.455926	Visceral endoderm	nextseq_1	Day8	Pax6neg	ETiX
nextseq_1_PA-01G_S7.AGAACTCCTCTAACTAGAT	1461	1052	-7.40047	-0.763689	Visceral endoderm	nextseq_1	Day8	WT	ETiX
nextseq_1_PA-01G_S7.ATGCTTCCTATCGGCTATC	351	301	-6.24449	1.95976	Visceral endoderm	nextseq_1	E8.5	WT	NE
nextseq_1_PA-01G_S7.TGGATTCTATATCGGCTATC	424	351	-6.33884	1.05415	Visceral endoderm	nextseq_1	E8.5	WT	NE
nextseq_1_PA-01G_S7.AAATCGTTCTCCATTATCTA	794	667	8.07174	2.37725	Early development	nextseq_1	Day6	WT	ETiX
nextseq_1_PA-01G_S7.ATATGGATCTTCAACGTAAG	1245	910	4.02523	-0.0157541	Gut	nextseq_1	Day8	Pax6neg	ETiX
nextseq_1_PA-01G_S7.TTGACTCAATACTTAACCTT	783	583	-8.49418	-1.1751	Visceral endoderm	nextseq_1	Day8	WT	ETiX
nextseq_1_PA-01G_S7.AATTCTAGGTCATAGTTCGG	868	720	7.63797	2.56236	Early development	nextseq_1	Day6	Failed	ETiX
nextseq_1_PA-01G_S7.TAAGGTTCATACTATAGGTT	339	301	-3.99848	-1.19093	Visceral endoderm	nextseq_1	Day6	WT	ETiX
nextseq_1_PA-01G_S7.AATTCATCGTTATGAGTTAA	1109	857	9.10781	3.0214	Early development	nextseq_1	Day6	Failed	ETiX
nextseq_1_PA-01G_S7.ACTGGTTATTGAGCATATGG	474	421	2.07428	3.36875	Early development	nextseq_1	Day6	WT	ETiX
nextseq_1_PA-01G_S7.AGAACTCCTGGAGGATAGC	2099	1390	-6.99105	-1.85269	Visceral endoderm	nextseq_1	Day8	Pax6neg	ETiX
nextseq_1_PA-01G_S7.TTATCCGCTGGCAGACGCC	1967	1328	-8.07996	1.12706	Visceral endoderm	nextseq_1	E8.5	WT	NE
nextseq_1_PA-01G_S7.ATTCGGAGTTTGCGAGGCA	532	443	-5.19557	2.82162	Visceral endoderm	nextseq_1	E8	WT	NE
nextseq_1_PA-01G_S7.TTTGCTACTTCTAAGAGAAG	327	280	-5.8719	1.42241	Visceral endoderm	nextseq_1	E8.5	WT	NE
nextseq_1_PA-01G_S7.CGCTGCTTTTCCGGCCTCG	2205	1405	-0.821843	2.83867	Visceral endoderm	nextseq_1	Day6	Failed	ETiX
nextseq_1_PA-01G_S7.AGGCTCGTTATCATATTAG	393	342	-3.77968	-0.304429	Visceral endoderm	nextseq_1	Day8	WT	ETiX
nextseq_1_PA-01G_S7.ATTAGGTACTGCGTTGGAGC	1052	811	7.295	-2.48245	Early development	nextseq_1	E7.5	WT	NE
nextseq_1_PA-01G_S7.ATTCAAGCATTGGCCATGCA	321	275	-5.87148	1.82403	Visceral endoderm	nextseq_1	Day8	Failed	ETiX
nextseq_1_PA-01G_S7.GTCGTAACTGATCGCTTCT	1168	775	0.322827	-1.46731	Visceral endoderm	nextseq_1	Day8	Failed	ETiX
nextseq_1_PA-01G_S7.AAGTTCTTGTTTCCAACCGC	2276	1561	-2.50655	-0.93011	Visceral endoderm	nextseq_1	Day6	Failed	ETiX
nextseq_1_PA-01G_S7.TCAAGATCTTATGGCTCTGC	320	276	-5.25426	2.31978	Visceral endoderm	nextseq_1	E8	WT	NE
nextseq_1_PA-01G_S7.TAAGGTTCATCCATCGCGAA	547	458	-4.06474	2.40536	Visceral endoderm	nextseq_1	Day8	WT	ETiX
nextseq_1_PA-01G_S7.CAAGCAACTACGCGAGATT	1010	765	-7.46858	-1.09108	Visceral endoderm	nextseq_1	Day8	Pax6neg	ETiX
nextseq_1_PA-01G_S7.TCAAGATCTTAGCCGGTACC	830	651	-6.30835	-1.98148	Visceral endoderm	nextseq_1	Day8	WT	ETiX
nextseq_1_PA-01G_S7.CGCTGCTTTTTCTTCCGGT	978	710	1.33314	-1.38578	Gut	nextseq_1	E8	WT	NE
nextseq_1_PA-01G_S7.GGCTTACTTCCGCGGCTCA	639	515	10.4143	-1.33661	Early development	nextseq_1	Day6	WT	ETiX
nextseq_1_PA-01G_S7.ACTTATGGTTGTATAATACG	796	675	8.40165	2.88804	Early development	nextseq_1	Day6	Failed	ETiX
nextseq_1_PA-01G_S7.TGGATTCTATCCGCAAGTTC	716	585	2.05557	-1.04139	Gut	nextseq_1	Day8	Failed	ETiX
nextseq_1_PA-01G_S7.AACTAGTTGTGTATAATACG	1437	1090	9.43339	2.4458	Early development	nextseq_1	Day6	Failed	ETiX
nextseq_1_PA-01G_S7.CGCCATTCTCGCCTAATGC	925	719	2.34194	-0.833082	Gut	nextseq_1	Day8	Failed	ETiX
nextseq_1_PA-01G_S7.AACCTCATTTGCTAACTTGC	860	676	-6.31137	-0.898937	Visceral endoderm	nextseq_1	Day8	Failed	ETiX
nextseq_1_PA-01G_S7.TAAGAATGGTGATACGGAAC	705	561	-8.21913	1.4361	Visceral endoderm	nextseq_1	E8.5	WT	NE
nextseq_1_PA-01G_S7.ATCAGTCATTTCTAATAGTA	1048	804	-6.8435	-0.0978482	Visceral endoderm	nextseq_1	Day8	Failed	ETiX
nextseq_1_PA-01G_S7.AACTGGCATAGAGCCAAGG	307	270	2.91926	-0.368711	Gut	nextseq_1	Day8	Pax6neg	ETiX
nextseq_1_PA-01G_S7.TACTTGCGTTTGCGAGGCA	552	477	6.87599	-4.28881	Early development	nextseq_1	E8	WT	NE
nextseq_1_PA-01G_S7.AACTGGCATTATCATGATC	2059	1359	7.51839	-2.99557	Early development	nextseq_1	Day6	WT	ETiX
nextseq_1_PA-01G_S7.GGCGTTAATTAACTCAATT	1402	1054	-2.09701	0.401839	Visceral endoderm	nextseq_1	Day6	WT	ETiX
nextseq_1_PA-01G_S7.TCAGCTTCTCAGGAGGAGA	1159	828	-8.03369	-0.45409	Visceral endoderm	nextseq_1	E9.5	WT	NE
nextseq_1_PA-01G_S7.AACTTGGATTGATCTTACGC	289	252	-5.53306	1.32745	Visceral endoderm	nextseq_1	E8.5	WT	NE
nextseq_1_PA-01G_S7.TTCTTCGTTTCGTAATGCAG	290	261	-3.92319	0.647238	Visceral endoderm	nextseq_1	Day6	WT	ETiX
nextseq_1_PA-01G_S7.ATGCATTCATTTCTTCCGGT	1108	854	-4.84815	3.56909	Visceral endoderm	nextseq_1	E8	WT	NE
nextseq_1_PA-01G_S7.ACATGGTAATGCTCAGCCGG	2126	1409	-10.4295	0.433438	Visceral endoderm	nextseq_1	E9.5	WT	NE
nextseq_1_PA-01G_S7.CCTAATGGTCATACTCCGA	451	369	-5.94714	-0.595355	Visceral endoderm	nextseq_1	Day8	Pax6neg	ETiX
nextseq_1_PA-01G_S7.TCGAAGGATGATCTTACGC	931	720	-8.19993	1.27545	Visceral endoderm	nextseq_1	E8.5	WT	NE
nextseq_1_PA-01G_S7.AGAGTACCTTTACCTCGAC	1844	1315	6.6251	-3.18628	Early development	nextseq_1	Day6	WT	ETiX
nextseq_1_PA-01G_S7.CAAGCAACTCAACCAGTAC	474	391	-3.79124	-2.55291	Visceral endoderm	nextseq_1	Day8	WT	ETiX
nextseq_1_PA-01G_S7.CAAGGCGTTAGGTATACTC	367	314	-3.50936	-2.32639	Visceral endoderm	nextseq_1	Day8	WT	ETiX
nextseq_1_PA-01G_S7.AGTATTAGCTACCTCTATCT	443	372	-4.63196	0.765564	Visceral endoderm	nextseq_1	Day8	Failed	ETiX
nextseq_1_PA-01G_S7.TGCTGGATTAGAGCTATAA	966	757	-4.37742	3.40022	Visceral endoderm	nextseq_1	E7.5	WT	NE
nextseq_1_PA-01G_S7.AGGCTCGTTCGACGCGACT	604	508	7.41271	-2.99983	Early development	nextseq_1	E7.5	WT	NE
nextseq_1_PA-01G_S7.ACATGGTAATTATCATGATC	619	505	7.71085	-2.77119	Early development	nextseq_1	Day6	WT	ETiX
nextseq_1_PA-01G_S7.ACGCTTGATCCATTATCTA	2204	1555	8.84592	-0.374032	Early development	nextseq_1	Day6	WT	ETiX
nextseq_1_PA-01G_S7.AGTATTAGCTCAAGTCGACC	1044	814	11.1063	-0.491817	Early development	nextseq_1	Day6	WT	ETiX
nextseq_1_PA-01G_S7.ATATGCCATTCTTGCAGTAG	2246	1497	5.6968	-4.58556	Early development	nextseq_1	E8	WT	NE
nextseq_1_PA-01G_S7.ACAGGTATTTTATAGACGCA	626	549	8.64995	2.40092	Early development	nextseq_1	Day6	WT	ETiX
nextseq_1_PA-01G_S7.CTGATAGGTCGGCGTAACT	725	571	-8.27231	-1.75746	Visceral endoderm	nextseq_1	Day8	Failed	ETiX
nextseq_1_PA-01G_S7.CAACTCTCTGGCTGAGCTC	848	623	-8.44426	-0.503738	Visceral endoderm	nextseq_1	Day8	Failed	ETiX
nextseq_1_PA-01G_S7.AAGGACGATGGCCGTAGTC	480	417	6.64693	-0.940498	Gut	nextseq_1	Day8	Failed	ETiX
nextseq_1_PA-01H_S8.TTCGTTCCTTTACCTCGAC	355	308	7.34434	1.58209	Early development	nextseq_1	Day6	WT	ETiX
nextseq_1_PA-01H_S8.AGCTATCGTGACGAAGCGT	903	680	-3.63539	2.5651	Visceral endoderm	nextseq_1	E7.5	WT	NE
nextseq_1_PA-01H_S8.CGCCATTCTCAAGTCGACC	329	290	10.2119	-0.768824	Early development	nextseq_1	Day6	WT	ETiX
nextseq_1_PA-01H_S8.GGCGTTAATCTTGCGCCGC	331	293	6.99035	1.83527	Early development	nextseq_1	Day6	WT	ETiX
nextseq_1_PA-01H_S8.AGCATTATGTTCAACGTAAG	704	541	-7.0922	-0.265741	Visceral endoderm	nextseq_1	Day8	Pax6neg	ETiX
nextseq_1_PA-01H_S8.AAGACCTTATGGTATGCTTG	1689	1175	9.85423	-0.704727	Early development	nextseq_1	E7.5	WT	NE
nextseq_1_PA-01H_S8.TATCTCGATTCCGAGAATCC	629	555	8.2893	-2.99361	Early development	nextseq_1	Day6	WT	ETiX
nextseq_1_PA-01H_S8.AGGCGGAATGGCGAACTCG	1705	1246	-2.73239	-1.51023	Visceral endoderm	nextseq_1	Day6	WT	ETiX
nextseq_1_PA-01H_S8.AGGCGGAATGCGTTGGAGC	1057	813	10.0677	1.64227	Early development	nextseq_1	E7.5	WT	NE
nextseq_1_PA-01H_S8.TCTATCCAATGTTCGTCAGA	333	279	-7.96982	-0.713206	Visceral endoderm	nextseq_1	Day8	Pax6neg	ETiX
nextseq_1_PA-01H_S8.TATAAGAGGTAGGAGAGAAC	1261	996	9.63454	-2.69913	Early development	nextseq_1	Day6	Failed	ETiX
nextseq_1_PA-01H_S8.ACAGGTATTTTAGAATTAAC	1598	1160	-6.57745	-1.8305	Visceral endoderm	nextseq_1	Day8	Failed	ETiX
nextseq_1_PA-01H_S8.CAGGACTCTCAGGAGGAGA	627	505	-8.66926	1.16227	Visceral endoderm	nextseq_1	E9.5	WT	NE
nextseq_1_PA-01H_S8.ACGATATCATCCGAGAATCC	399	357	6.95644	4.26096	Early development	nextseq_1	Day6	WT	ETiX
nextseq_1_PA-01H_S8.ACTTACTCATATGGCTCTGC	702	577	3.56233	-0.245414	Gut	nextseq_1	E8	WT	NE
nextseq_1_PA-01H_S8.GAGGAACTTCCGCTGCCAG	1431	1108	2.56879	-0.951909	Gut	nextseq_1	Day8	WT	ETiX
nextseq_1_PA-01H_S8.ATAGTTGACTCAAGGAGGTC	296	246	-9.20784	0.399925	Visceral endoderm	nextseq_1	E9.5	WT	NE
nextseq_1_PA-01H_S8.AAACTCCAATTTAATTGAAT	483	421	9.81292	0.961175	Early development	nextseq_1	Day6	WT	ETiX
nextseq_1_PA-01H_S8.TAGGAAGGTGCCGCAACGA	352	300	-4.74828	-1.06959	Visceral endoderm	nextseq_1	Day8	Pax6neg	ETiX
nextseq_1_PA-01H_S8.ACTGGTTATTTAACTCTTAG	290	253	5.8519	-4.29827	Early development	nextseq_1	E8	WT	NE
nextseq_1_PA-01H_S8.CGTACCTATACGTCCGCAG	2224	1568	7.26277	4.87643	Early development	nextseq_1	E7.5	WT	NE
nextseq_1_PA-01H_S8.AGTTAACCATGCGTTGGAGC	769	628	8.15994	4.53715	Early development	nextseq_1	E7.5	WT	NE
nextseq_1_PA-01H_S8.AGAGTACCTTCTTGCCGAC	1734	1200	-4.29102	3.62078	Visceral endoderm	nextseq_1	E7.5	WT	NE
nextseq_1_PA-01H_S8.CAGATCAGTGACGAAGCGT	962	725	-4.69671	3.39198	Visceral endoderm	nextseq_1	E7.5	WT	NE
nextseq_1_PA-01H_S8.AACGAGCGTGCTAACTTGC	346	310	-4.01567	-1.4883	Visceral endoderm	nextseq_1	Day8	Failed	ETiX
nextseq_1_PA-01H_S8.CTGAGCATTGGAGGCCTCC	792	624	-7.87509	-1.05091	Visceral endoderm	nextseq_1	E8.75	WT	NE
nextseq_1_PA-01H_S8.TTACCTAAGTTCTAATAGTA	994	752	-9.3419	-1.48774	Visceral endoderm	nextseq_1	Day8	Failed	ETiX
nextseq_1_PA-01H_S8.GGCGTTAATATTCGACCAA	683	550	7.9638	-3.25267	Early development	nextseq_1	Day6	Failed	ETiX
nextseq_1_PA-01H_S8.CAGGACTCTAGCCGGTACC	375	331	-3.62033	-2.52743	Visceral endoderm	nextseq_1	Day8	WT	ETiX
nextseq_1_PA-01H_S8.AATTCTAGGTTTCTTAATAA	853	712	-6.62994	-1.9504	Visceral endoderm	nextseq_1	Day8	WT	ETiX
nextseq_1_PA-01H_S8.ATCTTCAGATGGCTGAGCTC	1206	881	-5.1211	-2.95156	Visceral endoderm	nextseq_1	Day8	Failed	ETiX
nextseq_1_PA-01H_S8.CGTCTTCCTGTCCTACTTG	290	243	-3.88171	-0.0896465	Visceral endoderm	nextseq_1	Day8	Pax6neg	ETiX
nextseq_1_PA-01H_S8.AAATTCCTCTTCAATCGCAT	882	721	-2.13617	0.954712	Visceral endoderm	nextseq_1	Day6	WT	ETiX
nextseq_1_PA-01H_S8.ATAGTTGACTTTACTTGGAA	314	281	-8.24314	0.111969	Visceral endoderm	nextseq_1	Day8	Failed	ETiX
nextseq_1_PA-01H_S8.AAATTCCTCTGTAGCTCCAT	509	425	-5.68446	-2.33469	Visceral endoderm	nextseq_1	Day8	WT	ETiX
nextseq_1_PA-01H_S8.ATTAGTCTGTCTAAGAGAAG	604	482	-7.37978	0.689295	Visceral endoderm	nextseq_1	E8.5	WT	NE
nextseq_1_PA-01H_S8.ACGCTTGATCTTGGTAATG	449	391	9.2132	-2.48126	Early development	nextseq_1	Day6	Failed	ETiX
nextseq_1_PA-01H_S8.AAGGATTACTGCCGCAACGA	1623	1170	-7.35971	-1.48893	Visceral endoderm	nextseq_1	Day8	Pax6neg	ETiX
nextseq_1_PA-01H_S8.ATATCTGGATGCAGGTCCGT	1321	952	-7.24215	-1.37949	Visceral endoderm	nextseq_1	Day8	Pax6neg	ETiX
nextseq_1_PA-01H_S8.ATAAGCGAATCATCAGAATG	2371	1510	-9.82702	-1.29494	Visceral endoderm	nextseq_1	Day8	WT	ETiX
nextseq_1_PA-01H_S8.TTCCATCTTTACGTCCGCAG	1742	1308	7.40548	4.68526	Early development	nextseq_1	E7.5	WT	NE
nextseq_1_PA-01H_S8.AGCATAACTTCTAACTAGAT	309	269	4.12016	-1.15426	Gut	nextseq_1	Day8	WT	ETiX
nextseq_1_PA-01H_S8.ATCAGTCATTAGGAGAGAAC	910	703	9.05339	-2.59584	Early development	nextseq_1	Day6	Failed	ETiX
nextseq_1_PA-01H_S8.TATAAGAGGTTTGACTTCAG	576	495	10.9625	0.170855	Early development	nextseq_1	E7.5	WT	NE
nextseq_1_PA-01H_S8.AGTCGCATTACGAAGTCAA	331	285	9.29314	0.0553988	Early development	nextseq_1	Day6	Failed	ETiX
nextseq_1_PA-01H_S8.AAACTCCAATGTAGCTCCAT	672	566	-7.50095	-0.466785	Visceral endoderm	nextseq_1	Day8	WT	ETiX
nextseq_1_PA-01H_S8.AGAGATGAATGGACTACTAC	1752	1194	-10.2905	1.54218	Visceral endoderm	nextseq_1	E8.75	WT	NE
nextseq_1_PA-01H_S8.AAGACCTTATCATAGTTCGG	662	549	-3.07976	0.314442	Visceral endoderm	nextseq_1	Day6	Failed	ETiX
nextseq_1_PA-01H_S8.AAGACCTTATATATTGATAC	1490	1093	-8.94941	1.58632	Visceral endoderm	nextseq_1	E8.75	WT	NE
nextseq_1_PA-01H_S8.ACTTCCGTTGTAGCTCCAT	335	280	-4.37622	-1.37853	Visceral endoderm	nextseq_1	Day8	WT	ETiX
nextseq_1_PA-01H_S8.CTTCGACTTACTATAGGTT	669	550	8.5124	-3.30313	Early development	nextseq_1	Day6	WT	ETiX
nextseq_1_PA-01H_S8.TTATCCGCTGCTAACTTGC	1223	958	0.770538	-1.70048	Gut	nextseq_1	Day8	Failed	ETiX
nextseq_1_PA-01H_S8.AACTAGTTGTCGGTTATGCC	1565	1175	2.48594	-0.77495	Gut	nextseq_1	E8.75	WT	NE
nextseq_1_PA-01H_S8.ATATCCTACTTAGGCCATAG	1883	1292	10.3883	-0.508848	Early development	nextseq_1	E7.5	WT	NE
nextseq_1_PA-01H_S8.CCTAATGGTCATAGTTCGG	1246	929	-2.25378	-0.00687654	Visceral endoderm	nextseq_1	Day6	Failed	ETiX
nextseq_1_PA-01H_S8.ACGCTTGATGGCAGACGCC	883	694	-5.09369	-3.26575	Visceral endoderm	nextseq_1	E8.5	WT	NE
nextseq_1_PA-01H_S8.TTGGAGCTTACTTGCTAGA	1420	1061	3.14066	-2.1996	Gut	nextseq_1	Day8	WT	ETiX
nextseq_1_PA-01H_S8.TGAATCTGATTTGACTTCAG	466	377	-3.34048	0.809136	Visceral endoderm	nextseq_1	E7.5	WT	NE
nextseq_1_PA-01H_S8.ATTCGGAGTAGTAACGGTC	291	256	6.65689	-3.22924	Early development	nextseq_1	Day8	WT	ETiX
nextseq_1_PA-01H_S8.AAGCAGTATTTCAAGCCGAT	1156	919	8.08307	2.16252	Early development	nextseq_1	Day6	WT	ETiX
nextseq_1_PA-01H_S8.ATCAATACGTTCCTACCAGT	1810	1293	9.20396	2.9188	Early development	nextseq_1	E7.5	WT	NE
nextseq_1_PA-01H_S8.TCTTAGTTCTATTCGACCAA	781	601	6.43919	-3.10014	Early development	nextseq_1	Day6	Failed	ETiX
nextseq_1_PA-01H_S8.TGGATTCTATCCGCGGCTCA	732	607	7.74829	3.78235	Early development	nextseq_1	Day6	WT	ETiX
nextseq_1_PA-01H_S8.TAAGGTTCATTCTTGCCGAC	1129	884	8.23891	4.57282	Early development	nextseq_1	E7.5	WT	NE
nextseq_1_PA-01H_S8.ACAATGCTATGACGAAGCGT	685	575	9.2548	-0.0629647	Early development	nextseq_1	E7.5	WT	NE
nextseq_1_PA-01H_S8.AGAAGTAAGTTAACTGGTTA	386	341	6.52919	-0.20821	Early development	nextseq_1	E9.5	WT	NE
nextseq_1_PA-01H_S8.AGCGTAAGTGCCGCAACGA	578	482	-5.32645	-2.3467	Visceral endoderm	nextseq_1	Day8	Pax6neg	ETiX
nextseq_1_PA-01H_S8.CAACTCTCTGACGAAGCGT	1109	864	10.1497	0.902832	Early development	nextseq_1	E7.5	WT	NE
nextseq_1_PA-01H_S8.ATAAGCGAATCGTAATGCAG	772	630	6.23126	4.78751	Early development	nextseq_1	Day6	WT	ETiX
nextseq_1_PA-01H_S8.ATCAATACGTTTATCCGGAT	431	369	-0.575104	2.59717	Visceral endoderm	nextseq_1	Day6	Failed	ETiX
nextseq_1_PA-01H_S8.AAGGATATGTTTCTTAATAA	824	672	-5.31057	-3.2574	Visceral endoderm	nextseq_1	Day8	WT	ETiX
nextseq_1_PA-01H_S8.ATTAGGTACTGACGAAGCGT	1163	915	7.53531	4.59325	Early development	nextseq_1	E7.5	WT	NE
nextseq_1_PA-01H_S8.GCGTACTTTAATGCCGCTT	584	476	7.76358	-3.16387	Early development	nextseq_1	Day6	Failed	ETiX
nextseq_1_PA-01H_S8.ATTAATGCCTCCTTGGTCCA	1477	1059	-9.12226	1.08116	Visceral endoderm	nextseq_1	E8.75	WT	NE
nextseq_1_PA-01H_S8.AGAGCATGTTATGAGTTAA	546	481	6.50395	3.56373	Early development	nextseq_1	Day6	Failed	ETiX
nextseq_1_PA-01H_S8.CTCCATCATGGCAGACGCC	1198	920	2.34243	-1.77812	Gut	nextseq_1	E8.5	WT	NE
nextseq_1_PA-01H_S8.GGCGTTAATTGCCGGCAGA	672	542	-7.35525	0.338229	Visceral endoderm	nextseq_1	Day8	WT	ETiX
nextseq_1_PA-01H_S8.ACCGGTTCTGTCCTAGAGG	492	391	-5.50669	-0.39611	Visceral endoderm	nextseq_1	Day8	Failed	ETiX
nextseq_1_PA-01H_S8.ACGATATCATCGGATTAGAA	805	666	7.19938	-3.83885	Early development	nextseq_1	E7.5	WT	NE
nextseq_1_PA-01H_S8.ATTCGGAGTTGGCCGGCCT	586	516	6.11256	-0.137595	Gut	nextseq_1	Day8	WT	ETiX
nextseq_1_PA-01H_S8.AGTAGCCATGGCGAACTCG	876	726	-3.17574	-0.496477	Visceral endoderm	nextseq_1	Day6	WT	ETiX
nextseq_1_PA-01H_S8.ACTTCCGTTGATACGGAAC	353	295	-9.45842	1.03724	Visceral endoderm	nextseq_1	E8.5	WT	NE
nextseq_1_PA-01H_S8.AACGAGCGTGGAGGATAGC	675	522	-7.97347	-1.22023	Visceral endoderm	nextseq_1	Day8	Pax6neg	ETiX
nextseq_1_PA-01H_S8.ATTGAGGAATGGCTGAGCTC	476	391	-5.79742	-0.511698	Visceral endoderm	nextseq_1	Day8	Failed	ETiX
nextseq_1_PA-01H_S8.ATCTTCAGATGCCATTCTCC	635	543	8.3043	3.77226	Early development	nextseq_1	Day8	Failed	ETiX
nextseq_1_PA-01H_S8.TGCAAGGTTTTCCAACCGC	565	448	1.10887	1.29419	Early development	nextseq_1	Day6	Failed	ETiX
nextseq_1_PA-01H_S8.GAGGAACTTATAAGGAGCA	817	638	-8.3447	-1.1411	Visceral endoderm	nextseq_1	Day8	WT	ETiX
nextseq_1_PA-01H_S8.AACGATCATTGGTAGGTTAG	947	753	-8.011	-1.00547	Visceral endoderm	nextseq_1	Day8	Failed	ETiX
nextseq_1_PA-01H_S8.ACTTGATTGTTTCTTCCGGT	460	375	-4.73301	2.44418	Visceral endoderm	nextseq_1	E8	WT	NE
nextseq_1_PA-01H_S8.AACGCGTCTACGTCCGCAG	1415	992	10.8297	0.801404	Early development	nextseq_1	E7.5	WT	NE
nextseq_1_PA-01H_S8.AGAAGTAAGTGATCTTACGC	765	604	-7.96547	1.54129	Visceral endoderm	nextseq_1	E8.5	WT	NE
nextseq_1_PA-01H_S8.AACGAGCGTCGTAATGCAG	1816	1328	6.67632	5.01795	Early development	nextseq_1	Day6	WT	ETiX
nextseq_1_PA-01H_S8.GCTCTTAGTGCAGGTCCGT	1923	1278	-4.47017	-3.99129	Visceral endoderm	nextseq_1	Day8	Pax6neg	ETiX
nextseq_1_PA-01H_S8.TCTATCCAATACTAGAGAGT	1010	759	-5.60435	3.49982	Visceral endoderm	nextseq_1	E8	WT	NE
nextseq_1_PA-01H_S8.ATTGAGGAATTTACTTGGAA	636	513	-3.80637	-2.96199	Visceral endoderm	nextseq_1	Day8	Failed	ETiX
nextseq_1_PA-01H_S8.ATCTGATGATAATGCCGCTT	343	281	8.97489	-2.24897	Early development	nextseq_1	Day6	Failed	ETiX
nextseq_1_PA-01H_S8.GGCTAAGATGGTACTGCCT	1719	1169	2.36649	-1.49867	Gut	nextseq_1	Day8	Pax6neg	ETiX
nextseq_1_PA-01H_S8.ATCAGTCATTTGGCCGGCCT	425	345	-9.17684	-0.449238	Visceral endoderm	nextseq_1	Day8	WT	ETiX
nextseq_1_PA-01H_S8.TGTCCTTATTCCGTTCGGAT	967	799	8.84693	2.7286	Early development	nextseq_1	Day6	WT	ETiX
nextseq_1_PA-01H_S8.ATTAATGCCTGATACGGAAC	1054	795	2.90266	-1.74016	Gut	nextseq_1	E8.5	WT	NE
nextseq_1_PA-01H_S8.ACAATGCTATCAAGTCGACC	736	593	6.20855	4.61502	Early development	nextseq_1	Day6	WT	ETiX
nextseq_1_PA-01H_S8.TAGATGACTTCTAACTAGAT	609	459	-9.86507	-0.558325	Visceral endoderm	nextseq_1	Day8	WT	ETiX
nextseq_1_PA-01H_S8.ATTGATCGTTCAAGTCGACC	1299	1036	9.16052	0.572011	Early development	nextseq_1	Day6	WT	ETiX
nextseq_1_PA-01H_S8.ATTAGGTACTACGGAGGCGG	382	333	-6.69037	-0.0810733	Visceral endoderm	nextseq_1	Day8	WT	ETiX
nextseq_1_PA-01H_S8.CGTACCTATTCTAATAGTA	2056	1521	3.78303	-1.00486	Gut	nextseq_1	Day8	Failed	ETiX
nextseq_1_PA-01H_S8.TATAAGAGGTACTATGCAAT	900	719	8.29714	4.56283	Early development	nextseq_1	E7.5	WT	NE
nextseq_1_PA-01H_S8.AGGCGGAATCTTGCAACCT	1542	1123	9.82602	1.95492	Early development	nextseq_1	Day6	WT	ETiX
nextseq_1_PA-01H_S8.AACGCGTCTTTCCAACCGC	294	257	10.4579	-1.77322	Early development	nextseq_1	Day6	Failed	ETiX
nextseq_1_PA-01H_S8.GGCTTACTTGGCCGTAGTC	638	546	-5.02296	-2.80456	Visceral endoderm	nextseq_1	Day8	Failed	ETiX
nextseq_1_PA-01H_S8.TTGACCAGTAACTAGGCGC	434	384	-5.29664	-0.636833	Visceral endoderm	nextseq_1	Day8	Failed	ETiX
nextseq_1_PA-01H_S8.CTCCATCATACTAGAGAGT	671	524	-6.23243	2.73604	Visceral endoderm	nextseq_1	E8	WT	NE
nextseq_1_PA-01H_S8.AGCTATCGTTTCCAACCGC	397	343	7.27413	-3.31825	Early development	nextseq_1	Day6	Failed	ETiX
nextseq_1_PA-01H_S8.ATATGGATCTTTGCTGGCAT	694	589	-9.04286	-0.339728	Visceral endoderm	nextseq_1	E8	WT	NE
nextseq_1_PA-01H_S8.TTACCTAAGTGTAGCTCCAT	652	546	-5.9335	-0.524942	Visceral endoderm	nextseq_1	Day8	WT	ETiX
nextseq_1_PA-01H_S8.CAAGCAACTACTAGAGAGT	435	369	-5.00694	3.05938	Visceral endoderm	nextseq_1	E8	WT	NE
nextseq_1_PA-01H_S8.AATCCAGTATATTCGACCAA	794	655	7.39274	1.69657	Early development	nextseq_1	Day6	Failed	ETiX
nextseq_1_PA-01H_S8.TTGATTCCTTTTCCAACCGC	934	765	8.26724	-4.66707	Early development	nextseq_1	Day6	Failed	ETiX
nextseq_1_PA-01H_S8.ATTACCATCTTTCTTCCGGT	1848	1368	8.55372	-5.25711	Early development	nextseq_1	E8	WT	NE
nextseq_1_PA-01H_S8.GGTACCATTGCCGCAACGA	407	318	-5.48427	1.39784	Visceral endoderm	nextseq_1	Day8	Pax6neg	ETiX
nextseq_1_PA-01H_S8.TATTCTCCTTGTATAATACG	542	456	-2.47878	0.174817	Visceral endoderm	nextseq_1	Day6	Failed	ETiX
nextseq_1_PA-01H_S8.CAGATCAGTCTTGCGCCGC	429	362	6.58655	4.57416	Early development	nextseq_1	Day6	WT	ETiX
nextseq_1_PA-01H_S8.TTGACTCAATTATAGACGCA	965	780	8.58294	2.86704	Early development	nextseq_1	Day6	WT	ETiX
nextseq_1_PA-01H_S8.CTGAGCATTGGTAGGTTAG	1418	1048	2.11769	-0.88357	Gut	nextseq_1	Day8	Failed	ETiX
nextseq_1_PA-01H_S8.TCCTATAAGTGGCGAACTCG	290	257	6.59235	2.65633	Early development	nextseq_1	Day6	WT	ETiX
nextseq_1_PA-01H_S8.ACTTCCGTTTCCAATCATC	560	464	-9.83506	0.376546	Visceral endoderm	nextseq_1	E8.5	WT	NE
nextseq_1_PA-01H_S8.CGTCTTCCTTAACGAATTG	855	670	-3.18444	2.24967	Visceral endoderm	nextseq_1	Day6	WT	ETiX
nextseq_1_PA-01H_S8.ATACCAGTTTTGAGTCTGGC	354	315	6.84204	-4.362	Early development	nextseq_1	Day8	Failed	ETiX
nextseq_1_PA-01H_S8.TAATACCAGTCGCTCCTAAC	573	468	-7.50079	0.965849	Visceral endoderm	nextseq_1	Day8	WT	ETiX
nextseq_1_PA-01H_S8.CCAAGGATTTTAGGACCGG	520	420	-5.41629	0.593948	Visceral endoderm	nextseq_1	Day8	WT	ETiX
nextseq_1_PA-01H_S8.AAAGCTGATTCAAGTCGACC	889	707	-2.95657	1.88736	Visceral endoderm	nextseq_1	Day6	WT	ETiX
nextseq_1_PA-01H_S8.TAAGAATGGTGGCAGACGCC	1463	1043	-7.98189	-0.163049	Visceral endoderm	nextseq_1	E8.5	WT	NE
nextseq_1_PA-01H_S8.ACTGGTTATTCTAGTAGTCT	648	561	8.00711	2.96853	Early development	nextseq_1	Day6	WT	ETiX
nextseq_1_PA-01H_S8.ATTCCTAGATGATACGGAAC	543	470	-5.82047	1.7357	Visceral endoderm	nextseq_1	E8.5	WT	NE
nextseq_1_PA-01H_S8.AAGGCTACTTATAGACGCA	1051	822	9.77262	1.73993	Early development	nextseq_1	Day6	WT	ETiX
nextseq_1_PA-01H_S8.AAGGATTACTCAAGGAGGTC	885	690	-10.0527	0.26191	Visceral endoderm	nextseq_1	E9.5	WT	NE
nextseq_1_PA-01H_S8.ACCATGATTTAACTAGGCGC	328	297	-3.64498	-0.579599	Visceral endoderm	nextseq_1	Day8	Failed	ETiX
nextseq_1_PA-01H_S8.ATGCATTCATGTATAATACG	328	295	8.37611	-4.18583	Early development	nextseq_1	Day6	Failed	ETiX
nextseq_1_PA-01H_S8.ATTAGGTACTGCCGCAACGA	435	336	-5.44631	-0.963888	Visceral endoderm	nextseq_1	Day8	Pax6neg	ETiX
nextseq_1_PA-01H_S8.CGATTCGCTGGAGGCCTCC	371	326	6.35974	-2.35765	Early development	nextseq_1	E8.75	WT	NE
nextseq_1_PA-01H_S8.AGAGTACCTGCCGCAACGA	338	294	0.65613	-0.709036	Gut	nextseq_1	Day8	Pax6neg	ETiX
nextseq_1_PA-01H_S8.AAGGCTACTCTGATGGTCA	440	390	0.821187	2.63932	Early development	nextseq_1	Day6	Failed	ETiX
nextseq_1_PA-01H_S8.CGTTGATCTCCTTGGTCCA	849	670	3.57653	-0.175301	Gut	nextseq_1	E8.75	WT	NE
nextseq_1_PA-01H_S8.TATTCTCCTTTCGGCCTTAC	612	497	-5.86795	0.0859158	Visceral endoderm	nextseq_1	Day8	Failed	ETiX
nextseq_1_PA-01H_S8.ATAACTTCCTATGGAATTGG	1238	911	-9.57414	-1.6439	Visceral endoderm	nextseq_1	E9.5	WT	NE
nextseq_1_PA-01H_S8.TTATCCGCTCGTAGTTACC	2397	1607	9.52558	3.45238	Early development	nextseq_1	E7.5	WT	NE
nextseq_1_PA-01H_S8.CCAAGGATTTTCCAACCGC	2400	1627	7.64474	-4.69334	Early development	nextseq_1	Day6	Failed	ETiX
nextseq_1_PA-01H_S8.AAATCGTTCTTAACTCAATT	297	245	-3.76724	0.668253	Visceral endoderm	nextseq_1	Day6	WT	ETiX
nextseq_1_PA-01H_S8.CCGTCGATTAGGAGAGAAC	1550	1162	10.8724	-1.80288	Early development	nextseq_1	Day6	Failed	ETiX
nextseq_1_PA-01H_S8.CTCGTTGATATGGCTCTGC	379	321	5.94896	-4.41463	Early development	nextseq_1	E8	WT	NE
nextseq_1_PA-01H_S8.ACGTTGCTTCGTCGCAGCC	1012	773	-8.3673	1.4726	Visceral endoderm	nextseq_1	E8.75	WT	NE
nextseq_1_PA-01H_S8.CTGCCTTATTGGCCATGCA	744	610	-7.50187	-0.068936	Visceral endoderm	nextseq_1	Day8	Failed	ETiX
nextseq_1_PA-01H_S8.AGATTCAACTCTTGGTAATG	1146	901	9.19888	-0.156529	Early development	nextseq_1	Day6	Failed	ETiX
nextseq_1_PA-01H_S8.TTCGTTCCTCGAACGCCGG	1028	797	-4.46688	-3.68674	Visceral endoderm	nextseq_1	E9.5	WT	NE
nextseq_1_PA-01H_S8.ATACCAGTTTAATGCCGCTT	604	511	8.95437	-0.754404	Early development	nextseq_1	Day6	Failed	ETiX
nextseq_1_PA-01H_S8.TAACGACTTTAGGAGAGAAC	895	733	8.38059	-4.08543	Early development	nextseq_1	Day6	Failed	ETiX
nextseq_1_PA-01H_S8.ACATGGTAATTCAATCGCAT	492	410	7.00572	-3.53258	Early development	nextseq_1	Day6	WT	ETiX
nextseq_1_PA-01H_S8.ATTCGGAGTTCTTGCCGAC	881	672	2.76771	3.58266	Early development	nextseq_1	E7.5	WT	NE
nextseq_1_PA-01H_S8.TATTCTCCTTTCTTGCCGAC	1329	950	5.86679	-3.04212	Early development	nextseq_1	E7.5	WT	NE
nextseq_1_PA-01H_S8.TAGAACCAATTTCTTAATAA	861	694	-4.6577	-1.43499	Visceral endoderm	nextseq_1	Day8	WT	ETiX
nextseq_1_PA-01H_S8.TGAATCTGATCAGGAGGAGA	1574	1150	-5.81279	-2.41871	Visceral endoderm	nextseq_1	E9.5	WT	NE
nextseq_1_PA-01H_S8.CAGCAAGTTATGGCTCTGC	428	363	-5.60699	3.1033	Visceral endoderm	nextseq_1	E8	WT	NE
nextseq_1_PA-01H_S8.CAGTATCCTAGGAGAGAAC	320	276	-3.44522	-0.982229	Visceral endoderm	nextseq_1	Day6	Failed	ETiX
nextseq_1_PA-01H_S8.AGTAGCCATGATACGGAAC	529	421	-6.65487	1.41632	Visceral endoderm	nextseq_1	E8.5	WT	NE
nextseq_1_PA-01H_S8.AAACTGAACTTAACGAATTG	518	452	9.97038	-1.0885	Early development	nextseq_1	Day6	WT	ETiX
nextseq_1_PA-01H_S8.CAGGACTCTGGTACTGCCT	405	349	-6.46756	0.512753	Visceral endoderm	nextseq_1	Day8	Pax6neg	ETiX
nextseq_1_PA-01H_S8.CAACTCTCTCCGCGGCTCA	501	429	6.66451	3.49251	Early development	nextseq_1	Day6	WT	ETiX
nextseq_1_PA-01H_S8.CTTCGACTTTATATACTAA	749	619	7.79895	3.9306	Early development	nextseq_1	Day8	WT	ETiX
nextseq_1_PA-01H_S8.AACGAGCGTGGCAGACGCC	1564	1109	-8.13004	0.861495	Visceral endoderm	nextseq_1	E8.5	WT	NE
nextseq_1_PA-01H_S8.TATAAGAGGTTCCTACCAGT	966	743	11.1597	0.179694	Early development	nextseq_1	E7.5	WT	NE
nextseq_1_PA-01H_S8.TCTTAGTTCTCGTAGTTACC	1641	1149	-9.82896	-1.21089	Visceral endoderm	nextseq_1	E7.5	WT	NE
nextseq_1_PA-01H_S8.CTACCTGGTTCAATCGCAT	329	288	8.24634	2.43671	Early development	nextseq_1	Day6	WT	ETiX
nextseq_1_PA-01H_S8.TAATACCAGTCAAGTCGACC	771	646	8.31306	0.828006	Early development	nextseq_1	Day6	WT	ETiX
nextseq_1_PA-01H_S8.AGTCGCATTCCATTATCTA	404	362	8.53826	-0.815097	Early development	nextseq_1	Day6	WT	ETiX
nextseq_1_PA-01H_S8.AAGTTCTTGTTTCCAACCGC	1210	904	6.94277	-3.2564	Early development	nextseq_1	Day6	Failed	ETiX
nextseq_1_PA-01H_S8.AGAGATGAATTTATTCTGAG	397	321	-5.65386	-1.58186	Visceral endoderm	nextseq_1	Day8	WT	ETiX
nextseq_1_PA-01H_S8.ATATCCTACTTTAGGACCGG	816	644	-5.02371	3.15932	Visceral endoderm	nextseq_1	Day8	WT	ETiX
nextseq_1_PA-01H_S8.CTCGCATGTCATTCGACGG	1822	1240	-8.26284	0.929858	Visceral endoderm	nextseq_1	E9.5	WT	NE
nextseq_1_PA-01H_S8.ACAGGTATTTTTACCTCGAC	406	359	8.98082	-0.139127	Early development	nextseq_1	Day6	WT	ETiX
nextseq_1_PA-01H_S8.ACGATATCATATAAGGAGCA	760	617	-5.52712	-0.0805229	Visceral endoderm	nextseq_1	Day8	WT	ETiX
nextseq_1_PA-01H_S8.TTTGCTACTTAAGTAAGAGC	413	355	-4.18842	-1.64974	Visceral endoderm	nextseq_1	Day8	Failed	ETiX
nextseq_1_PA-01H_S8.TATTCTCCTTAGAGAAGGTT	494	387	-9.4924	0.314263	Visceral endoderm	nextseq_1	Day6	WT	ETiX
nextseq_1_PA-01H_S8.TACTTGCGTACCGCCAACC	343	302	6.45192	-0.855236	Early development	nextseq_1	Day8	WT	ETiX
nextseq_1_PA-01H_S8.TATTCTCCTTGGTATGCTTG	794	639	1.95642	3.48947	Early development	nextseq_1	E7.5	WT	NE
nextseq_1_PA-01H_S8.AGGCGGAATTTACCGAGGC	2428	1515	-7.74431	-1.25817	Visceral endoderm	nextseq_1	Day8	WT	ETiX
nextseq_1_PA-01H_S8.TCGAAGGATGGAGGATAGC	420	334	-8.54047	-0.780156	Visceral endoderm	nextseq_1	Day8	Pax6neg	ETiX
nextseq_1_PA-01H_S8.AACCTCATTTAGTAACGGTC	533	454	2.0983	-1.10208	Gut	nextseq_1	Day8	WT	ETiX
nextseq_1_PA-01H_S8.AGAAGTAAGTTTAGGACCGG	1715	1193	-5.80219	-3.09093	Visceral endoderm	nextseq_1	Day8	WT	ETiX
nextseq_1_PA-01H_S8.GTCTCTACTTATGAGTTAA	512	461	7.76387	1.35803	Early development	nextseq_1	Day6	Failed	ETiX
nextseq_1_PA-01H_S8.AAACTGAACTGAAGATCGAG	1254	971	8.81893	3.52011	Early development	nextseq_1	E7.5	WT	NE
nextseq_1_PA-01H_S8.ATACTACTCTGCGTTGGAGC	1316	991	10.0066	2.38419	Early development	nextseq_1	E7.5	WT	NE
nextseq_1_PA-01H_S8.ACGTTGCTTCGTAATGCAG	432	377	9.82614	-2.1997	Early development	nextseq_1	Day6	WT	ETiX
nextseq_1_PA-01H_S8.TCTATCCAATTTATTCATTC	755	605	-7.65241	1.1964	Visceral endoderm	nextseq_1	E9.5	WT	NE
nextseq_1_PA-01H_S8.TGCTGGATTTGGCCGGCCT	407	359	-8.15372	-2.19915	Visceral endoderm	nextseq_1	Day8	WT	ETiX
nextseq_1_PA-01H_S8.ATACCAGTTTCGGTTATGCC	1161	899	-9.62272	1.82106	Visceral endoderm	nextseq_1	E8.75	WT	NE
nextseq_1_PA-01H_S8.AAGTATTGGTACCTGGCCAA	467	371	-4.16029	-0.85097	Visceral endoderm	nextseq_1	Day8	WT	ETiX
nextseq_1_PA-01H_S8.ACAACCTATTCATAGTTCGG	782	648	-3.88176	-1.70026	Visceral endoderm	nextseq_1	Day6	Failed	ETiX
nextseq_1_PA-01H_S8.ACTTGATTGTATGGCTCTGC	551	458	-4.23944	2.1355	Visceral endoderm	nextseq_1	E8	WT	NE
nextseq_1_PA-01H_S8.GGTCAGTTTATATTGATAC	354	281	-9.14062	1.77875	Visceral endoderm	nextseq_1	E8.75	WT	NE
nextseq_1_PA-01H_S8.CTCGCATGTCATCAGAATG	672	567	4.38552	-0.938128	Gut	nextseq_1	Day8	WT	ETiX
nextseq_1_PA-01H_S8.ATGGTAACTTTGCGGACCTA	464	387	-9.2065	-0.963523	Visceral endoderm	nextseq_1	Day8	Failed	ETiX
nextseq_1_PA-01H_S8.CTCCATCATACTTAACCTT	825	657	-3.87463	-2.14712	Visceral endoderm	nextseq_1	Day8	WT	ETiX
nextseq_1_PA-01H_S8.CTCTGAGCTTTATTATGGT	859	678	-7.18676	-0.0178948	Visceral endoderm	nextseq_1	Day8	Failed	ETiX
nextseq_1_PA-01H_S8.GGCTAAGATCCTTGGTCCA	1393	1002	-9.0773	1.56437	Visceral endoderm	nextseq_1	E8.75	WT	NE
nextseq_1_PA-01H_S8.ATTGATCGTTAAGACCGTTG	403	352	-7.43143	0.359954	Visceral endoderm	nextseq_1	E8.5	WT	NE
nextseq_1_PA-01H_S8.ATTGATCGTTTATGAGTTAA	323	287	-3.50014	0.212514	Visceral endoderm	nextseq_1	Day6	Failed	ETiX
nextseq_1_PA-01H_S8.ATTCGGAGTGTATAATACG	608	509	2.86296	3.61365	Early development	nextseq_1	Day6	Failed	ETiX
nextseq_1_PA-01H_S8.ATACCAGTTTTTATTATGGT	991	794	-4.62749	-3.13376	Visceral endoderm	nextseq_1	Day8	Failed	ETiX
nextseq_1_PA-01H_S8.AACTAGTTGTTAGACTTCTT	368	315	-4.05668	-1.36645	Visceral endoderm	nextseq_1	Day8	Failed	ETiX
nextseq_1_PA-01H_S8.ATTGATCGTTTTACTTGGAA	529	454	-6.3056	0.343772	Visceral endoderm	nextseq_1	Day8	Failed	ETiX
nextseq_1_PA-01H_S8.AGCGTAAGTCAAGTCGACC	1675	1205	10.3351	-0.179876	Early development	nextseq_1	Day6	WT	ETiX
nextseq_1_PA-01H_S8.ATCAGTCATTAATGCCGCTT	971	786	-2.34856	-0.857794	Visceral endoderm	nextseq_1	Day6	Failed	ETiX
nextseq_1_PA-01H_S8.ACGTTGCTTTCAAGCCGAT	410	371	9.36577	2.96053	Early development	nextseq_1	Day6	WT	ETiX
nextseq_1_PA-01H_S8.ACTGGACCTCTGATGGTCA	742	610	3.20726	3.45309	Early development	nextseq_1	Day6	Failed	ETiX
nextseq_1_PA-02A_S9.GGCTAAGATCATAGTTCGG	508	430	8.26238	2.90138	Early development	nextseq_1	Day6	Failed	ETiX
nextseq_1_PA-02A_S9.TCGAGAAGTAGGAGAGAAC	310	275	10.5856	-1.82149	Early development	nextseq_1	Day6	Failed	ETiX
nextseq_1_PA-02A_S9.CGAATGAGTCCATAAGTCC	599	466	-6.5969	-0.853016	Visceral endoderm	nextseq_1	Day8	WT	ETiX
nextseq_1_PA-02A_S9.ACAATGCTATACGCGAGATT	1431	1012	-7.16183	-1.56648	Visceral endoderm	nextseq_1	Day8	Pax6neg	ETiX
nextseq_1_PA-02A_S9.ACGCTTATATATGGCTCTGC	337	278	-4.64978	2.07086	Visceral endoderm	nextseq_1	E8	WT	NE
nextseq_1_PA-02A_S9.AGTCGCATTTAACTGGTTA	507	430	-8.64824	0.248556	Visceral endoderm	nextseq_1	E9.5	WT	NE
nextseq_1_PA-02A_S9.TTGGAGCTTTCAATCGCAT	667	517	7.49081	-4.41733	Early development	nextseq_1	Day6	WT	ETiX
nextseq_1_PA-02A_S9.AACTAGTTGTAATTAAGACT	510	434	-5.88728	-0.89766	Visceral endoderm	nextseq_1	Day8	WT	ETiX
nextseq_1_PA-02A_S9.AGATCGGATATATTGATAC	1062	791	-8.30252	1.06103	Visceral endoderm	nextseq_1	E8.75	WT	NE
nextseq_1_PA-02A_S9.TTGACTCAATAACCATTGGA	806	617	-8.73319	1.29506	Visceral endoderm	nextseq_1	E9.5	WT	NE
nextseq_1_PA-02A_S9.CTGAGCATTCGGTTATGCC	295	259	6.60301	-4.34853	Early development	nextseq_1	E8.75	WT	NE
nextseq_1_PA-02A_S9.AACGCGTCTATATGAGCCA	1281	971	-10.3905	-0.339382	Visceral endoderm	nextseq_1	E8.75	WT	NE
nextseq_1_PA-02A_S9.ATGCATTCATCCGATTCCTG	447	364	-6.70366	0.363254	Visceral endoderm	nextseq_1	Day8	WT	ETiX
nextseq_1_PA-02A_S9.CAGTATCCTGATCGCTTCT	483	399	-3.63091	-3.0925	Visceral endoderm	nextseq_1	Day8	Failed	ETiX
nextseq_1_PA-02A_S9.ATGCTTCCTAGTAACGGTC	783	603	-6.20191	2.62131	Visceral endoderm	nextseq_1	Day8	WT	ETiX
nextseq_1_PA-02A_S9.GTCGTAACTAGGAGAGAAC	909	714	8.53249	-1.76516	Early development	nextseq_1	Day6	Failed	ETiX
nextseq_1_PA-02A_S9.ACATTCGTATCGACGCGACT	898	701	8.9245	-1.51362	Early development	nextseq_1	E7.5	WT	NE
nextseq_1_PA-02A_S9.AAAGCTGATTCGTAATGCAG	506	407	-2.99192	1.19235	Visceral endoderm	nextseq_1	Day6	WT	ETiX
nextseq_1_PA-02A_S9.TGCTGGATTGCTGGAACTT	449	355	-6.96789	0.117388	Visceral endoderm	nextseq_1	Day8	WT	ETiX
nextseq_1_PA-02A_S9.AGTAGCCATCTAACTAGAT	454	376	-5.7465	-0.453043	Visceral endoderm	nextseq_1	Day8	WT	ETiX
nextseq_1_PA-02A_S9.AGAGGTCGTGTATCATCGA	766	657	3.81965	-0.580492	Gut	nextseq_1	Day8	WT	ETiX
nextseq_1_PA-02A_S9.AGATTCAACTGGCCGTAGTC	1610	1160	-9.2676	-1.83989	Visceral endoderm	nextseq_1	Day8	Failed	ETiX
nextseq_1_PA-02A_S9.AAGGATTACTATCGGCTATC	828	690	5.98114	-4.40965	Early development	nextseq_1	E8.5	WT	NE
nextseq_1_PA-02A_S9.CGTTGATCTTATGAGTTAA	339	298	-3.21801	0.677544	Visceral endoderm	nextseq_1	Day6	Failed	ETiX
nextseq_1_PA-02A_S9.TTCGTTCCTCTAACTAGAT	1036	759	-10.1012	-0.0711268	Visceral endoderm	nextseq_1	Day8	WT	ETiX
nextseq_1_PA-02A_S9.TAGGAAGGTCATTCGACGG	344	309	-6.64941	0.642335	Visceral endoderm	nextseq_1	E9.5	WT	NE
nextseq_1_PA-02A_S9.ATAGTTGACTCCGCAAGTTC	604	485	1.47627	-1.22394	Gut	nextseq_1	Day8	Failed	ETiX
nextseq_1_PA-02A_S9.ATTAGGTACTTTCCAACCGC	334	296	-3.76809	0.216085	Visceral endoderm	nextseq_1	Day6	Failed	ETiX
nextseq_1_PA-02A_S9.ACATGGTAATTTCCAACCGC	359	321	7.97262	1.83876	Early development	nextseq_1	Day6	Failed	ETiX
nextseq_1_PA-02A_S9.ACGCTTGATGACCTTGATA	651	528	-6.64143	0.276034	Visceral endoderm	nextseq_1	E9.5	WT	NE
nextseq_1_PA-02A_S9.ATTGAGGAATGCCGCAACGA	1274	968	1.63128	-1.23808	Gut	nextseq_1	Day8	Pax6neg	ETiX
nextseq_1_PA-02A_S9.AAGGATATGTCCGTTCGGAT	591	493	10.0367	-2.08875	Early development	nextseq_1	Day6	WT	ETiX
nextseq_1_PA-02A_S9.CAGCATTGTATCATATTAG	1723	1174	-7.00611	-0.722251	Visceral endoderm	nextseq_1	Day8	WT	ETiX
nextseq_1_PA-02A_S9.TGAATCTGATTAACGAATTG	1077	863	7.25289	4.10404	Early development	nextseq_1	Day6	WT	ETiX
nextseq_1_PA-02A_S9.CAAGGCGTTGGCGAACTCG	1077	809	9.85018	1.45411	Early development	nextseq_1	Day6	WT	ETiX
nextseq_1_PA-02A_S9.AATTCATCGTTAACTCAATT	554	470	10.392	-0.0723023	Early development	nextseq_1	Day6	WT	ETiX
nextseq_1_PA-02A_S9.AGGCTCGTTCTAACTAGAT	356	307	-9.1651	-0.161349	Visceral endoderm	nextseq_1	Day8	WT	ETiX
nextseq_1_PA-02A_S9.GCTCTTAGTCCATCGCGAA	301	259	-6.20623	0.876417	Visceral endoderm	nextseq_1	Day8	WT	ETiX
nextseq_1_PA-02A_S9.ATGCTTCCTTCCAATCATC	599	467	-8.47069	1.82214	Visceral endoderm	nextseq_1	E8.5	WT	NE
nextseq_1_PA-02A_S9.ACTGGTTATTGAAGATCGAG	1075	801	10.0484	-0.581889	Early development	nextseq_1	E7.5	WT	NE
nextseq_1_PA-02A_S9.TAGAACCAATTAACTGGTTA	327	281	-6.73916	0.567265	Visceral endoderm	nextseq_1	E9.5	WT	NE
nextseq_1_PA-02A_S9.AAACTGAACTTTCATAGGAC	629	511	0.805928	-1.51269	Gut	nextseq_1	Day8	Failed	ETiX
nextseq_1_PA-02A_S9.CGAATGAGTGCCGCAACGA	746	562	-7.25691	-0.349029	Visceral endoderm	nextseq_1	Day8	Pax6neg	ETiX
nextseq_1_PA-02A_S9.GATAAGCGTAATTAAGACT	1768	1214	-8.74224	-1.92742	Visceral endoderm	nextseq_1	Day8	WT	ETiX
nextseq_1_PA-02A_S9.TTGATTCCTTAAGAAGCTAG	464	409	-4.06228	0.338254	Visceral endoderm	nextseq_1	E8.5	WT	NE
nextseq_1_PA-02A_S9.TATTCTCCTTCAAGTCGACC	864	675	7.06514	-4.19678	Early development	nextseq_1	Day6	WT	ETiX
nextseq_1_PA-02A_S9.TGGTTGAATTCGTAATGCAG	910	749	7.78176	3.65515	Early development	nextseq_1	Day6	WT	ETiX
nextseq_1_PA-02A_S9.GAGTTCTCTCATAGTTCGG	385	337	7.8486	2.07246	Early development	nextseq_1	Day6	Failed	ETiX
nextseq_1_PA-02A_S9.TGATGCGATACTTAACCTT	1064	741	-7.70102	-1.5549	Visceral endoderm	nextseq_1	Day8	WT	ETiX
nextseq_1_PA-02A_S9.CTCCATCATTAGATCTACT	311	247	-5.9992	0.916197	Visceral endoderm	nextseq_1	Day8	WT	ETiX
nextseq_1_PA-02A_S9.ATACTACTCTTAACGAATTG	1033	805	8.84834	2.44685	Early development	nextseq_1	Day6	WT	ETiX
nextseq_1_PA-02A_S9.TGGATTCTATTTATTCTGAG	568	472	-4.5203	-2.90269	Visceral endoderm	nextseq_1	Day8	WT	ETiX
nextseq_1_PA-02A_S9.CCAGCCTTTGCTCAGCCGG	1104	804	-8.11105	0.615832	Visceral endoderm	nextseq_1	E9.5	WT	NE
nextseq_1_PA-02A_S9.AACTAGTTGTAACTAGGCGC	582	479	-4.16598	-3.22524	Visceral endoderm	nextseq_1	Day8	Failed	ETiX
nextseq_1_PA-02A_S9.CGTTGATCTTAACGAATTG	369	312	7.13481	-3.99374	Early development	nextseq_1	Day6	WT	ETiX
nextseq_1_PA-02A_S9.ATTACCATCTCGTAGTTACC	314	276	6.64885	-0.744052	Early development	nextseq_1	E7.5	WT	NE
nextseq_1_PA-02A_S9.CGCCATTCTCGGATTAGAA	986	789	7.50558	4.71076	Early development	nextseq_1	E7.5	WT	NE
nextseq_1_PA-02A_S9.AACGATCATTGGTATGCTTG	1548	1114	-2.5804	1.70361	Visceral endoderm	nextseq_1	E7.5	WT	NE
nextseq_1_PA-02A_S9.TTCTTCGTTTAGGAGAGAAC	1067	841	8.25991	-4.51034	Early development	nextseq_1	Day6	Failed	ETiX
nextseq_1_PA-02A_S9.TTGGAGCTTTATAGACGCA	1238	879	8.03232	0.531075	Early development	nextseq_1	Day6	WT	ETiX
nextseq_1_PA-02A_S9.AGAGGTCGTGATCGCTTCT	321	278	8.17418	-4.10669	Early development	nextseq_1	Day8	Failed	ETiX
nextseq_1_PA-02A_S9.CTGAGCATTCAATTACCGT	1212	889	-6.76348	-2.22005	Visceral endoderm	nextseq_1	Day8	Pax6neg	ETiX
nextseq_1_PA-02A_S9.CTCGCATGTGCCATTCTCC	867	655	0.821659	-1.41446	Gut	nextseq_1	Day8	Failed	ETiX
nextseq_1_PA-02A_S9.ATACCAGTTTGGTACTGCCT	1033	791	-8.39535	0.380454	Visceral endoderm	nextseq_1	Day8	Pax6neg	ETiX
nextseq_1_PA-02A_S9.TATAAGAGGTGTTCGTCAGA	993	780	-3.44486	-3.28737	Visceral endoderm	nextseq_1	Day8	Pax6neg	ETiX
nextseq_1_PA-02A_S9.TAAGGTTCATCTTGCGCCGC	461	391	9.83066	-2.07197	Early development	nextseq_1	Day6	WT	ETiX
nextseq_1_PA-02A_S9.ATAAGCGAATCCGTTCGGAT	896	726	6.995	4.58853	Early development	nextseq_1	Day6	WT	ETiX
nextseq_1_PA-02A_S9.TTACCTAAGTTAACTCAATT	433	368	-0.165025	2.52815	Early development	nextseq_1	Day6	WT	ETiX
nextseq_1_PA-02A_S9.CGGTAAGGTCGTAATGCAG	352	314	9.98271	-2.10922	Early development	nextseq_1	Day6	WT	ETiX
nextseq_1_PA-02A_S9.AACTTGGATTGCTGGAACTT	398	350	3.91678	-0.815593	Gut	nextseq_1	Day8	WT	ETiX
nextseq_1_PA-02A_S9.GGCTTACTTTTCATAGGAC	714	573	-5.62967	-3.39194	Visceral endoderm	nextseq_1	Day8	Failed	ETiX
nextseq_1_PA-02A_S9.ATACCAGTTTGATATCGGCG	702	567	-0.10173	2.8198	Early development	nextseq_1	E7.5	WT	NE
nextseq_1_PA-02A_S9.ATGCTTCCTATTCGACCAA	968	751	-2.11706	0.881253	Visceral endoderm	nextseq_1	Day6	Failed	ETiX
nextseq_1_PA-02A_S9.AGTAGCCATTCTAATAGTA	685	570	3.35693	-2.13014	Gut	nextseq_1	Day8	Failed	ETiX
nextseq_1_PA-02A_S9.ATCTTCAGATTCAAGCCGAT	755	606	-2.21971	0.79289	Visceral endoderm	nextseq_1	Day6	WT	ETiX
nextseq_1_PA-02A_S9.AGCATTATGTCCGCTGCCAG	289	221	-4.65865	0.34661	Visceral endoderm	nextseq_1	Day8	WT	ETiX
nextseq_1_PA-02A_S9.TGAATCTGATTGGTCAGCCA	648	519	-7.94052	0.367421	Visceral endoderm	nextseq_1	E9.5	WT	NE
nextseq_1_PA-02A_S9.TATTCTCCTTTAACTCTTAG	1140	889	-6.10149	3.39968	Visceral endoderm	nextseq_1	E8	WT	NE
nextseq_1_PA-02A_S9.TGAATCTGATAACCTGCGTA	351	311	9.08107	4.04504	Early development	nextseq_1	E7.5	WT	NE
nextseq_1_PA-02A_S9.AGAAGTAAGTCGCCTAATGC	2058	1423	-7.70758	-1.41368	Visceral endoderm	nextseq_1	Day8	Failed	ETiX
nextseq_1_PA-02A_S9.AAGGATTACTCGTAATGCAG	542	462	11.1717	0.234416	Early development	nextseq_1	Day6	WT	ETiX
nextseq_1_PA-02A_S9.CGTCTTCCTGTAGCTCCAT	337	289	-4.18271	1.41837	Visceral endoderm	nextseq_1	Day8	WT	ETiX
nextseq_1_PA-02A_S9.AAGGATATGTTAACTCAATT	500	420	-3.07675	2.17406	Visceral endoderm	nextseq_1	Day6	WT	ETiX
nextseq_1_PA-02A_S9.AGGCTCGTTCTTGCAACCT	890	707	-2.37047	-0.480649	Visceral endoderm	nextseq_1	Day6	WT	ETiX
nextseq_1_PA-02A_S9.AACTGGCATAAGACCGTTG	292	250	-6.31103	1.5358	Visceral endoderm	nextseq_1	E8.5	WT	NE
nextseq_1_PA-02A_S9.AGAAGTAAGTCGGCGTAACT	349	299	-2.85302	-1.1903	Visceral endoderm	nextseq_1	Day8	Failed	ETiX
nextseq_1_PA-02A_S9.TTGACTCAATTTCCAACCGC	467	394	7.48548	1.62058	Early development	nextseq_1	Day6	Failed	ETiX
nextseq_1_PA-02A_S9.ATGGACTATTTATGAGTTAA	407	356	8.66788	2.58105	Early development	nextseq_1	Day6	Failed	ETiX
nextseq_1_PA-02A_S9.TCCTAACTTTGGCCGTAGTC	470	366	-8.23764	-0.310459	Visceral endoderm	nextseq_1	Day8	Failed	ETiX
nextseq_1_PA-02A_S9.ACATGGTAATCTAGTAGTCT	443	391	7.18662	3.51115	Early development	nextseq_1	Day6	WT	ETiX
nextseq_1_PA-02A_S9.TAGAACCAATTAGGCCATAG	1034	793	-0.872462	2.82719	Early development	nextseq_1	E7.5	WT	NE
nextseq_1_PA-02A_S9.ATTCCTAGATGTATAATACG	522	440	6.49704	-3.72374	Early development	nextseq_1	Day6	Failed	ETiX
nextseq_1_PA-02A_S9.TAATCAGCTTCCATCGCGAA	1978	1385	-9.54153	-1.6058	Visceral endoderm	nextseq_1	Day8	WT	ETiX
nextseq_1_PA-02A_S9.TCTTAGTTCTCTTGCAGTAG	931	687	5.90815	-4.54845	Early development	nextseq_1	E8	WT	NE
nextseq_1_PA-02A_S9.ACTGGACCTGAAGATCGAG	1538	1048	7.64616	1.48885	Early development	nextseq_1	E7.5	WT	NE
nextseq_1_PA-02A_S9.TCCTATAAGTATAAGGAGCA	638	527	-5.14734	-2.45316	Visceral endoderm	nextseq_1	Day8	WT	ETiX
nextseq_1_PA-02A_S9.ACTGGACCTCATAGTTCGG	477	408	8.87796	-2.61333	Early development	nextseq_1	Day6	Failed	ETiX
nextseq_1_PA-02A_S9.ATAACTTCCTGCCGCAACGA	519	422	-6.96182	-1.12566	Visceral endoderm	nextseq_1	Day8	Pax6neg	ETiX
nextseq_1_PA-02A_S9.AAACTCCAATTTGCTAACGG	439	387	8.37693	2.54558	Early development	nextseq_1	E7.5	WT	NE
nextseq_1_PA-02A_S9.CGATTCGCTAGAGCTATAA	380	337	7.87868	4.29846	Early development	nextseq_1	E7.5	WT	NE
nextseq_1_PA-02A_S9.ATTCCTAGATCCATCGCGAA	983	792	-4.9038	-2.62977	Visceral endoderm	nextseq_1	Day8	WT	ETiX
nextseq_1_PA-02A_S9.ATATGGATCTGAAGATCGAG	636	529	-3.5813	2.24423	Visceral endoderm	nextseq_1	E7.5	WT	NE
nextseq_1_PA-02A_S9.TAGGAAGGTGATCTTACGC	344	303	-5.09886	1.69099	Visceral endoderm	nextseq_1	E8.5	WT	NE
nextseq_1_PA-02A_S9.CGAATGAGTGGTATGCTTG	1317	977	8.39413	3.63493	Early development	nextseq_1	E7.5	WT	NE
nextseq_1_PA-02A_S9.TGGTTGAATTTTACGATGAA	655	554	7.68959	1.24169	Early development	nextseq_1	E7.5	WT	NE
nextseq_1_PA-02A_S9.GGCGTTAATACGTCCGCAG	1169	912	9.71294	2.11109	Early development	nextseq_1	E7.5	WT	NE
nextseq_1_PA-02A_S9.AGCATAACTTTATCATGATC	460	418	8.7729	-1.1282	Early development	nextseq_1	Day6	WT	ETiX
nextseq_1_PA-02A_S9.AGTCGCATTAACTAGGCGC	343	310	3.01471	-0.450296	Gut	nextseq_1	Day8	Failed	ETiX
nextseq_1_PA-02A_S9.AAATTCCTCTTTAATTGAAT	463	408	8.45057	-4.48618	Early development	nextseq_1	Day6	WT	ETiX
nextseq_1_PA-02A_S9.TGCTGGATTACTTGCTAGA	402	330	-7.05225	0.0308844	Visceral endoderm	nextseq_1	Day8	WT	ETiX
nextseq_1_PA-02A_S9.AATTCTAGGTACGGAGGCGG	699	551	-7.22168	0.0459459	Visceral endoderm	nextseq_1	Day8	WT	ETiX
nextseq_1_PA-02A_S9.AGAGGTCGTGGCGAACTCG	327	267	-3.40218	0.787404	Visceral endoderm	nextseq_1	Day6	WT	ETiX
nextseq_1_PA-02A_S9.GCTCTTAGTGGCGAACTCG	1202	971	8.24947	2.70473	Early development	nextseq_1	Day6	WT	ETiX
nextseq_1_PA-02A_S9.AAGCAGTATTGGTATGCTTG	338	295	9.25792	-2.30043	Early development	nextseq_1	E7.5	WT	NE
nextseq_1_PA-02A_S9.CAAGGCGTTATCGGCTATC	527	432	-6.68332	0.424409	Visceral endoderm	nextseq_1	E8.5	WT	NE
nextseq_1_PA-02A_S9.AGATCGGATTTGCGAGGCA	998	779	-5.97801	3.04356	Visceral endoderm	nextseq_1	E8	WT	NE
nextseq_1_PA-02A_S9.TGTCCTTATTTCGGCCTTAC	348	285	8.6289	-4.30742	Early development	nextseq_1	Day8	Failed	ETiX
nextseq_1_PA-02A_S9.CTTCGACTTGTATAATACG	590	489	6.81844	1.05825	Early development	nextseq_1	Day6	Failed	ETiX
nextseq_1_PA-02A_S9.ATCTGATGATCGTAGTTACC	1388	996	10.1128	1.40441	Early development	nextseq_1	E7.5	WT	NE
nextseq_1_PA-02A_S9.AGTCGCATTCTAGTAGTCT	467	400	8.5721	-4.46467	Early development	nextseq_1	Day6	WT	ETiX
nextseq_1_PA-02A_S9.ATAACTTCCTCCGCTCCGGC	816	663	3.04507	3.39853	Early development	nextseq_1	E7.5	WT	NE
nextseq_1_PA-02A_S9.TCGAAGGATGGCAGACGCC	603	466	-5.94158	0.600036	Visceral endoderm	nextseq_1	E8.5	WT	NE
nextseq_1_PA-02A_S9.ACCTCAATATAATGCCGCTT	347	306	6.25751	-2.81025	Early development	nextseq_1	Day6	Failed	ETiX
nextseq_1_PA-02A_S9.AAACTCCAATTCAACGTAAG	1424	1024	-7.6111	-0.210059	Visceral endoderm	nextseq_1	Day8	Pax6neg	ETiX
nextseq_1_PA-02A_S9.CGATTCGCTTATGAGTTAA	994	807	8.1621	-4.91503	Early development	nextseq_1	Day6	Failed	ETiX
nextseq_1_PA-02A_S9.TTCTTCGTTTCGCCTAATGC	598	497	1.33701	-1.47441	Gut	nextseq_1	Day8	Failed	ETiX
nextseq_1_PA-02A_S9.AACGATCATTCAACCGCTAA	803	650	-5.84819	-3.02323	Visceral endoderm	nextseq_1	Day8	WT	ETiX
nextseq_1_PA-02A_S9.ACTTACTCATAATGCCGCTT	304	262	6.31221	-3.20542	Early development	nextseq_1	Day6	Failed	ETiX
nextseq_1_PA-02A_S9.AGGCGGAATGGTACTGCCT	1004	741	-7.64939	-0.874723	Visceral endoderm	nextseq_1	Day8	Pax6neg	ETiX
nextseq_1_PA-02A_S9.AGCGTAAGTTTATTCATTC	682	543	-6.36595	1.21021	Visceral endoderm	nextseq_1	E9.5	WT	NE
nextseq_1_PA-02A_S9.TTGGAGCTTGGCCGTAGTC	508	405	-7.09818	0.712879	Visceral endoderm	nextseq_1	Day8	Failed	ETiX
nextseq_1_PA-02A_S9.AAGTTCTTGTGCCGCAACGA	907	669	-6.94281	-0.548127	Visceral endoderm	nextseq_1	Day8	Pax6neg	ETiX
nextseq_1_PA-02A_S9.TAGGAAGGTTTGCTGGCAT	524	436	-6.11892	3.00966	Visceral endoderm	nextseq_1	E8	WT	NE
nextseq_1_PA-02A_S9.CTGATAGGTGCTCAGCCGG	1354	939	-8.57551	0.996952	Visceral endoderm	nextseq_1	E9.5	WT	NE
nextseq_1_PA-02A_S9.GAGGAACTTTTATTATGGT	757	586	-6.6562	-0.918089	Visceral endoderm	nextseq_1	Day8	Failed	ETiX
nextseq_1_PA-02A_S9.TCCTATAAGTAGGTATACTC	681	548	-5.59302	-2.18693	Visceral endoderm	nextseq_1	Day8	WT	ETiX
nextseq_1_PA-02A_S9.TGGATTCTATTTATTCATTC	306	260	-6.3565	1.70496	Visceral endoderm	nextseq_1	E9.5	WT	NE
nextseq_1_PA-02A_S9.AGTCGCATTACTAGAGAGT	621	500	-0.377571	2.19258	Early development	nextseq_1	E8	WT	NE
nextseq_1_PA-02A_S9.AGTTAACCATTTAGGACCGG	711	558	-7.01991	-0.469648	Visceral endoderm	nextseq_1	Day8	WT	ETiX
nextseq_1_PA-02A_S9.AAGCAGTATTTGGTCAGCCA	1220	890	-9.99692	-0.480145	Visceral endoderm	nextseq_1	E9.5	WT	NE
nextseq_1_PA-02A_S9.ACATGGTAATAATTAAGACT	295	239	-8.16705	-0.334089	Visceral endoderm	nextseq_1	Day8	WT	ETiX
nextseq_1_PA-02A_S9.ATATCCTACTACTTGCTAGA	648	489	-8.10738	0.956052	Visceral endoderm	nextseq_1	Day8	WT	ETiX
nextseq_1_PA-02A_S9.AAGACCTTATGGTACCGGCA	475	401	-6.76476	0.540786	Visceral endoderm	nextseq_1	E9.5	WT	NE
nextseq_1_PA-02A_S9.ATACCAGTTTTAGAATTAAC	578	490	-5.11961	-2.38561	Visceral endoderm	nextseq_1	Day8	Failed	ETiX
nextseq_1_PA-02A_S9.ATAATCCTGTTTGCTAACGG	512	440	8.37064	-2.42179	Early development	nextseq_1	E7.5	WT	NE
nextseq_1_PA-02A_S9.ATTCAAGCATTCAAGCCGAT	563	475	-2.20483	0.627662	Visceral endoderm	nextseq_1	Day6	WT	ETiX
nextseq_1_PA-02A_S9.CATCAACGTACGTCATATA	1261	894	-9.45426	-0.964061	Visceral endoderm	nextseq_1	Day8	Pax6neg	ETiX
nextseq_1_PA-02A_S9.AACTGGCATAACCTGCGTA	1073	813	-9.78176	-1.25115	Visceral endoderm	nextseq_1	E7.5	WT	NE
nextseq_1_PA-02A_S9.CGTTGATCTAGGTATACTC	860	706	-4.02239	-2.50866	Visceral endoderm	nextseq_1	Day8	WT	ETiX
nextseq_1_PA-02A_S9.AGCATTATGTTCAATCGCAT	1095	873	-2.24106	-0.00663385	Visceral endoderm	nextseq_1	Day6	WT	ETiX
nextseq_1_PA-02A_S9.AGGCGGAATTATCATGATC	360	322	7.29388	-2.21637	Early development	nextseq_1	Day6	WT	ETiX
nextseq_1_PA-02A_S9.ATATGGATCTGGTATCCGCC	638	526	9.21242	-1.41142	Early development	nextseq_1	Day8	Failed	ETiX
nextseq_1_PA-02A_S9.CGAGGCAATCCGAGAATCC	386	345	7.20576	3.34611	Early development	nextseq_1	Day6	WT	ETiX
nextseq_1_PA-02A_S9.AGAAGTAAGTTTCTTAATAA	830	659	-6.20539	-1.89388	Visceral endoderm	nextseq_1	Day8	WT	ETiX
nextseq_1_PA-02A_S9.AAGGACGATCCGCTCCGGC	756	613	8.14291	-3.43157	Early development	nextseq_1	E7.5	WT	NE
nextseq_1_PA-02A_S9.ATCAGTCATTCGGCGTAACT	380	337	-7.26748	1.55087	Visceral endoderm	nextseq_1	Day8	Failed	ETiX
nextseq_1_PA-02A_S9.ATGCATTCATCGGTTATGCC	964	740	-10.7033	0.849753	Visceral endoderm	nextseq_1	E8.75	WT	NE
nextseq_1_PA-02A_S9.AGAAGTAAGTTTACCGAGGC	1798	1240	-3.95346	-3.89645	Visceral endoderm	nextseq_1	Day8	WT	ETiX
nextseq_1_PA-02A_S9.ACTGGTTATTTGGCCATGCA	308	260	-5.54527	0.403169	Visceral endoderm	nextseq_1	Day8	Failed	ETiX
nextseq_1_PA-02A_S9.ACTTGATTGTCTAGTAGTCT	459	391	9.48732	0.751187	Early development	nextseq_1	Day6	WT	ETiX
nextseq_1_PA-02A_S9.CTCTGAGCTTATGAGTTAA	1077	869	-2.21527	-0.340523	Visceral endoderm	nextseq_1	Day6	Failed	ETiX
nextseq_1_PA-02A_S9.GGTACCATTGGCGAACTCG	630	534	10.2571	-2.39052	Early development	nextseq_1	Day6	WT	ETiX
nextseq_1_PA-02A_S9.AAAGCTGATTCTTGCAACCT	641	546	1.15389	3.10644	Early development	nextseq_1	Day6	WT	ETiX
nextseq_1_PA-02A_S9.AGATCGGATGGCGAACTCG	1864	1311	9.59707	-2.74464	Early development	nextseq_1	Day6	WT	ETiX
nextseq_1_PA-02A_S9.CCAAGGATTGTATAATACG	336	295	7.13679	-3.75067	Early development	nextseq_1	Day6	Failed	ETiX
nextseq_1_PA-02A_S9.TGGATTCTATTTCTTCCGGT	319	286	-5.47566	2.04158	Visceral endoderm	nextseq_1	E8	WT	NE
nextseq_1_PA-02A_S9.TAGGAAGGTGGCTGAGCTC	535	435	10.3818	-1.6752	Early development	nextseq_1	Day8	Failed	ETiX
nextseq_1_PA-02A_S9.GGTACCATTTAGACTTCTT	616	494	-6.15646	-2.09591	Visceral endoderm	nextseq_1	Day8	Failed	ETiX
nextseq_1_PA-02A_S9.TGCAAGGTTTTGCGAGGCA	587	495	5.81076	-4.27926	Early development	nextseq_1	E8	WT	NE
nextseq_1_PA-02A_S9.CTGAGCATTTTATTCTGAG	394	315	-5.78069	0.466098	Visceral endoderm	nextseq_1	Day8	WT	ETiX
nextseq_1_PA-02A_S9.AGTCGCATTTTGACTTCAG	353	286	-4.99065	1.88564	Visceral endoderm	nextseq_1	E7.5	WT	NE
nextseq_1_PA-02A_S9.CCGACCAATTCAATCGCAT	539	463	8.89692	0.561276	Early development	nextseq_1	Day6	WT	ETiX
nextseq_1_PA-02A_S9.ACAGGTATTTGGCAGACGCC	307	281	6.23061	-0.136747	Gut	nextseq_1	E8.5	WT	NE
nextseq_1_PA-02A_S9.TCGAAGGATAACTAGGCGC	432	362	-8.78408	-1.22161	Visceral endoderm	nextseq_1	Day8	Failed	ETiX
nextseq_1_PA-02A_S9.TTGGAGCTTTCTAATAGTA	987	780	-3.09454	1.8248	Visceral endoderm	nextseq_1	Day8	Failed	ETiX
nextseq_1_PA-02A_S9.ATGCTTCCTCTAAGAGAAG	391	324	-6.35575	1.53359	Visceral endoderm	nextseq_1	E8.5	WT	NE
nextseq_1_PA-02A_S9.TCAGCTTCTGCAGGTCCGT	388	313	0.629329	-0.989226	Visceral endoderm	nextseq_1	Day8	Pax6neg	ETiX
nextseq_1_PA-02A_S9.ATATGGATCTAACCTGGTCT	426	355	-6.22147	-0.836564	Visceral endoderm	nextseq_1	Day8	WT	ETiX
nextseq_1_PA-02A_S9.CTGCCTTATATGGAATTGG	2138	1410	-7.95049	-0.254152	Visceral endoderm	nextseq_1	E9.5	WT	NE
nextseq_1_PA-02A_S9.AGGATAATCTCCATAAGTCC	366	307	-3.32555	-2.11971	Visceral endoderm	nextseq_1	Day8	WT	ETiX
nextseq_1_PA-02A_S9.ATTCCTAGATTCAAGCCGAT	965	773	9.27911	-2.69551	Early development	nextseq_1	Day6	WT	ETiX
nextseq_1_PA-02A_S9.AAATTCCTCTATGGCTCTGC	443	378	9.9345	0.57105	Early development	nextseq_1	E8	WT	NE
nextseq_1_PA-02A_S9.CGATTCGCTTATAGACGCA	501	389	6.3968	-3.44259	Early development	nextseq_1	Day6	WT	ETiX
nextseq_1_PA-02A_S9.AAGCAGTATTGATCTTACGC	345	300	-5.60518	1.2922	Visceral endoderm	nextseq_1	E8.5	WT	NE
nextseq_1_PA-02A_S9.CCATCGTCTCCATAAGTCC	437	374	-4.26069	-2.8176	Visceral endoderm	nextseq_1	Day8	WT	ETiX
nextseq_1_PA-02A_S9.AAGCAGTATTTCGCTAAGCA	1198	882	-7.28652	-0.990981	Visceral endoderm	nextseq_1	Day8	WT	ETiX
nextseq_1_PA-02A_S9.CGTACCTATCAAGTCGACC	378	331	9.65739	-1.91817	Early development	nextseq_1	Day6	WT	ETiX
nextseq_1_PA-02B_S10.CTTCGACTTCGACGCGACT	1325	964	10.0475	0.271797	Early development	nextseq_1	E7.5	WT	NE
nextseq_1_PA-02B_S10.AACGATCATTCGGTTGCGCG	418	352	7.36436	-4.06802	Early development	nextseq_1	Day8	Failed	ETiX
nextseq_1_PA-02B_S10.AGAGTACCTCAAGTCGACC	985	795	6.59912	4.8282	Early development	nextseq_1	Day6	WT	ETiX
nextseq_1_PA-02B_S10.CGTCTTCCTGCCGCAACGA	351	308	-3.92831	-1.38064	Visceral endoderm	nextseq_1	Day8	Pax6neg	ETiX
nextseq_1_PA-02B_S10.TACTTGCGTATAAGGAGCA	496	394	-7.18015	0.0541021	Visceral endoderm	nextseq_1	Day8	WT	ETiX
nextseq_1_PA-02B_S10.AGCGTAAGTAGGAGAGAAC	912	748	7.62071	2.17145	Early development	nextseq_1	Day6	Failed	ETiX
nextseq_1_PA-02B_S10.AGCGTAAGTTTCTTCCGGT	980	731	-5.03158	3.58172	Visceral endoderm	nextseq_1	E8	WT	NE
nextseq_1_PA-02B_S10.CAGATCAGTGATCGCTTCT	668	520	-6.94012	1.05285	Visceral endoderm	nextseq_1	Day8	Failed	ETiX
nextseq_1_PA-02B_S10.ACCTCAATATACTTAACCTT	364	282	-4.9789	0.983736	Visceral endoderm	nextseq_1	Day8	WT	ETiX
nextseq_1_PA-02B_S10.ATCTGATGATTTATTATGGT	374	315	9.92651	-0.651186	Early development	nextseq_1	Day8	Failed	ETiX
nextseq_1_PA-02B_S10.TAATCAGCTTACTATAGGTT	954	762	9.02863	2.6276	Early development	nextseq_1	Day6	WT	ETiX
nextseq_1_PA-02B_S10.AAATCGTTCTTCAACGTAAG	469	399	4.00314	-0.208703	Gut	nextseq_1	Day8	Pax6neg	ETiX
nextseq_1_PA-02B_S10.ACGCTTGATGGAGGCCTCC	556	469	-4.67438	1.1459	Visceral endoderm	nextseq_1	E8.75	WT	NE
nextseq_1_PA-02B_S10.CATACCGCTAGAGAAGGTT	648	557	10.1611	-2.2809	Early development	nextseq_1	Day6	WT	ETiX
nextseq_1_PA-02B_S10.CAGCATTGTCAACCGCTAA	613	489	-8.88687	0.0573472	Visceral endoderm	nextseq_1	Day8	WT	ETiX
nextseq_1_PA-02B_S10.TAAGAATGGTTCAAGCCGAT	1738	1303	7.53522	4.60896	Early development	nextseq_1	Day6	WT	ETiX
nextseq_1_PA-02B_S10.CTCTGAGCTACGCGAGATT	815	663	3.6274	-0.2709	Gut	nextseq_1	Day8	Pax6neg	ETiX
nextseq_1_PA-02B_S10.TTACCTAAGTCCAGTCCTCT	668	573	7.02519	2.83481	Early development	nextseq_1	E8	WT	NE
nextseq_1_PA-02B_S10.ATTAATGCCTATTCGACCAA	441	375	6.53296	-3.55915	Early development	nextseq_1	Day6	Failed	ETiX
nextseq_1_PA-02B_S10.AGAGGTCGTATGGCTCTGC	435	375	6.36944	-0.678117	Gut	nextseq_1	E8	WT	NE
nextseq_1_PA-02B_S10.ACGCTTGATCTTGGTAATG	1479	1116	8.51593	-0.539878	Early development	nextseq_1	Day6	Failed	ETiX
nextseq_1_PA-02B_S10.TCTTAGTTCTTTAGGACCGG	361	289	-4.07575	-2.30938	Visceral endoderm	nextseq_1	Day8	WT	ETiX
nextseq_1_PA-02B_S10.AACGTAATCTACCTCTATCT	319	288	-4.17145	0.435285	Visceral endoderm	nextseq_1	Day8	Failed	ETiX
nextseq_1_PA-02B_S10.TAGATGACTTAGGAGAGAAC	1738	1192	6.64078	-3.58798	Early development	nextseq_1	Day6	Failed	ETiX
nextseq_1_PA-02B_S10.CTGATAGGTCCATTATCTA	519	441	7.26196	-3.74016	Early development	nextseq_1	Day6	WT	ETiX
nextseq_1_PA-02B_S10.AATCCAGTATCTAACTAGAT	1949	1339	-7.75751	-1.25405	Visceral endoderm	nextseq_1	Day8	WT	ETiX
nextseq_1_PA-02B_S10.ACTGGTTATTCATAGTTCGG	1317	973	-2.21053	1.44925	Visceral endoderm	nextseq_1	Day6	Failed	ETiX
nextseq_1_PA-02B_S10.AAGTACGTTTTAACTCAATT	708	576	7.1934	-4.43264	Early development	nextseq_1	Day6	WT	ETiX
nextseq_1_PA-02B_S10.CGCCATTCTGGTAGGTTAG	438	362	-3.78367	-2.90795	Visceral endoderm	nextseq_1	Day8	Failed	ETiX
nextseq_1_PA-02B_S10.AGGATAATCTCGGCGTAACT	565	457	-6.12692	0.0878178	Visceral endoderm	nextseq_1	Day8	Failed	ETiX
nextseq_1_PA-02B_S10.TATTCTCCTTCAAGTCGACC	679	586	8.60449	2.07655	Early development	nextseq_1	Day6	WT	ETiX
nextseq_1_PA-02B_S10.TTGGAGCTTTTAGGACCGG	2171	1468	-7.27204	-1.84318	Visceral endoderm	nextseq_1	Day8	WT	ETiX
nextseq_1_PA-02B_S10.AACGCGTCTCGTAGTTACC	799	647	7.33432	-0.932896	Early development	nextseq_1	E7.5	WT	NE
nextseq_1_PA-02B_S10.ATTACCATCTGGCGAACTCG	707	585	8.05245	3.5382	Early development	nextseq_1	Day6	WT	ETiX
nextseq_1_PA-02B_S10.ATATGGATCTTTACCGAGGC	419	363	-3.54158	0.319322	Visceral endoderm	nextseq_1	Day8	WT	ETiX
nextseq_1_PA-02B_S10.ACCATGATTTATTCGACCAA	581	483	7.44796	-3.49711	Early development	nextseq_1	Day6	Failed	ETiX
nextseq_1_PA-02B_S10.AGAACTCCTCCATAAGTCC	920	712	-4.83789	-3.05692	Visceral endoderm	nextseq_1	Day8	WT	ETiX
nextseq_1_PA-02B_S10.ATAACTTCCTTCCGGCCTCG	374	333	6.85877	1.57166	Early development	nextseq_1	Day6	Failed	ETiX
nextseq_1_PA-02B_S10.ACGCTTGATCATACTCCGA	966	765	-8.40661	1.02143	Visceral endoderm	nextseq_1	Day8	Pax6neg	ETiX
nextseq_1_PA-02B_S10.TCAAGATCTTTCAAGCCGAT	1064	849	11.2066	0.48748	Early development	nextseq_1	Day6	WT	ETiX
nextseq_1_PA-02B_S10.TGCAAGGTTTTAGGACCGG	1754	1226	-8.99465	-2.08048	Visceral endoderm	nextseq_1	Day8	WT	ETiX
nextseq_1_PA-02B_S10.CGTTGATCTATTCAGGTAC	320	288	4.31024	-0.770522	Gut	nextseq_1	Day8	Failed	ETiX
nextseq_1_PA-02B_S10.TAAGGTTCATCAAGTCGACC	1102	846	9.21609	2.55356	Early development	nextseq_1	Day6	WT	ETiX
nextseq_1_PA-02B_S10.AAGTTCTTGTCCATTATCTA	545	470	5.69369	-3.5055	Early development	nextseq_1	Day6	WT	ETiX
nextseq_1_PA-02B_S10.CTGCCTTATCGGATTAGAA	584	486	10.3307	0.0474135	Early development	nextseq_1	E7.5	WT	NE
nextseq_1_PA-02B_S10.AGAACTCCTCAGGAGGAGA	1253	914	-7.85765	0.341527	Visceral endoderm	nextseq_1	E9.5	WT	NE
nextseq_1_PA-02B_S10.AATACCGAATTAACGAATTG	428	365	7.43927	3.21273	Early development	nextseq_1	Day6	WT	ETiX
nextseq_1_PA-02B_S10.ATCAGTCATTTAACGATCCA	2384	1550	-7.13401	-1.65808	Visceral endoderm	nextseq_1	Day8	WT	ETiX
nextseq_1_PA-02B_S10.ATAATCCTGTTATCATGATC	521	413	-5.25844	-3.36186	Visceral endoderm	nextseq_1	Day6	WT	ETiX
nextseq_1_PA-02B_S10.GAGGAACTTCCGATTCCTG	1035	785	-7.68027	-0.254457	Visceral endoderm	nextseq_1	Day8	WT	ETiX
nextseq_1_PA-02B_S10.CCATCGTCTCCGTTCGGAT	464	399	8.70597	-2.8614	Early development	nextseq_1	Day6	WT	ETiX
nextseq_1_PA-02B_S10.AAGGCTACTAACCTGCGTA	707	555	0.33798	2.61246	Early development	nextseq_1	E7.5	WT	NE
nextseq_1_PA-02B_S10.ATGGTTGGTCAAGTCGACC	1051	804	7.79827	-2.72552	Early development	nextseq_1	Day6	WT	ETiX
nextseq_1_PA-02B_S10.TTCTCATTGTGCCGCAACGA	1093	811	-7.37095	-0.789505	Visceral endoderm	nextseq_1	Day8	Pax6neg	ETiX
nextseq_1_PA-02B_S10.TATAAGAGGTCATACTCCGA	1651	1155	-7.09138	-1.03798	Visceral endoderm	nextseq_1	Day8	Pax6neg	ETiX
nextseq_1_PA-02B_S10.CAGCATTGTAACCTGGTCT	633	483	-7.12565	-0.196928	Visceral endoderm	nextseq_1	Day8	WT	ETiX
nextseq_1_PA-02B_S10.CCTAATGGTTCAAGCCGAT	1611	1190	7.24547	4.51047	Early development	nextseq_1	Day6	WT	ETiX
nextseq_1_PA-02B_S10.ACTTACTCATTTCCAACCGC	1071	840	8.80543	3.8305	Early development	nextseq_1	Day6	Failed	ETiX
nextseq_1_PA-02B_S10.TTGACTCAATGGCCGTAGTC	1747	1165	-9.07863	-1.03192	Visceral endoderm	nextseq_1	Day8	Failed	ETiX
nextseq_1_PA-02B_S10.CCGTCGATTCCGTTCGGAT	369	332	8.65944	-4.72428	Early development	nextseq_1	Day6	WT	ETiX
nextseq_1_PA-02B_S10.AGCTATCGTTTCTTCCGGT	917	722	-6.60323	2.86239	Visceral endoderm	nextseq_1	E8	WT	NE
nextseq_1_PA-02B_S10.AGTCGCATTAATGCCGCTT	474	415	10.1459	-2.3457	Early development	nextseq_1	Day6	Failed	ETiX
nextseq_1_PA-02B_S10.AAACTCCAATAATGCCGCTT	572	465	10.4407	0.187028	Early development	nextseq_1	Day6	Failed	ETiX
nextseq_1_PA-02B_S10.ATAATCCTGTCATAGTTCGG	523	434	8.75288	3.22912	Early development	nextseq_1	Day6	Failed	ETiX
nextseq_1_PA-02B_S10.ATGCTTCCTTTCTTCCGGT	544	462	5.88939	-4.02917	Early development	nextseq_1	E8	WT	NE
nextseq_1_PA-02B_S10.TATCTCGATTCAACCGCTAA	695	547	-6.77146	-1.65987	Visceral endoderm	nextseq_1	Day8	WT	ETiX
nextseq_1_PA-02B_S10.ATTCCTAGATTTAATTGAAT	2146	1605	1.07788	3.20577	Early development	nextseq_1	Day6	WT	ETiX
nextseq_1_PA-02B_S10.ACGATATCATTAGAATTAAC	1048	772	-7.0888	-0.780428	Visceral endoderm	nextseq_1	Day8	Failed	ETiX
nextseq_1_PA-02B_S10.ATTCGCAATTGAGCATCATT	1542	1102	-10.5249	0.877117	Visceral endoderm	nextseq_1	E9.5	WT	NE
nextseq_1_PA-02B_S10.AATTCATCGTGATCTTACGC	568	495	-6.16459	2.18609	Visceral endoderm	nextseq_1	E8.5	WT	NE
nextseq_1_PA-02B_S10.CCTGCTACTGTATAATACG	474	413	5.79542	4.24854	Early development	nextseq_1	Day6	Failed	ETiX
nextseq_1_PA-02B_S10.AAGGACGATTCCAATCATC	463	391	-6.35527	0.792897	Visceral endoderm	nextseq_1	E8.5	WT	NE
nextseq_1_PA-02B_S10.AAGTATTGGTTCGCTAAGCA	1600	1121	-7.60723	-1.10681	Visceral endoderm	nextseq_1	Day8	WT	ETiX
nextseq_1_PA-02B_S10.ACGTTGCTTGTATCATCGA	593	472	-4.57079	2.13576	Visceral endoderm	nextseq_1	Day8	WT	ETiX
nextseq_1_PA-02B_S10.ACGCTTATATCGGTTATGCC	2071	1381	-9.79048	1.79405	Visceral endoderm	nextseq_1	E8.75	WT	NE
nextseq_1_PA-02B_S10.CTCGCATGTAGTAACGGTC	824	649	-6.78456	-0.543127	Visceral endoderm	nextseq_1	Day8	WT	ETiX
nextseq_1_PA-02B_S10.CAAGCAACTTTGCGAGGCA	424	370	5.66785	-4.30026	Early development	nextseq_1	E8	WT	NE
nextseq_1_PA-02B_S10.ATTCGCAATTCGTAATGCAG	423	367	10.9287	0.359383	Early development	nextseq_1	Day6	WT	ETiX
nextseq_1_PA-02B_S10.ACCATGATTTCAAGGAGGTC	1402	1035	-8.61245	1.05292	Visceral endoderm	nextseq_1	E9.5	WT	NE
nextseq_1_PA-02B_S10.ATGCTTCCTAGAACGTCTC	536	411	-8.63944	-1.2467	Visceral endoderm	nextseq_1	Day8	Failed	ETiX
nextseq_1_PA-02B_S10.CTAACGACTATTCGACCAA	691	593	8.07189	-2.68964	Early development	nextseq_1	Day6	Failed	ETiX
nextseq_1_PA-02B_S10.AATTCTAGGTGGCGAACTCG	482	400	9.47332	-0.632288	Early development	nextseq_1	Day6	WT	ETiX
nextseq_1_PA-02B_S10.AAAGCTGATTTTCCAACCGC	728	589	9.50695	-0.582358	Early development	nextseq_1	Day6	Failed	ETiX
nextseq_1_PA-02B_S10.ACTTCCGTTGATATCGGCG	814	666	-5.03077	3.15169	Visceral endoderm	nextseq_1	E7.5	WT	NE
nextseq_1_PA-02B_S10.CTTCGACTTTAACTGGTTA	367	306	-5.76848	0.715391	Visceral endoderm	nextseq_1	E9.5	WT	NE
nextseq_1_PA-02B_S10.CTGCCTTATGCAGGTCCGT	2219	1513	1.27805	-1.54311	Gut	nextseq_1	Day8	Pax6neg	ETiX
nextseq_1_PA-02B_S10.TCTTAGTTCTCCGTTCCTTA	307	251	-7.34536	-2.70643	Visceral endoderm	nextseq_1	E7.5	WT	NE
nextseq_1_PA-02B_S10.GGCGTTAATGATCTTACGC	338	277	-5.70518	0.854793	Visceral endoderm	nextseq_1	E8.5	WT	NE
nextseq_1_PA-02B_S10.AACTAGTTGTATGGCTCTGC	382	326	-5.36617	1.58505	Visceral endoderm	nextseq_1	E8	WT	NE
nextseq_1_PA-02B_S10.TTCTCATTGTCCGTTCCTTA	558	475	7.55743	3.94876	Early development	nextseq_1	E7.5	WT	NE
nextseq_1_PA-02B_S10.AACGCGTCTGCAGGTCCGT	430	361	-5.32334	-2.64023	Visceral endoderm	nextseq_1	Day8	Pax6neg	ETiX
nextseq_1_PA-02B_S10.GCTCTTAGTGTATAATACG	655	555	7.9812	1.47386	Early development	nextseq_1	Day6	Failed	ETiX
nextseq_1_PA-02B_S10.TCCTATAAGTCCGCGGCTCA	360	314	9.84959	-0.528282	Early development	nextseq_1	Day6	WT	ETiX
nextseq_1_PA-02B_S10.TATTCTCCTTACTATAGGTT	1071	823	0.513885	2.7121	Early development	nextseq_1	Day6	WT	ETiX
nextseq_1_PA-02B_S10.AGTCGCATTCCAGTCCTCT	400	319	-5.07378	2.06685	Visceral endoderm	nextseq_1	E8	WT	NE
nextseq_1_PA-02B_S10.CGAAGACCTGCAGGTCCGT	462	400	-5.24028	1.70013	Visceral endoderm	nextseq_1	Day8	Pax6neg	ETiX
nextseq_1_PA-02B_S10.TGATGCGATGAAGATCGAG	1096	803	7.31368	1.74775	Early development	nextseq_1	E7.5	WT	NE
nextseq_1_PA-02B_S10.ACGGAACGTCATAGTTCGG	958	746	8.31118	-3.21386	Early development	nextseq_1	Day6	Failed	ETiX
nextseq_1_PA-02B_S10.CCAGCCTTTGTTACGCAAG	735	614	9.1611	2.09693	Early development	nextseq_1	Day6	WT	ETiX
nextseq_1_PA-02B_S10.GGCTAAGATGTCCTTAAGA	1708	1167	-10.2455	0.826842	Visceral endoderm	nextseq_1	E8.75	WT	NE
nextseq_1_PA-02B_S10.ATAGTTGACTAGTAACGGTC	482	401	-9.02312	-0.107622	Visceral endoderm	nextseq_1	Day8	WT	ETiX
nextseq_1_PA-02B_S10.AGGCGGAATCCGCGGCTCA	439	355	0.897469	2.95143	Early development	nextseq_1	Day6	WT	ETiX
nextseq_1_PA-02B_S10.AACCTCATTTACTATGCAAT	445	387	8.56916	2.60578	Early development	nextseq_1	E7.5	WT	NE
nextseq_1_PA-02B_S10.AAATCGTTCTTATCATGATC	1969	1403	7.17588	-4.66081	Early development	nextseq_1	Day6	WT	ETiX
nextseq_1_PA-02B_S10.AGTCGCATTCAACCGCTAA	638	492	-6.62806	-1.96932	Visceral endoderm	nextseq_1	Day8	WT	ETiX
nextseq_1_PA-02B_S10.TCAAGATCTTTAACTCTTAG	481	411	8.49233	-4.85329	Early development	nextseq_1	E8	WT	NE
nextseq_1_PA-02B_S10.ACCGGTTCTCAAGTCGACC	638	514	-4.44537	3.12854	Visceral endoderm	nextseq_1	Day6	WT	ETiX
nextseq_1_PA-02B_S10.AGAGATGAATAATTAAGACT	730	579	-5.31039	-2.0783	Visceral endoderm	nextseq_1	Day8	WT	ETiX
nextseq_1_PA-02B_S10.ACTGGACCTGGCAGACGCC	312	271	-7.16693	1.31525	Visceral endoderm	nextseq_1	E8.5	WT	NE
nextseq_1_PA-02B_S10.TCGAGAAGTCGTCGCAGCC	495	393	-10.3778	0.595887	Visceral endoderm	nextseq_1	E8.75	WT	NE
nextseq_1_PA-02B_S10.CTCTGAGCTTTCATAGGAC	531	459	-6.8086	0.707335	Visceral endoderm	nextseq_1	Day8	Failed	ETiX
nextseq_1_PA-02B_S10.AGATTCAACTCATACTCCGA	2387	1542	-7.44078	-1.56442	Visceral endoderm	nextseq_1	Day8	Pax6neg	ETiX
nextseq_1_PA-02B_S10.TTCGTTCCTCGACGCGACT	1981	1323	10.0966	0.764214	Early development	nextseq_1	E7.5	WT	NE
nextseq_1_PA-02B_S10.AACTAGTTGTTATCATGATC	864	677	8.35659	0.264008	Early development	nextseq_1	Day6	WT	ETiX
nextseq_1_PA-02B_S10.TAACGACTTTGGCGAACTCG	1311	1039	6.64617	4.68568	Early development	nextseq_1	Day6	WT	ETiX
nextseq_1_PA-02B_S10.CGCCATTCTAGAGCTATAA	1032	827	9.21301	4.00399	Early development	nextseq_1	E7.5	WT	NE
nextseq_1_PA-02B_S10.ACGGAACGTGTCCTTAAGA	430	363	-8.87923	-0.523902	Visceral endoderm	nextseq_1	E8.75	WT	NE
nextseq_1_PA-02B_S10.TAACGACTTTAGGAGAGAAC	925	702	-2.95914	2.28141	Visceral endoderm	nextseq_1	Day6	Failed	ETiX
nextseq_1_PA-02B_S10.AATTCTAGGTGTTACGCAAG	560	456	-3.04312	-1.07815	Visceral endoderm	nextseq_1	Day6	WT	ETiX
nextseq_1_PA-02B_S10.ATACCAGTTTCGTAATGCAG	807	643	-3.70024	1.14097	Visceral endoderm	nextseq_1	Day6	WT	ETiX
nextseq_1_PA-02B_S10.AAGACCTTATTAGCCGTCAT	297	266	8.35173	1.94328	Early development	nextseq_1	Day6	Failed	ETiX
nextseq_1_PA-02B_S10.ATACTACTCTGCAGGTCCGT	1556	1118	-6.73584	-1.36543	Visceral endoderm	nextseq_1	Day8	Pax6neg	ETiX
nextseq_1_PA-02B_S10.CATCAACGTCCATTATCTA	1321	949	7.00433	-4.23326	Early development	nextseq_1	Day6	WT	ETiX
nextseq_1_PA-02B_S10.AAGCAGTATTGCAGGTCCGT	430	361	7.42158	4.38181	Gut	nextseq_1	Day8	Pax6neg	ETiX
nextseq_1_PA-02B_S10.GCTCTTAGTTAACTCAATT	817	689	7.49247	4.33786	Early development	nextseq_1	Day6	WT	ETiX
nextseq_1_PA-02B_S10.ATATGGATCTCATTCAATCA	474	392	-5.10232	1.70215	Visceral endoderm	nextseq_1	E7.5	WT	NE
nextseq_1_PA-02B_S10.CGTCTTCCTCCTTGGTCCA	2038	1379	-9.81989	-1.1917	Visceral endoderm	nextseq_1	E8.75	WT	NE
nextseq_1_PA-02B_S10.ATCTGATGATAAGACCGTTG	777	571	-9.64796	-0.551173	Visceral endoderm	nextseq_1	E8.5	WT	NE
nextseq_1_PA-02B_S10.TTGACTCAATGGACTACTAC	889	685	-10.3713	1.33836	Visceral endoderm	nextseq_1	E8.75	WT	NE
nextseq_1_PA-02B_S10.TTGACTCAATCGTAATGCAG	439	393	7.63213	3.07842	Early development	nextseq_1	Day6	WT	ETiX
nextseq_1_PA-02B_S10.AACGATCATTCATCAGAATG	426	357	-5.02787	-2.3805	Visceral endoderm	nextseq_1	Day8	WT	ETiX
nextseq_1_PA-02B_S10.GATAAGCGTTTAGGACCGG	380	313	-3.95122	-2.78225	Visceral endoderm	nextseq_1	Day8	WT	ETiX
nextseq_1_PA-02B_S10.ATTGAGGAATAATACCATCC	1015	815	9.12248	-0.077978	Early development	nextseq_1	Day8	Failed	ETiX
nextseq_1_PA-02B_S10.ACTTATGGTTAATGCCGCTT	547	461	8.48761	-2.55033	Early development	nextseq_1	Day6	Failed	ETiX
nextseq_1_PA-02B_S10.AACTAGTTGTCGTAGTTACC	601	450	8.19383	-2.95333	Early development	nextseq_1	E7.5	WT	NE
nextseq_1_PA-02B_S10.TTGGAGCTTGGACTACTAC	741	590	-3.36293	-1.1522	Visceral endoderm	nextseq_1	E8.75	WT	NE
nextseq_1_PA-02B_S10.CCGTCGATTGTATAATACG	310	274	7.49352	-2.39323	Early development	nextseq_1	Day6	Failed	ETiX
nextseq_1_PA-02B_S10.ATATCTGGATGGCTGAGCTC	309	280	4.82681	-0.383623	Gut	nextseq_1	Day8	Failed	ETiX
nextseq_1_PA-02B_S10.AGTTAACCATCAAGTCGACC	796	645	-2.65025	0.974231	Visceral endoderm	nextseq_1	Day6	WT	ETiX
nextseq_1_PA-02B_S10.TAACGACTTTCATAGTTCGG	619	527	9.92066	1.11066	Early development	nextseq_1	Day6	Failed	ETiX
nextseq_1_PA-02B_S10.ATTGATCGTTTATCATGATC	1167	938	6.30163	5	Early development	nextseq_1	Day6	WT	ETiX
nextseq_1_PA-02B_S10.TCTTAGTTCTCATCAGAATG	420	361	6.40996	-2.24264	Early development	nextseq_1	Day8	WT	ETiX
nextseq_1_PA-02B_S10.CGCCATTCTTAGAGTAATA	439	373	5.93512	-4.02863	Early development	nextseq_1	Day6	WT	ETiX
nextseq_1_PA-02B_S10.ACCGGTTCTCGTAGTTACC	2383	1622	7.8302	4.85164	Early development	nextseq_1	E7.5	WT	NE
nextseq_1_PA-02B_S10.CAAGGCGTTTGACGCTCCG	486	372	-8.36278	1.76605	Visceral endoderm	nextseq_1	E9.5	WT	NE
nextseq_1_PA-02B_S10.CATCAACGTAGGAGAGAAC	406	359	6.305	2.4726	Early development	nextseq_1	Day6	Failed	ETiX
nextseq_1_PA-02B_S10.AGAGCATGTCATCAGAATG	588	470	-6.3642	-0.723102	Visceral endoderm	nextseq_1	Day8	WT	ETiX
nextseq_1_PA-02B_S10.CAGATCAGTTATCATGATC	781	634	10.4568	1.20372	Early development	nextseq_1	Day6	WT	ETiX
nextseq_1_PA-02B_S10.AGGATAATCTTCAACGTAAG	528	441	2.07526	-1.05251	Gut	nextseq_1	Day8	Pax6neg	ETiX
nextseq_1_PA-02B_S10.ACAATGCTATTAGATCTACT	1655	1130	-4.194	-3.87341	Visceral endoderm	nextseq_1	Day8	WT	ETiX
nextseq_1_PA-02B_S10.AACTTGGATTTCAACGTAAG	484	410	-4.11097	-1.86114	Visceral endoderm	nextseq_1	Day8	Pax6neg	ETiX
nextseq_1_PA-02B_S10.ACAGGTATTTACGGAGGCGG	1067	789	-7.28454	-1.36948	Visceral endoderm	nextseq_1	Day8	WT	ETiX
nextseq_1_PA-02B_S10.TTATCCGCTTAGACTTCTT	557	469	-4.02301	-2.71491	Visceral endoderm	nextseq_1	Day8	Failed	ETiX
nextseq_1_PA-02B_S10.GCGTACTTTTCTTGCCGAC	549	443	1.30271	2.83119	Early development	nextseq_1	E7.5	WT	NE
nextseq_1_PA-02B_S10.CAGGACTCTCTTGGTAATG	1316	997	8.23491	-4.71251	Early development	nextseq_1	Day6	Failed	ETiX
nextseq_1_PA-02B_S10.AAGTTCTTGTATAAGGAGCA	768	600	2.48183	-0.584172	Gut	nextseq_1	Day8	WT	ETiX
nextseq_1_PA-02B_S10.AACTAGTTGTCCGCGGCTCA	687	574	8.05654	-3.02621	Early development	nextseq_1	Day6	WT	ETiX
nextseq_1_PA-02B_S10.CATCAACGTGGCCGTAGTC	529	420	-6.90746	-0.0782284	Visceral endoderm	nextseq_1	Day8	Failed	ETiX
nextseq_1_PA-02B_S10.TTACCTAAGTCCATTATCTA	289	254	-0.662774	2.57676	Early development	nextseq_1	Day6	WT	ETiX
nextseq_1_PA-02B_S10.TAATCAGCTTTAATGAACGA	1979	1415	-7.85817	-1.10668	Visceral endoderm	nextseq_1	E9.5	WT	NE
nextseq_1_PA-02B_S10.CAGTATCCTTATGAGTTAA	453	412	7.32053	2.75567	Early development	nextseq_1	Day6	Failed	ETiX
nextseq_1_PA-02B_S10.AAACTGAACTTAGGCCATAG	754	616	10.8204	0.320157	Early development	nextseq_1	E7.5	WT	NE
nextseq_1_PA-02B_S10.ATATGCCATTGACGAAGCGT	508	414	10.2325	0.0117786	Early development	nextseq_1	E7.5	WT	NE
nextseq_1_PA-02B_S10.CAGGACTCTTCCTACCAGT	462	371	-3.16502	2.52206	Visceral endoderm	nextseq_1	E7.5	WT	NE
nextseq_1_PA-02B_S10.GGCTAAGATACCGCCAACC	409	345	-4.20612	-2.87629	Visceral endoderm	nextseq_1	Day8	WT	ETiX
nextseq_1_PA-02B_S10.CTCTGAGCTATGGAATTGG	863	656	-8.1946	1.3159	Visceral endoderm	nextseq_1	E9.5	WT	NE
nextseq_1_PA-02B_S10.AGGCGGAATACTTGCTAGA	1535	1060	-9.32244	-1.54606	Visceral endoderm	nextseq_1	Day8	WT	ETiX
nextseq_1_PA-02B_S10.ATGGACTATTTAACTCAATT	300	277	6.16669	4.13709	Early development	nextseq_1	Day6	WT	ETiX
nextseq_1_PA-02B_S10.AGCATTATGTTAACGATCCA	1525	1094	-7.65748	-1.87662	Visceral endoderm	nextseq_1	Day8	WT	ETiX
nextseq_1_PA-02B_S10.TAATCAGCTTGGTATCCGCC	702	566	-9.46673	-1.02679	Visceral endoderm	nextseq_1	Day8	Failed	ETiX
nextseq_1_PA-02B_S10.GGTACCATTGTATAATACG	540	471	8.34257	3.10226	Early development	nextseq_1	Day6	Failed	ETiX
nextseq_1_PA-02B_S10.TAAGAATGGTGTTACGCAAG	592	497	8.87188	2.54238	Early development	nextseq_1	Day6	WT	ETiX
nextseq_1_PA-02C_S11.CAGGACTCTAATGCCGCTT	1438	1097	7.23898	1.60838	Early development	nextseq_1	Day6	Failed	ETiX
nextseq_1_PA-02C_S11.TAAGAATGGTCCAGTCCTCT	875	689	2.90328	-1.77141	Gut	nextseq_1	E8	WT	NE
nextseq_1_PA-02C_S11.AAGTTCTTGTGGCGAACTCG	1738	1247	-2.96533	-2.31414	Visceral endoderm	nextseq_1	Day6	WT	ETiX
nextseq_1_PA-02C_S11.AAGGCTACTCCTTGGTCCA	1928	1298	-4.08125	-3.91821	Visceral endoderm	nextseq_1	E8.75	WT	NE
nextseq_1_PA-02C_S11.ATGCATTCATTTCCAACCGC	510	431	8.14869	-2.81765	Early development	nextseq_1	Day6	Failed	ETiX
nextseq_1_PA-02C_S11.ATTACCATCTTTCCAACCGC	446	389	7.49093	1.00885	Early development	nextseq_1	Day6	Failed	ETiX
nextseq_1_PA-02C_S11.GAGGAACTTACTATGCAAT	863	636	-4.58454	3.18817	Visceral endoderm	nextseq_1	E7.5	WT	NE
nextseq_1_PA-02C_S11.AACCTCATTTCATAGTTCGG	581	500	6.94908	1.5011	Early development	nextseq_1	Day6	Failed	ETiX
nextseq_1_PA-02C_S11.ATCTGATGATGGTACTGCCT	918	722	2.74549	-0.626347	Gut	nextseq_1	Day8	Pax6neg	ETiX
nextseq_1_PA-02C_S11.AGCATAACTTCTTGGTAATG	524	443	8.74634	-4.57905	Early development	nextseq_1	Day6	Failed	ETiX
nextseq_1_PA-02C_S11.ATTACCATCTCCAGTCCTCT	1227	908	-5.46759	3.57804	Visceral endoderm	nextseq_1	E8	WT	NE
nextseq_1_PA-02C_S11.AAGGCTACTAGCCGGTACC	1226	909	-4.80135	-3.73282	Visceral endoderm	nextseq_1	Day8	WT	ETiX
nextseq_1_PA-02C_S11.TAGATGACTTTTACGATGAA	1310	938	-3.74636	-3.64797	Visceral endoderm	nextseq_1	E7.5	WT	NE
nextseq_1_PA-02C_S11.AAAGCTGATTAGGTTAGTTC	1665	1164	-9.23066	-1.86009	Visceral endoderm	nextseq_1	Day8	WT	ETiX
nextseq_1_PA-02C_S11.ACTTATGGTTCGGCGTAACT	1241	947	-8.91057	-1.09932	Visceral endoderm	nextseq_1	Day8	Failed	ETiX
nextseq_1_PA-02C_S11.ACCATGATTTTAGACTTCTT	1157	847	-9.78449	-1.54449	Visceral endoderm	nextseq_1	Day8	Failed	ETiX
nextseq_1_PA-02C_S11.ATCAGTCATTACTAGAGAGT	334	291	4.67442	-0.640134	Early development	nextseq_1	E8	WT	NE
nextseq_1_PA-02C_S11.TAGATGACTTAGGTATACTC	403	361	6.75858	-1.6174	Early development	nextseq_1	Day8	WT	ETiX
nextseq_1_PA-02C_S11.AACTGGCATAACTAGGCGC	1647	1194	0.874534	-1.61064	Gut	nextseq_1	Day8	Failed	ETiX
nextseq_1_PA-02C_S11.ACTGAATACTCAACCGCTAA	494	390	-4.6143	-3.60913	Visceral endoderm	nextseq_1	Day8	WT	ETiX
nextseq_1_PA-02C_S11.AGAACTCCTTTAGGACCGG	2188	1431	-7.0322	-1.87349	Visceral endoderm	nextseq_1	Day8	WT	ETiX
nextseq_1_PA-02C_S11.ACGTTGCTTAACTAGGCGC	304	257	-3.17814	-0.974382	Visceral endoderm	nextseq_1	Day8	Failed	ETiX
nextseq_1_PA-02C_S11.TACTTGCGTTCAAGCCGAT	730	606	7.8626	2.69207	Early development	nextseq_1	Day6	WT	ETiX
nextseq_1_PA-02C_S11.ACATGGTAATTTCCAACCGC	814	661	8.41028	-4.43675	Early development	nextseq_1	Day6	Failed	ETiX
nextseq_1_PA-02C_S11.ACCTCAATATCTTGCGCCGC	452	368	10.7351	0.912872	Early development	nextseq_1	Day6	WT	ETiX
nextseq_1_PA-02C_S11.AAGTACGTTTTTAATTGAAT	1310	1009	-2.10363	0.295053	Visceral endoderm	nextseq_1	Day6	WT	ETiX
nextseq_1_PA-02C_S11.TAAGGTTCATAGGAGAGAAC	302	251	7.00177	-3.96371	Early development	nextseq_1	Day6	Failed	ETiX
nextseq_1_PA-02C_S11.AAGCAGTATTCATCAGAATG	814	669	-4.40644	-1.99341	Visceral endoderm	nextseq_1	Day8	WT	ETiX
nextseq_1_PA-02C_S11.AGGATAATCTTAACTCAATT	807	663	6.17205	4.69644	Early development	nextseq_1	Day6	WT	ETiX
nextseq_1_PA-02C_S11.ACGCTTGATACTTAACCTT	896	723	-9.24941	-1.62046	Visceral endoderm	nextseq_1	Day8	WT	ETiX
nextseq_1_PA-02C_S11.ACTGGACCTACTATGCAAT	456	380	-5.24477	2.01821	Visceral endoderm	nextseq_1	E7.5	WT	NE
nextseq_1_PA-02C_S11.AAATTCCTCTCCGCGGCTCA	426	362	-8.84882	0.172384	Visceral endoderm	nextseq_1	Day6	WT	ETiX
nextseq_1_PA-02C_S11.CAGATCAGTCAAGTCGACC	622	482	-2.95985	-2.29167	Visceral endoderm	nextseq_1	Day6	WT	ETiX
nextseq_1_PA-02C_S11.TCCTAACTTTACGCGAGATT	1057	769	2.87479	-2.0069	Gut	nextseq_1	Day8	Pax6neg	ETiX
nextseq_1_PA-02C_S11.AAGGACGATTTAATTGAAT	937	754	-2.05595	0.746729	Visceral endoderm	nextseq_1	Day6	WT	ETiX
nextseq_1_PA-02C_S11.ACTGGACCTATGGAATTGG	1353	943	-10.5158	0.332737	Visceral endoderm	nextseq_1	E9.5	WT	NE
nextseq_1_PA-02C_S11.ATGCTTCCTTCAAGCCGAT	481	397	-3.24165	1.49551	Visceral endoderm	nextseq_1	Day6	WT	ETiX
nextseq_1_PA-02C_S11.CAGATCAGTAGGTATACTC	487	392	-4.6236	-1.76386	Visceral endoderm	nextseq_1	Day8	WT	ETiX
nextseq_1_PA-02C_S11.AGTCGCATTTTAGGACCGG	1238	929	-5.00284	-1.20156	Visceral endoderm	nextseq_1	Day8	WT	ETiX
nextseq_1_PA-02C_S11.AACTTGGATTTATGAGTTAA	353	320	7.42555	1.01263	Early development	nextseq_1	Day6	Failed	ETiX
nextseq_1_PA-02C_S11.ATAACTTCCTCGGATTAGAA	1275	971	9.18241	3.12121	Early development	nextseq_1	E7.5	WT	NE
nextseq_1_PA-02C_S11.TTATCCGCTCATCAGAATG	516	438	3.94663	-0.145319	Gut	nextseq_1	Day8	WT	ETiX
nextseq_1_PA-02C_S11.AGAGGTCGTGCTGGAACTT	751	627	-6.39812	-0.581837	Visceral endoderm	nextseq_1	Day8	WT	ETiX
nextseq_1_PA-02C_S11.TTCTTCGTTTGATCGCTTCT	459	400	6.69155	-1.75945	Early development	nextseq_1	Day8	Failed	ETiX
nextseq_1_PA-02C_S11.ACATTCGTATTATCATGATC	845	623	-2.86235	-1.82091	Visceral endoderm	nextseq_1	Day6	WT	ETiX
nextseq_1_PA-02C_S11.GAGGAACTTAGGAGAGAAC	724	620	10.0252	0.104886	Early development	nextseq_1	Day6	Failed	ETiX
nextseq_1_PA-02C_S11.GGCGTTAATATCCATGACT	1668	1249	2.53709	-0.931726	Gut	nextseq_1	Day8	WT	ETiX
[truncated: 46,372 more rows]
