# Supplementary material for: Embryo model completes gastrulation to neurulation and organogenesis
Source: Nature. 2022 Aug 25;610(7930):143–53. doi: 10.1038/s41586-022-05246-3 (PMC9534772; doi:10.1038/s41586-022-05246-3)
Supplement: Supplementary file 26 — Source Data Extended Data Fig. 12 [file 41586_2022_5246_MOESM26_ESM.xlsx]

## Sheet: Ext. Data Fig. 12c
	UMI_count	gene_count	UMAP_1	UMAP_2	celltype	batch	stage	condition	sample_resource
nextseq_1_PA-01A_S1.ACTTATGGTTTGCGGACCTA	563	467	-3.02166	2.63703	Differentiated yolk sac	nextseq_1	Day8	Failed	ETiX
nextseq_1_PA-01A_S1.CGAGGCAATGGAGGCCTCC	798	634	-6.59499	2.231	Differentiated yolk sac	nextseq_1	E8.75	WT	NE
nextseq_1_PA-01A_S1.AGGATAATCTGTCCTTAAGA	845	640	-5.55842	4.00213	Differentiated yolk sac	nextseq_1	E8.75	WT	NE
nextseq_1_PA-01A_S1.ACGTTGCTTTTATTCATTC	829	659	-5.21105	0.532328	Differentiated yolk sac	nextseq_1	E9.5	WT	NE
nextseq_1_PA-01A_S1.ATGCATTCATGGCAGACGCC	469	374	-5.16864	1.55928	Differentiated yolk sac	nextseq_1	E8.5	WT	NE
nextseq_1_PA-01A_S1.ACTTCCGTTCCATAAGTCC	1727	1222	-3.56929	3.45656	Differentiated yolk sac	nextseq_1	Day8	WT	ETiX
nextseq_1_PA-01A_S1.ATTGATCGTTGGAGGCCTCC	418	368	-3.30387	2.64377	Differentiated yolk sac	nextseq_1	E8.75	WT	NE
nextseq_1_PA-01A_S1.GGTCAGTTTTTCTTCCGGT	848	668	-6.87334	1.38311	Differentiated yolk sac	nextseq_1	E8	WT	NE
nextseq_1_PA-01A_S1.ATGCTTCCTTTATAGCAGA	1708	1225	-5.25775	3.78044	Differentiated yolk sac	nextseq_1	Day8	Pax6neg	ETiX
nextseq_1_PA-01A_S1.AGGATAATCTTGAGTCTGGC	1092	832	-4.38961	3.08986	Differentiated yolk sac	nextseq_1	Day8	Failed	ETiX
nextseq_1_PA-01A_S1.CGAAGACCTGATACGGAAC	298	264	-3.76497	2.4497	Differentiated yolk sac	nextseq_1	E8.5	WT	NE
nextseq_1_PA-01A_S1.ATGCATTCATATATTGATAC	519	428	-4.48818	3.57495	Differentiated yolk sac	nextseq_1	E8.75	WT	NE
nextseq_1_PA-01A_S1.ATCTGATGATCCTTGGTCCA	1235	999	-6.38979	2.75672	Differentiated yolk sac	nextseq_1	E8.75	WT	NE
nextseq_1_PA-01A_S1.AAGGATTACTGCCATTCTCC	1145	872	-4.37981	3.36005	Differentiated yolk sac	nextseq_1	Day8	Failed	ETiX
nextseq_1_PA-01A_S1.ATTAGTCTGTAGCTTATCCG	718	574	-4.64644	2.82965	Differentiated yolk sac	nextseq_1	Day8	WT	ETiX
nextseq_1_PA-01A_S1.TCAGCTTCTTAACGATCCA	356	315	-3.48074	2.60307	Differentiated yolk sac	nextseq_1	Day8	WT	ETiX
nextseq_1_PA-01A_S1.CAGATCAGTGTCCTTAAGA	962	751	-6.6196	1.70348	Differentiated yolk sac	nextseq_1	E8.75	WT	NE
nextseq_1_PA-01A_S1.ATTCGGAGTGGACTACTAC	1870	1226	-6.12947	3.78333	Differentiated yolk sac	nextseq_1	E8.75	WT	NE
nextseq_1_PA-01A_S1.TTATCCGCTATATGAGCCA	924	710	-6.38109	2.00991	Differentiated yolk sac	nextseq_1	E8.75	WT	NE
nextseq_1_PA-01A_S1.ATCAATACGTTAATGAACGA	1729	1184	-6.03939	3.9325	Differentiated yolk sac	nextseq_1	E9.5	WT	NE
nextseq_1_PA-01A_S1.ACCGGTTCTAAGACCGTTG	695	541	-5.93765	1.02014	Differentiated yolk sac	nextseq_1	E8.5	WT	NE
nextseq_1_PA-01A_S1.AGAGGTCGTACGCGAGATT	803	651	-6.08722	0.994632	Differentiated yolk sac	nextseq_1	Day8	Pax6neg	ETiX
nextseq_1_PA-01A_S1.GGTACCATTAACCATTGGA	1882	1332	-5.2505	3.21956	Differentiated yolk sac	nextseq_1	E9.5	WT	NE
nextseq_1_PA-01A_S1.ATTAGTCTGTAATTAAGACT	656	540	-4.125	3.14681	Differentiated yolk sac	nextseq_1	Day8	WT	ETiX
nextseq_1_PA-01A_S1.TATAAGAGGTTTCTTAATAA	1617	1240	-4.70439	3.60063	Differentiated yolk sac	nextseq_1	Day8	WT	ETiX
nextseq_1_PA-01A_S1.CTGACGTTTGATACGGAAC	537	420	-6.33671	1.12411	Differentiated yolk sac	nextseq_1	E8.5	WT	NE
nextseq_1_PA-01B_S2.AGGATAATCTCGTCGCAGCC	623	492	-6.29122	2.36839	Differentiated yolk sac	nextseq_1	E8.75	WT	NE
nextseq_1_PA-01B_S2.TCCTATAAGTATATGAGCCA	1241	982	-6.66835	2.64435	Differentiated yolk sac	nextseq_1	E8.75	WT	NE
nextseq_1_PA-01B_S2.TATCTCGATTGATCGCTTCT	549	429	-3.48814	2.3395	Differentiated yolk sac	nextseq_1	Day8	Failed	ETiX
nextseq_1_PA-01B_S2.TGGTTGAATTCCTTGGTCCA	405	356	-2.7775	2.56506	Differentiated yolk sac	nextseq_1	E8.75	WT	NE
nextseq_1_PA-01B_S2.AATTCATCGTAATTAAGACT	991	739	-4.80998	2.40619	Differentiated yolk sac	nextseq_1	Day8	WT	ETiX
nextseq_1_PA-01B_S2.AAGGATTACTATCGGCTATC	419	338	-5.34634	2.10377	Differentiated yolk sac	nextseq_1	E8.5	WT	NE
nextseq_1_PA-01B_S2.AACTAGTTGTAAGTAAGAGC	665	543	-4.16508	3.4434	Differentiated yolk sac	nextseq_1	Day8	Failed	ETiX
nextseq_1_PA-01B_S2.ACTGGTTATTCAGGAGGAGA	582	453	-5.39394	4.06745	Differentiated yolk sac	nextseq_1	E9.5	WT	NE
nextseq_1_PA-01B_S2.ATGCATTCATTTGCGAGGCA	1735	1132	-4.33787	4.12062	Differentiated yolk sac	nextseq_1	E8	WT	NE
nextseq_1_PA-01B_S2.CCTAATGGTTCCAATCATC	600	496	-4.99333	1.12942	Differentiated yolk sac	nextseq_1	E8.5	WT	NE
nextseq_1_PA-01B_S2.AAGGACGATATATGAGCCA	984	687	-5.65308	4.07838	Differentiated yolk sac	nextseq_1	E8.75	WT	NE
nextseq_1_PA-01B_S2.CAACTCTCTTAGACTTCTT	917	715	-4.95436	2.38002	Differentiated yolk sac	nextseq_1	Day8	Failed	ETiX
nextseq_1_PA-01B_S2.TTGACCAGTCTAAGAGAAG	336	289	-3.39341	2.92289	Differentiated yolk sac	nextseq_1	E8.5	WT	NE
nextseq_1_PA-01B_S2.ACGATATCATAAGAAGCTAG	293	245	-5.23359	2.2622	Differentiated yolk sac	nextseq_1	E8.5	WT	NE
nextseq_1_PA-01B_S2.GATAAGCGTAGCTTATCCG	1191	856	-5.25986	2.78306	Differentiated yolk sac	nextseq_1	Day8	WT	ETiX
nextseq_1_PA-01B_S2.ATACCAGTTTATAAGGAGCA	985	758	-6.14933	2.98924	Differentiated yolk sac	nextseq_1	Day8	WT	ETiX
nextseq_1_PA-01B_S2.TAAGAATGGTTTCTTCCGGT	1118	829	-6.2613	3.19719	Differentiated yolk sac	nextseq_1	E8	WT	NE
nextseq_1_PA-01B_S2.ACTTACTCATGGCAGACGCC	766	606	-5.7443	2.36754	Differentiated yolk sac	nextseq_1	E8.5	WT	NE
nextseq_1_PA-01B_S2.ATAGTTGACTTTGCGAGGCA	489	397	-5.28596	1.6658	Differentiated yolk sac	nextseq_1	E8	WT	NE
nextseq_1_PA-01B_S2.ACATGGTAATCAACCGCTAA	1216	890	-4.38513	2.40717	Differentiated yolk sac	nextseq_1	Day8	WT	ETiX
nextseq_1_PA-01B_S2.TAATACCAGTTTATTCATTC	947	719	-4.89162	2.99278	Differentiated yolk sac	nextseq_1	E9.5	WT	NE
nextseq_1_PA-01B_S2.TAACGACTTTCATCAGAATG	686	528	4.29545	2.28981	Differentiated yolk sac	nextseq_1	Day8	WT	ETiX
nextseq_1_PA-01B_S2.AACGAGCGTGAGCATCATT	639	504	-5.52203	3.1649	Differentiated yolk sac	nextseq_1	E9.5	WT	NE
nextseq_1_PA-01B_S2.CAAGGCGTTGGCTGAGCTC	470	366	-3.32565	3.09249	Differentiated yolk sac	nextseq_1	Day8	Failed	ETiX
nextseq_1_PA-01B_S2.AAGGCTACTTAGATCTACT	650	519	-4.27754	2.36835	Differentiated yolk sac	nextseq_1	Day8	WT	ETiX
nextseq_1_PA-01B_S2.ATGCTTCCTATCGGCTATC	634	526	-5.60553	3.21558	Differentiated yolk sac	nextseq_1	E8.5	WT	NE
nextseq_1_PA-01B_S2.TCAAGATCTTGTCCTTAAGA	2010	1356	-6.20121	3.8471	Differentiated yolk sac	nextseq_1	E8.75	WT	NE
nextseq_1_PA-01B_S2.ACTTGATTGTCCGCTGCCAG	396	318	-2.02916	2.80465	Differentiated yolk sac	nextseq_1	Day8	WT	ETiX
nextseq_1_PA-01B_S2.ATTGATCGTTTCCAATCATC	767	595	-5.58907	3.30635	Differentiated yolk sac	nextseq_1	E8.5	WT	NE
nextseq_1_PA-01B_S2.ATTAATGCCTCGGTTGCGCG	325	271	-3.08198	2.22601	Differentiated yolk sac	nextseq_1	Day8	Failed	ETiX
nextseq_1_PA-01B_S2.GAGGAACTTCCATCGCGAA	1311	970	-4.56514	3.78223	Differentiated yolk sac	nextseq_1	Day8	WT	ETiX
nextseq_1_PA-01B_S2.ACCGGTTCTGGCCGTAGTC	2079	1429	-5.54215	2.40797	Differentiated yolk sac	nextseq_1	Day8	Failed	ETiX
nextseq_1_PA-01B_S2.CCAAGGATTGATCTTACGC	796	633	-6.14362	1.24375	Differentiated yolk sac	nextseq_1	E8.5	WT	NE
nextseq_1_PA-01B_S2.CAGATCAGTAGAACGTCTC	868	706	-4.04254	3.29068	Differentiated yolk sac	nextseq_1	Day8	Failed	ETiX
nextseq_1_PA-01B_S2.CTCGCATGTCTAAGAGAAG	441	333	-5.80354	3.27231	Differentiated yolk sac	nextseq_1	E8.5	WT	NE
nextseq_1_PA-01B_S2.TACTTGCGTGTCCTAGAGG	412	345	-3.74002	1.52539	Differentiated yolk sac	nextseq_1	Day8	Failed	ETiX
nextseq_1_PA-01B_S2.AACTTGGATTACGTCATATA	1104	846	-5.70333	3.08511	Differentiated yolk sac	nextseq_1	Day8	Pax6neg	ETiX
nextseq_1_PA-01C_S3.AACGCGTCTAGCTTATCCG	449	379	-3.91727	2.34442	Differentiated yolk sac	nextseq_1	Day8	WT	ETiX
nextseq_1_PA-01C_S3.AGTATTAGCTCGTCGCAGCC	727	603	-5.51702	3.64825	Differentiated yolk sac	nextseq_1	E8.75	WT	NE
nextseq_1_PA-01C_S3.AATTCTAGGTTAACGATCCA	955	721	-5.12382	3.16382	Differentiated yolk sac	nextseq_1	Day8	WT	ETiX
nextseq_1_PA-01C_S3.ATATGGATCTTGAGTCTGGC	1795	1249	-4.48633	3.22329	Differentiated yolk sac	nextseq_1	Day8	Failed	ETiX
nextseq_1_PA-01C_S3.AGTAGCCATTCCAATCATC	857	683	-6.858	2.70862	Differentiated yolk sac	nextseq_1	E8.5	WT	NE
nextseq_1_PA-01C_S3.TCCTATAAGTTAGACTTCTT	615	470	-4.49521	1.52148	Differentiated yolk sac	nextseq_1	Day8	Failed	ETiX
nextseq_1_PA-01C_S3.TTCGTTCCTAGGTATACTC	1320	931	-5.26291	3.79484	Differentiated yolk sac	nextseq_1	Day8	WT	ETiX
nextseq_1_PA-01C_S3.ATCTGATGATCAAGGAGGTC	1723	1183	-7.07882	1.63374	Differentiated yolk sac	nextseq_1	E9.5	WT	NE
nextseq_1_PA-01C_S3.AAGTACGTTTCGGTTATGCC	469	377	-6.40194	2.86351	Differentiated yolk sac	nextseq_1	E8.75	WT	NE
nextseq_1_PA-01C_S3.AAGACCTTATGGCCGTAGTC	686	505	-3.69647	3.14649	Differentiated yolk sac	nextseq_1	Day8	Failed	ETiX
nextseq_1_PA-01C_S3.AATCCAGTATCGCCTAATGC	1251	915	-5.07692	2.76084	Differentiated yolk sac	nextseq_1	Day8	Failed	ETiX
nextseq_1_PA-01C_S3.TGCTGGATTCAAGGAGGTC	1085	842	-6.59358	2.58649	Differentiated yolk sac	nextseq_1	E9.5	WT	NE
nextseq_1_PA-01C_S3.AATTCTAGGTATCGGCTATC	908	698	-6.80894	0.893586	Differentiated yolk sac	nextseq_1	E8.5	WT	NE
nextseq_1_PA-01C_S3.ATCAGTCATTGCAGGTCCGT	844	623	-4.98118	3.76335	Differentiated yolk sac	nextseq_1	Day8	Pax6neg	ETiX
nextseq_1_PA-01C_S3.ATTACCATCTCAAGGAGGTC	942	699	-6.42873	1.33105	Differentiated yolk sac	nextseq_1	E9.5	WT	NE
nextseq_1_PA-01C_S3.AACTGGCATATCATATTAG	1616	1144	-5.31911	2.79485	Differentiated yolk sac	nextseq_1	Day8	WT	ETiX
nextseq_1_PA-01C_S3.CCTGCTACTTTATTCTGAG	401	344	-2.89994	1.5328	Differentiated yolk sac	nextseq_1	Day8	WT	ETiX
nextseq_1_PA-01C_S3.TATCTCGATTCGTCGCAGCC	1947	1209	-6.35387	3.63413	Differentiated yolk sac	nextseq_1	E8.75	WT	NE
nextseq_1_PA-01C_S3.GGCTTACTTATAAGGAGCA	1135	834	-4.73418	3.1608	Differentiated yolk sac	nextseq_1	Day8	WT	ETiX
nextseq_1_PA-01C_S3.AACTAGTTGTTAACTGGTTA	2354	1519	-5.29199	3.22118	Differentiated yolk sac	nextseq_1	E9.5	WT	NE
nextseq_1_PA-01C_S3.GCTCTTAGTGGCAGACGCC	727	570	-5.97337	0.985926	Differentiated yolk sac	nextseq_1	E8.5	WT	NE
nextseq_1_PA-01C_S3.ATTAGGTACTTCGGCCTTAC	938	663	-2.58237	3.34402	Differentiated yolk sac	nextseq_1	Day8	Failed	ETiX
nextseq_1_PA-01C_S3.AGCGTAAGTGGTAGGTTAG	1384	975	-5.10271	3.4382	Differentiated yolk sac	nextseq_1	Day8	Failed	ETiX
nextseq_1_PA-01C_S3.ATACTACTCTATATGAGCCA	855	705	-6.84383	1.89575	Differentiated yolk sac	nextseq_1	E8.75	WT	NE
nextseq_1_PA-01C_S3.TATCTCGATTGATCTTACGC	974	721	-6.16994	0.487816	Differentiated yolk sac	nextseq_1	E8.5	WT	NE
nextseq_1_PA-01C_S3.CGATTCGCTCAACCGCTAA	1562	1126	-5.77858	2.40994	Differentiated yolk sac	nextseq_1	Day8	WT	ETiX
nextseq_1_PA-01C_S3.ATCTTCAGATAGTAACGGTC	1753	1198	2.73144	1.16555	Differentiated yolk sac	nextseq_1	Day8	WT	ETiX
nextseq_1_PA-01C_S3.CGCCATTCTAGCTGCAATA	543	435	-5.03546	3.07623	Differentiated yolk sac	nextseq_1	Day8	Pax6neg	ETiX
nextseq_1_PA-01D_S4.ACTTCCGTTGGACTACTAC	517	422	-5.86127	2.60235	Differentiated yolk sac	nextseq_1	E8.75	WT	NE
nextseq_1_PA-01D_S4.ACTGAATACTCAACCGCTAA	347	293	-3.7218	1.86681	Differentiated yolk sac	nextseq_1	Day8	WT	ETiX
nextseq_1_PA-01D_S4.TTCGTTCCTACCGGAATTA	395	345	-4.14038	2.89964	Differentiated yolk sac	nextseq_1	E9.5	WT	NE
nextseq_1_PA-01D_S4.AGCTATCGTGGTAGGTTAG	826	629	-5.32934	1.81698	Differentiated yolk sac	nextseq_1	Day8	Failed	ETiX
nextseq_1_PA-01D_S4.GGCTTACTTGTCCTTAAGA	740	553	-5.95069	3.68527	Differentiated yolk sac	nextseq_1	E8.75	WT	NE
nextseq_1_PA-01D_S4.AAACTCCAATCATCCGACTA	1007	761	-6.5446	1.04827	Differentiated yolk sac	nextseq_1	Day8	Pax6neg	ETiX
nextseq_1_PA-01D_S4.TCTATCCAATATAAGGAGCA	2385	1536	-5.03962	3.74854	Differentiated yolk sac	nextseq_1	Day8	WT	ETiX
nextseq_1_PA-01D_S4.CAGTATCCTGTCCTTAAGA	1010	765	-6.3906	3.42729	Differentiated yolk sac	nextseq_1	E8.75	WT	NE
nextseq_1_PA-01D_S4.AGATCGGATACCGGAATTA	1657	1156	-6.63601	2.52861	Differentiated yolk sac	nextseq_1	E9.5	WT	NE
nextseq_1_PA-01D_S4.TGATGCGATGATCTTACGC	834	648	-6.76811	1.83153	Differentiated yolk sac	nextseq_1	E8.5	WT	NE
nextseq_1_PA-01D_S4.TTCTCATTGTCGTCGCAGCC	1078	768	-5.91257	3.8296	Differentiated yolk sac	nextseq_1	E8.75	WT	NE
nextseq_1_PA-01D_S4.AACTTGGATTTAGACTTCTT	646	542	-3.09535	2.74528	Differentiated yolk sac	nextseq_1	Day8	Failed	ETiX
nextseq_1_PA-01D_S4.TAGGAAGGTTTCTTAATAA	377	336	-3.01135	2.47865	Differentiated yolk sac	nextseq_1	Day8	WT	ETiX
nextseq_1_PA-01D_S4.AAAGCTGATTAATTAAGACT	2324	1506	-5.30348	3.07739	Differentiated yolk sac	nextseq_1	Day8	WT	ETiX
nextseq_1_PA-01D_S4.TAAGGTTCATACCGGAATTA	1598	1160	1.11341	-2.57832	Differentiated yolk sac	nextseq_1	E9.5	WT	NE
nextseq_1_PA-01D_S4.AGTAGCCATTTAGGACCGG	435	350	-3.88111	2.98776	Differentiated yolk sac	nextseq_1	Day8	WT	ETiX
nextseq_1_PA-01D_S4.TGATGCGATACGCGAGATT	2193	1388	-6.22548	2.31486	Differentiated yolk sac	nextseq_1	Day8	Pax6neg	ETiX
nextseq_1_PA-01D_S4.TGGTTGAATTTCTAATAGTA	1115	828	-5.79981	2.83386	Differentiated yolk sac	nextseq_1	Day8	Failed	ETiX
nextseq_1_PA-01D_S4.TTGGAGCTTCGGTCAAGAA	710	516	-4.4041	2.80386	Differentiated yolk sac	nextseq_1	Day8	Failed	ETiX
nextseq_1_PA-01D_S4.CCTGCTACTCAAGGAGGTC	1486	1030	-6.33258	3.44827	Differentiated yolk sac	nextseq_1	E9.5	WT	NE
nextseq_1_PA-01D_S4.AGGCGGAATATCGGCTATC	1630	1143	-6.92632	0.407343	Differentiated yolk sac	nextseq_1	E8.5	WT	NE
nextseq_1_PA-01D_S4.CGTTGATCTTAGACTTCTT	995	740	-4.57212	3.00778	Differentiated yolk sac	nextseq_1	Day8	Failed	ETiX
nextseq_1_PA-01D_S4.AATTCTAGGTCGTCGCAGCC	1849	1269	-5.92181	3.99389	Differentiated yolk sac	nextseq_1	E8.75	WT	NE
nextseq_1_PA-01D_S4.ATATGGATCTCCGATTCCTG	615	474	-6.40326	2.67108	Differentiated yolk sac	nextseq_1	Day8	WT	ETiX
nextseq_1_PA-01D_S4.TTCTCATTGTCCTTGGTCCA	1982	1276	-7.18442	2.26344	Differentiated yolk sac	nextseq_1	E8.75	WT	NE
nextseq_1_PA-01D_S4.AAGGATATGTGGCAGACGCC	881	644	-6.29554	0.785326	Differentiated yolk sac	nextseq_1	E8.5	WT	NE
nextseq_1_PA-01D_S4.GGTCAGTTTTTAGGACCGG	646	507	-5.33758	2.45354	Differentiated yolk sac	nextseq_1	Day8	WT	ETiX
nextseq_1_PA-01E_S5.CTGAGCATTCCGCTGCCAG	1773	1154	-6.76878	1.18246	Differentiated yolk sac	nextseq_1	Day8	WT	ETiX
nextseq_1_PA-01E_S5.GCGTACTTTTGGTCAGCCA	401	315	-4.13804	2.49372	Differentiated yolk sac	nextseq_1	E9.5	WT	NE
nextseq_1_PA-01E_S5.AGATCGGATCCGCTGCCAG	443	386	-2.63811	2.80838	Differentiated yolk sac	nextseq_1	Day8	WT	ETiX
nextseq_1_PA-01E_S5.GAGGAACTTTAGATCTACT	1803	1211	-4.72259	3.17155	Differentiated yolk sac	nextseq_1	Day8	WT	ETiX
nextseq_1_PA-01E_S5.TCCTATAAGTTTAGGACCGG	1971	1310	-5.095	3.45512	Differentiated yolk sac	nextseq_1	Day8	WT	ETiX
nextseq_1_PA-01E_S5.GCGTACTTTTGCGGACCTA	777	606	-4.93444	1.55025	Differentiated yolk sac	nextseq_1	Day8	Failed	ETiX
nextseq_1_PA-01E_S5.TATTCTCCTTTGGCCGGCCT	309	268	-3.25109	2.74211	Differentiated yolk sac	nextseq_1	Day8	WT	ETiX
nextseq_1_PA-01E_S5.ACTTATGGTTTGACGCTCCG	1338	956	-4.00772	3.56156	Differentiated yolk sac	nextseq_1	E9.5	WT	NE
nextseq_1_PA-01E_S5.AAGTATTGGTACTTGCTAGA	454	394	-3.74222	2.72861	Differentiated yolk sac	nextseq_1	Day8	WT	ETiX
nextseq_1_PA-01E_S5.ACTTGATTGTACCTCTATCT	450	365	-3.56245	3.23753	Differentiated yolk sac	nextseq_1	Day8	Failed	ETiX
nextseq_1_PA-01E_S5.TTATCCGCTGGTAGGTTAG	1155	839	-5.34475	3.1065	Differentiated yolk sac	nextseq_1	Day8	Failed	ETiX
nextseq_1_PA-01E_S5.AACGAGCGTCCAGTTCCAA	1543	1068	-5.12277	2.53827	Differentiated yolk sac	nextseq_1	Day8	WT	ETiX
nextseq_1_PA-01E_S5.ACAATGCTATGTCCTTAAGA	392	306	-4.6723	2.95389	Differentiated yolk sac	nextseq_1	E8.75	WT	NE
nextseq_1_PA-01E_S5.TAATCAGCTTCATAGTTCGG	1571	1028	-3.01868	3.82354	Differentiated yolk sac	nextseq_1	Day6	Failed	ETiX
nextseq_1_PA-01E_S5.ATCAGTCATTCAGGAGGAGA	678	524	-4.38623	2.37326	Differentiated yolk sac	nextseq_1	E9.5	WT	NE
nextseq_1_PA-01E_S5.TCCTATAAGTCGGTTATGCC	747	529	-5.31405	4.00105	Differentiated yolk sac	nextseq_1	E8.75	WT	NE
nextseq_1_PA-01E_S5.GCTCTTAGTATCATATTAG	606	478	-3.84348	3.24022	Differentiated yolk sac	nextseq_1	Day8	WT	ETiX
nextseq_1_PA-01E_S5.TAAGGTTCATGCCATTCTCC	731	578	-5.08655	1.55169	Differentiated yolk sac	nextseq_1	Day8	Failed	ETiX
nextseq_1_PA-01E_S5.TCTTAGTTCTCGTCGCAGCC	1717	1174	-5.30995	3.6477	Differentiated yolk sac	nextseq_1	E8.75	WT	NE
nextseq_1_PA-01E_S5.GGCTAAGATAGGTATACTC	1875	1301	-5.66631	2.74568	Differentiated yolk sac	nextseq_1	Day8	WT	ETiX
nextseq_1_PA-01E_S5.TTACCTAAGTGCTCAGCCGG	906	680	-5.24402	4.13509	Differentiated yolk sac	nextseq_1	E9.5	WT	NE
nextseq_1_PA-01E_S5.ATTGAGGAATGAGCATCATT	860	703	-6.11994	2.82236	Differentiated yolk sac	nextseq_1	E9.5	WT	NE
nextseq_1_PA-01E_S5.ATTCCTAGATGTCCTAGAGG	667	549	-2.85017	3.62721	Differentiated yolk sac	nextseq_1	Day8	Failed	ETiX
nextseq_1_PA-01E_S5.ATCTGATGATTGGCCGGCCT	945	730	-5.31047	3.23995	Differentiated yolk sac	nextseq_1	Day8	WT	ETiX
nextseq_1_PA-01E_S5.ATGCATTCATCGCTCCTAAC	386	307	-3.64187	2.9733	Differentiated yolk sac	nextseq_1	Day8	WT	ETiX
nextseq_1_PA-01E_S5.CTGAGCATTACGGAGGCGG	2405	1461	-5.61033	2.09507	Differentiated yolk sac	nextseq_1	Day8	WT	ETiX
nextseq_1_PA-01E_S5.ATTAGTCTGTCAGGAGGAGA	510	410	-5.47427	3.14561	Differentiated yolk sac	nextseq_1	E9.5	WT	NE
nextseq_1_PA-01E_S5.CTGAGCATTGTCCTTAAGA	2087	1453	-6.74559	1.79441	Differentiated yolk sac	nextseq_1	E8.75	WT	NE
nextseq_1_PA-01F_S6.TTCTTCGTTTGGTATCCGCC	2034	1363	-3.64743	3.67897	Differentiated yolk sac	nextseq_1	Day8	Failed	ETiX
nextseq_1_PA-01F_S6.CTGCCTTATCAGGAGGAGA	2096	1369	-7.11111	2.09236	Differentiated yolk sac	nextseq_1	E9.5	WT	NE
nextseq_1_PA-01F_S6.TAATACCAGTCATCAGAATG	844	624	-4.97959	2.08624	Differentiated yolk sac	nextseq_1	Day8	WT	ETiX
nextseq_1_PA-01F_S6.ACGTCTAGTATAAGGAGCA	670	558	-3.8307	2.80489	Differentiated yolk sac	nextseq_1	Day8	WT	ETiX
nextseq_1_PA-01F_S6.AACGATCATTTTAGGACCGG	1320	972	-4.22226	3.74091	Differentiated yolk sac	nextseq_1	Day8	WT	ETiX
nextseq_1_PA-01F_S6.ACTTCCGTTTTCATAGGAC	972	735	-4.78359	3.46274	Differentiated yolk sac	nextseq_1	Day8	Failed	ETiX
nextseq_1_PA-01F_S6.CGGTAAGGTGAGCATCATT	2100	1418	-6.88787	0.474518	Differentiated yolk sac	nextseq_1	E9.5	WT	NE
nextseq_1_PA-01F_S6.ATGGACTATTACGTCATATA	1110	847	-6.77365	2.46388	Differentiated yolk sac	nextseq_1	Day8	Pax6neg	ETiX
nextseq_1_PA-01F_S6.ACAATGCTATCATCAGAATG	640	500	-4.79727	2.73885	Differentiated yolk sac	nextseq_1	Day8	WT	ETiX
nextseq_1_PA-01F_S6.ATGGTTGGTCCAGTTCCAA	2368	1570	-4.61411	3.78251	Differentiated yolk sac	nextseq_1	Day8	WT	ETiX
nextseq_1_PA-01F_S6.AGAACTCCTCCGATTCCTG	891	664	-6.40537	1.44652	Differentiated yolk sac	nextseq_1	Day8	WT	ETiX
nextseq_1_PA-01F_S6.AACTTGGATTTTCATAGGAC	1262	954	3.45103	2.21716	Differentiated yolk sac	nextseq_1	Day8	Failed	ETiX
nextseq_1_PA-01F_S6.ACGCTTGATCGTCGCAGCC	1342	954	-5.88553	3.16459	Differentiated yolk sac	nextseq_1	E8.75	WT	NE
nextseq_1_PA-01F_S6.TTTGCTACTTCCATAAGTCC	882	690	-4.77346	3.68012	Differentiated yolk sac	nextseq_1	Day8	WT	ETiX
nextseq_1_PA-01F_S6.ACGCTTGATTAGACTTCTT	320	277	-2.20822	3.0318	Differentiated yolk sac	nextseq_1	Day8	Failed	ETiX
nextseq_1_PA-01F_S6.TTGACCAGTTTAGGACCGG	916	663	-4.58184	3.43716	Differentiated yolk sac	nextseq_1	Day8	WT	ETiX
nextseq_1_PA-01F_S6.ATGGTTGGTAGCTGCAATA	372	301	-3.47742	2.49229	Differentiated yolk sac	nextseq_1	Day8	Pax6neg	ETiX
nextseq_1_PA-01F_S6.AAACTGAACTTCTAATAGTA	1174	886	-4.8795	2.67067	Differentiated yolk sac	nextseq_1	Day8	Failed	ETiX
nextseq_1_PA-01F_S6.TCAAGATCTTCGGCGTAACT	346	299	-3.38126	3.35734	Differentiated yolk sac	nextseq_1	Day8	Failed	ETiX
nextseq_1_PA-01F_S6.ATCAATACGTGGCTCTCTAT	574	468	4.47395	1.77819	Differentiated yolk sac	nextseq_1	Day8	Failed	ETiX
nextseq_1_PA-01F_S6.TTTGCTACTTAGCTTATCCG	2036	1291	-4.97956	3.45161	Differentiated yolk sac	nextseq_1	Day8	WT	ETiX
nextseq_1_PA-01F_S6.CTTCGACTTAAGAAGCTAG	1436	1000	-6.88818	1.32917	Differentiated yolk sac	nextseq_1	E8.5	WT	NE
nextseq_1_PA-01F_S6.AGAGGTCGTCGGTTATGCC	413	333	-5.28026	3.31197	Differentiated yolk sac	nextseq_1	E8.75	WT	NE
nextseq_1_PA-01F_S6.CAGATCAGTGATCTTACGC	778	559	-4.92704	2.85078	Differentiated yolk sac	nextseq_1	E8.5	WT	NE
nextseq_1_PA-01F_S6.CTTCGACTTGCTCAGCCGG	1365	982	-6.7039	1.25122	Differentiated yolk sac	nextseq_1	E9.5	WT	NE
nextseq_1_PA-01F_S6.AGTAGCCATGTATCATCGA	511	428	-3.77986	2.42944	Differentiated yolk sac	nextseq_1	Day8	WT	ETiX
nextseq_1_PA-01F_S6.AGAGATGAATGTCCTTAAGA	532	423	-6.58455	1.82144	Differentiated yolk sac	nextseq_1	E8.75	WT	NE
nextseq_1_PA-01F_S6.TAGATGACTTGATCTTACGC	512	409	3.12778	1.44107	Differentiated yolk sac	nextseq_1	E8.5	WT	NE
nextseq_1_PA-01G_S7.ATACCAGTTTGCTCAGCCGG	1064	800	-6.60032	1.40888	Differentiated yolk sac	nextseq_1	E9.5	WT	NE
nextseq_1_PA-01G_S7.CAACTCTCTATATGAGCCA	1511	1013	-7.05579	2.04264	Differentiated yolk sac	nextseq_1	E8.75	WT	NE
nextseq_1_PA-01G_S7.CTGCCTTATTAACTCTTAG	515	433	-3.73711	2.26178	Differentiated yolk sac	nextseq_1	E8	WT	NE
nextseq_1_PA-01G_S7.CGAAGACCTAAGACCGTTG	306	271	-5.18343	1.26978	Differentiated yolk sac	nextseq_1	E8.5	WT	NE
nextseq_1_PA-01G_S7.ACTGGACCTTTGCGAGGCA	519	427	-4.00234	1.76356	Differentiated yolk sac	nextseq_1	E8	WT	NE
nextseq_1_PA-01G_S7.AGCATTATGTAGCTTATCCG	1473	1042	-6.79418	1.30021	Differentiated yolk sac	nextseq_1	Day8	WT	ETiX
nextseq_1_PA-01G_S7.ATTCGCAATTATCGGCTATC	625	496	-6.14121	1.18987	Differentiated yolk sac	nextseq_1	E8.5	WT	NE
nextseq_1_PA-01G_S7.ATCTTCAGATGTCCTACTTG	1291	900	-5.27416	3.36513	Differentiated yolk sac	nextseq_1	Day8	Pax6neg	ETiX
nextseq_1_PA-01G_S7.AGTCGCATTCCGATTCCTG	1410	955	-5.20699	3.02589	Differentiated yolk sac	nextseq_1	Day8	WT	ETiX
nextseq_1_PA-01G_S7.AATTCATCGTCCGTTCCTTA	306	242	-2.88107	2.84172	Differentiated yolk sac	nextseq_1	E7.5	WT	NE
nextseq_1_PA-01G_S7.GAGGAACTTACCTCTATCT	1695	1167	-4.58333	3.48359	Differentiated yolk sac	nextseq_1	Day8	Failed	ETiX
nextseq_1_PA-01G_S7.GCGTACTTTTTATTCATTC	855	683	-5.43718	3.05547	Differentiated yolk sac	nextseq_1	E9.5	WT	NE
nextseq_1_PA-01G_S7.ATAATCCTGTGATCTTACGC	292	240	-4.76619	3.18463	Differentiated yolk sac	nextseq_1	E8.5	WT	NE
nextseq_1_PA-01G_S7.GGCTAAGATATCGGCTATC	428	346	-4.91136	2.95215	Differentiated yolk sac	nextseq_1	E8.5	WT	NE
nextseq_1_PA-01G_S7.ATTAGGTACTTAATGAACGA	1461	1092	-6.93852	1.80662	Differentiated yolk sac	nextseq_1	E9.5	WT	NE
nextseq_1_PA-01G_S7.AGAGTACCTACCGGAATTA	1241	915	-6.8262	1.31644	Differentiated yolk sac	nextseq_1	E9.5	WT	NE
nextseq_1_PA-01G_S7.CGGAACCTTGTCCTAGAGG	1922	1350	-3.41192	3.41152	Differentiated yolk sac	nextseq_1	Day8	Failed	ETiX
nextseq_1_PA-01G_S7.ATTCCTAGATCGGTTATGCC	1684	1153	-6.73184	2.51741	Differentiated yolk sac	nextseq_1	E8.75	WT	NE
nextseq_1_PA-01G_S7.GGTACCATTGCGTTGGAGC	985	716	5.88004	1.91088	Differentiated yolk sac	nextseq_1	E7.5	WT	NE
nextseq_1_PA-01G_S7.CGGAACCTTAAGACCGTTG	1375	1003	-6.77134	1.13454	Differentiated yolk sac	nextseq_1	E8.5	WT	NE
nextseq_1_PA-01G_S7.AAGGCTACTGTCCTACTTG	445	360	-4.74223	2.54642	Differentiated yolk sac	nextseq_1	Day8	Pax6neg	ETiX
nextseq_1_PA-01G_S7.TTGACTCAATACTTAACCTT	783	583	-4.38998	2.78245	Differentiated yolk sac	nextseq_1	Day8	WT	ETiX
nextseq_1_PA-01G_S7.TTATCCGCTGGCAGACGCC	1967	1328	-6.88253	0.982293	Differentiated yolk sac	nextseq_1	E8.5	WT	NE
nextseq_1_PA-01G_S7.AACCTCATTTGCTAACTTGC	860	676	-2.92906	2.01554	Differentiated yolk sac	nextseq_1	Day8	Failed	ETiX
nextseq_1_PA-01G_S7.TAAGAATGGTGATACGGAAC	705	561	-6.73438	1.67196	Differentiated yolk sac	nextseq_1	E8.5	WT	NE
nextseq_1_PA-01G_S7.ACATGGTAATGCTCAGCCGG	2126	1409	-6.12457	3.81757	Differentiated yolk sac	nextseq_1	E9.5	WT	NE
nextseq_1_PA-01G_S7.CTGATAGGTCGGCGTAACT	725	571	-4.73531	2.75712	Differentiated yolk sac	nextseq_1	Day8	Failed	ETiX
nextseq_1_PA-01G_S7.CAACTCTCTGGCTGAGCTC	848	623	-4.57907	2.35349	Differentiated yolk sac	nextseq_1	Day8	Failed	ETiX
nextseq_1_PA-01H_S8.TCTATCCAATGTTCGTCAGA	333	279	-3.24967	2.1856	Differentiated yolk sac	nextseq_1	Day8	Pax6neg	ETiX
nextseq_1_PA-01H_S8.CAGGACTCTCAGGAGGAGA	627	505	-6.75086	1.7865	Differentiated yolk sac	nextseq_1	E9.5	WT	NE
nextseq_1_PA-01H_S8.ATAGTTGACTCAAGGAGGTC	296	246	-4.05474	2.31566	Differentiated yolk sac	nextseq_1	E9.5	WT	NE
nextseq_1_PA-01H_S8.TTACCTAAGTTCTAATAGTA	994	752	-4.67735	2.91711	Differentiated yolk sac	nextseq_1	Day8	Failed	ETiX
nextseq_1_PA-01H_S8.AAATTCCTCTGTAGCTCCAT	509	425	-2.58659	2.13529	Differentiated yolk sac	nextseq_1	Day8	WT	ETiX
nextseq_1_PA-01H_S8.ATAAGCGAATCATCAGAATG	2371	1510	-4.5478	3.75806	Differentiated yolk sac	nextseq_1	Day8	WT	ETiX
nextseq_1_PA-01H_S8.AGAGATGAATGGACTACTAC	1752	1194	-6.61863	3.14072	Differentiated yolk sac	nextseq_1	E8.75	WT	NE
nextseq_1_PA-01H_S8.AAGACCTTATATATTGATAC	1490	1093	-6.97393	1.8391	Differentiated yolk sac	nextseq_1	E8.75	WT	NE
nextseq_1_PA-01H_S8.ATTAATGCCTCCTTGGTCCA	1477	1059	-6.82632	2.11109	Differentiated yolk sac	nextseq_1	E8.75	WT	NE
nextseq_1_PA-01H_S8.ACTTCCGTTGATACGGAAC	353	295	-5.64371	2.81121	Differentiated yolk sac	nextseq_1	E8.5	WT	NE
nextseq_1_PA-01H_S8.ATTGAGGAATGGCTGAGCTC	476	391	-3.49448	1.62045	Differentiated yolk sac	nextseq_1	Day8	Failed	ETiX
nextseq_1_PA-01H_S8.AGAAGTAAGTGATCTTACGC	765	604	-5.99578	1.12711	Differentiated yolk sac	nextseq_1	E8.5	WT	NE
nextseq_1_PA-01H_S8.ATCAGTCATTTGGCCGGCCT	425	345	-3.92494	3.32681	Differentiated yolk sac	nextseq_1	Day8	WT	ETiX
nextseq_1_PA-01H_S8.TAGATGACTTCTAACTAGAT	609	459	-4.00023	3.17205	Differentiated yolk sac	nextseq_1	Day8	WT	ETiX
nextseq_1_PA-01H_S8.GGTACCATTGCCGCAACGA	407	318	-3.06515	1.65012	Differentiated yolk sac	nextseq_1	Day8	Pax6neg	ETiX
nextseq_1_PA-01H_S8.ACTTCCGTTTCCAATCATC	560	464	-4.38487	3.70535	Differentiated yolk sac	nextseq_1	E8.5	WT	NE
nextseq_1_PA-01H_S8.AAGGATTACTCAAGGAGGTC	885	690	-6.11265	2.42689	Differentiated yolk sac	nextseq_1	E9.5	WT	NE
nextseq_1_PA-01H_S8.ATAACTTCCTATGGAATTGG	1238	911	-3.65251	3.63307	Differentiated yolk sac	nextseq_1	E9.5	WT	NE
nextseq_1_PA-01H_S8.ACGTTGCTTCGTCGCAGCC	1012	773	-6.96311	1.56725	Differentiated yolk sac	nextseq_1	E8.75	WT	NE
nextseq_1_PA-01H_S8.AACGAGCGTGGCAGACGCC	1564	1109	-6.81149	0.893605	Differentiated yolk sac	nextseq_1	E8.5	WT	NE
nextseq_1_PA-01H_S8.CTCGCATGTCATTCGACGG	1822	1240	-6.82038	0.956314	Differentiated yolk sac	nextseq_1	E9.5	WT	NE
nextseq_1_PA-01H_S8.TCGAAGGATGGAGGATAGC	420	334	-5.23966	2.29306	Differentiated yolk sac	nextseq_1	Day8	Pax6neg	ETiX
nextseq_1_PA-01H_S8.AGAAGTAAGTTTAGGACCGG	1715	1193	-6.52085	0.0336806	Differentiated yolk sac	nextseq_1	Day8	WT	ETiX
nextseq_1_PA-01H_S8.TGCTGGATTTGGCCGGCCT	407	359	-3.35155	3.1468	Differentiated yolk sac	nextseq_1	Day8	WT	ETiX
nextseq_1_PA-01H_S8.ATACCAGTTTCGGTTATGCC	1161	899	-7.1358	2.34829	Differentiated yolk sac	nextseq_1	E8.75	WT	NE
nextseq_1_PA-01H_S8.GGTCAGTTTATATTGATAC	354	281	-5.96678	2.45854	Differentiated yolk sac	nextseq_1	E8.75	WT	NE
nextseq_1_PA-01H_S8.ATGGTAACTTTGCGGACCTA	464	387	-3.9217	3.01221	Differentiated yolk sac	nextseq_1	Day8	Failed	ETiX
nextseq_1_PA-01H_S8.GGCTAAGATCCTTGGTCCA	1393	1002	-6.98047	1.99799	Differentiated yolk sac	nextseq_1	E8.75	WT	NE
nextseq_1_PA-02A_S9.AGTCGCATTTAACTGGTTA	507	430	-5.20682	1.8275	Differentiated yolk sac	nextseq_1	E9.5	WT	NE
nextseq_1_PA-02A_S9.AGATCGGATATATTGATAC	1062	791	-6.55673	1.311	Differentiated yolk sac	nextseq_1	E8.75	WT	NE
nextseq_1_PA-02A_S9.TTGACTCAATAACCATTGGA	806	617	-6.41512	1.39617	Differentiated yolk sac	nextseq_1	E9.5	WT	NE
nextseq_1_PA-02A_S9.AACGCGTCTATATGAGCCA	1281	971	-5.58518	3.92182	Differentiated yolk sac	nextseq_1	E8.75	WT	NE
nextseq_1_PA-02A_S9.ATGCTTCCTAGTAACGGTC	783	603	-5.04769	1.72189	Differentiated yolk sac	nextseq_1	Day8	WT	ETiX
nextseq_1_PA-02A_S9.AGATTCAACTGGCCGTAGTC	1610	1160	-3.30364	3.59345	Differentiated yolk sac	nextseq_1	Day8	Failed	ETiX
nextseq_1_PA-02A_S9.TTCGTTCCTCTAACTAGAT	1036	759	-4.99741	3.3132	Differentiated yolk sac	nextseq_1	Day8	WT	ETiX
nextseq_1_PA-02A_S9.TAGGAAGGTCATTCGACGG	344	309	-5.56181	0.973023	Differentiated yolk sac	nextseq_1	E9.5	WT	NE
nextseq_1_PA-02A_S9.AGGCTCGTTCTAACTAGAT	356	307	-3.39737	2.45297	Differentiated yolk sac	nextseq_1	Day8	WT	ETiX
nextseq_1_PA-02A_S9.ATGCTTCCTTCCAATCATC	599	467	-5.80598	1.39958	Differentiated yolk sac	nextseq_1	E8.5	WT	NE
nextseq_1_PA-02A_S9.GATAAGCGTAATTAAGACT	1768	1214	-5.48776	3.08259	Differentiated yolk sac	nextseq_1	Day8	WT	ETiX
nextseq_1_PA-02A_S9.CTCCATCATTAGATCTACT	311	247	-3.17998	1.58962	Differentiated yolk sac	nextseq_1	Day8	WT	ETiX
nextseq_1_PA-02A_S9.CCAGCCTTTGCTCAGCCGG	1104	804	-6.00049	1.93452	Differentiated yolk sac	nextseq_1	E9.5	WT	NE
nextseq_1_PA-02A_S9.ATACCAGTTTGGTACTGCCT	1033	791	-6.55332	1.42042	Differentiated yolk sac	nextseq_1	Day8	Pax6neg	ETiX
nextseq_1_PA-02A_S9.GGCTTACTTTTCATAGGAC	714	573	4.34865	2.50036	Differentiated yolk sac	nextseq_1	Day8	Failed	ETiX
nextseq_1_PA-02A_S9.TCCTAACTTTGGCCGTAGTC	470	366	-4.03927	2.30811	Differentiated yolk sac	nextseq_1	Day8	Failed	ETiX
nextseq_1_PA-02A_S9.TAATCAGCTTCCATCGCGAA	1978	1385	-4.49838	3.43149	Differentiated yolk sac	nextseq_1	Day8	WT	ETiX
nextseq_1_PA-02A_S9.CTGATAGGTGCTCAGCCGG	1354	939	-6.54826	1.6091	Differentiated yolk sac	nextseq_1	E9.5	WT	NE
nextseq_1_PA-02A_S9.GAGGAACTTTTATTATGGT	757	586	-3.48557	2.08249	Differentiated yolk sac	nextseq_1	Day8	Failed	ETiX
nextseq_1_PA-02A_S9.AAGCAGTATTTGGTCAGCCA	1220	890	-5.20705	3.42354	Differentiated yolk sac	nextseq_1	E9.5	WT	NE
nextseq_1_PA-02A_S9.ACATGGTAATAATTAAGACT	295	239	-3.88662	2.1923	Differentiated yolk sac	nextseq_1	Day8	WT	ETiX
nextseq_1_PA-02A_S9.CATCAACGTACGTCATATA	1261	894	-5.30823	3.27956	Differentiated yolk sac	nextseq_1	Day8	Pax6neg	ETiX
nextseq_1_PA-02A_S9.ATGCATTCATCGGTTATGCC	964	740	-5.9583	4.03688	Differentiated yolk sac	nextseq_1	E8.75	WT	NE
nextseq_1_PA-02A_S9.TGGATTCTATTTCTTCCGGT	319	286	-3.37127	1.40725	Differentiated yolk sac	nextseq_1	E8	WT	NE
nextseq_1_PA-02A_S9.TCGAAGGATAACTAGGCGC	432	362	-4.46953	2.95764	Differentiated yolk sac	nextseq_1	Day8	Failed	ETiX
nextseq_1_PA-02A_S9.CTGCCTTATATGGAATTGG	2138	1410	-6.66218	1.5646	Differentiated yolk sac	nextseq_1	E9.5	WT	NE
nextseq_1_PA-02B_S10.ACGCTTGATGGAGGCCTCC	556	469	-3.70677	2.3621	Differentiated yolk sac	nextseq_1	E8.75	WT	NE
nextseq_1_PA-02B_S10.CAGCATTGTCAACCGCTAA	613	489	-3.90439	2.23818	Differentiated yolk sac	nextseq_1	Day8	WT	ETiX
nextseq_1_PA-02B_S10.TGCAAGGTTTTAGGACCGG	1754	1226	-4.82726	3.83323	Differentiated yolk sac	nextseq_1	Day8	WT	ETiX
nextseq_1_PA-02B_S10.GAGGAACTTCCGATTCCTG	1035	785	-6.82407	1.30992	Differentiated yolk sac	nextseq_1	Day8	WT	ETiX
nextseq_1_PA-02B_S10.TTGACTCAATGGCCGTAGTC	1747	1165	-5.46881	2.94301	Differentiated yolk sac	nextseq_1	Day8	Failed	ETiX
nextseq_1_PA-02B_S10.CATCAACGTATTCGACCAA	699	549	5.97726	2.44723	Differentiated yolk sac	nextseq_1	Day6	Failed	ETiX
nextseq_1_PA-02B_S10.ATTCGCAATTGAGCATCATT	1542	1102	-6.48879	3.16381	Differentiated yolk sac	nextseq_1	E9.5	WT	NE
nextseq_1_PA-02B_S10.ACGCTTATATCGGTTATGCC	2071	1381	-6.97762	2.74456	Differentiated yolk sac	nextseq_1	E8.75	WT	NE
nextseq_1_PA-02B_S10.ACCATGATTTCAAGGAGGTC	1402	1035	-6.99495	1.45624	Differentiated yolk sac	nextseq_1	E9.5	WT	NE
nextseq_1_PA-02B_S10.ATGCTTCCTAGAACGTCTC	536	411	-3.60631	2.79458	Differentiated yolk sac	nextseq_1	Day8	Failed	ETiX
nextseq_1_PA-02B_S10.TCTTAGTTCTCCGTTCCTTA	307	251	-3.25661	3.71165	Differentiated yolk sac	nextseq_1	E7.5	WT	NE
nextseq_1_PA-02B_S10.GGCTAAGATGTCCTTAAGA	1708	1167	-6.37001	3.27401	Differentiated yolk sac	nextseq_1	E8.75	WT	NE
nextseq_1_PA-02B_S10.ATAGTTGACTAGTAACGGTC	482	401	-3.74844	2.70298	Differentiated yolk sac	nextseq_1	Day8	WT	ETiX
nextseq_1_PA-02B_S10.TCGAGAAGTCGTCGCAGCC	495	393	-5.60744	4.0733	Differentiated yolk sac	nextseq_1	E8.75	WT	NE
nextseq_1_PA-02B_S10.ACGGAACGTGTCCTTAAGA	430	363	-3.94157	3.54796	Differentiated yolk sac	nextseq_1	E8.75	WT	NE
nextseq_1_PA-02B_S10.CGTCTTCCTCCTTGGTCCA	2038	1379	-4.86435	3.70339	Differentiated yolk sac	nextseq_1	E8.75	WT	NE
nextseq_1_PA-02B_S10.ATCTGATGATAAGACCGTTG	777	571	-4.91301	2.76072	Differentiated yolk sac	nextseq_1	E8.5	WT	NE
nextseq_1_PA-02B_S10.TTGACTCAATGGACTACTAC	889	685	-6.21754	3.68706	Differentiated yolk sac	nextseq_1	E8.75	WT	NE
nextseq_1_PA-02B_S10.CAAGGCGTTTGACGCTCCG	486	372	-6.87845	1.73443	Differentiated yolk sac	nextseq_1	E9.5	WT	NE
nextseq_1_PA-02B_S10.CTCTGAGCTATGGAATTGG	863	656	-6.44146	1.70564	Differentiated yolk sac	nextseq_1	E9.5	WT	NE
nextseq_1_PA-02B_S10.AGGCGGAATACTTGCTAGA	1535	1060	-4.83696	3.47678	Differentiated yolk sac	nextseq_1	Day8	WT	ETiX
nextseq_1_PA-02C_S11.AAAGCTGATTAGGTTAGTTC	1665	1164	-5.07121	3.39274	Differentiated yolk sac	nextseq_1	Day8	WT	ETiX
nextseq_1_PA-02C_S11.ACTTATGGTTCGGCGTAACT	1241	947	-5.54741	2.07197	Differentiated yolk sac	nextseq_1	Day8	Failed	ETiX
nextseq_1_PA-02C_S11.ACCATGATTTTAGACTTCTT	1157	847	-3.73866	3.75451	Differentiated yolk sac	nextseq_1	Day8	Failed	ETiX
nextseq_1_PA-02C_S11.ACGCTTGATACTTAACCTT	896	723	-5.03316	2.33738	Differentiated yolk sac	nextseq_1	Day8	WT	ETiX
nextseq_1_PA-02C_S11.AAATTCCTCTCCGCGGCTCA	426	362	-2.74985	-1.32392	Differentiated yolk sac	nextseq_1	Day6	WT	ETiX
nextseq_1_PA-02C_S11.ACTGGACCTATGGAATTGG	1353	943	-5.83293	3.80169	Differentiated yolk sac	nextseq_1	E9.5	WT	NE
nextseq_1_PA-02C_S11.TGGATTCTATTAACGATCCA	1091	765	-3.3426	3.84579	Differentiated yolk sac	nextseq_1	Day8	WT	ETiX
nextseq_1_PA-02C_S11.AGTAGCCATGAGCATCATT	330	279	-4.34842	3.76762	Differentiated yolk sac	nextseq_1	E9.5	WT	NE
nextseq_1_PA-02C_S11.CGTACCTATGCTCAGCCGG	1253	939	-6.19124	2.63358	Differentiated yolk sac	nextseq_1	E9.5	WT	NE
nextseq_1_PA-02C_S11.GGCTTACTTATATTGATAC	1301	1013	-7.07441	2.21111	Differentiated yolk sac	nextseq_1	E8.75	WT	NE
nextseq_1_PA-02C_S11.AGGCGGAATATCATATTAG	704	528	-2.30479	3.05698	Differentiated yolk sac	nextseq_1	Day8	WT	ETiX
nextseq_1_PA-02C_S11.AAGTTCTTGTTTGCTAACGG	412	317	-3.82344	1.34148	Differentiated yolk sac	nextseq_1	E7.5	WT	NE
nextseq_1_PA-02C_S11.CGTACCTATAACCTGGTCT	714	561	-4.34861	3.22397	Differentiated yolk sac	nextseq_1	Day8	WT	ETiX
nextseq_1_PA-02C_S11.ACTTGATTGTAGTAACGGTC	1478	1116	-5.7282	2.99872	Differentiated yolk sac	nextseq_1	Day8	WT	ETiX
nextseq_1_PA-02C_S11.GAGTTCTCTTGACGCTCCG	558	432	-6.1661	2.38704	Differentiated yolk sac	nextseq_1	E9.5	WT	NE
nextseq_1_PA-02C_S11.AGTCGCATTGGCAATGAGA	890	699	-3.93157	3.82668	Differentiated yolk sac	nextseq_1	Day8	Failed	ETiX
nextseq_1_PA-02C_S11.TAGGAAGGTGACCTTGATA	371	308	-3.74711	3.04955	Differentiated yolk sac	nextseq_1	E9.5	WT	NE
nextseq_1_PA-02C_S11.TGCTGGATTCAACCGCTAA	1694	1199	-5.69808	2.97285	Differentiated yolk sac	nextseq_1	Day8	WT	ETiX
nextseq_1_PA-02C_S11.CGAGGCAATAGTAACGGTC	1045	775	2.49906	1.20056	Differentiated yolk sac	nextseq_1	Day8	WT	ETiX
nextseq_1_PA-02C_S11.ATAACTTCCTACTTAACCTT	1130	813	-5.5084	2.03566	Differentiated yolk sac	nextseq_1	Day8	WT	ETiX
nextseq_1_PA-02C_S11.GAGTTCTCTTTACTTGGAA	1193	897	-4.90648	2.91461	Differentiated yolk sac	nextseq_1	Day8	Failed	ETiX
nextseq_1_PA-02C_S11.ATTAGTCTGTTGCCGGCAGA	796	619	-4.5203	2.76132	Differentiated yolk sac	nextseq_1	Day8	WT	ETiX
nextseq_1_PA-02C_S11.TTATCCGCTTTCATAGGAC	897	678	2.41283	1.26388	Differentiated yolk sac	nextseq_1	Day8	Failed	ETiX
nextseq_1_PA-02C_S11.AAGTACGTTTATATTGATAC	1179	869	-6.67778	2.19948	Differentiated yolk sac	nextseq_1	E8.75	WT	NE
nextseq_1_PA-02C_S11.TGCAAGGTTGTCCTAGAGG	386	325	-3.27321	3.13183	Differentiated yolk sac	nextseq_1	Day8	Failed	ETiX
nextseq_1_PA-02C_S11.TGTCCTTATTGGCAATGAGA	392	342	-3.33595	2.79283	Differentiated yolk sac	nextseq_1	Day8	Failed	ETiX
nextseq_1_PA-02C_S11.TATAAGAGGTATATGAGCCA	929	690	-6.20497	3.06134	Differentiated yolk sac	nextseq_1	E8.75	WT	NE
nextseq_1_PA-02C_S11.GATAAGCGTTTATTATGGT	488	402	-3.74759	2.15996	Differentiated yolk sac	nextseq_1	Day8	Failed	ETiX
nextseq_1_PA-02C_S11.AGTAGCCATTGGCCGGCCT	375	305	1.40095	-0.0852155	Differentiated yolk sac	nextseq_1	Day8	WT	ETiX
nextseq_1_PA-02C_S11.AACCTCATTTCGCTCCTAAC	472	401	-4.80041	2.4836	Differentiated yolk sac	nextseq_1	Day8	WT	ETiX
nextseq_1_PA-02C_S11.TTGGAGCTTGTATCATCGA	388	322	-3.63202	1.89117	Differentiated yolk sac	nextseq_1	Day8	WT	ETiX
nextseq_1_PA-02C_S11.ATGCATTCATGTCCTAGAGG	293	248	-3.24774	1.87805	Differentiated yolk sac	nextseq_1	Day8	Failed	ETiX
nextseq_1_PA-02D_S12.CCAATCCATACCGGAATTA	1158	899	-6.64876	1.49128	Differentiated yolk sac	nextseq_1	E9.5	WT	NE
nextseq_1_PA-02D_S12.CAACTCTCTAACCTGGTCT	1206	861	-5.53203	2.24788	Differentiated yolk sac	nextseq_1	Day8	WT	ETiX
nextseq_1_PA-02D_S12.ATAATCCTGTTTAGGACCGG	799	608	-4.65401	2.5551	Differentiated yolk sac	nextseq_1	Day8	WT	ETiX
nextseq_1_PA-02D_S12.AACTAGTTGTAGCTGCAATA	537	415	-3.83594	2.3964	Differentiated yolk sac	nextseq_1	Day8	Pax6neg	ETiX
nextseq_1_PA-02D_S12.ATATGGATCTTTAGGACCGG	1687	1189	-5.85869	3.08915	Differentiated yolk sac	nextseq_1	Day8	WT	ETiX
nextseq_1_PA-02D_S12.TTACCTAAGTCTAAGAGAAG	454	366	-5.28068	1.15572	Differentiated yolk sac	nextseq_1	E8.5	WT	NE
nextseq_1_PA-02D_S12.AAGGACGATATAAGGAGCA	909	716	-5.09428	2.98125	Differentiated yolk sac	nextseq_1	Day8	WT	ETiX
nextseq_1_PA-02D_S12.AGCTATCGTGGACTACTAC	992	781	-7.03556	2.48144	Differentiated yolk sac	nextseq_1	E8.75	WT	NE
nextseq_1_PA-02D_S12.ACTTACTCATGTCCTACTTG	2243	1432	-5.07247	3.32873	Differentiated yolk sac	nextseq_1	Day8	Pax6neg	ETiX
nextseq_1_PA-02D_S12.CGCCATTCTGGTACCGGCA	1628	1117	-6.93341	0.501792	Differentiated yolk sac	nextseq_1	E9.5	WT	NE
nextseq_1_PA-02D_S12.CAAGCAACTGATACGGAAC	579	479	-6.26326	1.55126	Differentiated yolk sac	nextseq_1	E8.5	WT	NE
nextseq_1_PA-02D_S12.AACTGGCATGATCTTACGC	753	569	-4.43448	3.69584	Differentiated yolk sac	nextseq_1	E8.5	WT	NE
nextseq_1_PA-02D_S12.ATATGCCATTCTAAGAGAAG	589	495	-5.59635	1.21692	Differentiated yolk sac	nextseq_1	E8.5	WT	NE
nextseq_1_PA-02D_S12.AACGAGCGTTCGCTAAGCA	472	382	-4.67282	2.23039	Differentiated yolk sac	nextseq_1	Day8	WT	ETiX
nextseq_1_PA-02D_S12.GTCGTAACTCCGCAAGTTC	1028	803	-4.51556	3.70142	Differentiated yolk sac	nextseq_1	Day8	Failed	ETiX
nextseq_1_PA-02D_S12.AGTCGCATTTGGCCGGCCT	622	498	-4.02737	1.61254	Differentiated yolk sac	nextseq_1	Day8	WT	ETiX
nextseq_1_PA-02D_S12.TGCTGGATTCAAGGAGGTC	1388	989	-6.72347	1.59613	Differentiated yolk sac	nextseq_1	E9.5	WT	NE
nextseq_1_PA-02D_S12.AGAACTCCTGATACGGAAC	537	437	-5.85325	1.45334	Differentiated yolk sac	nextseq_1	E8.5	WT	NE
nextseq_1_PA-02D_S12.AAGGATTACTGGAGGCCTCC	728	574	-5.9229	3.55325	Differentiated yolk sac	nextseq_1	E8.75	WT	NE
nextseq_1_PA-02D_S12.GTCTCTACTGCAGGTCCGT	536	399	-4.64205	3.26744	Differentiated yolk sac	nextseq_1	Day8	Pax6neg	ETiX
nextseq_1_PA-02D_S12.AGAGGTCGTCAATTACCGT	325	272	3.6343	1.91487	Differentiated yolk sac	nextseq_1	Day8	Pax6neg	ETiX
nextseq_1_PA-02D_S12.AAACTCCAATGGACTACTAC	2448	1539	-5.68856	3.42101	Differentiated yolk sac	nextseq_1	E8.75	WT	NE
nextseq_1_PA-02D_S12.TGCTGGATTGTAGCTCCAT	2064	1372	6.75977	0.286983	Differentiated yolk sac	nextseq_1	Day8	WT	ETiX
nextseq_1_PA-02D_S12.AAACCATAGTCAGGAGGAGA	1489	1060	-6.41357	1.63066	Differentiated yolk sac	nextseq_1	E9.5	WT	NE
nextseq_1_PA-02D_S12.GATAAGCGTACCGGAATTA	1034	798	-6.36981	1.79289	Differentiated yolk sac	nextseq_1	E9.5	WT	NE
nextseq_1_PA-02D_S12.AATTCATCGTGGCCGTAGTC	781	629	-4.72941	3.69831	Differentiated yolk sac	nextseq_1	Day8	Failed	ETiX
nextseq_1_PA-02D_S12.AGTATTAGCTTTATTCATTC	454	394	-4.52691	2.68645	Differentiated yolk sac	nextseq_1	E9.5	WT	NE
nextseq_1_PA-02D_S12.ACGCTTGATCCATCGCGAA	1399	1030	-4.60725	3.66402	Differentiated yolk sac	nextseq_1	Day8	WT	ETiX
nextseq_1_PA-02D_S12.ATATCTGGATGTCCTAGAGG	553	443	-4.58941	2.14345	Differentiated yolk sac	nextseq_1	Day8	Failed	ETiX
nextseq_1_PA-02D_S12.ACTGAATACTACTTAACCTT	1202	819	-5.82011	1.9561	Differentiated yolk sac	nextseq_1	Day8	WT	ETiX
nextseq_1_PA-02E_S13.AGGCTCGTTAACCTGGTCT	460	385	-3.51708	3.16336	Differentiated yolk sac	nextseq_1	Day8	WT	ETiX
nextseq_1_PA-02E_S13.TATCTCGATTTAATGAACGA	1071	806	-6.32183	2.34885	Differentiated yolk sac	nextseq_1	E9.5	WT	NE
nextseq_1_PA-02E_S13.TTTGCTACTTATATGAGCCA	1298	867	-5.68344	3.99128	Differentiated yolk sac	nextseq_1	E8.75	WT	NE
nextseq_1_PA-02E_S13.ATCTTCAGATACGGAGGCGG	609	491	-6.00345	2.86067	Differentiated yolk sac	nextseq_1	Day8	WT	ETiX
nextseq_1_PA-02E_S13.CTCCATCATCCAGTTCCAA	1630	1133	-5.6202	2.85411	Differentiated yolk sac	nextseq_1	Day8	WT	ETiX
nextseq_1_PA-02E_S13.CATCAACGTCTAACTAGAT	2181	1457	-5.51446	3.53098	Differentiated yolk sac	nextseq_1	Day8	WT	ETiX
nextseq_1_PA-02E_S13.ATCTGATGATTTACCGAGGC	1763	1263	-5.07048	3.02394	Differentiated yolk sac	nextseq_1	Day8	WT	ETiX
nextseq_1_PA-02E_S13.AGAAGTAAGTGGCCGTAGTC	382	324	-4.3481	3.29807	Differentiated yolk sac	nextseq_1	Day8	Failed	ETiX
nextseq_1_PA-02E_S13.TTGACCAGTAAGAAGCTAG	572	463	-5.43095	0.750689	Differentiated yolk sac	nextseq_1	E8.5	WT	NE
nextseq_1_PA-02E_S13.ATACCAGTTTATAAGGAGCA	1070	760	-5.59461	3.0751	Differentiated yolk sac	nextseq_1	Day8	WT	ETiX
nextseq_1_PA-02E_S13.ACTGGACCTCAGGAGGAGA	2254	1389	-6.41	3.61298	Differentiated yolk sac	nextseq_1	E9.5	WT	NE
nextseq_1_PA-02E_S13.AACTAGTTGTTGACGCTCCG	968	754	2.7709	1.85843	Differentiated yolk sac	nextseq_1	E9.5	WT	NE
nextseq_1_PA-02E_S13.TCCTATAAGTGGACTACTAC	1410	1037	-6.99851	2.26696	Differentiated yolk sac	nextseq_1	E8.75	WT	NE
nextseq_1_PA-02E_S13.ACTGGTTATTGGTATCCGCC	1290	921	-4.77638	3.44172	Differentiated yolk sac	nextseq_1	Day8	Failed	ETiX
nextseq_1_PA-02E_S13.CGGTAAGGTATCGGCTATC	1032	778	-6.30428	0.934785	Differentiated yolk sac	nextseq_1	E8.5	WT	NE
nextseq_1_PA-02E_S13.TCGAGAAGTGGCCGTAGTC	323	285	0.188868	-0.309128	Differentiated yolk sac	nextseq_1	Day8	Failed	ETiX
nextseq_1_PA-02E_S13.CGGTAAGGTGGCAATGAGA	680	542	-4.4842	3.04496	Differentiated yolk sac	nextseq_1	Day8	Failed	ETiX
nextseq_1_PA-02E_S13.AGGCGGAATGTCCTAGAGG	1547	1023	-3.58048	3.6675	Differentiated yolk sac	nextseq_1	Day8	Failed	ETiX
nextseq_1_PA-02E_S13.CTTCGACTTCGGTTGCGCG	318	267	-3.4138	3.11465	Differentiated yolk sac	nextseq_1	Day8	Failed	ETiX
nextseq_1_PA-02E_S13.CCGACCAATAATTAAGACT	1130	847	-5.56601	2.69008	Differentiated yolk sac	nextseq_1	Day8	WT	ETiX
nextseq_1_PA-02E_S13.CGAATGAGTATATTGATAC	673	505	-4.99433	3.77882	Differentiated yolk sac	nextseq_1	E8.75	WT	NE
nextseq_1_PA-02E_S13.ATATCCTACTTTCAATATAA	390	320	-3.97363	3.17321	Differentiated yolk sac	nextseq_1	Day8	WT	ETiX
nextseq_1_PA-02E_S13.AAGTACGTTTAACCTGGTCT	2431	1529	-5.14593	2.76054	Differentiated yolk sac	nextseq_1	Day8	WT	ETiX
nextseq_1_PA-02E_S13.CGTACCTATGATCTTACGC	305	247	-4.74334	1.94366	Differentiated yolk sac	nextseq_1	E8.5	WT	NE
nextseq_1_PA-02E_S13.ACCATGATTTACTTGCTAGA	2333	1422	-5.15982	3.3385	Differentiated yolk sac	nextseq_1	Day8	WT	ETiX
nextseq_1_PA-02E_S13.AACGCGTCTATATTGATAC	2155	1427	-7.00327	2.62655	Differentiated yolk sac	nextseq_1	E8.75	WT	NE
nextseq_1_PA-02E_S13.ATTGAGGAATTAGAATTAAC	1993	1371	-3.73719	3.52943	Differentiated yolk sac	nextseq_1	Day8	Failed	ETiX
nextseq_1_PA-02F_S14.AAGGATATGTCATCAGAATG	358	311	-2.12246	-0.0287567	Differentiated yolk sac	nextseq_1	Day8	WT	ETiX
nextseq_1_PA-02F_S14.AAGTATTGGTATCCATGACT	1099	834	-3.26424	3.61199	Differentiated yolk sac	nextseq_1	Day8	WT	ETiX
nextseq_1_PA-02F_S14.ATCTGATGATGTCCTAGAGG	1628	1140	-5.19829	3.27888	Differentiated yolk sac	nextseq_1	Day8	Failed	ETiX
nextseq_1_PA-02F_S14.ACATTCGTATCAAGGAGGTC	1717	1178	2.68966	1.48966	Differentiated yolk sac	nextseq_1	E9.5	WT	NE
nextseq_1_PA-02F_S14.CTCCATCATGGCCGTAGTC	1747	1200	-5.48886	2.96651	Differentiated yolk sac	nextseq_1	Day8	Failed	ETiX
nextseq_1_PA-02F_S14.ATCTGATGATTTACTTGGAA	1483	1108	-6.9249	1.73627	Differentiated yolk sac	nextseq_1	Day8	Failed	ETiX
nextseq_1_PA-02F_S14.TATCTCGATTCAAGGAGGTC	1639	1132	-6.99025	1.97509	Differentiated yolk sac	nextseq_1	E9.5	WT	NE
nextseq_1_PA-02F_S14.CTCCATCATGGTATCCGCC	415	344	-2.73398	1.47813	Differentiated yolk sac	nextseq_1	Day8	Failed	ETiX
nextseq_1_PA-02F_S14.ACCGGTTCTAGGTTAGTTC	621	478	-5.41244	3.08125	Differentiated yolk sac	nextseq_1	Day8	WT	ETiX
nextseq_1_PA-02F_S14.CGATTCGCTTTAGGACCGG	374	317	-2.82628	3.09748	Differentiated yolk sac	nextseq_1	Day8	WT	ETiX
nextseq_1_PA-02F_S14.GAGGAACTTCCTTGGTCCA	888	675	-6.6026	1.63341	Differentiated yolk sac	nextseq_1	E8.75	WT	NE
nextseq_1_PA-02F_S14.TAGAACCAATGGCCGTAGTC	1074	806	-4.38062	3.80312	Differentiated yolk sac	nextseq_1	Day8	Failed	ETiX
nextseq_1_PA-02F_S14.ATTAATGCCTTTCTTAATAA	578	464	-6.12575	1.68325	Differentiated yolk sac	nextseq_1	Day8	WT	ETiX
nextseq_1_PA-02F_S14.CGTAGGCTTCAACCGCTAA	985	768	-5.32704	2.83234	Differentiated yolk sac	nextseq_1	Day8	WT	ETiX
nextseq_1_PA-02F_S14.CAGGACTCTATATGAGCCA	1955	1310	-5.51703	3.76371	Differentiated yolk sac	nextseq_1	E8.75	WT	NE
nextseq_1_PA-02F_S14.AGATTCAACTATCATATTAG	1143	888	-5.40814	3.00441	Differentiated yolk sac	nextseq_1	Day8	WT	ETiX
nextseq_1_PA-02F_S14.GGCGTTAATTGGCCGGCCT	338	265	-3.47582	2.40652	Differentiated yolk sac	nextseq_1	Day8	WT	ETiX
nextseq_1_PA-02F_S14.GCTCTTAGTCCTTGGTCCA	801	608	-6.16153	3.4591	Differentiated yolk sac	nextseq_1	E8.75	WT	NE
nextseq_1_PA-02F_S14.ACAGGTATTTACTTGCTAGA	372	314	-3.6298	2.78044	Differentiated yolk sac	nextseq_1	Day8	WT	ETiX
nextseq_1_PA-02F_S14.CAGTATCCTTTCCAACCGC	1422	1068	-3.70032	-3.55272	Differentiated yolk sac	nextseq_1	Day6	Failed	ETiX
nextseq_1_PA-02F_S14.AACGAGCGTACTAGAGAGT	1791	1170	-5.0112	3.93141	Differentiated yolk sac	nextseq_1	E8	WT	NE
nextseq_1_PA-02F_S14.TTCGTTCCTATGGCTCTGC	1704	1169	-5.51933	3.85947	Differentiated yolk sac	nextseq_1	E8	WT	NE
nextseq_1_PA-02F_S14.AGAAGTAAGTAGCTTATCCG	859	647	-4.45546	2.42253	Differentiated yolk sac	nextseq_1	Day8	WT	ETiX
nextseq_1_PA-02F_S14.ATCAATACGTAAGTAAGAGC	569	447	-4.29159	3.56597	Differentiated yolk sac	nextseq_1	Day8	Failed	ETiX
nextseq_1_PA-02F_S14.ATCAGTCATTGGAGGCCTCC	1636	1133	-6.23985	3.54418	Differentiated yolk sac	nextseq_1	E8.75	WT	NE
nextseq_1_PA-02F_S14.ATAGTTGACTGGACTACTAC	454	376	-5.85501	1.02498	Differentiated yolk sac	nextseq_1	E8.75	WT	NE
nextseq_1_PA-02F_S14.ATTCAAGCATAGTAACGGTC	423	365	-3.34772	3.2408	Differentiated yolk sac	nextseq_1	Day8	WT	ETiX
nextseq_1_PA-02F_S14.AGAGTACCTCCGCGATTAT	343	292	-4.81728	3.19009	Differentiated yolk sac	nextseq_1	Day8	Pax6neg	ETiX
nextseq_1_PA-02F_S14.ACCGGTTCTGGCCGTAGTC	1056	764	-5.9945	2.95281	Differentiated yolk sac	nextseq_1	Day8	Failed	ETiX
nextseq_1_PA-02F_S14.AACGCGTCTCGGTTGCGCG	410	345	-3.54848	2.91286	Differentiated yolk sac	nextseq_1	Day8	Failed	ETiX
nextseq_1_PA-02F_S14.CTGAGCATTTCGGCCTTAC	426	361	-4.21152	2.39864	Differentiated yolk sac	nextseq_1	Day8	Failed	ETiX
nextseq_1_PA-02F_S14.AAGACCTTATTCGGCCTTAC	526	425	-4.42696	2.28471	Differentiated yolk sac	nextseq_1	Day8	Failed	ETiX
nextseq_1_PA-02G_S15.TATTCTCCTTTCCAATCATC	537	456	-3.34019	2.8269	Differentiated yolk sac	nextseq_1	E8.5	WT	NE
nextseq_1_PA-02G_S15.AGTAGCCATGTTCGTCAGA	442	386	-3.04026	2.73898	Differentiated yolk sac	nextseq_1	Day8	Pax6neg	ETiX
nextseq_1_PA-02G_S15.AAAGCTGATTAGGTATACTC	437	367	-5.54311	1.70276	Differentiated yolk sac	nextseq_1	Day8	WT	ETiX
nextseq_1_PA-02G_S15.CTGAGCATTGTTCGTCAGA	2271	1423	-5.70607	3.52671	Differentiated yolk sac	nextseq_1	Day8	Pax6neg	ETiX
nextseq_1_PA-02G_S15.CTTCGACTTGATACGGAAC	725	565	-5.18551	2.69409	Differentiated yolk sac	nextseq_1	E8.5	WT	NE
nextseq_1_PA-02G_S15.ATTGATCGTTGTATAATACG	347	294	-2.48108	1.32504	Differentiated yolk sac	nextseq_1	Day6	Failed	ETiX
nextseq_1_PA-02G_S15.TGCTGGATTCATACTCCGA	1570	1074	-5.64592	2.55842	Differentiated yolk sac	nextseq_1	Day8	Pax6neg	ETiX
nextseq_1_PA-02G_S15.ATGCATTCATATATGAGCCA	1627	1113	-6.80877	1.2984	Differentiated yolk sac	nextseq_1	E8.75	WT	NE
nextseq_1_PA-02G_S15.AGCGTAAGTCCTTGGTCCA	947	760	-5.02622	3.92856	Differentiated yolk sac	nextseq_1	E8.75	WT	NE
nextseq_1_PA-02G_S15.CTTCGACTTAATTAAGACT	682	518	-4.08115	3.25899	Differentiated yolk sac	nextseq_1	Day8	WT	ETiX
nextseq_1_PA-02G_S15.TTCCATCTTTTGAGTCTGGC	406	314	-3.26674	2.6893	Differentiated yolk sac	nextseq_1	Day8	Failed	ETiX
nextseq_1_PA-02G_S15.TCTTAGTTCTCGCCTAATGC	1231	909	-3.3199	2.95652	Differentiated yolk sac	nextseq_1	Day8	Failed	ETiX
nextseq_1_PA-02G_S15.GCGTACTTTCATACTCCGA	901	684	-6.67578	0.984961	Differentiated yolk sac	nextseq_1	Day8	Pax6neg	ETiX
nextseq_1_PA-02G_S15.AACTTGGATTTTCTTCCGGT	1468	980	-3.58024	3.41728	Differentiated yolk sac	nextseq_1	E8	WT	NE
nextseq_1_PA-02G_S15.ATCAGTCATTAGCTTATCCG	406	323	-3.68711	2.43105	Differentiated yolk sac	nextseq_1	Day8	WT	ETiX
nextseq_1_PA-02G_S15.CCAGCCTTTCCTTGGTCCA	677	537	-6.24506	2.81846	Differentiated yolk sac	nextseq_1	E8.75	WT	NE
nextseq_1_PA-02G_S15.CTACCTGGTACCGGAATTA	547	456	-5.27315	2.25975	Differentiated yolk sac	nextseq_1	E9.5	WT	NE
nextseq_1_PA-02H_S16.AACGATCATTTATGAGTTAA	1602	1169	2.70953	1.41817	Differentiated yolk sac	nextseq_1	Day6	Failed	ETiX
nextseq_1_PA-02H_S16.CTGACGTTTCCTTGGTCCA	1164	853	-5.95462	0.900124	Differentiated yolk sac	nextseq_1	E8.75	WT	NE
nextseq_1_PA-02H_S16.TGGATTCTATATCATATTAG	667	533	-4.46542	3.0447	Differentiated yolk sac	nextseq_1	Day8	WT	ETiX
nextseq_1_PA-02H_S16.CGCCATTCTCAGGAGGAGA	1822	1202	-6.79136	1.12735	Differentiated yolk sac	nextseq_1	E9.5	WT	NE
nextseq_1_PA-02H_S16.TTCTTCGTTTCGGTTATGCC	758	591	-6.99011	2.30092	Differentiated yolk sac	nextseq_1	E8.75	WT	NE
nextseq_1_PA-02H_S16.ACAGGTATTTCTAAGAGAAG	314	263	-5.7158	2.16536	Differentiated yolk sac	nextseq_1	E8.5	WT	NE
nextseq_1_PA-02H_S16.CAGTATCCTGGCAGACGCC	1604	1078	-6.52221	1.40376	Differentiated yolk sac	nextseq_1	E8.5	WT	NE
nextseq_1_PA-02H_S16.TCAAGATCTTCCATAAGTCC	1627	1053	-5.22213	3.4088	Differentiated yolk sac	nextseq_1	Day8	WT	ETiX
nextseq_1_PA-02H_S16.TATAAGAGGTGGCTCTCTAT	300	240	-3.75427	2.69061	Differentiated yolk sac	nextseq_1	Day8	Failed	ETiX
nextseq_1_PA-02H_S16.CAACTCTCTTTGCTAACGG	1771	1130	-4.47767	2.63682	Differentiated yolk sac	nextseq_1	E7.5	WT	NE
nextseq_1_PA-02H_S16.AGAGATGAATATAAGGAGCA	859	690	-2.99249	3.04839	Differentiated yolk sac	nextseq_1	Day8	WT	ETiX
nextseq_1_PA-02H_S16.AGATTCAACTCAAGGAGGTC	1235	916	-4.16622	3.96522	Differentiated yolk sac	nextseq_1	E9.5	WT	NE
nextseq_1_PA-02H_S16.CGCTGCTTTCCTTGGTCCA	604	473	-5.96805	3.70888	Differentiated yolk sac	nextseq_1	E8.75	WT	NE
nextseq_1_PA-02H_S16.ACCATGATTTCAAGGAGGTC	1552	1131	-6.74559	1.18812	Differentiated yolk sac	nextseq_1	E9.5	WT	NE
nextseq_1_PA-02H_S16.TATTCTCCTTTGACGCTCCG	380	314	-5.89751	2.63719	Differentiated yolk sac	nextseq_1	E9.5	WT	NE
nextseq_1_PA-02H_S16.CAGCAAGTTCTAAGAGAAG	551	445	-5.39822	1.31255	Differentiated yolk sac	nextseq_1	E8.5	WT	NE
nextseq_1_PA-02H_S16.TTACCTAAGTCGCCTAATGC	1145	850	-6.07542	1.58693	Differentiated yolk sac	nextseq_1	Day8	Failed	ETiX
nextseq_1_PA-02H_S16.TTCTTCGTTTGTCCTAGAGG	768	593	-4.01545	3.43986	Differentiated yolk sac	nextseq_1	Day8	Failed	ETiX
nextseq_1_PA-02H_S16.AATTCATCGTGCTCAGCCGG	533	428	-4.83229	3.78744	Differentiated yolk sac	nextseq_1	E9.5	WT	NE
nextseq_1_PA-02H_S16.AAACTGAACTATCGGCTATC	610	499	-5.27454	0.894649	Differentiated yolk sac	nextseq_1	E8.5	WT	NE
nextseq_1_PA-02H_S16.CCTGCTACTATATTGATAC	975	790	-5.53435	3.14444	Differentiated yolk sac	nextseq_1	E8.75	WT	NE
nextseq_1_PA-02H_S16.CGCCATTCTGCTAACTTGC	451	379	-3.54946	1.22299	Differentiated yolk sac	nextseq_1	Day8	Failed	ETiX
nextseq_1_PA-02H_S16.AACTGGCATGGAGGCCTCC	1184	876	-6.65044	2.83743	Differentiated yolk sac	nextseq_1	E8.75	WT	NE
nextseq_1_PA-03A_S17.ACTTCCGTTAGGTATACTC	2088	1401	-5.18533	3.4115	Differentiated yolk sac	nextseq_1	Day8	WT	ETiX
nextseq_1_PA-03A_S17.TGTCCTTATTCCTTGGTCCA	600	457	-4.58904	3.8976	Differentiated yolk sac	nextseq_1	E8.75	WT	NE
nextseq_1_PA-03A_S17.ATACTACTCTAGCCGGTACC	1727	1176	-4.86709	3.58872	Differentiated yolk sac	nextseq_1	Day8	WT	ETiX
nextseq_1_PA-03A_S17.GGCTTACTTAAGACCGTTG	809	626	-6.33246	0.762861	Differentiated yolk sac	nextseq_1	E8.5	WT	NE
nextseq_1_PA-03A_S17.CGATTCGCTGCCGCAACGA	416	327	-3.2276	2.85652	Differentiated yolk sac	nextseq_1	Day8	Pax6neg	ETiX
nextseq_1_PA-03A_S17.GATAAGCGTGGCAGACGCC	313	271	-3.66821	2.219	Differentiated yolk sac	nextseq_1	E8.5	WT	NE
nextseq_1_PA-03A_S17.TAAGAATGGTGGAGGCCTCC	1942	1289	-7.08426	1.87402	Differentiated yolk sac	nextseq_1	E8.75	WT	NE
nextseq_1_PA-03A_S17.CGATTCGCTAACCTGGTCT	351	295	-3.84852	2.79725	Differentiated yolk sac	nextseq_1	Day8	WT	ETiX
nextseq_1_PA-03A_S17.TCCTAACTTTGTCCTTAAGA	1152	818	-5.95443	3.95873	Differentiated yolk sac	nextseq_1	E8.75	WT	NE
nextseq_1_PA-03A_S17.GAGTTCTCTTTACTTGGAA	572	485	-3.7962	3.46389	Differentiated yolk sac	nextseq_1	Day8	Failed	ETiX
nextseq_1_PA-03A_S17.AATTCTAGGTTAACTGGTTA	421	339	-5.33758	1.77556	Differentiated yolk sac	nextseq_1	E9.5	WT	NE
nextseq_1_PA-03A_S17.CATCAACGTGATCTTACGC	552	453	-5.98563	1.77751	Differentiated yolk sac	nextseq_1	E8.5	WT	NE
nextseq_1_PA-03A_S17.AAGTATTGGTTTCATAGGAC	1067	823	-3.56374	3.43671	Differentiated yolk sac	nextseq_1	Day8	Failed	ETiX
nextseq_1_PA-03A_S17.CGTACCTATGATACGGAAC	603	489	-5.5527	3.09947	Differentiated yolk sac	nextseq_1	E8.5	WT	NE
nextseq_1_PA-03A_S17.ACATGGTAATTAACGATCCA	1789	1224	-6.08533	1.67256	Differentiated yolk sac	nextseq_1	Day8	WT	ETiX
nextseq_1_PA-03A_S17.CAAGGCGTTGGACTACTAC	1295	953	-6.76923	2.97528	Differentiated yolk sac	nextseq_1	E8.75	WT	NE
nextseq_1_PA-03A_S17.CAGGACTCTGGCAATGAGA	922	719	-4.35148	3.55743	Differentiated yolk sac	nextseq_1	Day8	Failed	ETiX
nextseq_1_PA-03A_S17.ATTCGCAATTCGGTTGCGCG	1708	1207	-5.39265	3.03986	Differentiated yolk sac	nextseq_1	Day8	Failed	ETiX
nextseq_1_PA-03A_S17.AACGATCATTTCTAATAGTA	633	496	4.63587	2.38625	Differentiated yolk sac	nextseq_1	Day8	Failed	ETiX
nextseq_1_PA-03B_S18.ATATGGATCTCCAGTTCCAA	864	651	-6.74621	1.23942	Differentiated yolk sac	nextseq_1	Day8	WT	ETiX
nextseq_1_PA-03B_S18.CAGTATCCTTTACTTGGAA	1210	872	-4.30911	3.6015	Differentiated yolk sac	nextseq_1	Day8	Failed	ETiX
nextseq_1_PA-03B_S18.AGAACTCCTCCGCAAGTTC	759	589	-4.19997	3.30006	Differentiated yolk sac	nextseq_1	Day8	Failed	ETiX
nextseq_1_PA-03B_S18.CTCGTTGATTCCAATCATC	499	392	-5.00841	0.840653	Differentiated yolk sac	nextseq_1	E8.5	WT	NE
nextseq_1_PA-03B_S18.AGAGATGAATGGACTACTAC	1683	1202	-3.12254	3.86204	Differentiated yolk sac	nextseq_1	E8.75	WT	NE
nextseq_1_PA-03B_S18.AAGACCTTATAACCTGGTCT	387	310	-3.77758	2.63074	Differentiated yolk sac	nextseq_1	Day8	WT	ETiX
nextseq_1_PA-03B_S18.CCAGCCTTTGTAGCTCCAT	354	287	-3.23697	1.78229	Differentiated yolk sac	nextseq_1	Day8	WT	ETiX
nextseq_1_PA-03B_S18.ACCTCAATATACGGAGGCGG	817	609	-4.98019	3.4704	Differentiated yolk sac	nextseq_1	Day8	WT	ETiX
nextseq_1_PA-03B_S18.CGCCATTCTTGCGGACCTA	500	390	-3.543	2.4427	Differentiated yolk sac	nextseq_1	Day8	Failed	ETiX
nextseq_1_PA-03B_S18.AACGCGTCTCGTCGCAGCC	1581	1127	-7.10096	2.71293	Differentiated yolk sac	nextseq_1	E8.75	WT	NE
nextseq_1_PA-03B_S18.CAAGGCGTTGATCTTACGC	1665	1090	-5.3104	3.71243	Differentiated yolk sac	nextseq_1	E8.5	WT	NE
nextseq_1_PA-03B_S18.AAACTGAACTGTCCTTAAGA	332	271	-5.61125	3.30176	Differentiated yolk sac	nextseq_1	E8.75	WT	NE
nextseq_1_PA-03B_S18.CTAACGACTACCTCTATCT	361	310	-4.43916	2.59571	Differentiated yolk sac	nextseq_1	Day8	Failed	ETiX
nextseq_1_PA-03B_S18.AGTAGCCATATATTGATAC	2317	1545	-7.04833	1.75763	Differentiated yolk sac	nextseq_1	E8.75	WT	NE
nextseq_1_PA-03B_S18.ATAGTTGACTCCGCTCCGGC	587	472	-4.49244	3.35732	Differentiated yolk sac	nextseq_1	E7.5	WT	NE
nextseq_1_PA-03B_S18.AGCATTATGTGGACTACTAC	829	620	-6.24128	3.57485	Differentiated yolk sac	nextseq_1	E8.75	WT	NE
nextseq_1_PA-03B_S18.AGTAGCCATCGAACGCCGG	561	458	-6.93046	1.88108	Differentiated yolk sac	nextseq_1	E9.5	WT	NE
nextseq_1_PA-03B_S18.TGAATCTGATCGTCGCAGCC	318	273	-4.80359	2.92463	Differentiated yolk sac	nextseq_1	E8.75	WT	NE
nextseq_1_PA-03B_S18.AACTAGTTGTACCTCTATCT	475	363	-3.48928	2.64194	Differentiated yolk sac	nextseq_1	Day8	Failed	ETiX
nextseq_1_PA-03B_S18.ATAATCCTGTACGTCATATA	1121	844	-4.9274	3.73011	Differentiated yolk sac	nextseq_1	Day8	Pax6neg	ETiX
nextseq_1_PA-03B_S18.AGTATTAGCTCGGCGTAACT	452	353	-4.47548	2.11905	Differentiated yolk sac	nextseq_1	Day8	Failed	ETiX
nextseq_1_PA-03B_S18.TAGATGACTTACGTCATATA	439	350	-5.81624	2.911	Differentiated yolk sac	nextseq_1	Day8	Pax6neg	ETiX
nextseq_1_PA-03B_S18.AGAAGTAAGTGTCCTTAAGA	1096	802	-6.52463	2.79585	Differentiated yolk sac	nextseq_1	E8.75	WT	NE
nextseq_1_PA-03B_S18.CAGCATTGTTGAGTCTGGC	645	496	-3.23418	2.60966	Differentiated yolk sac	nextseq_1	Day8	Failed	ETiX
nextseq_1_PA-03B_S18.TAAGAATGGTCGGTTATGCC	587	448	-5.87515	3.74236	Differentiated yolk sac	nextseq_1	E8.75	WT	NE
nextseq_1_PA-03B_S18.TCCTAACTTTTTCTTAATAA	762	622	-3.25994	2.79786	Differentiated yolk sac	nextseq_1	Day8	WT	ETiX
nextseq_1_PA-03B_S18.CAGCAAGTTATAAGGAGCA	944	718	-4.56798	3.69056	Differentiated yolk sac	nextseq_1	Day8	WT	ETiX
nextseq_1_PA-03B_S18.ACTGGACCTATATTGATAC	683	547	-5.51834	3.70134	Differentiated yolk sac	nextseq_1	E8.75	WT	NE
nextseq_1_PA-03B_S18.ACCATGATTTCGGTTATGCC	772	603	-5.95242	2.49346	Differentiated yolk sac	nextseq_1	E8.75	WT	NE
nextseq_1_PA-03B_S18.TTCGTTCCTATAAGGAGCA	1164	882	-5.78962	2.88156	Differentiated yolk sac	nextseq_1	Day8	WT	ETiX
nextseq_1_PA-03B_S18.ACAATGCTATAACTAGGCGC	531	439	-3.01255	2.98872	Differentiated yolk sac	nextseq_1	Day8	Failed	ETiX
nextseq_1_PA-03B_S18.TAAGGTTCATGATCTTACGC	470	375	-4.58063	-0.0964358	Differentiated yolk sac	nextseq_1	E8.5	WT	NE
nextseq_1_PA-03C_S19.CCTAATGGTTCGCTAAGCA	1009	745	-4.99396	3.09245	Differentiated yolk sac	nextseq_1	Day8	WT	ETiX
nextseq_1_PA-03C_S19.CCTAATGGTTTACTTGGAA	937	748	1.46848	-1.723	Differentiated yolk sac	nextseq_1	Day8	Failed	ETiX
nextseq_1_PA-03C_S19.ACCGGTTCTTGGCCGGCCT	1008	735	-4.69965	3.28164	Differentiated yolk sac	nextseq_1	Day8	WT	ETiX
nextseq_1_PA-03C_S19.TCTATCCAATCAACCGCTAA	654	545	-5.3106	3.25542	Differentiated yolk sac	nextseq_1	Day8	WT	ETiX
nextseq_1_PA-03C_S19.GATAAGCGTCCATAAGTCC	2212	1462	-5.43097	3.20708	Differentiated yolk sac	nextseq_1	Day8	WT	ETiX
nextseq_1_PA-03C_S19.ATTCCTAGATAAGACCGTTG	426	342	-4.94673	3.23817	Differentiated yolk sac	nextseq_1	E8.5	WT	NE
nextseq_1_PA-03C_S19.AGTCGCATTCTAAGAGAAG	519	421	-5.02631	2.33535	Differentiated yolk sac	nextseq_1	E8.5	WT	NE
nextseq_1_PA-03C_S19.ATAATCCTGTATGGAATTGG	830	599	-6.39437	2.19426	Differentiated yolk sac	nextseq_1	E9.5	WT	NE
nextseq_1_PA-03C_S19.TAGAACCAATCCATCGCGAA	864	634	6.42066	1.21435	Differentiated yolk sac	nextseq_1	Day8	WT	ETiX
nextseq_1_PA-03C_S19.CCTAATGGTCCTTGGTCCA	469	366	-6.316	2.16223	Differentiated yolk sac	nextseq_1	E8.75	WT	NE
nextseq_1_PA-03C_S19.TAATACCAGTCGGTTATGCC	459	359	-4.71219	2.0908	Differentiated yolk sac	nextseq_1	E8.75	WT	NE
nextseq_1_PA-03C_S19.TGGTTGAATTGAGCATCATT	1199	893	-6.48808	2.28137	Differentiated yolk sac	nextseq_1	E9.5	WT	NE
nextseq_1_PA-03C_S19.TACTTGCGTCCGCGGCTCA	294	243	-2.36058	2.98406	Differentiated yolk sac	nextseq_1	Day6	WT	ETiX
nextseq_1_PA-03C_S19.AAATTCCTCTCAAGGAGGTC	318	264	-4.21773	2.55248	Differentiated yolk sac	nextseq_1	E9.5	WT	NE
nextseq_1_PA-03C_S19.ATGGTAACTTGTCCTTAAGA	1443	1025	-6.08302	2.89197	Differentiated yolk sac	nextseq_1	E8.75	WT	NE
nextseq_1_PA-03C_S19.ATACTACTCTACCTGGCCAA	462	369	-4.44723	2.69668	Differentiated yolk sac	nextseq_1	Day8	WT	ETiX
nextseq_1_PA-03C_S19.AGAGATGAATCCATAAGTCC	2282	1422	-5.23937	3.39819	Differentiated yolk sac	nextseq_1	Day8	WT	ETiX
nextseq_1_PA-03C_S19.ATTCGGAGTTTCTTCCGGT	1471	1048	-4.2783	4.11288	Differentiated yolk sac	nextseq_1	E8	WT	NE
nextseq_1_PA-03C_S19.TAAGAATGGTGTCCTTAAGA	2010	1332	-5.77855	4.09333	Differentiated yolk sac	nextseq_1	E8.75	WT	NE
nextseq_1_PA-03C_S19.GGTACCATTACGCGAGATT	1336	976	-5.34046	2.71627	Differentiated yolk sac	nextseq_1	Day8	Pax6neg	ETiX
nextseq_1_PA-03C_S19.CTGAGCATTCAGGAGGAGA	1296	965	-6.18917	1.88852	Differentiated yolk sac	nextseq_1	E9.5	WT	NE
nextseq_1_PA-03C_S19.AACGATCATTTCTAATAGTA	1669	1185	-3.34592	3.3631	Differentiated yolk sac	nextseq_1	Day8	Failed	ETiX
nextseq_1_PA-03D_S20.ATGCTTCCTGGAGGCCTCC	2250	1466	-6.28665	3.63288	Differentiated yolk sac	nextseq_1	E8.75	WT	NE
nextseq_1_PA-03D_S20.CCGACCAATGTCCTTAAGA	591	478	-4.08064	3.64123	Differentiated yolk sac	nextseq_1	E8.75	WT	NE
nextseq_1_PA-03D_S20.TTGGAGCTTCGTCGCAGCC	517	410	-4.92344	2.22885	Differentiated yolk sac	nextseq_1	E8.75	WT	NE
nextseq_1_PA-03D_S20.ATAACTTCCTCCGCTGCCAG	524	454	-3.10384	2.79851	Differentiated yolk sac	nextseq_1	Day8	WT	ETiX
nextseq_1_PA-03D_S20.AAACTCCAATATATGAGCCA	1421	1071	-6.71489	2.28995	Differentiated yolk sac	nextseq_1	E8.75	WT	NE
nextseq_1_PA-03D_S20.ATAACTTCCTTAACTGGTTA	453	383	-6.0308	1.23943	Differentiated yolk sac	nextseq_1	E9.5	WT	NE
nextseq_1_PA-03D_S20.ATGGACTATTATATTGATAC	2263	1465	-5.90737	3.8145	Differentiated yolk sac	nextseq_1	E8.75	WT	NE
nextseq_1_PA-03D_S20.AAACCATAGTAAGACCGTTG	870	680	-6.93276	2.08369	Differentiated yolk sac	nextseq_1	E8.5	WT	NE
nextseq_1_PA-03D_S20.ATGGTTGGTGGAGGCCTCC	1604	1147	-6.81584	2.27116	Differentiated yolk sac	nextseq_1	E8.75	WT	NE
nextseq_1_PA-03D_S20.AGTCGCATTTGAGTCTGGC	2387	1513	-3.88123	3.8793	Differentiated yolk sac	nextseq_1	Day8	Failed	ETiX
nextseq_1_PA-03D_S20.TTATCCGCTTTATTCATTC	751	597	-6.55718	-0.00643868	Differentiated yolk sac	nextseq_1	E9.5	WT	NE
nextseq_1_PA-03D_S20.AGATTGGTTTATAAGGAGCA	1884	1330	-4.92109	3.68243	Differentiated yolk sac	nextseq_1	Day8	WT	ETiX
nextseq_1_PA-03D_S20.ACGCTTGATGAGCATCATT	740	596	-6.67096	1.8748	Differentiated yolk sac	nextseq_1	E9.5	WT	NE
nextseq_1_PA-03D_S20.AAACTGAACTATATTGATAC	496	399	-5.47337	2.49418	Differentiated yolk sac	nextseq_1	E8.75	WT	NE
nextseq_1_PA-03D_S20.AACTAGTTGTTTAGGACCGG	1391	1042	2.35381	1.44369	Differentiated yolk sac	nextseq_1	Day8	WT	ETiX
nextseq_1_PA-03D_S20.GGCGTTAATATAAGGAGCA	407	361	-4.13689	2.98424	Differentiated yolk sac	nextseq_1	Day8	WT	ETiX
nextseq_1_PA-03D_S20.TGCTGGATTTAATGAACGA	333	275	-4.25193	2.4858	Differentiated yolk sac	nextseq_1	E9.5	WT	NE
nextseq_1_PA-03D_S20.ACAGGTATTTTCCAATCATC	1461	1049	-6.79389	0.912603	Differentiated yolk sac	nextseq_1	E8.5	WT	NE
nextseq_1_PA-03D_S20.TGCTGGATTCGTCGCAGCC	602	491	-5.84175	3.33528	Differentiated yolk sac	nextseq_1	E8.75	WT	NE
nextseq_1_PA-03D_S20.TTCCATCTTTTTCTTAATAA	418	383	-3.87499	2.43381	Differentiated yolk sac	nextseq_1	Day8	WT	ETiX
nextseq_1_PA-03D_S20.CGTCTTCCTCGGTTATGCC	1064	813	-6.89311	1.52693	Differentiated yolk sac	nextseq_1	E8.75	WT	NE
nextseq_1_PA-03D_S20.GATACGTCTCGCCTAATGC	536	444	4.69271	2.33602	Differentiated yolk sac	nextseq_1	Day8	Failed	ETiX
nextseq_1_PA-03D_S20.CAAGGCGTTAACCTGGTCT	1124	825	-4.78725	3.50579	Differentiated yolk sac	nextseq_1	Day8	WT	ETiX
nextseq_1_PA-03D_S20.ATAATCCTGTGAGCATCATT	857	671	-6.58766	2.7228	Differentiated yolk sac	nextseq_1	E9.5	WT	NE
nextseq_1_PA-03D_S20.TTTGCTACTTACCGGAATTA	945	733	-4.31928	4.01626	Differentiated yolk sac	nextseq_1	E9.5	WT	NE
nextseq_1_PA-03E_S21.CAGTATCCTTAGATCTACT	291	251	-3.01279	1.15449	Differentiated yolk sac	nextseq_1	Day8	WT	ETiX
nextseq_1_PA-03E_S21.TTGATTCCTTCCTTGGTCCA	1046	791	-6.10858	3.2979	Differentiated yolk sac	nextseq_1	E8.75	WT	NE
nextseq_1_PA-03E_S21.ACATTCGTATGCTCAGCCGG	901	682	-5.74875	1.4108	Differentiated yolk sac	nextseq_1	E9.5	WT	NE
nextseq_1_PA-03E_S21.AGGATAATCTGTCCTTAAGA	1351	872	-5.69128	4.02269	Differentiated yolk sac	nextseq_1	E8.75	WT	NE
nextseq_1_PA-03E_S21.ATTCGCAATTTAGAATTAAC	369	286	-2.71523	2.75515	Differentiated yolk sac	nextseq_1	Day8	Failed	ETiX
nextseq_1_PA-03E_S21.TTACCTAAGTGGTAGGTTAG	674	554	-4.7992	2.23328	Differentiated yolk sac	nextseq_1	Day8	Failed	ETiX
nextseq_1_PA-03E_S21.ATTAGTCTGTATATTGATAC	1242	942	-6.67786	3.14889	Differentiated yolk sac	nextseq_1	E8.75	WT	NE
nextseq_1_PA-03E_S21.GCGTACTTTGTAGCTCCAT	1891	1324	-3.54943	3.71958	Differentiated yolk sac	nextseq_1	Day8	WT	ETiX
nextseq_1_PA-03E_S21.ACTTGATTGTAAGTAAGAGC	379	311	-3.14527	-0.214822	Differentiated yolk sac	nextseq_1	Day8	Failed	ETiX
nextseq_1_PA-03E_S21.AACGTAATCTCGGTTATGCC	1022	797	-6.86831	2.32426	Differentiated yolk sac	nextseq_1	E8.75	WT	NE
nextseq_1_PA-03E_S21.AGCATTATGTTGGCCATGCA	360	297	-3.24292	3.02276	Differentiated yolk sac	nextseq_1	Day8	Failed	ETiX
nextseq_1_PA-03E_S21.ACCGGTTCTCAACCGCTAA	353	296	-3.51729	2.80788	Differentiated yolk sac	nextseq_1	Day8	WT	ETiX
nextseq_1_PA-03E_S21.CGTACCTATCAACCGCTAA	734	550	-5.9468	1.52594	Differentiated yolk sac	nextseq_1	Day8	WT	ETiX
nextseq_1_PA-03E_S21.TAGGAAGGTCAATTACCGT	521	421	-4.21322	3.12776	Differentiated yolk sac	nextseq_1	Day8	Pax6neg	ETiX
nextseq_1_PA-03E_S21.GGCTAAGATGGCTGAGCTC	1653	1163	-5.10768	2.0916	Differentiated yolk sac	nextseq_1	Day8	Failed	ETiX
nextseq_1_PA-03E_S21.ATAGTTGACTTAGAATTAAC	418	344	-4.45251	-0.250192	Differentiated yolk sac	nextseq_1	Day8	Failed	ETiX
nextseq_1_PA-03E_S21.AACGATCATTATATTGATAC	1752	1267	-7.11627	2.24469	Differentiated yolk sac	nextseq_1	E8.75	WT	NE
nextseq_1_PA-03E_S21.ATGCATTCATTGGCCGGCCT	347	299	-3.80269	2.66978	Differentiated yolk sac	nextseq_1	Day8	WT	ETiX
nextseq_1_PA-03E_S21.TTTGCTACTTCATCAGAATG	1735	1219	-4.09438	4.13626	Differentiated yolk sac	nextseq_1	Day8	WT	ETiX
nextseq_1_PA-03E_S21.CTCCATCATGCTCAGCCGG	1672	1213	-6.98197	2.13283	Differentiated yolk sac	nextseq_1	E9.5	WT	NE
nextseq_1_PA-03E_S21.GTCTCTACTAGGTTAGTTC	1111	831	-5.69655	3.81979	Differentiated yolk sac	nextseq_1	Day8	WT	ETiX
nextseq_1_PA-03E_S21.AGTAGCCATCAGGAGGAGA	932	711	-5.61761	3.65727	Differentiated yolk sac	nextseq_1	E9.5	WT	NE
nextseq_1_PA-03E_S21.ATTGATCGTTCCGATTCCTG	1698	1024	-5.02439	3.42096	Differentiated yolk sac	nextseq_1	Day8	WT	ETiX
nextseq_1_PA-03E_S21.GCGTACTTTTATGAGTTAA	1337	1013	6.51104	2.56312	Differentiated yolk sac	nextseq_1	Day6	Failed	ETiX
nextseq_1_PA-03E_S21.AGAGATGAATGTTCGTCAGA	761	573	-5.43132	2.89504	Differentiated yolk sac	nextseq_1	Day8	Pax6neg	ETiX
nextseq_1_PA-03E_S21.TCCTAACTTTCGCCTAATGC	862	652	-3.99315	3.85814	Differentiated yolk sac	nextseq_1	Day8	Failed	ETiX
nextseq_1_PA-03E_S21.ATTCGCAATTAAGTAAGAGC	1507	1104	-5.22384	2.99353	Differentiated yolk sac	nextseq_1	Day8	Failed	ETiX
nextseq_1_PA-03E_S21.TACTTGCGTAACTAGGCGC	311	255	-2.47949	2.648	Differentiated yolk sac	nextseq_1	Day8	Failed	ETiX
nextseq_1_PA-03E_S21.CGATTCGCTCGCCTAATGC	2187	1426	-5.00213	3.3879	Differentiated yolk sac	nextseq_1	Day8	Failed	ETiX
nextseq_1_PA-03F_S22.ATATCTGGATGATACGGAAC	376	320	-3.26154	1.63318	Differentiated yolk sac	nextseq_1	E8.5	WT	NE
nextseq_1_PA-03F_S22.AAGGCTACTAGCCGGTACC	1743	1150	-5.38841	3.05476	Differentiated yolk sac	nextseq_1	Day8	WT	ETiX
nextseq_1_PA-03F_S22.TGTCCTTATTACTTGCTAGA	542	390	-4.41759	2.12768	Differentiated yolk sac	nextseq_1	Day8	WT	ETiX
nextseq_1_PA-03F_S22.ATAACTTCCTGTCCTTAAGA	732	579	-6.30295	2.28167	Differentiated yolk sac	nextseq_1	E8.75	WT	NE
nextseq_1_PA-03F_S22.ACATTCGTATGATCTTACGC	460	359	-5.78816	1.49177	Differentiated yolk sac	nextseq_1	E8.5	WT	NE
nextseq_1_PA-03F_S22.AGAGCATGTAAGTAAGAGC	350	304	-3.24123	2.36963	Differentiated yolk sac	nextseq_1	Day8	Failed	ETiX
nextseq_1_PA-03F_S22.AATTCATCGTGGTAGGTTAG	1871	1183	-4.88353	2.84386	Differentiated yolk sac	nextseq_1	Day8	Failed	ETiX
nextseq_1_PA-03F_S22.TACTTGCGTAAGACCGTTG	513	404	-5.22956	1.04718	Differentiated yolk sac	nextseq_1	E8.5	WT	NE
nextseq_1_PA-03F_S22.GTCTCTACTATATTGATAC	1674	1158	-6.96329	2.04615	Differentiated yolk sac	nextseq_1	E8.75	WT	NE
nextseq_1_PA-03F_S22.ATAACTTCCTTTAGGACCGG	1844	1188	-6.15013	0.793548	Differentiated yolk sac	nextseq_1	Day8	WT	ETiX
nextseq_1_PA-03F_S22.ACAATGCTATTTATTCTGAG	510	405	-3.55042	3.48113	Differentiated yolk sac	nextseq_1	Day8	WT	ETiX
nextseq_1_PA-03F_S22.AACGAGCGTTTCTTAATAA	443	387	-3.63714	1.94546	Differentiated yolk sac	nextseq_1	Day8	WT	ETiX
nextseq_1_PA-03F_S22.TCCTATAAGTTCCAATCATC	1064	772	-6.48644	1.00547	Differentiated yolk sac	nextseq_1	E8.5	WT	NE
nextseq_1_PA-03F_S22.GATAAGCGTCAAGGAGGTC	1483	1063	-6.67304	1.21209	Differentiated yolk sac	nextseq_1	E9.5	WT	NE
nextseq_1_PA-03F_S22.TGCTGGATTCAAGGAGGTC	963	735	-6.15898	1.50895	Differentiated yolk sac	nextseq_1	E9.5	WT	NE
nextseq_1_PA-03F_S22.ACTGGTTATTTCAATCGCAT	395	333	-3.22809	2.06422	Differentiated yolk sac	nextseq_1	Day6	WT	ETiX
nextseq_1_PA-03F_S22.CAGCAAGTTAATGCCGCTT	482	421	-2.05717	-1.22007	Differentiated yolk sac	nextseq_1	Day6	Failed	ETiX
nextseq_1_PA-03F_S22.ATAACTTCCTAGCTTATCCG	758	580	-3.98144	3.66253	Differentiated yolk sac	nextseq_1	Day8	WT	ETiX
nextseq_1_PA-03F_S22.AATCCAGTATTAGAATTAAC	340	274	-3.55526	2.36634	Differentiated yolk sac	nextseq_1	Day8	Failed	ETiX
nextseq_1_PA-03F_S22.TCGAGAAGTTTATAGCAGA	613	482	-3.54914	3.04104	Differentiated yolk sac	nextseq_1	Day8	Pax6neg	ETiX
nextseq_1_PA-03F_S22.CTCCATCATCCGCAAGTTC	605	465	-4.79399	2.38116	Differentiated yolk sac	nextseq_1	Day8	Failed	ETiX
nextseq_1_PA-03F_S22.AGATTGGTTTAGAACGTCTC	459	363	-3.35953	2.62047	Differentiated yolk sac	nextseq_1	Day8	Failed	ETiX
nextseq_1_PA-03F_S22.CCAATCCATACTTGCTAGA	291	238	-3.83502	2.63861	Differentiated yolk sac	nextseq_1	Day8	WT	ETiX
nextseq_1_PA-03F_S22.TTGACTCAATCGCTCCTAAC	706	543	-5.1851	2.90509	Differentiated yolk sac	nextseq_1	Day8	WT	ETiX
nextseq_1_PA-03F_S22.GTCTATGGTCCTTGGTCCA	1725	1180	-6.85115	2.10623	Differentiated yolk sac	nextseq_1	E8.75	WT	NE
nextseq_1_PA-03F_S22.TTGGAGCTTTTATAGCAGA	406	328	-3.76441	2.66584	Differentiated yolk sac	nextseq_1	Day8	Pax6neg	ETiX
nextseq_1_PA-03F_S22.TATTCTCCTTGATACGGAAC	890	665	-6.82391	1.89109	Differentiated yolk sac	nextseq_1	E8.5	WT	NE
nextseq_1_PA-03F_S22.ATTAGGTACTAGTAACGGTC	471	391	-4.98819	1.47623	Differentiated yolk sac	nextseq_1	Day8	WT	ETiX
nextseq_1_PA-03F_S22.AGAACTCCTCAAGGAGGTC	2415	1524	-6.64672	2.36467	Differentiated yolk sac	nextseq_1	E9.5	WT	NE
nextseq_1_PA-03F_S22.CGTACCTATGGCAGACGCC	667	505	-5.79061	1.47812	Differentiated yolk sac	nextseq_1	E8.5	WT	NE
nextseq_1_PA-03G_S23.CAGCATTGTTGACGCTCCG	1004	707	-5.49698	4.09019	Differentiated yolk sac	nextseq_1	E9.5	WT	NE
nextseq_1_PA-03G_S23.ACTGAATACTCGGTTATGCC	1206	879	-5.78327	3.91771	Differentiated yolk sac	nextseq_1	E8.75	WT	NE
nextseq_1_PA-03G_S23.TATCTCGATTGACCTTGATA	924	708	-4.98648	3.16056	Differentiated yolk sac	nextseq_1	E9.5	WT	NE
nextseq_1_PA-03G_S23.ATTAGGTACTGATACGGAAC	547	428	-5.40112	0.949766	Differentiated yolk sac	nextseq_1	E8.5	WT	NE
nextseq_1_PA-03G_S23.TTATCCGCTCATCAGAATG	459	371	-4.38068	3.10152	Differentiated yolk sac	nextseq_1	Day8	WT	ETiX
nextseq_1_PA-03G_S23.TATCTCGATTGAGCATCATT	1391	1022	-5.45128	3.37944	Differentiated yolk sac	nextseq_1	E9.5	WT	NE
nextseq_1_PA-03G_S23.CGTTGATCTCTAACTAGAT	475	399	-3.95197	3.25353	Differentiated yolk sac	nextseq_1	Day8	WT	ETiX
nextseq_1_PA-03G_S23.CAAGCAACTATCATATTAG	503	387	-4.34784	2.72533	Differentiated yolk sac	nextseq_1	Day8	WT	ETiX
nextseq_1_PA-03G_S23.AACTGGCATTAACTCTTAG	447	356	-3.77985	2.56331	Differentiated yolk sac	nextseq_1	E8	WT	NE
nextseq_1_PA-03G_S23.ACGTTGCTTTTGCTGGCAT	770	581	-4.73865	4.08524	Differentiated yolk sac	nextseq_1	E8	WT	NE
nextseq_1_PA-03G_S23.ATTGAGGAATGCAGGTCCGT	723	593	-4.93982	3.49463	Differentiated yolk sac	nextseq_1	Day8	Pax6neg	ETiX
nextseq_1_PA-03G_S23.TACTTGCGTATCCATGACT	1696	959	-4.62199	2.90119	Differentiated yolk sac	nextseq_1	Day8	WT	ETiX
nextseq_1_PA-03G_S23.TTCCATCTTTTTGCGAGGCA	2300	1460	-5.63978	-1.58567	Differentiated yolk sac	nextseq_1	E8	WT	NE
nextseq_1_PA-03G_S23.AAGGATATGTTTAGGACCGG	1803	1213	-5.12074	3.46373	Differentiated yolk sac	nextseq_1	Day8	WT	ETiX
nextseq_1_PA-03G_S23.ATGGTTGGTATATGAGCCA	522	434	-5.52901	2.52688	Differentiated yolk sac	nextseq_1	E8.75	WT	NE
nextseq_1_PA-03G_S23.CAGCAAGTTTGGCCATGCA	831	666	-6.36596	1.23036	Differentiated yolk sac	nextseq_1	Day8	Failed	ETiX
nextseq_1_PA-03G_S23.ATTACCATCTGGAGGCCTCC	1935	1266	-5.55283	4.05269	Differentiated yolk sac	nextseq_1	E8.75	WT	NE
nextseq_1_PA-03G_S23.GGCTAAGATTTCAATATAA	386	330	-4.07233	2.87974	Differentiated yolk sac	nextseq_1	Day8	WT	ETiX
nextseq_1_PA-03G_S23.TCGAGAAGTGTCCTAGAGG	1097	809	-4.18174	3.58963	Differentiated yolk sac	nextseq_1	Day8	Failed	ETiX
nextseq_1_PA-03G_S23.AAGTATTGGTCCTTGGTCCA	2297	1466	-5.76199	4.05129	Differentiated yolk sac	nextseq_1	E8.75	WT	NE
nextseq_1_PA-03G_S23.CAGTATCCTTTAGGACCGG	1420	1001	-3.63869	3.2617	Differentiated yolk sac	nextseq_1	Day8	WT	ETiX
nextseq_1_PA-03G_S23.AGCTATCGTTTCAATATAA	1055	771	-3.74128	3.65976	Differentiated yolk sac	nextseq_1	Day8	WT	ETiX
nextseq_1_PA-03G_S23.CAGGACTCTTTATTCTGAG	1085	779	-4.65167	2.97278	Differentiated yolk sac	nextseq_1	Day8	WT	ETiX
nextseq_1_PA-03G_S23.TCCTATAAGTCGGTTATGCC	363	307	-5.59399	3.10666	Differentiated yolk sac	nextseq_1	E8.75	WT	NE
nextseq_1_PA-03G_S23.CGTACCTATTGAGTCTGGC	531	426	-2.59263	2.98898	Differentiated yolk sac	nextseq_1	Day8	Failed	ETiX
nextseq_1_PA-03G_S23.GAGTTCTCTGGCAGACGCC	813	640	-5.77911	1.28884	Differentiated yolk sac	nextseq_1	E8.5	WT	NE
nextseq_1_PA-03G_S23.CAGCATTGTACTTGCTAGA	935	721	-4.93309	2.79576	Differentiated yolk sac	nextseq_1	Day8	WT	ETiX
nextseq_1_PA-03G_S23.GTCTCTACTCGCCTAATGC	453	356	-4.41995	2.37093	Differentiated yolk sac	nextseq_1	Day8	Failed	ETiX
nextseq_1_PA-03G_S23.AAGGATTACTCCGCAAGTTC	1792	1201	-5.66878	3.24537	Differentiated yolk sac	nextseq_1	Day8	Failed	ETiX
nextseq_1_PA-03G_S23.TAGGAAGGTCTTGCAGTAG	1043	761	-4.48203	4.15744	Differentiated yolk sac	nextseq_1	E8	WT	NE
nextseq_1_PA-03G_S23.CGAAGACCTACGTCATATA	1627	1130	-5.19167	3.82862	Differentiated yolk sac	nextseq_1	Day8	Pax6neg	ETiX
nextseq_1_PA-03G_S23.ACTGGACCTGTCCTACTTG	1383	941	-5.6756	3.94396	Differentiated yolk sac	nextseq_1	Day8	Pax6neg	ETiX
nextseq_1_PA-03G_S23.AACTGGCATGAGCATCATT	1011	774	-4.37168	3.94499	Differentiated yolk sac	nextseq_1	E9.5	WT	NE
nextseq_1_PA-03H_S24.TCCTATAAGTCAACCGCTAA	2347	1524	-5.43911	2.52216	Differentiated yolk sac	nextseq_1	Day8	WT	ETiX
nextseq_1_PA-03H_S24.TAAGGTTCATCCGCTGCCAG	1172	870	-7.10833	2.30546	Differentiated yolk sac	nextseq_1	Day8	WT	ETiX
nextseq_1_PA-03H_S24.AAGTTCTTGTCAGGAGGAGA	382	330	-4.38306	2.86847	Differentiated yolk sac	nextseq_1	E9.5	WT	NE
nextseq_1_PA-03H_S24.AAATCGTTCTAGTAACGGTC	738	582	-4.351	3.86196	Differentiated yolk sac	nextseq_1	Day8	WT	ETiX
nextseq_1_PA-03H_S24.AGGCGGAATCCTTGGTCCA	1482	1047	-6.85865	2.75298	Differentiated yolk sac	nextseq_1	E8.75	WT	NE
nextseq_1_PA-03H_S24.CAACTCTCTTTATTATGGT	309	274	-2.75265	1.86465	Differentiated yolk sac	nextseq_1	Day8	Failed	ETiX
nextseq_1_PA-03H_S24.TAAGAATGGTCCGCTGCCAG	1228	892	-5.10654	2.94745	Differentiated yolk sac	nextseq_1	Day8	WT	ETiX
nextseq_1_PA-03H_S24.AAGCAGTATTTAATGAACGA	939	742	-5.11666	3.37375	Differentiated yolk sac	nextseq_1	E9.5	WT	NE
nextseq_1_PA-03H_S24.TAATACCAGTACCGCCAACC	880	666	2.44574	1.12227	Differentiated yolk sac	nextseq_1	Day8	WT	ETiX
nextseq_1_PA-03H_S24.AGAGATGAATATATGAGCCA	981	743	-6.47678	3.21682	Differentiated yolk sac	nextseq_1	E8.75	WT	NE
nextseq_1_PA-03H_S24.ATATCTGGATTGGCCGGCCT	406	332	-4.97068	3.2845	Differentiated yolk sac	nextseq_1	Day8	WT	ETiX
nextseq_1_PA-03H_S24.ACTGGACCTTGGCCGGCCT	530	425	-4.47885	3.73704	Differentiated yolk sac	nextseq_1	Day8	WT	ETiX
nextseq_1_PA-03H_S24.ACAATGCTATCGGTTATGCC	988	754	-6.46756	2.48051	Differentiated yolk sac	nextseq_1	E8.75	WT	NE
nextseq_1_PA-03H_S24.ACTTACTCATTGGTCAGCCA	812	622	-5.92702	1.48778	Differentiated yolk sac	nextseq_1	E9.5	WT	NE
nextseq_1_PA-03H_S24.GAGGAACTTCTAACTAGAT	691	533	-5.78645	2.31717	Differentiated yolk sac	nextseq_1	Day8	WT	ETiX
nextseq_1_PA-03H_S24.TGATGCGATGCCGCAACGA	1891	1323	-3.74846	3.46528	Differentiated yolk sac	nextseq_1	Day8	Pax6neg	ETiX
nextseq_1_PA-03H_S24.AGTCGCATTGGCCGTAGTC	399	357	-3.18124	2.9481	Differentiated yolk sac	nextseq_1	Day8	Failed	ETiX
nextseq_1_PA-03H_S24.AAGGCTACTGTTCGTCAGA	1279	881	-4.99346	3.54606	Differentiated yolk sac	nextseq_1	Day8	Pax6neg	ETiX
nextseq_1_PA-03H_S24.CAGTATCCTGGAGGCCTCC	662	527	-5.05791	3.63611	Differentiated yolk sac	nextseq_1	E8.75	WT	NE
nextseq_1_PA-03H_S24.AGTCGCATTACTTGCTAGA	327	265	-3.30525	1.57571	Differentiated yolk sac	nextseq_1	Day8	WT	ETiX
nextseq_1_PA-03H_S24.ACGCTTGATTTATTCATTC	290	251	1.03869	-0.684934	Differentiated yolk sac	nextseq_1	E9.5	WT	NE
nextseq_1_PA-03H_S24.ATATGGATCTCCTTGGTCCA	429	368	-5.06024	1.27832	Differentiated yolk sac	nextseq_1	E8.75	WT	NE
nextseq_1_PA-03H_S24.CGTTGATCTTTATAGCAGA	316	270	-6.00769	3.17739	Differentiated yolk sac	nextseq_1	Day8	Pax6neg	ETiX
nextseq_1_PA-03H_S24.CAGCAAGTTCGGCGTAACT	501	399	-5.09991	1.77367	Differentiated yolk sac	nextseq_1	Day8	Failed	ETiX
nextseq_1_PA-03H_S24.AATCCAGTATACCGCCAACC	1743	1123	-5.12822	3.08772	Differentiated yolk sac	nextseq_1	Day8	WT	ETiX
nextseq_1_PA-03H_S24.ATAGTTGACTCCATAAGTCC	1213	903	-5.40891	1.61244	Differentiated yolk sac	nextseq_1	Day8	WT	ETiX
nextseq_1_PA-04A_S25.ACTGGACCTGTAGCTCCAT	2285	1438	1.30417	-2.62706	Differentiated yolk sac	nextseq_1	Day8	WT	ETiX
nextseq_1_PA-04A_S25.GGTCAGTTTCAAGGAGGTC	1456	1042	-5.94736	3.89408	Differentiated yolk sac	nextseq_1	E9.5	WT	NE
nextseq_1_PA-04A_S25.TCCTAACTTTCCTTGGTCCA	1604	1121	-6.94844	2.31167	Differentiated yolk sac	nextseq_1	E8.75	WT	NE
nextseq_1_PA-04A_S25.TTCTTCGTTTCGGTTATGCC	2214	1357	-5.68345	4.13391	Differentiated yolk sac	nextseq_1	E8.75	WT	NE
nextseq_1_PA-04A_S25.ACTTACTCATGGCCGTAGTC	2164	1394	-5.40094	3.83185	Differentiated yolk sac	nextseq_1	Day8	Failed	ETiX
nextseq_1_PA-04A_S25.AATCCAGTATAAGACCGTTG	1025	772	-6.46264	0.725126	Differentiated yolk sac	nextseq_1	E8.5	WT	NE
nextseq_1_PA-04A_S25.TACTTGCGTCGGTCAAGAA	476	386	-4.22799	2.39814	Differentiated yolk sac	nextseq_1	Day8	Failed	ETiX
nextseq_1_PA-04A_S25.TGGTTGAATTCTAGTAGTCT	849	632	6.89829	1.31366	Differentiated yolk sac	nextseq_1	Day6	WT	ETiX
nextseq_1_PA-04A_S25.CATCAACGTAGCTTATCCG	464	384	-4.26604	2.58938	Differentiated yolk sac	nextseq_1	Day8	WT	ETiX
nextseq_1_PA-04A_S25.CAACTCTCTAGTAACGGTC	447	363	-4.25047	2.8156	Differentiated yolk sac	nextseq_1	Day8	WT	ETiX
nextseq_1_PA-04A_S25.CGAGGCAATGTATCATCGA	715	542	-4.17135	3.41412	Differentiated yolk sac	nextseq_1	Day8	WT	ETiX
nextseq_1_PA-04A_S25.AAACTGAACTGGTAGGTTAG	538	424	-3.78279	3.42593	Differentiated yolk sac	nextseq_1	Day8	Failed	ETiX
nextseq_1_PA-04A_S25.CTCGTTGATATCATATTAG	1870	1229	-4.74526	3.22229	Differentiated yolk sac	nextseq_1	Day8	WT	ETiX
nextseq_1_PA-04A_S25.AATACCGAATATATTGATAC	804	590	-6.55213	3.06259	Differentiated yolk sac	nextseq_1	E8.75	WT	NE
nextseq_1_PA-04A_S25.ATCTTCAGATGAGCATCATT	441	387	-2.74748	3.3188	Differentiated yolk sac	nextseq_1	E9.5	WT	NE
nextseq_1_PA-04A_S25.ATGGACTATTTTATTCTGAG	1409	1033	-5.08476	2.86909	Differentiated yolk sac	nextseq_1	Day8	WT	ETiX
nextseq_1_PA-04A_S25.CAGGACTCTACCTGGCCAA	1891	1269	-5.21609	2.77215	Differentiated yolk sac	nextseq_1	Day8	WT	ETiX
nextseq_1_PA-04A_S25.CGAGGCAATGATCGCTTCT	2056	1305	-5.06921	2.78892	Differentiated yolk sac	nextseq_1	Day8	Failed	ETiX
nextseq_1_PA-04A_S25.CCAATCCATTTATAGCAGA	1074	804	-4.92485	3.45978	Differentiated yolk sac	nextseq_1	Day8	Pax6neg	ETiX
nextseq_1_PA-04A_S25.ACGTTGCTTGAGCATCATT	850	628	-6.87712	2.20098	Differentiated yolk sac	nextseq_1	E9.5	WT	NE
nextseq_1_PA-04A_S25.CTCTGAGCTCCGATTCCTG	294	255	-3.44529	1.88665	Differentiated yolk sac	nextseq_1	Day8	WT	ETiX
nextseq_1_PA-04A_S25.ATGCATTCATTAACTGGTTA	959	715	-6.79522	1.22142	Differentiated yolk sac	nextseq_1	E9.5	WT	NE
nextseq_1_PA-04A_S25.ATTGATCGTTCATTCGACGG	1076	791	-5.19716	3.36067	Differentiated yolk sac	nextseq_1	E9.5	WT	NE
nextseq_1_PA-04A_S25.AGGCGGAATACTTGCTAGA	2059	1302	-6.72182	1.26124	Differentiated yolk sac	nextseq_1	Day8	WT	ETiX
nextseq_1_PA-04A_S25.AAGCAGTATTGATCTTACGC	689	542	-6.34437	1.04409	Differentiated yolk sac	nextseq_1	E8.5	WT	NE
nextseq_1_PA-04B_S26.ATCAGTCATTCCGCAAGTTC	498	407	4.29526	2.45739	Differentiated yolk sac	nextseq_1	Day8	Failed	ETiX
nextseq_1_PA-04B_S26.TAAGAATGGTACTTGCTAGA	640	516	-4.78301	3.10155	Differentiated yolk sac	nextseq_1	Day8	WT	ETiX
nextseq_1_PA-04B_S26.ATAAGCGAATACCTGGCCAA	317	246	-5.24877	1.90423	Differentiated yolk sac	nextseq_1	Day8	WT	ETiX
nextseq_1_PA-04B_S26.TTGACCAGTCTAAGAGAAG	322	272	-3.70348	2.43742	Differentiated yolk sac	nextseq_1	E8.5	WT	NE
nextseq_1_PA-04B_S26.AAAGCTGATTTAGATCTACT	1680	1165	-4.69476	3.11905	Differentiated yolk sac	nextseq_1	Day8	WT	ETiX
nextseq_1_PA-04B_S26.TGGATTCTATCAATTACCGT	1098	820	-6.4813	2.04571	Differentiated yolk sac	nextseq_1	Day8	Pax6neg	ETiX
nextseq_1_PA-04B_S26.CTAACGACTACCTCTATCT	696	560	3.89844	2.31962	Differentiated yolk sac	nextseq_1	Day8	Failed	ETiX
nextseq_1_PA-04B_S26.ATGGTAACTTCGTCGCAGCC	2127	1399	-7.01885	1.9927	Differentiated yolk sac	nextseq_1	E8.75	WT	NE
nextseq_1_PA-04B_S26.AACGTAATCTAGTAACGGTC	508	428	-3.07796	1.89176	Differentiated yolk sac	nextseq_1	Day8	WT	ETiX
nextseq_1_PA-04B_S26.AGGCGGAATACGCGAGATT	892	657	-6.2159	0.7073	Differentiated yolk sac	nextseq_1	Day8	Pax6neg	ETiX
nextseq_1_PA-04B_S26.ATTCGCAATTGGCAGACGCC	1538	1081	-6.82676	0.606737	Differentiated yolk sac	nextseq_1	E8.5	WT	NE
nextseq_1_PA-04B_S26.AAGGCTACTATATGAGCCA	1203	886	-6.86781	2.16391	Differentiated yolk sac	nextseq_1	E8.75	WT	NE
nextseq_1_PA-04B_S26.CTACCTGGTAATTAAGACT	826	625	-3.95542	2.97666	Differentiated yolk sac	nextseq_1	Day8	WT	ETiX
nextseq_1_PA-04B_S26.TGCTGGATTTTAGGACCGG	1967	1366	-3.97365	3.81873	Differentiated yolk sac	nextseq_1	Day8	WT	ETiX
nextseq_1_PA-04B_S26.ACTTGATTGTCCAGTTCCAA	724	535	-5.26444	2.98847	Differentiated yolk sac	nextseq_1	Day8	WT	ETiX
nextseq_1_PA-04B_S26.CAGGACTCTGGACTACTAC	1301	941	-6.63228	3.19538	Differentiated yolk sac	nextseq_1	E8.75	WT	NE
nextseq_1_PA-04B_S26.TCCTATAAGTCATTCGACGG	390	328	-4.52777	3.30344	Differentiated yolk sac	nextseq_1	E9.5	WT	NE
nextseq_1_PA-04B_S26.ACTTGATTGTGAGCATCATT	895	695	-6.43721	1.83445	Differentiated yolk sac	nextseq_1	E9.5	WT	NE
nextseq_1_PA-04B_S26.AACGTAATCTACTAGAGAGT	876	635	-3.9797	4.03274	Differentiated yolk sac	nextseq_1	E8	WT	NE
nextseq_1_PA-04B_S26.AAATCGTTCTAGAACGTCTC	1651	1153	-4.69204	3.04472	Differentiated yolk sac	nextseq_1	Day8	Failed	ETiX
nextseq_1_PA-04B_S26.TGATGCGATAGTAACGGTC	2258	1539	-6.2616	2.35205	Differentiated yolk sac	nextseq_1	Day8	WT	ETiX
nextseq_1_PA-04B_S26.ATACTACTCTCAATTACCGT	345	282	-4.2403	2.27456	Differentiated yolk sac	nextseq_1	Day8	Pax6neg	ETiX
nextseq_1_PA-04B_S26.CTACCTGGTGTAGCTCCAT	878	666	-4.99143	3.19213	Differentiated yolk sac	nextseq_1	Day8	WT	ETiX
nextseq_1_PA-04B_S26.ACATTCGTATCCATCGCGAA	1824	1227	-6.75955	0.828666	Differentiated yolk sac	nextseq_1	Day8	WT	ETiX
nextseq_1_PA-04B_S26.AAGGCTACTGCAGGTCCGT	1957	1192	-5.58162	2.76598	Differentiated yolk sac	nextseq_1	Day8	Pax6neg	ETiX
nextseq_1_PA-04B_S26.CGAAGACCTCGGCGTAACT	484	388	-4.13385	3.8293	Differentiated yolk sac	nextseq_1	Day8	Failed	ETiX
nextseq_1_PA-04B_S26.TGAATCTGATTCCAATCATC	495	409	-5.57984	0.675155	Differentiated yolk sac	nextseq_1	E8.5	WT	NE
nextseq_1_PA-04B_S26.TTGACTCAATCGGTTATGCC	1668	1105	-6.24788	3.6589	Differentiated yolk sac	nextseq_1	E8.75	WT	NE
nextseq_1_PA-04B_S26.TCCTATAAGTCTAGTAGTCT	1127	771	-3.60661	3.52158	Differentiated yolk sac	nextseq_1	Day6	WT	ETiX
nextseq_1_PA-04B_S26.ACCTCAATATTAATGAACGA	385	337	-4.91373	-0.0381743	Differentiated yolk sac	nextseq_1	E9.5	WT	NE
nextseq_1_PA-04B_S26.GCGTACTTTTCCAATCATC	753	612	-5.92567	1.74321	Differentiated yolk sac	nextseq_1	E8.5	WT	NE
nextseq_1_PA-04C_S27.TGCAAGGTTGGTATCCGCC	2445	1548	-4.47375	3.70366	Differentiated yolk sac	nextseq_1	Day8	Failed	ETiX
nextseq_1_PA-04C_S27.AACGTAATCTCGGCGTAACT	866	677	-6.24025	-0.604563	Differentiated yolk sac	nextseq_1	Day8	Failed	ETiX
nextseq_1_PA-04C_S27.GTCTATGGTAAGTAAGAGC	1722	1195	-5.3342	2.64774	Differentiated yolk sac	nextseq_1	Day8	Failed	ETiX
nextseq_1_PA-04C_S27.ATATGGATCTGAGCATCATT	1594	1098	-6.8942	1.96958	Differentiated yolk sac	nextseq_1	E9.5	WT	NE
nextseq_1_PA-04C_S27.ATCTGATGATGTCCTAGAGG	368	308	-3.6647	2.00462	Differentiated yolk sac	nextseq_1	Day8	Failed	ETiX
nextseq_1_PA-04C_S27.GAGTTCTCTCGCTCCTAAC	336	297	-3.6586	2.54888	Differentiated yolk sac	nextseq_1	Day8	WT	ETiX
nextseq_1_PA-04C_S27.ATTAGGTACTGGTACCGGCA	780	619	-6.66589	1.4431	Differentiated yolk sac	nextseq_1	E9.5	WT	NE
nextseq_1_PA-04C_S27.CGAAGACCTCAGGAGGAGA	1137	848	-6.58509	0.820656	Differentiated yolk sac	nextseq_1	E9.5	WT	NE
nextseq_1_PA-04C_S27.AAATTCCTCTACTTAACCTT	893	675	-4.74663	3.44056	Differentiated yolk sac	nextseq_1	Day8	WT	ETiX
nextseq_1_PA-04C_S27.ACCATGATTTTTATTATGGT	2323	1575	-4.99977	3.45178	Differentiated yolk sac	nextseq_1	Day8	Failed	ETiX
nextseq_1_PA-04C_S27.GGCTAAGATCATTCGACGG	2226	1479	-5.42261	3.84957	Differentiated yolk sac	nextseq_1	E9.5	WT	NE
nextseq_1_PA-04C_S27.TAAGAATGGTCTAAGAGAAG	556	469	-5.22087	1.11518	Differentiated yolk sac	nextseq_1	E8.5	WT	NE
nextseq_1_PA-04C_S27.GGCGTTAATCGAACGCCGG	325	282	-4.95659	3.46479	Differentiated yolk sac	nextseq_1	E9.5	WT	NE
nextseq_1_PA-04C_S27.CGATTCGCTCAAGGAGGTC	504	400	-4.8856	3.42269	Differentiated yolk sac	nextseq_1	E9.5	WT	NE
nextseq_1_PA-04C_S27.ACGTTGCTTAATTAAGACT	429	352	-3.84042	2.68148	Differentiated yolk sac	nextseq_1	Day8	WT	ETiX
nextseq_1_PA-04C_S27.CGTAGGCTTTTCTTAATAA	1896	1333	-5.15902	3.2606	Differentiated yolk sac	nextseq_1	Day8	WT	ETiX
nextseq_1_PA-04C_S27.AGTATTAGCTCCTTGGTCCA	677	544	-4.82582	0.86678	Differentiated yolk sac	nextseq_1	E8.75	WT	NE
nextseq_1_PA-04C_S27.ACTTACTCATATATTGATAC	1511	1079	-6.83627	2.95187	Differentiated yolk sac	nextseq_1	E8.75	WT	NE
nextseq_1_PA-04C_S27.ATGCTTCCTGTCCTAGAGG	372	309	-2.84135	1.89051	Differentiated yolk sac	nextseq_1	Day8	Failed	ETiX
nextseq_1_PA-04C_S27.ACCGGTTCTCATTCGACGG	719	550	-6.05345	2.48758	Differentiated yolk sac	nextseq_1	E9.5	WT	NE
nextseq_1_PA-04C_S27.AGAGATGAATCATCAGAATG	702	546	-5.9959	2.56399	Differentiated yolk sac	nextseq_1	Day8	WT	ETiX
nextseq_1_PA-04C_S27.AAACTGAACTGACGAAGCGT	1275	875	-5.27725	2.02587	Differentiated yolk sac	nextseq_1	E7.5	WT	NE
nextseq_1_PA-04C_S27.GATACGTCTTAATGAACGA	1100	852	-6.15576	1.46123	Differentiated yolk sac	nextseq_1	E9.5	WT	NE
nextseq_1_PA-04C_S27.TCAAGATCTTCAGGAGGAGA	494	399	-5.25282	2.23467	Differentiated yolk sac	nextseq_1	E9.5	WT	NE
nextseq_1_PA-04C_S27.TTGATTCCTTGGAGGCCTCC	488	388	-5.89533	1.71034	Differentiated yolk sac	nextseq_1	E8.75	WT	NE
nextseq_1_PA-04C_S27.AACTGGCATATCGGCTATC	699	538	-5.37699	2.81214	Differentiated yolk sac	nextseq_1	E8.5	WT	NE
nextseq_1_PA-04C_S27.CAGTATCCTTTAATTGAAT	720	533	5.90544	2.2091	Differentiated yolk sac	nextseq_1	Day6	WT	ETiX
nextseq_1_PA-04C_S27.ACAATGCTATATATGAGCCA	1261	943	-7.04873	1.01065	Differentiated yolk sac	nextseq_1	E8.75	WT	NE
nextseq_1_PA-04C_S27.AACTAGTTGTTAACGATCCA	1869	1283	-5.46596	2.93921	Differentiated yolk sac	nextseq_1	Day8	WT	ETiX
nextseq_1_PA-04C_S27.CAGATCAGTGGTACCGGCA	704	545	-6.34783	1.44116	Differentiated yolk sac	nextseq_1	E9.5	WT	NE
nextseq_1_PA-04C_S27.CAGTATCCTAGAACGTCTC	1449	1015	-4.00135	3.30676	Differentiated yolk sac	nextseq_1	Day8	Failed	ETiX
nextseq_1_PA-04C_S27.TGTCCTTATTGTATAATACG	429	371	-3.54171	-1.59053	Differentiated yolk sac	nextseq_1	Day6	Failed	ETiX
nextseq_1_PA-04C_S27.ATCAATACGTCGGTTATGCC	1191	884	-6.88581	2.96125	Differentiated yolk sac	nextseq_1	E8.75	WT	NE
nextseq_1_PA-04D_S28.ATATCTGGATTTGCTGGCAT	345	288	-3.54777	2.53049	Differentiated yolk sac	nextseq_1	E8	WT	NE
nextseq_1_PA-04D_S28.AGATTGGTTTTAGACTTCTT	405	353	-3.1901	2.78193	Differentiated yolk sac	nextseq_1	Day8	Failed	ETiX
nextseq_1_PA-04D_S28.AACGTAATCTGAGCATCATT	1170	828	-6.81093	2.05697	Differentiated yolk sac	nextseq_1	E9.5	WT	NE
nextseq_1_PA-04D_S28.CTCGCATGTGGAGGCCTCC	1385	931	-6.96044	1.5637	Differentiated yolk sac	nextseq_1	E8.75	WT	NE
nextseq_1_PA-04D_S28.TCAAGATCTTCCGATTCCTG	870	678	-4.852	3.18746	Differentiated yolk sac	nextseq_1	Day8	WT	ETiX
nextseq_1_PA-04D_S28.AACGTAATCTAGGTTAGTTC	1287	903	-5.62175	3.39598	Differentiated yolk sac	nextseq_1	Day8	WT	ETiX
nextseq_1_PA-04D_S28.AATACCGAATCAGGAGGAGA	378	312	-5.13787	2.12996	Differentiated yolk sac	nextseq_1	E9.5	WT	NE
nextseq_1_PA-04D_S28.CCAATCCATTTCATAGGAC	2097	1432	-3.74144	3.93819	Differentiated yolk sac	nextseq_1	Day8	Failed	ETiX
nextseq_1_PA-04D_S28.AACTTGGATTCGTCGCAGCC	290	217	-5.13758	3.94529	Differentiated yolk sac	nextseq_1	E8.75	WT	NE
nextseq_1_PA-04D_S28.TATTCTCCTTTGCGGACCTA	334	283	-2.37751	-0.291148	Differentiated yolk sac	nextseq_1	Day8	Failed	ETiX
nextseq_1_PA-04D_S28.GTCTCTACTCATCCGACTA	679	547	-4.90657	3.61051	Differentiated yolk sac	nextseq_1	Day8	Pax6neg	ETiX
nextseq_1_PA-04D_S28.GATAAGCGTGTTCGTCAGA	719	590	-6.03219	2.39641	Differentiated yolk sac	nextseq_1	Day8	Pax6neg	ETiX
nextseq_1_PA-04D_S28.AGTAGCCATTGGCCGGCCT	662	521	-3.99504	3.84923	Differentiated yolk sac	nextseq_1	Day8	WT	ETiX
nextseq_1_PA-04D_S28.AACCTCATTTCGTCGCAGCC	1405	991	-5.74648	3.04251	Differentiated yolk sac	nextseq_1	E8.75	WT	NE
nextseq_1_PA-04D_S28.TTGACTCAATTGACGCTCCG	487	403	-5.63901	2.09201	Differentiated yolk sac	nextseq_1	E9.5	WT	NE
nextseq_1_PA-04D_S28.GCTCTTAGTATATTGATAC	2236	1475	-6.34577	3.40466	Differentiated yolk sac	nextseq_1	E8.75	WT	NE
nextseq_1_PA-04E_S29.ATAGTTGACTCGTCGCAGCC	1435	960	-6.62988	2.22146	Differentiated yolk sac	nextseq_1	E8.75	WT	NE
nextseq_1_PA-04E_S29.CGGTAAGGTGCAGGTCCGT	1331	961	-6.52745	1.04025	Differentiated yolk sac	nextseq_1	Day8	Pax6neg	ETiX
nextseq_1_PA-04E_S29.AAGGATATGTGGACTACTAC	1055	804	-6.86413	2.84834	Differentiated yolk sac	nextseq_1	E8.75	WT	NE
nextseq_1_PA-04E_S29.CTGAGCATTGGAGGCCTCC	2411	1532	-6.88056	2.94812	Differentiated yolk sac	nextseq_1	E8.75	WT	NE
nextseq_1_PA-04E_S29.ATAAGCGAATGATCTTACGC	1421	1003	-6.76809	2.37598	Differentiated yolk sac	nextseq_1	E8.5	WT	NE
nextseq_1_PA-04E_S29.ATCTTCAGATTTATTCTGAG	770	578	-5.182	2.73159	Differentiated yolk sac	nextseq_1	Day8	WT	ETiX
nextseq_1_PA-04E_S29.AATACCGAATGGAGGCCTCC	2345	1421	-6.29397	3.89109	Differentiated yolk sac	nextseq_1	E8.75	WT	NE
nextseq_1_PA-04E_S29.ACTTACTCATTCCAATCATC	2191	1346	-7.09626	0.771837	Differentiated yolk sac	nextseq_1	E8.5	WT	NE
nextseq_1_PA-04E_S29.TATAAGAGGTCAGGAGGAGA	2005	1271	-6.46595	2.8649	Differentiated yolk sac	nextseq_1	E9.5	WT	NE
nextseq_1_PA-04E_S29.AAATTCCTCTTGGCCATGCA	513	416	-3.82357	2.4497	Differentiated yolk sac	nextseq_1	Day8	Failed	ETiX
nextseq_1_PA-04E_S29.CAGATCAGTACCTGGCCAA	814	651	-5.92182	2.92717	Differentiated yolk sac	nextseq_1	Day8	WT	ETiX
nextseq_1_PA-04E_S29.ACTTCCGTTTCAAGCCGAT	787	610	-3.3895	1.93061	Differentiated yolk sac	nextseq_1	Day6	WT	ETiX
nextseq_1_PA-04E_S29.ATATGGATCTGCTGGAACTT	761	554	-5.26124	2.67921	Differentiated yolk sac	nextseq_1	Day8	WT	ETiX
nextseq_1_PA-04E_S29.ATATGGATCTTGACGCTCCG	290	229	-3.73648	1.82291	Differentiated yolk sac	nextseq_1	E9.5	WT	NE
nextseq_1_PA-04E_S29.CAGCATTGTAGGTATACTC	367	319	-3.44786	1.76889	Differentiated yolk sac	nextseq_1	Day8	WT	ETiX
nextseq_1_PA-04E_S29.ACTTGATTGTCCATCGCGAA	1194	861	-4.49346	3.66607	Differentiated yolk sac	nextseq_1	Day8	WT	ETiX
nextseq_1_PA-04E_S29.CTACCTGGTACCGGAATTA	1007	742	-5.25913	3.70557	Differentiated yolk sac	nextseq_1	E9.5	WT	NE
nextseq_1_PA-04E_S29.TCCTATAAGTTATCATGATC	1346	973	-3.64495	3.66943	Differentiated yolk sac	nextseq_1	Day6	WT	ETiX
nextseq_1_PA-04E_S29.AACTGGCATGGAGGCCTCC	1018	735	-6.86488	2.7531	Differentiated yolk sac	nextseq_1	E8.75	WT	NE
nextseq_1_PA-04F_S30.ATCTTCAGATAACCATTGGA	537	446	-4.82755	2.6084	Differentiated yolk sac	nextseq_1	E9.5	WT	NE
nextseq_1_PA-04F_S30.GATACGTCTGTCCTTAAGA	459	340	-4.51575	3.44994	Differentiated yolk sac	nextseq_1	E8.75	WT	NE
nextseq_1_PA-04F_S30.CTGACGTTTTTAGGACCGG	1170	870	2.47372	1.30608	Differentiated yolk sac	nextseq_1	Day8	WT	ETiX
nextseq_1_PA-04F_S30.AGCGTAAGTTAGGCCATAG	719	513	-3.62755	3.80538	Differentiated yolk sac	nextseq_1	E7.5	WT	NE
nextseq_1_PA-04F_S30.AACGAGCGTGGACTACTAC	1170	729	-5.08809	4.00867	Differentiated yolk sac	nextseq_1	E8.75	WT	NE
nextseq_1_PA-04F_S30.GGTACCATTGTCCTTAAGA	2125	1360	-5.82405	3.85748	Differentiated yolk sac	nextseq_1	E8.75	WT	NE
nextseq_1_PA-04F_S30.ATGCTTCCTTGGTCAGCCA	1243	906	-6.68008	0.764601	Differentiated yolk sac	nextseq_1	E9.5	WT	NE
nextseq_1_PA-04F_S30.AGAGGTCGTCTAAGAGAAG	512	407	-5.52538	1.15133	Differentiated yolk sac	nextseq_1	E8.5	WT	NE
nextseq_1_PA-04F_S30.ATACCAGTTTTTCAATATAA	670	550	1.12267	-1.84027	Differentiated yolk sac	nextseq_1	Day8	WT	ETiX
nextseq_1_PA-04F_S30.TCCTATAAGTTCCAATCATC	1101	800	-6.41923	0.844355	Differentiated yolk sac	nextseq_1	E8.5	WT	NE
nextseq_1_PA-04F_S30.CGAAGACCTCCTTGGTCCA	750	558	-6.11805	1.09339	Differentiated yolk sac	nextseq_1	E8.75	WT	NE
nextseq_1_PA-04F_S30.ACTGGTTATTTCCAATCATC	1768	1226	-6.59785	0.875433	Differentiated yolk sac	nextseq_1	E8.5	WT	NE
nextseq_1_PA-04F_S30.ACTTACTCATATCGGCTATC	804	607	-6.61459	1.37902	Differentiated yolk sac	nextseq_1	E8.5	WT	NE
nextseq_1_PA-04F_S30.CTCTGAGCTCGGTTATGCC	584	428	-6.54123	2.04739	Differentiated yolk sac	nextseq_1	E8.75	WT	NE
nextseq_1_PA-04F_S30.CTGACGTTTCATCAGAATG	1182	838	-3.66732	3.69613	Differentiated yolk sac	nextseq_1	Day8	WT	ETiX
nextseq_1_PA-04F_S30.GATAAGCGTGATCTTACGC	327	281	-3.01882	1.26295	Differentiated yolk sac	nextseq_1	E8.5	WT	NE
nextseq_1_PA-04F_S30.TACTTGCGTATTCGACCAA	491	397	-3.71511	-2.414	Differentiated yolk sac	nextseq_1	Day6	Failed	ETiX
nextseq_1_PA-04F_S30.CCTGCTACTGCTAACTTGC	488	401	-4.31767	2.81819	Differentiated yolk sac	nextseq_1	Day8	Failed	ETiX
nextseq_1_PA-04F_S30.TCTTAGTTCTTGCCGGCAGA	311	264	-3.17775	2.27324	Differentiated yolk sac	nextseq_1	Day8	WT	ETiX
nextseq_1_PA-04F_S30.TGAATCTGATTTCAATATAA	2169	1477	-4.54503	3.654	Differentiated yolk sac	nextseq_1	Day8	WT	ETiX
nextseq_1_PA-04F_S30.CAACTCTCTGGAGGCCTCC	485	396	-5.43782	2.49014	Differentiated yolk sac	nextseq_1	E8.75	WT	NE
nextseq_1_PA-04F_S30.GAGGAACTTTTCAATATAA	354	295	-3.68501	1.77985	Differentiated yolk sac	nextseq_1	Day8	WT	ETiX
nextseq_1_PA-04F_S30.ATACCAGTTTTTCTTCCGGT	1266	943	-5.5352	2.85884	Differentiated yolk sac	nextseq_1	E8	WT	NE
nextseq_1_PA-04F_S30.ATCTGATGATGTCCTTAAGA	1831	1202	-6.37222	3.64812	Differentiated yolk sac	nextseq_1	E8.75	WT	NE
nextseq_1_PA-04F_S30.CTTCGACTTGCTAACTTGC	430	360	-2.8954	3.13335	Differentiated yolk sac	nextseq_1	Day8	Failed	ETiX
nextseq_1_PA-04F_S30.CGTAGGCTTACTTAACCTT	1310	970	-6.67265	0.91118	Differentiated yolk sac	nextseq_1	Day8	WT	ETiX
nextseq_1_PA-04F_S30.ATACTACTCTGGCAGACGCC	993	740	-6.55424	2.29103	Differentiated yolk sac	nextseq_1	E8.5	WT	NE
nextseq_1_PA-04F_S30.ACATTCGTATTTACTTGGAA	1026	670	-3.92227	3.89097	Differentiated yolk sac	nextseq_1	Day8	Failed	ETiX
nextseq_1_PA-04F_S30.TGATGCGATAAGACCGTTG	1965	1256	-6.75816	0.636062	Differentiated yolk sac	nextseq_1	E8.5	WT	NE
nextseq_1_PA-04F_S30.AATTCATCGTTAATGAACGA	2376	1532	-6.06914	3.40994	Differentiated yolk sac	nextseq_1	E9.5	WT	NE
nextseq_1_PA-04F_S30.TAATCAGCTTCCTTGGTCCA	1386	951	-6.17822	3.79677	Differentiated yolk sac	nextseq_1	E8.75	WT	NE
nextseq_1_PA-04G_S31.ACAATGCTATGGAGGCCTCC	1084	813	-6.2517	3.6597	Differentiated yolk sac	nextseq_1	E8.75	WT	NE
nextseq_1_PA-04G_S31.CCAAGGATTTGACGCTCCG	1867	1179	-5.88122	4.05539	Differentiated yolk sac	nextseq_1	E9.5	WT	NE
nextseq_1_PA-04G_S31.ATAGTTGACTTAACTCTTAG	1222	814	-4.08225	3.99164	Differentiated yolk sac	nextseq_1	E8	WT	NE
nextseq_1_PA-04G_S31.AACTTGGATTTGGCCGGCCT	1051	819	-4.81057	3.58691	Differentiated yolk sac	nextseq_1	Day8	WT	ETiX
nextseq_1_PA-04G_S31.ATATCTGGATCGGTTGCGCG	1618	1074	-5.11467	3.21528	Differentiated yolk sac	nextseq_1	Day8	Failed	ETiX
nextseq_1_PA-04G_S31.CGTACCTATATCATATTAG	787	611	-6.89059	1.38935	Differentiated yolk sac	nextseq_1	Day8	WT	ETiX
nextseq_1_PA-04G_S31.CGAAGACCTGGACTACTAC	2349	1507	-7.22573	1.7928	Differentiated yolk sac	nextseq_1	E8.75	WT	NE
nextseq_1_PA-04G_S31.TTCTTCGTTTATATTGATAC	2041	1357	-6.9888	2.59212	Differentiated yolk sac	nextseq_1	E8.75	WT	NE
nextseq_1_PA-04G_S31.CAGGACTCTTCAATCGCAT	462	369	4.3913	2.47005	Differentiated yolk sac	nextseq_1	Day6	WT	ETiX
nextseq_1_PA-04G_S31.ACTTACTCATTAACTGGTTA	715	547	-4.97751	2.94801	Differentiated yolk sac	nextseq_1	E9.5	WT	NE
nextseq_1_PA-04G_S31.CTGACGTTTCAATTACCGT	1778	1217	-5.25307	3.79649	Differentiated yolk sac	nextseq_1	Day8	Pax6neg	ETiX
nextseq_1_PA-04G_S31.AGTATTAGCTGCTCAGCCGG	1201	879	-6.29281	1.98249	Differentiated yolk sac	nextseq_1	E9.5	WT	NE
nextseq_1_PA-04G_S31.CAAGGCGTTACTTAACCTT	385	309	-4.01587	2.41337	Differentiated yolk sac	nextseq_1	Day8	WT	ETiX
nextseq_1_PA-04G_S31.ATGCATTCATTTACTTGGAA	481	382	-4.69289	2.89482	Differentiated yolk sac	nextseq_1	Day8	Failed	ETiX
nextseq_1_PA-04G_S31.ACCTCAATATCGTCGCAGCC	1638	1200	-7.03232	2.36016	Differentiated yolk sac	nextseq_1	E8.75	WT	NE
nextseq_1_PA-04G_S31.ATCAGTCATTGGAGGCCTCC	721	546	-5.84709	4.09948	Differentiated yolk sac	nextseq_1	E8.75	WT	NE
nextseq_1_PA-04G_S31.CTGCCTTATCTAAGAGAAG	419	344	-5.76878	2.36404	Differentiated yolk sac	nextseq_1	E8.5	WT	NE
nextseq_1_PA-04G_S31.AACGCGTCTCTAAGAGAAG	484	377	-5.15275	3.02837	Differentiated yolk sac	nextseq_1	E8.5	WT	NE
nextseq_1_PA-04G_S31.CGAATGAGTCAACCGCTAA	1116	756	-6.49255	1.45559	Differentiated yolk sac	nextseq_1	Day8	WT	ETiX
nextseq_1_PA-04G_S31.TCTATCCAATATCATATTAG	408	359	-4.39186	1.56133	Differentiated yolk sac	nextseq_1	Day8	WT	ETiX
nextseq_1_PA-04G_S31.AGAAGTAAGTATATTGATAC	2096	1417	-6.94736	2.10141	Differentiated yolk sac	nextseq_1	E8.75	WT	NE
nextseq_1_PA-04G_S31.CGTACCTATCGGTTATGCC	2438	1526	-6.29002	3.61677	Differentiated yolk sac	nextseq_1	E8.75	WT	NE
nextseq_1_PA-04G_S31.AAACTCCAATCATCTCTGCA	2105	1328	-5.3481	2.79178	Differentiated yolk sac	nextseq_1	Day8	WT	ETiX
nextseq_1_PA-04G_S31.AGATTCAACTTAGAATTAAC	337	284	-4.27485	2.09667	Differentiated yolk sac	nextseq_1	Day8	Failed	ETiX
nextseq_1_PA-04H_S32.ACTGGACCTTTAATTGAAT	623	486	-3.08444	3.21307	Differentiated yolk sac	nextseq_1	Day6	WT	ETiX
nextseq_1_PA-04H_S32.ACGCTTGATTCCAATCATC	1187	863	-6.73302	1.00537	Differentiated yolk sac	nextseq_1	E8.5	WT	NE
nextseq_1_PA-04H_S32.CGTTGATCTGATCTTACGC	544	413	-5.7008	1.5788	Differentiated yolk sac	nextseq_1	E8.5	WT	NE
nextseq_1_PA-04H_S32.ATGGTTGGTCAGGAGGAGA	463	371	-5.7548	2.12053	Differentiated yolk sac	nextseq_1	E9.5	WT	NE
nextseq_1_PA-04H_S32.CCAAGGATTGTAGCTCCAT	907	722	2.24499	1.21658	Differentiated yolk sac	nextseq_1	Day8	WT	ETiX
nextseq_1_PA-04H_S32.ACTTCCGTTTAACTGGTTA	1433	1016	-6.8662	1.49892	Differentiated yolk sac	nextseq_1	E9.5	WT	NE
nextseq_1_PA-04H_S32.AGAGGTCGTCCGCAAGTTC	846	664	-5.17928	2.16777	Differentiated yolk sac	nextseq_1	Day8	Failed	ETiX
nextseq_1_PA-04H_S32.ATGGTTGGTCAAGGAGGTC	1929	1270	-6.3464	2.2422	Differentiated yolk sac	nextseq_1	E9.5	WT	NE
nextseq_1_PA-04H_S32.CTGCCTTATCCATCGCGAA	1633	1097	2.92196	1.36906	Differentiated yolk sac	nextseq_1	Day8	WT	ETiX
nextseq_1_PA-04H_S32.TCTTAGTTCTGAGCATCATT	954	723	-5.058	3.92352	Differentiated yolk sac	nextseq_1	E9.5	WT	NE
nextseq_1_PA-04H_S32.AGAGCATGTTAATGAACGA	703	582	-3.97246	3.87934	Differentiated yolk sac	nextseq_1	E9.5	WT	NE
nextseq_1_PA-04H_S32.AGCGTAAGTTGACGCTCCG	378	307	-6.34125	2.83637	Differentiated yolk sac	nextseq_1	E9.5	WT	NE
nextseq_1_PA-04H_S32.AAGACCTTATAAGAAGCTAG	2262	1412	-6.92896	0.889222	Differentiated yolk sac	nextseq_1	E8.5	WT	NE
nextseq_1_PA-04H_S32.TTCTCATTGTTTGCTGGCAT	2309	1505	-5.28783	3.84571	Differentiated yolk sac	nextseq_1	E8	WT	NE
nextseq_1_PA-04H_S32.AGTCGCATTTTATTATGGT	1883	1254	-5.25975	3.39835	Differentiated yolk sac	nextseq_1	Day8	Failed	ETiX
nextseq_1_PA-04H_S32.GGCTAAGATCAACCGCTAA	1237	888	-4.30383	3.25712	Differentiated yolk sac	nextseq_1	Day8	WT	ETiX
nextseq_1_PA-04H_S32.AAGACCTTATGATCTTACGC	488	362	-4.31517	2.92768	Differentiated yolk sac	nextseq_1	E8.5	WT	NE
nextseq_1_PA-04H_S32.ACATGGTAATTCCAATCATC	972	691	-6.25967	0.941425	Differentiated yolk sac	nextseq_1	E8.5	WT	NE
nextseq_1_PA-04H_S32.ATTCAAGCATTCCAATCATC	333	262	-3.83054	2.86185	Differentiated yolk sac	nextseq_1	E8.5	WT	NE
nextseq_1_PA-04H_S32.CAAGGCGTTCGAACGCCGG	758	559	-4.0931	2.84835	Differentiated yolk sac	nextseq_1	E9.5	WT	NE
nextseq_1_PA-04H_S32.ACAATGCTATATATGAGCCA	1895	1313	-6.96571	1.62222	Differentiated yolk sac	nextseq_1	E8.75	WT	NE
nextseq_1_PA-04H_S32.TAGATGACTTCCTTGGTCCA	713	536	-6.33954	2.13154	Differentiated yolk sac	nextseq_1	E8.75	WT	NE
nextseq_1_PA-05A_S33.TCCTATAAGTAGCCGGTACC	955	741	-4.71296	3.68403	Differentiated yolk sac	nextseq_1	Day8	WT	ETiX
nextseq_1_PA-05A_S33.ACTGAATACTTGAGTCTGGC	290	254	-3.05361	2.27756	Differentiated yolk sac	nextseq_1	Day8	Failed	ETiX
nextseq_1_PA-05A_S33.CTACCTGGTTTAGGACCGG	1735	1184	-4.7845	3.5599	Differentiated yolk sac	nextseq_1	Day8	WT	ETiX
nextseq_1_PA-05A_S33.CAGTATCCTGAGCATCATT	1903	1280	-6.83474	0.740995	Differentiated yolk sac	nextseq_1	E9.5	WT	NE
nextseq_1_PA-05A_S33.ACAACCTATTTTATTATGGT	322	246	-2.58737	3.18373	Differentiated yolk sac	nextseq_1	Day8	Failed	ETiX
nextseq_1_PA-05A_S33.ACCATGATTTTGGTCAGCCA	604	504	-5.12194	2.52907	Differentiated yolk sac	nextseq_1	E9.5	WT	NE
nextseq_1_PA-05A_S33.AACGAGCGTCCGCTGCCAG	864	640	-2.93112	3.76422	Differentiated yolk sac	nextseq_1	Day8	WT	ETiX
nextseq_1_PA-05A_S33.ACTTATGGTTATAAGGAGCA	932	694	-4.50646	2.958	Differentiated yolk sac	nextseq_1	Day8	WT	ETiX
nextseq_1_PA-05A_S33.CGAGGCAATACGGAGGCGG	2047	1417	-3.69462	3.31829	Differentiated yolk sac	nextseq_1	Day8	WT	ETiX
nextseq_1_PA-05A_S33.AAGTATTGGTATATTGATAC	689	571	-6.28263	2.43741	Differentiated yolk sac	nextseq_1	E8.75	WT	NE
nextseq_1_PA-05A_S33.ACTTGATTGTCCTTGGTCCA	290	253	-4.43783	2.64711	Differentiated yolk sac	nextseq_1	E8.75	WT	NE
nextseq_1_PA-05A_S33.AGCATTATGTGGCCGTAGTC	1145	827	-5.62809	2.93949	Differentiated yolk sac	nextseq_1	Day8	Failed	ETiX
nextseq_1_PA-05A_S33.TCGAGAAGTCGAACGCCGG	686	531	-6.3502	0.793669	Differentiated yolk sac	nextseq_1	E9.5	WT	NE
nextseq_1_PA-05A_S33.GGTACCATTCAATTACCGT	831	667	-6.43321	0.910367	Differentiated yolk sac	nextseq_1	Day8	Pax6neg	ETiX
nextseq_1_PA-05A_S33.ATACTACTCTCTAAGAGAAG	352	309	-5.15796	3.2123	Differentiated yolk sac	nextseq_1	E8.5	WT	NE
nextseq_1_PA-05A_S33.CTCCATCATGTCCTTAAGA	539	452	-5.17858	3.08376	Differentiated yolk sac	nextseq_1	E8.75	WT	NE
nextseq_1_PA-05A_S33.ATGCTTCCTCGGTTGCGCG	1742	1235	-6.71945	1.20431	Differentiated yolk sac	nextseq_1	Day8	Failed	ETiX
nextseq_1_PA-05A_S33.ACCGGTTCTATCATATTAG	766	620	-4.82292	2.42136	Differentiated yolk sac	nextseq_1	Day8	WT	ETiX
nextseq_1_PA-05A_S33.CCAGCCTTTAGCCGGTACC	1373	938	-5.93515	3.03397	Differentiated yolk sac	nextseq_1	Day8	WT	ETiX
nextseq_1_PA-05A_S33.TATAAGAGGTGAGCATCATT	1293	950	-6.28493	1.47337	Differentiated yolk sac	nextseq_1	E9.5	WT	NE
nextseq_1_PA-05A_S33.ACCATGATTTGATACGGAAC	501	415	-5.49408	1.49779	Differentiated yolk sac	nextseq_1	E8.5	WT	NE
nextseq_1_PA-05A_S33.TTCTTCGTTTCCTTGGTCCA	1225	912	-6.56569	2.66215	Differentiated yolk sac	nextseq_1	E8.75	WT	NE
nextseq_1_PA-05A_S33.ATGCATTCATCTAACTAGAT	987	724	-4.92215	3.50104	Differentiated yolk sac	nextseq_1	Day8	WT	ETiX
nextseq_1_PA-05A_S33.ATAATCCTGTAACCATTGGA	475	395	-6.25198	1.46758	Differentiated yolk sac	nextseq_1	E9.5	WT	NE
nextseq_1_PA-05A_S33.ATGCTTCCTGAGCATCATT	1768	1225	-7.03667	1.70903	Differentiated yolk sac	nextseq_1	E9.5	WT	NE
nextseq_1_PA-05A_S33.GGTCAGTTTGTAGCTCCAT	1008	773	-4.33677	3.88069	Differentiated yolk sac	nextseq_1	Day8	WT	ETiX
nextseq_1_PA-05A_S33.CGAAGACCTTTAGGACCGG	2292	1444	-5.02365	3.1318	Differentiated yolk sac	nextseq_1	Day8	WT	ETiX
nextseq_1_PA-05B_S34.TATAAGAGGTTGGCCGGCCT	409	349	-3.34887	3.61081	Differentiated yolk sac	nextseq_1	Day8	WT	ETiX
nextseq_1_PA-05B_S34.AGAGATGAATTTATTATGGT	291	251	-3.21291	1.77146	Differentiated yolk sac	nextseq_1	Day8	Failed	ETiX
nextseq_1_PA-05B_S34.GAGGAACTTCGGTTATGCC	1468	1067	-6.95394	2.19796	Differentiated yolk sac	nextseq_1	E8.75	WT	NE
nextseq_1_PA-05B_S34.AGGCTCGTTCTAAGAGAAG	359	279	-3.76334	2.4313	Differentiated yolk sac	nextseq_1	E8.5	WT	NE
nextseq_1_PA-05B_S34.ATAACTTCCTGTCCTACTTG	1266	911	-5.44751	3.79058	Differentiated yolk sac	nextseq_1	Day8	Pax6neg	ETiX
nextseq_1_PA-05B_S34.CCTAATGGTAGTAACGGTC	882	690	6.12084	0.574394	Differentiated yolk sac	nextseq_1	Day8	WT	ETiX
nextseq_1_PA-05B_S34.CAGTATCCTGATCTTACGC	542	435	-5.7209	1.0975	Differentiated yolk sac	nextseq_1	E8.5	WT	NE
nextseq_1_PA-05B_S34.ATATCTGGATCGCCTAATGC	2235	1401	-5.87116	3.09428	Differentiated yolk sac	nextseq_1	Day8	Failed	ETiX
nextseq_1_PA-05B_S34.AACTTGGATTGTCCTTAAGA	1152	832	-6.2095	3.16341	Differentiated yolk sac	nextseq_1	E8.75	WT	NE
nextseq_1_PA-05B_S34.ACAATGCTATACTTAACCTT	2413	1632	-5.42517	2.27528	Differentiated yolk sac	nextseq_1	Day8	WT	ETiX
nextseq_1_PA-05B_S34.AACGTAATCTATCATATTAG	667	528	-4.80834	2.91524	Differentiated yolk sac	nextseq_1	Day8	WT	ETiX
nextseq_1_PA-05B_S34.CGAAGACCTCGTAGTTACC	1639	1093	-3.58126	3.76281	Differentiated yolk sac	nextseq_1	E7.5	WT	NE
nextseq_1_PA-05B_S34.TACTTGCGTAGAACGTCTC	1265	897	-5.27875	2.30126	Differentiated yolk sac	nextseq_1	Day8	Failed	ETiX
nextseq_1_PA-05B_S34.TTTGCTACTTCAATTACCGT	1735	1182	-5.49172	3.99053	Differentiated yolk sac	nextseq_1	Day8	Pax6neg	ETiX
nextseq_1_PA-05B_S34.ATGGTAACTTCGGTTATGCC	897	676	-6.57671	3.05606	Differentiated yolk sac	nextseq_1	E8.75	WT	NE
nextseq_1_PA-05B_S34.ATATCCTACTGGCTCTCTAT	465	393	-3.6178	2.49188	Differentiated yolk sac	nextseq_1	Day8	Failed	ETiX
nextseq_1_PA-05B_S34.CGGAACCTTTTACTTGGAA	680	526	-4.47275	2.75413	Differentiated yolk sac	nextseq_1	Day8	Failed	ETiX
nextseq_1_PA-05B_S34.CTGCCTTATGTCCTTAAGA	1457	1070	-4.30464	3.80704	Differentiated yolk sac	nextseq_1	E8.75	WT	NE
nextseq_1_PA-05B_S34.ATGCATTCATAACCTGGTCT	696	533	-4.23645	3.15534	Differentiated yolk sac	nextseq_1	Day8	WT	ETiX
nextseq_1_PA-05B_S34.CCAGCCTTTTTACTTGGAA	1240	896	-5.03917	3.15945	Differentiated yolk sac	nextseq_1	Day8	Failed	ETiX
nextseq_1_PA-05B_S34.CTAACGACTGATCGCTTCT	495	430	-0.151745	0.0800723	Differentiated yolk sac	nextseq_1	Day8	Failed	ETiX
nextseq_1_PA-05B_S34.TTCTCATTGTCGTCGCAGCC	1062	833	-6.51318	2.28079	Differentiated yolk sac	nextseq_1	E8.75	WT	NE
nextseq_1_PA-05B_S34.TAGGAAGGTGGCAGACGCC	1334	967	-6.37318	1.62937	Differentiated yolk sac	nextseq_1	E8.5	WT	NE
nextseq_1_PA-05B_S34.GGTCAGTTTGTCCTTAAGA	1295	947	-6.65927	2.71948	Differentiated yolk sac	nextseq_1	E8.75	WT	NE
nextseq_1_PA-05B_S34.CTGAGCATTGGCAGACGCC	526	430	-5.49327	1.64907	Differentiated yolk sac	nextseq_1	E8.5	WT	NE
nextseq_1_PA-05B_S34.TCCTATAAGTACCTGGCCAA	844	672	-4.41386	3.50369	Differentiated yolk sac	nextseq_1	Day8	WT	ETiX
nextseq_1_PA-05B_S34.AGGCGGAATAAGACCGTTG	1473	1034	-3.60489	3.38106	Differentiated yolk sac	nextseq_1	E8.5	WT	NE
nextseq_1_PA-05B_S34.TTTGCTACTTATGGAATTGG	1934	1322	-6.82598	1.46276	Differentiated yolk sac	nextseq_1	E9.5	WT	NE
nextseq_1_PA-05B_S34.AACGATCATTTTGCTGGCAT	1657	1112	-4.11799	4.12416	Differentiated yolk sac	nextseq_1	E8	WT	NE
nextseq_1_PA-05B_S34.TATAAGAGGTTTATTATGGT	1034	798	-4.62832	3.61681	Differentiated yolk sac	nextseq_1	Day8	Failed	ETiX
nextseq_1_PA-05B_S34.TGGATTCTATGCCGCAACGA	292	257	-3.3318	2.12773	Differentiated yolk sac	nextseq_1	Day8	Pax6neg	ETiX
nextseq_1_PA-05B_S34.AGGATAATCTTTAGGACCGG	594	477	-4.53738	3.42745	Differentiated yolk sac	nextseq_1	Day8	WT	ETiX
nextseq_1_PA-05B_S34.TATTCTCCTTCGGTTATGCC	1311	955	-6.94751	2.77571	Differentiated yolk sac	nextseq_1	E8.75	WT	NE
nextseq_1_PA-05B_S34.AGAGATGAATCGAACGCCGG	645	507	-6.50552	1.53003	Differentiated yolk sac	nextseq_1	E9.5	WT	NE
nextseq_1_PA-05B_S34.TATAAGAGGTGGACTACTAC	1117	792	-5.80624	3.94918	Differentiated yolk sac	nextseq_1	E8.75	WT	NE
nextseq_1_PA-05B_S34.CAGGACTCTATCGGCTATC	1119	877	-5.8506	0.897911	Differentiated yolk sac	nextseq_1	E8.5	WT	NE
nextseq_1_PA-05B_S34.ACCGGTTCTCCATCGCGAA	710	579	-4.29518	2.38064	Differentiated yolk sac	nextseq_1	Day8	WT	ETiX
nextseq_1_PA-05B_S34.AAGGATATGTTTCATAGGAC	1470	1072	-5.27861	2.94159	Differentiated yolk sac	nextseq_1	Day8	Failed	ETiX
nextseq_1_PA-05B_S34.AATCCAGTATGTATAATACG	442	375	-3.25796	3.26645	Differentiated yolk sac	nextseq_1	Day6	Failed	ETiX
nextseq_1_PA-05B_S34.ACTGAATACTCCTTGGTCCA	1189	927	-6.99286	1.29659	Differentiated yolk sac	nextseq_1	E8.75	WT	NE
nextseq_1_PA-05B_S34.ACTTATGGTTCAGGAGGAGA	313	272	-3.92927	2.43263	Differentiated yolk sac	nextseq_1	E9.5	WT	NE
nextseq_1_PA-05B_S34.ATGCATTCATGTAGCTCCAT	2209	1460	-4.36819	3.8217	Differentiated yolk sac	nextseq_1	Day8	WT	ETiX
nextseq_1_PA-05B_S34.CTGAGCATTGGACTACTAC	1515	1124	-7.19811	2.23956	Differentiated yolk sac	nextseq_1	E8.75	WT	NE
nextseq_1_PA-05B_S34.ACTTATGGTTTCGCTAAGCA	353	298	0.534173	0.509633	Differentiated yolk sac	nextseq_1	Day8	WT	ETiX
nextseq_1_PA-05B_S34.AATTCATCGTGGACTACTAC	587	478	-5.02442	1.36959	Differentiated yolk sac	nextseq_1	E8.75	WT	NE
nextseq_1_PA-05B_S34.ACTGGACCTGGCTGAGCTC	639	514	-3.22758	-0.855171	Differentiated yolk sac	nextseq_1	Day8	Failed	ETiX
nextseq_1_PA-05B_S34.AAGGATTACTATATGAGCCA	1670	1196	-7.0327	1.98335	Differentiated yolk sac	nextseq_1	E8.75	WT	NE
nextseq_1_PA-05B_S34.ATACCAGTTTTTACCGAGGC	765	586	-5.23991	0.589111	Differentiated yolk sac	nextseq_1	Day8	WT	ETiX
nextseq_1_PA-05B_S34.GCTCTTAGTTTCTTCCGGT	566	444	-3.64677	3.4049	Differentiated yolk sac	nextseq_1	E8	WT	NE
nextseq_1_PA-05C_S35.AACGTAATCTGTCCTTAAGA	1232	936	-6.89721	1.5632	Differentiated yolk sac	nextseq_1	E8.75	WT	NE
nextseq_1_PA-05C_S35.ACTGGACCTGGACTACTAC	587	489	-6.18413	3.17751	Differentiated yolk sac	nextseq_1	E8.75	WT	NE
nextseq_1_PA-05C_S35.TATTCTCCTTTTATTCATTC	535	447	-4.68678	2.85994	Differentiated yolk sac	nextseq_1	E9.5	WT	NE
nextseq_1_PA-05C_S35.ACCATGATTTTTGCTGGCAT	810	632	-6.18554	1.76342	Differentiated yolk sac	nextseq_1	E8	WT	NE
nextseq_1_PA-05C_S35.AAGTTCTTGTCGTAATGCAG	1188	898	2.50824	1.43069	Differentiated yolk sac	nextseq_1	Day6	WT	ETiX
nextseq_1_PA-05C_S35.AGATTGGTTTCGTCGCAGCC	1729	1218	-5.59441	3.53761	Differentiated yolk sac	nextseq_1	E8.75	WT	NE
nextseq_1_PA-05C_S35.AACGATCATTTCAATCGCAT	1709	1176	-2.89288	3.75675	Differentiated yolk sac	nextseq_1	Day6	WT	ETiX
nextseq_1_PA-05C_S35.AGATTCAACTATGGAATTGG	979	754	-6.72964	0.749897	Differentiated yolk sac	nextseq_1	E9.5	WT	NE
nextseq_1_PA-05C_S35.ACCTCAATATATCGGCTATC	1200	890	-6.65257	1.30793	Differentiated yolk sac	nextseq_1	E8.5	WT	NE
nextseq_1_PA-05C_S35.TATAAGAGGTGGTAGGTTAG	1550	1082	-5.29985	3.05229	Differentiated yolk sac	nextseq_1	Day8	Failed	ETiX
nextseq_1_PA-05C_S35.ATTGATCGTTAACCATTGGA	549	443	-5.41222	2.66213	Differentiated yolk sac	nextseq_1	E9.5	WT	NE
nextseq_1_PA-05C_S35.AAGCAGTATTGGCAGACGCC	571	458	-5.39125	0.899714	Differentiated yolk sac	nextseq_1	E8.5	WT	NE
nextseq_1_PA-05C_S35.TCCTATAAGTATAAGGAGCA	726	554	-6.18056	1.39808	Differentiated yolk sac	nextseq_1	Day8	WT	ETiX
nextseq_1_PA-05C_S35.GCGTACTTTTTATAGCAGA	2163	1400	-5.71143	3.13513	Differentiated yolk sac	nextseq_1	Day8	Pax6neg	ETiX
nextseq_1_PA-05C_S35.TTGATTCCTTGGCCGTAGTC	1108	787	-5.75994	3.19942	Differentiated yolk sac	nextseq_1	Day8	Failed	ETiX
nextseq_1_PA-05C_S35.CCTAATGGTGTAGCTCCAT	291	258	-3.16557	2.85926	Differentiated yolk sac	nextseq_1	Day8	WT	ETiX
nextseq_1_PA-05C_S35.ACAATGCTATAGCTGCAATA	577	483	-6.0608	1.96952	Differentiated yolk sac	nextseq_1	Day8	Pax6neg	ETiX
nextseq_1_PA-05C_S35.TCTTAGTTCTACGGAGGCGG	496	393	-4.99879	2.06464	Differentiated yolk sac	nextseq_1	Day8	WT	ETiX
nextseq_1_PA-05C_S35.AACGTAATCTCATCAGAATG	1605	1146	-5.53334	2.45352	Differentiated yolk sac	nextseq_1	Day8	WT	ETiX
nextseq_1_PA-05C_S35.AACTGGCATCAGGAGGAGA	662	507	-6.18679	2.51801	Differentiated yolk sac	nextseq_1	E9.5	WT	NE
nextseq_1_PA-05C_S35.AGAGCATGTGGAGGCCTCC	2094	1437	-6.95089	2.0724	Differentiated yolk sac	nextseq_1	E8.75	WT	NE
nextseq_1_PA-05C_S35.GATACGTCTGATCTTACGC	405	340	-5.81993	1.50272	Differentiated yolk sac	nextseq_1	E8.5	WT	NE
nextseq_1_PA-05C_S35.CGGTAAGGTACTAGAGAGT	477	403	-3.87563	3.01345	Differentiated yolk sac	nextseq_1	E8	WT	NE
nextseq_1_PA-05C_S35.TAATACCAGTGGTACTGCCT	698	533	-3.03261	1.82814	Differentiated yolk sac	nextseq_1	Day8	Pax6neg	ETiX
nextseq_1_PA-05C_S35.CGGTAAGGTGCTCAGCCGG	1133	853	-4.7027	3.97286	Differentiated yolk sac	nextseq_1	E9.5	WT	NE
nextseq_1_PA-05C_S35.ATTCAAGCATAGCTTATCCG	608	475	-4.662	2.99462	Differentiated yolk sac	nextseq_1	Day8	WT	ETiX
nextseq_1_PA-05C_S35.AAATTCCTCTGCTGGAACTT	611	498	-5.39705	1.97121	Differentiated yolk sac	nextseq_1	Day8	WT	ETiX
nextseq_1_PA-05C_S35.AGCTATCGTGATCTTACGC	1315	939	-6.74305	1.62346	Differentiated yolk sac	nextseq_1	E8.5	WT	NE
nextseq_1_PA-05D_S36.ACTTATGGTTTCGGCCTTAC	419	327	-3.07212	2.59291	Differentiated yolk sac	nextseq_1	Day8	Failed	ETiX
nextseq_1_PA-05D_S36.AGATTCAACTGGCAATGAGA	1535	1091	-3.4052	3.23023	Differentiated yolk sac	nextseq_1	Day8	Failed	ETiX
nextseq_1_PA-05D_S36.AGAGATGAATTTATTATGGT	1502	1045	-6.63871	1.23793	Differentiated yolk sac	nextseq_1	Day8	Failed	ETiX
nextseq_1_PA-05D_S36.AACTAGTTGTAGGTTAGTTC	590	482	-3.95527	2.87592	Differentiated yolk sac	nextseq_1	Day8	WT	ETiX
nextseq_1_PA-05D_S36.AGCGTAAGTCGGTTATGCC	1993	1320	-6.56398	3.28012	Differentiated yolk sac	nextseq_1	E8.75	WT	NE
nextseq_1_PA-05D_S36.ATTCGCAATTAAGACCGTTG	872	675	-5.71947	3.04131	Differentiated yolk sac	nextseq_1	E8.5	WT	NE
nextseq_1_PA-05D_S36.ACCGGTTCTTGGCCATGCA	342	296	-3.71456	2.57027	Differentiated yolk sac	nextseq_1	Day8	Failed	ETiX
nextseq_1_PA-05D_S36.TCCTATAAGTCGGCGTAACT	581	470	-5.80458	1.20838	Differentiated yolk sac	nextseq_1	Day8	Failed	ETiX
nextseq_1_PA-05D_S36.TGTCCTTATTTGGCCGGCCT	424	348	-3.7464	3.1889	Differentiated yolk sac	nextseq_1	Day8	WT	ETiX
nextseq_1_PA-05D_S36.TTCTTCGTTTTTATTCATTC	347	295	-4.14341	2.15479	Differentiated yolk sac	nextseq_1	E9.5	WT	NE
nextseq_1_PA-05D_S36.ATACCAGTTTACGTCATATA	545	428	-4.63026	3.24843	Differentiated yolk sac	nextseq_1	Day8	Pax6neg	ETiX
nextseq_1_PA-05D_S36.TCAGCTTCTAAGAAGCTAG	509	409	-5.49153	1.11752	Differentiated yolk sac	nextseq_1	E8.5	WT	NE
nextseq_1_PA-05D_S36.ACATGGTAATATATTGATAC	2225	1509	-4.15303	3.74049	Differentiated yolk sac	nextseq_1	E8.75	WT	NE
nextseq_1_PA-05D_S36.TTACCTAAGTGACCTTGATA	856	649	-5.6102	0.466719	Differentiated yolk sac	nextseq_1	E9.5	WT	NE
nextseq_1_PA-05D_S36.GATACGTCTTTACTTGGAA	1599	1089	-5.27541	3.10429	Differentiated yolk sac	nextseq_1	Day8	Failed	ETiX
nextseq_1_PA-05D_S36.GAGTTCTCTTGACGCTCCG	606	483	-5.98054	1.79242	Differentiated yolk sac	nextseq_1	E9.5	WT	NE
nextseq_1_PA-05D_S36.TATAAGAGGTCTTGCAGTAG	340	293	-3.23791	1.5503	Differentiated yolk sac	nextseq_1	E8	WT	NE
nextseq_1_PA-05D_S36.GATAAGCGTCCTTGGTCCA	2194	1434	-6.31222	3.73462	Differentiated yolk sac	nextseq_1	E8.75	WT	NE
nextseq_1_PA-05D_S36.TTACCTAAGTGGCAATGAGA	495	385	-3.94146	3.39381	Differentiated yolk sac	nextseq_1	Day8	Failed	ETiX
nextseq_1_PA-05D_S36.GGCTTACTTTTCTTCCGGT	456	363	-3.46406	1.45498	Differentiated yolk sac	nextseq_1	E8	WT	NE
nextseq_1_PA-05D_S36.AGTCGCATTCAACCGCTAA	435	363	-3.79851	2.9401	Differentiated yolk sac	nextseq_1	Day8	WT	ETiX
nextseq_1_PA-05D_S36.CATCAACGTGAGCATCATT	1644	1128	-6.57628	2.73651	Differentiated yolk sac	nextseq_1	E9.5	WT	NE
nextseq_1_PA-05D_S36.TGCAAGGTTTTATTCATTC	965	726	-6.83151	1.40434	Differentiated yolk sac	nextseq_1	E9.5	WT	NE
nextseq_1_PA-05D_S36.ACTGGTTATTGCTCAGCCGG	2005	1316	-6.84505	1.55669	Differentiated yolk sac	nextseq_1	E9.5	WT	NE
nextseq_1_PA-05D_S36.CGGTAAGGTGCTCAGCCGG	2378	1517	-6.59144	2.95808	Differentiated yolk sac	nextseq_1	E9.5	WT	NE
nextseq_1_PA-05D_S36.TTGACTCAATCGGTTATGCC	1148	894	-6.64419	2.57934	Differentiated yolk sac	nextseq_1	E8.75	WT	NE
nextseq_1_PA-05D_S36.GCTCTTAGTTTATTATGGT	854	634	-5.11839	2.8762	Differentiated yolk sac	nextseq_1	Day8	Failed	ETiX
nextseq_1_PA-05D_S36.TCTTAGTTCTATCGGCTATC	965	732	-6.17888	1.23076	Differentiated yolk sac	nextseq_1	E8.5	WT	NE
nextseq_1_PA-05D_S36.ATAATCCTGTTTATTATGGT	455	378	-4.06555	3.073	Differentiated yolk sac	nextseq_1	Day8	Failed	ETiX
nextseq_1_PA-05E_S37.CTAACGACTTTACTTGGAA	2282	1546	-3.84731	3.65624	Differentiated yolk sac	nextseq_1	Day8	Failed	ETiX
nextseq_1_PA-05E_S37.ACGATATCATCCTTGGTCCA	442	368	-5.45528	1.72243	Differentiated yolk sac	nextseq_1	E8.75	WT	NE
nextseq_1_PA-05E_S37.TTGGAGCTTTTAGGACCGG	546	450	-4.77102	1.96705	Differentiated yolk sac	nextseq_1	Day8	WT	ETiX
nextseq_1_PA-05E_S37.TAATCAGCTTAACCTGGTCT	2211	1455	-5.3053	3.10625	Differentiated yolk sac	nextseq_1	Day8	WT	ETiX
nextseq_1_PA-05E_S37.CGAGGCAATGTCCTAGAGG	354	294	-3.18588	-0.524869	Differentiated yolk sac	nextseq_1	Day8	Failed	ETiX
nextseq_1_PA-05E_S37.AAGGATATGTCATCCGACTA	389	326	-5.97824	2.41101	Differentiated yolk sac	nextseq_1	Day8	Pax6neg	ETiX
nextseq_1_PA-05E_S37.AGAGTACCTAGCCGGTACC	342	297	-3.23912	1.28467	Differentiated yolk sac	nextseq_1	Day8	WT	ETiX
nextseq_1_PA-05E_S37.AGTAGCCATAGCTTATCCG	584	475	-2.85843	2.17391	Differentiated yolk sac	nextseq_1	Day8	WT	ETiX
nextseq_1_PA-05E_S37.AGGCTCGTTCGTCGCAGCC	548	426	-6.1893	3.47239	Differentiated yolk sac	nextseq_1	E8.75	WT	NE
nextseq_1_PA-05E_S37.CGAAGACCTTAACTCTTAG	1982	1360	-4.55296	3.96749	Differentiated yolk sac	nextseq_1	E8	WT	NE
nextseq_1_PA-05E_S37.TATTCTCCTTAAGACCGTTG	786	615	-5.92406	0.809725	Differentiated yolk sac	nextseq_1	E8.5	WT	NE
nextseq_1_PA-05E_S37.ATCAGTCATTAATTAAGACT	556	446	-4.49105	1.8389	Differentiated yolk sac	nextseq_1	Day8	WT	ETiX
nextseq_1_PA-05E_S37.AACGCGTCTCGCTCCTAAC	797	651	-4.29011	3.67292	Differentiated yolk sac	nextseq_1	Day8	WT	ETiX
nextseq_1_PA-05E_S37.CGTCTTCCTATAAGGAGCA	892	655	-4.6496	3.54362	Differentiated yolk sac	nextseq_1	Day8	WT	ETiX
nextseq_1_PA-05E_S37.CGTTGATCTCCTTGGTCCA	1049	776	-7.04854	2.58867	Differentiated yolk sac	nextseq_1	E8.75	WT	NE
nextseq_1_PA-05E_S37.ATCAATACGTCATCCGACTA	690	543	-6.125	2.96291	Differentiated yolk sac	nextseq_1	Day8	Pax6neg	ETiX
nextseq_1_PA-05E_S37.TAACGACTTTATCATATTAG	1369	970	-5.35361	2.65625	Differentiated yolk sac	nextseq_1	Day8	WT	ETiX
nextseq_1_PA-05E_S37.AGGCGGAATTCCAATCATC	1690	1105	-6.62317	0.96091	Differentiated yolk sac	nextseq_1	E8.5	WT	NE
nextseq_1_PA-05E_S37.AGCGTAAGTATCATATTAG	671	543	-4.35948	3.09007	Differentiated yolk sac	nextseq_1	Day8	WT	ETiX
nextseq_1_PA-05E_S37.CCTGCTACTTCCAATCATC	838	620	-6.05136	1.17453	Differentiated yolk sac	nextseq_1	E8.5	WT	NE
nextseq_1_PA-05E_S37.ACAGGTATTTGCTCAGCCGG	397	317	-4.48322	3.43232	Differentiated yolk sac	nextseq_1	E9.5	WT	NE
nextseq_1_PA-05E_S37.ACCATGATTTGAGCATCATT	1078	828	-5.77693	1.75906	Differentiated yolk sac	nextseq_1	E9.5	WT	NE
nextseq_1_PA-05E_S37.GGCTAAGATTCCAATCATC	745	576	-6.2846	2.47429	Differentiated yolk sac	nextseq_1	E8.5	WT	NE
nextseq_1_PA-05E_S37.AACGCGTCTCTTGCAACCT	710	568	4.6061	2.46694	Differentiated yolk sac	nextseq_1	Day6	WT	ETiX
nextseq_1_PA-05E_S37.ATGGACTATTACCGGAATTA	487	404	-6.15949	2.13649	Differentiated yolk sac	nextseq_1	E9.5	WT	NE
nextseq_1_PA-05E_S37.CCTAATGGTCAGGAGGAGA	842	612	-5.47348	4.01325	Differentiated yolk sac	nextseq_1	E9.5	WT	NE
nextseq_1_PA-05E_S37.ACCTCAATATACCGGAATTA	1009	792	-7.03643	2.17218	Differentiated yolk sac	nextseq_1	E9.5	WT	NE
nextseq_1_PA-05F_S38.AAGGATATGTCATCAGAATG	377	299	4.04694	2.21907	Differentiated yolk sac	nextseq_1	Day8	WT	ETiX
nextseq_1_PA-05F_S38.AGATTCAACTACCGGAATTA	952	747	-6.95555	1.69884	Differentiated yolk sac	nextseq_1	E9.5	WT	NE
nextseq_1_PA-05F_S38.CAACTCTCTTTCAATATAA	1457	1068	-5.11652	3.33872	Differentiated yolk sac	nextseq_1	Day8	WT	ETiX
nextseq_1_PA-05F_S38.TGGATTCTATATATGAGCCA	1833	1262	-7.16658	2.01444	Differentiated yolk sac	nextseq_1	E8.75	WT	NE
nextseq_1_PA-05F_S38.AGAGCATGTTCCAATCATC	1259	900	-6.25865	1.1531	Differentiated yolk sac	nextseq_1	E8.5	WT	NE
nextseq_1_PA-05F_S38.CGTACCTATCCGCTGCCAG	1143	822	-5.47921	2.41084	Differentiated yolk sac	nextseq_1	Day8	WT	ETiX
nextseq_1_PA-05F_S38.TTGATTCCTTAGAACGTCTC	809	567	-3.61806	3.27489	Differentiated yolk sac	nextseq_1	Day8	Failed	ETiX
nextseq_1_PA-05F_S38.ATGCATTCATTAATGAACGA	828	649	-6.75806	2.09589	Differentiated yolk sac	nextseq_1	E9.5	WT	NE
nextseq_1_PA-05F_S38.ACCGGTTCTTAATGAACGA	898	676	-5.00572	3.84508	Differentiated yolk sac	nextseq_1	E9.5	WT	NE
nextseq_1_PA-05F_S38.GGCGTTAATCGTCGCAGCC	1940	1294	-6.90027	2.84246	Differentiated yolk sac	nextseq_1	E8.75	WT	NE
nextseq_1_PA-05F_S38.TATAAGAGGTTAACTGGTTA	447	364	-5.43571	2.70335	Differentiated yolk sac	nextseq_1	E9.5	WT	NE
nextseq_1_PA-05F_S38.ATCTTCAGATGATCTTACGC	842	661	-6.34291	1.11424	Differentiated yolk sac	nextseq_1	E8.5	WT	NE
nextseq_1_PA-05F_S38.AACCTCATTTTCCAATCATC	1427	1048	-6.68038	0.556475	Differentiated yolk sac	nextseq_1	E8.5	WT	NE
nextseq_1_PA-05F_S38.TCAAGATCTTGGACTACTAC	308	249	-4.25674	2.78652	Differentiated yolk sac	nextseq_1	E8.75	WT	NE
nextseq_1_PA-05F_S38.ACGGAACGTTAACTGGTTA	549	452	-4.93333	3.87504	Differentiated yolk sac	nextseq_1	E9.5	WT	NE
nextseq_1_PA-05F_S38.CCAGCCTTTCCATCGCGAA	327	278	-3.49894	2.20456	Differentiated yolk sac	nextseq_1	Day8	WT	ETiX
nextseq_1_PA-05F_S38.CTGATAGGTATATTGATAC	1588	1129	-6.99015	2.67276	Differentiated yolk sac	nextseq_1	E8.75	WT	NE
nextseq_1_PA-05F_S38.TGTCCTTATTTCTAATAGTA	1283	961	-4.42397	3.77848	Differentiated yolk sac	nextseq_1	Day8	Failed	ETiX
nextseq_1_PA-05F_S38.ATTCCTAGATCGGTTATGCC	1687	1194	-6.73614	2.95162	Differentiated yolk sac	nextseq_1	E8.75	WT	NE
nextseq_1_PA-05F_S38.TCTTAGTTCTTGCGGACCTA	1128	823	-5.29064	2.61774	Differentiated yolk sac	nextseq_1	Day8	Failed	ETiX
nextseq_1_PA-05F_S38.TTACCTAAGTATGGCTCTGC	434	350	-4.71906	2.38256	Differentiated yolk sac	nextseq_1	E8	WT	NE
nextseq_1_PA-05F_S38.CAGGACTCTACCGGAATTA	593	511	-5.59458	2.22967	Differentiated yolk sac	nextseq_1	E9.5	WT	NE
nextseq_1_PA-05F_S38.CGAAGACCTAAGAAGCTAG	392	317	-5.40294	0.868533	Differentiated yolk sac	nextseq_1	E8.5	WT	NE
nextseq_1_PA-05F_S38.GAGTTCTCTGTAGCTCCAT	338	279	-2.35021	2.95792	Differentiated yolk sac	nextseq_1	Day8	WT	ETiX
nextseq_1_PA-05F_S38.CGTACCTATGCCGCAACGA	1648	1139	-6.99436	1.22199	Differentiated yolk sac	nextseq_1	Day8	Pax6neg	ETiX
nextseq_1_PA-05F_S38.ATTCGCAATTCAATTACCGT	698	538	-6.06888	2.37481	Differentiated yolk sac	nextseq_1	Day8	Pax6neg	ETiX
nextseq_1_PA-05F_S38.AGAACTCCTCGGTTATGCC	1575	1067	-6.21962	3.61798	Differentiated yolk sac	nextseq_1	E8.75	WT	NE
nextseq_1_PA-05F_S38.AATACCGAATCATCAGAATG	760	581	2.30219	1.56601	Differentiated yolk sac	nextseq_1	Day8	WT	ETiX
nextseq_1_PA-05F_S38.CTGACGTTTAGCTCTCCTC	594	455	-4.86083	2.25779	Differentiated yolk sac	nextseq_1	Day8	Failed	ETiX
nextseq_1_PA-05F_S38.AAGGACGATGAGCATCATT	850	624	-5.41259	3.52994	Differentiated yolk sac	nextseq_1	E9.5	WT	NE
nextseq_1_PA-05F_S38.AGCATAACTTGAGCATCATT	1357	1004	-5.47332	4.01745	Differentiated yolk sac	nextseq_1	E9.5	WT	NE
nextseq_1_PA-05F_S38.AAGTTCTTGTATGGAATTGG	1309	929	-6.32795	3.18627	Differentiated yolk sac	nextseq_1	E9.5	WT	NE
nextseq_1_PA-05F_S38.ACCTCAATATATATTGATAC	939	731	-6.87637	2.23963	Differentiated yolk sac	nextseq_1	E8.75	WT	NE
nextseq_1_PA-05F_S38.AGGCGGAATTAACTCTTAG	450	377	-4.28181	3.1963	Differentiated yolk sac	nextseq_1	E8	WT	NE
nextseq_1_PA-05F_S38.TAATCAGCTTCCTTGGTCCA	1940	1343	-6.76691	3.00028	Differentiated yolk sac	nextseq_1	E8.75	WT	NE
nextseq_1_PA-05F_S38.TATTCTCCTTACGCGAGATT	890	671	-5.9383	2.4003	Differentiated yolk sac	nextseq_1	Day8	Pax6neg	ETiX
nextseq_1_PA-05G_S39.TAATACCAGTAGTAACGGTC	1148	813	-6.50216	1.17244	Differentiated yolk sac	nextseq_1	Day8	WT	ETiX
nextseq_1_PA-05G_S39.TCGAGAAGTCGGTTATGCC	1033	757	-6.96862	2.67011	Differentiated yolk sac	nextseq_1	E8.75	WT	NE
nextseq_1_PA-05G_S39.ACAACCTATTCCTTGGTCCA	1585	1115	-7.07499	2.19825	Differentiated yolk sac	nextseq_1	E8.75	WT	NE
nextseq_1_PA-05G_S39.GTCTATGGTGGAGGCCTCC	400	335	-5.52323	2.31747	Differentiated yolk sac	nextseq_1	E8.75	WT	NE
nextseq_1_PA-05G_S39.CGAATGAGTACCTCTATCT	1045	807	-6.36657	2.45875	Differentiated yolk sac	nextseq_1	Day8	Failed	ETiX
nextseq_1_PA-05G_S39.AAATCGTTCTCTAAGAGAAG	632	525	-6.19636	1.59842	Differentiated yolk sac	nextseq_1	E8.5	WT	NE
nextseq_1_PA-05G_S39.CGGAACCTTGCTAACTTGC	1538	1127	-5.14777	2.88866	Differentiated yolk sac	nextseq_1	Day8	Failed	ETiX
nextseq_1_PA-05G_S39.TGCTGGATTTAACTGGTTA	1022	755	-5.10728	3.13152	Differentiated yolk sac	nextseq_1	E9.5	WT	NE
nextseq_1_PA-05G_S39.AAGGACGATGATACGGAAC	462	368	-5.28002	1.11206	Differentiated yolk sac	nextseq_1	E8.5	WT	NE
nextseq_1_PA-05G_S39.TAATACCAGTAAGACCGTTG	588	459	-4.79116	1.01027	Differentiated yolk sac	nextseq_1	E8.5	WT	NE
nextseq_1_PA-05G_S39.AGGCTCGTTGGCGAACTCG	440	366	-2.74673	3.04126	Differentiated yolk sac	nextseq_1	Day6	WT	ETiX
nextseq_1_PA-05G_S39.ACCATGATTTGGCAGACGCC	1222	863	-6.70639	2.03992	Differentiated yolk sac	nextseq_1	E8.5	WT	NE
nextseq_1_PA-05G_S39.CAACTCTCTCCGCTGCCAG	1295	921	-4.2213	3.83304	Differentiated yolk sac	nextseq_1	Day8	WT	ETiX
nextseq_1_PA-05G_S39.CAGCATTGTGGCTCTCTAT	609	480	-3.49045	3.17478	Differentiated yolk sac	nextseq_1	Day8	Failed	ETiX
nextseq_1_PA-05G_S39.TCGAAGGATACTTAACCTT	802	592	-5.08915	2.21158	Differentiated yolk sac	nextseq_1	Day8	WT	ETiX
nextseq_1_PA-05G_S39.AATCCAGTATATATTGATAC	2150	1474	-5.71463	4.06723	Differentiated yolk sac	nextseq_1	E8.75	WT	NE
nextseq_1_PA-05G_S39.CAACTCTCTTTAGGACCGG	1589	1095	-3.71249	3.96776	Differentiated yolk sac	nextseq_1	Day8	WT	ETiX
nextseq_1_PA-05G_S39.CTAACGACTTTATTATGGT	1836	1172	-3.3112	3.36927	Differentiated yolk sac	nextseq_1	Day8	Failed	ETiX
nextseq_1_PA-05G_S39.TGGATTCTATAATTAAGACT	377	294	-5.7391	1.30423	Differentiated yolk sac	nextseq_1	Day8	WT	ETiX
nextseq_1_PA-05G_S39.TAGATGACTTCGGTTATGCC	820	628	-5.40435	3.98049	Differentiated yolk sac	nextseq_1	E8.75	WT	NE
nextseq_1_PA-05G_S39.ACAGGTATTTCCATCGCGAA	616	486	-4.13237	3.15758	Differentiated yolk sac	nextseq_1	Day8	WT	ETiX
nextseq_1_PA-05G_S39.ATTAGTCTGTAAGAAGCTAG	1089	831	-6.63611	2.16873	Differentiated yolk sac	nextseq_1	E8.5	WT	NE
nextseq_1_PA-05G_S39.ATGGTAACTTATATGAGCCA	754	610	-4.96431	1.60949	Differentiated yolk sac	nextseq_1	E8.75	WT	NE
nextseq_1_PA-05G_S39.AACGCGTCTGGAGGCCTCC	418	342	-5.81682	2.70379	Differentiated yolk sac	nextseq_1	E8.75	WT	NE
nextseq_1_PA-05G_S39.TGAATCTGATCAGGAGGAGA	1117	813	2.30792	1.37969	Differentiated yolk sac	nextseq_1	E9.5	WT	NE
nextseq_1_PA-05G_S39.AACCTCATTTGGTACTGCCT	1403	969	-4.92236	3.3243	Differentiated yolk sac	nextseq_1	Day8	Pax6neg	ETiX
nextseq_1_PA-05G_S39.AACCTCATTTGGCAATGAGA	453	362	-3.86332	2.86203	Differentiated yolk sac	nextseq_1	Day8	Failed	ETiX
nextseq_1_PA-05G_S39.ACCATGATTTCGGTTATGCC	778	589	-6.82886	2.70849	Differentiated yolk sac	nextseq_1	E8.75	WT	NE
nextseq_1_PA-05G_S39.CTTCGACTTAGTAACGGTC	1762	1200	-5.47421	2.98483	Differentiated yolk sac	nextseq_1	Day8	WT	ETiX
nextseq_1_PA-05G_S39.TATAAGAGGTAGGTATACTC	806	644	-6.36846	2.15721	Differentiated yolk sac	nextseq_1	Day8	WT	ETiX
nextseq_1_PA-05G_S39.TTACCTAAGTATATTGATAC	2347	1443	-6.25971	3.64379	Differentiated yolk sac	nextseq_1	E8.75	WT	NE
nextseq_1_PA-05G_S39.CTTCGACTTATATGAGCCA	823	619	-6.93301	2.36102	Differentiated yolk sac	nextseq_1	E8.75	WT	NE
nextseq_1_PA-05H_S40.TCGAGAAGTGGAGGCCTCC	505	422	-3.51664	1.90271	Differentiated yolk sac	nextseq_1	E8.75	WT	NE
nextseq_1_PA-05H_S40.TGTCCTTATTAGCTGCAATA	328	286	-3.6056	2.84755	Differentiated yolk sac	nextseq_1	Day8	Pax6neg	ETiX
nextseq_1_PA-05H_S40.GATAAGCGTTTACTTGGAA	494	392	-4.71261	1.79368	Differentiated yolk sac	nextseq_1	Day8	Failed	ETiX
nextseq_1_PA-05H_S40.AGCATAACTTCCAGTCCTCT	324	277	-3.58819	2.12283	Differentiated yolk sac	nextseq_1	E8	WT	NE
nextseq_1_PA-05H_S40.AGTATTAGCTTTCTTCCGGT	820	672	-6.77738	1.76636	Differentiated yolk sac	nextseq_1	E8	WT	NE
nextseq_1_PA-05H_S40.AGATTGGTTTGGTATCCGCC	1559	1084	-4.72454	2.80909	Differentiated yolk sac	nextseq_1	Day8	Failed	ETiX
nextseq_1_PA-05H_S40.TTCCATCTTTGAGCATATGG	937	739	-1.90089	-3.03408	Differentiated yolk sac	nextseq_1	Day6	WT	ETiX
nextseq_1_PA-05H_S40.AATCCAGTATGAGCATCATT	1646	1187	-6.12215	3.33269	Differentiated yolk sac	nextseq_1	E9.5	WT	NE
nextseq_1_PA-05H_S40.TCTTAGTTCTATGGCTCTGC	328	272	-3.40555	3.19157	Differentiated yolk sac	nextseq_1	E8	WT	NE
nextseq_1_PA-05H_S40.CTAACGACTCGGCGTAACT	1518	1054	-5.32797	3.16987	Differentiated yolk sac	nextseq_1	Day8	Failed	ETiX
nextseq_1_PA-05H_S40.AATTCATCGTTTATTATGGT	688	546	-4.19604	1.78998	Differentiated yolk sac	nextseq_1	Day8	Failed	ETiX
nextseq_1_PA-05H_S40.CGGAACCTTACCTCTATCT	610	474	-5.07595	3.31298	Differentiated yolk sac	nextseq_1	Day8	Failed	ETiX
nextseq_1_PA-05H_S40.CTCCATCATTGCGGACCTA	487	402	-4.6539	2.67467	Differentiated yolk sac	nextseq_1	Day8	Failed	ETiX
nextseq_1_PA-05H_S40.AGCATTATGTAGTAACGGTC	910	714	-6.09907	3.73377	Differentiated yolk sac	nextseq_1	Day8	WT	ETiX
nextseq_1_PA-05H_S40.ACCGGTTCTGTCCTTAAGA	1612	1155	-7.00915	2.46985	Differentiated yolk sac	nextseq_1	E8.75	WT	NE
nextseq_1_PA-05H_S40.ACAACCTATTGGTAGGTTAG	689	527	-3.74429	3.73808	Differentiated yolk sac	nextseq_1	Day8	Failed	ETiX
nextseq_1_PA-05H_S40.CAGCATTGTTCCAATCATC	1721	1159	-6.97219	1.76368	Differentiated yolk sac	nextseq_1	E8.5	WT	NE
nextseq_1_PA-05H_S40.AGAACTCCTATGGAATTGG	1877	1278	-5.87727	3.81737	Differentiated yolk sac	nextseq_1	E9.5	WT	NE
nextseq_1_PA-05H_S40.AACTTGGATTTTGCGAGGCA	2379	1506	-4.00139	4.19089	Differentiated yolk sac	nextseq_1	E8	WT	NE
nextseq_1_PA-05H_S40.CAGTATCCTTCGCTAAGCA	1634	1066	-4.3998	3.50096	Differentiated yolk sac	nextseq_1	Day8	WT	ETiX
nextseq_1_PA-05H_S40.AGATTCAACTCATCCGACTA	554	462	-5.99723	1.78562	Differentiated yolk sac	nextseq_1	Day8	Pax6neg	ETiX
nextseq_1_PA-05H_S40.TTTGCTACTTCCTTGGTCCA	2076	1433	-6.77943	2.82497	Differentiated yolk sac	nextseq_1	E8.75	WT	NE
nextseq_1_PA-05H_S40.ACAATGCTATTAGACTTCTT	2008	1306	-5.24569	3.52684	Differentiated yolk sac	nextseq_1	Day8	Failed	ETiX
nextseq_1_PA-05H_S40.TACTTGCGTCGGCGTAACT	1132	835	-4.96454	3.62229	Differentiated yolk sac	nextseq_1	Day8	Failed	ETiX
nextseq_1_PA-05H_S40.TAACGACTTTCGTCGCAGCC	1505	1012	-5.72542	4.02931	Differentiated yolk sac	nextseq_1	E8.75	WT	NE
nextseq_1_PA-05H_S40.TTGACCAGTCATCAGAATG	1388	1042	-3.56289	3.83493	Differentiated yolk sac	nextseq_1	Day8	WT	ETiX
nextseq_1_PA-05H_S40.ACCGGTTCTATAAGGAGCA	1386	992	-5.44389	2.51289	Differentiated yolk sac	nextseq_1	Day8	WT	ETiX
nextseq_1_PA-05H_S40.ACATGGTAATACCTCTATCT	1418	941	-5.2695	3.38257	Differentiated yolk sac	nextseq_1	Day8	Failed	ETiX
nextseq_1_PA-05H_S40.TAGGAAGGTAATGCCGCTT	355	288	4.17246	2.44168	Differentiated yolk sac	nextseq_1	Day6	Failed	ETiX
nextseq_1_PA-05H_S40.CTTCGACTTCGGTTATGCC	669	530	-5.83282	2.27491	Differentiated yolk sac	nextseq_1	E8.75	WT	NE
nextseq_1_PA-05H_S40.AGTTAACCATAACCTGCGTA	1369	1026	-3.86682	3.71047	Differentiated yolk sac	nextseq_1	E7.5	WT	NE
nextseq_1_PA-05H_S40.TGAATCTGATAAGTAAGAGC	534	423	-4.29483	2.78006	Differentiated yolk sac	nextseq_1	Day8	Failed	ETiX
nextseq_1_PA-06A_S41.CGAATGAGTACGGAGGCGG	436	325	-3.86168	2.24786	Differentiated yolk sac	nextseq_1	Day8	WT	ETiX
nextseq_1_PA-06A_S41.AACGATCATTGGCAGACGCC	628	523	-3.69144	2.48885	Differentiated yolk sac	nextseq_1	E8.5	WT	NE
nextseq_1_PA-06A_S41.TTACCTAAGTTTATTATGGT	947	738	-3.24815	3.5889	Differentiated yolk sac	nextseq_1	Day8	Failed	ETiX
nextseq_1_PA-06A_S41.ACTTACTCATAGGTATACTC	498	394	-2.81366	-2.72953	Differentiated yolk sac	nextseq_1	Day8	WT	ETiX
nextseq_1_PA-06A_S41.ACGTCTAGTAATTAAGACT	752	574	-6.11649	1.36917	Differentiated yolk sac	nextseq_1	Day8	WT	ETiX
nextseq_1_PA-06A_S41.CTCGTTGATCGGTCAAGAA	705	540	-2.98151	2.46548	Differentiated yolk sac	nextseq_1	Day8	Failed	ETiX
nextseq_1_PA-06A_S41.CAAGCAACTGGACTACTAC	930	701	-7.05458	2.24928	Differentiated yolk sac	nextseq_1	E8.75	WT	NE
nextseq_1_PA-06A_S41.AGTATTAGCTCCGATTCCTG	583	465	-4.67193	2.98633	Differentiated yolk sac	nextseq_1	Day8	WT	ETiX
nextseq_1_PA-06A_S41.AGGATAATCTATCATATTAG	704	532	-5.56393	1.66482	Differentiated yolk sac	nextseq_1	Day8	WT	ETiX
nextseq_1_PA-06A_S41.AAACCATAGTTAACTGGTTA	532	429	-5.67939	0.941105	Differentiated yolk sac	nextseq_1	E9.5	WT	NE
nextseq_1_PA-06A_S41.AACGATCATTCCTTGGTCCA	806	579	-5.50227	3.92035	Differentiated yolk sac	nextseq_1	E8.75	WT	NE
nextseq_1_PA-06A_S41.AGCTATCGTGTCCTTAAGA	1363	975	-7.02264	2.14784	Differentiated yolk sac	nextseq_1	E8.75	WT	NE
nextseq_1_PA-06A_S41.AAGTATTGGTATATTGATAC	1025	776	-6.59421	3.27423	Differentiated yolk sac	nextseq_1	E8.75	WT	NE
nextseq_1_PA-06A_S41.TTCTTCGTTTACGTCATATA	1486	1089	-5.65122	3.12465	Differentiated yolk sac	nextseq_1	Day8	Pax6neg	ETiX
nextseq_1_PA-06A_S41.ATATGCCATTTAACGATCCA	1888	1269	-5.46909	2.76808	Differentiated yolk sac	nextseq_1	Day8	WT	ETiX
nextseq_1_PA-06A_S41.ACCATGATTTCATCAGAATG	696	532	-5.61312	2.98394	Differentiated yolk sac	nextseq_1	Day8	WT	ETiX
nextseq_1_PA-06A_S41.GGCTTACTTGGACTACTAC	1224	866	-5.42888	3.9459	Differentiated yolk sac	nextseq_1	E8.75	WT	NE
nextseq_1_PA-06A_S41.TTGACTCAATCCGCAAGTTC	710	557	-4.28815	3.59469	Differentiated yolk sac	nextseq_1	Day8	Failed	ETiX
nextseq_1_PA-06A_S41.TAAGAATGGTGGCAGACGCC	1968	1353	-6.96541	1.42941	Differentiated yolk sac	nextseq_1	E8.5	WT	NE
nextseq_1_PA-06A_S41.AACTAGTTGTGATACGGAAC	1068	776	-4.92172	3.76218	Differentiated yolk sac	nextseq_1	E8.5	WT	NE
nextseq_1_PA-06A_S41.AAACTCCAATCCTTGGTCCA	1824	1243	-6.9882	2.02741	Differentiated yolk sac	nextseq_1	E8.75	WT	NE
nextseq_1_PA-06A_S41.TTCTTCGTTTAAGACCGTTG	506	407	-4.98549	3.57049	Differentiated yolk sac	nextseq_1	E8.5	WT	NE
nextseq_1_PA-06A_S41.TGGTTGAATTGACCTTGATA	875	678	-5.75553	1.9834	Differentiated yolk sac	nextseq_1	E9.5	WT	NE
nextseq_1_PA-06A_S41.AGTAGCCATTAATGAACGA	294	272	-4.2164	2.11079	Differentiated yolk sac	nextseq_1	E9.5	WT	NE
nextseq_1_PA-06A_S41.TTGACTCAATGTCCTTAAGA	602	466	-5.19745	3.60492	Differentiated yolk sac	nextseq_1	E8.75	WT	NE
nextseq_1_PA-06A_S41.CGTCTTCCTAGCTTATCCG	922	670	-4.69381	3.29362	Differentiated yolk sac	nextseq_1	Day8	WT	ETiX
nextseq_1_PA-06A_S41.CGAGGCAATACCTCTATCT	1588	1099	-5.37972	3.09344	Differentiated yolk sac	nextseq_1	Day8	Failed	ETiX
nextseq_1_PA-06A_S41.TCCTAACTTTGGACTACTAC	906	704	-6.58715	1.52794	Differentiated yolk sac	nextseq_1	E8.75	WT	NE
nextseq_1_PA-06A_S41.TATAAGAGGTCTAAGAGAAG	474	386	-3.6705	2.42008	Differentiated yolk sac	nextseq_1	E8.5	WT	NE
nextseq_1_PA-06A_S41.AAGGATATGTAAGAAGCTAG	1089	809	-6.68374	1.2981	Differentiated yolk sac	nextseq_1	E8.5	WT	NE
nextseq_1_PA-06A_S41.TGGATTCTATGGCTGAGCTC	1156	880	-3.4548	3.42661	Differentiated yolk sac	nextseq_1	Day8	Failed	ETiX
nextseq_1_PA-06A_S41.AGAGCATGTGAGCATCATT	1485	1015	-6.11993	3.43587	Differentiated yolk sac	nextseq_1	E9.5	WT	NE
nextseq_1_PA-06A_S41.ACTGAATACTGGACTACTAC	387	298	-5.29196	3.43741	Differentiated yolk sac	nextseq_1	E8.75	WT	NE
nextseq_1_PA-06A_S41.GGCTAAGATGTAGCTCCAT	1141	846	-4.7511	3.83376	Differentiated yolk sac	nextseq_1	Day8	WT	ETiX
nextseq_1_PA-06B_S42.CGTTGATCTCATTCGACGG	435	354	-4.85903	3.29024	Differentiated yolk sac	nextseq_1	E9.5	WT	NE
nextseq_1_PA-06B_S42.TGGTTGAATTCCTTGGTCCA	1139	804	-6.7373	3.04264	Differentiated yolk sac	nextseq_1	E8.75	WT	NE
nextseq_1_PA-06B_S42.TCTATCCAATGTCCTTAAGA	2267	1525	-5.2515	3.61646	Differentiated yolk sac	nextseq_1	E8.75	WT	NE
nextseq_1_PA-06B_S42.GGTCAGTTTGGCAATGAGA	1545	1021	-5.06639	3.2696	Differentiated yolk sac	nextseq_1	Day8	Failed	ETiX
nextseq_1_PA-06B_S42.TGGTTGAATTGCTCAGCCGG	646	495	-5.66216	1.45868	Differentiated yolk sac	nextseq_1	E9.5	WT	NE
nextseq_1_PA-06B_S42.CTCGCATGTTAATGAACGA	2438	1511	-6.2391	3.72768	Differentiated yolk sac	nextseq_1	E9.5	WT	NE
nextseq_1_PA-06B_S42.GGCGTTAATTAACGATCCA	1393	1002	-4.75311	3.68528	Differentiated yolk sac	nextseq_1	Day8	WT	ETiX
nextseq_1_PA-06B_S42.CCAGCCTTTGTTCGTCAGA	2207	1483	-6.41008	3.33623	Differentiated yolk sac	nextseq_1	Day8	Pax6neg	ETiX
nextseq_1_PA-06B_S42.TCGAGAAGTCGCCTAATGC	565	444	-3.99002	2.94953	Differentiated yolk sac	nextseq_1	Day8	Failed	ETiX
nextseq_1_PA-06B_S42.TTACCTAAGTCCTTGGTCCA	534	433	-0.618417	-1.57276	Differentiated yolk sac	nextseq_1	E8.75	WT	NE
nextseq_1_PA-06B_S42.ATAATCCTGTATGGAATTGG	1469	1016	-6.77886	1.979	Differentiated yolk sac	nextseq_1	E9.5	WT	NE
nextseq_1_PA-06B_S42.ATTAGTCTGTTGGCCATGCA	435	356	-3.52937	2.09206	Differentiated yolk sac	nextseq_1	Day8	Failed	ETiX
nextseq_1_PA-06B_S42.AGCTATCGTTAGAATTAAC	620	467	-3.75765	3.06807	Differentiated yolk sac	nextseq_1	Day8	Failed	ETiX
nextseq_1_PA-06B_S42.AACGTAATCTGTCCTACTTG	733	591	-3.31254	-2.76934	Differentiated yolk sac	nextseq_1	Day8	Pax6neg	ETiX
nextseq_1_PA-06B_S42.CTGATAGGTAGCTTATCCG	983	691	-6.35566	0.989809	Differentiated yolk sac	nextseq_1	Day8	WT	ETiX
nextseq_1_PA-06B_S42.AAGGCTACTTCCAATCATC	1120	847	-6.51418	0.996689	Differentiated yolk sac	nextseq_1	E8.5	WT	NE
nextseq_1_PA-06B_S42.CTCGTTGATGTCCTAGAGG	1729	1104	-4.70832	3.63051	Differentiated yolk sac	nextseq_1	Day8	Failed	ETiX
nextseq_1_PA-06B_S42.AACTAGTTGTACCTCTATCT	710	565	-3.9578	3.40517	Differentiated yolk sac	nextseq_1	Day8	Failed	ETiX
nextseq_1_PA-06B_S42.AAATCGTTCTTTATTCATTC	537	421	-4.93472	2.68155	Differentiated yolk sac	nextseq_1	E9.5	WT	NE
nextseq_1_PA-06B_S42.ATAGTTGACTATATGAGCCA	1121	835	-6.92464	1.48974	Differentiated yolk sac	nextseq_1	E8.75	WT	NE
nextseq_1_PA-06B_S42.ATAATCCTGTGGCAGACGCC	1030	732	-6.61383	0.79323	Differentiated yolk sac	nextseq_1	E8.5	WT	NE
nextseq_1_PA-06B_S42.AAGGACGATATATTGATAC	434	338	-6.54203	2.59191	Differentiated yolk sac	nextseq_1	E8.75	WT	NE
nextseq_1_PA-06B_S42.ATTCAAGCATCTAAGAGAAG	439	363	-3.45075	2.90656	Differentiated yolk sac	nextseq_1	E8.5	WT	NE
nextseq_1_PA-06B_S42.TAGGAAGGTGGCTGAGCTC	575	429	-5.19525	1.94969	Differentiated yolk sac	nextseq_1	Day8	Failed	ETiX
nextseq_1_PA-06B_S42.AGAGTACCTAACCTGGTCT	954	648	-5.96642	1.44403	Differentiated yolk sac	nextseq_1	Day8	WT	ETiX
nextseq_1_PA-06B_S42.CTCTGAGCTCGAACGCCGG	610	496	-5.35305	0.819297	Differentiated yolk sac	nextseq_1	E9.5	WT	NE
nextseq_1_PA-06B_S42.ATACCAGTTTCATCAGAATG	484	393	-3.98519	2.54775	Differentiated yolk sac	nextseq_1	Day8	WT	ETiX
nextseq_1_PA-06B_S42.TATTCTCCTTCGGTCAAGAA	635	478	-3.14847	2.83701	Differentiated yolk sac	nextseq_1	Day8	Failed	ETiX
nextseq_1_PA-06B_S42.ATAATCCTGTGAGCATCATT	442	371	-3.17901	3.65838	Differentiated yolk sac	nextseq_1	E9.5	WT	NE
nextseq_1_PA-06C_S43.TCCTATAAGTCAACCGCTAA	613	492	-3.97544	2.3535	Differentiated yolk sac	nextseq_1	Day8	WT	ETiX
nextseq_1_PA-06C_S43.ATCAGTCATTCAAGGAGGTC	676	533	-5.90832	2.85177	Differentiated yolk sac	nextseq_1	E9.5	WT	NE
nextseq_1_PA-06C_S43.ACTGAATACTGTAGCTCCAT	420	339	-4.33359	2.38412	Differentiated yolk sac	nextseq_1	Day8	WT	ETiX
nextseq_1_PA-06C_S43.ACTTGATTGTGTAGCTCCAT	925	686	-3.37763	3.559	Differentiated yolk sac	nextseq_1	Day8	WT	ETiX
nextseq_1_PA-06C_S43.AAACCATAGTCAATTACCGT	1389	902	-6.94127	1.51592	Differentiated yolk sac	nextseq_1	Day8	Pax6neg	ETiX
nextseq_1_PA-06C_S43.TATAAGAGGTACGTCCGCAG	1426	935	-4.82284	3.96272	Differentiated yolk sac	nextseq_1	E7.5	WT	NE
nextseq_1_PA-06C_S43.ACCTCAATATGGCAATGAGA	489	407	-3.41226	3.55245	Differentiated yolk sac	nextseq_1	Day8	Failed	ETiX
nextseq_1_PA-06C_S43.ATGCTTCCTAGCTTATCCG	684	547	-4.36567	3.31096	Differentiated yolk sac	nextseq_1	Day8	WT	ETiX
nextseq_1_PA-06C_S43.AGTCGCATTTTAGGACCGG	1820	1241	-3.80498	3.81153	Differentiated yolk sac	nextseq_1	Day8	WT	ETiX
nextseq_1_PA-06C_S43.CGTAGGCTTCCAGTTCCAA	1773	1309	-5.33126	3.30453	Differentiated yolk sac	nextseq_1	Day8	WT	ETiX
nextseq_1_PA-06C_S43.CAGCATTGTGTCCTAGAGG	930	677	-4.93497	3.27533	Differentiated yolk sac	nextseq_1	Day8	Failed	ETiX
nextseq_1_PA-06C_S43.ACAACCTATTATATTGATAC	2242	1572	-7.16017	2.31543	Differentiated yolk sac	nextseq_1	E8.75	WT	NE
nextseq_1_PA-06C_S43.GATAAGCGTGGCAGACGCC	335	280	-4.41557	2.3984	Differentiated yolk sac	nextseq_1	E8.5	WT	NE
nextseq_1_PA-06C_S43.AATACCGAATTGGTCAGCCA	1526	1054	-4.95416	2.93651	Differentiated yolk sac	nextseq_1	E9.5	WT	NE
nextseq_1_PA-06C_S43.AACTTGGATTCGGTTGCGCG	542	450	-3.35363	3.10222	Differentiated yolk sac	nextseq_1	Day8	Failed	ETiX
nextseq_1_PA-06C_S43.GAGTTCTCTGCTAACTTGC	313	262	-4.0126	2.48722	Differentiated yolk sac	nextseq_1	Day8	Failed	ETiX
nextseq_1_PA-06C_S43.ATAATCCTGTAGGTATACTC	657	544	-3.31201	2.30345	Differentiated yolk sac	nextseq_1	Day8	WT	ETiX
nextseq_1_PA-06C_S43.ACAACCTATTAAGACCGTTG	1198	874	-6.72277	1.41239	Differentiated yolk sac	nextseq_1	E8.5	WT	NE
nextseq_1_PA-06C_S43.GATACGTCTGTTCGTCAGA	1740	1017	-7.03574	1.56141	Differentiated yolk sac	nextseq_1	Day8	Pax6neg	ETiX
nextseq_1_PA-06C_S43.CGAAGACCTCGCCTAATGC	1152	850	-3.10852	3.84371	Differentiated yolk sac	nextseq_1	Day8	Failed	ETiX
nextseq_1_PA-06C_S43.CGTACCTATGTAGCTCCAT	413	352	-4.35465	3.72476	Differentiated yolk sac	nextseq_1	Day8	WT	ETiX
nextseq_1_PA-06C_S43.TGAATCTGATCGGTTATGCC	1013	766	-6.81659	2.04649	Differentiated yolk sac	nextseq_1	E8.75	WT	NE
nextseq_1_PA-06C_S43.AGAGTACCTATGGAATTGG	637	521	-5.84436	1.32104	Differentiated yolk sac	nextseq_1	E9.5	WT	NE
nextseq_1_PA-06C_S43.ATAAGCGAATGTCCTAGAGG	925	698	-5.361	2.87028	Differentiated yolk sac	nextseq_1	Day8	Failed	ETiX
nextseq_1_PA-06C_S43.ATCAGTCATTCGGCGTAACT	402	337	-3.57445	2.42679	Differentiated yolk sac	nextseq_1	Day8	Failed	ETiX
nextseq_1_PA-06C_S43.ACTGGTTATTATCATATTAG	381	311	-3.61596	2.17271	Differentiated yolk sac	nextseq_1	Day8	WT	ETiX
nextseq_1_PA-06C_S43.CGTACCTATCCTTGGTCCA	417	349	-4.16583	2.41745	Differentiated yolk sac	nextseq_1	E8.75	WT	NE
nextseq_1_PA-06C_S43.AACTTGGATTGATCTTACGC	1344	961	-6.61346	1.14663	Differentiated yolk sac	nextseq_1	E8.5	WT	NE
nextseq_1_PA-06C_S43.CTGAGCATTCGTCGCAGCC	878	624	-5.24455	4.11372	Differentiated yolk sac	nextseq_1	E8.75	WT	NE
nextseq_1_PA-06D_S44.TTCTCATTGTTAATGAACGA	1182	842	-5.43795	4.01024	Differentiated yolk sac	nextseq_1	E9.5	WT	NE
nextseq_1_PA-06D_S44.TAGGAAGGTCATTCGACGG	634	515	-4.9225	2.66654	Differentiated yolk sac	nextseq_1	E9.5	WT	NE
nextseq_1_PA-06D_S44.TGATGCGATTTATTCTGAG	828	640	-5.0106	3.69386	Differentiated yolk sac	nextseq_1	Day8	WT	ETiX
nextseq_1_PA-06D_S44.AAGGATTACTACCTCTATCT	790	603	-4.74086	2.87895	Differentiated yolk sac	nextseq_1	Day8	Failed	ETiX
nextseq_1_PA-06D_S44.ATCAGTCATTAACCTGGTCT	1485	995	-5.94939	2.70078	Differentiated yolk sac	nextseq_1	Day8	WT	ETiX
nextseq_1_PA-06D_S44.GGTACCATTGCTCAGCCGG	1307	1001	-6.8986	0.932335	Differentiated yolk sac	nextseq_1	E9.5	WT	NE
nextseq_1_PA-06D_S44.TCTATCCAATTCCAATCATC	868	670	-5.48303	1.30001	Differentiated yolk sac	nextseq_1	E8.5	WT	NE
nextseq_1_PA-06D_S44.AGTTAACCATAAGACCGTTG	1107	815	-6.22142	0.763767	Differentiated yolk sac	nextseq_1	E8.5	WT	NE
nextseq_1_PA-06D_S44.CCGTCGATTGGCGAACTCG	1399	952	-3.86556	3.55841	Differentiated yolk sac	nextseq_1	Day6	WT	ETiX
nextseq_1_PA-06D_S44.GGCTAAGATATATGAGCCA	521	425	-6.65406	2.45425	Differentiated yolk sac	nextseq_1	E8.75	WT	NE
nextseq_1_PA-06D_S44.CAGTATCCTCATCTCTGCA	432	339	-3.91244	3.41728	Differentiated yolk sac	nextseq_1	Day8	WT	ETiX
nextseq_1_PA-06D_S44.CAACTCTCTTGGCCGGCCT	582	462	-3.03823	3.47938	Differentiated yolk sac	nextseq_1	Day8	WT	ETiX
nextseq_1_PA-06D_S44.AGAAGTAAGTAGGTTAGTTC	392	325	-3.83787	2.29438	Differentiated yolk sac	nextseq_1	Day8	WT	ETiX
nextseq_1_PA-06D_S44.CGTACCTATTCTAATAGTA	1623	1145	-5.18099	3.0119	Differentiated yolk sac	nextseq_1	Day8	Failed	ETiX
nextseq_1_PA-06D_S44.AACTTGGATTATCCATGACT	510	381	-3.74798	2.77203	Differentiated yolk sac	nextseq_1	Day8	WT	ETiX
nextseq_1_PA-06D_S44.AACCTCATTTTAACTCTTAG	663	549	-5.92074	1.11605	Differentiated yolk sac	nextseq_1	E8	WT	NE
nextseq_1_PA-06D_S44.AGGCGGAATAGCTTATCCG	575	441	-4.23459	2.9848	Differentiated yolk sac	nextseq_1	Day8	WT	ETiX
nextseq_1_PA-06D_S44.TGCAAGGTTGCTCAGCCGG	1539	1092	-6.79015	2.20037	Differentiated yolk sac	nextseq_1	E9.5	WT	NE
nextseq_1_PA-06D_S44.GTCTATGGTGATACGGAAC	339	288	-5.10845	1.30707	Differentiated yolk sac	nextseq_1	E8.5	WT	NE
nextseq_1_PA-06D_S44.TCTTAGTTCTTTCATAGGAC	444	395	-2.20056	2.8414	Differentiated yolk sac	nextseq_1	Day8	Failed	ETiX
nextseq_1_PA-06D_S44.ATCTTCAGATTGCGGACCTA	416	349	-2.59536	-0.33723	Differentiated yolk sac	nextseq_1	Day8	Failed	ETiX
nextseq_1_PA-06D_S44.GTCGTAACTCGGTTGCGCG	1114	860	-2.72301	3.4556	Differentiated yolk sac	nextseq_1	Day8	Failed	ETiX
nextseq_1_PA-06D_S44.AGCTATCGTTGACGCTCCG	721	595	-6.90389	1.68891	Differentiated yolk sac	nextseq_1	E9.5	WT	NE
nextseq_1_PA-06D_S44.ACAACCTATTCAACCGCTAA	991	768	-5.45158	2.85375	Differentiated yolk sac	nextseq_1	Day8	WT	ETiX
nextseq_1_PA-06D_S44.AACTGGCATCCGATTCCTG	1087	785	-4.46609	3.68121	Differentiated yolk sac	nextseq_1	Day8	WT	ETiX
nextseq_1_PA-06D_S44.TCAGCTTCTGGCAGACGCC	678	524	-6.02386	1.33723	Differentiated yolk sac	nextseq_1	E8.5	WT	NE
nextseq_1_PA-06D_S44.ACCTCAATATCATAGTTCGG	605	489	-2.59996	-2.06626	Differentiated yolk sac	nextseq_1	Day6	Failed	ETiX
nextseq_1_PA-06D_S44.AAATTCCTCTTAGAATTAAC	327	272	-3.36834	-1.62682	Differentiated yolk sac	nextseq_1	Day8	Failed	ETiX
nextseq_1_PA-06D_S44.CTCGCATGTACCTCTATCT	549	460	-5.77572	1.8909	Differentiated yolk sac	nextseq_1	Day8	Failed	ETiX
nextseq_1_PA-06D_S44.CGTTGATCTTTAGGACCGG	645	477	-4.61469	2.10765	Differentiated yolk sac	nextseq_1	Day8	WT	ETiX
nextseq_1_PA-06D_S44.ATATCTGGATGTAGCTCCAT	706	558	-2.94308	2.59385	Differentiated yolk sac	nextseq_1	Day8	WT	ETiX
nextseq_1_PA-06E_S45.CAGGACTCTGCTCAGCCGG	2239	1407	-6.5236	1.72579	Differentiated yolk sac	nextseq_1	E9.5	WT	NE
nextseq_1_PA-06E_S45.CTAACGACTAGCCGGTACC	1451	1076	-3.44484	3.71215	Differentiated yolk sac	nextseq_1	Day8	WT	ETiX
nextseq_1_PA-06E_S45.TCAAGATCTTAGCTCTCCTC	299	245	-3.22366	2.22742	Differentiated yolk sac	nextseq_1	Day8	Failed	ETiX
nextseq_1_PA-06E_S45.AGGCTCGTTCCTTGGTCCA	685	537	-6.75912	2.58933	Differentiated yolk sac	nextseq_1	E8.75	WT	NE
nextseq_1_PA-06E_S45.TATTCTCCTTGCTCAGCCGG	652	533	-6.11995	1.09324	Differentiated yolk sac	nextseq_1	E9.5	WT	NE
nextseq_1_PA-06E_S45.TAGATGACTTCGCCTAATGC	567	453	-5.02802	3.69137	Differentiated yolk sac	nextseq_1	Day8	Failed	ETiX
nextseq_1_PA-06E_S45.CTCGTTGATCAAGGAGGTC	1721	1229	-4.99615	3.56338	Differentiated yolk sac	nextseq_1	E9.5	WT	NE
nextseq_1_PA-06E_S45.AGCGTAAGTCATTCGACGG	953	725	-6.41414	1.48981	Differentiated yolk sac	nextseq_1	E9.5	WT	NE
nextseq_1_PA-06E_S45.AAATCGTTCTATATGAGCCA	2141	1430	-7.03908	2.43902	Differentiated yolk sac	nextseq_1	E8.75	WT	NE
nextseq_1_PA-06E_S45.ATCAATACGTAAGAAGCTAG	590	490	-5.27936	0.937549	Differentiated yolk sac	nextseq_1	E8.5	WT	NE
nextseq_1_PA-06E_S45.CTCGTTGATGTCCTAGAGG	406	333	-3.68076	3.03897	Differentiated yolk sac	nextseq_1	Day8	Failed	ETiX
nextseq_1_PA-06E_S45.AAGCAGTATTCTTGCAACCT	996	757	1.49811	-2.15534	Differentiated yolk sac	nextseq_1	Day6	WT	ETiX
nextseq_1_PA-06E_S45.CAGCATTGTCGTCGCAGCC	1101	835	-6.7538	1.51104	Differentiated yolk sac	nextseq_1	E8.75	WT	NE
nextseq_1_PA-06E_S45.ACGGAACGTAACCTGGTCT	551	442	-4.3822	2.9179	Differentiated yolk sac	nextseq_1	Day8	WT	ETiX
nextseq_1_PA-06E_S45.ACGCTTGATAGAACGTCTC	371	314	-3.1396	2.86654	Differentiated yolk sac	nextseq_1	Day8	Failed	ETiX
nextseq_1_PA-06E_S45.TTCTTCGTTTGACCTTGATA	1529	1113	-5.65318	2.97675	Differentiated yolk sac	nextseq_1	E9.5	WT	NE
nextseq_1_PA-06E_S45.CAAGGCGTTGGTATCCGCC	909	589	-3.68629	3.05089	Differentiated yolk sac	nextseq_1	Day8	Failed	ETiX
nextseq_1_PA-06E_S45.ATGCATTCATGTAGCTCCAT	913	674	-4.035	3.58469	Differentiated yolk sac	nextseq_1	Day8	WT	ETiX
nextseq_1_PA-06E_S45.CAGCATTGTGCTCAGCCGG	786	598	-6.57761	2.1182	Differentiated yolk sac	nextseq_1	E9.5	WT	NE
nextseq_1_PA-06E_S45.TCAAGATCTTCCGCAAGTTC	987	717	-5.72692	2.57776	Differentiated yolk sac	nextseq_1	Day8	Failed	ETiX
nextseq_1_PA-06F_S46.AGCTATCGTACTTGCTAGA	1688	1178	-4.92337	3.2288	Differentiated yolk sac	nextseq_1	Day8	WT	ETiX
nextseq_1_PA-06F_S46.GTCTATGGTAGAACGTCTC	532	434	-4.34724	2.87883	Differentiated yolk sac	nextseq_1	Day8	Failed	ETiX
nextseq_1_PA-06F_S46.TAATACCAGTACCTGGCCAA	1223	901	-4.41882	3.63038	Differentiated yolk sac	nextseq_1	Day8	WT	ETiX
nextseq_1_PA-06F_S46.TAATCAGCTTCGTAGTTACC	1143	854	-3.96044	3.91287	Differentiated yolk sac	nextseq_1	E7.5	WT	NE
nextseq_1_PA-06F_S46.ATACTACTCTGTCCTTAAGA	2382	1529	-6.66554	2.83335	Differentiated yolk sac	nextseq_1	E8.75	WT	NE
nextseq_1_PA-06F_S46.AAGACCTTATAGTAACGGTC	1196	857	-5.22706	3.1561	Differentiated yolk sac	nextseq_1	Day8	WT	ETiX
nextseq_1_PA-06F_S46.TCCTAACTTTGGAGGCCTCC	1063	804	-6.90708	2.46173	Differentiated yolk sac	nextseq_1	E8.75	WT	NE
nextseq_1_PA-06F_S46.TTCCATCTTTGTCCTAGAGG	765	571	-3.21187	3.27591	Differentiated yolk sac	nextseq_1	Day8	Failed	ETiX
nextseq_1_PA-06F_S46.AACTTGGATTGTCCTTAAGA	1279	966	-6.65247	2.36467	Differentiated yolk sac	nextseq_1	E8.75	WT	NE
nextseq_1_PA-06F_S46.AGCTATCGTAGCTTATCCG	1329	927	-5.34362	2.97586	Differentiated yolk sac	nextseq_1	Day8	WT	ETiX
nextseq_1_PA-06F_S46.ATATGCCATTCGCCTAATGC	1452	1040	-5.59305	2.17287	Differentiated yolk sac	nextseq_1	Day8	Failed	ETiX
nextseq_1_PA-06F_S46.TTCGTTCCTTATATACTAA	955	751	-5.1848	2.31301	Differentiated yolk sac	nextseq_1	Day8	WT	ETiX
nextseq_1_PA-06F_S46.CTCGCATGTGGCTGAGCTC	1224	919	-4.87575	2.76065	Differentiated yolk sac	nextseq_1	Day8	Failed	ETiX
nextseq_1_PA-06F_S46.TTCTCATTGTCCGCAAGTTC	431	355	-3.56855	3.14304	Differentiated yolk sac	nextseq_1	Day8	Failed	ETiX
nextseq_1_PA-06F_S46.ATGGTTGGTCAAGTCGACC	496	393	-2.68353	3.49453	Differentiated yolk sac	nextseq_1	Day6	WT	ETiX
nextseq_1_PA-06F_S46.ACGCTTGATCAATTACCGT	679	539	-5.87482	3.62632	Differentiated yolk sac	nextseq_1	Day8	Pax6neg	ETiX
nextseq_1_PA-06F_S46.TATCTCGATTTTATTCTGAG	1659	1144	-5.63423	2.88768	Differentiated yolk sac	nextseq_1	Day8	WT	ETiX
nextseq_1_PA-06F_S46.GGCGTTAATTTATTATGGT	1178	822	-4.62652	3.52011	Differentiated yolk sac	nextseq_1	Day8	Failed	ETiX
nextseq_1_PA-06F_S46.AGAGATGAATCCTTGGTCCA	2369	1509	-7.00211	2.83496	Differentiated yolk sac	nextseq_1	E8.75	WT	NE
nextseq_1_PA-06F_S46.TGTCCTTATTCCAGTCCTCT	674	558	-3.80321	3.56583	Differentiated yolk sac	nextseq_1	E8	WT	NE
nextseq_1_PA-06F_S46.AAATCGTTCTACTTGCTAGA	816	591	-4.2567	3.35666	Differentiated yolk sac	nextseq_1	Day8	WT	ETiX
nextseq_1_PA-06F_S46.GGCTAAGATACCTGGCCAA	550	412	-5.76607	1.47546	Differentiated yolk sac	nextseq_1	Day8	WT	ETiX
nextseq_1_PA-06F_S46.CTTCGACTTACGGAGGCGG	1207	866	-4.90902	3.57317	Differentiated yolk sac	nextseq_1	Day8	WT	ETiX
nextseq_1_PA-06F_S46.ACATTCGTATTTGCTGGCAT	1083	819	-4.14685	4.0182	Differentiated yolk sac	nextseq_1	E8	WT	NE
nextseq_1_PA-06F_S46.TTACCTAAGTGAGCATCATT	1781	1209	-6.39348	3.0962	Differentiated yolk sac	nextseq_1	E9.5	WT	NE
nextseq_1_PA-06F_S46.TAGAACCAATCTTGCAACCT	488	390	-2.76065	3.57904	Differentiated yolk sac	nextseq_1	Day6	WT	ETiX
nextseq_1_PA-06F_S46.AGATCGGATTCCAATCATC	802	609	-6.2827	1.05354	Differentiated yolk sac	nextseq_1	E8.5	WT	NE
nextseq_1_PA-06F_S46.CCAAGGATTACTTGCTAGA	1288	949	-6.70497	1.49698	Differentiated yolk sac	nextseq_1	Day8	WT	ETiX
nextseq_1_PA-06F_S46.GTCTCTACTCATCAGAATG	833	650	-6.32343	0.953806	Differentiated yolk sac	nextseq_1	Day8	WT	ETiX
nextseq_1_PA-06F_S46.AACTGGCATCGGTCAAGAA	401	324	-3.16364	2.94418	Differentiated yolk sac	nextseq_1	Day8	Failed	ETiX
nextseq_1_PA-06F_S46.GGCTAAGATAACCTGGTCT	1401	953	-5.25155	2.6065	Differentiated yolk sac	nextseq_1	Day8	WT	ETiX
nextseq_1_PA-06F_S46.TTGACTCAATCGGATTAGAA	325	265	-2.9278	2.27589	Differentiated yolk sac	nextseq_1	E7.5	WT	NE
nextseq_1_PA-06F_S46.CTCCATCATTCAATCGCAT	674	526	4.76054	2.48749	Differentiated yolk sac	nextseq_1	Day6	WT	ETiX
nextseq_1_PA-06F_S46.AACTAGTTGTTTACCGAGGC	553	446	-3.5904	3.49284	Differentiated yolk sac	nextseq_1	Day8	WT	ETiX
nextseq_1_PA-06F_S46.CGATTCGCTGAGCATCATT	2254	1433	-6.87499	1.72494	Differentiated yolk sac	nextseq_1	E9.5	WT	NE
nextseq_1_PA-06F_S46.TGGATTCTATGGCTGAGCTC	1190	885	-4.3432	3.80145	Differentiated yolk sac	nextseq_1	Day8	Failed	ETiX
nextseq_1_PA-06F_S46.CCTGCTACTTTCAATATAA	627	506	-4.09493	2.61658	Differentiated yolk sac	nextseq_1	Day8	WT	ETiX
nextseq_1_PA-06G_S47.TAGGAAGGTGTAGCTCCAT	447	351	-2.64468	3.15363	Differentiated yolk sac	nextseq_1	Day8	WT	ETiX
nextseq_1_PA-06G_S47.TTGACTCAATGAGCATCATT	1183	860	-6.7169	1.09136	Differentiated yolk sac	nextseq_1	E9.5	WT	NE
nextseq_1_PA-06G_S47.GCGTACTTTTAGATCTACT	1298	927	-4.84651	2.67409	Differentiated yolk sac	nextseq_1	Day8	WT	ETiX
nextseq_1_PA-06G_S47.ACTTATGGTTGGAGGCCTCC	1578	1033	-5.62288	4.13647	Differentiated yolk sac	nextseq_1	E8.75	WT	NE
nextseq_1_PA-06G_S47.AACGATCATTATATGAGCCA	1824	1159	-5.98804	3.86372	Differentiated yolk sac	nextseq_1	E8.75	WT	NE
nextseq_1_PA-06G_S47.ATCAGTCATTTAACGATCCA	2325	1451	-6.44958	1.30604	Differentiated yolk sac	nextseq_1	Day8	WT	ETiX
nextseq_1_PA-06G_S47.AATCCAGTATCGCCTAATGC	578	464	-4.11051	2.33894	Differentiated yolk sac	nextseq_1	Day8	Failed	ETiX
nextseq_1_PA-06G_S47.GAGGAACTTCGTCGCAGCC	1221	885	-6.74257	1.05381	Differentiated yolk sac	nextseq_1	E8.75	WT	NE
nextseq_1_PA-06G_S47.ATGGTAACTTCGTCGCAGCC	771	620	-6.61355	1.43219	Differentiated yolk sac	nextseq_1	E8.75	WT	NE
nextseq_1_PA-06G_S47.TGAATCTGATCGTCGCAGCC	635	449	-6.48493	2.47738	Differentiated yolk sac	nextseq_1	E8.75	WT	NE
nextseq_1_PA-06G_S47.ATCAGTCATTACCTCTATCT	931	718	-4.13324	3.12011	Differentiated yolk sac	nextseq_1	Day8	Failed	ETiX
nextseq_1_PA-06G_S47.CGTACCTATTTCTTAATAA	416	339	3.58422	1.51923	Differentiated yolk sac	nextseq_1	Day8	WT	ETiX
nextseq_1_PA-06G_S47.CTGAGCATTGAGCATCATT	432	368	-5.21203	3.98804	Differentiated yolk sac	nextseq_1	E9.5	WT	NE
nextseq_1_PA-06G_S47.AAGACCTTATAAGAAGCTAG	651	505	-5.92099	1.51738	Differentiated yolk sac	nextseq_1	E8.5	WT	NE
nextseq_1_PA-06G_S47.CTTCGACTTAACCTGGTCT	871	623	-3.67878	3.31777	Differentiated yolk sac	nextseq_1	Day8	WT	ETiX
nextseq_1_PA-06G_S47.TACTTGCGTATCATATTAG	1456	1002	-5.83955	3.13895	Differentiated yolk sac	nextseq_1	Day8	WT	ETiX
nextseq_1_PA-06G_S47.AACGCGTCTCAATTACCGT	2278	1392	-4.6539	3.91709	Differentiated yolk sac	nextseq_1	Day8	Pax6neg	ETiX
nextseq_1_PA-06G_S47.AGATTCAACTCCAGTTCCAA	789	589	-4.82106	3.03663	Differentiated yolk sac	nextseq_1	Day8	WT	ETiX
nextseq_1_PA-06G_S47.AGAAGTAAGTGGCAATGAGA	846	662	-4.86503	2.56074	Differentiated yolk sac	nextseq_1	Day8	Failed	ETiX
nextseq_1_PA-06G_S47.AGATTCAACTAGTAACGGTC	472	388	-2.89601	-0.155573	Differentiated yolk sac	nextseq_1	Day8	WT	ETiX
nextseq_1_PA-06G_S47.CTGATAGGTCCGATTCCTG	635	470	-4.11496	2.87669	Differentiated yolk sac	nextseq_1	Day8	WT	ETiX
nextseq_1_PA-06G_S47.ATTAATGCCTAACCTGGTCT	1142	788	-5.50737	2.86623	Differentiated yolk sac	nextseq_1	Day8	WT	ETiX
nextseq_1_PA-06G_S47.ATAAGCGAATTTATTCATTC	624	488	-5.01538	2.61374	Differentiated yolk sac	nextseq_1	E9.5	WT	NE
nextseq_1_PA-06G_S47.AGTAGCCATGTAGCTCCAT	1301	920	5.99614	0.324399	Differentiated yolk sac	nextseq_1	Day8	WT	ETiX
nextseq_1_PA-06H_S48.ACTGAATACTACCTGGCCAA	316	271	-3.78507	2.27156	Differentiated yolk sac	nextseq_1	Day8	WT	ETiX
nextseq_1_PA-06H_S48.GAGGAACTTAACCTGGTCT	307	254	-3.38002	2.52064	Differentiated yolk sac	nextseq_1	Day8	WT	ETiX
nextseq_1_PA-06H_S48.ATAGTTGACTCAATTACCGT	1717	1229	-6.76968	1.79701	Differentiated yolk sac	nextseq_1	Day8	Pax6neg	ETiX
nextseq_1_PA-06H_S48.TACTTGCGTTAGAATTAAC	1123	825	-3.74152	3.61288	Differentiated yolk sac	nextseq_1	Day8	Failed	ETiX
nextseq_1_PA-06H_S48.ATGCATTCATGGCAGACGCC	1068	787	-6.15382	0.625788	Differentiated yolk sac	nextseq_1	E8.5	WT	NE
nextseq_1_PA-06H_S48.TTGGAGCTTTCGCTAAGCA	2036	1274	-5.61178	3.27352	Differentiated yolk sac	nextseq_1	Day8	WT	ETiX
nextseq_1_PA-06H_S48.CAGCATTGTGGCCGTAGTC	484	342	-3.11822	2.83792	Differentiated yolk sac	nextseq_1	Day8	Failed	ETiX
nextseq_1_PA-06H_S48.TGCAAGGTTCGTCGCAGCC	544	436	-5.46676	0.749217	Differentiated yolk sac	nextseq_1	E8.75	WT	NE
nextseq_1_PA-06H_S48.AGAGTACCTTTCTTCCGGT	670	501	2.4169	1.76784	Differentiated yolk sac	nextseq_1	E8	WT	NE
nextseq_1_PA-06H_S48.GTCTATGGTGTCCTTAAGA	1924	1315	-3.72703	3.94472	Differentiated yolk sac	nextseq_1	E8.75	WT	NE
nextseq_1_PA-06H_S48.CGAGGCAATTAGACTTCTT	1203	810	-4.4919	3.58241	Differentiated yolk sac	nextseq_1	Day8	Failed	ETiX
nextseq_1_PA-06H_S48.AAGTATTGGTTTGCGAGGCA	321	241	-3.46315	1.42339	Differentiated yolk sac	nextseq_1	E8	WT	NE
nextseq_1_PA-06H_S48.ATTCCTAGATTCGCTAAGCA	1251	892	-4.87441	3.53514	Differentiated yolk sac	nextseq_1	Day8	WT	ETiX
nextseq_1_PA-06H_S48.TGTCCTTATTGGCAGACGCC	927	679	-6.51365	0.883578	Differentiated yolk sac	nextseq_1	E8.5	WT	NE
nextseq_1_PA-06H_S48.CAAGGCGTTATCGGCTATC	735	571	-6.54943	2.11042	Differentiated yolk sac	nextseq_1	E8.5	WT	NE
nextseq_1_PA-06H_S48.CAGTATCCTATATGAGCCA	556	448	-6.19359	2.81203	Differentiated yolk sac	nextseq_1	E8.75	WT	NE
nextseq_1_PA-06H_S48.AAGTATTGGTTAACTGGTTA	805	599	-6.11498	1.05266	Differentiated yolk sac	nextseq_1	E9.5	WT	NE
nextseq_1_PA-06H_S48.TGCTGGATTCGTCGCAGCC	996	759	-6.75504	2.44058	Differentiated yolk sac	nextseq_1	E8.75	WT	NE
nextseq_1_PA-06H_S48.AGTTAACCATAAGTAAGAGC	720	517	-5.4805	2.97132	Differentiated yolk sac	nextseq_1	Day8	Failed	ETiX
nextseq_1_PA-06H_S48.TTCTTCGTTTGGAGGCCTCC	357	295	-4.78369	3.19892	Differentiated yolk sac	nextseq_1	E8.75	WT	NE
nextseq_1_PA-06H_S48.ATAACTTCCTGATCTTACGC	470	369	-4.51657	2.89979	Differentiated yolk sac	nextseq_1	E8.5	WT	NE
nextseq_1_PA-06H_S48.AGCATAACTTGGAGGCCTCC	316	241	-3.09801	1.27338	Differentiated yolk sac	nextseq_1	E8.75	WT	NE
nextseq_1_PA-06H_S48.AACGTAATCTCAACCGCTAA	384	315	-3.41949	2.97446	Differentiated yolk sac	nextseq_1	Day8	WT	ETiX
nextseq_1_PA-07A_S49.TAAGGTTCATCAAGGAGGTC	516	426	-3.67859	2.85028	Differentiated yolk sac	nextseq_1	E9.5	WT	NE
nextseq_1_PA-07A_S49.TTCGTTCCTGAGCATCATT	2160	1450	-5.54882	3.83928	Differentiated yolk sac	nextseq_1	E9.5	WT	NE
nextseq_1_PA-07A_S49.ATGGTTGGTCCTTGGTCCA	2163	1440	-7.15744	2.24831	Differentiated yolk sac	nextseq_1	E8.75	WT	NE
nextseq_1_PA-07A_S49.AGCGTAAGTGAGCATCATT	1405	965	-5.77362	3.94564	Differentiated yolk sac	nextseq_1	E9.5	WT	NE
nextseq_1_PA-07A_S49.AAGTACGTTTCATACTCCGA	465	371	-4.33277	2.92932	Differentiated yolk sac	nextseq_1	Day8	Pax6neg	ETiX
nextseq_1_PA-07A_S49.AACTTGGATTCATCAGAATG	950	699	-4.84928	3.18011	Differentiated yolk sac	nextseq_1	Day8	WT	ETiX
nextseq_1_PA-07A_S49.TCTATCCAATCGTCGCAGCC	1999	1327	-6.70095	2.74365	Differentiated yolk sac	nextseq_1	E8.75	WT	NE
nextseq_1_PA-07A_S49.CCTAATGGTATCGGCTATC	390	328	-5.72056	1.53128	Differentiated yolk sac	nextseq_1	E8.5	WT	NE
nextseq_1_PA-07A_S49.AGCGTAAGTTTGCGAGGCA	508	413	-3.67132	2.31924	Differentiated yolk sac	nextseq_1	E8	WT	NE
nextseq_1_PA-07A_S49.AACCTCATTTACCTGGCCAA	1486	1047	-5.37994	2.62484	Differentiated yolk sac	nextseq_1	Day8	WT	ETiX
nextseq_1_PA-07A_S49.AACTTGGATTCAATTACCGT	1254	961	-6.80169	1.62538	Differentiated yolk sac	nextseq_1	Day8	Pax6neg	ETiX
nextseq_1_PA-07A_S49.GATAAGCGTATATTGATAC	1127	830	-5.40987	3.96247	Differentiated yolk sac	nextseq_1	E8.75	WT	NE
nextseq_1_PA-07A_S49.AGGATAATCTTCCAATCATC	507	429	-5.75226	0.749385	Differentiated yolk sac	nextseq_1	E8.5	WT	NE
nextseq_1_PA-07A_S49.GCTCTTAGTGGACTACTAC	889	681	-6.53907	1.33894	Differentiated yolk sac	nextseq_1	E8.75	WT	NE
nextseq_1_PA-07A_S49.TTATCCGCTGGCAATGAGA	1074	833	-3.69417	3.63949	Differentiated yolk sac	nextseq_1	Day8	Failed	ETiX
nextseq_1_PA-07A_S49.ATCAATACGTGGTAGGTTAG	591	480	-4.43909	1.81948	Differentiated yolk sac	nextseq_1	Day8	Failed	ETiX
nextseq_1_PA-07A_S49.CTCCATCATGTCCTTAAGA	1870	1250	-6.17771	3.41653	Differentiated yolk sac	nextseq_1	E8.75	WT	NE
nextseq_1_PA-07A_S49.CTACCTGGTATATTGATAC	628	499	-6.28766	2.94321	Differentiated yolk sac	nextseq_1	E8.75	WT	NE
nextseq_1_PA-07A_S49.ATATCTGGATCAAGGAGGTC	1992	1348	-6.49338	2.12033	Differentiated yolk sac	nextseq_1	E9.5	WT	NE
nextseq_1_PA-07A_S49.AAGTTCTTGTATATTGATAC	879	643	-5.79021	4.07686	Differentiated yolk sac	nextseq_1	E8.75	WT	NE
nextseq_1_PA-07A_S49.ACTGGTTATTGTCCTTAAGA	299	245	-3.87867	2.04354	Differentiated yolk sac	nextseq_1	E8.75	WT	NE
nextseq_1_PA-07A_S49.CATCAACGTAACCATTGGA	1350	1035	-3.48597	3.62969	Differentiated yolk sac	nextseq_1	E9.5	WT	NE
nextseq_1_PA-07A_S49.TATTCTCCTTCGGTTGCGCG	987	751	-4.39474	3.659	Differentiated yolk sac	nextseq_1	Day8	Failed	ETiX
nextseq_1_PA-07A_S49.GCTCTTAGTCGGCGTAACT	699	536	-4.23713	3.81934	Differentiated yolk sac	nextseq_1	Day8	Failed	ETiX
nextseq_1_PA-07B_S50.AACTAGTTGTAATTAAGACT	352	282	-2.99207	3.23061	Differentiated yolk sac	nextseq_1	Day8	WT	ETiX
nextseq_1_PA-07B_S50.AATACCGAATTGACGCTCCG	522	421	2.27554	1.17971	Differentiated yolk sac	nextseq_1	E9.5	WT	NE
nextseq_1_PA-07B_S50.AAGGATTACTCGTCGCAGCC	940	728	-5.9468	3.96277	Differentiated yolk sac	nextseq_1	E8.75	WT	NE
nextseq_1_PA-07B_S50.ACCATGATTTACCTCTATCT	301	253	-3.07285	2.12952	Differentiated yolk sac	nextseq_1	Day8	Failed	ETiX
nextseq_1_PA-07B_S50.AAACTCCAATGACCTTGATA	707	551	-4.84701	2.82074	Differentiated yolk sac	nextseq_1	E9.5	WT	NE
nextseq_1_PA-07B_S50.TAAGGTTCATGGTACCGGCA	738	554	-3.82673	3.61875	Differentiated yolk sac	nextseq_1	E9.5	WT	NE
nextseq_1_PA-07B_S50.AGATTCAACTCCTTGGTCCA	513	421	-6.73798	2.98203	Differentiated yolk sac	nextseq_1	E8.75	WT	NE
nextseq_1_PA-07B_S50.TTATCCGCTATAAGGAGCA	839	663	-4.32512	3.47811	Differentiated yolk sac	nextseq_1	Day8	WT	ETiX
nextseq_1_PA-07B_S50.GCTCTTAGTTGGCCGGCCT	297	257	-4.31317	2.91887	Differentiated yolk sac	nextseq_1	Day8	WT	ETiX
nextseq_1_PA-07B_S50.TGATGCGATGTTCGTCAGA	1788	1219	-6.39965	-0.595848	Differentiated yolk sac	nextseq_1	Day8	Pax6neg	ETiX
nextseq_1_PA-07B_S50.ACTTGATTGTGGCAATGAGA	448	345	-4.40468	2.65994	Differentiated yolk sac	nextseq_1	Day8	Failed	ETiX
nextseq_1_PA-07B_S50.CCTAATGGTGGTACCGGCA	1260	897	-6.59953	1.34929	Differentiated yolk sac	nextseq_1	E9.5	WT	NE
nextseq_1_PA-07B_S50.AGGCTCGTTCGTCGCAGCC	2147	1501	-6.91379	2.95906	Differentiated yolk sac	nextseq_1	E8.75	WT	NE
nextseq_1_PA-07B_S50.ATTCCTAGATATCATATTAG	685	546	-5.18892	2.90318	Differentiated yolk sac	nextseq_1	Day8	WT	ETiX
nextseq_1_PA-07B_S50.TCTTAGTTCTCCGCTGCCAG	483	393	-3.28035	3.48293	Differentiated yolk sac	nextseq_1	Day8	WT	ETiX
nextseq_1_PA-07B_S50.ATCTTCAGATCCATAAGTCC	1764	1285	-5.25862	3.60298	Differentiated yolk sac	nextseq_1	Day8	WT	ETiX
nextseq_1_PA-07B_S50.GCTCTTAGTTGGCCATGCA	374	317	-4.07614	3.10643	Differentiated yolk sac	nextseq_1	Day8	Failed	ETiX
nextseq_1_PA-07B_S50.AAGGACGATGGTAGGTTAG	373	315	-4.30667	2.78002	Differentiated yolk sac	nextseq_1	Day8	Failed	ETiX
nextseq_1_PA-07B_S50.TACTTGCGTATATGAGCCA	2349	1506	-7.02254	1.81934	Differentiated yolk sac	nextseq_1	E8.75	WT	NE
nextseq_1_PA-07B_S50.ATACTACTCTAATACCATCC	1303	894	-5.61431	2.69177	Differentiated yolk sac	nextseq_1	Day8	Failed	ETiX
nextseq_1_PA-07B_S50.AATTCTAGGTGCTAACTTGC	465	398	-3.34868	3.30836	Differentiated yolk sac	nextseq_1	Day8	Failed	ETiX
nextseq_1_PA-07B_S50.CCTAATGGTTAACTGGTTA	375	317	-4.52857	3.1293	Differentiated yolk sac	nextseq_1	E9.5	WT	NE
nextseq_1_PA-07B_S50.TTATCCGCTACGCGAGATT	1284	917	-5.44957	2.78525	Differentiated yolk sac	nextseq_1	Day8	Pax6neg	ETiX
nextseq_1_PA-07B_S50.ACAGGTATTTGATACGGAAC	923	680	-5.82868	-0.927812	Differentiated yolk sac	nextseq_1	E8.5	WT	NE
nextseq_1_PA-07B_S50.TTCTCATTGTAAGACCGTTG	441	346	-5.43928	1.08114	Differentiated yolk sac	nextseq_1	E8.5	WT	NE
nextseq_1_PA-07B_S50.TCCTATAAGTCTAACTAGAT	1565	1090	-5.29959	3.49151	Differentiated yolk sac	nextseq_1	Day8	WT	ETiX
nextseq_1_PA-07B_S50.ATTAGGTACTGTCCTTAAGA	829	681	-6.64611	1.39304	Differentiated yolk sac	nextseq_1	E8.75	WT	NE
nextseq_1_PA-07B_S50.CGTCTTCCTAGGTATACTC	2210	1449	-3.34325	3.5438	Differentiated yolk sac	nextseq_1	Day8	WT	ETiX
nextseq_1_PA-07B_S50.CGTAGGCTTCGCCTAATGC	1116	849	-5.13825	3.92941	Differentiated yolk sac	nextseq_1	Day8	Failed	ETiX
nextseq_1_PA-07B_S50.GAGTTCTCTATATGAGCCA	1946	1344	-6.5863	2.95311	Differentiated yolk sac	nextseq_1	E8.75	WT	NE
nextseq_1_PA-07B_S50.CCTGCTACTACTTGCTAGA	719	579	-4.23463	3.27971	Differentiated yolk sac	nextseq_1	Day8	WT	ETiX
nextseq_1_PA-07B_S50.AAGACCTTATACCTGGCCAA	590	485	-4.5333	2.60741	Differentiated yolk sac	nextseq_1	Day8	WT	ETiX
nextseq_1_PA-07B_S50.AAGTACGTTTCAGGAGGAGA	1492	1073	-6.77992	1.23917	Differentiated yolk sac	nextseq_1	E9.5	WT	NE
nextseq_1_PA-07C_S51.GTCTCTACTTCTAATAGTA	1645	1171	-5.33942	2.93275	Differentiated yolk sac	nextseq_1	Day8	Failed	ETiX
nextseq_1_PA-07C_S51.TAACGACTTTACCGGAATTA	1357	943	-7.048	1.55396	Differentiated yolk sac	nextseq_1	E9.5	WT	NE
nextseq_1_PA-07C_S51.CCTAATGGTTGGTCAGCCA	1536	1082	-6.9272	1.03711	Differentiated yolk sac	nextseq_1	E9.5	WT	NE
nextseq_1_PA-07C_S51.AACGATCATTCCGCGATTAT	363	293	-4.3637	2.61779	Differentiated yolk sac	nextseq_1	Day8	Pax6neg	ETiX
nextseq_1_PA-07C_S51.AGCGTAAGTGATCTTACGC	749	533	-5.4873	3.71452	Differentiated yolk sac	nextseq_1	E8.5	WT	NE
nextseq_1_PA-07C_S51.CTAACGACTGCTCAGCCGG	1050	763	-5.42803	0.503553	Differentiated yolk sac	nextseq_1	E9.5	WT	NE
nextseq_1_PA-07C_S51.CCGTCGATTCATCAGAATG	615	487	-3.79041	3.81123	Differentiated yolk sac	nextseq_1	Day8	WT	ETiX
nextseq_1_PA-07C_S51.ACTGGACCTTTCTTAATAA	1619	1203	-3.602	3.81767	Differentiated yolk sac	nextseq_1	Day8	WT	ETiX
nextseq_1_PA-07C_S51.ATCAGTCATTATCATATTAG	1121	837	-5.01823	2.5193	Differentiated yolk sac	nextseq_1	Day8	WT	ETiX
nextseq_1_PA-07C_S51.CTGCCTTATCAAGGAGGTC	480	407	-3.6104	1.97946	Differentiated yolk sac	nextseq_1	E9.5	WT	NE
nextseq_1_PA-07C_S51.ATCAGTCATTACCGGAATTA	1933	1351	-6.59472	1.50031	Differentiated yolk sac	nextseq_1	E9.5	WT	NE
nextseq_1_PA-07C_S51.AGAACTCCTCCGCTGCCAG	708	541	-5.02091	1.32288	Differentiated yolk sac	nextseq_1	Day8	WT	ETiX
nextseq_1_PA-07C_S51.ACGTTGCTTAAGTAAGAGC	530	415	-3.90405	2.79454	Differentiated yolk sac	nextseq_1	Day8	Failed	ETiX
nextseq_1_PA-07C_S51.AGTAGCCATCCTTGGTCCA	1616	1121	-5.82794	3.93362	Differentiated yolk sac	nextseq_1	E8.75	WT	NE
nextseq_1_PA-07C_S51.ACTGGACCTTGACGCTCCG	300	256	-4.65984	3.75118	Differentiated yolk sac	nextseq_1	E9.5	WT	NE
nextseq_1_PA-07C_S51.AAGTTCTTGTTTAGGACCGG	921	668	-5.78533	2.23083	Differentiated yolk sac	nextseq_1	Day8	WT	ETiX
nextseq_1_PA-07C_S51.GGCTTACTTTGACGCTCCG	1225	890	-5.76902	4.02062	Differentiated yolk sac	nextseq_1	E9.5	WT	NE
nextseq_1_PA-07C_S51.TAGGAAGGTGTCCTTAAGA	2072	1287	-5.91584	3.81631	Differentiated yolk sac	nextseq_1	E8.75	WT	NE
nextseq_1_PA-07C_S51.TAGGAAGGTAAGACCGTTG	1269	892	-6.36963	0.717492	Differentiated yolk sac	nextseq_1	E8.5	WT	NE
nextseq_1_PA-07C_S51.ACATTCGTATTAACTGGTTA	555	453	-6.05122	1.95644	Differentiated yolk sac	nextseq_1	E9.5	WT	NE
nextseq_1_PA-07C_S51.ATGCATTCATTTACTTGGAA	526	377	-2.89184	2.66359	Differentiated yolk sac	nextseq_1	Day8	Failed	ETiX
nextseq_1_PA-07C_S51.ATATCCTACTAATTAAGACT	654	512	-4.04637	2.90487	Differentiated yolk sac	nextseq_1	Day8	WT	ETiX
nextseq_1_PA-07C_S51.TTCTTCGTTTCCTTGGTCCA	2244	1407	-6.0219	3.75954	Differentiated yolk sac	nextseq_1	E8.75	WT	NE
nextseq_1_PA-07C_S51.ATTCCTAGATATCCATGACT	1028	692	-3.85813	3.47991	Differentiated yolk sac	nextseq_1	Day8	WT	ETiX
nextseq_1_PA-07C_S51.ACCTCAATATCATCCGACTA	521	374	-4.49609	2.8041	Differentiated yolk sac	nextseq_1	Day8	Pax6neg	ETiX
nextseq_1_PA-07D_S52.ACTTACTCATTATGAGTTAA	931	700	-3.59179	3.53594	Differentiated yolk sac	nextseq_1	Day6	Failed	ETiX
nextseq_1_PA-07D_S52.GGCGTTAATGCTGGAACTT	534	466	-3.7472	3.45715	Differentiated yolk sac	nextseq_1	Day8	WT	ETiX
nextseq_1_PA-07D_S52.GAGGAACTTTAGATCTACT	383	318	-3.43892	3.48197	Differentiated yolk sac	nextseq_1	Day8	WT	ETiX
nextseq_1_PA-07D_S52.ATTGATCGTTATTCAGGTAC	614	504	-4.12873	3.71308	Differentiated yolk sac	nextseq_1	Day8	Failed	ETiX
nextseq_1_PA-07D_S52.TTCGTTCCTTGGTCAGCCA	2332	1506	-5.20961	3.27028	Differentiated yolk sac	nextseq_1	E9.5	WT	NE
nextseq_1_PA-07D_S52.ATTAGGTACTAAGACCGTTG	926	707	-6.2642	2.86212	Differentiated yolk sac	nextseq_1	E8.5	WT	NE
nextseq_1_PA-07D_S52.GTCTCTACTGAGCATCATT	2147	1372	-5.97498	3.56116	Differentiated yolk sac	nextseq_1	E9.5	WT	NE
nextseq_1_PA-07D_S52.ATTGATCGTTCCTTGGTCCA	461	370	-5.53598	1.45915	Differentiated yolk sac	nextseq_1	E8.75	WT	NE
nextseq_1_PA-07D_S52.CCGTCGATTACGGAGGCGG	398	327	-3.36158	2.03322	Differentiated yolk sac	nextseq_1	Day8	WT	ETiX
nextseq_1_PA-07D_S52.AACTAGTTGTTTCTTAATAA	629	514	-1.55299	-1.28457	Differentiated yolk sac	nextseq_1	Day8	WT	ETiX
nextseq_1_PA-07D_S52.CCTGCTACTCTTGCAGTAG	320	267	-4.10385	3.34519	Differentiated yolk sac	nextseq_1	E8	WT	NE
nextseq_1_PA-07D_S52.ATGGTAACTTAACCTGGTCT	1765	1118	-4.94591	3.5446	Differentiated yolk sac	nextseq_1	Day8	WT	ETiX
nextseq_1_PA-07D_S52.CATACCGCTAGCTTATCCG	638	489	-4.86938	2.49545	Differentiated yolk sac	nextseq_1	Day8	WT	ETiX
nextseq_1_PA-07D_S52.AGTCGCATTGGCAGACGCC	899	676	-6.08915	1.22537	Differentiated yolk sac	nextseq_1	E8.5	WT	NE
nextseq_1_PA-07D_S52.ATATGGATCTAAGAAGCTAG	592	458	-5.40161	1.36785	Differentiated yolk sac	nextseq_1	E8.5	WT	NE
nextseq_1_PA-07D_S52.AGGCGGAATAAGACCGTTG	291	244	-4.93537	3.32434	Differentiated yolk sac	nextseq_1	E8.5	WT	NE
nextseq_1_PA-07D_S52.AAGGCTACTACGTCATATA	2109	1354	-5.82896	3.40319	Differentiated yolk sac	nextseq_1	Day8	Pax6neg	ETiX
nextseq_1_PA-07D_S52.ATCTGATGATGGTACCGGCA	1116	789	-6.76568	0.973618	Differentiated yolk sac	nextseq_1	E9.5	WT	NE
nextseq_1_PA-07D_S52.TAATACCAGTCGGCGTAACT	799	599	-3.59477	3.71687	Differentiated yolk sac	nextseq_1	Day8	Failed	ETiX
nextseq_1_PA-07D_S52.CGCCATTCTCATCAGAATG	899	653	-3.96198	3.6702	Differentiated yolk sac	nextseq_1	Day8	WT	ETiX
nextseq_1_PA-07D_S52.AACGCGTCTGGAGGCCTCC	822	591	-5.29944	3.86776	Differentiated yolk sac	nextseq_1	E8.75	WT	NE
nextseq_1_PA-07D_S52.CGAGGCAATTCGCTAAGCA	298	252	-3.52467	2.68491	Differentiated yolk sac	nextseq_1	Day8	WT	ETiX
nextseq_1_PA-07D_S52.TTGACTCAATCTAACTAGAT	391	309	-4.24288	2.64224	Differentiated yolk sac	nextseq_1	Day8	WT	ETiX
nextseq_1_PA-07D_S52.GTCTCTACTGGACTACTAC	1693	1239	-6.98352	0.955965	Differentiated yolk sac	nextseq_1	E8.75	WT	NE
nextseq_1_PA-07D_S52.AGTAGCCATTAATGAACGA	1808	1245	-4.91712	3.90508	Differentiated yolk sac	nextseq_1	E9.5	WT	NE
nextseq_1_PA-07D_S52.TTGGAGCTTTTATAGCAGA	1518	1048	-6.9964	2.18402	Differentiated yolk sac	nextseq_1	Day8	Pax6neg	ETiX
nextseq_1_PA-07D_S52.AGAGTACCTTAATGAACGA	331	267	-4.64252	3.38957	Differentiated yolk sac	nextseq_1	E9.5	WT	NE
nextseq_1_PA-07D_S52.GTCGTAACTGGCCGTAGTC	1707	1140	-4.65667	3.84343	Differentiated yolk sac	nextseq_1	Day8	Failed	ETiX
nextseq_1_PA-07D_S52.TTACCTAAGTCAACCGCTAA	1979	1347	-4.89592	3.69656	Differentiated yolk sac	nextseq_1	Day8	WT	ETiX
nextseq_1_PA-07D_S52.AAGACCTTATTGACGCTCCG	516	396	-4.16774	3.00996	Differentiated yolk sac	nextseq_1	E9.5	WT	NE
nextseq_1_PA-07D_S52.AAGGACGATGGACTACTAC	826	625	-6.5838	2.91358	Differentiated yolk sac	nextseq_1	E8.75	WT	NE
nextseq_1_PA-07D_S52.TAAGGTTCATCAGGAGGAGA	473	401	-6.59947	2.3808	Differentiated yolk sac	nextseq_1	E9.5	WT	NE
nextseq_1_PA-07D_S52.GGCGTTAATAGCCGGTACC	838	635	-4.92033	3.71291	Differentiated yolk sac	nextseq_1	Day8	WT	ETiX
nextseq_1_PA-07D_S52.CTGAGCATTAAGACCGTTG	1250	839	-5.91079	3.72527	Differentiated yolk sac	nextseq_1	E8.5	WT	NE
nextseq_1_PA-07E_S53.TAGGAAGGTAGAGCCAAGG	309	252	-2.4136	0.445015	Differentiated yolk sac	nextseq_1	Day8	Pax6neg	ETiX
nextseq_1_PA-07E_S53.GATAAGCGTCGTCGCAGCC	1755	1253	-7.2195	2.18441	Differentiated yolk sac	nextseq_1	E8.75	WT	NE
nextseq_1_PA-07E_S53.TATCTCGATTGGACTACTAC	1177	842	-6.54211	3.06278	Differentiated yolk sac	nextseq_1	E8.75	WT	NE
nextseq_1_PA-07E_S53.CTCTGAGCTGGACTACTAC	1305	923	-4.55877	3.91402	Differentiated yolk sac	nextseq_1	E8.75	WT	NE
nextseq_1_PA-07E_S53.CAACTCTCTATTCAGGTAC	418	313	-4.30675	3.48375	Differentiated yolk sac	nextseq_1	Day8	Failed	ETiX
nextseq_1_PA-07E_S53.TAGATGACTTACTTAACCTT	1969	1343	-4.92418	2.75477	Differentiated yolk sac	nextseq_1	Day8	WT	ETiX
nextseq_1_PA-07E_S53.TCCTAACTTTGGCAGACGCC	335	281	-3.81164	2.87325	Differentiated yolk sac	nextseq_1	E8.5	WT	NE
nextseq_1_PA-07E_S53.ACTGGACCTTTATTCATTC	870	683	-5.39283	3.3072	Differentiated yolk sac	nextseq_1	E9.5	WT	NE
nextseq_1_PA-07E_S53.TCGAAGGATTGCCGGCAGA	472	359	-3.99545	3.33982	Differentiated yolk sac	nextseq_1	Day8	WT	ETiX
nextseq_1_PA-07E_S53.AGCGTAAGTTAGACTTCTT	631	511	-4.52471	1.72829	Differentiated yolk sac	nextseq_1	Day8	Failed	ETiX
nextseq_1_PA-07E_S53.ATCAGTCATTGTCCTACTTG	698	525	-6.0216	2.55892	Differentiated yolk sac	nextseq_1	Day8	Pax6neg	ETiX
nextseq_1_PA-07E_S53.CTGATAGGTAGAACGTCTC	538	415	-3.12336	2.7914	Differentiated yolk sac	nextseq_1	Day8	Failed	ETiX
nextseq_1_PA-07E_S53.TAGAACCAATATCGGCTATC	354	298	-4.5093	2.84024	Differentiated yolk sac	nextseq_1	E8.5	WT	NE
nextseq_1_PA-07E_S53.CTGACGTTTCCATCGCGAA	606	491	-4.70677	3.27339	Differentiated yolk sac	nextseq_1	Day8	WT	ETiX
nextseq_1_PA-07E_S53.ATGCTTCCTGTTCGTCAGA	649	522	-5.44208	1.69177	Differentiated yolk sac	nextseq_1	Day8	Pax6neg	ETiX
nextseq_1_PA-07E_S53.TAGGAAGGTCCATAAGTCC	572	453	-3.86939	2.66351	Differentiated yolk sac	nextseq_1	Day8	WT	ETiX
nextseq_1_PA-07E_S53.GTCTATGGTTGCCGGCAGA	875	690	-4.14492	3.47558	Differentiated yolk sac	nextseq_1	Day8	WT	ETiX
nextseq_1_PA-07E_S53.ATTAGTCTGTGGACTACTAC	1060	771	-6.75279	2.25345	Differentiated yolk sac	nextseq_1	E8.75	WT	NE
nextseq_1_PA-07E_S53.CTGATAGGTTAGACTTCTT	1111	808	-5.22065	3.69934	Differentiated yolk sac	nextseq_1	Day8	Failed	ETiX
nextseq_1_PA-07E_S53.CCGACCAATCGGTTGCGCG	543	383	-5.11082	3.93141	Differentiated yolk sac	nextseq_1	Day8	Failed	ETiX
nextseq_1_PA-07E_S53.CGTTGATCTGGCAGACGCC	879	655	-4.84581	3.13808	Differentiated yolk sac	nextseq_1	E8.5	WT	NE
nextseq_1_PA-07E_S53.CGCCATTCTCCAGTCCTCT	289	254	-3.16656	2.09408	Differentiated yolk sac	nextseq_1	E8	WT	NE
nextseq_1_PA-07E_S53.AGTTAACCATCGTCGCAGCC	2041	1297	-5.8344	3.80301	Differentiated yolk sac	nextseq_1	E8.75	WT	NE
nextseq_1_PA-07E_S53.AGTCGCATTGATCTTACGC	1258	905	3.18535	1.55442	Differentiated yolk sac	nextseq_1	E8.5	WT	NE
nextseq_1_PA-07E_S53.GAGGAACTTAAGTAAGAGC	540	452	-5.50994	1.31486	Differentiated yolk sac	nextseq_1	Day8	Failed	ETiX
nextseq_1_PA-07E_S53.AGCATAACTTGGCCGTAGTC	338	285	-3.94533	2.95545	Differentiated yolk sac	nextseq_1	Day8	Failed	ETiX
nextseq_1_PA-07E_S53.TTATCCGCTGGCAGACGCC	825	618	-5.84446	1.24336	Differentiated yolk sac	nextseq_1	E8.5	WT	NE
nextseq_1_PA-07E_S53.ATTGAGGAATCGCTCCTAAC	976	752	-6.38964	1.95697	Differentiated yolk sac	nextseq_1	Day8	WT	ETiX
nextseq_1_PA-07E_S53.CCGACCAATTTACTTGGAA	1564	1064	2.71958	1.47355	Differentiated yolk sac	nextseq_1	Day8	Failed	ETiX
nextseq_1_PA-07E_S53.AGAGATGAATTAACTGGTTA	985	739	-5.04363	2.88638	Differentiated yolk sac	nextseq_1	E9.5	WT	NE
nextseq_1_PA-07E_S53.CTCCATCATGACCTTGATA	1570	1106	-5.1412	3.23841	Differentiated yolk sac	nextseq_1	E9.5	WT	NE
nextseq_1_PA-07E_S53.AAGACCTTATCATTCGACGG	335	261	-4.47823	2.69679	Differentiated yolk sac	nextseq_1	E9.5	WT	NE
nextseq_1_PA-07E_S53.GCTCTTAGTCCATAAGTCC	305	250	-3.94599	2.86866	Differentiated yolk sac	nextseq_1	Day8	WT	ETiX
nextseq_1_PA-07E_S53.AGTATTAGCTGGCCGTAGTC	858	659	-5.05279	3.64126	Differentiated yolk sac	nextseq_1	Day8	Failed	ETiX
nextseq_1_PA-07E_S53.TGTCCTTATTTAACTGGTTA	556	452	-5.04958	1.98117	Differentiated yolk sac	nextseq_1	E9.5	WT	NE
nextseq_1_PA-07E_S53.ATATCCTACTAGAGCCAAGG	418	326	-4.24903	2.47902	Differentiated yolk sac	nextseq_1	Day8	Pax6neg	ETiX
nextseq_1_PA-07E_S53.AAGGATTACTGATCTTACGC	310	250	-4.38356	2.33898	Differentiated yolk sac	nextseq_1	E8.5	WT	NE
nextseq_1_PA-07E_S53.ACAACCTATTAGTAACGGTC	1080	777	-4.41599	3.7777	Differentiated yolk sac	nextseq_1	Day8	WT	ETiX
nextseq_1_PA-07E_S53.CAACTCTCTCCGATTCCTG	447	342	-4.47029	3.3725	Differentiated yolk sac	nextseq_1	Day8	WT	ETiX
nextseq_1_PA-07F_S54.ATTAGGTACTATGGAATTGG	1509	1040	-6.32311	2.66718	Differentiated yolk sac	nextseq_1	E9.5	WT	NE
nextseq_1_PA-07F_S54.ACTGGTTATTTGGCCGGCCT	749	571	2.83991	1.47762	Differentiated yolk sac	nextseq_1	Day8	WT	ETiX
nextseq_1_PA-07F_S54.AACGCGTCTATATGAGCCA	1508	1003	-5.79108	4.13811	Differentiated yolk sac	nextseq_1	E8.75	WT	NE
nextseq_1_PA-07F_S54.CCGTCGATTCGCCTAATGC	1350	955	-4.76284	3.30195	Differentiated yolk sac	nextseq_1	Day8	Failed	ETiX
nextseq_1_PA-07F_S54.ATATCCTACTTGAGTCTGGC	371	299	-3.60827	2.29678	Differentiated yolk sac	nextseq_1	Day8	Failed	ETiX
nextseq_1_PA-07F_S54.CAGGACTCTCCATCGCGAA	2153	1437	-4.75707	3.6165	Differentiated yolk sac	nextseq_1	Day8	WT	ETiX
nextseq_1_PA-07F_S54.CGAGGCAATGTCCTAGAGG	1271	924	-4.68604	3.0266	Differentiated yolk sac	nextseq_1	Day8	Failed	ETiX
nextseq_1_PA-07F_S54.GTCGTAACTCGTCGCAGCC	1231	826	-6.47464	3.32281	Differentiated yolk sac	nextseq_1	E8.75	WT	NE
nextseq_1_PA-07F_S54.CAAGCAACTGCTCAGCCGG	1763	1185	-6.57369	2.57452	Differentiated yolk sac	nextseq_1	E9.5	WT	NE
nextseq_1_PA-07F_S54.ACCGGTTCTGGACTACTAC	1032	767	-6.70681	2.70068	Differentiated yolk sac	nextseq_1	E8.75	WT	NE
nextseq_1_PA-07F_S54.AGTAGCCATTCTAATAGTA	618	477	-2.90629	3.80922	Differentiated yolk sac	nextseq_1	Day8	Failed	ETiX
nextseq_1_PA-07F_S54.TGGTTGAATTGTCCTTAAGA	737	562	-5.46906	1.90448	Differentiated yolk sac	nextseq_1	E8.75	WT	NE
nextseq_1_PA-07F_S54.GCTCTTAGTGGCCGTAGTC	459	375	-3.51305	2.23385	Differentiated yolk sac	nextseq_1	Day8	Failed	ETiX
nextseq_1_PA-07F_S54.ATACCAGTTTCATTCGACGG	325	268	-3.39826	3.31115	Differentiated yolk sac	nextseq_1	E9.5	WT	NE
nextseq_1_PA-07F_S54.TAATACCAGTGTCCTTAAGA	1637	1103	-4.09594	3.60055	Differentiated yolk sac	nextseq_1	E8.75	WT	NE
nextseq_1_PA-07F_S54.TCAGCTTCTCAATTACCGT	1863	1163	-4.85786	3.47864	Differentiated yolk sac	nextseq_1	Day8	Pax6neg	ETiX
nextseq_1_PA-07F_S54.GGCTAAGATTCTAATAGTA	852	660	-3.44202	3.67346	Differentiated yolk sac	nextseq_1	Day8	Failed	ETiX
nextseq_1_PA-07F_S54.AGTATTAGCTGCTCAGCCGG	837	641	-6.44819	1.95496	Differentiated yolk sac	nextseq_1	E9.5	WT	NE
nextseq_1_PA-07F_S54.CTCCATCATCGGCGTAACT	574	451	-3.36767	3.07755	Differentiated yolk sac	nextseq_1	Day8	Failed	ETiX
nextseq_1_PA-07F_S54.CCATCGTCTGCTAACTTGC	1551	1039	-5.10774	2.86915	Differentiated yolk sac	nextseq_1	Day8	Failed	ETiX
nextseq_1_PA-07F_S54.TATTCTCCTTTAACTGGTTA	485	370	-3.93554	3.18892	Differentiated yolk sac	nextseq_1	E9.5	WT	NE
nextseq_1_PA-07F_S54.AACGTAATCTGGCAGACGCC	988	740	-2.91726	3.64777	Differentiated yolk sac	nextseq_1	E8.5	WT	NE
nextseq_1_PA-07F_S54.ACATTCGTATTTCAATATAA	561	448	-3.03495	3.51224	Differentiated yolk sac	nextseq_1	Day8	WT	ETiX
nextseq_1_PA-07F_S54.GATACGTCTCATCTCTGCA	1194	895	-4.01084	3.24597	Differentiated yolk sac	nextseq_1	Day8	WT	ETiX
nextseq_1_PA-07F_S54.TTACCTAAGTCATCAGAATG	596	470	-5.58471	1.22257	Differentiated yolk sac	nextseq_1	Day8	WT	ETiX
nextseq_1_PA-07F_S54.ACCGGTTCTCGGTTGCGCG	2163	1389	-4.52317	4.0065	Differentiated yolk sac	nextseq_1	Day8	Failed	ETiX
nextseq_1_PA-07F_S54.CGTTGATCTACGGAGGCGG	905	658	-5.73005	3.102	Differentiated yolk sac	nextseq_1	Day8	WT	ETiX
nextseq_1_PA-07F_S54.ATTAATGCCTTTGCGAGGCA	961	723	-4.1527	3.948	Differentiated yolk sac	nextseq_1	E8	WT	NE
nextseq_1_PA-07G_S55.GCTCTTAGTCGTCGCAGCC	334	287	-4.76459	1.72105	Differentiated yolk sac	nextseq_1	E8.75	WT	NE
nextseq_1_PA-07G_S55.AACGCGTCTACGGAGGCGG	550	424	-4.15389	2.93384	Differentiated yolk sac	nextseq_1	Day8	WT	ETiX
nextseq_1_PA-07G_S55.ACGTCTAGTCGTCGCAGCC	825	649	-6.90281	2.30134	Differentiated yolk sac	nextseq_1	E8.75	WT	NE
nextseq_1_PA-07G_S55.TATAAGAGGTATGGAATTGG	484	397	-5.93444	1.55986	Differentiated yolk sac	nextseq_1	E9.5	WT	NE
nextseq_1_PA-07G_S55.CTCCATCATAACCATTGGA	2001	1351	-4.80751	3.03568	Differentiated yolk sac	nextseq_1	E9.5	WT	NE
nextseq_1_PA-07G_S55.CTGACGTTTCAACCGCTAA	326	282	-3.31354	1.10607	Differentiated yolk sac	nextseq_1	Day8	WT	ETiX
nextseq_1_PA-07G_S55.CTGAGCATTTGGCCGGCCT	1903	1279	2.79172	1.38631	Differentiated yolk sac	nextseq_1	Day8	WT	ETiX
nextseq_1_PA-07G_S55.ATTCGCAATTATAAGGAGCA	858	628	-5.40955	3.15241	Differentiated yolk sac	nextseq_1	Day8	WT	ETiX
nextseq_1_PA-07G_S55.ACTTACTCATCGCTCCTAAC	1006	722	-4.84866	3.80617	Differentiated yolk sac	nextseq_1	Day8	WT	ETiX
nextseq_1_PA-07G_S55.TAACGACTTTGTCCTTAAGA	1102	825	-6.96606	1.80554	Differentiated yolk sac	nextseq_1	E8.75	WT	NE
nextseq_1_PA-07G_S55.GGTCAGTTTGGAGGCCTCC	1316	967	-6.46775	2.79403	Differentiated yolk sac	nextseq_1	E8.75	WT	NE
nextseq_1_PA-07G_S55.CAGCAAGTTCCTTGGTCCA	949	706	-6.91722	1.56421	Differentiated yolk sac	nextseq_1	E8.75	WT	NE
nextseq_1_PA-07G_S55.ATGCTTCCTCGCTCCTAAC	402	324	-3.72312	2.23217	Differentiated yolk sac	nextseq_1	Day8	WT	ETiX
nextseq_1_PA-07G_S55.CTCTGAGCTGGAGGCCTCC	770	513	-5.35776	3.96806	Differentiated yolk sac	nextseq_1	E8.75	WT	NE
nextseq_1_PA-07G_S55.CCTAATGGTACTTAACCTT	792	619	-5.0351	2.35395	Differentiated yolk sac	nextseq_1	Day8	WT	ETiX
nextseq_1_PA-07G_S55.GCGTACTTTATGGCTCTGC	766	594	-3.92507	3.42016	Differentiated yolk sac	nextseq_1	E8	WT	NE
nextseq_1_PA-07G_S55.CGCTGCTTTGTCCTACTTG	2126	1271	-6.73961	1.3197	Differentiated yolk sac	nextseq_1	Day8	Pax6neg	ETiX
nextseq_1_PA-07G_S55.TGGATTCTATACCGGAATTA	983	750	-6.6116	1.75396	Differentiated yolk sac	nextseq_1	E9.5	WT	NE
nextseq_1_PA-07G_S55.TAAGAATGGTCATTCGACGG	1465	1004	-6.20439	2.46629	Differentiated yolk sac	nextseq_1	E9.5	WT	NE
nextseq_1_PA-07G_S55.CCAATCCATCGTCGCAGCC	1002	763	-6.27638	3.54335	Differentiated yolk sac	nextseq_1	E8.75	WT	NE
nextseq_1_PA-07G_S55.CCGTCGATTTGCCGGCAGA	530	423	-3.50181	2.59533	Differentiated yolk sac	nextseq_1	Day8	WT	ETiX
nextseq_1_PA-07G_S55.CGTCTTCCTCCTTGGTCCA	1315	906	-4.31249	3.96629	Differentiated yolk sac	nextseq_1	E8.75	WT	NE
nextseq_1_PA-07G_S55.CGTCTTCCTCTAAGAGAAG	1827	1238	-6.66163	1.21256	Differentiated yolk sac	nextseq_1	E8.5	WT	NE
nextseq_1_PA-07G_S55.GTCTCTACTGGACTACTAC	905	642	-7.04036	2.59219	Differentiated yolk sac	nextseq_1	E8.75	WT	NE
nextseq_1_PA-07G_S55.AACTAGTTGTATCGGCTATC	1455	984	-6.8538	1.14248	Differentiated yolk sac	nextseq_1	E8.5	WT	NE
nextseq_1_PA-07G_S55.GGCTTACTTCCTTGGTCCA	1498	1020	-6.25471	2.14633	Differentiated yolk sac	nextseq_1	E8.75	WT	NE
nextseq_1_PA-07G_S55.TATTCTCCTTATTCAGGTAC	1315	943	-4.93836	2.79111	Differentiated yolk sac	nextseq_1	Day8	Failed	ETiX
nextseq_1_PA-07G_S55.ATGGACTATTCGTCGCAGCC	753	599	-6.40658	1.26191	Differentiated yolk sac	nextseq_1	E8.75	WT	NE
nextseq_1_PA-07G_S55.ATAGTTGACTGTTCGTCAGA	1215	868	-5.90048	3.21619	Differentiated yolk sac	nextseq_1	Day8	Pax6neg	ETiX
nextseq_1_PA-07G_S55.AGAGATGAATAGCTGCAATA	787	634	-5.37883	2.15439	Differentiated yolk sac	nextseq_1	Day8	Pax6neg	ETiX
nextseq_1_PA-07G_S55.CTGATAGGTTGACGCTCCG	747	573	2.78108	1.68858	Differentiated yolk sac	nextseq_1	E9.5	WT	NE
nextseq_1_PA-07G_S55.ACTTCCGTTTTATTATGGT	965	730	-5.35776	2.89838	Differentiated yolk sac	nextseq_1	Day8	Failed	ETiX
nextseq_1_PA-07G_S55.CGTTGATCTACGGAGGCGG	416	334	-3.45591	3.41239	Differentiated yolk sac	nextseq_1	Day8	WT	ETiX
nextseq_1_PA-07H_S56.TTCCATCTTTCTTGCAGTAG	2377	1474	-4.48103	4.28354	Differentiated yolk sac	nextseq_1	E8	WT	NE
nextseq_1_PA-07H_S56.TGGATTCTATACCTGGCCAA	956	673	-4.76765	2.99256	Differentiated yolk sac	nextseq_1	Day8	WT	ETiX
nextseq_1_PA-07H_S56.ATACCAGTTTGTCCTTAAGA	2378	1545	-5.65059	3.96665	Differentiated yolk sac	nextseq_1	E8.75	WT	NE
nextseq_1_PA-07H_S56.CTCGCATGTCCATCGCGAA	818	638	-4.23357	3.68935	Differentiated yolk sac	nextseq_1	Day8	WT	ETiX
nextseq_1_PA-07H_S56.ATTAGTCTGTCTAACTAGAT	1154	857	-5.69603	3.1899	Differentiated yolk sac	nextseq_1	Day8	WT	ETiX
nextseq_1_PA-07H_S56.TGAATCTGATTAGAATTAAC	1052	769	-5.01366	2.10501	Differentiated yolk sac	nextseq_1	Day8	Failed	ETiX
nextseq_1_PA-07H_S56.TATTCTCCTTCGGCGTAACT	364	297	-3.67407	1.68421	Differentiated yolk sac	nextseq_1	Day8	Failed	ETiX
nextseq_1_PA-07H_S56.AACGTAATCTATCATATTAG	617	502	-4.65052	2.92331	Differentiated yolk sac	nextseq_1	Day8	WT	ETiX
nextseq_1_PA-07H_S56.ACGCTTATATTAGACTTCTT	290	235	-2.50942	3.04946	Differentiated yolk sac	nextseq_1	Day8	Failed	ETiX
nextseq_1_PA-07H_S56.TGAATCTGATATATTGATAC	726	601	-6.57645	2.80949	Differentiated yolk sac	nextseq_1	E8.75	WT	NE
nextseq_1_PA-07H_S56.ATAAGCGAATAGGTATACTC	758	590	-4.04418	3.97036	Differentiated yolk sac	nextseq_1	Day8	WT	ETiX
nextseq_1_PA-07H_S56.CAGCATTGTAGCTTATCCG	341	242	-3.57826	2.88923	Differentiated yolk sac	nextseq_1	Day8	WT	ETiX
nextseq_1_PA-07H_S56.TTGGAGCTTTGGTCAGCCA	992	727	-5.07256	3.46538	Differentiated yolk sac	nextseq_1	E9.5	WT	NE
nextseq_1_PA-07H_S56.AAACCATAGTGTCCTAGAGG	294	238	-3.3498	2.92297	Differentiated yolk sac	nextseq_1	Day8	Failed	ETiX
nextseq_1_PA-07H_S56.AACTTGGATTTCTAATAGTA	598	442	-3.39382	2.7377	Differentiated yolk sac	nextseq_1	Day8	Failed	ETiX
nextseq_1_PA-07H_S56.AGTTAACCATGGTAGGTTAG	380	284	-3.01752	3.69967	Differentiated yolk sac	nextseq_1	Day8	Failed	ETiX
nextseq_1_PA-07H_S56.TAGAACCAATACCGGAATTA	1561	1129	-6.7584	2.2514	Differentiated yolk sac	nextseq_1	E9.5	WT	NE
nextseq_1_PA-07H_S56.ATATGCCATTTAACGATCCA	1795	1226	-5.90702	2.34691	Differentiated yolk sac	nextseq_1	Day8	WT	ETiX
nextseq_1_PA-07H_S56.ACTGAATACTATCGGCTATC	349	277	-5.16827	1.25278	Differentiated yolk sac	nextseq_1	E8.5	WT	NE
nextseq_1_PA-07H_S56.AGTTAACCATTAGAATTAAC	2189	1453	0.979221	-2.42268	Differentiated yolk sac	nextseq_1	Day8	Failed	ETiX
nextseq_1_PA-07H_S56.AACTTGGATTAAGAAGCTAG	412	345	-6.53982	1.89099	Differentiated yolk sac	nextseq_1	E8.5	WT	NE
nextseq_1_PA-07H_S56.TGGTTGAATTTTGCTGGCAT	1299	929	-5.51956	3.11139	Differentiated yolk sac	nextseq_1	E8	WT	NE
nextseq_1_PA-07H_S56.AGCGTAAGTAACCATTGGA	952	708	-4.69661	3.07825	Differentiated yolk sac	nextseq_1	E9.5	WT	NE
nextseq_1_PA-07H_S56.GGCTAAGATAAGTAAGAGC	608	476	-4.01365	2.01475	Differentiated yolk sac	nextseq_1	Day8	Failed	ETiX
nextseq_1_PA-07H_S56.ATGGTTGGTGTAGCTCCAT	879	691	-4.41739	3.21165	Differentiated yolk sac	nextseq_1	Day8	WT	ETiX
nextseq_1_PA-07H_S56.ATGGACTATTTCCAATCATC	1668	1119	-6.67823	1.67256	Differentiated yolk sac	nextseq_1	E8.5	WT	NE
nextseq_1_PA-07H_S56.CCAATCCATATTCAGGTAC	401	333	-2.92875	2.72631	Differentiated yolk sac	nextseq_1	Day8	Failed	ETiX
nextseq_1_PA-07H_S56.CTACCTGGTGGAGGCCTCC	1792	1210	-5.87484	4.04476	Differentiated yolk sac	nextseq_1	E8.75	WT	NE
nextseq_1_PA-08A_S57.CGAAGACCTTTACTTGGAA	755	609	-4.39669	3.34483	Differentiated yolk sac	nextseq_1	Day8	Failed	ETiX
nextseq_1_PA-08A_S57.TCCTATAAGTATCGGCTATC	903	681	-6.48932	1.12216	Differentiated yolk sac	nextseq_1	E8.5	WT	NE
nextseq_1_PA-08A_S57.GTCTATGGTGGAGGCCTCC	1394	1018	-6.72271	2.83941	Differentiated yolk sac	nextseq_1	E8.75	WT	NE
nextseq_1_PA-08A_S57.GGCGTTAATGCTCAGCCGG	625	498	-6.74048	2.32155	Differentiated yolk sac	nextseq_1	E9.5	WT	NE
nextseq_1_PA-08A_S57.GGCTTACTTGTCCTTAAGA	1986	1341	-6.82033	2.82397	Differentiated yolk sac	nextseq_1	E8.75	WT	NE
nextseq_1_PA-08A_S57.ACCTCAATATAAGACCGTTG	1039	777	-6.27067	1.11356	Differentiated yolk sac	nextseq_1	E8.5	WT	NE
nextseq_1_PA-08A_S57.ATCTTCAGATCCATCGCGAA	464	361	-4.33947	2.59237	Differentiated yolk sac	nextseq_1	Day8	WT	ETiX
nextseq_1_PA-08A_S57.GAGTTCTCTGATACGGAAC	422	335	-4.54025	2.05679	Differentiated yolk sac	nextseq_1	E8.5	WT	NE
nextseq_1_PA-08A_S57.ACGTCTAGTCGGTTATGCC	1167	828	-6.06267	3.77414	Differentiated yolk sac	nextseq_1	E8.75	WT	NE
nextseq_1_PA-08A_S57.CCAATCCATCCTTGGTCCA	1216	841	-5.74333	3.98232	Differentiated yolk sac	nextseq_1	E8.75	WT	NE
nextseq_1_PA-08A_S57.TTGACCAGTGAGCATCATT	2186	1387	-6.22291	3.65453	Differentiated yolk sac	nextseq_1	E9.5	WT	NE
nextseq_1_PA-08A_S57.AGAGCATGTCTAACTAGAT	1178	883	-4.13085	3.45864	Differentiated yolk sac	nextseq_1	Day8	WT	ETiX
nextseq_1_PA-08A_S57.ATCTTCAGATAAGAAGCTAG	446	384	-5.77571	1.22117	Differentiated yolk sac	nextseq_1	E8.5	WT	NE
nextseq_1_PA-08A_S57.AAATTCCTCTCGTCGCAGCC	386	322	-5.14664	3.02937	Differentiated yolk sac	nextseq_1	E8.75	WT	NE
nextseq_1_PA-08A_S57.GTCGTAACTGGCAGACGCC	926	711	-6.6799	1.53169	Differentiated yolk sac	nextseq_1	E8.5	WT	NE
nextseq_1_PA-08A_S57.ATATGGATCTAAGAAGCTAG	853	656	-6.37744	1.60139	Differentiated yolk sac	nextseq_1	E8.5	WT	NE
nextseq_1_PA-08A_S57.AGAGTACCTCCGATTCCTG	499	390	-4.47915	3.44336	Differentiated yolk sac	nextseq_1	Day8	WT	ETiX
nextseq_1_PA-08A_S57.CTCGTTGATGATCTTACGC	312	270	-5.39315	1.16327	Differentiated yolk sac	nextseq_1	E8.5	WT	NE
nextseq_1_PA-08A_S57.CTACCTGGTTTACTTGGAA	904	713	-4.50326	3.7085	Differentiated yolk sac	nextseq_1	Day8	Failed	ETiX
nextseq_1_PA-08A_S57.AGATTGGTTTAACCATTGGA	585	462	-5.06811	2.72963	Differentiated yolk sac	nextseq_1	E9.5	WT	NE
nextseq_1_PA-08A_S57.AGAGATGAATATTCAGGTAC	1246	867	-5.32004	3.12453	Differentiated yolk sac	nextseq_1	Day8	Failed	ETiX
nextseq_1_PA-08A_S57.CTCTGAGCTCATCCGACTA	1123	833	-5.8562	2.61348	Differentiated yolk sac	nextseq_1	Day8	Pax6neg	ETiX
nextseq_1_PA-08A_S57.ATAATCCTGTTTGCGAGGCA	614	510	-4.62494	-1.1944	Differentiated yolk sac	nextseq_1	E8	WT	NE
nextseq_1_PA-08A_S57.TATAAGAGGTGGTATCCGCC	620	510	-2.4752	3.20898	Differentiated yolk sac	nextseq_1	Day8	Failed	ETiX
nextseq_1_PA-08A_S57.ATGGTTGGTATCCATGACT	2307	1502	-5.03353	2.92689	Differentiated yolk sac	nextseq_1	Day8	WT	ETiX
nextseq_1_PA-08A_S57.CCTGCTACTCGGTTATGCC	299	244	-4.56992	2.59918	Differentiated yolk sac	nextseq_1	E8.75	WT	NE
nextseq_1_PA-08A_S57.ACGTTGCTTCCTTGGTCCA	2073	1345	-6.70311	3.17069	Differentiated yolk sac	nextseq_1	E8.75	WT	NE
nextseq_1_PA-08B_S58.AAGCAGTATTCATCCGACTA	1570	1171	-4.18674	3.87822	Differentiated yolk sac	nextseq_1	Day8	Pax6neg	ETiX
nextseq_1_PA-08B_S58.GTCTATGGTAAGAAGCTAG	736	529	-5.97396	3.40404	Differentiated yolk sac	nextseq_1	E8.5	WT	NE
nextseq_1_PA-08B_S58.TTGACTCAATTAACTGGTTA	1074	822	-6.54319	1.49488	Differentiated yolk sac	nextseq_1	E9.5	WT	NE
nextseq_1_PA-08B_S58.AGAGATGAATATATGAGCCA	832	641	-6.64362	1.54211	Differentiated yolk sac	nextseq_1	E8.75	WT	NE
nextseq_1_PA-08B_S58.CGAAGACCTTGGCCATGCA	1051	813	-4.0955	3.55021	Differentiated yolk sac	nextseq_1	Day8	Failed	ETiX
nextseq_1_PA-08B_S58.CGATTCGCTTGGTCAGCCA	690	542	-4.91422	2.87282	Differentiated yolk sac	nextseq_1	E9.5	WT	NE
nextseq_1_PA-08B_S58.ACTTACTCATGTCCTACTTG	1377	981	-5.40211	3.7012	Differentiated yolk sac	nextseq_1	Day8	Pax6neg	ETiX
nextseq_1_PA-08B_S58.AATACCGAATGGAGGCCTCC	1930	1343	-6.43805	3.31387	Differentiated yolk sac	nextseq_1	E8.75	WT	NE
nextseq_1_PA-08B_S58.AATCCAGTATACGGAGGCGG	687	560	-5.24171	2.80583	Differentiated yolk sac	nextseq_1	Day8	WT	ETiX
nextseq_1_PA-08B_S58.CGTACCTATCAATTACCGT	489	406	-4.20411	2.57287	Differentiated yolk sac	nextseq_1	Day8	Pax6neg	ETiX
nextseq_1_PA-08B_S58.GGCTTACTTTCTAATAGTA	1149	877	-3.57777	3.81591	Differentiated yolk sac	nextseq_1	Day8	Failed	ETiX
nextseq_1_PA-08B_S58.AGAGATGAATCGTCGCAGCC	1092	836	-6.74204	0.700547	Differentiated yolk sac	nextseq_1	E8.75	WT	NE
nextseq_1_PA-08B_S58.ATAATCCTGTGTCCTAGAGG	618	512	-4.34861	3.07779	Differentiated yolk sac	nextseq_1	Day8	Failed	ETiX
nextseq_1_PA-08B_S58.AGTATTAGCTATATTGATAC	2215	1494	-6.94029	2.02981	Differentiated yolk sac	nextseq_1	E8.75	WT	NE
nextseq_1_PA-08B_S58.AACGCGTCTCGAACGCCGG	2025	1381	-5.27726	3.26493	Differentiated yolk sac	nextseq_1	E9.5	WT	NE
nextseq_1_PA-08B_S58.GGTACCATTGGCAATGAGA	1499	1111	-4.22567	3.76181	Differentiated yolk sac	nextseq_1	Day8	Failed	ETiX
nextseq_1_PA-08B_S58.TGAATCTGATGGCTGAGCTC	616	521	-4.63229	2.98371	Differentiated yolk sac	nextseq_1	Day8	Failed	ETiX
nextseq_1_PA-08B_S58.ATTCAAGCATAGTAACGGTC	871	681	-5.32121	1.91237	Differentiated yolk sac	nextseq_1	Day8	WT	ETiX
nextseq_1_PA-08B_S58.AGAACTCCTCGGTTATGCC	662	519	-5.3097	3.73085	Differentiated yolk sac	nextseq_1	E8.75	WT	NE
nextseq_1_PA-08B_S58.AGTCGCATTACGTCATATA	692	554	-5.72544	1.53121	Differentiated yolk sac	nextseq_1	Day8	Pax6neg	ETiX
nextseq_1_PA-08B_S58.AAGGATATGTATATGAGCCA	746	614	-6.93765	2.16751	Differentiated yolk sac	nextseq_1	E8.75	WT	NE
nextseq_1_PA-08B_S58.CAAGGCGTTGGACTACTAC	1872	1294	-6.5824	3.14266	Differentiated yolk sac	nextseq_1	E8.75	WT	NE
nextseq_1_PA-08B_S58.TTCTTCGTTTATAAGGAGCA	418	327	-4.1106	2.93144	Differentiated yolk sac	nextseq_1	Day8	WT	ETiX
nextseq_1_PA-08B_S58.AACGTAATCTCTAACTAGAT	1216	844	-4.45563	3.56812	Differentiated yolk sac	nextseq_1	Day8	WT	ETiX
nextseq_1_PA-08B_S58.ATATCTGGATTCCAATCATC	1817	1232	-6.57001	2.56475	Differentiated yolk sac	nextseq_1	E8.5	WT	NE
nextseq_1_PA-08B_S58.AGAGGTCGTCCGATTCCTG	1048	812	-5.67658	-1.87585	Differentiated yolk sac	nextseq_1	Day8	WT	ETiX
nextseq_1_PA-08B_S58.TAAGGTTCATGATCTTACGC	729	544	-6.53204	1.78599	Differentiated yolk sac	nextseq_1	E8.5	WT	NE
nextseq_1_PA-08B_S58.GGCGTTAATAGCCGGTACC	830	617	-5.52592	2.4447	Differentiated yolk sac	nextseq_1	Day8	WT	ETiX
nextseq_1_PA-08C_S59.TAAGGTTCATGTTCGTCAGA	862	656	-5.74748	3.39788	Differentiated yolk sac	nextseq_1	Day8	Pax6neg	ETiX
nextseq_1_PA-08C_S59.AGAACTCCTTTAGGACCGG	781	619	-5.10455	3.65152	Differentiated yolk sac	nextseq_1	Day8	WT	ETiX
nextseq_1_PA-08C_S59.AACCTCATTTATATTGATAC	670	558	-7.0628	2.20368	Differentiated yolk sac	nextseq_1	E8.75	WT	NE
nextseq_1_PA-08C_S59.ATCAATACGTTGGTCAGCCA	1883	1316	-5.17688	3.08269	Differentiated yolk sac	nextseq_1	E9.5	WT	NE
nextseq_1_PA-08C_S59.CTCTGAGCTGATCTTACGC	1084	711	-5.4094	3.78993	Differentiated yolk sac	nextseq_1	E8.5	WT	NE
nextseq_1_PA-08C_S59.TATTCTCCTTCGGCGTAACT	830	621	-3.90892	3.68262	Differentiated yolk sac	nextseq_1	Day8	Failed	ETiX
nextseq_1_PA-08C_S59.GGTACCATTATTCAGGTAC	1167	872	-4.28685	4.02067	Differentiated yolk sac	nextseq_1	Day8	Failed	ETiX
nextseq_1_PA-08C_S59.CGATTCGCTACGGAGGCGG	661	493	-3.82544	2.77591	Differentiated yolk sac	nextseq_1	Day8	WT	ETiX
nextseq_1_PA-08C_S59.AATTCATCGTTTATTATGGT	326	271	-2.65447	1.90221	Differentiated yolk sac	nextseq_1	Day8	Failed	ETiX
nextseq_1_PA-08C_S59.CGTTGATCTATCGGCTATC	438	349	-4.14699	2.89418	Differentiated yolk sac	nextseq_1	E8.5	WT	NE
nextseq_1_PA-08C_S59.CAGCATTGTCAATTACCGT	1115	788	-5.47056	3.56882	Differentiated yolk sac	nextseq_1	Day8	Pax6neg	ETiX
nextseq_1_PA-08C_S59.AAAGCTGATTTAGACTTCTT	550	445	-4.34322	2.61725	Differentiated yolk sac	nextseq_1	Day8	Failed	ETiX
nextseq_1_PA-08C_S59.CTACCTGGTATGGCTCTGC	484	427	-3.04522	1.5552	Differentiated yolk sac	nextseq_1	E8	WT	NE
nextseq_1_PA-08C_S59.CTGAGCATTAAGAAGCTAG	1226	897	-6.84512	1.50057	Differentiated yolk sac	nextseq_1	E8.5	WT	NE
nextseq_1_PA-08C_S59.ATTAGTCTGTGGAGGCCTCC	1792	1270	-6.95267	2.39908	Differentiated yolk sac	nextseq_1	E8.75	WT	NE
nextseq_1_PA-08C_S59.GATAAGCGTAGTAACGGTC	744	603	-3.02136	1.94104	Differentiated yolk sac	nextseq_1	Day8	WT	ETiX
nextseq_1_PA-08C_S59.TAGGAAGGTTTCTTAATAA	354	297	-3.18094	2.63154	Differentiated yolk sac	nextseq_1	Day8	WT	ETiX
nextseq_1_PA-08C_S59.CATCAACGTTTATTCTGAG	1331	951	-5.38102	3.62133	Differentiated yolk sac	nextseq_1	Day8	WT	ETiX
nextseq_1_PA-08C_S59.AAATTCCTCTAAGACCGTTG	499	383	-4.91032	2.88248	Differentiated yolk sac	nextseq_1	E8.5	WT	NE
nextseq_1_PA-08C_S59.ATATCCTACTCGGTTATGCC	1052	775	-6.68626	1.7471	Differentiated yolk sac	nextseq_1	E8.75	WT	NE
nextseq_1_PA-08C_S59.TAATACCAGTATAAGGAGCA	1410	1049	-5.49645	2.72307	Differentiated yolk sac	nextseq_1	Day8	WT	ETiX
nextseq_1_PA-08C_S59.ATTAATGCCTGGACTACTAC	771	598	-6.5943	2.35707	Differentiated yolk sac	nextseq_1	E8.75	WT	NE
nextseq_1_PA-08C_S59.TAATACCAGTCGGCGTAACT	450	373	-4.20788	1.75575	Differentiated yolk sac	nextseq_1	Day8	Failed	ETiX
nextseq_1_PA-08C_S59.ACGCTTGATGGTACCGGCA	512	390	-4.25432	3.30884	Differentiated yolk sac	nextseq_1	E9.5	WT	NE
nextseq_1_PA-08C_S59.AGAGTACCTCGTCGCAGCC	2000	1388	-7.05584	2.44589	Differentiated yolk sac	nextseq_1	E8.75	WT	NE
nextseq_1_PA-08C_S59.TAATACCAGTATATGAGCCA	499	372	-4.67742	3.72081	Differentiated yolk sac	nextseq_1	E8.75	WT	NE
nextseq_1_PA-08C_S59.AACGATCATTAAGACCGTTG	491	378	-5.3684	1.07231	Differentiated yolk sac	nextseq_1	E8.5	WT	NE
nextseq_1_PA-08C_S59.TCGAGAAGTTGACGCTCCG	823	616	-5.61497	3.9063	Differentiated yolk sac	nextseq_1	E9.5	WT	NE
nextseq_1_PA-08C_S59.AGGCGGAATGTCCTTAAGA	2195	1431	-5.74946	3.68845	Differentiated yolk sac	nextseq_1	E8.75	WT	NE
nextseq_1_PA-08C_S59.CTACCTGGTGATACGGAAC	776	586	-5.45546	1.97257	Differentiated yolk sac	nextseq_1	E8.5	WT	NE
nextseq_1_PA-08C_S59.TTGATTCCTTGATCTTACGC	942	732	-3.52419	3.65311	Differentiated yolk sac	nextseq_1	E8.5	WT	NE
nextseq_1_PA-08C_S59.TTGGAGCTTATCATATTAG	586	473	-3.62767	2.5754	Differentiated yolk sac	nextseq_1	Day8	WT	ETiX
nextseq_1_PA-08C_S59.ACAACCTATTTCTAATAGTA	1634	1133	-5.159	2.82909	Differentiated yolk sac	nextseq_1	Day8	Failed	ETiX
nextseq_1_PA-08C_S59.GGCGTTAATAATTAAGACT	453	365	-3.29132	1.70856	Differentiated yolk sac	nextseq_1	Day8	WT	ETiX
nextseq_1_PA-08C_S59.TGAATCTGATGGCAGACGCC	817	629	-6.48842	1.79527	Differentiated yolk sac	nextseq_1	E8.5	WT	NE
nextseq_1_PA-08C_S59.CTGAGCATTGCTCAGCCGG	1494	1004	-6.19299	3.58964	Differentiated yolk sac	nextseq_1	E9.5	WT	NE
nextseq_1_PA-08C_S59.TAAGGTTCATTAACTCTTAG	546	460	-3.61348	2.60125	Differentiated yolk sac	nextseq_1	E8	WT	NE
nextseq_1_PA-08C_S59.CGCTGCTTTAACCATTGGA	613	503	-4.69572	2.91024	Differentiated yolk sac	nextseq_1	E9.5	WT	NE
nextseq_1_PA-08D_S60.TAGGAAGGTGCAGGTCCGT	763	570	-4.44793	3.15455	Differentiated yolk sac	nextseq_1	Day8	Pax6neg	ETiX
nextseq_1_PA-08D_S60.AGAGTACCTATATGAGCCA	742	605	-7.11423	2.19984	Differentiated yolk sac	nextseq_1	E8.75	WT	NE
nextseq_1_PA-08D_S60.GCGTACTTTTAGACTTCTT	331	267	-5.58692	3.07346	Differentiated yolk sac	nextseq_1	Day8	Failed	ETiX
nextseq_1_PA-08D_S60.TTCGTTCCTTTACTTGGAA	514	414	-3.62211	3.03899	Differentiated yolk sac	nextseq_1	Day8	Failed	ETiX
nextseq_1_PA-08D_S60.TCTATCCAATACGGAGGCGG	1723	1175	-5.58633	2.74967	Differentiated yolk sac	nextseq_1	Day8	WT	ETiX
nextseq_1_PA-08D_S60.ATTAATGCCTCCGCAAGTTC	560	461	-4.62591	3.39121	Differentiated yolk sac	nextseq_1	Day8	Failed	ETiX
nextseq_1_PA-08D_S60.AAATTCCTCTCCTTGGTCCA	1073	816	-6.76356	1.57502	Differentiated yolk sac	nextseq_1	E8.75	WT	NE
nextseq_1_PA-08D_S60.AGAACTCCTGATCTTACGC	446	365	-5.2916	1.42444	Differentiated yolk sac	nextseq_1	E8.5	WT	NE
nextseq_1_PA-08D_S60.CCAAGGATTAACCATTGGA	1040	780	-6.60097	0.784651	Differentiated yolk sac	nextseq_1	E9.5	WT	NE
nextseq_1_PA-08D_S60.CAGATCAGTAACCATTGGA	448	374	-4.227	2.77499	Differentiated yolk sac	nextseq_1	E9.5	WT	NE
nextseq_1_PA-08D_S60.ATCTTCAGATTTGCTGGCAT	690	563	-5.40365	2.03628	Differentiated yolk sac	nextseq_1	E8	WT	NE
nextseq_1_PA-08D_S60.AAGTTCTTGTAATTAAGACT	1378	994	-5.34544	3.15192	Differentiated yolk sac	nextseq_1	Day8	WT	ETiX
nextseq_1_PA-08D_S60.GATACGTCTGGCAGACGCC	1153	779	-6.47056	1.64115	Differentiated yolk sac	nextseq_1	E8.5	WT	NE
nextseq_1_PA-08D_S60.ACTTATGGTTGGCCGTAGTC	857	673	-4.4241	3.54549	Differentiated yolk sac	nextseq_1	Day8	Failed	ETiX
nextseq_1_PA-08D_S60.AAACTGAACTAAGTAAGAGC	559	471	-3.38904	2.49148	Differentiated yolk sac	nextseq_1	Day8	Failed	ETiX
nextseq_1_PA-08D_S60.CTGATAGGTATATGAGCCA	622	506	-6.54381	2.64386	Differentiated yolk sac	nextseq_1	E8.75	WT	NE
nextseq_1_PA-08D_S60.ACGGAACGTTCCAATCATC	532	448	-5.36181	0.963327	Differentiated yolk sac	nextseq_1	E8.5	WT	NE
nextseq_1_PA-08D_S60.AGGATAATCTGCTCAGCCGG	1485	1016	-6.59093	0.696738	Differentiated yolk sac	nextseq_1	E9.5	WT	NE
nextseq_1_PA-08D_S60.ACGCTTGATGAGCATCATT	952	748	-6.24871	1.98247	Differentiated yolk sac	nextseq_1	E9.5	WT	NE
nextseq_1_PA-08D_S60.ACTGAATACTTTCTTCCGGT	580	463	2.73	1.5118	Differentiated yolk sac	nextseq_1	E8	WT	NE
nextseq_1_PA-08D_S60.ATGGTTGGTCTAAGAGAAG	624	514	-3.65196	3.14769	Differentiated yolk sac	nextseq_1	E8.5	WT	NE
nextseq_1_PA-08D_S60.ATAGTTGACTGGACTACTAC	1330	965	-6.42956	3.53948	Differentiated yolk sac	nextseq_1	E8.75	WT	NE
nextseq_1_PA-08D_S60.ATCTGATGATACGCGAGATT	808	627	-4.21829	1.99515	Differentiated yolk sac	nextseq_1	Day8	Pax6neg	ETiX
nextseq_1_PA-08D_S60.AAGACCTTATGTCCTTAAGA	919	728	-6.25892	1.26924	Differentiated yolk sac	nextseq_1	E8.75	WT	NE
nextseq_1_PA-08D_S60.TATAAGAGGTCGTCGCAGCC	643	521	-6.99047	2.44906	Differentiated yolk sac	nextseq_1	E8.75	WT	NE
nextseq_1_PA-08D_S60.AAACCATAGTTATCATGATC	453	367	-3.42526	3.19677	Differentiated yolk sac	nextseq_1	Day6	WT	ETiX
nextseq_1_PA-08D_S60.CAGATCAGTGATACGGAAC	1021	775	-6.36033	2.58851	Differentiated yolk sac	nextseq_1	E8.5	WT	NE
nextseq_1_PA-08D_S60.TGGATTCTATCCTTGGTCCA	2233	1426	-6.01496	3.90446	Differentiated yolk sac	nextseq_1	E8.75	WT	NE
nextseq_1_PA-08D_S60.AAGACCTTATCCTTGGTCCA	522	417	-5.66682	2.5718	Differentiated yolk sac	nextseq_1	E8.75	WT	NE
nextseq_1_PA-08E_S61.TTCTCATTGTGTCCTTAAGA	1314	985	-5.02546	4.17223	Differentiated yolk sac	nextseq_1	E8.75	WT	NE
nextseq_1_PA-08E_S61.TAATACCAGTCCAGTTCCAA	377	290	-3.53221	3.47989	Differentiated yolk sac	nextseq_1	Day8	WT	ETiX
nextseq_1_PA-08E_S61.AGCATTATGTGGCAGACGCC	1590	1120	-6.93662	0.833618	Differentiated yolk sac	nextseq_1	E8.5	WT	NE
nextseq_1_PA-08E_S61.ACTTATGGTTGTCCTAGAGG	1676	1187	-5.14304	2.98801	Differentiated yolk sac	nextseq_1	Day8	Failed	ETiX
nextseq_1_PA-08E_S61.AAGCAGTATTTATATACTAA	710	567	-4.60319	2.48953	Differentiated yolk sac	nextseq_1	Day8	WT	ETiX
nextseq_1_PA-08E_S61.ACGCTTGATGGAGGCCTCC	2342	1544	-6.92114	2.48739	Differentiated yolk sac	nextseq_1	E8.75	WT	NE
nextseq_1_PA-08E_S61.TTCGTTCCTCCTTGGTCCA	755	563	-6.81497	2.27525	Differentiated yolk sac	nextseq_1	E8.75	WT	NE
nextseq_1_PA-08E_S61.ACTTACTCATATGGAATTGG	1314	955	-6.88495	1.28833	Differentiated yolk sac	nextseq_1	E9.5	WT	NE
nextseq_1_PA-08E_S61.TCAAGATCTTTTATAGCAGA	924	728	-6.37181	2.59355	Differentiated yolk sac	nextseq_1	Day8	Pax6neg	ETiX
nextseq_1_PA-08E_S61.ATTCCTAGATTTCTTAATAA	679	526	-4.42839	2.93933	Differentiated yolk sac	nextseq_1	Day8	WT	ETiX
nextseq_1_PA-08E_S61.ATCTGATGATTAACGATCCA	1225	885	-5.67903	2.69323	Differentiated yolk sac	nextseq_1	Day8	WT	ETiX
nextseq_1_PA-08E_S61.ACTTATGGTTCTAACTAGAT	493	409	-5.42455	3.2895	Differentiated yolk sac	nextseq_1	Day8	WT	ETiX
nextseq_1_PA-08E_S61.TTGACTCAATACTTGCTAGA	561	426	-4.38304	2.60083	Differentiated yolk sac	nextseq_1	Day8	WT	ETiX
nextseq_1_PA-08E_S61.CGGTAAGGTGGTAGGTTAG	951	699	-3.68878	3.80004	Differentiated yolk sac	nextseq_1	Day8	Failed	ETiX
nextseq_1_PA-08E_S61.AAATTCCTCTTATAGACGCA	378	322	-2.36878	3.15086	Differentiated yolk sac	nextseq_1	Day6	WT	ETiX
nextseq_1_PA-08E_S61.AATACCGAATGGAGGCCTCC	1466	1026	-5.81749	3.77185	Differentiated yolk sac	nextseq_1	E8.75	WT	NE
nextseq_1_PA-08E_S61.ATTGAGGAATGGTACTGCCT	445	363	-3.67803	2.90834	Differentiated yolk sac	nextseq_1	Day8	Pax6neg	ETiX
nextseq_1_PA-08E_S61.AGATTCAACTCGCCTAATGC	789	633	-3.63674	3.75685	Differentiated yolk sac	nextseq_1	Day8	Failed	ETiX
nextseq_1_PA-08E_S61.CGAGGCAATGCAGGTCCGT	617	507	-4.13391	3.04734	Differentiated yolk sac	nextseq_1	Day8	Pax6neg	ETiX
nextseq_1_PA-08E_S61.TTTGCTACTTAACCTGGTCT	569	463	-4.16085	3.67289	Differentiated yolk sac	nextseq_1	Day8	WT	ETiX
nextseq_1_PA-08E_S61.ACGCTTATATATATGAGCCA	2182	1453	-7.1272	1.86151	Differentiated yolk sac	nextseq_1	E8.75	WT	NE
nextseq_1_PA-08E_S61.CATCAACGTGTCCTTAAGA	571	465	-5.95614	2.42458	Differentiated yolk sac	nextseq_1	E8.75	WT	NE
nextseq_1_PA-08E_S61.TTACCTAAGTGGACTACTAC	714	578	-6.53965	2.53787	Differentiated yolk sac	nextseq_1	E8.75	WT	NE
nextseq_1_PA-08E_S61.ATTAGGTACTGATCTTACGC	702	583	-5.53452	0.340532	Differentiated yolk sac	nextseq_1	E8.5	WT	NE
nextseq_1_PA-08E_S61.ATGGTAACTTAACCTGGTCT	477	373	-3.99399	3.28827	Differentiated yolk sac	nextseq_1	Day8	WT	ETiX
nextseq_1_PA-08E_S61.TCTATCCAATTTATTCTGAG	323	276	-3.63887	3.01396	Differentiated yolk sac	nextseq_1	Day8	WT	ETiX
nextseq_1_PA-08E_S61.ATTGATCGTTATATTGATAC	1809	1299	-7.00753	2.54569	Differentiated yolk sac	nextseq_1	E8.75	WT	NE
nextseq_1_PA-08E_S61.AATTCATCGTTAACTCTTAG	979	745	-4.86792	3.62727	Differentiated yolk sac	nextseq_1	E8	WT	NE
nextseq_1_PA-08E_S61.ATTGAGGAATTAGACTTCTT	750	578	-4.44277	2.71688	Differentiated yolk sac	nextseq_1	Day8	Failed	ETiX
nextseq_1_PA-08E_S61.TGATGCGATGTATCATCGA	420	358	-3.42851	3.56726	Differentiated yolk sac	nextseq_1	Day8	WT	ETiX
nextseq_1_PA-08E_S61.TCCTATAAGTTAACTGGTTA	766	584	-4.74501	3.00238	Differentiated yolk sac	nextseq_1	E9.5	WT	NE
nextseq_1_PA-08E_S61.TTTGCTACTTAATTAAGACT	725	582	-4.35536	3.34263	Differentiated yolk sac	nextseq_1	Day8	WT	ETiX
nextseq_1_PA-08E_S61.ACTTATGGTTATTCAGGTAC	477	393	-3.91061	3.30788	Differentiated yolk sac	nextseq_1	Day8	Failed	ETiX
nextseq_1_PA-08E_S61.CCAGCCTTTGGAGGATAGC	1020	769	-6.38446	0.492837	Differentiated yolk sac	nextseq_1	Day8	Pax6neg	ETiX
nextseq_1_PA-08E_S61.TAGATGACTTATGGAATTGG	1366	1000	-6.89838	2.13153	Differentiated yolk sac	nextseq_1	E9.5	WT	NE
nextseq_1_PA-08E_S61.AGTTAACCATTTACTTGGAA	626	516	-4.01592	2.14134	Differentiated yolk sac	nextseq_1	Day8	Failed	ETiX
nextseq_1_PA-08E_S61.CTGCCTTATTTACTTGGAA	2421	1640	-4.69622	3.76898	Differentiated yolk sac	nextseq_1	Day8	Failed	ETiX
nextseq_1_PA-08E_S61.AACGTAATCTATATGAGCCA	316	263	-4.57351	3.12765	Differentiated yolk sac	nextseq_1	E8.75	WT	NE
nextseq_1_PA-08F_S62.AGAACTCCTATCGGCTATC	547	434	-4.44367	1.9533	Differentiated yolk sac	nextseq_1	E8.5	WT	NE
nextseq_1_PA-08F_S62.ACCTCAATATTAACGATCCA	592	493	-4.24353	2.85222	Differentiated yolk sac	nextseq_1	Day8	WT	ETiX
nextseq_1_PA-08F_S62.ATGCATTCATGGTAGGTTAG	800	625	-4.84229	3.38122	Differentiated yolk sac	nextseq_1	Day8	Failed	ETiX
nextseq_1_PA-08F_S62.ATTGATCGTTTTATAGCAGA	1707	1197	-4.99945	3.90901	Differentiated yolk sac	nextseq_1	Day8	Pax6neg	ETiX
nextseq_1_PA-08F_S62.AAGGACGATCTTGCAGTAG	435	349	-1.8916	0.157559	Differentiated yolk sac	nextseq_1	E8	WT	NE
nextseq_1_PA-08F_S62.AATCCAGTATTTCTTAATAA	2142	1485	-4.43505	3.79077	Differentiated yolk sac	nextseq_1	Day8	WT	ETiX
nextseq_1_PA-08F_S62.GAGGAACTTAGCTCTCCTC	734	558	-5.15722	2.35992	Differentiated yolk sac	nextseq_1	Day8	Failed	ETiX
nextseq_1_PA-08F_S62.AAGGATATGTCTAACTAGAT	936	708	-5.97819	2.72072	Differentiated yolk sac	nextseq_1	Day8	WT	ETiX
nextseq_1_PA-08F_S62.CGGAACCTTGTCCTTAAGA	818	580	-6.90836	1.99472	Differentiated yolk sac	nextseq_1	E8.75	WT	NE
nextseq_1_PA-08F_S62.AGAAGTAAGTCGGCGTAACT	808	633	-4.02503	2.97617	Differentiated yolk sac	nextseq_1	Day8	Failed	ETiX
nextseq_1_PA-08F_S62.AAACTGAACTACGGAGGCGG	692	558	-6.57146	1.23081	Differentiated yolk sac	nextseq_1	Day8	WT	ETiX
nextseq_1_PA-08F_S62.ACTGGACCTGGCAGACGCC	398	333	-3.43468	2.52192	Differentiated yolk sac	nextseq_1	E8.5	WT	NE
nextseq_1_PA-08F_S62.CAACTCTCTATCGGCTATC	863	659	-5.93468	1.54803	Differentiated yolk sac	nextseq_1	E8.5	WT	NE
nextseq_1_PA-08F_S62.AGAGTACCTCGTCGCAGCC	402	340	-5.90769	1.81887	Differentiated yolk sac	nextseq_1	E8.75	WT	NE
nextseq_1_PA-08F_S62.CAGCATTGTCATTCGACGG	774	625	-6.04908	1.03377	Differentiated yolk sac	nextseq_1	E9.5	WT	NE
nextseq_1_PA-08F_S62.CTAACGACTCCATAAGTCC	1042	761	-4.74031	3.52008	Differentiated yolk sac	nextseq_1	Day8	WT	ETiX
nextseq_1_PA-08F_S62.ATCAGTCATTGCTCAGCCGG	318	273	-2.55666	1.06657	Differentiated yolk sac	nextseq_1	E9.5	WT	NE
nextseq_1_PA-08F_S62.CAGGACTCTACCTGGCCAA	539	419	-4.05935	2.75396	Differentiated yolk sac	nextseq_1	Day8	WT	ETiX
nextseq_1_PA-08F_S62.GGTACCATTGGACTACTAC	1727	1105	-5.89064	4.01565	Differentiated yolk sac	nextseq_1	E8.75	WT	NE
nextseq_1_PA-08F_S62.AATACCGAATAACCTGCGTA	845	654	-3.64336	3.67329	Differentiated yolk sac	nextseq_1	E7.5	WT	NE
nextseq_1_PA-08F_S62.ATCTGATGATACTTGCTAGA	349	288	-3.45967	1.78565	Differentiated yolk sac	nextseq_1	Day8	WT	ETiX
nextseq_1_PA-08F_S62.CTCGCATGTTAGAATTAAC	839	646	-4.15686	3.15439	Differentiated yolk sac	nextseq_1	Day8	Failed	ETiX
nextseq_1_PA-08F_S62.TTACCTAAGTATATTGATAC	808	639	-6.15589	1.36196	Differentiated yolk sac	nextseq_1	E8.75	WT	NE
nextseq_1_PA-08G_S63.GAGGAACTTCGGTTATGCC	1569	1079	-5.96789	3.88421	Differentiated yolk sac	nextseq_1	E8.75	WT	NE
nextseq_1_PA-08G_S63.ACGTCTAGTGCTCAGCCGG	1099	798	-6.45951	2.73707	Differentiated yolk sac	nextseq_1	E9.5	WT	NE
nextseq_1_PA-08G_S63.ATCTTCAGATACCGGAATTA	2336	1511	-6.79398	2.77675	Differentiated yolk sac	nextseq_1	E9.5	WT	NE
nextseq_1_PA-08G_S63.TAACGACTTTCCTTGGTCCA	1301	960	-6.87146	2.01995	Differentiated yolk sac	nextseq_1	E8.75	WT	NE
nextseq_1_PA-08G_S63.TGATGCGATATCGGCTATC	699	549	-5.63583	0.990889	Differentiated yolk sac	nextseq_1	E8.5	WT	NE
nextseq_1_PA-08G_S63.AGCATAACTTGTCCTAGAGG	571	474	-4.29132	3.7449	Differentiated yolk sac	nextseq_1	Day8	Failed	ETiX
nextseq_1_PA-08G_S63.GAGGAACTTGTAGCTCCAT	436	362	-3.37635	1.93748	Differentiated yolk sac	nextseq_1	Day8	WT	ETiX
nextseq_1_PA-08G_S63.ATCTTCAGATGTAGCTCCAT	1003	731	-4.5204	2.8714	Differentiated yolk sac	nextseq_1	Day8	WT	ETiX
nextseq_1_PA-08G_S63.GGTACCATTACCTGGCCAA	2074	1379	-5.11121	3.14866	Differentiated yolk sac	nextseq_1	Day8	WT	ETiX
nextseq_1_PA-08G_S63.TATCTCGATTAAGAAGCTAG	1773	1203	-6.9889	1.01047	Differentiated yolk sac	nextseq_1	E8.5	WT	NE
nextseq_1_PA-08G_S63.AAGGATTACTATAAGGAGCA	448	361	-4.22364	2.83837	Differentiated yolk sac	nextseq_1	Day8	WT	ETiX
nextseq_1_PA-08G_S63.CAAGGCGTTCTAAGAGAAG	385	318	-5.43344	1.65529	Differentiated yolk sac	nextseq_1	E8.5	WT	NE
nextseq_1_PA-08G_S63.AGTAGCCATGGTATCCGCC	2192	1402	-4.07105	4.02295	Differentiated yolk sac	nextseq_1	Day8	Failed	ETiX
nextseq_1_PA-08G_S63.AATTCTAGGTGATCTTACGC	757	589	-6.76049	1.78201	Differentiated yolk sac	nextseq_1	E8.5	WT	NE
nextseq_1_PA-08G_S63.AAGACCTTATTAACTGGTTA	812	612	-6.10752	1.32987	Differentiated yolk sac	nextseq_1	E9.5	WT	NE
nextseq_1_PA-08G_S63.GATACGTCTGGCAGACGCC	585	458	-5.40692	1.2933	Differentiated yolk sac	nextseq_1	E8.5	WT	NE
nextseq_1_PA-08G_S63.ATCAGTCATTAACTAGGCGC	670	482	-4.21317	2.72636	Differentiated yolk sac	nextseq_1	Day8	Failed	ETiX
nextseq_1_PA-08G_S63.AACGATCATTAAGAAGCTAG	1487	1075	-6.86212	1.25154	Differentiated yolk sac	nextseq_1	E8.5	WT	NE
nextseq_1_PA-08G_S63.GTCGTAACTCCGCAAGTTC	296	254	-3.02513	1.45364	Differentiated yolk sac	nextseq_1	Day8	Failed	ETiX
nextseq_1_PA-08G_S63.AACTAGTTGTCGCCTAATGC	1580	1129	-5.35751	3.08946	Differentiated yolk sac	nextseq_1	Day8	Failed	ETiX
nextseq_1_PA-08G_S63.CTAACGACTGAGCATCATT	2399	1564	-5.63513	2.49136	Differentiated yolk sac	nextseq_1	E9.5	WT	NE
nextseq_1_PA-08G_S63.ATATGGATCTTCGCTAAGCA	2364	1506	-5.47515	3.50016	Differentiated yolk sac	nextseq_1	Day8	WT	ETiX
nextseq_1_PA-08G_S63.ATATCCTACTATAAGGAGCA	1737	1134	-5.20178	3.00303	Differentiated yolk sac	nextseq_1	Day8	WT	ETiX
nextseq_1_PA-08G_S63.AACGATCATTACCGGAATTA	1969	1287	-5.92032	-1.43522	Differentiated yolk sac	nextseq_1	E9.5	WT	NE
nextseq_1_PA-08G_S63.CGTACCTATGTATCATCGA	430	361	-4.52035	2.78334	Differentiated yolk sac	nextseq_1	Day8	WT	ETiX
nextseq_1_PA-08G_S63.AGTAGCCATGCTAACTTGC	1084	760	-4.0858	3.85385	Differentiated yolk sac	nextseq_1	Day8	Failed	ETiX
nextseq_1_PA-08G_S63.TGGTTGAATTATATTGATAC	1989	1384	-6.60457	1.32385	Differentiated yolk sac	nextseq_1	E8.75	WT	NE
nextseq_1_PA-08G_S63.ATTCAAGCATCAAGGAGGTC	2313	1451	-6.60226	1.46873	Differentiated yolk sac	nextseq_1	E9.5	WT	NE
nextseq_1_PA-08G_S63.TATAAGAGGTCGTCGCAGCC	970	713	-6.53244	2.77418	Differentiated yolk sac	nextseq_1	E8.75	WT	NE
nextseq_1_PA-08G_S63.ATGGTTGGTACGGAGGCGG	1146	838	-5.27158	3.85407	Differentiated yolk sac	nextseq_1	Day8	WT	ETiX
nextseq_1_PA-08G_S63.AAGGATTACTCAATTACCGT	921	702	-5.4903	3.00269	Differentiated yolk sac	nextseq_1	Day8	Pax6neg	ETiX
nextseq_1_PA-08G_S63.GCTCTTAGTGATCTTACGC	855	684	-6.40405	1.11357	Differentiated yolk sac	nextseq_1	E8.5	WT	NE
nextseq_1_PA-08G_S63.AACGATCATTAGCTTATCCG	1229	834	-4.69485	3.5604	Differentiated yolk sac	nextseq_1	Day8	WT	ETiX
nextseq_1_PA-08G_S63.CTAACGACTCAGGAGGAGA	1531	1078	-6.94907	1.91363	Differentiated yolk sac	nextseq_1	E9.5	WT	NE
nextseq_1_PA-08H_S64.ATTCGCAATTGTCCTTAAGA	1918	1260	-6.93983	2.60318	Differentiated yolk sac	nextseq_1	E8.75	WT	NE
nextseq_1_PA-08H_S64.TAACGACTTTGGACTACTAC	2040	1223	-6.24597	3.59255	Differentiated yolk sac	nextseq_1	E8.75	WT	NE
nextseq_1_PA-08H_S64.ATATCTGGATAAGTAAGAGC	907	715	-6.41445	2.64801	Differentiated yolk sac	nextseq_1	Day8	Failed	ETiX
nextseq_1_PA-08H_S64.ACGCTTGATAATTAAGACT	295	242	-2.55466	2.37785	Differentiated yolk sac	nextseq_1	Day8	WT	ETiX
nextseq_1_PA-08H_S64.CAGTATCCTAGGTTAGTTC	391	305	-4.61303	3.05348	Differentiated yolk sac	nextseq_1	Day8	WT	ETiX
nextseq_1_PA-08H_S64.AAAGCTGATTTTGCTGGCAT	1288	941	-5.6414	2.31852	Differentiated yolk sac	nextseq_1	E8	WT	NE
nextseq_1_PA-08H_S64.CAGCATTGTCCATCGCGAA	1561	1045	-5.62509	2.20308	Differentiated yolk sac	nextseq_1	Day8	WT	ETiX
nextseq_1_PA-08H_S64.GGCTAAGATGAGCATCATT	1093	806	-6.5495	2.87181	Differentiated yolk sac	nextseq_1	E9.5	WT	NE
nextseq_1_PA-08H_S64.AATTCTAGGTGGCCGTAGTC	1450	1077	-4.32231	3.78553	Differentiated yolk sac	nextseq_1	Day8	Failed	ETiX
nextseq_1_PA-08H_S64.TAAGAATGGTTCAACGTAAG	380	298	-5.93092	1.58205	Differentiated yolk sac	nextseq_1	Day8	Pax6neg	ETiX
nextseq_1_PA-08H_S64.AAGCAGTATTTTAGGACCGG	2023	1348	-4.84963	3.67931	Differentiated yolk sac	nextseq_1	Day8	WT	ETiX
nextseq_1_PA-08H_S64.GTCTATGGTTGACGCTCCG	431	349	-5.87601	2.39744	Differentiated yolk sac	nextseq_1	E9.5	WT	NE
nextseq_1_PA-08H_S64.CAGGACTCTATATTGATAC	1946	1344	-6.92116	0.836149	Differentiated yolk sac	nextseq_1	E8.75	WT	NE
nextseq_1_PA-08H_S64.ATATCCTACTCCTTGGTCCA	2343	1534	-6.97242	2.15257	Differentiated yolk sac	nextseq_1	E8.75	WT	NE
nextseq_1_PA-08H_S64.ATTGAGGAATGATCTTACGC	935	723	-6.55874	1.09417	Differentiated yolk sac	nextseq_1	E8.5	WT	NE
nextseq_1_PA-08H_S64.ATAATCCTGTCGTAGTTACC	635	481	-3.57285	2.99339	Differentiated yolk sac	nextseq_1	E7.5	WT	NE
nextseq_1_PA-08H_S64.ATGGTTGGTGGACTACTAC	1343	960	-7.12826	1.83938	Differentiated yolk sac	nextseq_1	E8.75	WT	NE
nextseq_1_PA-08H_S64.AGCGTAAGTCTAACTAGAT	528	401	-3.82226	2.23636	Differentiated yolk sac	nextseq_1	Day8	WT	ETiX
nextseq_1_PA-08H_S64.AGAACTCCTCATCAGAATG	1301	946	5.35646	2.2651	Differentiated yolk sac	nextseq_1	Day8	WT	ETiX
nextseq_1_PA-08H_S64.ATGGTTGGTCTAACTAGAT	523	416	-4.17242	2.43823	Differentiated yolk sac	nextseq_1	Day8	WT	ETiX
nextseq_1_PA-08H_S64.TTCTTCGTTTTCAAGCCGAT	2105	1271	-3.73785	3.6748	Differentiated yolk sac	nextseq_1	Day6	WT	ETiX
nextseq_1_PA-08H_S64.CAGATCAGTCCATAAGTCC	1877	1229	-5.12472	3.838	Differentiated yolk sac	nextseq_1	Day8	WT	ETiX
nextseq_1_PA-08H_S64.AGGCTCGTTTGGCCGGCCT	751	536	-4.56667	2.65453	Differentiated yolk sac	nextseq_1	Day8	WT	ETiX
nextseq_1_PA-08H_S64.TAGATGACTTGATACGGAAC	952	706	-6.08552	1.44191	Differentiated yolk sac	nextseq_1	E8.5	WT	NE
nextseq_1_PA-08H_S64.ACTTACTCATCGCCTAATGC	1957	1322	-5.02784	3.36513	Differentiated yolk sac	nextseq_1	Day8	Failed	ETiX
nextseq_1_PA-08H_S64.ATTCAAGCATGGAGGCCTCC	1922	1243	-5.7931	4.12995	Differentiated yolk sac	nextseq_1	E8.75	WT	NE
nextseq_1_PA-08H_S64.TGAATCTGATAACCTGGTCT	1129	803	-5.88841	1.99445	Differentiated yolk sac	nextseq_1	Day8	WT	ETiX
nextseq_1_PA-08H_S64.AAGGATTACTAAGACCGTTG	537	445	-5.52447	1.70431	Differentiated yolk sac	nextseq_1	E8.5	WT	NE
nextseq_1_PA-08H_S64.TTGGAGCTTGGACTACTAC	642	500	-6.56756	2.05197	Differentiated yolk sac	nextseq_1	E8.75	WT	NE
nextseq_1_PA-08H_S64.ATTCGGAGTACCGGAATTA	1283	929	-6.98094	2.61725	Differentiated yolk sac	nextseq_1	E9.5	WT	NE
nextseq_1_PA-08H_S64.ATACCAGTTTGGCAATGAGA	846	662	-5.26667	2.52413	Differentiated yolk sac	nextseq_1	Day8	Failed	ETiX
nextseq_1_PA-08H_S64.TCTTAGTTCTGGCAATGAGA	734	556	-5.85865	3.64573	Differentiated yolk sac	nextseq_1	Day8	Failed	ETiX
nextseq_1_PA-08H_S64.ACGTTGCTTATCGGCTATC	421	322	-4.76911	2.75629	Differentiated yolk sac	nextseq_1	E8.5	WT	NE
nextseq_1_PA-08H_S64.ATACTACTCTGGCAGACGCC	465	378	-5.20841	0.835453	Differentiated yolk sac	nextseq_1	E8.5	WT	NE
nextseq_1_PA-08H_S64.ACTTCCGTTGTCCTACTTG	872	649	-4.76465	2.89129	Differentiated yolk sac	nextseq_1	Day8	Pax6neg	ETiX
nextseq_1_PA-08H_S64.CAGTATCCTCAAGGAGGTC	652	528	-5.95859	1.64085	Differentiated yolk sac	nextseq_1	E9.5	WT	NE
nextseq_1_PA-08H_S64.GTCTATGGTATATGAGCCA	295	254	-4.09842	2.36175	Differentiated yolk sac	nextseq_1	E8.75	WT	NE
nextseq_1_PA-08H_S64.TTTGCTACTTCATTCGACGG	711	544	-5.60782	1.37403	Differentiated yolk sac	nextseq_1	E9.5	WT	NE
nextseq_1_PA-09A_S65.ACAACCTATTCCTTGGTCCA	1016	793	-6.62568	1.64224	Differentiated yolk sac	nextseq_1	E8.75	WT	NE
nextseq_1_PA-09A_S65.TCTATCCAATGCTCAGCCGG	1561	1025	-5.23019	3.47029	Differentiated yolk sac	nextseq_1	E9.5	WT	NE
nextseq_1_PA-09A_S65.AATCCAGTATTGGTCAGCCA	1335	944	-5.19598	3.14084	Differentiated yolk sac	nextseq_1	E9.5	WT	NE
nextseq_1_PA-09A_S65.TAATACCAGTTGCGGACCTA	362	318	-2.71899	2.5132	Differentiated yolk sac	nextseq_1	Day8	Failed	ETiX
nextseq_1_PA-09A_S65.ATTGATCGTTAGCTGCAATA	510	410	-6.11135	1.87133	Differentiated yolk sac	nextseq_1	Day8	Pax6neg	ETiX
nextseq_1_PA-09A_S65.AGCTATCGTTTAGGACCGG	613	467	-3.55328	3.14857	Differentiated yolk sac	nextseq_1	Day8	WT	ETiX
nextseq_1_PA-09A_S65.TGAATCTGATGGAGGCCTCC	1230	829	-6.00083	3.86469	Differentiated yolk sac	nextseq_1	E8.75	WT	NE
nextseq_1_PA-09A_S65.ATTACCATCTACCTGGCCAA	1670	1142	-5.41788	3.30054	Differentiated yolk sac	nextseq_1	Day8	WT	ETiX
nextseq_1_PA-09A_S65.AAGGATTACTGTCCTACTTG	802	586	-5.04277	2.9654	Differentiated yolk sac	nextseq_1	Day8	Pax6neg	ETiX
nextseq_1_PA-09A_S65.CGATTCGCTCCATAAGTCC	580	446	4.09769	2.04973	Differentiated yolk sac	nextseq_1	Day8	WT	ETiX
nextseq_1_PA-09A_S65.TATAAGAGGTCCATAAGTCC	424	339	-3.77627	1.98149	Differentiated yolk sac	nextseq_1	Day8	WT	ETiX
nextseq_1_PA-09A_S65.ATATCTGGATAGGTATACTC	1537	1132	-4.21852	3.61702	Differentiated yolk sac	nextseq_1	Day8	WT	ETiX
nextseq_1_PA-09A_S65.ATTAATGCCTGGCAGACGCC	821	633	-6.25862	1.20198	Differentiated yolk sac	nextseq_1	E8.5	WT	NE
nextseq_1_PA-09A_S65.ATGCTTCCTCCGCTGCCAG	1311	975	-3.18855	3.71765	Differentiated yolk sac	nextseq_1	Day8	WT	ETiX
nextseq_1_PA-09A_S65.CTTCGACTTGGCCGTAGTC	329	268	-3.76383	2.71542	Differentiated yolk sac	nextseq_1	Day8	Failed	ETiX
nextseq_1_PA-09A_S65.TAATACCAGTCCGCAAGTTC	300	248	-4.06283	2.77941	Differentiated yolk sac	nextseq_1	Day8	Failed	ETiX
nextseq_1_PA-09A_S65.TTGACTCAATACGGAGGCGG	983	707	-5.38486	3.10402	Differentiated yolk sac	nextseq_1	Day8	WT	ETiX
nextseq_1_PA-09A_S65.CTGATAGGTCGGTTATGCC	2139	1345	-5.36432	3.80436	Differentiated yolk sac	nextseq_1	E8.75	WT	NE
nextseq_1_PA-09A_S65.ACTTACTCATCGTCGCAGCC	2413	1602	-7.13012	2.2308	Differentiated yolk sac	nextseq_1	E8.75	WT	NE
nextseq_1_PA-09A_S65.TTTGCTACTTAAGAAGCTAG	433	335	-4.97245	3.65202	Differentiated yolk sac	nextseq_1	E8.5	WT	NE
nextseq_1_PA-09A_S65.CAGCAAGTTAGTAACGGTC	492	409	-3.46123	3.55015	Differentiated yolk sac	nextseq_1	Day8	WT	ETiX
nextseq_1_PA-09A_S65.CGTCTTCCTTTATTCATTC	345	285	-3.42674	3.06933	Differentiated yolk sac	nextseq_1	E9.5	WT	NE
nextseq_1_PA-09A_S65.TGCAAGGTTGAGCATCATT	1429	1025	-6.69189	2.01005	Differentiated yolk sac	nextseq_1	E9.5	WT	NE
nextseq_1_PA-09A_S65.AAGGCTACTTGCCGGCAGA	754	564	-5.65056	2.62062	Differentiated yolk sac	nextseq_1	Day8	WT	ETiX
nextseq_1_PA-09A_S65.AATCCAGTATGCTCAGCCGG	289	257	4.65335	2.40665	Differentiated yolk sac	nextseq_1	E9.5	WT	NE
nextseq_1_PA-09A_S65.TCTATCCAATTTATTCATTC	925	711	-6.68432	1.14368	Differentiated yolk sac	nextseq_1	E9.5	WT	NE
nextseq_1_PA-09A_S65.ATCAGTCATTCCTTGGTCCA	723	541	-5.12167	3.86228	Differentiated yolk sac	nextseq_1	E8.75	WT	NE
nextseq_1_PA-09A_S65.AGAGATGAATACCGGAATTA	2077	1380	-6.76595	1.534	Differentiated yolk sac	nextseq_1	E9.5	WT	NE
nextseq_1_PA-09A_S65.AGTATTAGCTTGGCCGGCCT	646	503	-3.93972	3.54003	Differentiated yolk sac	nextseq_1	Day8	WT	ETiX
nextseq_1_PA-09A_S65.AAAGCTGATTATGGAATTGG	941	735	-6.05383	3.62772	Differentiated yolk sac	nextseq_1	E9.5	WT	NE
nextseq_1_PA-09A_S65.AACTTGGATTTCCAATCATC	1993	1323	-6.91689	0.996662	Differentiated yolk sac	nextseq_1	E8.5	WT	NE
nextseq_1_PA-09A_S65.AGAGATGAATTCGCTAAGCA	520	430	-5.91938	0.966374	Differentiated yolk sac	nextseq_1	Day8	WT	ETiX
nextseq_1_PA-09A_S65.AACGTAATCTATATGAGCCA	585	463	-6.50858	1.47357	Differentiated yolk sac	nextseq_1	E8.75	WT	NE
nextseq_1_PA-09A_S65.CGGAACCTTGGAGGCCTCC	608	485	-6.26532	2.23222	Differentiated yolk sac	nextseq_1	E8.75	WT	NE
nextseq_1_PA-09B_S66.GAGGAACTTCGGTTATGCC	618	482	-6.79138	2.86941	Differentiated yolk sac	nextseq_1	E8.75	WT	NE
nextseq_1_PA-09B_S66.AAGGATTACTTTAGGACCGG	906	693	-4.86308	2.91277	Differentiated yolk sac	nextseq_1	Day8	WT	ETiX
nextseq_1_PA-09B_S66.TTATCCGCTCCAGTTCCAA	365	313	-3.59674	2.65971	Differentiated yolk sac	nextseq_1	Day8	WT	ETiX
nextseq_1_PA-09B_S66.ATCTGATGATTCGCTAAGCA	359	317	-3.46083	2.69373	Differentiated yolk sac	nextseq_1	Day8	WT	ETiX
nextseq_1_PA-09B_S66.GGCTAAGATTTATTATGGT	399	351	-3.63505	2.42481	Differentiated yolk sac	nextseq_1	Day8	Failed	ETiX
nextseq_1_PA-09B_S66.TAGAACCAATGGCCGTAGTC	1061	838	-5.51685	3.45136	Differentiated yolk sac	nextseq_1	Day8	Failed	ETiX
nextseq_1_PA-09B_S66.TGTCCTTATTGCTCAGCCGG	2361	1520	-6.84916	2.10351	Differentiated yolk sac	nextseq_1	E9.5	WT	NE
nextseq_1_PA-09B_S66.CGTTGATCTAGGTTAGTTC	551	459	-4.76521	3.59639	Differentiated yolk sac	nextseq_1	Day8	WT	ETiX
nextseq_1_PA-09B_S66.ACAATGCTATTGGCCATGCA	434	364	-3.81663	3.31689	Differentiated yolk sac	nextseq_1	Day8	Failed	ETiX
nextseq_1_PA-09B_S66.AGATCGGATTTCTTAATAA	828	653	-5.16779	3.43472	Differentiated yolk sac	nextseq_1	Day8	WT	ETiX
nextseq_1_PA-09B_S66.ATAAGCGAATTTATTATGGT	503	398	-3.99408	3.40053	Differentiated yolk sac	nextseq_1	Day8	Failed	ETiX
nextseq_1_PA-09B_S66.TGGATTCTATTAGATCTACT	542	447	-4.86692	2.379	Differentiated yolk sac	nextseq_1	Day8	WT	ETiX
nextseq_1_PA-09B_S66.AACCTCATTTTTAGGACCGG	1214	878	-3.16901	3.8144	Differentiated yolk sac	nextseq_1	Day8	WT	ETiX
nextseq_1_PA-09B_S66.AGCTATCGTTTATTCTGAG	744	581	-4.90332	1.90573	Differentiated yolk sac	nextseq_1	Day8	WT	ETiX
nextseq_1_PA-09B_S66.CGCCATTCTTAACGATCCA	840	642	-5.07126	3.53345	Differentiated yolk sac	nextseq_1	Day8	WT	ETiX
nextseq_1_PA-09B_S66.ACTTCCGTTGGCAGACGCC	1329	942	-6.77117	1.29602	Differentiated yolk sac	nextseq_1	E8.5	WT	NE
nextseq_1_PA-09B_S66.AGTCGCATTTGACGCTCCG	594	488	-5.57941	4.00803	Differentiated yolk sac	nextseq_1	E9.5	WT	NE
nextseq_1_PA-09B_S66.ACTGGTTATTGGCCGTAGTC	1413	979	-4.27304	3.84348	Differentiated yolk sac	nextseq_1	Day8	Failed	ETiX
nextseq_1_PA-09B_S66.ACTTATGGTTAGGTATACTC	1570	1136	-3.95436	3.92014	Differentiated yolk sac	nextseq_1	Day8	WT	ETiX
nextseq_1_PA-09B_S66.ATCAATACGTAACCTGGTCT	421	335	-3.88109	2.84527	Differentiated yolk sac	nextseq_1	Day8	WT	ETiX
nextseq_1_PA-09B_S66.ATCTTCAGATCCTTGGTCCA	1756	1266	-6.9715	2.47093	Differentiated yolk sac	nextseq_1	E8.75	WT	NE
nextseq_1_PA-09B_S66.TAATCAGCTTATGGCTCTGC	289	244	-2.95403	1.36603	Differentiated yolk sac	nextseq_1	E8	WT	NE
nextseq_1_PA-09B_S66.CGAGGCAATTTCAATATAA	1467	1061	-5.13522	3.14378	Differentiated yolk sac	nextseq_1	Day8	WT	ETiX
nextseq_1_PA-09B_S66.AACTTGGATTGGCAATGAGA	1560	1166	-3.32566	3.59136	Differentiated yolk sac	nextseq_1	Day8	Failed	ETiX
nextseq_1_PA-09B_S66.ATTAGGTACTGGCAGACGCC	1310	927	-6.70213	1.53771	Differentiated yolk sac	nextseq_1	E8.5	WT	NE
nextseq_1_PA-09C_S67.AACGAGCGTGGAGGCCTCC	1260	958	-7.10042	1.95591	Differentiated yolk sac	nextseq_1	E8.75	WT	NE
nextseq_1_PA-09C_S67.AGATCGGATCATCTCTGCA	1476	1018	-4.82378	3.14731	Differentiated yolk sac	nextseq_1	Day8	WT	ETiX
nextseq_1_PA-09C_S67.AAGGATTACTCGTCGCAGCC	1647	1146	-6.968	2.43661	Differentiated yolk sac	nextseq_1	E8.75	WT	NE
nextseq_1_PA-09C_S67.CTCGCATGTATATGAGCCA	1465	1005	-6.41356	2.62855	Differentiated yolk sac	nextseq_1	E8.75	WT	NE
nextseq_1_PA-09C_S67.ATATCTGGATTTAGGACCGG	1008	762	-5.17418	2.9547	Differentiated yolk sac	nextseq_1	Day8	WT	ETiX
nextseq_1_PA-09C_S67.AGTAGCCATCTAACTAGAT	2338	1489	-6.9268	0.764272	Differentiated yolk sac	nextseq_1	Day8	WT	ETiX
nextseq_1_PA-09C_S67.ACCATGATTTAAGACCGTTG	679	521	-3.5239	2.45545	Differentiated yolk sac	nextseq_1	E8.5	WT	NE
nextseq_1_PA-09C_S67.ATTGATCGTTCAGGAGGAGA	465	353	-4.92967	2.07886	Differentiated yolk sac	nextseq_1	E9.5	WT	NE
nextseq_1_PA-09C_S67.TAATCAGCTTAATTAAGACT	805	617	-5.13597	3.45662	Differentiated yolk sac	nextseq_1	Day8	WT	ETiX
nextseq_1_PA-09C_S67.AAACTGAACTCGTCGCAGCC	414	343	-5.68443	3.41057	Differentiated yolk sac	nextseq_1	E8.75	WT	NE
nextseq_1_PA-09C_S67.TCCTAACTTTAATTAAGACT	1238	927	-3.8054	3.73269	Differentiated yolk sac	nextseq_1	Day8	WT	ETiX
nextseq_1_PA-09C_S67.CTACCTGGTTTATTATGGT	684	525	-4.21233	3.23118	Differentiated yolk sac	nextseq_1	Day8	Failed	ETiX
nextseq_1_PA-09C_S67.GTCTATGGTGTCCTTAAGA	562	452	-6.42366	1.25463	Differentiated yolk sac	nextseq_1	E8.75	WT	NE
nextseq_1_PA-09C_S67.ACCGGTTCTTTCTTCCGGT	1199	908	-6.15731	1.95933	Differentiated yolk sac	nextseq_1	E8	WT	NE
nextseq_1_PA-09C_S67.ATATGGATCTTAACGATCCA	857	628	-5.13505	3.35514	Differentiated yolk sac	nextseq_1	Day8	WT	ETiX
nextseq_1_PA-09C_S67.AACGCGTCTCCTTGGTCCA	1980	1369	-7.10078	2.16192	Differentiated yolk sac	nextseq_1	E8.75	WT	NE
nextseq_1_PA-09C_S67.CAGCAAGTTCGGTTGCGCG	1425	1005	-5.55997	2.03019	Differentiated yolk sac	nextseq_1	Day8	Failed	ETiX
nextseq_1_PA-09C_S67.ACTTGATTGTATTCAGGTAC	404	329	-4.79101	2.81044	Differentiated yolk sac	nextseq_1	Day8	Failed	ETiX
nextseq_1_PA-09C_S67.AAACTCCAATCGGTTATGCC	1856	1291	-6.92348	2.51489	Differentiated yolk sac	nextseq_1	E8.75	WT	NE
nextseq_1_PA-09C_S67.TTCTTCGTTTATATTGATAC	712	528	-3.91525	3.89989	Differentiated yolk sac	nextseq_1	E8.75	WT	NE
nextseq_1_PA-09C_S67.ATACCAGTTTGGACTACTAC	971	737	-6.85099	2.48111	Differentiated yolk sac	nextseq_1	E8.75	WT	NE
nextseq_1_PA-09C_S67.ATAGTTGACTACTTGCTAGA	563	447	-3.61281	1.69072	Differentiated yolk sac	nextseq_1	Day8	WT	ETiX
nextseq_1_PA-09C_S67.CTGAGCATTGTCCTAGAGG	489	397	-3.54022	2.95158	Differentiated yolk sac	nextseq_1	Day8	Failed	ETiX
nextseq_1_PA-09C_S67.GATAAGCGTATATGAGCCA	305	250	-5.08553	2.97651	Differentiated yolk sac	nextseq_1	E8.75	WT	NE
nextseq_1_PA-09C_S67.AAGGATTACTATATGAGCCA	1116	861	-6.63651	2.32299	Differentiated yolk sac	nextseq_1	E8.75	WT	NE
nextseq_1_PA-09D_S68.ATAATCCTGTATCGGCTATC	777	617	-5.48943	1.19854	Differentiated yolk sac	nextseq_1	E8.5	WT	NE
nextseq_1_PA-09D_S68.TCAAGATCTTTTCTTAATAA	530	439	-5.66402	3.15623	Differentiated yolk sac	nextseq_1	Day8	WT	ETiX
nextseq_1_PA-09D_S68.AGAAGTAAGTCAGGAGGAGA	337	282	-4.75797	3.0413	Differentiated yolk sac	nextseq_1	E9.5	WT	NE
nextseq_1_PA-09D_S68.TTCCATCTTTCGGCGTAACT	2298	1535	-3.51454	3.65002	Differentiated yolk sac	nextseq_1	Day8	Failed	ETiX
nextseq_1_PA-09D_S68.ATAAGCGAATAATGCCGCTT	809	620	4.8001	2.60963	Differentiated yolk sac	nextseq_1	Day6	Failed	ETiX
nextseq_1_PA-09D_S68.CTGCCTTATATAAGGAGCA	350	281	-3.33506	2.64305	Differentiated yolk sac	nextseq_1	Day8	WT	ETiX
nextseq_1_PA-09D_S68.CAGATCAGTGGCAATGAGA	402	316	-3.40529	3.24864	Differentiated yolk sac	nextseq_1	Day8	Failed	ETiX
nextseq_1_PA-09D_S68.AAAGCTGATTAAGAAGCTAG	619	463	-5.93006	1.19511	Differentiated yolk sac	nextseq_1	E8.5	WT	NE
nextseq_1_PA-09D_S68.AGAGATGAATGGACTACTAC	1438	1044	-6.84479	2.55225	Differentiated yolk sac	nextseq_1	E8.75	WT	NE
nextseq_1_PA-09D_S68.AGGCTCGTTGTCCTAGAGG	1753	1145	-4.00243	3.72943	Differentiated yolk sac	nextseq_1	Day8	Failed	ETiX
nextseq_1_PA-09D_S68.AATTCTAGGTAACCTGGTCT	1319	942	-5.07138	2.48199	Differentiated yolk sac	nextseq_1	Day8	WT	ETiX
nextseq_1_PA-09D_S68.ACCGGTTCTGCCATTCTCC	904	723	-3.25074	2.90903	Differentiated yolk sac	nextseq_1	Day8	Failed	ETiX
nextseq_1_PA-09D_S68.CCTGCTACTCATTCGACGG	373	306	-4.55215	2.97011	Differentiated yolk sac	nextseq_1	E9.5	WT	NE
nextseq_1_PA-09D_S68.AGAGTACCTTTACTTGGAA	925	731	-5.01282	2.8982	Differentiated yolk sac	nextseq_1	Day8	Failed	ETiX
nextseq_1_PA-09D_S68.ACTTACTCATGTCCTAGAGG	2380	1529	-3.33116	3.41102	Differentiated yolk sac	nextseq_1	Day8	Failed	ETiX
nextseq_1_PA-09D_S68.TAGGAAGGTTAACGATCCA	317	262	-3.81866	2.39498	Differentiated yolk sac	nextseq_1	Day8	WT	ETiX
nextseq_1_PA-09D_S68.GTCGTAACTATTCAGGTAC	1042	767	-4.50837	3.51417	Differentiated yolk sac	nextseq_1	Day8	Failed	ETiX
nextseq_1_PA-09D_S68.AAATCGTTCTCCTTGGTCCA	2217	1550	-7.05489	2.58158	Differentiated yolk sac	nextseq_1	E8.75	WT	NE
nextseq_1_PA-09D_S68.CTGATAGGTGAGCATCATT	1900	1168	-4.29379	4.13963	Differentiated yolk sac	nextseq_1	E9.5	WT	NE
nextseq_1_PA-09D_S68.ACGATATCATGGCAGACGCC	1242	859	-7.00188	0.986871	Differentiated yolk sac	nextseq_1	E8.5	WT	NE
nextseq_1_PA-09D_S68.CTGAGCATTCGTCGCAGCC	2434	1533	-7.09583	2.34543	Differentiated yolk sac	nextseq_1	E8.75	WT	NE
nextseq_1_PA-09D_S68.ATTGAGGAATATATTGATAC	1747	1203	-6.77274	2.73232	Differentiated yolk sac	nextseq_1	E8.75	WT	NE
nextseq_1_PA-09D_S68.AAGGATTACTTTCAATATAA	325	293	-3.14288	1.70824	Differentiated yolk sac	nextseq_1	Day8	WT	ETiX
nextseq_1_PA-09E_S69.TAGGAAGGTAGCCGGTACC	525	429	-4.25195	3.34181	Differentiated yolk sac	nextseq_1	Day8	WT	ETiX
nextseq_1_PA-09E_S69.CCAGCCTTTTAATGAACGA	586	457	-4.99098	3.92447	Differentiated yolk sac	nextseq_1	E9.5	WT	NE
nextseq_1_PA-09E_S69.ACTGAATACTAAGTAAGAGC	396	318	-4.86415	2.61844	Differentiated yolk sac	nextseq_1	Day8	Failed	ETiX
nextseq_1_PA-09E_S69.ATGCTTCCTTCCAATCATC	519	408	-5.45671	1.78879	Differentiated yolk sac	nextseq_1	E8.5	WT	NE
nextseq_1_PA-09E_S69.GCTCTTAGTTTGCGAGGCA	405	308	-3.75916	3.19985	Differentiated yolk sac	nextseq_1	E8	WT	NE
nextseq_1_PA-09E_S69.CTGCCTTATCGTCGCAGCC	1044	793	-6.90563	2.27149	Differentiated yolk sac	nextseq_1	E8.75	WT	NE
nextseq_1_PA-09E_S69.CCAATCCATGTATCATCGA	371	302	-3.64257	2.20524	Differentiated yolk sac	nextseq_1	Day8	WT	ETiX
nextseq_1_PA-09E_S69.CGGAACCTTGTAGCTCCAT	1952	1281	-4.82105	3.29063	Differentiated yolk sac	nextseq_1	Day8	WT	ETiX
nextseq_1_PA-09E_S69.ACTGAATACTCATCAGAATG	387	308	-3.69639	2.37475	Differentiated yolk sac	nextseq_1	Day8	WT	ETiX
nextseq_1_PA-09E_S69.AACTGGCATTAACTGGTTA	456	370	-3.64328	2.49598	Differentiated yolk sac	nextseq_1	E9.5	WT	NE
nextseq_1_PA-09E_S69.AAATCGTTCTATAAGGAGCA	860	639	-4.5404	2.85943	Differentiated yolk sac	nextseq_1	Day8	WT	ETiX
nextseq_1_PA-09E_S69.TGTCCTTATTTAATGAACGA	523	406	-4.47903	1.93335	Differentiated yolk sac	nextseq_1	E9.5	WT	NE
nextseq_1_PA-09E_S69.TGTCCTTATTTTCTTCCGGT	1831	1180	-4.45294	3.86395	Differentiated yolk sac	nextseq_1	E8	WT	NE
nextseq_1_PA-09E_S69.TGGTTGAATTCAATTACCGT	853	605	-5.4936	0.974575	Differentiated yolk sac	nextseq_1	Day8	Pax6neg	ETiX
nextseq_1_PA-09E_S69.ATTAGTCTGTGTCCTAGAGG	592	465	-3.55496	3.18681	Differentiated yolk sac	nextseq_1	Day8	Failed	ETiX
nextseq_1_PA-09E_S69.TTACCTAAGTGACCTTGATA	1156	840	-6.57324	0.950394	Differentiated yolk sac	nextseq_1	E9.5	WT	NE
nextseq_1_PA-09E_S69.AAGCAGTATTATATTGATAC	931	720	-6.82143	2.32254	Differentiated yolk sac	nextseq_1	E8.75	WT	NE
nextseq_1_PA-09E_S69.ATACTACTCTACGGAGGCGG	611	455	-5.83076	3.25217	Differentiated yolk sac	nextseq_1	Day8	WT	ETiX
nextseq_1_PA-09E_S69.AAGGATTACTCAACCGCTAA	2089	1382	-5.09094	3.37484	Differentiated yolk sac	nextseq_1	Day8	WT	ETiX
nextseq_1_PA-09E_S69.TTCCATCTTTACTTAACCTT	352	313	-3.39522	2.96954	Differentiated yolk sac	nextseq_1	Day8	WT	ETiX
nextseq_1_PA-09E_S69.GGCGTTAATCGGTTATGCC	1818	1235	-6.71113	2.4511	Differentiated yolk sac	nextseq_1	E8.75	WT	NE
nextseq_1_PA-09E_S69.TTCGTTCCTGTCCTAGAGG	312	254	-2.37951	2.99675	Differentiated yolk sac	nextseq_1	Day8	Failed	ETiX
nextseq_1_PA-09E_S69.CAGTATCCTCGCTCCTAAC	325	278	-3.50877	2.08338	Differentiated yolk sac	nextseq_1	Day8	WT	ETiX
nextseq_1_PA-09E_S69.ATCTGATGATGTCCTTAAGA	1834	1220	-7.16903	2.22629	Differentiated yolk sac	nextseq_1	E8.75	WT	NE
nextseq_1_PA-09E_S69.TTGACCAGTGTTCGTCAGA	1496	1020	-6.9079	1.67373	Differentiated yolk sac	nextseq_1	Day8	Pax6neg	ETiX
nextseq_1_PA-09E_S69.GGTACCATTGATCGCTTCT	883	689	-4.72839	1.75869	Differentiated yolk sac	nextseq_1	Day8	Failed	ETiX
nextseq_1_PA-09E_S69.CTTCGACTTATGGCTCTGC	438	344	-3.81357	3.37555	Differentiated yolk sac	nextseq_1	E8	WT	NE
nextseq_1_PA-09E_S69.AACGTAATCTATTCAGGTAC	605	463	-3.27244	3.76369	Differentiated yolk sac	nextseq_1	Day8	Failed	ETiX
nextseq_1_PA-09E_S69.ATGCATTCATCGTCGCAGCC	1177	826	-6.36032	3.40759	Differentiated yolk sac	nextseq_1	E8.75	WT	NE
nextseq_1_PA-09E_S69.AAAGCTGATTAAGTAAGAGC	434	353	-3.54089	2.71171	Differentiated yolk sac	nextseq_1	Day8	Failed	ETiX
nextseq_1_PA-09F_S70.ACGCTTGATCAAGGAGGTC	754	572	-6.22817	1.55797	Differentiated yolk sac	nextseq_1	E9.5	WT	NE
nextseq_1_PA-09F_S70.GGTACCATTGGCCGTAGTC	724	566	-3.70543	2.91862	Differentiated yolk sac	nextseq_1	Day8	Failed	ETiX
nextseq_1_PA-09F_S70.CTGATAGGTTCTAATAGTA	342	282	-3.54797	1.80049	Differentiated yolk sac	nextseq_1	Day8	Failed	ETiX
nextseq_1_PA-09F_S70.TCCTATAAGTCCATCGCGAA	1150	789	-4.54675	3.64246	Differentiated yolk sac	nextseq_1	Day8	WT	ETiX
nextseq_1_PA-09F_S70.ACGGAACGTGGCGAACTCG	383	291	-3.98305	3.45573	Differentiated yolk sac	nextseq_1	Day6	WT	ETiX
nextseq_1_PA-09F_S70.ACTGGTTATTCAGGAGGAGA	761	568	-6.50499	0.906718	Differentiated yolk sac	nextseq_1	E9.5	WT	NE
nextseq_1_PA-09F_S70.AGGCTCGTTCTAACTAGAT	976	687	-5.64342	0.542645	Differentiated yolk sac	nextseq_1	Day8	WT	ETiX
nextseq_1_PA-09F_S70.AGAAGTAAGTCATCAGAATG	367	284	-3.64926	1.82328	Differentiated yolk sac	nextseq_1	Day8	WT	ETiX
nextseq_1_PA-09F_S70.AAGTTCTTGTAACCATTGGA	929	701	-5.17753	2.94455	Differentiated yolk sac	nextseq_1	E9.5	WT	NE
nextseq_1_PA-09F_S70.CTGCCTTATCGCTCCTAAC	841	616	-4.70052	3.56953	Differentiated yolk sac	nextseq_1	Day8	WT	ETiX
nextseq_1_PA-09F_S70.AGATTCAACTAGCTTATCCG	1421	941	-6.641	2.13366	Differentiated yolk sac	nextseq_1	Day8	WT	ETiX
nextseq_1_PA-09F_S70.TTACCTAAGTCTAAGAGAAG	798	627	-3.63909	3.36152	Differentiated yolk sac	nextseq_1	E8.5	WT	NE
nextseq_1_PA-09F_S70.GCGTACTTTAGCCGGTACC	409	318	-3.76739	2.86103	Differentiated yolk sac	nextseq_1	Day8	WT	ETiX
nextseq_1_PA-09F_S70.AGAGATGAATTTAGGACCGG	1501	1047	1.47304	-1.83333	Differentiated yolk sac	nextseq_1	Day8	WT	ETiX
nextseq_1_PA-09F_S70.CGAAGACCTTTCAATATAA	1416	1000	-3.40245	3.20422	Differentiated yolk sac	nextseq_1	Day8	WT	ETiX
nextseq_1_PA-09F_S70.ACTTGATTGTCCTTGGTCCA	577	436	-5.23377	3.31296	Differentiated yolk sac	nextseq_1	E8.75	WT	NE
nextseq_1_PA-09F_S70.ACGGAACGTTCCAATCATC	813	597	-6.09875	2.55287	Differentiated yolk sac	nextseq_1	E8.5	WT	NE
nextseq_1_PA-09F_S70.ACCGGTTCTGTATCATCGA	441	357	-4.08157	2.44373	Differentiated yolk sac	nextseq_1	Day8	WT	ETiX
nextseq_1_PA-09F_S70.ACATTCGTATAAGAAGCTAG	1395	965	-5.83443	3.79294	Differentiated yolk sac	nextseq_1	E8.5	WT	NE
nextseq_1_PA-09F_S70.CTGATAGGTTTATTCTGAG	1910	1282	-4.96878	3.03841	Differentiated yolk sac	nextseq_1	Day8	WT	ETiX
nextseq_1_PA-09F_S70.ATCAGTCATTCCAGTCCTCT	893	668	-3.83091	3.94539	Differentiated yolk sac	nextseq_1	E8	WT	NE
[truncated: 42,002 more rows]
